# Supplementary material for: Universal hidden order in amorphous cellular geometries
Source: Nat Commun. 2019 Feb 18;10:811. doi: 10.1038/s41467-019-08360-5 (PMC6379405; doi:10.1038/s41467-019-08360-5)
Supplement: Supplementary file 1 — Source Data [file 41467_2019_8360_MOESM1_ESM.zip]

Archive with 5,595 entries (5,593 files):
- Configurations/
- Configurations/2D-Coordinate-axes-Binomial-PP-0.dat
- Configurations/2D-Coordinate-axes-Binomial-PP-1.dat
- Configurations/2D-Coordinate-axes-Binomial-PP-2.dat
- Configurations/2D-Coordinate-axes-Binomial-PP-3.dat
- Configurations/2D-Coordinate-axes-Binomial-PP-4.dat
- Configurations/2D-Coordinate-axes-Binomial-PP-5.dat
- Configurations/2D-Coordinate-axes-Binomial-PP-6.dat
- Configurations/2D-Coordinate-axes-Binomial-PP-7.dat
- Configurations/2D-Coordinate-axes-Binomial-PP-8.dat
- Configurations/2D-Coordinate-axes-Binomial-PP-9.dat
- Configurations/2D-Coordinate-axes-Hyperfluctuating-PP-0.dat
- Configurations/2D-Coordinate-axes-Hyperfluctuating-PP-1.dat
- Configurations/2D-Coordinate-axes-Hyperfluctuating-PP-2.dat
- Configurations/2D-Coordinate-axes-Hyperfluctuating-PP-3.dat
- Configurations/2D-Coordinate-axes-Hyperfluctuating-PP-4.dat
- Configurations/2D-Coordinate-axes-Hyperfluctuating-PP-5.dat
- Configurations/2D-Coordinate-axes-Hyperfluctuating-PP-6.dat
- Configurations/2D-Coordinate-axes-Hyperfluctuating-PP-7.dat
- Configurations/2D-Coordinate-axes-Hyperfluctuating-PP-8.dat
- Configurations/2D-Coordinate-axes-Hyperfluctuating-PP-9.dat
- Configurations/2D-Coordinate-axes-RSA-SphP-0.dat
- Configurations/2D-Coordinate-axes-RSA-SphP-1.dat
- Configurations/2D-Coordinate-axes-RSA-SphP-2.dat
- Configurations/2D-Coordinate-axes-RSA-SphP-3.dat
- Configurations/2D-Coordinate-axes-RSA-SphP-4.dat
- Configurations/2D-Coordinate-axes-RSA-SphP-5.dat
- Configurations/2D-Coordinate-axes-RSA-SphP-6.dat
- Configurations/2D-Coordinate-axes-RSA-SphP-7.dat
- Configurations/2D-Coordinate-axes-RSA-SphP-8.dat
- Configurations/2D-Coordinate-axes-RSA-SphP-9.dat
- Configurations/2D-Coordinate-axes-Stealthy-PP-0.dat
- Configurations/2D-Coordinate-axes-Stealthy-PP-1.dat
- Configurations/2D-Coordinate-axes-Stealthy-PP-2.dat
- Configurations/2D-Coordinate-axes-Stealthy-PP-3.dat
- Configurations/2D-Coordinate-axes-Stealthy-PP-4.dat
- Configurations/2D-Coordinate-axes-Stealthy-PP-5.dat
- Configurations/2D-Coordinate-axes-Stealthy-PP-6.dat
- Configurations/2D-Coordinate-axes-Stealthy-PP-7.dat
- Configurations/2D-Coordinate-axes-Stealthy-PP-8.dat
- Configurations/2D-Coordinate-axes-Stealthy-PP-9.dat
- Configurations/2D-Coordinate-axes-Thomas-PP-0.dat
- Configurations/2D-Coordinate-axes-Thomas-PP-1.dat
- Configurations/2D-Coordinate-axes-Thomas-PP-2.dat
- Configurations/2D-Coordinate-axes-Thomas-PP-3.dat
- Configurations/2D-Coordinate-axes-Thomas-PP-4.dat
- Configurations/2D-Coordinate-axes-Thomas-PP-5.dat
- Configurations/2D-Coordinate-axes-Thomas-PP-6.dat
- Configurations/2D-Coordinate-axes-Thomas-PP-7.dat
- Configurations/2D-Coordinate-axes-Thomas-PP-8.dat
- Configurations/2D-Coordinate-axes-Thomas-PP-9.dat
- Configurations/2D-Final-configuration-derived-from-Binomial-PP-0.dat
- Configurations/2D-Final-configuration-derived-from-Binomial-PP-1.dat
- Configurations/2D-Final-configuration-derived-from-Binomial-PP-2.dat
- Configurations/2D-Final-configuration-derived-from-Binomial-PP-3.dat
- Configurations/2D-Final-configuration-derived-from-Binomial-PP-4.dat
- Configurations/2D-Final-configuration-derived-from-Binomial-PP-5.dat
- Configurations/2D-Final-configuration-derived-from-Binomial-PP-6.dat
- Configurations/2D-Final-configuration-derived-from-Binomial-PP-7.dat
- Configurations/2D-Final-configuration-derived-from-Binomial-PP-8.dat
- Configurations/2D-Final-configuration-derived-from-Binomial-PP-9.dat
- Configurations/2D-Final-configuration-derived-from-Hyperfluctuating-PP-0.dat
- Configurations/2D-Final-configuration-derived-from-Hyperfluctuating-PP-1.dat
- Configurations/2D-Final-configuration-derived-from-Hyperfluctuating-PP-2.dat
- Configurations/2D-Final-configuration-derived-from-Hyperfluctuating-PP-3.dat
- Configurations/2D-Final-configuration-derived-from-Hyperfluctuating-PP-4.dat
- Configurations/2D-Final-configuration-derived-from-Hyperfluctuating-PP-5.dat
- Configurations/2D-Final-configuration-derived-from-Hyperfluctuating-PP-6.dat
- Configurations/2D-Final-configuration-derived-from-Hyperfluctuating-PP-7.dat
- Configurations/2D-Final-configuration-derived-from-Hyperfluctuating-PP-8.dat
- Configurations/2D-Final-configuration-derived-from-Hyperfluctuating-PP-9.dat
- Configurations/2D-Final-configuration-derived-from-RSA-SphP-0.dat
- Configurations/2D-Final-configuration-derived-from-RSA-SphP-1.dat
- Configurations/2D-Final-configuration-derived-from-RSA-SphP-2.dat
- Configurations/2D-Final-configuration-derived-from-RSA-SphP-3.dat
- Configurations/2D-Final-configuration-derived-from-RSA-SphP-4.dat
- Configurations/2D-Final-configuration-derived-from-RSA-SphP-5.dat
- Configurations/2D-Final-configuration-derived-from-RSA-SphP-6.dat
- Configurations/2D-Final-configuration-derived-from-RSA-SphP-7.dat
- Configurations/2D-Final-configuration-derived-from-RSA-SphP-8.dat
- Configurations/2D-Final-configuration-derived-from-RSA-SphP-9.dat
- Configurations/2D-Final-configuration-derived-from-Stealthy-PP-0.dat
- Configurations/2D-Final-configuration-derived-from-Stealthy-PP-1.dat
- Configurations/2D-Final-configuration-derived-from-Stealthy-PP-2.dat
- Configurations/2D-Final-configuration-derived-from-Stealthy-PP-3.dat
- Configurations/2D-Final-configuration-derived-from-Stealthy-PP-4.dat
- Configurations/2D-Final-configuration-derived-from-Stealthy-PP-5.dat
- Configurations/2D-Final-configuration-derived-from-Stealthy-PP-6.dat
- Configurations/2D-Final-configuration-derived-from-Stealthy-PP-7.dat
- Configurations/2D-Final-configuration-derived-from-Stealthy-PP-8.dat
- Configurations/2D-Final-configuration-derived-from-Stealthy-PP-9.dat
- Configurations/2D-Final-configuration-derived-from-Thomas-PP-0.dat
- Configurations/2D-Final-configuration-derived-from-Thomas-PP-1.dat
- Configurations/2D-Final-configuration-derived-from-Thomas-PP-2.dat
- Configurations/2D-Final-configuration-derived-from-Thomas-PP-3.dat
- Configurations/2D-Final-configuration-derived-from-Thomas-PP-4.dat
- Configurations/2D-Final-configuration-derived-from-Thomas-PP-5.dat
- Configurations/2D-Final-configuration-derived-from-Thomas-PP-6.dat
- Configurations/2D-Final-configuration-derived-from-Thomas-PP-7.dat
- Configurations/2D-Final-configuration-derived-from-Thomas-PP-8.dat
- Configurations/2D-Final-configuration-derived-from-Thomas-PP-9.dat
- Configurations/2D-Initial-configuration-Binomial-PP0.dat
- Configurations/2D-Initial-configuration-Binomial-PP1.dat
- Configurations/2D-Initial-configuration-Binomial-PP2.dat
- Configurations/2D-Initial-configuration-Binomial-PP3.dat
- Configurations/2D-Initial-configuration-Binomial-PP4.dat
- Configurations/2D-Initial-configuration-Binomial-PP5.dat
- Configurations/2D-Initial-configuration-Binomial-PP6.dat
- Configurations/2D-Initial-configuration-Binomial-PP7.dat
- Configurations/2D-Initial-configuration-Binomial-PP8.dat
- Configurations/2D-Initial-configuration-Binomial-PP9.dat
- Configurations/2D-Initial-configuration-Hyperfluctuating-PP0.dat
- Configurations/2D-Initial-configuration-Hyperfluctuating-PP1.dat
- Configurations/2D-Initial-configuration-Hyperfluctuating-PP2.dat
- Configurations/2D-Initial-configuration-Hyperfluctuating-PP3.dat
- Configurations/2D-Initial-configuration-Hyperfluctuating-PP4.dat
- Configurations/2D-Initial-configuration-Hyperfluctuating-PP5.dat
- Configurations/2D-Initial-configuration-Hyperfluctuating-PP6.dat
- Configurations/2D-Initial-configuration-Hyperfluctuating-PP7.dat
- Configurations/2D-Initial-configuration-Hyperfluctuating-PP8.dat
- Configurations/2D-Initial-configuration-Hyperfluctuating-PP9.dat
- Configurations/2D-Initial-configuration-RSA-SphP0.dat
- Configurations/2D-Initial-configuration-RSA-SphP1.dat
- Configurations/2D-Initial-configuration-RSA-SphP2.dat
- Configurations/2D-Initial-configuration-RSA-SphP3.dat
- Configurations/2D-Initial-configuration-RSA-SphP4.dat
- Configurations/2D-Initial-configuration-RSA-SphP5.dat
- Configurations/2D-Initial-configuration-RSA-SphP6.dat
- Configurations/2D-Initial-configuration-RSA-SphP7.dat
- Configurations/2D-Initial-configuration-RSA-SphP8.dat
- Configurations/2D-Initial-configuration-RSA-SphP9.dat
- Configurations/2D-Initial-configuration-Stealthy-PP0.dat
- Configurations/2D-Initial-configuration-Stealthy-PP1.dat
- Configurations/2D-Initial-configuration-Stealthy-PP2.dat
- Configurations/2D-Initial-configuration-Stealthy-PP3.dat
- Configurations/2D-Initial-configuration-Stealthy-PP4.dat
- Configurations/2D-Initial-configuration-Stealthy-PP5.dat
- Configurations/2D-Initial-configuration-Stealthy-PP6.dat
- Configurations/2D-Initial-configuration-Stealthy-PP7.dat
- Configurations/2D-Initial-configuration-Stealthy-PP8.dat
- Configurations/2D-Initial-configuration-Stealthy-PP9.dat
- Configurations/2D-Initial-configuration-Thomas-PP0.dat
- Configurations/2D-Initial-configuration-Thomas-PP1.dat
- Configurations/2D-Initial-configuration-Thomas-PP2.dat
- Configurations/2D-Initial-configuration-Thomas-PP3.dat
- Configurations/2D-Initial-configuration-Thomas-PP4.dat
- Configurations/2D-Initial-configuration-Thomas-PP5.dat
- Configurations/2D-Initial-configuration-Thomas-PP6.dat
- Configurations/2D-Initial-configuration-Thomas-PP7.dat
- Configurations/2D-Initial-configuration-Thomas-PP8.dat
- Configurations/2D-Initial-configuration-Thomas-PP9.dat
- Configurations/3D-Coordinate-axes-Binomial-PP-1.dat
- Configurations/3D-Coordinate-axes-Binomial-PP-2.dat
- Configurations/3D-Coordinate-axes-Binomial-PP-3.dat
- Configurations/3D-Coordinate-axes-Determinantal-PP-1.dat
- Configurations/3D-Coordinate-axes-Determinantal-PP-2.dat
- Configurations/3D-Coordinate-axes-Hyperfluctuating-PP-1.dat
- Configurations/3D-Coordinate-axes-Hyperfluctuating-PP-2.dat
- Configurations/3D-Coordinate-axes-Lubachevsky-Stillinger-SphP-1.dat
- Configurations/3D-Coordinate-axes-MRJ-SphP-1.dat
- Configurations/3D-Coordinate-axes-MRJ-SphP-10.dat
- Configurations/3D-Coordinate-axes-MRJ-SphP-100.dat
- Configurations/3D-Coordinate-axes-MRJ-SphP-1000.dat
- Configurations/3D-Coordinate-axes-MRJ-SphP-1001.dat
- Configurations/3D-Coordinate-axes-MRJ-SphP-1002.dat
- Configurations/3D-Coordinate-axes-MRJ-SphP-1004.dat
- Configurations/3D-Coordinate-axes-MRJ-SphP-1005.dat
- Configurations/3D-Coordinate-axes-MRJ-SphP-1007.dat
- Configurations/3D-Coordinate-axes-MRJ-SphP-1008.dat
- Configurations/3D-Coordinate-axes-MRJ-SphP-1009.dat
- Configurations/3D-Coordinate-axes-MRJ-SphP-101.dat
- Configurations/3D-Coordinate-axes-MRJ-SphP-1010.dat
- Configurations/3D-Coordinate-axes-MRJ-SphP-1011.dat
- Configurations/3D-Coordinate-axes-MRJ-SphP-1012.dat
- Configurations/3D-Coordinate-axes-MRJ-SphP-1013.dat
- Configurations/3D-Coordinate-axes-MRJ-SphP-1014.dat
- Configurations/3D-Coordinate-axes-MRJ-SphP-1015.dat
- Configurations/3D-Coordinate-axes-MRJ-SphP-1016.dat
- Configurations/3D-Coordinate-axes-MRJ-SphP-1018.dat
- Configurations/3D-Coordinate-axes-MRJ-SphP-1019.dat
- Configurations/3D-Coordinate-axes-MRJ-SphP-102.dat
- Configurations/3D-Coordinate-axes-MRJ-SphP-1020.dat
- Configurations/3D-Coordinate-axes-MRJ-SphP-1021.dat
- Configurations/3D-Coordinate-axes-MRJ-SphP-1022.dat
- Configurations/3D-Coordinate-axes-MRJ-SphP-1023.dat
- Configurations/3D-Coordinate-axes-MRJ-SphP-1024.dat
- Configurations/3D-Coordinate-axes-MRJ-SphP-1025.dat
- Configurations/3D-Coordinate-axes-MRJ-SphP-1026.dat
- Configurations/3D-Coordinate-axes-MRJ-SphP-1027.dat
- Configurations/3D-Coordinate-axes-MRJ-SphP-1028.dat
- Configurations/3D-Coordinate-axes-MRJ-SphP-1029.dat
- Configurations/3D-Coordinate-axes-MRJ-SphP-103.dat
- Configurations/3D-Coordinate-axes-MRJ-SphP-1030.dat
- Configurations/3D-Coordinate-axes-MRJ-SphP-1031.dat
- Configurations/3D-Coordinate-axes-MRJ-SphP-1032.dat
- Configurations/3D-Coordinate-axes-MRJ-SphP-1033.dat
- Configurations/3D-Coordinate-axes-MRJ-SphP-1034.dat
- Configurations/3D-Coordinate-axes-MRJ-SphP-1035.dat
- Configurations/3D-Coordinate-axes-MRJ-SphP-1036.dat
- Configurations/3D-Coordinate-axes-MRJ-SphP-1037.dat
- Configurations/3D-Coordinate-axes-MRJ-SphP-1038.dat
- Configurations/3D-Coordinate-axes-MRJ-SphP-104.dat
- Configurations/3D-Coordinate-axes-MRJ-SphP-1040.dat
- Configurations/3D-Coordinate-axes-MRJ-SphP-1041.dat
- Configurations/3D-Coordinate-axes-MRJ-SphP-1042.dat
- Configurations/3D-Coordinate-axes-MRJ-SphP-1043.dat
- Configurations/3D-Coordinate-axes-MRJ-SphP-1044.dat
- Configurations/3D-Coordinate-axes-MRJ-SphP-1046.dat
- Configurations/3D-Coordinate-axes-MRJ-SphP-1047.dat
- Configurations/3D-Coordinate-axes-MRJ-SphP-1048.dat
- Configurations/3D-Coordinate-axes-MRJ-SphP-1049.dat
- Configurations/3D-Coordinate-axes-MRJ-SphP-105.dat
- Configurations/3D-Coordinate-axes-MRJ-SphP-1050.dat
- Configurations/3D-Coordinate-axes-MRJ-SphP-1052.dat
- Configurations/3D-Coordinate-axes-MRJ-SphP-1053.dat
- Configurations/3D-Coordinate-axes-MRJ-SphP-1054.dat
- Configurations/3D-Coordinate-axes-MRJ-SphP-1055.dat
- Configurations/3D-Coordinate-axes-MRJ-SphP-1057.dat
- Configurations/3D-Coordinate-axes-MRJ-SphP-1058.dat
- Configurations/3D-Coordinate-axes-MRJ-SphP-1059.dat
- Configurations/3D-Coordinate-axes-MRJ-SphP-106.dat
- Configurations/3D-Coordinate-axes-MRJ-SphP-1060.dat
- Configurations/3D-Coordinate-axes-MRJ-SphP-1061.dat
- Configurations/3D-Coordinate-axes-MRJ-SphP-1062.dat
- Configurations/3D-Coordinate-axes-MRJ-SphP-1063.dat
- Configurations/3D-Coordinate-axes-MRJ-SphP-1064.dat
- Configurations/3D-Coordinate-axes-MRJ-SphP-1065.dat
- Configurations/3D-Coordinate-axes-MRJ-SphP-1066.dat
- Configurations/3D-Coordinate-axes-MRJ-SphP-1067.dat
- Configurations/3D-Coordinate-axes-MRJ-SphP-1068.dat
- Configurations/3D-Coordinate-axes-MRJ-SphP-1069.dat
- Configurations/3D-Coordinate-axes-MRJ-SphP-107.dat
- Configurations/3D-Coordinate-axes-MRJ-SphP-1070.dat
- Configurations/3D-Coordinate-axes-MRJ-SphP-1071.dat
- Configurations/3D-Coordinate-axes-MRJ-SphP-1073.dat
- Configurations/3D-Coordinate-axes-MRJ-SphP-1074.dat
- Configurations/3D-Coordinate-axes-MRJ-SphP-1076.dat
- Configurations/3D-Coordinate-axes-MRJ-SphP-1078.dat
- Configurations/3D-Coordinate-axes-MRJ-SphP-108.dat
- Configurations/3D-Coordinate-axes-MRJ-SphP-1080.dat
- Configurations/3D-Coordinate-axes-MRJ-SphP-109.dat
- Configurations/3D-Coordinate-axes-MRJ-SphP-11.dat
- Configurations/3D-Coordinate-axes-MRJ-SphP-111.dat
- Configurations/3D-Coordinate-axes-MRJ-SphP-112.dat
- Configurations/3D-Coordinate-axes-MRJ-SphP-113.dat
- Configurations/3D-Coordinate-axes-MRJ-SphP-114.dat
- Configurations/3D-Coordinate-axes-MRJ-SphP-115.dat
- Configurations/3D-Coordinate-axes-MRJ-SphP-116.dat
- Configurations/3D-Coordinate-axes-MRJ-SphP-117.dat
- Configurations/3D-Coordinate-axes-MRJ-SphP-118.dat
- Configurations/3D-Coordinate-axes-MRJ-SphP-119.dat
- Configurations/3D-Coordinate-axes-MRJ-SphP-12.dat
- Configurations/3D-Coordinate-axes-MRJ-SphP-120.dat
- Configurations/3D-Coordinate-axes-MRJ-SphP-121.dat
- Configurations/3D-Coordinate-axes-MRJ-SphP-123.dat
- Configurations/3D-Coordinate-axes-MRJ-SphP-124.dat
- Configurations/3D-Coordinate-axes-MRJ-SphP-125.dat
- Configurations/3D-Coordinate-axes-MRJ-SphP-126.dat
- Configurations/3D-Coordinate-axes-MRJ-SphP-127.dat
- Configurations/3D-Coordinate-axes-MRJ-SphP-128.dat
- Configurations/3D-Coordinate-axes-MRJ-SphP-129.dat
- Configurations/3D-Coordinate-axes-MRJ-SphP-130.dat
- Configurations/3D-Coordinate-axes-MRJ-SphP-131.dat
- Configurations/3D-Coordinate-axes-MRJ-SphP-132.dat
- Configurations/3D-Coordinate-axes-MRJ-SphP-133.dat
- Configurations/3D-Coordinate-axes-MRJ-SphP-134.dat
- Configurations/3D-Coordinate-axes-MRJ-SphP-135.dat
- Configurations/3D-Coordinate-axes-MRJ-SphP-136.dat
- Configurations/3D-Coordinate-axes-MRJ-SphP-137.dat
- Configurations/3D-Coordinate-axes-MRJ-SphP-138.dat
- Configurations/3D-Coordinate-axes-MRJ-SphP-139.dat
- Configurations/3D-Coordinate-axes-MRJ-SphP-140.dat
- Configurations/3D-Coordinate-axes-MRJ-SphP-141.dat
- Configurations/3D-Coordinate-axes-MRJ-SphP-143.dat
- Configurations/3D-Coordinate-axes-MRJ-SphP-144.dat
- Configurations/3D-Coordinate-axes-MRJ-SphP-145.dat
- Configurations/3D-Coordinate-axes-MRJ-SphP-146.dat
- Configurations/3D-Coordinate-axes-MRJ-SphP-147.dat
- Configurations/3D-Coordinate-axes-MRJ-SphP-148.dat
- Configurations/3D-Coordinate-axes-MRJ-SphP-149.dat
- Configurations/3D-Coordinate-axes-MRJ-SphP-150.dat
- Configurations/3D-Coordinate-axes-MRJ-SphP-151.dat
- Configurations/3D-Coordinate-axes-MRJ-SphP-152.dat
- Configurations/3D-Coordinate-axes-MRJ-SphP-153.dat
- Configurations/3D-Coordinate-axes-MRJ-SphP-154.dat
- Configurations/3D-Coordinate-axes-MRJ-SphP-155.dat
- Configurations/3D-Coordinate-axes-MRJ-SphP-156.dat
- Configurations/3D-Coordinate-axes-MRJ-SphP-157.dat
- Configurations/3D-Coordinate-axes-MRJ-SphP-158.dat
- Configurations/3D-Coordinate-axes-MRJ-SphP-159.dat
- Configurations/3D-Coordinate-axes-MRJ-SphP-160.dat
- Configurations/3D-Coordinate-axes-MRJ-SphP-161.dat
- Configurations/3D-Coordinate-axes-MRJ-SphP-162.dat
- Configurations/3D-Coordinate-axes-MRJ-SphP-163.dat
- Configurations/3D-Coordinate-axes-MRJ-SphP-164.dat
- Configurations/3D-Coordinate-axes-MRJ-SphP-165.dat
- Configurations/3D-Coordinate-axes-MRJ-SphP-166.dat
- Configurations/3D-Coordinate-axes-MRJ-SphP-167.dat
- Configurations/3D-Coordinate-axes-MRJ-SphP-168.dat
- Configurations/3D-Coordinate-axes-MRJ-SphP-169.dat
[truncated: 5,295 more entries]
