# Supplementary material for: Universal hidden order in amorphous cellular geometries
Source: Nat Commun. 2019 Feb 18;10:811. doi: 10.1038/s41467-019-08360-5 (PMC6379405; doi:10.1038/s41467-019-08360-5)
Supplement: Supplementary file 1 — Source Data [file 41467_2019_8360_MOESM1_ESM.zip › Configurations/2D-Final-configuration-derived-from-Binomial-PP-0.dat]

67.3192058798144 91.19068021037269
55.1229560995914 40.40238215099922
70.94849849339951 65.64271753228542
99.82985749583666 41.39467792818567
44.21137809164022 37.5264856799295
79.99322004472128 12.82395967190919
26.65462933213958 55.12269953028533
83.63306216610412 61.46235659164642
9.095854176614655 82.5425236907473
70.28993161627703 78.17151525126006
20.62702122545207 61.0067110452886
95.30303308595188 19.29139206486733
41.82863601852577 1.267678463647938
36.74826395848716 77.55358349084101
18.90591391378901 3.666327113136362
66.17665118378203 78.81298841805852
14.81311668127249 4.9047049542797
85.74432825701403 11.44580513867488
69.60036186979718 63.20616227714022
11.22228500424061 45.99674191390179
81.29389708742313 5.803773531189297
61.56079320963264 98.72752290216239
90.23389310518053 81.11717985725542
43.88523489595525 42.08780673636055
25.26053428814897 78.17318796395067
68.36877673415914 92.6641261077387
31.06339449740825 43.31643346054712
22.76927117769048 34.84607019398752
45.25705918962569 22.05049497621951
18.13568599460189 2.895004702748599
3.684255990833674 26.78030337047951
5.366298473765908 99.43562835678371
19.18631084409222 63.44494019622168
40.10917260086423 52.76941791077908
15.7672888731518 0.5786608293717799
92.17705109753591 67.09052245109987
10.18762738085769 76.14120286832531
65.94208675060092 31.36976463345779
10.99975180542531 0.5667187655103597
42.61092194872729 59.15199950502864
63.92392983732139 62.19701130289022
75.75969652755646 37.5665147119232
67.72496630791714 52.49371299214168
54.40612159656026 35.5591330216178
31.01279500167349 30.36619289785798
8.141827202271875 67.50731159893785
20.8265536930903 68.30507730600058
5.473771729682483 27.22494021876087
30.64583543820865 15.35999723253212
67.92219052721688 21.12579749680977
64.50885567296403 74.24710599050782
37.73290561070386 31.26370373590861
79.57977941785339 88.12980490107986
47.29583711081591 57.97861358392513
53.6300669819688 36.47824297360897
85.57178969152542 24.84649183081042
8.524777478973608 38.23335264532765
97.5983679374043 7.816394447319057
33.9080484474806 43.43420888167884
72.52358973624628 16.22661508635779
82.43043450928349 97.15374932636922
7.911522146125965 96.52747687778401
38.53700609994151 33.95272116816355
44.1241512887394 5.880452009107369
77.2473841332484 67.43616903094413
44.90268704049233 78.44491129799438
35.2230125817821 50.41430722356243
41.85913379928304 59.9716643429491
99.95557217072432 34.93473054293548
12.51591450916434 80.86674697411701
47.2475622907663 45.9838112931501
75.84063564221898 0.9397468759610309
50.31464021175891 55.079477290707
0.9530166110272404 5.722714425028566
14.5747058670522 42.79946759785659
30.42858317499448 29.36450359551801
93.02777164452365 38.46929661452516
24.42699565797576 91.8371808470616
36.6726625691125 40.3642898626456
55.98343943742826 93.1292412444766
50.15673651017519 30.36585079089723
24.11649074410956 15.32283842960419
10.83988484639646 22.83972723341634
9.486876700565983 19.97485808970703
31.47489222819994 29.4093594833614
96.46782876087337 54.30471351851
82.38837315393118 43.78974368114954
43.72587449388463 63.41460241808539
78.60217076670786 75.62915206121619
49.41542347872638 65.42923373234751
19.67207331784601 87.48335482281114
55.08116756412133 50.12744398076296
90.45163953868578 25.867756916506
7.730327088430231 17.38589109227861
52.27694201890469 5.984784014240851
57.10099443871646 61.59605331418002
27.36398896606411 78.85349632265225
9.017357162910642 12.86062570681625
34.71497344343118 65.41941856304217
91.57942204745994 44.95989410675045
63.22633474749583 99.68750839155486
72.91416802373955 7.985736747734002
12.85962867151588 55.89570687307219
34.74176768931334 94.77144095757707
95.03829375681457 3.564158102197264
46.93389608528922 94.08476425457717
61.09305905891868 52.34585713659531
25.64459292663819 71.20274000804558
94.69194140116882 53.53214321796818
21.361334133358 50.06744546635468
66.82797623796327 27.00178678548137
0.6519894900877647 27.74682807008502
84.9988048521091 39.41606136250847
70.07458403613215 0.4926490038618123
27.34340300425511 15.24048848735635
31.81427300140444 44.06123572355454
96.04685335314915 0.4631257699500611
74.8845895848593 99.23108328656443
12.94534706324232 91.02151776230092
2.444091089564093 17.1057019788736
16.78491953475679 0.2923607837083281
45.31245463203744 33.63041612504182
52.74702439429111 15.9589729017732
6.560113431888492 81.6625276265116
39.40207460052723 24.63076911867071
7.180296456800433 18.27865173695733
83.70286416922355 9.731856214289285
19.82451747012144 3.31828308960443
5.573599023627374 78.89755987605292
90.7925035206766 21.05567786276436
43.04471630629775 28.70415734009528
2.310194309195127 77.28886152517069
77.11075765503816 71.26712662956712
6.701632733037428 50.54532894317892
87.40913858341263 48.71216137046243
92.71925100605202 27.69048336196894
49.94195462651287 44.18369929686742
62.30272604658702 38.11364851426197
66.84122116989261 87.10042268821954
32.68191981849514 31.32998927345543
54.95741436417309 92.92747751389585
53.21436380127312 40.44659925158008
85.86980322471425 61.67800015931967
71.53505370347573 89.07520418325637
17.01221201366596 87.72848505810288
69.76213625523907 31.923529524528
60.94863627992471 23.54374388721194
70.3924779503575 46.06230451411246
33.00668550047736 52.63780441806089
89.72765335707969 51.0001877774268
24.15995228995262 89.51722781964729
48.87829988695155 63.42143084073023
51.83873428394936 53.60642620238585
54.89294039191815 54.89866265589349
95.38774295136787 2.556181212921618
35.5482334720083 10.61294326353485
41.76151372516481 12.44197107696368
80.24915339117608 74.5479416674567
41.19605726371866 52.5037111994377
16.12051241955364 8.499816047504233
57.09573919181611 93.07304419285128
99.95279623244546 48.95845691378939
8.200387901144689 93.22610866919113
31.5570912905787 13.24291242838385
0.3976513505520227 64.79319419892821
2.815924880812118 83.05975256537954
29.05525327115001 3.26645634653448
42.5437966657734 85.64879334309427
86.20246788849032 0.6542073591384489
68.96174584305557 55.04141422380489
3.070184725021901 11.11931331330167
89.45115582053991 11.96065065971674
3.031362227772005 59.37578286324251
85.76588519234835 55.89178393496214
73.8124997910536 50.96055198938633
59.80879384934994 25.32226177226944
97.58703505062279 52.54712735765735
75.85436324859823 99.82976041914074
47.21922095944797 55.67320305455556
83.40086094158967 23.00308565582473
84.53142070128069 67.39371670380932
70.98337824832818 42.18947850455694
73.64986541175797 94.94323254471009
81.90760352960321 71.29634353781101
29.78771719169922 32.05212257387848
51.07093362635889 37.51720760565854
9.322520364868735 61.55279731489561
5.153469538110757 95.48869057487701
73.36513904941161 97.58510792145889
96.88112147130867 34.25873467056356
37.44929389442317 73.89432263093383
85.69002512739941 21.01318154204386
12.86528562218436 89.93114232194564
32.16336925993802 12.34882060975657
76.82451183979134 10.77947203203603
99.70743186584764 14.12317916398228
21.35309757477228 6.876477316706306
36.427461493179 73.5903377767532
12.69628715049806 2.746984449599132
5.842121696413303 89.0332367159084
93.05549476621094 23.43326620943996
71.02784454019501 91.04419604878107
79.43729719242836 3.19967600798328
27.14317554359059 25.4717885551966
68.5714042308712 57.74830781430835
55.74701497639352 82.7078239117178
66.83542018098208 62.21843326945673
30.18778991828861 7.03895165632876
65.06599954997321 77.02871450358694
47.8109198607474 63.19255529405962
47.83758083742939 12.39934595054174
97.95872417527777 45.12425387316437
45.77615002043314 61.39135220625831
65.05366574433523 75.17118856752226
37.43073485434992 35.82235322351494
76.23730732694051 30.90484243348382
72.24930722265344 70.47501860358867
2.509349057450765 73.129974546159
24.54010723875012 13.66172323001143
87.90924225719776 63.92905951582556
67.32804227551485 46.9400898643209
34.67112200852065 34.84904842342945
11.92203827623316 1.087502712763295
48.72996847481419 34.19867919493388
28.31576844797358 36.62184106699205
93.63872157021457 4.727885843368837
87.33084086619299 12.12357303425483
66.84739129213671 24.15252947771809
40.91576557002334 66.71506149962322
0.9679291655511758 60.0321012199973
34.01468077847806 22.82179299459792
80.67168048693793 86.85741354483602
63.26138271421707 37.67266934462666
7.301708374765118 48.90273147248936
14.18791652973412 32.6794241157893
51.24663765709945 58.19652256080954
60.22554989181342 15.1598196085213
52.31318529025888 65.05724935964406
79.59413924598513 20.70523960945808
74.07495626431518 6.225027143020828
54.20504430553999 50.75857793168318
22.26446479336071 65.72480606578996
57.00088592817186 80.2247543335737
5.078292921309118 8.664832196058144
60.86812040925086 15.96500449934164
46.55834471068129 65.71596961887269
54.74664493904002 83.10692780657398
90.38685138139139 48.01333872104991
0.5677795124899356 69.76533892315645
12.27265490282857 57.68067240643717
84.51008035689105 24.91421490389468
91.57588140942836 95.20589426166296
16.65572467329958 58.8282107229487
35.0108339818048 5.028682042192234
16.07176123102292 3.518041112329448
91.56187094347122 0.1495393858972818
84.00862463075524 36.73435097650273
90.71163725532014 61.4596341795253
0.1107282858996248 59.29128872349668
91.0403067904862 89.32844448019897
36.69115128797281 51.49198014364746
47.40121284281679 79.9383471200991
10.87145064645655 56.79280543229563
37.83676525781222 57.28884022622037
14.11724830768216 85.41841722284958
30.55923229583961 55.61299424531909
98.15782354833688 63.19625060713442
54.78994386955463 49.09274331240749
23.52369575991221 17.99437176030292
58.14765495718634 68.48637957111745
57.11664244554759 79.24592019883831
78.61990616690711 26.1334746794716
87.23529780405069 87.4024545168878
76.93452298061452 98.23326329905959
79.76849337540186 87.17998780243848
23.92399395983227 24.73339096137599
64.86892472303391 87.14891768595601
41.02937698009349 49.81215700899474
12.65810785915165 81.87465387531117
10.648949296235 77.13053961029649
23.59656821698138 93.91856279155569
87.45406309526109 58.60140323979189
50.93738038317974 46.92902451256261
41.94324975826738 35.50361597659873
76.28681981338242 46.25615928452528
90.17113251642841 41.47005579175067
37.05133930671442 17.21805037813302
22.85543962923127 32.55632374097927
51.67922059317394 75.6556195227124
64.69275862679288 50.69027463752394
38.45580666285667 49.25773609602113
5.585757565620782 44.34876151980722
42.39220583455217 73.96203670483393
36.22915129673761 52.43716389222095
83.30835666435858 14.50955143464476
4.107521440426847 16.20188943264973
26.92391655262459 86.46176066798004
85.47715242360309 43.18954615942462
23.01251017481968 67.789777424634
78.37408598038414 5.970454456104867
0.1186413933396673 47.09543905669386
90.45492331072343 22.0711417943808
2.244818552788479 96.57916118027384
65.79797839841144 32.44776171462659
33.69885483617362 74.76357233738105
54.42268949522129 48.18325243846067
14.52806778923416 63.21071851518954
91.93923967662467 57.13064807993387
23.88471485659932 65.27132525759325
95.11030181327718 6.283408844029575
54.09004459999959 55.5158681111829
54.30612348623558 41.92577791127632
97.75585039023959 1.075483868499443
46.38682483773501 54.87670886675657
48.80532113537748 5.636620859316621
63.88779919219203 39.54854687033457
27.40642509304811 4.133449221662115
82.02585013797983 27.76759376719993
1.464345951029658 33.27684625469523
60.81407679284918 71.51431044127142
12.11915258595728 54.25588867860255
71.88847970591139 61.4679632481802
7.716933823292718 71.51648920290482
6.399017245483744 1.123006499817398
28.30168521658972 84.13647750517873
4.891633879624706 97.51386500834903
78.90975410658628 72.80067709974122
49.12713324769567 22.68377549760343
98.51093168579131 17.49985925458559
9.058615071849252 70.36421415935474
71.9993278082561 92.70398736462012
6.777964089222139 42.87935641979028
25.32166806992482 39.25234921610574
54.98601036838635 99.56786357138931
13.95147556727986 77.25629468121407
20.00521003968475 20.86070666682182
69.64578743746378 27.3674898147079
19.38313429358015 39.92449032087499
93.54899936867831 48.82085377765514
94.65302862996579 98.89450256818215
70.63377824121903 19.29295630534751
99.64305603132605 36.80780742785067
33.94155653911406 9.903716657375625
60.93340727453319 11.03043794404138
24.87577593743659 10.8559042197835
42.03106288605653 30.72795379721364
7.697690935082638 73.31038809382187
41.92254976687824 63.98438536444045
81.21312162801611 52.64455723889413
20.50606901496799 51.81737769365535
18.16093132981007 90.26804254807463
62.97863809343153 7.415737348732183
10.98169711387691 7.331632432568409
67.29043360287476 97.36778436412199
15.65683287650454 27.24418442627024
61.31611491061933 74.42413282865627
77.67831625759558 77.55791749414922
78.39606566630449 8.034657160253865
11.49457917194417 22.03590395656148
32.91742514106249 48.76304954388827
0.5257764241073303 99.01832660729485
41.73749560972445 71.81823509478433
49.4180785275351 61.59130788304742
87.03512099251181 94.55800100456618
45.86115979487326 29.87909312737852
73.63796935490846 35.08495966770906
75.03160592733896 33.8977865249262
10.09512144034188 92.29888534234573
32.81132219010568 83.1582751214963
5.579385546451725 83.69767516956834
57.41509204185347 90.96037838691318
57.0643314967358 68.80702424097528
44.84372435110004 81.35464156101862
76.79076241403294 64.68381157766019
73.03339282056315 4.403420093418713
17.33143913113084 23.43481085099691
6.913262967153333 96.88132833216346
36.36455260679143 29.66311966878551
97.61768391459579 9.622354387587782
52.23196607535551 99.25714732630729
44.36508939446799 87.85041677741611
29.71413901200201 22.73136817425733
87.10656536839083 65.57550708219452
2.815722835105896 3.568451281976667
3.587984431243257 79.09121516053577
50.39802427716029 65.58077476744155
58.20081894509278 24.80479441737611
31.52357215775615 4.193761700331725
53.94879941870491 69.52084796400258
1.40454686925954 64.88623162251376
87.13915612996615 15.05852114875879
4.566480009734374 91.59650891871904
43.36515605868495 89.3639822713411
65.94234500000829 48.07577133431726
77.00618006904993 48.24000582712087
65.55314720154854 19.38470910732812
18.12631854410867 80.88249312569305
62.58903130236584 13.56647170887635
17.84893817285598 54.89688443592851
62.78652390852096 0.6285472396515737
60.23046244101269 29.04287679696377
77.26201730450563 19.44346107972881
74.23868792647309 87.72127853870242
11.89057837209266 92.52024277803984
87.42613669298551 89.5838021130218
60.88858018309318 40.59483240330288
67.54054552753419 10.53766312433319
95.48702326633278 81.50292638694796
92.49272328713036 61.02343221464285
41.97016645874759 37.32115405027353
39.6978338847802 8.02749543656333
68.19947594632717 0.8941812501092847
5.177361840147987 11.52299924578841
25.48962327933878 79.20800766093392
30.6785810191485 59.28954656948066
3.128716751445364 75.14590363986282
38.52591102038373 99.55171833877169
0.6718795421912827 37.06886884745292
19.67624258549209 93.80279032842633
50.45900974228402 41.28401481245011
11.82607426310665 93.60838276854142
4.40443100905249 19.10440181548715
85.13391661591466 75.02273582476802
8.278732170438499 13.72128230855602
65.53285532035393 72.37242462304337
74.73998813061534 2.439614483530315
55.39352612455354 52.15454971133551
45.25133569047421 43.05026720960199
20.13306524162012 36.15178070722263
79.07537998892933 84.69017617852377
37.02066598982917 63.19413553839988
58.7628691893173 77.95462998789728
26.29610049862914 17.11487054911037
5.126328657869678 41.45966408264741
8.79761467989268 73.26610042801157
63.97607126616718 52.40040284414504
39.23394090624684 38.42451562400958
67.88382268473157 51.50155467103516
52.63021637713997 45.99050891597894
49.7931393761077 43.06627502273179
21.67250926680096 86.58623897973405
49.15586045392771 64.41860107743298
21.79915285055621 62.4471806234088
91.23592545178424 39.84191404265673
68.30230710328328 45.0165225319213
97.58114280932985 33.44373794581254
64.67190629171044 16.12558446045961
93.2899426047442 19.57655446627128
82.3745675635069 54.31161369510096
54.58217230644312 85.2154598969292
63.19719397078353 3.424807516653773
58.42284216853857 30.50405646232642
47.38526051255892 31.03209009893017
91.51323112886634 2.438898840773442
37.06588159123633 50.4195438270262
33.01183952376226 54.45844483384168
31.0019858077131 40.55866543966605
37.35977492155303 81.28333599633541
66.41953105460595 64.30423960590008
44.71443685598965 69.13584258957131
67.70380735391826 48.73494397300787
79.09376578850109 59.2092601676223
47.81623751569912 73.55934178936886
88.40670060864578 33.11580986710216
34.23651325298135 90.88083643619399
32.40783883433874 7.620864226981729
33.17271476600293 4.605317332155392
50.358866222974 51.15014440316265
11.89750998943006 64.33929511661991
22.2279784703568 43.10412563956417
66.81092311756039 99.46192212801741
38.0691769697936 4.158822537166142
12.29934268947957 76.40618684699665
6.180356866353401 47.19227642833734
8.247246149442098 56.06709100565519
2.916187287798191 63.38849190404954
64.97537595782295 5.724580415821145
16.30725295792129 41.29191729123858
94.08072340432993 57.54492718994412
94.30548293084425 33.36045109993641
86.29791399746992 27.68721831775044
29.23490462146865 66.27600664480909
62.20340815196293 29.16640860990062
62.78300534257273 88.08493000688998
62.96868532571008 77.05258089832807
87.8953790135736 85.6056210473153
15.55151212311518 72.1193540424474
37.10242121597943 19.09051788206349
44.59577873189319 36.40714990968061
21.29260220583834 46.82549894386135
50.48089541653085 58.95625630933207
69.09454253855473 90.05044396667459
17.18819580819077 33.62290923472323
8.054011378718156 70.52215243508171
4.927104600240836 21.9039785330821
26.38916377038457 4.076835042993078
92.63896367196351 18.80937039351196
33.52173541179215 69.13177620688059
11.02047327429995 6.121982367416591
69.29080083226376 78.54051068403025
91.78772974501935 65.0257828510651
47.25585891276212 47.05482666840402
89.78559664445928 24.13441641053318
93.65326577898337 21.40543546058775
48.40363180020589 71.69819372951255
53.41642108765566 15.32138570469025
13.01998036129213 18.74395893285878
5.441798725638623 32.16281920214066
8.342338014416264 72.36408600970211
30.95300453044856 70.70040688697935
15.1406585747717 65.76257593241267
8.784895556850199 71.37768064160176
14.81318601361826 24.02595471949967
75.17268576172413 9.793566796849664
31.71715989495388 41.20003761090339
72.9912176310349 79.08740832261567
36.75065564917701 98.76624902489276
66.10268904578625 45.23042140104548
4.542056104416 17.20031757574105
4.857479043336164 76.10694758777839
45.60896862343412 19.16887764872138
69.67838501883772 19.75341327915672
96.80504435959257 4.161131446698588
4.928187689478959 89.51291512111062
86.25385809375095 87.03063632184772
19.60492979039213 52.46740744472638
66.66775428691925 53.73869539241805
40.45948373311724 83.79022290865704
55.88721255467126 9.605375928282781
91.92172551613453 80.33891261294765
37.83062894499565 95.05999706566806
21.84860480408508 55.41509892085587
23.18681226807295 42.43174958935963
28.34739646174746 72.24769408496691
78.54026975462158 2.650363331791726
48.07583713089708 76.24039366230053
45.5374722500495 17.28251839759053
6.498264388462657 84.37379523376174
27.67897272372469 50.36663102532744
5.607068298050597 17.25563403545465
87.84630505623929 62.81868613196592
58.81556749299713 64.13074412614023
22.27857418953966 50.49497158075233
73.3948023900213 85.83861157177103
34.91263698265975 92.86649707004457
11.5632377255636 97.86216622987709
99.91899268985343 11.26650197402935
88.93051380118276 7.320331661558197
48.12437700962643 79.13632323780699
2.435283141050606 51.89564244446556
95.93917801824527 51.66195367863191
20.60279328657181 0.1541154893390959
92.20542092969944 14.45918481499003
49.29237425794957 74.1997299435198
10.07336562230979 3.290626464607113
37.56457227899917 16.29469380117181
14.73629949330066 56.27927604568144
10.4088912246883 32.55236679973697
59.85213706527166 60.67504913670929
8.446681680413736 85.31822041256044
61.3026732967633 94.50791690337817
35.78151901477732 94.86507310083857
83.0409327726335 50.45300520731159
8.108813999093561 58.00106565070072
55.27969194309341 11.33932643570761
4.981036056579821 61.48194772659196
64.94322140972685 61.86759572348306
12.51416487011935 87.85701641097955
24.77306087535694 21.84512073772278
54.50122536439912 30.93452594001225
81.17452204486453 21.23034685169949
73.21483872712734 89.1954275537522
58.55623319485114 35.7515795445948
28.57891697842176 54.62014766227875
47.09041813677236 16.34733257712347
3.440012245077761 94.21689459123994
76.26127825195424 7.982357415270987
43.56069169363759 48.12695625897697
24.11924224873418 18.92099753249009
19.10026693844731 89.95765475387965
49.92383738269034 16.75805105357599
88.08396067704142 1.291926254717161
41.78585153644813 49.2481030915833
4.460903722791486 64.1790253705074
38.81265365372033 89.43428731313512
6.478067632228594 54.84509307422444
34.52903208084982 79.1698414612726
59.99736383575552 33.221534905981
5.728770364999827 86.89637590169633
60.74633339812939 34.83119998386394
47.42528841479228 54.67625002524107
80.04335720392609 8.914260588040252
55.54849228030086 23.69866099645483
63.58424748243966 98.81261545838638
32.17929573986601 4.978811169960156
68.09195698248585 98.09758672140855
16.59699682477047 97.43129803121354
17.61903898129485 44.82594325018889
83.15019912309208 60.53483809802709
42.35853665891134 9.529622031516361
3.524231616328564 5.103293451879355
7.560289235800156 75.04732642903186
87.85370689978519 37.00119517071609
63.78177949415587 13.43423626061145
85.86243060960322 34.33428092965751
36.26808731481541 95.87192306859372
80.6763713742948 53.5776877177812
43.25665374522242 52.05810979641629
80.94066226453164 6.897845387012529
6.482066366867232 32.39497282278196
72.259613631702 54.4200587401807
88.96955700097887 28.27260923345851
31.89979539281126 89.57952795953138
63.44454270254692 82.77787680932046
8.301358959034317 5.676804255480067
89.07261621904986 78.01376560342013
15.1745436396622 52.01424915853111
37.0736269385086 4.479700181926047
77.72662848936311 92.32147724455568
88.04250372086032 28.88751186340351
8.11506265527423 82.29037957540628
99.46775753562856 97.19262671511339
2.376640913755435 42.34503350052959
11.17052454710849 35.71542597137478
82.2411674301551 84.55205094417332
44.53566375823771 50.7462043307063
43.46128741180191 77.14034250705522
27.43292511048999 0.4533797467107678
79.63207847010368 51.80092767401044
86.68254222072684 33.45555482910261
33.5841628872606 81.53019039280194
75.70957835407556 64.58256395801682
34.32407635751863 45.22681783207644
27.72193920005044 33.88244730338842
66.18066153773323 80.73164051368612
20.40814434224523 45.27830017033475
61.23026992470349 90.58767750446616
98.77091625047936 39.47711520593491
51.31124849735161 14.18681486128642
48.2170054043621 99.06927493941902
76.96145720810104 18.41323507866142
33.961561318778 85.79137094130384
24.87396320445434 85.82314979952166
60.42248645050001 7.924834908547217
33.88834562261869 89.84696082833555
2.277322173828102 89.30170286619388
40.08539203737102 6.278032786415401
4.327661367144652 75.2637103565478
96.43097408696963 87.24074411241345
73.5557070115847 53.00744787950818
55.13287327208185 94.90381583127983
24.07188097466994 49.22007835717297
6.477520886450838 38.92902097773707
12.78279209988832 56.85819146043344
97.3867601363182 58.02085577819516
45.09140807764375 82.41416608897727
59.41572076266177 90.23806480069194
63.22752986961319 27.69203910501619
46.14129404448256 1.010575525870797
72.23628976319604 22.54664871030854
94.6995712890506 77.56843234185537
3.612929125494476 34.76978357708497
36.71600726185829 39.37471400917963
38.08262814077432 15.37517520958027
95.00839060855124 15.6590973193137
73.43584198362566 78.07168479191763
95.45367038317779 50.74121255099075
31.13616096412797 5.175377251010322
19.98787394808899 70.08305866251179
52.39064278160284 35.20097675857894
77.68359911805568 0.9797362742680542
17.60840238465957 37.36084169280979
17.50234633760546 59.62042177212117
85.57151237925311 68.99524116698697
19.47461573425078 75.28155866825267
45.42560912927544 48.15313938149752
18.35737438256496 1.83884589085033
83.43854725450211 21.1640247689957
18.61899013009858 45.25746500964252
50.03773670626827 99.89766421901929
23.7068088015637 80.65511216931453
35.2847942922109 26.65600013171111
94.38660524779347 63.04221119686341
12.86918267352321 92.05690659673461
19.67800504081205 77.36672631051729
45.41928493611909 68.31377694802657
8.627141710538908 87.49525590058181
58.90056432565305 21.02294863476956
61.47591442296425 77.84455809697229
87.7092939851828 47.65779218551703
74.33150925137629 76.08291580500209
7.728500069918978 37.5486080380916
73.00173587987599 74.81145599028561
35.74275669306981 96.76881843660919
52.07534247350193 38.00509220922456
16.3426398853683 2.430760056640775
45.40237653397401 47.06953411616467
3.897742601453432 74.44288896265218
80.76452269188523 55.36771960249057
93.89081394833974 29.16916952631713
42.97682864821307 67.04584886248439
90.01871935890559 29.7603507024815
48.92919407907134 52.24195906189367
50.01052054123899 47.46488904818782
3.315583374690091 77.14919859114225
77.34540107098699 50.4293717712596
98.62466189011703 33.68953938360239
3.829285800892972 54.18756945392368
66.62982985396395 63.25592613806815
41.57230387158411 54.27845192052769
34.12462302615489 26.52196880382157
45.57591158635631 54.18913560695263
24.4321207884635 99.71475630169485
61.26612041751847 6.019420393630144
21.71113055652971 90.58795064624448
91.9297991836852 66.08214035960539
23.0732123316744 84.04118219401333
90.55385514982912 2.79851053679236
73.87633494999956 69.05960318741181
94.47400830548364 86.23464974403828
36.60441947948109 10.45834686219812
1.004191930094557 41.36629171875182
46.98767670627883 76.08283276241725
42.47099648515752 88.71975435738101
38.30215289970668 80.73979708835144
4.767689248109193 43.61498442765867
66.54578994080366 5.065928518623632
44.83335533386593 24.95018700052001
13.64263591939446 72.08000657222233
19.06887807659888 29.40664801195974
98.82171495151218 69.28287256621195
50.58286561442446 77.6258635850761
6.17859547416825 34.23959280414564
8.348759823105089 20.03331808038511
85.03688511108248 2.218037968284496
96.90937120725035 61.74413346395293
51.91594244527511 7.046984864157032
66.19238780921239 60.51958035510098
92.10114744076873 78.41383364200871
68.05865632734751 18.43574640669306
12.44720607101582 16.93768811191624
4.009003037760094 29.68022790751127
50.78367918369948 53.10312570301484
73.72594598611047 67.9735246223034
79.31554807747605 90.78895338440186
83.97138584874438 47.40111587415299
41.65188031620185 68.834198013685
4.186214582500464 36.9293133954681
67.4818369022753 59.14625356740961
37.29375639136167 95.97059865310706
74.74519909919542 51.50879283575001
57.2572386464369 0.4019334785405704
54.2724431162691 32.76410858126671
43.42022571840788 88.28884290902437
58.88907806481711 69.16356140784833
95.74658858262627 42.46798550380542
4.817388017368304 87.39764029652643
86.10430032097479 49.98448396858615
37.69066159203278 1.406015324180972
97.25268418535337 78.93489044023507
69.62706269889802 10.03077409523658
56.5462751415301 77.51306247597486
35.29062856926473 42.1161980353539
52.53247776280733 43.25791851120896
5.23322337504211 57.49322947871164
51.72801680074273 26.79188768314419
8.120000922086028 47.26506929339106
52.21008920276589 71.77707032158321
46.78604514636444 5.565018987913795
38.74232726212502 20.04087989449134
77.88871977975636 89.33363261308401
31.80792111559166 20.90407935727007
6.051062528369898 21.88282636052918
72.18374066026253 46.76434974912192
71.87920733755236 73.35712326014539
7.168726678267594 82.60395759560362
65.03160495532755 15.10205230478465
55.41942162661819 89.04855189369907
12.90455965636996 58.60006649666151
37.66101909257453 41.00245652800839
68.07963976235338 39.74557477466509
1.692272603777376 86.06686451175409
50.0228594217038 86.69727049026926
28.25689562908789 27.38618270403843
80.2459303742388 33.55557192845549
25.21873689509392 91.01189407004026
16.80133888779153 65.50946034930541
66.48339103768015 12.34278468232459
26.11913216061652 77.6468336743458
6.158002051024692 95.11761789029121
75.83897365040012 90.06014922642061
27.80042212037577 89.94022193857961
85.71627301087521 45.10777206784167
92.35527582337156 58.14015353578876
46.24934220563041 37.44941725715773
24.35069858087579 90.66216965400167
4.848615211265254 98.52225244243976
14.0333373813549 24.77241981403859
83.02292556263882 34.11018608786112
96.76658193898447 70.00483345179723
72.42583296232355 49.54947460902703
90.18224910685343 57.80386729970152
34.52790738512326 99.35265476850415
97.84358805340348 69.61880932911495
75.71642533425955 8.894599462546781
59.30897430402336 58.56561719314207
72.48309322181039 18.23744589386402
5.264992939242678 28.26611323090446
45.65692042264386 27.06473621904379
60.02351421826163 97.70094793351164
77.86631815598398 88.18542449581339
10.13925550738055 13.20800143246226
85.89481189585482 13.31566050918913
82.68573975992398 30.5012631598725
99.64665207902964 17.74084184278352
21.01762365574751 4.567786478155303
16.69800963191881 44.55936962617478
24.56086473962377 3.719548801517921
74.11286813926833 48.2542615235042
12.7710495437555 3.894847653794721
71.25213999990818 70.10448141604176
79.21679601063853 76.51830637202299
13.23891327704049 86.10449658550874
7.433074154511758 7.109776170941059
68.45486355566929 49.51036698163604
34.09785824099126 52.5520678674908
82.18653837568776 3.843473198285464
16.19866450140746 78.98278944926355
35.49697443703251 12.46820389022862
36.32481759431187 91.10982992119359
29.06970803147802 98.35715316232726
45.20982301294951 76.63167753064583
34.14017059971496 8.990689984267508
24.13304761633433 59.29097413812246
10.05463721678849 2.144789545402292
83.83867897140073 71.24853814231933
37.05481533342886 45.67730704341995
78.56167531839655 20.61907242733497
69.06243798888939 6.531701511307754
38.45466350389707 65.57817836279796
12.50579640621198 98.21071335256897
48.38326043820713 55.44166720946281
68.52738836428856 63.55895248411749
18.05248570035796 68.11708147415021
31.55859857824922 0.1606175892256146
63.85109615794825 51.36044612991812
8.762950416945101 64.448320637753
76.27182532476536 9.827723577050758
33.39118591391166 19.98738876677982
94.24619090063374 46.03231123142334
36.80935506130898 25.71126983138493
33.24758944833041 90.74316372910717
26.66514565324703 26.39904031482004
82.15336028512311 73.42392182693953
49.05807088884683 18.12081415921098
72.43420405028021 71.56159429607813
26.7526576590388 8.620429482716856
93.7115140106051 32.51866863092136
79.39874086397448 38.56386205168781
40.89183428473385 47.84616033749248
45.09170987286146 1.071918220324469
11.37651871631886 63.40403152286672
8.399735090754159 89.87708832615839
96.18130244517353 27.18650670107771
76.43938459551167 35.56009480719388
35.99231507767177 76.8623149704415
8.534142329860225 86.39199232845004
81.80633941589019 67.02252065338078
7.842051553730131 12.76977984186919
67.97035548995528 6.309726188127935
63.40426370937099 5.289720531477872
43.15504233912505 78.9459061560908
61.41336848115584 26.45757949930341
76.84154202678214 82.40419291081504
62.40197706885735 5.567353303853312
54.58089042044021 26.29185940325879
68.48865355679625 58.78118803638761
96.84062874407417 75.11392770072241
51.73492323455689 88.9625064341209
41.73231780135714 48.22671879186106
4.668750030668582 4.656706401483907
33.71326018229335 65.00666599195277
8.842734568474057 22.83496554154835
36.20024615364258 97.86078081957103
2.625700927000363 11.95898215655652
83.34005049758018 19.31594599794478
67.43200985524612 1.610613703879073
48.4193880598099 61.44965733084074
4.931474909905459 77.97687430320731
74.02783670644935 55.77893731698914
96.98957426911939 18.98137650562404
23.46274670824825 7.386909603084763
93.71191027120311 64.74238482843759
90.71895873668898 36.81906946994977
73.67273528399828 5.170648975700169
80.84906951715432 77.24922707052455
27.20493016342935 36.57245125399513
28.40507214462745 76.15165277399515
26.03571448225693 32.9125624689347
7.837139069547837 33.6613843325141
32.15871040910675 67.49224182394236
48.72342055020191 19.08739400633537
28.78958719912068 30.19598289258466
4.940841290238576 71.46336856970697
73.99287263453039 65.14349757282272
14.0681468804169 45.65317932416613
73.75900816277733 61.82908624103938
27.77280918892414 35.69092390835247
74.14852448406046 99.93214541502783
33.61386808833254 2.494702156055562
98.51074334211684 80.42719072129206
72.35149198820599 8.873592688223633
31.89023755878373 65.28286358420176
18.40102368525256 35.37461454968128
82.78588056350561 42.73841528270961
95.67980168615222 98.58851225204521
35.21184486783336 8.773509972823966
64.1846991421634 67.44236425990158
86.90468443704813 59.59928666461116
53.75097360402272 63.57734913876756
99.60273208785959 28.0748413032683
92.10250851593217 10.80922790512681
75.98194092590039 48.01913391001083
63.98491938991882 15.27614336958116
33.78929421296684 13.37315722774551
58.63535045372227 26.6188102089843
47.23116833209595 6.530753291276621
50.87415055226938 92.74058169655186
19.97991310123181 25.61961719980249
92.15770744169548 3.233022385851706
24.92937263835685 32.87862918719437
90.18607181224455 90.89449133739326
6.48861933019791 78.72490257709688
16.22482967561033 33.3409195504754
44.53790461494552 84.39550999157788
26.27091560463551 15.16482096962361
41.38486930120337 70.76463987424759
14.1152858440739 36.57365861913957
59.32354220398101 45.4583909210422
95.41525869110876 35.94442312232862
32.44720333035944 73.34535373976763
50.16362789096353 20.80126057997698
4.901414150609662 80.87207741012691
95.13303647440632 78.58062832113049
88.20182810034611 38.85487435879892
85.04758322924094 80.34102755499147
96.54194616905184 50.74950370176661
74.40875068910712 58.60561697694947
89.35897380844044 32.73812882630666
26.63111199311802 30.13337555519024
40.5214285804493 95.83359122601031
62.07937538006356 31.2370442436554
58.72809879315569 34.77358637595041
58.21753578028694 86.77273825692117
97.53188688263803 77.15932864203585
38.77746188855636 77.92231793759633
30.41640975695519 69.92804782197679
96.15288416606677 73.12191464608608
61.5856484192172 41.45693172000676
4.368521058499163 22.85500442404531
95.02381203158335 49.80670006066329
30.94582411636449 9.114077185555686
4.273591540779313 57.94523494032113
4.060878179951214 90.01332566939413
32.34276722112232 32.36582931397177
55.38573275046458 86.87188669082116
44.1588378987147 30.62615958588619
43.4237095208864 57.49764345975436
14.74711343705441 93.09742013631727
73.82232641270667 56.85755942268714
42.7390742762578 45.6779563821825
42.77452277892259 77.91262103832943
28.58159157720682 10.68362867986722
59.96062752629278 63.84944513798173
59.21502634707652 86.40520380773212
49.0467099297204 20.8836276179459
56.69767640813363 1.223165854943754
65.86000052795022 85.52436975727024
77.6406377490852 2.073069731126832
88.71920594473004 9.212731894913682
51.77541846011361 48.69377845078704
83.32690706478147 76.02536651389599
76.9893774552457 27.17436042504826
87.77042311470844 74.46698334563546
5.563008799140269 2.847458053982586
17.64586202302524 76.43297238488118
72.60584227550355 17.26945748863883
84.26532923334128 29.51882435499062
40.62100506741069 44.12917927679309
31.86192530634667 87.76732376253037
32.28099768738691 18.10246437214115
31.43719013652793 32.75536747763505
20.70790651908413 41.50320132302356
49.20983230385384 53.9054067246098
56.25309803683344 51.49017918901268
73.22109488655009 76.03701979869045
8.208108772112366 99.71279035564189
94.84614296770891 7.171771383391873
43.32147778416661 11.51556209404668
1.942619216827716 63.49745337620966
22.94137821117492 17.07393650090188
66.82525311834462 94.87807799336473
91.88834575562235 70.87308827138122
82.37911507704077 33.29448037419093
23.75433067187326 84.70871456140077
72.97500269335229 47.68629594587633
32.46386125108383 88.61317600126047
34.12652185082664 67.12354994391765
42.12414999253969 23.83857818429332
79.48820299988064 65.51083174425683
59.87376491605335 34.30338650608319
42.48511207458817 26.76750779297045
97.34955893469339 25.90055977233504
40.91338320839044 56.36808757824247
48.18772353379259 86.518151837133
11.88524711184585 4.438313324624167
48.74973063027146 7.581107810822908
80.32294373190483 26.92327646140213
19.41763534668963 27.56136909124253
4.757875790417696 32.97041010817928
86.6765102018079 84.21838484969535
81.9866222015242 44.84073881630552
25.90404887171526 67.03512568617361
76.91313267428743 52.24392316467934
88.70005132531023 92.29966476229779
71.32885272093931 49.80804599367346
67.57140187155865 8.075940514506064
42.84365228707379 99.36820179642667
40.92649581965238 94.79208829609755
86.50187760077121 42.986238673586
84.21606119063087 17.30363655962764
62.57630313041353 81.95319249812246
38.45691916219488 6.952104799080602
23.00686941187553 5.282687989084289
94.79851705949126 61.24561919226591
63.22373666174673 84.86589112360262
62.32057108275934 14.71199735369183
0.4545248192602775 51.14500459453371
49.60633868812214 50.34646832675008
81.52352263140318 58.08610428732345
29.69068097298581 80.73662766635763
18.67385740056498 32.43214829496225
48.07655026929417 96.76781725851205
13.84368856468887 15.63803312754218
96.38470774623629 71.10979159002571
23.83509948010762 32.83826778224783
47.4238338945451 60.03854343109256
56.21227888161304 94.89056067568019
43.02042671984807 2.993397418818735
64.55138105725597 46.33839987431254
10.41352438734227 14.25539859890637
24.25405633979102 10.05146055355602
91.84275513663231 72.77467695229635
55.31391350722318 42.65664497586265
27.65542479228852 55.33403745723037
12.4179839529925 63.35589925451126
75.75911108941389 95.6116947063687
76.49916050720903 28.11974572291897
64.15095011569613 9.236795591093891
61.21085173272929 29.61280430120005
69.74953574716402 3.076388496970851
71.43706268327415 96.55031702217327
89.19804255088853 10.13625804963421
40.85020494211444 80.14527011657221
50.17639922260715 95.97667567951375
78.40861886628596 13.74471732414887
22.23341613039921 6.078321255708623
85.30116158433678 65.66791561570612
15.76626861693009 55.95056655306962
49.76851719319729 1.840094383623091
99.56272508705541 70.06757150661201
90.66280987832532 85.68009985950445
12.82151687214185 96.35264304486624
23.37235729013521 35.73356972676461
24.151119133412 42.76072792737779
31.73242908360571 17.1716594849726
71.32827994411618 10.77062675083002
58.097284989076 51.11708734532012
18.91112178178821 85.67647719129997
45.70339846928967 31.76545709397436
40.67439926649862 99.53362750897887
40.25721057879782 67.63691531037742
62.10349953524484 97.78687697197373
78.29217988574614 19.61335749768019
44.53290786477224 49.72006499330046
16.86694582340822 55.60934480070114
24.46091257027469 78.80040441664602
69.17260685712853 60.48555932142396
16.29201320613285 51.75000765184241
66.985864412558 29.89139629798199
75.86484464745861 56.13496047595692
66.16167304108315 76.9664347998382
60.01467883476526 79.16129710453967
57.41942263622621 52.90305817318217
54.24682665085145 68.49938632451551
84.29360834851956 6.129205803599241
24.92120107213356 56.5077621403301
32.55111688223442 81.02738887757815
57.10551975277156 24.85883221888547
36.14184332795164 50.61634456548859
75.18459627069392 46.35437630060947
86.51280524727895 14.18556170918807
98.56827251843184 61.5502905293726
49.71224178940062 5.752761146445071
25.75461487673068 18.03468906882916
97.53198686128248 56.22058334153677
97.90670211672339 6.804376928824513
5.39295504583492 93.36172164746399
34.5980667107774 81.98799900033247
17.46888046618422 42.68868944856133
4.460007921357287 27.55951330612148
49.70738470924157 21.75855502886274
60.22262497159931 90.9374390583874
33.32748009601399 45.57349333941352
6.246647232721228 27.7870042421079
16.95052188647894 21.62968352246712
61.07314186512198 97.73854098798682
1.394777972791261 57.94446489517829
43.94998561032839 27.85680196488667
41.28389017710078 15.36176306185187
47.30310464204602 85.67924344132926
97.35369515959729 47.94733536995087
77.00325498827634 54.61689952124207
75.74395463476753 82.58292232480338
11.63763793602142 70.02076070744141
74.75281547891966 3.456835464804977
56.20663922775309 47.64515234919235
6.036539340780161 13.5072458439756
74.64093079332322 5.44647502012241
74.22005004516421 46.43092202754853
92.52029462895958 12.85150432705494
89.94688250358477 68.74899807431856
48.08805611208453 44.31657072007265
18.1688139861876 7.878401536281471
25.27612148638031 77.08348821659662
9.36723356258093 21.89954291438563
2.493862799860647 90.41317087587184
64.57602628709436 92.57065220958835
94.41525079455567 22.16936257237147
78.73637613368082 80.26583597638559
53.14164553643415 39.38363355196122
40.69297916758282 71.60833905016722
7.857574023698907 41.41201687639115
79.94138715994345 7.07144686071585
87.83072646191617 61.68291637008703
0.9672619732904304 49.23963369702899
3.237994591256483 67.20561685113024
53.80497608668809 77.31839389291679
90.68478247848773 63.48240054622564
99.01365127323155 87.75539940314702
49.22803183374293 82.9793569093758
7.411871225982807 83.77303931230666
59.4604971692452 41.75236203198983
35.20282791753655 76.18029963166086
92.86109618939419 74.71925639565754
99.80179418700656 0.712827789691349
42.01049836543648 2.952517049116938
33.7676523707702 40.61525775313246
11.55934735623392 41.88479031756252
63.70159659031374 34.4738104585633
21.31089735436626 65.36942838844234
66.51185817058885 93.84974399686649
96.84729062877234 77.92921680082949
74.44254883244275 85.79201523973973
19.90594590658872 15.15655982846933
49.15137864345869 38.53256513835954
9.797828147496402 66.42096366592105
79.73193186658418 18.03263459638084
40.31481003563688 73.4854783088976
52.40843585561856 50.62511797033401
58.87922845180412 41.00593366867443
57.94880756692169 40.64921928522434
35.53256206828432 31.66777308548977
71.72273085921594 57.60167312013375
61.42510806705521 54.46294197354256
46.20906145185471 4.660914231728405
50.64042490283656 13.24818456903161
62.07987202246623 39.23520606360238
75.73616629047299 10.72511022649932
81.51009816281936 95.3997666486153
86.97081355507866 76.22652178972834
87.67874930389104 24.53203049701643
78.20455345188991 71.79085111077336
3.993725791476995 25.68848354806089
87.40646251114906 60.5618159820534
53.26885226944892 19.50201354622214
71.204638430128 33.57162270545039
58.3261865082432 73.57046205873785
69.36406847599541 93.1953147128396
27.18337578256968 29.21882662086013
11.65817099933467 29.96943968757061
35.98929295355335 43.05093434162367
74.42397932398717 49.27891606065523
90.96576001978276 68.84938756391584
98.14967317129499 16.51976073251192
73.88349223199019 47.32304693959126
3.971698676650438 65.15881243023867
39.25080928148837 19.11572259639052
99.44218087740988 98.90207831854609
73.33482440914389 54.04467442406498
1.236889727659076 93.93914158587232
68.43392093245161 33.19260129951259
24.08857294698995 47.07125120194095
51.67789038685198 31.46706143943204
50.18970368166997 15.60301602637184
9.775236203463551 50.36545609263245
61.48049926555873 83.57768646346373
42.9958607346835 64.19920508260545
22.34390045116097 88.3739607297383
15.55511769320023 13.31634247138246
71.55268608023587 35.42764660792542
35.89646509935918 86.59767846110118
23.31455045695589 83.05030942743686
89.62202636045606 74.33732511083232
69.83559718461436 37.58644086209091
52.6394945072807 7.739084968329042
83.56327781185679 40.64606014197151
71.75356941135458 81.03636329684029
8.346640013776129 39.33235418752402
23.60503154922131 39.50546954503736
31.05566026399697 65.93114761612605
37.40703141315267 68.08907512207657
51.83741005424465 84.4520352731475
3.60996192351229 48.20530783066271
48.34057908739459 54.34858864441276
21.27267228981712 47.88692191154303
80.86674434997691 62.05124556432897
71.02720609336058 89.94315826112754
72.91705314256222 61.11242590868378
81.91780752826965 85.54645078057948
17.732825053514 12.85742759389832
3.654981852092761 55.1238029266463
88.44162157669527 91.15017356998831
66.74919752531241 81.54005326834888
35.74254257590743 55.04859479610528
57.73595652966875 88.92534163730603
70.85113953114177 31.73547943567708
31.12432180684612 12.13839762092095
28.80843831320116 37.56790939108112
6.162481962354769 65.11424601036185
60.42390466713207 94.9071113385114
66.8363926654533 8.776611856308129
69.40991629268672 7.465258816271026
51.96914051967814 45.15786699874248
70.12175461710918 30.94134132764466
44.48637025484896 58.89658117435177
34.02440428862327 46.2496565281516
25.61753367485946 24.58771905627707
99.7118893949325 81.83755143962161
83.04298844555443 72.86221592900753
93.1692627694476 52.54806900597538
21.38523376749141 88.70281973755023
16.44726399992713 90.89372235636596
18.0678726559199 11.83137395805304
2.153115968823125 14.1593062184798
72.45032513928099 12.50381196649874
4.274859792671662 94.84721635368379
92.5963036313708 99.5873317027343
53.50691981589726 92.18613421707619
57.1586911134164 78.2512666435527
46.88294845480334 52.77276343403263
96.48441185288449 86.16740785442626
72.4834474409638 94.67644979694273
51.81520449804034 67.01889431291342
85.92903820332332 85.93920083015914
63.931740929595 32.38198324360133
20.4461067718422 10.16247642931165
28.66851764390014 50.77011018298598
9.453901395500928 78.95697126611475
22.79307612533168 70.67602610098491
81.61207730491486 9.764364249893209
66.60622495728313 19.70859749938732
2.838267026661645 86.41068564122017
65.9977322754137 54.38883857748654
19.16307815119085 2.575545887103956
68.46880055492613 84.79831551046159
33.47644152316263 58.30566120181743
97.5049869880681 13.44668932615023
67.74344944885833 76.03175407815763
6.719564917484799 58.73643144573673
99.45009803078241 74.92538388034168
6.46084932095865 2.215777214098494
20.54982835380589 35.18185648534011
2.048215670045373 59.75977738620416
51.07125866660626 66.23034427614976
17.25606094551076 41.66030172890079
54.58722244071313 16.81799487495414
4.937069830717396 23.73185682831285
56.24781551901787 96.68984540422296
50.2020363287667 83.04820592614756
26.74541111745067 41.46465309471412
26.69986584510081 70.87889593759937
66.86599012585609 20.65531113028673
48.51591483940915 69.00033676467964
71.50233585074946 22.01953132937152
16.97434585767855 66.59818585228732
52.68035774647623 87.33185986887345
44.8250057627689 75.59339439626052
54.96876864874469 38.30433888843302
76.86997621640133 40.03108275136724
51.187995976668 95.63695290665072
64.25268940153046 60.0542982889778
48.31290594312255 74.42240728920009
13.43164786901887 33.44520440108152
51.01831537228993 45.77150233188827
47.76352713158078 97.92553643746757
27.41230665131364 18.98065419689584
89.54368314917301 97.16479700924808
69.36879865480795 25.55581034265855
65.93981430797423 87.61636785782032
77.33392799264956 7.981656008439587
16.15709906004605 38.45598067205441
2.460518649009883 40.13144934565261
81.6366917588483 48.6629778988391
21.66314041508636 68.73245929676662
35.79848465767297 60.59107723391899
66.23184992221391 36.37099160144613
59.84965186738658 88.14863382701705
81.87149693685255 47.71226494205089
11.92407414805128 5.511828134908476
32.42712308969143 45.87002107936863
88.71092919944017 47.43262283092459
31.58725052836247 80.4860193981755
17.51897785530804 16.71290549435224
63.94375103006846 79.04026109300904
68.34587533741021 80.51782950302086
19.69677582953435 37.12349541411611
26.51249906213711 88.23539115549636
74.3579722070228 33.0530877986869
1.912851593532775 11.04358651622855
78.6436244323903 0.463923540837835
47.07193485031388 10.87104569196683
3.463986731329517 27.85733608840339
19.41600575058828 10.47945843101968
81.91207067652981 82.7309713951428
57.31997950012443 73.60554639165075
41.81164409966105 50.42641068818165
79.34499254063628 28.81899431500075
47.01265910008716 63.93956498951329
6.736405215630615 87.48828909067169
64.43444728901667 99.30894699364852
44.74574635063814 66.33850656818512
45.15603875647735 26.11163956890966
93.96541699673186 15.36887160547167
44.63539185735296 59.90604185254529
32.15258182304947 95.56752698399981
35.64556921806666 98.87191317069632
69.10457296337042 33.97847204110502
27.71529089299553 26.42769185986695
10.03781242141724 24.70605307561159
37.1577635367257 59.37670902490485
84.95217606301713 23.95971355846678
55.03330126247646 39.33308706797675
31.6820160414109 94.49314989814185
80.46048788415469 38.3476648799297
41.68373295709969 77.69347701297337
36.80545895766793 71.81002141025714
42.05113935308582 81.51288353648023
47.98559831300943 81.89272120920842
39.74461346154681 50.95214555707744
96.87809528978178 47.01038016901215
1.33030776636984 77.37142089275785
0.04653469253440307 92.34590032656305
32.01788871288551 70.43627170703908
92.43080170295238 95.84833669981127
38.61136140582155 12.67539837433587
41.86842659454893 28.86861499377282
43.06571073305376 91.53480454999567
16.34908316816742 56.77772797273013
75.80711409437966 79.67584909538225
62.97417224138908 52.05371481814288
31.60103433548154 34.56628748816613
14.29431152757184 48.84508865706673
47.71513611174936 90.78462697603817
95.39787098399761 63.32063104208567
98.67294648133448 24.5195835835786
44.67504554063416 91.83380246552709
18.53087257663465 74.75472206780761
60.4441497801259 26.9219288500417
37.35720657497482 88.37656362453342
77.81391605422728 96.4328076811165
70.15624865454338 33.76333546080776
37.35323043231448 49.43341341678589
98.96223177352067 78.43124677453615
56.86498240411488 66.08822611514022
3.906869148460408 78.07176556403218
66.74971024280038 85.13154395414362
36.2751344642881 8.558542045609506
99.45485325352753 73.93574710115419
97.86921211181628 96.34711852162337
15.07503269171104 38.39777339500115
18.66443908129457 49.92959833690067
39.09876887899058 90.52081431426193
59.58354974317517 81.0182703258192
42.46440333809704 34.54615233098244
53.84260693404695 82.46632766087193
30.00085860531904 11.82938740012774
63.92482004892167 58.37380885283793
33.59732489446881 44.48598500983881
77.41033250205535 63.71977401297736
76.34939746060849 22.8717142988245
61.07674912410487 31.70552573843075
39.51366429846583 97.73216178940379
84.40794491994994 84.20069617177865
60.76042252532245 64.46019057559559
8.754964216237408 58.80019543333815
8.237325950909394 63.45513429619724
11.82578747141339 27.05421794849966
45.25688609528695 57.31369850843121
69.89703124365825 29.18285378246502
5.038609891136255 65.043314634086
64.95983993028089 97.36896951164908
14.98554854539907 61.12305590678976
8.744916820636769 43.05045686543076
19.85398883541951 38.94923408028149
6.473464126708908 91.887093811754
56.57680592908617 4.962819468976781
98.98263446388688 96.3017578921296
27.36847023617368 76.5174042865026
2.278754140358743 36.39799040598611
29.69490601629095 59.50357036595531
33.34846148156461 18.10154110726709
39.06828052920701 63.89941435260479
25.00274381848161 30.99637544228898
63.0067623116914 31.80964992310384
10.17014991343341 55.17062187294152
72.25606868306438 33.39469343207269
44.57873363779514 2.051039711990567
27.56618006954428 22.69376308826151
60.49723913951024 38.92127759029626
46.33770326821092 9.062524028693986
25.61600385875144 26.32460003360958
81.60875478885268 13.65931363483124
53.93904396191651 72.39656310270774
50.93712818437309 86.15872767966295
61.96697391829701 11.4316791415263
41.92377067927649 25.86976251887562
47.16851958472451 32.90729337851977
73.30300104683126 38.99600236266529
30.18328171332356 56.61264613130521
39.23922963295322 27.39996799609051
69.78884350463339 20.77319269640783
63.43229053949518 88.87244852663031
81.2713006861259 64.90499749199245
92.87717552593492 28.75128245981246
22.53819168016479 19.8376387970095
11.02966326562033 68.23002168236381
56.09155703374319 3.199909157446711
81.18820819180026 59.15924961906612
60.00861967390421 3.363170431635545
23.85292908760888 23.63904423192155
18.6342089033074 37.23851866231328
65.76782881618701 38.50741513127245
70.61761445741514 7.927826455004666
62.65265785233593 41.4358850907933
59.59876660796508 69.82590177962439
94.17404352221989 16.35592746067512
80.97016552683532 80.07884311216036
9.961314669973079 11.07164444591868
95.48610472870277 21.87592703815882
86.98184711115107 98.82265762127034
5.947204240987917 71.12004565782283
22.19142412508474 71.47049684272454
62.81410474767024 43.36392281888889
89.73810923727423 62.8594813665929
99.40123316397117 51.72329442601217
78.24416889910235 28.8920942555279
90.33041244600076 5.569769144460267
41.60672363581569 7.403283829190334
90.46277351232754 67.86246012653166
91.06131398843398 59.76662585399517
79.83147490370223 27.87272209016947
86.04980081647936 1.746578443838551
37.45893377183516 55.44103347704904
54.19042569175746 11.00991056638206
25.22616006201989 18.94354916522482
24.72761484710933 68.72288898891243
68.42579662638704 93.63743064690152
91.27315799247985 57.94669969719848
81.45171480303527 99.94179518015693
42.60551075487241 95.56951393326644
69.12197640999089 10.97493067648119
96.37873638703536 46.07104547746096
19.34227241402857 94.81468831168681
79.83820055782851 66.49767160161376
7.14203795747953 35.80279602070499
1.829261937043768 84.94134070295861
14.21937023799146 86.48195984173157
54.6610587003477 70.35091467158671
63.25340503670581 89.94416441570321
15.36927719814781 17.19635814999836
50.16028160285782 54.01877107235743
78.69400250992824 99.37642690175008
50.94137429655652 44.67734230930994
74.15079635514505 84.93217472680232
80.15244407370909 64.71984815373551
68.86386163038304 15.91071423463272
77.61596153986982 28.02928700360305
84.81448745363498 90.51790339889951
89.05958759308579 41.57054499230776
92.51970830144106 79.39186491193931
65.23534383146874 55.0132902799122
48.21496896309775 60.46961305493337
95.49496566367623 27.82925729774403
2.995452084872141 25.96852218272672
32.37229631849841 10.39451340145906
96.2019197574279 19.76769592040209
94.23337961574117 52.58660452023546
77.17981555088937 36.34496698893928
27.80799851021282 59.10040294353332
84.1035249863919 64.14860533300516
69.43139509732896 35.76267635278572
41.57011570793082 47.03057118850214
91.94540398414424 49.56523329999406
38.7164175025388 51.14180069817944
51.48551057020786 2.424003225316128
75.27693301993642 63.56192869421267
88.96298766245468 59.604359436911
19.91257791202302 99.44269873206179
69.8256531608783 48.24661379482998
24.76704431747806 55.49098020694981
90.35768836874784 69.76423794105794
58.41189921518635 53.2800650481033
61.14210736618982 17.7960364519434
16.20049283100104 68.30102636293987
0.3955921855210216 19.7331054395014
6.038052007624128 28.96132815421985
18.13462352201606 69.20061525494864
87.58509251956355 72.22194895986958
46.22780111533168 55.8543280404183
66.52904486469534 56.46101067018713
24.97926244540849 42.0724580138045
59.86717907949338 40.72274577320528
83.65533635667207 93.15576993340648
68.74830675883895 71.06304783127545
57.60269945232002 48.98869937668848
40.89756787294391 20.07159819353908
50.69763598498243 93.8189415318207
20.88299657001377 12.01825741038374
29.27370511784302 25.52971239486103
7.807245328187641 30.0198973847344
52.52614377962892 98.19504263572871
43.68621513304161 92.26024470535617
83.81925263873562 42.53918272329624
27.24120334689569 40.36422890504772
60.75989342194474 92.73673656043249
1.742897169805169 39.21002954337013
74.57631701083788 45.44906112052364
74.6857260234877 68.36867609476705
37.00830589896469 27.58881240278067
71.01781317372864 56.84420743830143
64.09458701610983 6.134959132173472
80.69136859399639 18.35488819518824
82.62176601799347 35.10385850848593
92.93057618361979 90.52736018175426
95.54964599602665 92.22125457050188
57.92211201896026 72.52962830474627
64.23508288211001 98.11269551467402
41.39339411965583 9.187446081352984
19.60256703445136 60.58989540859793
36.12042024247373 59.59763836589874
59.5510977027194 36.3084100857157
94.01208053171315 1.017793936202625
46.66243388965262 19.13895014761534
92.54214785852533 68.11168131783772
77.29985773769012 53.49590336691641
12.45530498756798 37.13942524566778
69.45855012817751 32.94678804990024
6.779201090858235 29.61473026770919
49.62111080917668 11.41137457521906
27.97031047922743 95.41067586473928
97.54592253697622 54.3743319626109
19.32414617611913 57.38423143294325
86.33085216649268 60.56046029010179
65.11473105577744 9.405527807423258
80.39244120878934 17.19350174747715
13.49993502752113 69.98834412756268
90.17468811917875 17.44755829455457
33.4057931049968 3.53805072996405
29.14461923268435 97.28428871541436
39.79843717135383 92.67637434350965
27.43276429507053 96.21644269078686
46.73851868520014 62.93176578263486
12.8084252769283 75.48323578675776
52.75658246583832 92.9824377452464
73.35659158124008 86.97523682066912
21.87410021535647 28.89272118271017
46.31071859984441 46.54049596422658
67.68038307948675 85.48175780102146
41.00047018644025 75.57983736166069
6.721632299448035 89.64955323926004
37.46246857224347 2.3983170918477
56.00355320365634 32.07767426006725
66.1665872101532 16.68954357820861
23.96271250574715 36.63309822480656
48.23985863093343 67.9602337257398
84.62609679445811 83.20079006195279
20.32730443910295 1.320900659361336
7.731556340833634 88.06533752978997
65.61285839647154 46.22787234694973
37.44143945799301 26.62421086234437
1.198897585271409 38.16054540129473
38.60087274187727 61.84356778460506
92.66931717645113 64.38982204235415
22.32020150806045 73.23228639684498
28.76827540811963 70.15394296443937
66.99477547850091 21.5770008212762
69.90645126346594 13.54634411416032
3.718301678666527 10.30573233360625
59.54243990515362 59.61711263224781
21.30229952893885 43.59996279594061
43.47103219981086 86.15969920066679
89.2142035596675 49.2698627544483
24.93731554244713 34.71329085932796
67.56596371926415 53.52669946266083
71.4958789084224 2.274310746107654
24.78392977042393 4.823224693896461
65.64423392559925 57.02666678765949
56.74667648404065 82.32303431531315
34.62047828880791 68.84018765941777
66.47789331537324 35.31128175617373
58.34423933623468 62.9805478038279
54.24575674649103 57.81780920495517
28.66967399870872 87.92703115380111
27.34338209596577 6.008575435798627
39.28297840668116 76.10618557405384
73.48654619299614 8.873819025307329
19.43274519850645 72.99349427816733
36.43800637900202 55.772080249351
44.42121804280145 65.34474225942559
45.61503717099872 0.0885452837770539
41.84375675472813 33.65758501093153
79.48051759972607 11.83493507041313
14.41850994914182 79.12145045404652
97.15300388760521 76.13534196515661
98.63311900273533 77.39723487300012
43.69434145543951 23.0094504663178
48.3312381879603 39.42300689067898
87.5305154694591 38.0185841547931
45.80919440337852 66.51337805045829
99.66201797294374 61.55572783234694
80.33516414153415 61.09028760689665
34.21322683972916 62.15812502491833
34.74002535766292 74.44456579769839
53.60738702255235 90.09669892117149
8.437186123389706 53.91164145521552
54.75857804874827 59.92636537291934
3.813715844912637 20.02566162203937
10.14288929488085 38.46213320391978
28.49938439850445 49.72672947620794
36.98650296669826 0.5908501243676655
89.31596590672541 69.73009383070328
11.01324659604195 98.5970729463742
31.36460761233043 88.68972104248856
45.25281243149027 30.73262632833607
29.30344145903685 33.00186035270564
55.65880375469806 83.74361571862418
47.81635140792147 27.24459525244352
31.37081413171403 69.6148460321415
30.52726352168467 46.53111196679391
25.53448002914788 35.628277580428
57.86908814856551 56.09627964491663
92.27221854097877 83.15408946482847
87.90084600395978 26.53178146257514
12.18760709935763 17.99949165569392
7.143791348768276 94.73937336772411
88.83940189838415 15.77411890821678
9.49432698635027 52.35842393124302
85.98991950566857 84.92190681179281
97.96823715558536 37.36774226263268
40.8825058173566 5.437446588539403
17.57343499124334 19.50262761041423
71.05602964383813 69.0257944527343
15.95447124660996 36.54652691009098
21.74479817436686 75.26961232303202
57.99271972298991 76.35058771228832
87.66322338092324 91.84291486525619
27.09599992227157 12.41237056360686
41.55433101350748 40.53665028557977
81.30199359863511 91.32475198929755
55.70979384664047 70.13439185772174
46.40782778300515 92.2223304362401
42.27894902948213 41.28833502152331
88.16240307152529 49.51621396840065
89.6279631944698 34.77660837746551
96.92253537782686 37.11898515603688
14.39061419977643 41.78640544731699
50.8153813187993 29.50177892329996
41.5287599606136 38.38193543079955
9.291384258130353 63.47889788874068
14.62181156181977 6.982143642662145
45.48949734631057 65.51763538883941
74.22203883012503 71.1796133339403
10.84891775501685 64.41513691664785
46.04499027584345 56.74671735503412
77.25153583055334 78.56746429546847
85.34931743105405 46.16554495460055
51.49416548819058 33.26161882763019
69.85142244731192 95.94239681003599
88.37421513193149 78.79019664847812
29.98085563180218 40.65032985051508
82.64079405531555 86.39780676915352
79.7477532319821 96.7308747632445
4.988746909631512 63.25099246993613
56.47016591656581 85.41405793835558
46.33878003021645 47.61978255702143
11.01551620704536 91.78679097247213
91.41034930190561 69.86451452173988
41.08841839424755 60.72585417840056
98.70835201659624 21.01823505006158
86.08132155310818 95.12054389160467
93.00003370417271 69.15720274557721
42.61736548569328 56.88601123304901
54.12690179930233 22.48751231808891
46.75395145995118 31.90469749518759
58.76489049918688 25.61654344428775
69.4037965712711 94.20441248380982
56.49290724793455 90.36397061948746
26.60138947671846 33.84218883502915
15.65586627747647 59.08454862963671
63.58403958367249 81.85432076863333
14.57844195943389 39.15161855618211
72.27923447543765 64.29491183752361
95.81922425169549 85.07350851416957
41.20416121601387 6.424048289047891
21.12222714746049 64.23564879810333
84.2119928500142 98.35235690281158
17.31148811262131 56.60220377926496
64.47955262649562 72.36898581426534
97.26846877673857 12.41044320317426
93.35069303863165 22.4159258119269
15.3655072343186 22.18731411472924
41.79005514204451 14.39260849400134
54.94753370153708 56.04837032984492
5.617731238643724 91.23599089074655
29.52766622436035 15.37669062843715
77.87947654842009 64.61872100004406
89.35044642523468 91.57027658965109
97.5597061717822 28.6104371030453
77.913486972412 21.510738477556
63.13323798439722 79.90090210624726
25.37579954596599 0.08492442316801026
29.29719050803198 49.10513128694567
45.07927935294136 6.161194299546439
94.55768870148148 40.97126345682562
63.39357748704123 36.58142659365504
84.25082651415411 76.547723642561
97.84266628658349 10.64452232063532
42.06915271911542 72.87907346750437
51.94689810791195 96.40199321846228
0.931337541418474 35.18763228282393
11.5139139728986 87.49335690519057
47.92331351075904 89.74080757112695
5.182024394367241 34.05844092578141
42.47527558304008 79.70129019246964
5.433644235272196 45.45084529575256
63.16999887406204 48.13811987883672
19.32948591269581 91.95158637487411
14.80700559992586 62.10400774052543
31.603715864657 55.56225618825965
0.5064852550699241 89.34446244987504
18.49584565424243 59.18239176982866
91.82705189991906 37.16742783484646
89.75448908982459 86.31570359083899
52.33178160186951 30.62406875188467
53.70211197869221 53.3467500511552
37.07929458535148 42.9079455579214
47.49583909540397 59.04530552164417
17.64980364739893 10.01437688809382
0.3373017659184777 28.80523648826675
3.888632024306963 30.85941315934753
88.36386198604998 60.53030897979927
39.02478183473278 32.97465445736366
1.777756726543216 78.35327720872407
28.53914547020462 48.58430395423579
1.758377893280918 46.03664465100302
30.58214230804137 8.003420959671535
26.02205867781183 57.88140294806857
20.7318322804525 3.571857660607321
59.88131435505998 23.733877557149
57.92661556830857 34.17786795372209
73.53302977181895 45.57590761064473
91.70917202947516 85.17745685488497
16.73268936885466 50.86024178057537
80.4770471573561 50.99384487317072
28.50177425112716 18.99724922705197
20.26615314042457 57.8218860946575
29.45411457430862 34.85724809934477
80.38607547506925 79.21120925904704
21.94873865129632 7.809625350076666
11.81027906190269 89.60225388219594
43.5605979686739 50.23320205004158
48.99917357686582 88.25922132646254
61.60356226790888 0.5717723902284167
42.94020108920766 18.21936912535875
94.17536497029306 30.1819593428312
43.03007706149523 20.11835660026463
12.7405865467563 23.42327321166578
72.66020805106174 72.66562408224405
56.61015223194337 59.52915309699204
4.586615365829248 84.03249207870937
76.97537299471907 59.61852422592924
28.86213509167082 74.0485799162719
34.84815769947144 85.15286990070619
52.75922774250632 21.23610440101752
76.46079889507766 75.8519724117923
97.86706704084489 15.4920993686966
34.89663778382476 86.21085579572794
68.62558626420525 8.24644485442303
69.68396056038758 18.72483909561163
55.51667934667174 48.38837884796053
47.86240026916169 52.43142835896671
69.03283329796984 74.27454610470021
93.00151454334561 87.48327557229675
11.48521895146994 61.47090518805001
77.60822486040003 51.45938491998277
77.64358385379477 40.75977772908851
4.378130659654586 47.40235054938983
39.96255476933193 94.97841370969003
83.97500117024289 4.972529022462167
95.3775353616891 56.01224472769043
59.14925718213253 11.33980030131589
41.36415003825606 58.04419871815469
56.24047447928611 30.24129787558914
9.329531793628398 84.65397680962705
99.0308723393359 47.04105943166438
76.7130210751988 69.21150832678481
85.05642215298579 85.06398358320958
37.92720912304851 5.2390207679284
57.91560493344254 39.6145458363855
10.32943452696311 74.22414078911648
29.82711183083456 81.79627423507779
4.392279058227115 9.482881440354886
7.666138201593647 29.07182379162013
63.37370251451347 59.25929875480673
59.49568250011276 96.76759172317892
40.26450673720591 17.25464694666238
88.89278579751854 99.24926896534971
37.40106276774087 29.43196619795022
17.60617455854575 51.55196719157582
63.54250066857373 92.80486324205154
2.632347975741913 34.65511494350528
29.30903953731222 31.12499398195085
15.74297080030468 44.14308159576512
19.87811968972578 12.33788918104467
9.62074793638878 41.22726626609125
75.47490081167329 80.6453713091809
15.88940003559574 45.20923100886525
94.42295788489081 12.48635290392866
37.8767871814099 25.65730723722914
96.4461798624971 76.92419788793542
34.36693683001467 16.20856177761503
29.96912059791565 82.86676375844071
74.29159817743832 28.36278496718127
41.66863987964305 10.43281246426857
30.6393948230638 92.58094972746794
87.8140845863811 39.86454356122432
25.97239019452823 56.86864598742221
40.87889609662978 63.73112646434681
67.19753988018283 90.15460816193126
17.14075591766151 25.75045335197009
77.14076467662409 49.35419976306286
50.43275619181833 19.70291980309727
1.087857836188162 55.2851639012978
33.19614511891526 49.8273188316947
66.67915105079986 76.04673831855436
9.95580436693758 43.26034360878435
64.86093790317136 41.58241121879719
29.60820265129563 6.083684704156441
82.30347572311808 1.60707281770163
99.7288106468951 85.69632148975741
87.38617733904763 68.89163115412298
95.29933651449818 44.22991845979362
9.06640324983308 93.89291260520616
66.61926136962629 44.26842235837221
24.23625033044986 94.82339399333733
90.07729249151146 20.25751105960177
86.04678717679685 96.18978810310935
44.02256940963747 94.84545267631479
84.06675149335437 25.87360666280253
14.71868320728488 90.92103923593426
80.38846428654688 2.659638362875442
39.17598395572345 0.436181373057079
31.73305898101072 92.54786162759872
25.48435470176849 87.9947080146968
61.51458711921063 36.41164872438588
65.11866971322401 60.82527919656815
68.91684441008024 18.06584510948947
37.53796592870349 83.40992244864177
6.672359551203354 64.26731641273467
21.15900866576826 40.56395984159381
69.74086610715104 40.47243631171217
46.71747365596845 3.780944570731752
84.84973310670021 18.21597427552432
59.24823950946485 52.58321168586023
98.33951058898963 83.97617314963148
30.09265647085234 93.52497539811131
54.65717030064116 12.9441416487607
9.227893976172265 6.152460397395721
24.4483623127972 2.715148402983437
84.69930271829881 7.160978471443196
21.46947023727791 13.97962801142728
33.96194002027715 86.90948017806409
99.22252776757445 79.61178375756738
55.49730378011947 77.80909157764447
70.69657973387299 80.85473140519144
64.92163294802751 31.87976925010661
86.18977600158829 25.7076771739945
34.69336310647309 55.23483185803759
85.54059358611305 82.99239567849305
27.02041345543343 57.28644091082809
24.02576227872992 64.27772671958066
9.909361746972603 48.67866341294692
28.96996749360068 56.69628907032524
39.03615868213251 53.00149655233928
3.955328371092023 46.40163332430041
8.341324569389588 23.72648062485392
41.21144691900276 82.17316506254144
10.44608622150071 25.73602878984477
79.50283612222215 9.890170845030816
23.32538083944802 77.51990118917413
71.35270270946083 84.94165656983697
20.9445641359783 34.22681001345734
89.81593234033565 44.36092744545605
91.64639724417783 77.4564999761787
52.70122909356814 75.52213404988521
84.8687555703043 63.41893253779821
25.03114481444105 59.5019413211595
10.64299591820738 29.69966416147298
48.23929540859413 28.25130258453329
99.34895529602134 76.63252818607039
77.23468135683775 81.41707891268231
51.13390072931939 80.45874233647817
9.958008948638421 68.34426864374474
59.05884980654719 33.7746303567681
75.22265727833707 54.32245169152457
75.36370147244116 41.53150410005398
91.0629297441109 66.80218871258243
58.00926682182201 29.57707541502772
67.83764331485956 29.45571320686843
27.71513403021029 70.56476646290264
54.00105925050401 37.58749122806399
90.68571953150614 0.688092849325885
7.386267521475749 69.72525355893062
57.00626703974266 56.77397065012042
0.1536110280651272 55.3749636988714
10.49455759329891 87.16717726025563
98.94117720357801 62.46303606894494
54.40882616793397 11.96686973874721
53.46622289451241 47.88957210752667
18.86372317026587 99.74728704885312
12.5129096685656 67.16784065852076
76.20169346609839 78.6897979394637
69.50849532436555 38.59482983019593
75.67038660830633 4.105125835192513
90.86211502190201 18.24662766166225
33.88101445526511 84.70975733288128
44.66741820413514 21.09621991785069
87.94285657837807 76.61119127363447
44.54769357424447 80.29079477827558
81.28333123920449 74.03626404040996
90.42025705932939 40.45359919022559
18.71309915420466 28.33377944702208
46.11607106016211 43.45972088016715
99.58278630669992 4.487491624564767
53.2577593848753 76.42280506828851
76.76854643173768 73.05638055796584
89.71349693351517 26.51506559048374
24.82219977724314 65.1826326669931
41.55340387781077 95.68335373667097
73.20927663843617 96.64475215820946
73.50400129866712 7.102624407536676
83.59689365658895 63.25325635115593
93.05307278350685 14.96706512693117
5.479640596639826 81.74395764955823
29.88359215404875 37.66512903477784
50.73748970100837 97.77007931515145
43.7708209776724 75.31622114414351
65.04803480415083 6.689130334475161
43.54653573985981 85.04237187456481
94.36203224235535 60.26397285241943
60.76677633130704 56.188296512101
56.8845363555912 18.42883545204779
75.10197966577284 88.36910308062485
38.53672857835114 83.90475871132703
28.99651291870621 99.45851470722896
3.987158136687171 67.97436435532852
83.61968219973311 94.32290250200522
17.47095980231208 71.98160928642291
3.828352485198538 21.93250766430685
81.38197644695761 63.04581743513521
15.52203439182411 62.93097311007112
41.69693235927063 74.77157209250886
47.44548088088673 36.97528386855284
17.97093819298036 84.97672298166438
98.30304030121052 97.20818939308732
19.16238081802602 23.81490202920888
39.82980537808157 5.333747220420221
79.71790885290358 26.0398160175659
46.30387705433722 35.52749942836677
15.38550382964302 26.14637351809258
55.03333023945714 3.41655794396124
25.81204358033281 95.64249595306684
12.40827865990266 10.02533631267199
35.97312128456602 9.589958854486902
92.95687467277575 88.48242735985643
1.801177722558989 18.051341636417
2.48381179950452 99.32616691889297
20.35841881112108 91.76218687753236
67.70214251788268 42.47763002348875
76.06630972068214 15.3941364094948
8.886492953141733 24.63436976896167
14.41514716618951 3.064284380387204
67.42376120344491 84.43893113060325
1.630568951177487 13.3062822001485
94.53163931116542 27.34123352086267
91.9928215943191 38.17490274299183
14.08374495379939 53.42193309742701
15.10747089447041 85.80150050512394
97.12867847989813 3.133718227935585
99.75648404014576 52.70234662406973
93.83406232658454 74.60922276331652
47.16129064492316 87.93633417437579
74.08735992192886 31.20427934087797
88.28424687139086 8.268609871204994
96.53834897739324 33.18934473278559
10.34981763711727 59.58234205523289
19.05977435313745 36.25315625662509
26.58916916939567 62.45908492368773
20.42722624273721 72.45418342524725
28.98388395283174 16.25748023713163
0.2869638014769998 49.99929371078122
77.99705799190642 93.37029681630632
46.23971693253321 64.70900200875741
64.58520499323004 19.04014227917897
95.23812033268845 71.12661814930749
2.279802409483963 31.90075049673275
88.34252129297792 71.58319442902635
3.390787670033629 64.29530481958393
33.05326463613997 59.39395412289088
40.77430881076419 16.31490987183952
27.24530896124108 9.592311200814283
63.16438665682691 66.24249010113093
48.2636932564706 6.588069027963033
8.781676229394032 60.6217072257617
49.1122383763589 45.88064987845121
80.50862270999693 13.79913146850468
60.15621320635874 31.15208171409396
78.16823134171824 33.42846575634232
60.65154103420276 46.78186066961402
72.92372077553193 95.60920937427213
39.36082140959542 2.666815735712794
19.70789918645806 96.61308650420813
93.22075145816754 2.976650361036854
31.31685193083298 10.2351076445427
22.93249134018441 36.75883953807788
94.07707128751115 97.14685364033295
65.58036703669086 74.24629924323686
1.235957162080406 96.20733077767727
46.65141970456011 36.47990369714519
55.0961080929142 96.74844366566927
35.32933467539777 93.86348564434107
39.76200953054617 46.18037548759378
88.12172251320919 29.94373382911763
65.81172755154499 20.40786179952733
0.4852619328162471 24.91296974071139
84.32213622618225 38.58103240397423
95.35602267842704 54.25938709997354
39.98871996063527 25.51584702170439
87.51686677047067 90.71316131312444
53.3008572280222 56.02734099642715
3.685482913203652 84.79957756012053
20.34117076794812 83.12827044255732
16.87812376568227 61.65763677580422
8.177135693211198 74.18879692402125
96.44936215130987 68.2765772845046
52.51244670044543 2.126641890939996
31.74401488181037 11.27567268373474
17.17844923585868 90.30808874379574
72.92355544302151 50.42884360502399
59.57170288111896 54.73622880241899
65.59562642728989 76.08378098870232
57.98328693541433 18.45551423929157
61.43947470726022 37.45189107153092
96.55291582712354 21.58338672436373
7.167828120251427 65.34093776472167
15.7188384672562 73.15449952522727
52.30838337990184 41.08806819577118
87.23866124493323 54.83798810606482
46.17280578727921 93.3056546228696
71.82431020906569 9.793873786497638
78.96140290326268 8.96001279602873
99.23726679337652 19.42080063984192
96.47909426004436 5.177996118892676
55.68383097578226 26.44677149274277
75.20899466449333 87.32906050028934
18.14985028561207 14.65268844005271
81.15199290431177 84.74984516569087
59.62201527820736 26.31677233509998
21.06088781364539 27.03355915652574
48.84082062142456 99.95502798607096
55.17775507240326 15.00553475132809
24.37750735577152 12.7433800612389
52.78040050345405 83.97556377943692
64.39557815738607 36.13347476861455
11.23346678211903 76.23646877879538
78.84801347012058 66.29752689291102
44.90210150602211 42.07055581617591
6.413895653844602 45.03441131129838
36.72990135406127 85.05436939216429
51.99170894958518 37.03487089167141
75.09111650705644 81.57973801809705
52.96821726788074 34.40930588664467
24.15742491313835 44.89194312378135
71.27694189068777 7.036286912355875
40.40021651604107 42.18696917875847
47.23844524693035 49.25923457608475
53.97612697509773 3.665806469325963
36.04447493106211 4.7486210444901
7.406772191224536 2.724882506715206
76.68538521374603 2.583903961527098
56.66560260794571 93.98507504742211
19.57147394666723 13.37236241069089
19.77619973429347 66.79987389723429
19.9925062396 85.31113099297305
21.60375186993554 39.66878989090817
17.00444822704796 24.59177665770442
84.58033825029891 79.57355239865272
76.7957487756795 96.00729656539008
55.310438295876 2.395999874410597
4.001984994078286 82.9501669476341
42.78539516716987 10.52925294852562
31.25152565060749 60.04006149371384
62.12388932206338 6.578125776451462
50.93378234134267 24.76854276889823
73.03361437762022 6.148116281879002
26.0175369176456 99.38475050764735
56.2696830088513 73.80715054771588
2.031098346737728 16.09134348449449
18.28002835842953 33.58665230322927
57.34884137900034 11.75647637818521
85.36980166859728 6.330138492939374
29.57618660242702 68.40643753971857
21.50797268022779 60.33914255607431
98.34218352942055 86.91279735763432
67.74013103492516 45.96143711349858
38.3954370675208 32.10913959800699
6.989076601333048 77.82233013577255
25.68159695197926 93.70999373279626
89.08927128136138 82.92115267825777
22.86236606148888 55.80475144681769
92.14075274391882 59.96491483963332
24.39840172295236 87.6837399170464
0.9484069312701304 3.320694832467455
81.42107078293434 26.86883518014058
12.23484052525105 53.1536313097268
42.48490207469703 89.70078893787962
24.17429466204016 73.56450597493978
90.92368167367047 44.17511006690136
25.8820024947065 51.16165852987914
26.00715991675864 12.20717084593963
86.86139237321994 73.92465563619055
75.9762279669566 92.88760126127085
60.06380372064271 95.89251169093571
73.84970638161734 3.959113145717319
66.15847297240403 0.223204328460117
15.36535308623489 95.81969852190296
77.54824895637574 91.30257411039338
90.31803538891252 73.5492146447515
24.72346827343066 63.47922175670377
30.05916948870797 91.67865300727918
94.97538267225438 29.50970208056598
6.363589786109735 92.96431376751526
67.40255116775674 27.7950556788774
35.71589992746508 71.53800735623751
31.82301357302006 98.97238213556409
47.188398299671 44.90961395474677
57.68285256563778 23.94497058456458
72.70859133797967 67.63153414659172
78.72824340550029 27.9470743028396
92.94719048649429 1.294457277489222
84.41193396000486 19.22802205497527
51.82478887762367 46.43519984391131
50.97880570163563 63.92811583621903
54.23002306924336 65.62746801262112
96.53085842362488 74.11114997518915
25.93812205988753 45.897134895604
3.92369408714771 18.14301404745508
75.02303633722566 15.25715781538441
61.87760764531782 73.39633732052944
54.52778316102106 67.5033999702331
90.00823839712361 31.92133707326305
94.53283155092693 79.49682316392109
59.67752175886388 9.5276477694447
9.110195029440748 35.0541355115643
13.89842917292887 62.38884096487092
12.7940082024572 7.077676363152269
73.19691773889348 55.07575138146725
44.07349209178498 90.0722206407908
14.70209136243187 30.86310181224783
40.39982152929645 47.01895083851598
11.48512077965498 50.25869023175987
26.23754856158948 2.190489190020428
78.67919829890621 57.33053061939315
6.999631723193652 70.78554017497524
45.06531072253996 89.66587850493258
30.11840853437975 1.453970026542937
16.45724573181739 71.51189259529937
11.5024891602498 67.31895683207195
51.85876404004098 85.61919367022769
47.37501137573151 91.90273854954953
29.30174947740992 84.62681893334302
61.29541475721265 44.2743244975125
80.91996632532033 70.76920906896906
65.48442400601589 56.0238944019058
12.2491996800336 85.73868766975569
12.84495901516109 77.47195624851457
33.92884606416825 49.09148807065031
29.62985825730966 78.67025369166781
35.00903818055608 11.5829777103764
62.95463729414814 1.61570321011336
15.90987874842424 77.81048700738376
53.68489105889294 84.59896828161091
46.44209590540433 86.28481926197347
99.60707420994025 50.7400531689929
12.50931949061397 48.66042007342368
37.29516232057613 52.38608301396076
71.66198820702812 72.27768120913069
15.56617418942347 1.646382745846274
7.185697721793861 63.37722887825346
25.9132114365012 70.16654256598609
58.80454774335749 88.52969750436436
27.13925609376174 32.94629743691758
43.08478090822314 76.10108827922859
96.77336851822989 43.10281327718133
24.07256825539347 58.23280035957136
23.20179603216335 50.92597589095124
96.45568040778119 56.12777444862355
80.56360227263704 9.839712752708829
18.6917943712689 76.89783053001659
62.14778157640031 30.19832996463489
96.51153608119121 90.47857280054424
85.76858348556929 90.97327327498124
35.31054684863538 63.59376418175486
23.62687329604054 19.83929125139564
20.82753033621937 85.94065850431116
42.52513796316121 84.62093992086079
83.85390877785322 32.20053050594468
35.52029032582576 75.18321329435484
12.91153868531623 0.5335939600545855
26.12317384395176 36.53625262477189
66.23411249861817 69.57424877302947
32.15948388477869 35.28261409826207
35.89283380316606 87.53047883907969
56.30829697862956 62.3049675749721
68.75763937468979 67.34671153987678
7.508135619670714 90.32531545059983
32.4550195908634 50.63811101092912
91.21027588750242 22.85001216758857
6.48208569328631 73.09345707079186
59.20564968986525 22.85043576390838
96.23965895671526 12.0964600701736
24.65882809174731 84.82313665047008
80.50250795726993 4.936721907398122
97.30658696557657 71.5712654944027
27.80756564223362 80.93511786171265
75.95760278042569 96.66098549864698
49.49835430700858 69.1971323368722
98.39112232436396 93.49733816649757
8.20602645307088 34.56427651508125
3.666609348837082 15.18552289225382
22.87104595031941 30.76783476553702
31.42782633559563 27.46765013959062
93.70320991507928 75.58701002557567
26.58121286275238 75.72075527740242
92.96366202925535 70.99571321110989
74.06627846240433 93.22280180256503
53.44852696228219 58.60949901410776
7.578466759996518 81.51032010727447
15.7459739700077 92.61404486597762
34.51495383315809 21.88640612634861
59.04178488761667 87.46518160128923
46.59598508619564 23.90141754549366
31.40491450916738 25.57139172639587
26.06092428171523 34.72802346311995
9.23207943119645 91.67375914436944
48.2086068641443 82.91440092144569
43.08196543969286 30.62855054211357
61.54031932280944 2.408987383321641
38.73776202226755 39.46523393508079
89.34315910014736 73.34504566080693
39.19574322227594 17.24811090012844
66.09654972644186 29.22980539975552
33.0359957301801 66.66303028218448
42.65109233159078 63.19088372041774
87.70300727409577 84.53816047197657
70.56574586161173 86.63175500708402
78.27190571428505 94.41918897869135
77.01955790560514 87.52546491344918
28.43725878078375 92.67110904924866
80.63076932001626 96.07745441223675
99.27082904278839 35.75071215968113
63.520988371544 46.31399103152933
78.1131960379643 27.08566220857546
82.82700752865574 20.27856140789925
14.69250481467593 72.83044454043289
91.96289275912157 18.020805251426
88.21653239330207 87.78992738965755
18.34515352330921 97.92279957943263
65.64482459647219 34.63923403983298
66.79315248503252 3.316841943357696
57.1604089108943 45.07690955177397
23.75879891583033 63.19713883553449
18.78483813471133 77.99302093150607
63.06035944319063 20.34440199374186
48.7764729051196 24.56427116172787
13.15165555383366 97.44389241152999
2.69457922189843 76.22330556132393
84.51612378877836 31.45925424790953
86.99107237829617 64.48369816423619
95.59634955632609 91.07201502435007
53.75604794544921 83.52968702091414
31.35742514435615 23.69840090631459
16.92689921257416 78.21123927639805
57.80728546384132 31.32870718312913
63.82614811586424 57.36714375686769
5.843249804485434 10.65914876967951
1.415424362756346 28.45507773239883
79.11632199292998 25.15806383997448
54.02609978678333 99.78289922858139
84.94384024792838 91.61980392538494
74.48571385200252 77.91631770165598
65.84602612443612 39.70955580661452
17.07617904118591 67.67595166689786
32.04955952592757 66.3711400075088
86.70133772219071 47.87433179377742
15.53605082741839 97.73214551714398
96.70319673473884 83.25184319034953
50.44143719157668 71.13361374265524
78.86033671519083 7.09845376500964
89.70752636380925 85.17321724269377
18.39875150615948 42.00823721724701
10.17952934816341 39.47642303053588
93.84298599404376 14.26328407837747
24.48324074232255 76.43456380836518
39.56330038829456 87.61661048080585
28.18358719222357 42.88395350536919
80.14331307037421 59.17626020192117
62.27315445186778 27.09683321754234
85.6654786748641 40.24983674438513
79.27259228464114 44.30040799061315
74.55175225257672 17.09129346679958
33.07922401558846 35.62489942538522
94.18855356475174 47.90098116221373
74.87607343429526 69.44310305143271
64.5292100995421 76.11071317461086
81.1878993650553 72.90887950543781
75.75631032321131 25.48500624553147
41.41297788337772 79.40444569241562
34.5079536423038 80.97653414804041
47.07151957418286 97.07847092493208
28.88710251284236 51.79824561294343
84.43696743295635 22.96514763390891
38.60960039554731 71.20101907125486
95.85933380915286 45.13613472556607
99.53939240983027 47.99313087490119
37.21439707757668 75.57413268996059
57.16225586751024 27.62594432382079
88.79424482902488 95.50954560587431
22.07561229961375 64.60438800318406
45.63531071130368 60.31512448536364
95.03834712055334 0.7330525971953462
51.43065862643064 11.45398808489004
25.28459998635059 20.84406173495348
66.67486546744092 74.25209729524963
78.51480543894753 63.72826261392179
9.565831976882542 16.85653835622769
74.62777220554244 64.42378297150003
19.48405938568287 35.28668710504781
35.02040368145422 33.86151411214449
42.96998633956933 53.05328601850105
97.14687195680659 68.94800634964004
15.34574319414772 60.12313852824655
80.32009796630439 44.14377304507877
70.87622064371293 37.44333257491547
99.54389432822475 89.63888526051524
76.62145411586876 77.69787570480186
64.55914607010249 59.07344628601572
76.66792398693899 17.39856649091763
61.60091755896304 55.52868625683026
76.08698831905906 21.98538609465356
90.13815177542888 89.82689888527941
36.27539066912953 35.84022405537932
93.36905079691037 0.2613327645600002
80.78607329713721 93.16763958108761
62.98497458298906 45.29368122358955
21.72627420365545 79.54280065183606
75.44439963447034 66.48472710052464
17.8971118063403 93.19918608010335
77.78387270973136 45.37416461405533
2.459677096071078 82.02117276448672
0.7930391496968787 61.06694296448863
16.61577960075098 75.89949739382153
9.563592747514747 51.30278344063242
49.46598453268588 14.84111716550479
84.65696640819981 32.75059469881408
64.9584190246559 0.2223996446583843
9.507414552792147 86.80525484981989
63.29796198211469 80.96445539028061
93.86514864821183 87.86048621400424
72.42176206803751 88.56688596464718
21.27292574489227 17.93946299734631
35.08064951547725 22.83936815381284
35.41509335620913 14.33969343836214
10.95508554593479 2.744365159602362
48.17654508525609 48.64364236030217
48.60252573580511 83.91562074366691
33.5706418931774 25.60379331877123
77.50640397826682 68.53810674404048
97.43141473645544 93.07784600777877
52.69890272810662 24.10785226241054
3.55088572382137 72.7747593112839
44.65924949858206 34.47687260399841
17.57761230805339 1.06802924235857
4.25384042718813 40.74885711101329
27.82115670316685 8.697829871912424
88.73396027618413 79.87694278249509
11.08228363569439 19.3667324688592
41.36381739719951 73.70506883097329
19.4995680675226 41.66287886897866
26.74231686512712 3.154721243639483
11.60717260537973 79.1371364790034
94.35248486462049 35.70907229792931
56.59921912711312 89.33338682398761
2.814753042442743 54.1903830662736
80.81200043586445 37.31939393475249
7.007258419315813 75.97643233839649
91.65921323825557 63.96790286698963
88.07950924977996 82.66067577104883
74.82476748815741 18.04850510699875
95.37191682123817 99.66025738783664
47.71882137053262 1.897334209466853
43.03531399996606 90.509469487114
17.77705169812098 32.78788848877387
76.15308523685373 65.6028962197293
53.95197009834643 92.99214119863572
88.65643628256063 51.30855170101106
54.84352682728989 77.03081004322821
18.77594960509975 4.690152685611395
49.97881190239706 48.52273772627515
19.74278569427171 28.60787692272455
75.15604798422608 48.58018552825823
55.22976924667113 65.65946137812459
68.43100733620584 97.1652019534512
75.78017750063186 73.22629368313501
99.92754467111833 62.71865491784398
22.98787357052088 23.02519046205783
56.07850258399408 44.83819486723554
34.91857877976371 17.17000720091349
61.74974664315252 43.35767671876837
3.4085679599224 52.2486966229413
21.01388406504809 84.87686639413278
80.54941008766353 99.38652703781648
40.65837678311598 74.52072329984023
37.83991794868315 60.13976109770476
89.38734186383317 22.28401003285926
89.42455226905362 60.60010510008247
79.49669722625421 30.65361914585865
52.65663006099454 91.7377974388546
91.15692950968804 20.04097790741123
91.7892540927224 34.48434117946115
91.67891470908938 27.33318539797425
84.69546285334368 45.30736511172569
55.83608503954157 55.35313722640419
76.49370015840111 68.16378905417557
66.20472910804833 84.35316916975439
89.45345556872373 52.03004243084776
56.29316853175343 34.95843354755961
79.47546098253956 13.83930147518466
20.15541636010917 63.84152523471183
76.72783304428069 45.37149517774925
74.39032682316379 80.81376139319768
51.25219325354784 6.274108226643993
92.0602124027869 15.41645213987969
80.55638784220059 65.69001745731376
57.3232907980029 30.38455776857738
88.92190618188471 39.68476461487855
28.99765091628084 14.44524751727524
6.313240869123834 40.0441216590933
91.26407963831888 35.30504219723554
12.83343475491444 82.92074804207745
16.24418495270411 29.42063079002232
38.28284751268889 79.74249382870971
84.77293977607023 51.20583139104781
40.46118802898001 51.76657818161703
5.036997321184081 25.49069862270842
52.02880793986608 0.2914929581115206
58.48704992913356 59.21849552217822
23.15196236568178 49.83813648740249
15.07267838022908 35.81346646421282
99.94637097879678 6.285510715159006
55.46044605201491 91.05846378994096
83.66529012254352 79.18762558616103
67.83563876361961 67.90050704618224
29.11644726216507 72.96578904760339
11.62144003356065 80.39057953455135
36.70651373029751 6.527574569398915
95.0557662031709 84.26252075307218
79.48846890923458 2.106934664598513
2.728708442272584 85.41062828612631
65.29477115980603 82.82682449827607
42.61310738083512 31.65436300025068
17.52363494774285 91.30898226044708
3.522393226425091 12.26585095336276
12.41273065410141 33.16224507886933
20.65268809766428 86.98997360309954
65.19179117595236 65.80517717011107
38.92868789551812 72.2391252075751
97.93841553964459 85.02898857800126
50.17207790342966 80.93814395145492
88.57432636461175 73.86226950523741
66.14119626927878 98.65826534178618
0.5091931345345805 73.73148727276644
37.15405459365197 20.96252919556877
92.31279428583981 86.8587706921749
76.77558332515544 0.4082711847992957
66.17386925859269 17.67351167914456
43.0498460618161 61.33950298411655
56.215967726496 78.56711691342477
76.94918228126903 42.68218812629375
52.38918471224309 42.15893428031247
85.33592822950223 60.65347816861808
64.12016709620546 7.25080287263423
47.21861539596087 74.34113977693625
45.97884353965228 42.3580192705269
21.98185777922127 24.67025532606794
51.60167421212709 18.26750214474592
66.3299149539513 55.3840984449192
63.31379370922087 68.98497928284149
49.59291696999088 4.706890995450761
56.10882729018118 40.8727216136507
91.89781439191171 54.32844993806626
23.0121824105065 18.90288199183883
1.468720229279963 99.1225797683048
83.94375581488512 39.61001526498495
52.46746121680903 62.28425685471731
35.67083266024333 1.887003373509481
73.59431762937054 40.85709483869507
9.370707113169601 32.25221156253559
65.98130941884378 61.53421809003969
33.11132409379075 86.42159657846172
59.75692085043203 93.09592397344049
63.24610673005694 93.81082688936408
29.94021793847999 99.76139237199968
0.07065160248660951 53.6545954349798
51.82009425930678 72.77303274714249
71.14636679802285 44.04287526687691
49.31599768279281 28.37827165985478
80.44399044427585 1.568966142609058
20.48571696826677 39.77306034842031
12.39860845732453 50.9361074350993
81.15724486516861 31.53496782562748
18.40465258054465 30.20837535767369
28.74862381292003 45.4539907375662
6.987004875230061 28.46229363884915
36.22294509979741 24.75521226241638
69.55835129352825 80.41035065865563
39.120271544817 8.917319342116599
22.03526213409037 34.14954635805873
29.32994942376616 53.84838558591654
34.83116199279827 60.68986103153341
68.31889407914979 59.82157757578423
80.55777754259286 92.11849673869838
84.48042992462385 88.33174064782455
94.71951563724855 28.47847948635514
93.42826446213469 81.38139906159381
21.00961766375219 26.07441919014017
79.77166748828063 60.14530571618845
93.54771847568368 63.74898553224136
7.209768860954985 23.67985614111622
47.63678601762662 65.94564235851104
91.02909766083015 49.77212025678696
58.51900732080396 28.73566280856419
54.50909478170978 62.7729252659168
74.84398358757191 42.57071439528848
78.02667959513448 25.27757993782628
14.3836565383388 69.46418899525796
96.86155222253522 7.085679230930918
16.16132317741117 63.73409469108289
56.8184519433451 81.28333154505532
40.50207132329724 10.72887966257015
3.183841944105027 98.60077348389521
2.850791025974067 18.11592693456743
77.93462620944197 37.07451466964643
95.34006203454311 76.7277586992541
77.97068759953956 31.65495950425608
41.34406276345501 76.64182111491748
49.54674680309038 23.65269516808367
65.09838000145315 69.34315240894163
37.28774978790343 97.82989157232826
55.11711714164576 47.4090250150639
1.135229180221768 18.96336355058041
21.23427029432155 58.21663581300609
39.31200040740334 20.97399811493868
97.17579392461276 6.024895511396406
3.298713287847976 19.08343847438387
52.14078152930624 27.79358450335322
69.73554000893526 21.85703484455969
36.66816510052443 28.57028765747731
49.6738971187833 12.6017287601034
70.67631751840541 71.88448392108158
63.26566506990164 54.18218741867484
21.45015389989616 2.860216373040879
40.23753730418091 8.936181896882415
82.89412136211672 39.80634338843763
31.03179710179719 77.34254168037776
91.71048401141543 58.95404338845724
35.95482840847252 30.67667593580017
17.31252092196766 63.62509646986265
62.68080926478313 4.460920991934347
40.92882239910278 78.50253283795688
54.70933325952557 33.76679458503222
78.3120841818785 83.97516295306747
33.44583006655068 79.4844453641138
80.88572339283562 57.20176601492452
88.98568911499207 65.55714917525651
0.8561822775718775 91.63307947350735
19.8275988700854 79.53677323187239
91.77801552313157 9.811869355764751
10.92847140935744 47.22839444437606
99.71992926424004 77.6276201590035
45.21489999214794 85.24193927090322
36.76807951274903 68.86864769393033
33.95169970252672 20.93579142171331
79.75343535294036 37.54272772271504
12.71250326462321 94.17918387290929
68.13953470537103 50.51466367414981
77.50476624179943 61.83856839308031
96.75651147984112 58.87983720357902
29.92892092101094 33.93735905411106
26.18912038842161 64.180934652473
36.36451054180313 93.96315435665664
6.328135294158448 48.33209064764711
43.43928460724342 54.83770942591997
18.31048138426638 17.48187912957742
71.46826807731395 85.98087643507776
37.39400333359888 99.61252078786288
2.280016330620618 22.87278523248114
79.46979683491966 4.309369675975959
95.49596589688731 32.96038704781686
30.2490573676176 85.01933451352336
16.1017453039153 67.21533274822143
38.60853461537838 14.46197853374755
10.17255511038188 90.05000839936416
72.06670896662598 42.02668618146246
82.96848362768172 55.16714559764378
82.62976658277029 45.68855167027267
56.89616066126669 9.6829389861966
58.25935722162938 20.17641760195295
75.79932191999664 60.98395282202392
46.0003277500828 97.26458063571656
97.71796091559278 81.21930936427101
74.93481675287187 76.94951482234201
76.84201994005475 55.78758943506051
9.294977445057516 28.41583420230639
67.11814752899278 54.64502931914873
79.05498413184252 82.09418853698692
5.748158808622669 98.25158297965375
68.89178556603517 81.23264255172404
6.258509676872593 57.06198277846767
10.86134702055545 34.73051513627674
88.49983406390352 83.76864917901761
19.44938106649335 17.25427342798044
20.70083789452722 53.95765755211207
86.33033142431327 12.29078775069325
74.97911857287693 0.3894036350225629
47.82121776567477 32.05881566095016
42.23576069464389 43.14737320633827
77.34858131884914 6.217004147592101
31.95066513310438 54.50154685369428
9.71194619560956 36.78573525377082
46.75358359829235 27.17517789454941
22.12574258509308 1.133432487507452
98.13644945132567 26.60267394963033
16.57964182753921 19.67330922170209
2.219859128051488 58.66892444699354
48.1088694312989 92.70012268388949
6.617458862602818 20.97236246547311
13.72684569560125 6.446899558119193
38.87634309071891 57.00015609754764
14.32726839378257 51.20419924870427
10.08415642522611 98.86190457167849
76.36728323019487 26.32688009682013
30.62256455533917 94.44811439016954
21.47864460934891 97.2739671406917
45.97145624847665 12.61558957867742
61.21481880119163 14.92689765826649
35.70781699912699 48.64540137765513
91.43355746720307 11.56780180551801
26.84719858425167 45.37072618026042
1.591216760525305 69.48916387122377
97.08179258342049 23.19188177767005
58.42274671839036 98.59837521457584
55.21908337969524 78.86919343608837
96.56231390143461 41.87788324827829
21.48619132161592 87.65909270915645
38.40260687740246 91.34681376757264
16.92151181114733 9.240014105785994
46.19405412992511 44.43285952903694
34.52731521156307 71.69217394161723
52.88236990498095 72.59803646862817
68.29999810052344 91.64719953783803
73.40280268701562 71.92127129863069
30.81470604299514 48.39151676890503
29.54121411813343 92.61864526816825
91.27576957118607 40.9173035379074
97.36744681873503 22.15705622916911
12.85509433296576 27.3474806327113
53.08700173772837 25.11892609857612
96.47578236805997 92.65454173368863
58.31534164236406 33.2238823897004
71.56411271883101 66.34726454732039
3.047056977699559 29.98251020058185
93.85264485507238 42.55338297266915
9.728993968449489 14.9480509083671
43.84554669014251 12.49572708603361
48.03278824787621 88.66635690003935
92.25588721052709 33.61984515643289
78.52311893438389 68.91479038148681
47.59083519985608 62.20030020011023
89.68747993421766 13.75208643100062
76.53099324550368 94.92662168137673
13.76542387299229 1.199212480827629
25.50013713148886 6.897325872339594
22.25160488959305 83.41792256910985
15.84272574085041 61.90455138729794
42.24470186921691 82.55611996249723
86.60194885400587 81.26901847889444
61.92327111636877 15.73997260508402
98.07632507275973 55.34829069851662
88.7920125255913 62.37068200452044
99.9519511295245 82.80824823881184
53.96982632540409 81.40255932686435
28.49068232362916 85.18704398834048
21.85118339922387 67.68123082113212
6.091844320662629 37.22425743923237
34.51150655601658 64.32610785038115
3.440939254649202 82.07078926381045
77.74578684451738 69.61605385186328
48.40520206617792 77.32882404349952
86.39219848665525 48.93137551752015
50.8987618486627 83.85096199888993
87.98756870740155 65.01453265813494
88.08804053258973 66.10187504082015
90.22725314964012 97.86811907870029
96.8694575942697 85.1604074546791
4.782902511765344 90.62418223023899
77.90779168896132 52.56313016950178
5.090126416485717 51.8822060332665
28.25913329377527 29.25527779019849
35.77022345264713 39.84718572386036
80.58073870498362 81.07617337712405
29.20002722496655 76.89710134680564
67.68634942956331 98.96590117894775
54.54289797911879 8.052771728700545
61.06879713012287 3.291475813524277
98.06120784227528 31.66935228779076
84.44997173055836 43.39270223556909
86.01725661793212 47.02242420630495
53.74582082976971 95.76151530335889
38.64606235458243 40.59923936694324
25.45892921513104 4.044146463858851
57.64218287478383 25.79924617100471
38.12345256570467 17.23629696583355
94.31841564294365 17.4969531823742
5.991683387728882 52.14349795714618
9.980598216193256 70.16542710092784
14.47410666617834 70.56453068042994
80.53098372660777 20.27289561639452
1.584858142915186 90.97868944381021
14.16899542472698 66.11639841089008
62.43388178344877 54.86072970656434
4.209832907589776 33.86774636528357
61.45624403232377 89.52463552180606
58.14078071012436 71.33699594710826
69.44886173314615 22.83296274003976
34.74209333224039 98.42096385269954
49.7185170155289 59.71375854992845
3.754533630526205 85.84094233498894
72.37023531644574 78.13544358451112
29.92105039088437 64.49130852232254
92.76305702636415 24.46295462521496
36.77974839526323 54.70145187400304
43.55295748400282 56.45791743627132
53.87348130322999 13.60571785805478
97.799241392629 83.15440187256877
69.43341832581723 43.31154411560858
34.58719550283996 58.05155320078434
51.32363880614955 25.78378715655583
45.11980174401265 52.46694248294975
5.536641469681344 48.95743298526174
31.94554399265997 83.76300409627733
61.77693266803624 46.98745279743515
53.62455757979716 85.68509590178019
4.467893152218886 81.91765390855588
5.524489495211266 62.38225563972915
95.95960062554141 80.56938736208694
62.4642727194372 9.680838880051196
43.68451425268302 66.18098848430013
88.89212797809863 64.4923330196299
50.51501066480898 10.88081967762588
10.01556447485355 93.4253892813098
88.2132238404926 35.95297169685533
17.90706095393212 3.954920499423018
44.36245903474311 51.80449501383168
68.16482574099257 28.50713886606053
76.98291688238533 93.06321908361848
26.84986418164716 51.02812760587148
41.26236584597059 13.44153994864514
61.99564037936118 32.27783966824776
95.81852772876039 47.00570021553832
93.8713059524009 98.18997710932258
40.21968545532185 13.50186572807258
38.11570007818465 30.27466184815555
38.86171452061527 75.14262647343287
4.732036161029746 86.32417133296568
61.15966256377121 95.7683508317692
72.1943909240231 75.4483401773681
19.1605970391807 26.55348411153218
28.5953600866934 59.80963228893227
96.28760852372683 47.94576041754902
67.08104032261542 66.00910770559892
18.91965223525199 55.25007008760177
68.78320752030086 45.7964271031014
79.47211378397161 8.012794565178435
87.84431375621666 96.10193262010027
49.07070662484254 92.43580828739901
62.95866601610112 15.50183061274554
39.80781524708352 39.28385443140564
20.95549366340251 38.82311078314756
51.56211488640502 5.20351932162799
72.40109349706158 7.068655088019213
77.80078597828008 14.63915824765149
41.3557726031852 61.832843639682
64.18864700756755 28.23935568712475
71.26049366371915 97.56990503475357
42.73043903175301 75.03896227260321
70.21393918052807 9.089173222295104
44.13971990945009 32.47449934923192
10.81092826533297 82.09327919100137
52.82616236816089 66.7108961063808
88.39274055159973 45.54577292324996
19.57721972109456 21.79654470251558
57.46833702332643 85.04350050441954
71.43319140462246 41.18287725061813
38.27488907295081 22.82193260032166
27.23524761504342 98.18846462443193
60.99896517262991 7.050299220041391
4.889960466457013 59.65634226044882
65.07645694122276 26.43626415797323
22.22564922037361 49.39916940980596
72.5868605770099 23.45786016474976
57.16358415386762 71.72647633439369
34.17200106710374 32.99174962582168
36.20678703922474 69.6843605181552
31.30475363682595 61.00434665620082
25.47960594551676 60.96049537195618
3.734894487209904 76.1206924967879
36.35071334384907 26.68946510899552
2.63102672394009 15.13882408155491
31.78427063084158 78.18238482127455
46.3182808467582 30.88697645681671
15.68753850030395 93.67247651756662
14.74942102762029 0.8676836300828382
69.79427726205205 24.54665079886053
51.56939323604565 42.86434322855102
11.16013971701609 31.79751697559716
75.63381031719292 45.40841723214974
66.33530990178983 90.71100084456596
83.91710962689157 7.943474158932432
62.01490505090436 1.48449015834351
10.71358135768626 23.85027723154308
51.79122774615813 91.13986802372213
73.5425760953708 66.9313955782866
21.44583667702503 82.781414849006
37.66532730837544 20.03086474965302
5.880226183773833 68.35375154177443
15.58639676049588 10.60580477367184
77.06973417610793 86.4004916605048
36.30313135754695 42.11305825470997
48.60487421558603 50.46161190200704
29.6394802585804 10.82997760515984
10.09866763489389 27.62330525111745
35.61229877584726 51.48787389955683
12.88219257523697 44.33838076666957
57.20095825834606 57.81130304825456
62.35081181844394 84.20512691073083
21.45743994439069 16.05419926227897
50.39534877820627 28.50844978218619
12.0320240921285 78.13853423918546
67.79020789208458 37.88178871708201
26.84448803437476 18.05159929226151
34.38684981616326 8.016209462744051
0.4683704016749943 90.44079463622862
76.68057546082139 29.93612871341132
47.4062645252323 21.85636744640787
64.58598268586019 35.07229691513255
87.53023190889753 21.64948353804915
13.00607858356437 99.3992090716131
25.38742072321414 9.982308048862565
2.207371427503312 50.78612968318641
87.93929163773507 2.340380520879421
21.00093011587252 25.07944789902031
34.58640851324301 23.77798688378507
92.42176725930919 25.50081176808343
16.55895154311589 6.348427727707508
32.7101080061001 71.22269800400151
93.93795136507043 82.37820778281345
50.35700930076889 33.13230514119253
79.68280691544308 97.77194251404266
49.37425470978102 58.72366917597622
24.72744156073144 14.53927236528834
41.08267341566906 28.03835022058782
5.004106121782393 18.17941880053912
17.93688115348442 18.48154508517897
66.13687246730873 6.879621846352654
99.24232495589027 92.94662241214547
64.21085148351435 37.22527687971549
83.12573461064814 27.73958412342413
40.32411060437261 19.12874276612431
25.94853645622169 50.21560456947029
15.84239919576968 24.38545312953389
51.69812781784955 49.85060773496104
46.37980904243589 96.24505927607683
16.23884650861132 80.08250188911322
45.59602678764175 80.53564657777723
25.769727384286 11.17380569209257
82.57192783126524 37.9443880970515
30.46126627858864 90.71131766398723
87.80183325121187 33.95847442356818
98.92754358002438 72.2849860134781
24.07002401679373 50.28043692587762
49.47920966795065 40.82491705733467
85.26094579611127 17.2023131638436
3.327818769401323 9.285739780581951
92.00620747774096 30.18299917888581
78.41502761130457 30.71099903481775
16.98012065068321 52.36341297029011
86.9545740425297 57.65692820200985
89.75229396206575 61.72194174736824
65.608155062538 91.31273458377487
62.11426534945667 86.35423112898263
65.82566216761839 86.60289139681595
11.99341081711606 83.59986175301341
54.90349938244412 21.70375995431241
58.9958940984299 31.53969569771579
91.56717747019407 62.89822050108381
59.09507649953471 57.52015430045275
81.05218853815855 10.7886534565848
36.30749558085738 61.48056256895556
36.79040349564728 57.56816100628708
57.86366601348348 74.53926705819993
74.85068103594885 90.495220056646
73.43561760834882 25.5924734511958
58.93113777095665 74.55747948241275
11.04667711051768 12.49506445005797
32.12671263210724 85.94749025047152
57.77312875949489 93.86884866107486
64.01212472265368 77.06418115967237
69.26610161803328 12.81356835694351
86.93579471826212 41.93020377210371
11.38134641938123 28.9111320044379
65.8824150828468 57.91899288837093
98.98010077360816 30.06823060552327
83.26610340133436 49.46065922604108
71.60420002853301 43.03451066141257
71.85281409439808 26.97875265910389
85.97010466125589 62.89144729076211
59.43028347984038 5.377365133360811
95.80778976685392 88.86149752727177
10.56530274751354 41.56570214671861
37.06761113707067 76.54836460743928
6.570400410503758 26.62883562897751
73.77381554452322 42.70721500174793
94.13922459291045 62.01857341705094
12.16263276787437 40.0620456605573
57.35480692067923 91.99945091396353
16.00401289122448 52.76157472475597
96.27043159863707 22.57412567960491
66.14268431337028 26.12652330982156
19.4161525867529 82.45636096093196
61.32721713525419 22.50769948125108
88.50279659121441 58.60978870655899
90.83176135183706 56.95034422659422
48.95506308334753 67.16898501806868
47.38505710387643 95.97658407013938
95.35692331465425 31.69122485728546
87.46669808037083 83.48173182289484
44.40049311843977 15.38122653846846
64.65675928222149 2.30986864423007
3.667482320511243 0.7845786949531008
68.54813361213036 27.54990008221289
82.93651694299577 71.79546462636976
38.0874759399489 90.31112877696376
45.17512862995413 93.60638990940799
52.31044969591154 55.69727173454216
10.1012755593256 18.97283690420587
23.55176533438187 16.20140963020788
56.98518719639599 40.22606774909761
33.35456226837247 8.35864198291241
11.11456055026308 8.441360349641354
69.32406305354935 1.135757070060454
67.0179627493338 39.86172298022853
55.34447539625276 32.93337511814725
48.32666673528139 85.54507300457904
61.68609207103926 49.68248906169888
80.1505990936104 81.9972658782403
4.964402377637473 36.06360846036998
50.90142529135741 7.422609239162857
14.65342456806822 94.11444643028351
81.40451583111305 79.07279778373535
76.2331240118945 19.26227452251297
19.74732282637398 19.04320672589694
90.60413134792068 95.63119766348628
75.47961606881282 94.57261944061209
83.95756220993283 15.40888173111216
23.28771901821921 6.323772039940609
26.81594675366639 16.15670620065175
66.87262974657158 15.88086204279582
10.38853134935064 9.182338764217892
57.30923250490778 20.36338763683021
98.87699795840402 98.05565857598499
90.67822724757042 26.93265562214224
31.4204729713285 46.20868110611804
56.27830319659134 5.947450455180609
30.88920029072293 26.50934698466825
56.83515547244657 64.28919130672772
89.06379107317268 66.62352758128132
54.40823380274572 15.72279220493905
50.82293663781655 59.95239632402593
58.46393638613928 22.0058374082884
52.81202410637041 1.069891391622029
81.53804040047793 51.50935271340442
44.43566938820138 98.33887182734169
12.99146051742757 83.98269925022468
89.57881722085156 84.04302097385822
20.83885835479285 55.00805786609954
87.01447393619202 97.8196514949001
94.71953600863863 9.714196357113467
28.63834389379132 22.71061168327838
31.56066288719244 63.11758540346036
53.56434333427871 12.56798797241375
88.79440234415733 61.39833954480736
43.41222522443075 3.945689599749993
65.66509196595614 15.9445272089873
56.53870593758077 12.52896604204674
72.51029469491007 41.02181675007321
80.56277774381965 88.0785232735355
53.71602512386584 17.54634502848903
75.03757296487321 55.40953648025005
54.73899120412801 46.41068417930588
98.86465766814798 75.65814443895145
18.37994268321667 6.818350711684747
27.47330772662919 84.78305909117283
3.295752887100758 20.95835341632406
74.05274571035251 70.12646533772551
35.01848770027468 20.94877983003018
70.05477771459876 44.20300040830654
91.23604271292055 83.05742787597964
42.85018544310486 44.01784329669253
47.14898007445122 70.54263845329292
77.92250176445405 56.45942829426797
45.4072595716878 86.31888965275033
6.578324620977231 4.330037972905745
74.33945207739444 35.927025428081
97.15695103963586 40.11686531278851
71.52563727033363 87.01451280481484
21.72532048478785 70.55259233680408
78.60884498759546 51.67826909656284
0.510784097755248 81.07457718916362
55.6427834295371 20.93325889504608
10.17901920317629 91.16481773419073
88.0450103965568 23.51561856003434
17.61880688329589 89.41540329010878
74.67879790265233 40.68369471659012
26.65114267241959 37.49935901649218
15.24108435164196 67.84473256839136
65.34413963756579 18.27667320350943
5.986809414291596 74.11996151830215
70.67139236298247 21.41098463001178
4.420665015342265 6.652141161077701
34.06106049978861 73.71855641346076
73.31994400391223 88.08913782834908
72.48332019734278 53.39454883810617
51.80648309155102 86.74422622443576
92.81956504496839 65.40081690093507
70.23001761275019 23.53464471218862
60.56926264390165 65.53759911433113
43.58295415887055 95.66702162488711
52.66177358281407 88.44348642588521
91.34814561863922 48.70654552990175
93.75281088552553 18.5189427615817
17.68050190521857 39.30228380296252
78.28653166542225 78.37421962978893
37.55854927625682 78.15647735493707
47.684910691486 13.51499467260098
87.12810050244349 49.76285099059549
6.467870173382187 14.47413980466447
95.88925291169744 34.04541147863885
62.80103552832389 33.88895258761459
53.57645634545072 48.9335578416583
90.68256517810079 4.462605819558631
71.03941922562393 74.04936532138579
73.67085365493837 17.83438803577386
60.60380602722733 13.95517829400895
34.44912183773501 31.92024830078745
17.73942001389833 4.995220624322888
61.37111784945207 38.51618292138546
69.52228560291215 58.47230782823922
55.5035653205567 35.71232555247042
57.37598831957151 33.18840075444444
86.12162581220565 65.04041459831581
57.07073277116496 88.20842555443461
40.50592278731592 54.55432956710813
43.85589609506833 14.40854485002118
89.99852058099688 50.02811905410991
58.69670612598033 66.41229104271309
60.89262019340401 87.77538542272609
49.65493020982034 75.8172831482586
39.20044013922923 67.49476164893562
9.408513773578896 53.44674685806866
86.07038563060644 80.20937874849741
2.270054926466109 46.91559975786954
40.40667416791832 41.02296209562394
78.73597399666133 97.24965351727236
93.01601640757553 29.82331619240786
28.95966951336275 91.7328528397166
12.28325700905883 68.24569594730737
58.65387240574778 80.59591983646695
37.32653060318878 32.23584482036913
9.941490897085798 20.96759489330672
11.94980826248228 7.76133094007714
38.10072176358062 45.50164926634393
93.82288777122895 91.08638856553064
34.22909348497011 38.45862500105871
76.94522314400334 97.08811832604428
30.21997489787127 49.20551322112519
66.98195538144941 47.92814414811549
28.25396758097097 9.691584428261546
15.25559318169793 14.36059315513053
38.743002743689 92.3660374743809
47.80725138627493 5.602173228035315
90.20776823269523 38.49050689315247
31.41425276870026 62.04451232229474
65.45705778516506 81.62291300324883
61.95478609716058 45.2072319498504
73.18891669238454 0.1808698819302325
4.072274361453806 58.99694587020331
29.6924836810878 70.73996184071353
78.64518645206947 43.42589504568127
99.77728660668365 65.68384795036533
2.626085102173776 37.36147939180211
4.278718040170106 14.27668022605804
90.69849862157601 74.59390934600377
56.80140247809498 36.99953469545724
7.749711029636669 22.78882408658979
25.59272713676988 28.20315340532932
40.17163411269691 0.5305991759016565
54.09786927350456 6.426540730468657
39.8853142392824 21.90166124672037
43.66422299861998 69.05765428168633
15.31908578576764 48.37436001304919
52.73726279334386 85.07260187260312
25.17634734038956 73.23340987965881
17.64053830321176 64.82445476623657
35.36612720043537 56.04554329462827
23.21117955858616 33.78296672704561
33.08172143503634 33.24660092793918
88.16582315469627 10.17466708405632
46.48900401379098 15.41292425463357
30.28034205647653 23.67624674612792
60.27985193684886 70.53916405049002
26.42634145742197 96.45049181111817
76.23717459786859 72.04889364713878
33.48550265533647 7.347966659446039
80.2274740825989 68.5634876669362
31.60763239256391 31.42732338200211
86.65036941870468 24.73504767757629
9.670701215420824 33.28387799003546
85.1687173252205 1.13852701897044
44.49086183742419 3.990641578716909
88.69362521826329 18.63080001116542
68.96548260070534 44.27718335846821
80.73058378918806 24.12767512235328
54.97967879849755 69.32853963694933
55.72303494917239 97.59109055104879
45.34514599698399 45.98744533630218
34.51931153518368 91.87526678867131
55.21710697056664 74.0362286901065
30.58242532597166 45.43399388875281
24.21243356581835 38.67653025488983
89.70765092495034 4.625852736164945
0.7492128755018256 56.29130406583712
10.67808803572365 16.60011893620112
58.71338170924854 81.59819976109497
76.04299391196368 60.0045446026252
44.35984962850555 68.16863167967574
81.60867686883606 65.9290422453038
16.29990362105822 95.49288296950867
60.08782431947687 44.55988670833824
74.7032561172488 37.77711006555528
9.272151267910619 90.59461513191006
98.73797704169007 88.8302523218802
0.964291083106192 11.58902824567953
73.096794306308 24.40779190261589
53.04693147806285 22.26754742047494
88.38156261361894 12.04829028425584
74.50638644764447 30.20360758944236
32.6710749491051 13.32562961962703
50.83092870930209 88.38345348868582
64.99507073499812 37.84859805894652
76.8283569191331 12.64835438965163
73.81616994220087 92.11771424452381
3.067300438108754 16.14846160116383
18.78080931185072 66.36839798679635
52.35192383319534 19.02660975561749
36.47100234480126 14.38485519363531
86.41163545656894 58.64475908616305
29.86729256478138 28.38764217656469
78.95709004245781 12.81374503053089
87.36356042582086 40.89191440926383
11.6851963775467 10.72022207219473
44.92200344760721 4.964944695263354
48.56750411525476 21.78105228061325
37.75210035456963 28.45225579761584
6.465262670702705 76.91187317869915
5.940341702478463 42.18826099724224
56.63325298822312 67.09592598702838
11.74267268927202 42.96415364291009
77.50434030332218 26.234467708927
38.71188620052929 1.232190788053244
6.92127658700612 41.82044238392695
99.43148995087651 9.2566584879684
53.66888955957952 4.686772078840992
92.27408444113951 8.016938105115974
29.3419021141924 29.29502603225706
53.54049522214645 73.42543805051191
65.76574620875702 33.59003732800196
79.98754545560364 14.88363537994563
96.91825567106339 65.74676608035547
26.12455312751292 52.06321592379729
90.27363944485271 14.62490065532827
2.362207943832983 74.301604697324
26.89931387487734 44.25490881634929
41.51971551739248 87.29582579922373
55.64014984551045 1.35938878555367
71.64142769740995 52.67658420223079
20.01837050583792 69.00490375342338
25.05162550774369 29.08835466753726
55.89478927788631 76.75196783410748
21.54874422829264 76.28911959278594
20.4855712854048 59.95281320637885
95.8243688470247 28.81764552707659
2.261392076369532 38.25910533720424
80.07080331606711 84.97445354731295
10.7662778352198 75.22769026685134
26.21402648232159 6.006303626755036
23.06091295385782 15.23159703353123
57.10429097947381 65.18246867148456
2.892687345575006 60.50531781316086
89.7831211674973 9.196886409222305
98.5525470854042 28.42176982747312
43.94593549594737 99.28401135707414
58.81700671018523 65.27567478886496
51.24476015501519 36.42718400067591
42.51958164703041 36.40776062438479
6.063090473240544 61.46491383679651
86.0634509693684 97.29388250905149
73.15816048455045 41.86023338368826
49.87830976055153 88.88840197877329
85.01364646275377 82.12578988585463
67.43215720573487 33.49931072965571
90.88209961258546 50.73513835632906
46.12457760372234 82.59369974127306
15.68967024719909 16.17780180082474
97.57117897183042 36.31947207015073
26.56245548649548 60.47839103194446
35.96257934577238 0.8174484042875941
62.80781270861686 57.00314611291753
71.12809003370081 46.90415229193233
80.70527099594918 22.28628158340293
77.59910506800155 57.51581150631004
46.27896085953859 38.55484571146399
32.37474931617291 21.85004131363303
65.44969824623273 42.49983044052979
81.91079182764467 25.923381280993
52.33699658029737 11.06551653758136
62.57904639083672 2.494146140862429
25.20142757375072 17.11303014804067
23.80730167758248 70.65905244580161
67.07295120707543 68.84322941967514
66.49124249129167 22.42629619431209
3.592537641493247 53.26893223033237
63.81797309423758 11.16164923989741
65.05824875719692 23.44568468013833
22.21814287930342 58.58899325993658
76.80746801295651 8.916362149764932
30.31185273304482 60.48722226734676
56.43928950311048 25.64744250835746
19.3620916941744 74.11400823196566
15.08902395004843 11.53627967656567
1.578338230741298 61.82196074109228
66.08748778187046 4.036120925630653
69.41204305752186 75.31581899666007
90.06039430433297 39.5090889005815
45.08537886998644 3.002527715317278
44.96395959286868 16.34283373419212
23.93099378441083 41.66274182102219
16.82885422218625 57.72161293478418
26.32089057707691 40.53627674894763
22.37411620035579 13.37646347335037
54.14767511966168 18.65820095467134
97.94697475829537 47.0151134439463
14.61940462569338 64.99084814825606
45.78040325392683 34.58372990409266
32.258234390205 16.21989809444381
23.57700321582156 54.10669399859363
61.89193958571352 62.91637371989345
45.67120010036566 41.34511778463379
20.4743552104029 50.73988424237189
99.26063126622455 90.63284196916071
17.16190945225809 38.38291626435556
34.0595879600867 61.17751772919349
53.48616802250261 62.53063932763702
91.51892563628596 8.660323183617811
37.825001969083 77.19767782721394
11.25629525346273 53.60055696195128
66.47205731866667 91.80559812510816
23.7833332538521 0.553438543346539
37.88010351340046 72.02278337698546
17.25870230781258 69.83837428905444
67.60030942487113 5.309081658181
19.04261883031694 24.75650673768249
14.62073865620984 59.3313265509893
27.86107493967133 91.80259920558122
67.26886747771815 76.93963914520037
99.12283266207109 55.42208119270562
92.78651916432636 59.14545672034047
98.69269863977266 52.57454329433904
36.35629737659327 79.68556278843346
12.60336610419911 70.52963068808698
80.16033079226818 21.44473722640715
63.31426148718467 25.62817151879601
54.60263150507558 73.21187874037595
23.43532559087803 71.67443099199622
53.64712479659124 28.94184706796189
22.47037712861548 91.38645140430121
74.37858220995111 43.58166619880206
30.11509277257452 18.09743037017698
5.55247170949168 24.59355565291888
60.07240473480688 51.89628351100058
14.04352854026209 64.17242299612802
67.65513223189028 22.25730709917611
2.44991452378213 28.1454928771713
30.2203693690656 21.808745871126
66.02228696390323 71.42360783963899
69.74035677617351 11.83680004292296
48.86885732934581 17.1127591234097
38.72430908261701 87.11548124342399
8.747253022938192 26.39330092652227
53.82006221532353 21.48456855317212
67.69019959859737 70.71894309476382
93.33317227633358 5.678344245700906
86.94188160936716 13.16683582917349
28.8454290715038 89.86635233880467
57.39303673669915 67.79876895127667
60.05868442899004 87.09660664446487
95.43407503758168 85.89049545871767
83.61071697744877 26.81845176617291
73.37820173307969 80.80061258567851
50.9051585740667 49.1167383320058
89.5033772702166 16.62056332636929
11.11030001641349 27.85794556311878
38.44521297621216 60.86185359985908
25.95307940583539 68.95537008533015
61.04551248552759 79.45687105794643
1.840134146162089 6.22967247842378
47.90492707054839 14.4951423391425
51.42975699936412 41.74024519448825
37.52506269659299 7.301771227913046
2.980449599329537 88.56928177217932
16.08874758762162 86.20331216987597
28.1016549501973 98.70930051954376
16.59548945786248 34.4937785209563
27.70434638424517 37.506169313049
74.67855877970528 34.91186068992166
93.96795100460272 37.71421847449404
28.90788318798287 35.74170887519735
80.04146534218519 93.95005268117282
78.15749970651099 76.61586342923101
42.71954877429236 97.5306778127556
62.98911709749036 87.03941965685991
5.589054892935611 3.937740005591529
7.434065796147632 54.37585299890126
5.808464512343642 87.9602620699296
10.68029804000132 88.20807106377188
1.66490124352734 44.24892256190246
69.85051837583592 14.46361216492052
49.86418925595214 70.27361070869905
90.48909741671818 45.14044086773721
47.17685915837721 0.9636028290154618
10.42578702464253 21.88795285224175
14.02010143208346 20.76741868079533
53.58100211697022 86.79594291975451
88.13046291216136 43.65517834969166
76.35196382617004 52.97223442456854
37.51189748067922 37.52785557311669
61.40860262079791 13.118106325765
91.09747435285853 78.45349373189121
39.6195176266167 57.79012884404926
59.72865793211472 64.85053855532857
76.61151244694621 83.42564015737156
67.89276642997031 31.44424810085102
93.04486511045732 97.54711479994603
80.83614509303094 15.53674033150212
10.09216752839456 12.20043361387038
45.1526911033825 73.79662271337612
47.21159039924957 98.98525505027808
6.835764323224981 33.47103310041799
80.82419066662351 89.17468932422562
22.78640106262213 21.8421674563315
83.33783294655126 96.62118833691898
45.30902864701342 87.44207720902949
46.945220471995 30.01786206338924
96.09430117776179 3.346949997826119
64.09294230589441 26.27553426067587
73.7298967255027 51.99007675988359
78.13702704546957 61.08838057709408
47.38080211605461 26.22559631581021
34.0737642505541 54.37268102970603
83.94653113816466 20.22057340677351
77.33632287999777 13.63936641486494
86.34240176139093 67.2705984743411
48.82457472760025 78.32909313157363
82.33046642222016 23.06052694860602
15.58900242621204 43.10289955373418
58.98160395345488 78.96657763585087
6.621611235621418 19.17005317787202
47.69855219921833 7.512511771904738
74.09969677143009 11.56679590770942
7.229352486146388 8.905792591639774
93.8152429598321 43.45993774636578
17.33585638769772 92.39090779480082
8.749749047936758 41.99257362450562
51.27877748464836 69.07640114157688
57.25900873859847 47.91890947746217
33.91170896749832 37.51437227193309
10.32907825745631 65.42794662506758
19.5531005817919 51.39672735848942
91.97210071880397 68.96331909670921
56.4340404586678 91.3571817333701
45.22072257825279 88.5553541615743
36.13111308006268 72.62810816691322
1.264124409343885 25.61578017132098
95.53627988841075 94.51286902152899
94.57388600027754 68.53426754770928
80.59674904549485 98.29077964411705
19.71300148399609 53.55504193597685
98.43193623181541 47.94707366825903
82.89572029106441 22.09325541093753
50.01039209751291 3.681722188490555
20.63339937605659 75.63239857852734
62.24489114579538 28.13978415411052
0.7618856327117184 31.42571106165384
48.56469250827839 59.49577008629571
61.1474146288037 30.66192924034344
80.10851954070526 39.36945920426818
38.91077734896574 5.97845594088896
77.8981760390685 66.62136852743366
36.10708425579218 11.48607981651397
6.021863963774249 36.1903153064055
65.93755571647226 68.60870433469312
71.87635914247737 82.13230744892954
31.38757561328898 42.25976494233223
13.31336139106897 76.47304069998115
80.83058193582913 66.70362260131854
5.166720425236989 16.27061358766919
0.657762771455644 48.10823568450552
5.536143211002101 55.32745929659593
95.97650058170265 97.5381748649415
98.89275115493345 18.45510191778567
92.0589751527143 87.91509268309134
37.0034266108431 9.358939134377886
22.30309231505922 33.26909358633282
25.47377082963225 33.81056682293126
85.07503005310797 53.06628444487249
13.9809836223117 35.55876870407818
84.22518036981222 97.2334321375868
27.13515728254503 89.06225002512221
55.28455153945064 25.4905686960251
21.94657935854582 96.34306605604984
26.28085052376163 91.05056624142865
32.37186308005092 72.25479660343116
85.38977661332625 23.02169060967434
29.13226188498264 83.51674350082874
7.534677607336041 50.01762237145751
58.98242262953569 61.24588149573574
6.625668006378509 22.77757552368908
83.2907940057479 46.54387263139366
58.13246392061969 32.25511466918373
73.63005058512923 49.84821790294033
53.21916227243988 61.48198470258335
3.825226721289966 86.89922371702973
80.28289325353833 62.9515025603505
20.34863954921894 64.96630587532132
73.39311947941664 15.85170348816843
81.1681448082782 46.95323812450316
65.51553063686639 4.886973375877266
69.64903302032107 71.53263839095628
58.37432342604966 0.4717903441598066
5.424848028037704 6.84712065876739
55.96672581655869 80.60724987739344
68.07122118038654 65.62727173622082
53.29780377432355 11.58685602263425
74.27886451930905 63.49130344301316
14.3923233780162 57.39467842745896
98.90786243914692 58.99682069994811
84.23031781658908 75.50328696226848
30.79074768278794 22.75296217951582
11.03463521862189 38.68760290792327
11.38537690162015 14.49656148695941
4.010504227401102 8.459451619265559
34.58534314449574 48.37056077137868
5.097398863509597 31.1622236042783
12.13135174469502 84.67383592220892
97.41394077135539 63.96501307704084
39.69147395726758 14.45872359795575
98.72481401020548 65.34154695548496
31.4685149653587 50.46304889552745
49.23617626573696 79.28598932294732
58.75871867549058 93.55150227622288
18.23268071968914 63.17040503591268
20.99091186309737 69.52214922604752
67.93363348554162 15.32558996610386
84.33126469927055 49.30205740840252
5.803710433170408 15.36016089693961
74.63228438410363 52.55371731565554
38.94009130825344 25.59025769627587
1.78098642515275 53.69722488810573
57.33847036405243 94.82495166270039
80.15623313530985 23.24916868836936
42.83003633785984 60.25468685543713
69.21554620274458 50.28440441620233
26.57047355831397 79.57342517078446
11.99500935692234 55.36874531063157
47.86556434435462 10.24096215729248
81.58052551280922 45.89204829145598
79.79622786741189 57.27846738729934
51.64842251068085 77.53373346270696
34.1781159799653 95.692827108835
1.079735754437545 62.89025531795514
5.550411757980026 69.36717276686875
74.08437791021832 24.62861476566197
86.76512030691633 26.54929700142261
93.96107825696195 49.78237819868931
18.18282917442299 38.25781705004385
52.32609171747681 20.16452284918213
9.876435752943458 30.47917511492337
19.74580339190772 78.4633825838259
24.96255415679237 74.300374521653
22.71477366195971 54.76197955234895
34.30099080385713 63.26571574580208
11.49111488220631 25.97734934237719
85.76391683019223 93.24047993482401
96.71931647636868 98.29434539809326
35.69590786270251 70.53542830295432
80.21760064074124 25.0832397746528
67.7504929391135 20.03983109170018
68.88659902165867 79.60090216092284
4.458512512970563 52.628392393715
29.49358183249233 0.5846496549733217
76.35577993987825 50.13687038717639
15.45933414697027 89.15628585622986
87.36478253418831 78.48456523275134
12.9521850268751 62.34812379179879
96.17780423322716 78.71544371253543
39.14718387141563 45.32009153214685
81.93435932670837 62.12879708110163
39.98258523649541 72.44238454778122
66.10052052112104 15.02167346685094
9.022270497616841 15.77557033685916
6.247934018638213 11.65789150102425
31.64747272579042 73.05193429080147
72.94537204816955 34.23868688026303
4.543809276564115 60.64313279335307
48.2178110019955 0.9132276422127819
35.75099111317557 25.71256267991993
68.9576936152456 89.01156132596351
85.75337127119532 37.37233768931814
20.0412512936327 40.73559458291864
86.68541169064869 11.17764831278465
63.62378573525042 24.67898469346717
62.91122594485909 47.14923103215511
25.61947084781637 37.44234389134046
12.31609419234138 14.02440864591205
99.66876033951357 33.90227280845899
61.356591698224 84.62749112024744
95.54200572163251 93.35384430137987
50.16113177644666 0.8922524500751136
95.97557089300535 18.64175957992105
34.68727214792286 83.03343664641274
72.40805087957146 10.69549123656422
65.32949796674555 7.609198032889251
61.3771252499786 66.20545539283563
89.92864594486943 75.31740014892388
69.47972025521415 85.19563255475485
9.606946044463328 87.88542383477741
9.834517648080951 62.50063177594659
62.13800810086109 47.92420106330946
25.50982409349882 97.84550934837149
37.31349449091807 80.25047928225982
58.68981081216282 82.59698328767327
71.85752013740108 40.17428392046028
55.99069961820501 6.922752578278646
52.7730057364855 77.49844567251
36.67730156665515 41.28291104632282
64.84442853552694 57.88650431204595
64.91902227982858 52.78592408489647
24.2961114355127 86.62610434653652
63.5880792048234 18.68772177624306
50.62543370919636 34.88488945820554
57.34645150761185 62.63491051242321
91.3236991243157 53.38099250985673
26.83572877634281 56.19108276777722
83.48173148145422 88.04198903212115
72.90565812434291 91.20662456105376
58.45551844380866 67.46444393518098
41.68922534358236 42.29307637805888
4.45869762676035 69.69571428966961
95.56753711522376 83.34620841446349
34.97252621494942 46.07758564968908
55.39453965890885 28.2621150351493
92.88959702824627 3.976959412647299
74.18782859316462 97.03030970633478
53.34311330287778 5.704208255452306
25.91691333900872 46.99128661874389
22.47155857518685 16.11398764569017
73.87834540142542 90.98001293358172
13.99354085263152 84.3573142779095
16.51965134664165 94.37135156873066
27.72676114698047 28.3056855286087
4.690275205669725 54.73097677926447
81.16055425285002 39.1690224073412
33.13973471611054 95.65664385444045
13.51407121141233 22.65030471573959
59.68515130006144 14.41750383241805
35.7244601949664 77.92410782738338
61.25645619514658 53.40086690929284
75.58962831346021 30.05689640703914
52.66178338300034 59.40268250062645
5.490906916274518 22.80213887193498
37.63032882629656 84.46805783168011
78.43373343617739 11.81030555131309
36.64548530660816 83.98053561040965
0.9405160842506611 12.60538769426654
75.38822884910734 53.22292512847691
85.87689730584732 57.72173005856624
53.36803230397664 35.46295260781791
47.30974686285481 64.94293241219029
89.70232992699249 47.19486922435671
94.76214682872381 46.98049280905898
37.66532025159261 54.26042473012487
49.5011533121803 31.24354222183432
31.09413942704839 84.39612562830159
91.99605331994128 23.60632377128909
35.28502617846115 0.003169471719208187
5.901426461450136 97.20749908418968
20.81859103822697 96.43070297300613
89.14922134249123 43.49415395937397
31.94555371902881 38.00842966960886
85.12891745126495 64.53114242711246
14.5532773170543 7.976764312424716
47.72290601803427 17.20581396581827
76.79877291842797 56.80371990041372
21.26049299516268 42.5002819998813
78.78713883016135 69.95668933605734
18.47973728371117 13.62112904033297
2.982312930432944 8.19408863127347
46.73630718419864 9.96592641221638
26.76464302862935 91.89966210103702
75.75570263967609 1.995489607998871
24.79021767463215 24.12067437503809
20.63066223004354 77.88979864660782
74.79300310025754 75.04858231576904
7.571231587082711 14.57445815361788
70.0998819835834 90.52234599077931
60.34895373919312 27.97060655404762
83.74224812865143 69.10734690288845
68.05685413460813 36.88300953631983
91.26208466482666 47.71940440377754
91.81181521127083 93.1416418887618
78.62536750135848 55.49546374712425
1.320003188664193 32.29963416546829
70.20500769854149 6.87096580204022
43.60914637089928 21.08130911547427
90.46297818164741 19.24789891853238
61.78030742335045 18.6380597933673
8.656708288653064 75.1153117291411
66.35204025280481 18.71238568755308
27.32776089005902 92.7450756005851
22.62307032806854 79.0402779317568
71.93266279545547 24.21217177017423
8.626562514498417 29.21279220841101
70.71737709458685 45.05210643789013
38.9006442111245 69.32710634876334
82.78098211236703 59.66018830107862
55.47665693777219 85.82480866852084
29.28997278900909 42.6949421967707
67.59869165089923 40.70126453029971
69.13758999302674 65.24571243929324
85.80867745675782 51.0419611751492
67.39336571898801 92.24598654766582
99.67288037234319 54.51769007552993
12.48970851798518 22.33996391712804
62.40381797109922 22.27627938562524
95.85766013471724 7.184152254677983
73.64415779393815 27.51618073723054
60.44891991022141 2.406422645547584
42.51827473338342 29.70448495175268
77.70348743471591 17.55050320428397
87.09021906525587 77.35900639039936
66.62983797157173 33.01733957142303
83.67394299848459 68.00081553109405
16.26577948445412 98.48746989425922
2.90128646337413 2.50673109256771
88.74128075352681 4.231414322619131
9.364365051644434 7.206704389125081
60.54859343006871 81.16987975775704
54.12571766454708 49.75730688921625
15.95835432024452 53.82897917889524
63.20100676582059 28.71441587730018
65.02471471899493 73.31036189057315
68.81526407550881 42.4289475543031
90.22423414649504 30.87449688349284
13.53089646821294 3.324793009332524
2.599055724435222 79.22234150289222
63.94124392284697 23.72501992341052
28.91482936030595 57.84693150624105
19.03257863299529 68.5577128251899
11.7098266067717 77.20847067205798
39.82239907259367 89.73185818498395
9.154645495900047 99.25602200239786
23.13953797935093 20.76607345749247
22.20471824493242 10.58733738856584
54.59059362824581 1.591348243293944
37.04656948451213 30.45058228723319
87.88349942056873 75.55703152511798
87.0818882878299 29.45139077127408
21.80122185162579 93.36276447453152
25.52287268714635 22.59185690636315
81.30203350197917 33.43195967237995
54.54871642254967 90.67394812860132
44.20719196319331 79.22901253246263
24.63822180561191 93.80304387103577
49.73546071739344 9.286312735644813
36.8055173697942 86.14116130334313
54.03315358531304 34.58625782276788
61.69030575603006 24.28006258561343
57.16600576441872 2.999099749134313
1.973430525361836 30.18098593723567
61.7060545245699 21.48100087006827
73.65204515122605 73.0396118740731
59.1372311092224 32.61938726510522
58.05040973692162 57.14173765275358
60.49078363333137 0.5597763994521463
85.29662037187845 86.77157003496765
96.05049259449669 82.41609873381135
43.99782296746734 44.10536741350469
43.27950747103714 82.92241070635174
23.58908726962639 97.63853327577471
7.243566750901631 56.59370583356697
18.84764303014826 86.78409194498894
9.28059900805234 67.42082469659478
89.08801269772194 87.10786678043861
33.88384506412351 77.48989656212329
40.24080663548364 34.70063261316587
60.9626068850685 57.24217673862562
54.04687822418609 38.74516757090127
87.72875863590698 73.29365573016918
37.26815866205848 47.55947277524696
9.233308792928383 45.87757874962023
26.82411139540232 69.80258299180555
62.31004913069277 72.44560341998358
41.67495684050319 44.00483322362601
1.588695531646332 9.936700508898342
93.32856336601408 55.4180820672343
2.807360407110501 1.399185998853322
9.804570700831004 96.85163176020455
90.90597357125866 76.5938792925927
84.19289328447648 56.88635703116582
83.92800734215362 23.95290424779429
69.17996543400602 95.23067729931751
97.53483642976897 90.09537439932825
14.09322346958275 9.614040855906634
8.295395286071461 21.87273278701973
90.39251443829421 55.95445079507774
25.17883199917246 1.9707851089551
64.7401823176013 34.02778072252029
57.91053656982825 65.76562246087346
59.97332388127447 20.85525338503701
96.09648383181369 69.18720551412689
36.65187636970518 92.08806710732547
78.01703584725651 62.80399705494114
78.22102571605062 44.41060575818241
77.62118049123703 80.44034963538812
13.63630516249696 2.272875079599419
30.63752948563435 96.23055034876339
54.54024886703787 93.89785999730361
96.29588822951584 37.90968148897664
76.07254040473133 97.71321950372314
12.94196847202681 35.27806701703028
43.72605504226021 7.799717127437776
7.94769387647687 10.8553653175836
66.73750840046395 52.73448798759856
85.16215792660721 77.07224430906473
72.96597151777867 98.39416266701352
8.321942739094096 11.86923114636363
34.51990868310157 89.01278674850474
35.57750309189772 46.82653358216044
28.6557644969416 80.26022491846901
12.53945715235275 69.42123064698843
13.8803665185539 8.639194367619385
35.66632058115695 44.03096460093348
30.41553867797303 31.15358606846585
67.27475446552513 36.07415896975813
83.37861872268788 64.88787918391603
3.486654232627228 17.15675554721577
7.746371112288418 24.60812852709323
43.44859835742034 58.50911217866902
40.57569442575752 85.86914484215009
55.34704424749928 19.92426710091256
81.8696476399132 55.27719073324985
51.14935668845163 20.45711924284438
53.84296530807062 31.77488453982957
97.50784953864978 94.12578732802523
65.98661535224613 37.42863679003531
63.15758843580884 29.73278160891874
90.17939832316313 12.76205977488661
40.53793619631413 65.64082363998683
40.64262201757707 40.0459919885349
81.92443003059499 69.24084095422774
24.12663417159565 1.668888601346836
21.15290857401282 95.4618339223571
59.30356890739683 48.49993331889362
11.96945650875287 19.00478121857546
2.5691136686211 32.78536841216891
18.07930146781221 48.27435965630253
42.68052203690101 48.73333937198473
60.05485464938175 72.30296702207853
84.21596533439303 41.4896884486364
96.65378062592276 64.69945796295647
63.10257208743162 38.76806336949166
6.101666329909913 63.30887581260748
42.79105819106405 42.20855153530974
51.835970649728 92.3118655291586
61.14267160503419 42.48796394755642
36.87795240786942 53.41084617843959
11.66299352868878 16.18105720141069
10.27879449290142 54.06961403401942
15.73093062805757 31.17891441224219
95.66349357919054 48.87781722421465
26.77752522903313 90.00176715962181
44.23909845724931 96.54910251570176
8.559520826787541 76.98236361163787
30.96314708728556 83.31540460694023
62.72573159606377 18.36707045913017
73.93618203051503 44.57416552927128
67.25706870560371 60.1699277727128
95.47518080696153 73.9535160546223
96.39811633368116 63.63863898748025
65.24715582126353 83.88864411318221
61.77633054270249 34.35309475891043
8.762197237733059 97.25729161790798
59.46667017817827 84.29199389926414
11.08589885053465 90.5765252892394
41.56235349090259 89.33766459024616
34.79368286844537 6.047410144033143
59.70677035154386 82.1183490390161
48.10102890522825 38.49312930521724
81.84881357648491 40.001932096334
57.91450113795229 60.90543298343464
97.52116817851994 70.63423158884194
73.67529961729441 79.88070745543409
11.37319393299728 86.44494209100469
25.0033980979827 49.6952471716661
34.19934820956193 59.04401686990394
43.39162367673611 44.92161293421899
32.86076226710742 43.73425145988047
39.73380836661519 9.832955390105958
1.544419261652499 73.49298992799929
84.32541315038628 46.35878425502388
83.86028588285637 3.897167882054556
22.78731863818643 62.82027814218993
10.18411347131661 6.724288925386777
94.94534878183069 33.95961733174524
25.05918612121005 92.79401973092298
55.19971442749447 6.168451760903326
28.18021401371519 12.52341233249933
90.16819505602282 43.41948648350663
37.37075331058894 91.20710188844595
13.99795133599225 54.49238154734384
22.99156069042031 56.845723933123
68.96867447605744 26.55831405351824
41.23263823858981 55.31522239877101
60.92462629615739 73.55136675220797
11.94401478023109 66.26835792225459
97.65187666396156 21.07158093187547
15.97697029729885 99.51279769756127
77.80240782476714 98.78598633313052
18.59260429785797 16.4848998446241
98.60445496242755 54.45648397989609
8.239169171465692 61.54704256706875
35.42882651036068 16.23609218265593
74.20149631959264 98.18222637359139
0.8562674179504408 79.06659600821904
32.49750526690156 99.81305937299312
91.08093937469022 90.39249131505866
16.43615199516065 59.87714768369683
50.44232713662802 94.90200243326022
0.1288529202998824 32.10736751822255
64.96603319926703 4.021137960236338
91.22024956454231 43.19899714405414
75.40845587539913 32.88790977168981
86.66863107744432 71.69021099015532
40.10722562449448 98.60989986197046
0.5066247171159041 58.33596224276288
34.45851672152526 19.99939442383779
32.19139965426722 0.9732862249342843
59.67970064591961 19.02801358550301
88.97161614502059 33.90291828904225
16.94545853134245 88.77928224839589
60.51882272737883 41.60577496254698
75.17556757341123 98.28690155111487
87.87645936219934 50.55773091836291
23.66691505888959 66.97812995708723
26.95395795466707 81.63045435104799
99.34211749205399 13.07046382988245
63.88230736297378 87.72510706649807
50.010549899998 49.49540179198528
83.45051754733726 54.17699966081464
65.01080969374013 71.40480766734201
53.23378386899066 2.898750249906564
74.62094853466267 50.37387351170289
56.83128165351141 97.57733129383958
53.61775142984183 70.54834472970997
75.31544192195932 22.80264137176988
36.49422483387556 16.26795918793938
49.91794313416928 32.21589374477263
30.4762721317285 79.2498360169119
97.94086116580957 87.99355352150371
95.51590732945742 17.68392390079104
25.38395358614921 96.76970473909429
39.63325546096009 62.23617076205578
32.08223831095512 33.55201964881667
36.01079137285844 45.84670623262956
65.55346552159482 96.54671069250199
31.24699815703898 58.43505435129765
44.42191151396759 62.66150560282246
12.90395171871566 13.15735294860607
16.88907277584034 4.254054274934354
27.2860670096761 72.60548379201236
79.42104092625551 58.2344753622963
65.01675012365361 30.82152148654169
60.262116988892 45.77380658896428
53.18217308997509 32.62045715909063
21.91597005602461 18.88353260015425
15.04490602795133 53.09322935862482
57.99912580187142 14.83556927655638
80.45376906899848 83.91905053711436
49.86426584729177 24.64874249015741
48.14088849812147 18.11239718240835
20.32780607991423 47.44624672705178
69.2901155729071 41.46350388337945
93.32021159747542 26.07297985398139
44.14451623717304 76.36533821438078
9.855396669271597 73.27596560517101
27.66167207795057 49.1968001774901
30.31520358359294 9.991569389530904
41.62189735640886 4.565222631082669
26.46406512045925 10.44838662271348
23.37037696042287 81.94185293390591
31.20294152155301 18.10319757566479
48.30956707747404 2.832406673518934
72.67682707580886 52.38557278397274
47.06186022986958 8.329802882556312
78.17446921388812 15.64450561409373
15.9256078231976 9.522223522991624
71.19279242440052 93.32805319673155
1.758943861989118 72.39129082427425
30.67845430034175 19.02676030887266
69.64978519744068 66.82683418438363
54.11834807377096 80.33314643524078
16.61789277570042 10.30553076007014
0.8799301854606629 30.44031949717723
87.13079823029172 39.03629459426156
65.98692220229637 21.46902606796643
85.59484707813846 79.16094865414439
22.95431009851674 26.24181012749099
22.33930580868504 51.58296484787746
0.4279519824974274 20.77011075921727
53.93415627308558 44.48342000610482
52.83958519777742 13.23641543869544
18.03278164739542 29.09971272438377
27.51268614176083 67.75267978411782
46.67013543507547 77.89219369888407
86.30825959595931 41.08714704686526
13.89537409957536 0.1103502423173684
18.29876645314684 92.12967574112994
97.03369600681746 11.36393322229101
14.54687668977351 46.6773350080567
80.5444051540009 46.04807867138525
42.41770203893481 83.5943693411018
79.62522854790224 95.67784484909991
31.15823605941684 95.39733129831784
80.84087523542293 60.13763650674721
30.48282484656595 75.54507643734425
9.436778501794093 98.03363325072782
66.14835941152582 82.32061783642966
48.80276531481341 75.33294220341165
26.0713370604264 31.04847942021768
47.51245371170213 83.7310225989107
63.60297808660889 8.198892897705781
87.47264467152972 32.7955120101647
89.88714558342825 11.01619611649858
62.36860610525927 74.32328524088217
71.57252142271388 38.30266808268945
83.73368858255945 86.20269082764243
96.75859797215392 38.99789541145039
98.31252307518544 92.37933169065811
91.09713812765534 91.46157895660879
53.29725572945357 41.4976452371541
58.27739695254133 91.65709565967664
92.04853482050146 7.010131661522736
95.23064791569745 47.93224032611026
91.99614717593458 89.94287145134979
98.03690386273131 29.50315690308081
76.53956644848304 51.24738475863802
12.63694424520831 95.27829473478511
4.418988054967274 24.66758811684675
59.65106515520685 75.28429779236491
9.478997867734275 69.2737530874283
92.49520450813085 2.177457614714892
24.29095180498239 96.7563486490897
28.03562178867932 78.20523217878623
2.702372440837849 27.07688792201773
97.8317499488212 58.98072903871112
41.57546019597842 65.84504478477415
74.65962051261009 12.4922230466801
77.89712601155894 72.92252244563393
53.09900689481983 80.7618803091196
1.60186024211288 34.40780366510259
88.29419944222042 19.64120272940473
21.74622548244814 30.6662639178182
20.67427448748877 21.73660895576844
46.89763427811443 90.05654393551087
95.74345447073024 70.22063403475188
43.79782085485714 97.4801660825684
69.76060056058994 88.36399814315521
85.28401834214046 12.45747496468651
57.51717758258714 89.92757008087909
94.81180219459647 18.41483658583136
33.51554021904229 23.7516066887541
82.4516586376259 63.12390709665191
81.34750096097075 2.111304913263275
76.10551726991748 36.5579892165339
12.82296585107258 5.985291102486337
34.64332232057678 27.40246332646676
99.43655074945707 64.56649372204501
75.71639073587818 3.039057834219236
0.6219181557567035 97.12717174892141
92.22930809337613 96.93327337283706
28.07749681355489 57.22733666653735
20.07041033780891 24.55773892797924
5.384648045771354 73.26193349025634
54.50638368842599 86.28572111793184
80.00568181701196 67.50551497577176
80.72171426359374 43.11185198082951
5.486295350014294 92.27936971780483
2.915288589511333 68.20687613664997
75.7187695994935 34.73838028601494
83.41050794249483 81.4688163852812
36.80974848281821 94.96727889845968
23.52346604429506 28.05211799470359
26.27651497477239 9.524683093914854
60.60295313667011 96.76814009135374
85.07464509813605 8.142274065460903
28.88319316303885 8.801052937840939
16.59354959148471 37.4530565804488
31.59090710466071 45.13298426723108
60.52172358684857 98.67738593271126
66.54210225643483 39.03958858931318
22.10321845370351 89.4783191363159
49.30068594351052 54.86802393851663
70.14774511076989 47.19312207321984
97.41945756840025 92.0203350161008
27.35534410105857 2.300015959023686
88.62873636924408 21.46676285164272
65.9444848500747 13.19527305730997
9.091750124443374 31.23612758266504
85.25916584297994 41.28808234282693
70.53858011507118 49.03504029953132
72.63441283419472 2.303838680873655
43.8928792302979 10.63304930218218
84.99935057799071 47.2181994925475
65.58305581220112 49.09187778368631
63.112587375289 85.9457885708305
11.4086605372784 32.86795540701522
3.557283404168259 66.174485279758
42.43150977234359 93.71701004193018
42.03736010311829 69.90148052523193
84.70920164426745 30.42889992818615
21.40996846840313 37.85259994861107
83.62517014804564 11.64925020393708
38.35481829134288 96.00078003685825
32.36307256136964 90.51772498909116
17.5458995553365 6.053708553463788
37.01296856222964 93.07225605839038
32.44865908681493 8.630763526702435
9.802809656454899 64.46493157954602
25.57471934483448 3.040087705988662
37.88324465060228 98.69895659614616
76.95090754613581 74.89040546177939
46.67349284438137 80.74048153905507
66.62308897220396 70.55206460137346
75.68791884833234 68.79748191647037
55.8827118390903 99.3669283206339
76.2265925399202 53.96825148441399
75.55862280007463 77.82143801828623
83.18378213287183 2.199105700271206
20.60095487110433 76.76856414743528
82.71858321512195 80.74124638400956
96.82215461826165 88.25581591071327
90.46591112983887 42.49136606203832
15.36130395704703 75.94681021272586
32.91712582805287 89.62770705578473
95.10720389342039 30.63852711153019
6.847840312741285 51.6001387131417
92.81231940818934 92.68939357266109
31.82194665958234 82.68524463196934
74.69379985844337 61.36509610774309
40.73623077160493 33.73996066747891
56.36911469780453 43.00226935592639
11.39249092069847 59.57550722776692
82.6354403307592 88.68565932467885
5.629342082274055 85.82471476136401
68.42469653694927 76.92705899204273
8.178296166812862 28.19394658415207
62.14568854713961 99.70673073589508
77.36909232292116 11.74828835944195
74.97817366236526 21.83414286659468
45.25853130966881 79.49038760482544
24.53100694343047 37.52222499989554
64.48970183340639 21.83237378482374
27.86885589897506 43.83617015735964
60.72382716421782 9.950685975025909
39.90406447474598 59.46377211794444
8.375593520292371 6.848768207624189
46.2992072449724 21.95602329892794
8.243557884037369 0.9425938340816532
19.79803333305066 86.35781574170802
43.3596923810668 62.409959465489
75.19912256610083 19.06232953000176
19.24155115319838 38.10575364918339
70.64093490584638 18.21248368564785
49.73482895105562 18.90731620406112
1.691620752540102 97.31456268460551
89.95633159017883 76.26002552427458
75.70944158298394 91.08635810350046
44.89929821447996 97.39446530629687
12.11693368156048 8.879086515439447
34.14662543863745 87.95578944524227
49.06154671734708 44.79514988383841
52.89955167888671 96.1048491744605
95.07787291954902 34.93641507945654
64.44277972450104 55.68496736915842
62.31299519701535 70.61181937888057
41.7226741801882 39.53825027791517
13.46730724837176 98.42539063629796
40.02467758263882 96.798760081819
97.92503024082203 78.16622576144637
32.19361407231597 49.57491828471204
60.48174269497929 16.96855449067724
60.43682632187826 89.87791284840988
2.665943137878173 4.591537423231296
35.8902211376035 27.67610320077221
99.98190713165542 75.81920522243806
53.41161174337086 8.369907622738042
87.74771368663734 44.70133146133161
8.168318211606065 27.21398791176381
12.68115082923603 72.66132908998044
29.28677311565 9.81065128936546
55.23008236772591 51.14092215535747
33.6589517520064 34.89220086054542
85.52892762079395 30.87260557739525
25.72435871567986 63.16534611603825
81.97655586371654 57.09391126250861
52.54382792421944 79.18356063785755
41.21788920670772 45.03079222861883
71.43422904328574 27.96430320146678
84.13154941281539 10.69070295644656
62.47705421109486 77.94442165595298
90.67131726188714 46.92370044876149
91.0244503033957 88.26298337267382
68.27579290488005 83.77611488812821
91.97551570977929 88.91136739221835
79.43279296581807 81.14720200165743
44.05059007384497 3.022501280279978
0.5111240305094463 9.580954152956968
17.02087969777102 85.56978694736729
99.90801013173346 27.01879044749063
49.37317926928588 99.07772823117067
75.85593610898815 74.99059681127729
29.62129912608957 69.51034090106708
26.39430216465821 20.8017064890047
91.70346584405978 16.30422923764138
93.35712370054912 35.53023981749019
90.85880259223541 80.25907055177407
81.60497792152255 78.12968635896735
3.321191741963318 62.3487672810919
53.47024545038061 20.47356864424852
71.23364130618275 8.875353585534929
86.74470332353776 72.81714459847065
13.7948410857638 92.58689816216555
43.73799740914379 53.81293498162613
20.57114936923641 66.11060000825354
55.56790364977032 84.78254203104048
46.45606760346097 58.68321746828154
68.80322553600526 87.94941178753615
65.04461441398638 53.91742127732735
27.83663155372707 74.3751618287565
96.39728599195401 8.141769108439906
76.93991893175541 62.77828212592467
99.5263254276815 80.71210201187229
38.06964020200286 50.27463250294021
33.49197323398986 88.74693962444242
32.06865527090758 84.84087575908865
89.72941081738165 2.424051504069744
90.68439597609364 94.55679859046036
12.18218669079391 21.24054888907887
89.54955793586333 58.66265020989018
3.427107214064967 99.75060865828269
89.79178699968328 63.9617909367145
55.54308090895346 63.06261764506913
1.248819261874371 21.11995725364599
63.76542252292929 91.77660250048726
8.772457370948533 62.50603130539653
66.06852620923821 66.42319681968992
83.43411902753049 65.84248346625466
55.51377578350723 92.07080247206058
78.35671092176686 58.32342131549039
42.66787651869559 54.06207354447091
68.46213112904735 10.09694437238612
37.2783166084112 24.73731839565649
44.56817798506922 71.78175470083092
69.38530418203578 30.18795013802717
14.20091306543553 14.63561417767595
30.12777053518258 72.65415863872394
30.81062367276259 87.73882190444149
21.59303399974446 78.48101778309646
10.29435398295251 85.02212970555489
78.78604001923092 77.49771336740594
12.9962441486893 66.08668513328031
96.73513258614852 20.62816719525907
15.16777168931024 98.72310618597217
96.8171707058376 29.22883428463005
64.40166926843229 65.11163151494937
60.56604810608985 60.01504110865255
58.2695450509164 2.539958575533382
4.500937946706815 0.1147350167416662
49.56888409226075 26.51642368882602
47.52393505268185 23.51536887702366
35.09040213215128 62.60927714302122
21.95333256614314 63.52494574043393
98.22568465311628 59.95517946655099
12.47900419540183 59.57536390644164
99.83568749351362 7.387093367831191
49.67278597104136 94.19928901388684
63.969296920833 86.59466542367728
65.91469945829422 5.906353070570507
38.8800555832072 48.2445095085678
81.25838509318265 23.15855198565401
96.58002457481486 60.71468664022772
87.50714181398932 56.6748764487954
21.46443365821503 52.2377848465274
80.9518075285861 45.01613106016104
12.9787447521765 20.57651587707879
18.88533866640441 15.44304675575628
54.17797315254688 25.30440720365405
51.0252427450904 32.30859143648559
97.54178596748166 41.2374815620154
58.66384791125598 9.229221987492934
39.41072651719677 10.77905162223944
0.6524952207573328 78.02890605751477
1.273430536541637 36.22540019487354
10.8021419781261 26.79474296752794
12.97187789337053 39.29575976302583
87.78033047960294 15.92583608092785
20.33795164398293 43.22283848352686
28.55153798249952 62.02153493693263
23.75575518121832 21.58738160228635
29.99486766999176 98.83365971925926
12.16584506655729 32.09574143588458
10.88920287015605 66.3732811495842
79.95809006476293 29.70452350634725
93.57716445762314 68.33444758966431
0.3201353119960679 94.49057726439642
1.629909904637146 76.40305770518111
94.64744391641811 70.22357192321489
44.2822893281982 88.9510703106188
2.229865108083771 20.95889965551483
9.348498943044497 13.91043630113932
9.040193182404126 47.82743755297463
42.31456018925547 3.849991386380332
54.47240171034702 88.50456866748237
67.82989418694409 87.52964889921171
95.95731724708844 29.91302000702362
70.60881517084987 57.88049389459643
69.13141600399707 97.9806218302185
99.16778324800875 26.28800194075763
4.995653169815536 96.51365450340295
48.04689922334371 25.40356228795687
44.80600775840895 60.92313791171127
39.70391717528244 4.369184289680455
58.90912361152773 50.37760321637457
55.15460891906348 30.09531769650948
10.19428421690894 46.48905653875047
29.48480016315165 39.72657455118193
55.80524412267575 60.23426836871774
90.73126845358914 93.50658573720078
12.44369782252829 65.2417049831018
31.1989984171446 14.41495727162335
6.776824556158464 88.55335448496946
71.19707815072915 83.88624922041717
83.26218809495575 1.095663344713209
43.94683524525031 91.11813211386998
29.73733169569536 87.88693097069118
67.73086103381989 56.91655411919545
57.54482587572371 28.55625729829691
82.35708218520922 0.5144166783571424
81.29927991837944 3.177451253033049
8.826622318551113 68.39638974490984
89.5520294111361 6.41261541341575
61.38393594185103 59.28698943667482
9.248993605477295 11.84527312286659
86.54462208110169 18.97316674159417
81.49417326261491 98.84057821557457
28.43058260259966 15.31867551381062
71.16977909725681 54.79448825117073
90.03004563983326 67.01607036799494
19.17951597660283 84.6904780186445
1.942388561544493 35.41496772623661
97.51137019786488 4.986851300586947
51.24157616162153 30.48903899803519
26.85885461485496 1.335791131706929
5.302689052183024 40.41870733030134
29.03451450123569 5.122350551862118
85.03889024864462 20.12807059508917
5.603321441817524 54.19479850144143
90.94697048366888 92.54875389099168
47.50813856438067 68.73230863653454
72.24164032607247 26.02404739847761
46.96118199640073 42.79596561146571
21.78381179733474 80.60867112051177
42.94971748671364 1.157639968613082
44.03648702386826 52.79252992178545
78.38202039371541 50.64368348928278
10.49984815025451 78.97797297333297
19.85073985039341 4.364258260895473
92.59935665766486 21.61822282283536
72.2855733956539 76.40168594837419
18.02557645188659 79.77079008946076
67.74943911952772 86.5021170632731
44.03071669393926 1.118667858742983
29.27648279670351 88.8559993886432
67.3947396952077 49.74128269876439
51.9747577993177 64.11196834997418
34.94346005492553 1.098541388661145
65.15822192824544 47.23562676252416
70.22531974623449 60.07000928996943
36.66578728292983 74.71420238615674
85.9941884987509 99.44733597892819
16.88843390795598 32.51367517345683
3.393456496435743 69.99048063112049
31.19968093753582 35.81056135490911
22.60958181031594 68.69549832527164
56.91148318442293 29.4051650070358
14.97172132755584 58.25179282971412
16.062853736088 21.37168936918573
94.3013804179816 19.39362085071037
8.286384855223544 92.11910026876149
44.90910777761409 12.55766576809531
93.33444053369659 8.449472002372142
84.09498247166771 33.86876134392547
2.647170893827322 91.43350963743198
57.35667504149704 96.65850435079992
4.253445939332578 5.640148115616869
68.24434154037047 54.23619361184244
44.4532749948605 74.54061306852459
44.99788334756112 27.95130948058227
74.65201422135196 73.27870844144802
95.21101407980146 11.77531492543326
97.59413835020091 74.24676272935983
1.691801958841566 21.98766925555388
6.883531301510494 15.44510864951928
62.21724775976227 66.77443708267525
94.21709614810121 76.5608776705652
64.02859291769377 69.6397253346702
6.528433753265565 83.38385222013839
59.36247336576378 2.463083253414986
17.62395704548903 62.43171232651967
12.0081151623867 60.51770441112551
94.67774970605676 32.38623834337661
93.00578095478258 57.32909733632562
77.34548994337803 41.72702093361604
71.92413347477344 6.152825412922209
50.81305064689849 1.661238266924129
81.16147096511261 36.28851938293955
99.89090529844167 78.78755742604304
79.7593231916759 40.38640998997891
28.37355226410682 65.87007651286883
85.81875854857314 92.12401639107476
86.83641207889319 50.82321969550368
22.50625955077402 7.072197101932081
4.890875507497559 88.45750477509669
43.46409960590628 87.22404488600371
31.92202712362293 9.416441665992096
84.24160912607229 99.48786047598392
39.8802068426474 78.25755689144999
78.52251575157382 95.42264957245021
85.43896301026167 78.02107156024418
17.31280752301185 29.79006495244896
68.20118344438866 41.55937501690375
15.71591270428143 19.14629885120104
11.79407813145292 75.36619387601755
78.72366910462912 60.17423085656197
96.9506166728862 80.62045097302871
60.41290972737796 54.06005157615694
76.1046816617002 39.37621149580446
23.84482176141055 25.79216259144463
68.82532128952921 14.84076038804183
50.57276600491397 5.444631203192472
41.03895946624919 23.74943187113834
86.08869795683439 82.15442454883687
71.9431976788201 98.43907219657272
95.43620765649823 5.33330758619328
81.73902896311702 18.47548617943916
33.24599448594768 46.83302186799364
69.9777163894565 89.47659305640711
40.83456815424412 39.10092626754346
73.70930445401123 99.09121341841416
8.282604079401949 8.946280860501806
17.13698865521467 40.42519056787447
15.92685344503808 54.9054373432182
65.42838890314059 35.69699057763273
59.88981951563325 50.78064863658529
62.45499730846749 48.94004769884765
91.11453517732362 45.94218022999745
30.36510877917052 12.77139469546946
76.03495921127383 29.08067370024935
42.61053570315113 51.0738696877543
33.0387379382756 9.489476790170873
45.31847110487179 55.21128187215902
1.154182243903098 2.221512816890882
29.55127675780137 17.17472228359302
63.62403649818036 56.32526787115874
78.68020059501752 37.78754270310265
82.81998341341414 68.613209537316
41.09635167826841 96.69831625684316
67.82542066433192 74.22247041290746
3.195685500752572 14.15337805342014
37.73178966305942 66.34474679850551
47.91444514143512 84.69403029712751
95.19101464090173 22.89679393662199
83.75444783594725 30.50134343030239
55.59001768073566 17.10091619055902
68.96241890866263 61.50949669242011
68.70249308505146 32.16093708130812
26.42504166970916 39.48432316803743
19.25200144876719 33.37587740936118
60.10045100589382 42.61443920361008
39.54875876010914 49.06789932065008
35.21066294449044 72.40051845802557
93.33941842147638 33.60170687692879
17.64204877692385 74.20922772393799
13.81877443252326 12.73073346489548
7.776552539636744 68.63994334462355
59.04549171128564 42.62551412155729
88.07191128387426 86.69512761597183
40.62448112262182 62.61372435011178
43.41690346704049 74.24625045853516
13.36149648150918 50.52737848375672
31.77377435399761 68.65524760298798
85.12688933177678 97.81676085605244
13.77224564076483 38.52749057947421
12.62040602764453 71.64895240757815
90.99291315820976 30.03573668925576
65.81208133775746 53.23953462999712
25.67856083366111 41.37183128805567
0.8457249131723997 68.69552503897623
88.05336786472854 27.81380963462194
33.73410702701005 98.53743741967419
34.33687164419104 14.31529101760012
95.74596486438489 38.70496958735231
54.21318503480578 40.90359092212033
65.34341419417576 59.83215232025499
44.52681255457137 77.40538218097745
28.96893598216984 95.41310702498524
11.98850355050536 38.98998605703002
27.65950038593849 85.85109628178012
17.31593637859611 35.42954790919575
75.18110468805627 7.962959567856095
33.76161099767062 70.95189914889588
77.26738139632552 94.1616100171055
41.88604411367237 18.20753376239099
64.27109745799517 40.65675148182081
10.63947307205991 96.14412775745868
32.27601638959771 61.32625678291156
10.18143723599256 83.94067018660259
68.25975387468083 73.32827683398186
84.13554202358353 74.45622520495726
9.903916141647487 34.40277796490488
3.242066227516245 58.31245010130481
32.30461267140826 86.94778179367577
2.276668374274473 94.45738897652426
3.823771163911942 38.86991615067598
27.01585294437739 43.14870125650324
17.032903981846 99.25494794598028
72.62040048200768 99.34466284990226
33.21025235832457 61.75228244861805
99.00928869702307 37.60929299564814
97.86755171877932 43.24390651653846
18.41503201141761 60.29412996238737
54.66587080995988 36.50530366784811
34.57119376213259 41.33719976587597
72.88977282913284 68.68896869553598
53.24233859946101 68.65819733040989
81.48379989585295 41.03630549516541
42.50294916359926 38.14761105063587
9.152001655506261 92.78073263921267
84.58415360864683 78.59591187883024
6.143166938377298 8.82376924984961
6.285972138906615 0.05479176197988359
98.30362780105466 71.42392975987774
34.94095868537098 77.18437776519386
84.61921618011029 68.49911089540613
51.45708966764096 68.04793535097299
35.28664921536512 29.91557143565997
94.64035417214296 85.16578504279506
50.73761559881434 50.21298812777866
58.35208523922518 85.72014248999868
40.31839688854694 36.53827048428928
20.32335520141561 37.97872474157632
90.1295327878036 23.0953026918224
8.073167404375358 76.00323517259014
27.98738819566756 19.91369375175422
40.59603875118615 88.98726774758421
39.10915858165464 93.34530573304068
87.29785867845698 25.60748289586457
86.86097205200889 3.525956556687596
55.07638785651648 79.91801843123621
32.56552863084487 78.87625465387499
20.12116943965402 71.31448526889754
45.61961935715861 2.00678576948025
88.48472647933744 0.1962692094289163
0.6704262737578841 34.09798175079288
16.3619452786657 70.4468968865818
61.01569666377164 61.13743135938753
76.25352746920203 93.88092345256436
67.00531090952519 11.43248162606256
60.58489211430258 55.1272296683367
59.40874216789975 53.66500280178994
98.26713861301577 67.27271382794964
63.02803785881776 95.06434100511984
4.668439175281949 3.521690382873413
98.5473301500685 74.49836346523823
73.56868745608891 12.44659707472694
90.70275742299319 77.55191743320138
34.77077967784614 84.09332815017861
43.03997076653938 8.651340504593202
79.40631324600967 35.70612206200257
31.63466372039367 96.50652258318208
3.826310701288592 13.27705679068644
23.49197657351545 91.18042125175131
13.32267577478387 67.90436109500581
97.69354392038119 65.05175309261473
94.16541292047665 11.45887419714474
96.22225615216833 84.18481246777442
79.43482141440802 5.302694603186156
18.94114381885112 8.640012996453423
91.80010982048489 82.17720555815725
59.61735986437778 38.49139964538626
64.71350968548306 1.263157531015888
57.73567523970032 81.93689239302901
28.54784152564327 41.90253518342099
34.44684172977832 75.46769454324188
44.11469471536322 8.804037997012159
78.4161053038156 22.44795653981238
37.01058682845593 15.34726319962354
14.89070483984823 44.82236539169978
17.19677860482522 17.71516122810264
63.08346475514308 30.76566553408355
7.618282671470813 26.40624728215847
54.3121847764513 28.10439013329628
27.06497156532319 99.30316278743518
19.88203748532801 67.88528529004246
32.88195935688607 20.92062175940664
98.34323811330302 32.67115632034142
73.23406519741224 70.83918481746997
48.86683093946191 32.16627313652911
33.5152929476242 53.50583270166074
70.86616521801132 72.98208427036258
69.86563739735627 98.68413020362101
30.96007331931738 54.68869335141764
71.29557684109011 76.20464417591687
40.12864105782309 64.53694690229048
94.90542811603376 75.76203823553178
28.11589598470883 23.62891004006794
75.89838798560588 69.86783986672431
62.57480744741032 98.76844382569497
86.90508018836455 85.29976525014992
97.44406963847641 95.22103237133577
1.514112774222843 56.95728085627751
58.13541762802376 10.98723270623942
0.9550670245956168 26.6772318471733
80.61926633516397 51.91952409624529
11.38451737994111 65.35225229534397
73.52613825062359 16.82559801283549
78.44671966531871 16.67187026733185
21.48977305794464 19.84714647528868
86.65609463176166 79.30163745200052
52.22794437703143 76.57323842906403
13.5543531312933 42.52644355966812
1.146676630384396 87.21759854080321
80.5166664067587 11.80733958732583
40.83249033258765 35.57174102146038
38.20864373009638 73.06893104262478
79.65425421701573 63.80427355204278
27.09759344868875 38.47075260759715
37.68405054190874 46.52907895167854
89.24965161320014 38.66965714586424
30.71919059290064 6.152548590053546
28.90561988527065 64.15862326927267
56.936740646156 39.16917179712971
87.3373171785551 53.67071920863143
40.60444808457189 97.66741682438256
24.6043066176744 97.75119197103528
62.332270456925 94.18199192871866
29.61577113622761 2.380336011083888
86.85178624303708 61.40055002961186
0.0719453874515122 87.45284722977098
62.77882923059694 21.28369755436904
35.47392699630604 18.12607529972681
66.35776570703359 49.97514890310375
28.00608048809669 99.66257426500452
2.576845895802461 56.56087773386573
84.59918565003564 16.30576276413032
81.14491871195595 14.61440327032646
83.0834933951158 56.98255240645109
34.19849226134506 4.288189979363472
83.26385219069212 38.7758067552024
70.50112271017682 35.5985308931967
6.581446266054047 90.78583906754393
56.46454002038806 28.42972440492295
34.7888768950391 70.75103525341687
6.924992188906193 30.63351742806772
42.32578766440973 15.35204014424831
1.512917719755747 40.43540756008501
59.19186064165809 29.54336406348504
1.696119507062607 79.43327170410662
21.43435822146638 94.37945808577609
58.52836072277756 43.56444993741873
53.22448460621673 9.430997729524282
99.65675023918878 72.97956642541301
99.97168315841478 99.76617378099694
24.67927508134521 9.10209007447418
75.38394500572058 75.95526105865582
17.03453732070086 86.65589257916579
92.49604924602302 48.72965311226007
84.67340258519928 55.93713858776444
19.70046877648479 9.403782266980507
31.18938057107489 66.96938541744632
3.683828149175144 68.9705905474666
13.91604367647292 4.265791237665546
40.06474463945037 80.63023487853218
11.56385593911231 49.1550781154727
42.2469279361793 11.44318054071589
85.63650193266324 70.08911070081881
16.12111081628538 60.8832631161172
16.49481660309863 82.27850443620343
42.26413495109066 65.00675400683255
74.81111372281092 83.30121267814795
23.13707007931553 73.89444070330171
26.45649788982865 0.2938880680338246
53.62155873190867 91.16695882823672
0.9939997286913224 16.01993522374645
67.19685219339821 25.9719942580486
80.7621358616414 48.05672926450857
89.77378550878662 18.44534602251682
25.56452201779985 62.06223992181626
7.309430626144009 72.47159730472077
83.39714214457348 77.12829118307198
8.104191870537347 94.3283624897181
79.90246554351246 86.09079385071293
92.87717417741355 82.29758610292032
63.08674500978577 61.49696837794125
14.15520022954104 49.93994986426006
10.61931058345726 69.32346891945187
51.90027968603458 29.63716054434619
44.37315109779027 13.47148745413102
7.036200987287356 74.08935531011213
82.32042883999235 81.72595319969599
27.85643427063078 11.55449639049082
84.5222051921059 54.06793526275544
84.34808335799835 65.23168242483538
58.25726570162887 58.18104143439092
22.78325390483683 4.211038753537366
6.573824646887287 60.52663951218844
41.39265711084746 19.14376060689511
9.276885968008566 43.89961501300255
67.46856880138797 63.92262393715517
63.76334404975935 41.56024495286567
84.85430035715257 42.33668582055628
24.67288309403105 62.52556093642362
61.63948378525042 35.38714533731719
21.65349220217526 21.75503863586944
80.54783087795239 78.24149186901164
88.89639261844714 55.06248586309486
83.45979613363865 24.92852140910382
69.97106895307157 65.9190249585899
69.01088227361492 3.830837901713224
70.42108624178455 58.98837464628347
12.20484896898685 25.20496848493013
55.58917118375032 31.08514648247637
98.63019923801659 9.876932790754786
66.7677323122364 86.11281691349767
46.04894700730519 89.32503968223442
22.03454490591436 23.61013108525282
78.34458727670237 65.51121923154311
75.19259105242091 13.43048061383637
57.95146298000754 3.659550217831549
3.953803077616542 96.94073189623008
11.15033595493513 84.30351570977885
78.00676466587699 42.56421075662377
51.89232319948644 60.19240735080403
99.34964121916921 67.25104704298886
72.99981884648241 64.95660014477183
99.96278435894848 15.99467836449246
77.32674566419243 65.58991546225238
41.92386587159713 53.26383819714967
26.80403593559441 74.6846080107682
90.66418544546887 62.4207560659559
26.80459244768882 11.42890270830815
55.30561328905802 58.14480247088288
20.2017348229365 74.65951207011967
41.21255944783336 11.48853105472765
56.56500373520295 48.68017252330788
82.18187860890798 8.732964780771731
93.4111742549678 83.27555645468793
61.47675901276175 19.63345953025136
19.29090547589055 22.81712094382483
0.5851568240271235 44.20881322874028
53.56587977981011 97.88232134758169
82.81743684931972 6.642565591713653
68.74627953974051 96.13873486374955
92.61898721469775 36.40477363783049
85.08233769391181 50.16901554775816
82.6256361495805 28.66712175672091
86.69354846198027 91.41517262568308
1.881832938422448 93.19090265142513
63.02579751838024 11.75842331350135
57.17083654677216 23.09067209824299
41.11408674306382 91.0866824309024
1.629723141429115 81.33954362089577
70.34644547082252 93.82335207905703
77.89848658967986 12.73787339517691
73.93530313068163 0.9228871797580139
46.29069174192404 76.87302872420422
58.72559926620453 23.77962925791468
2.602150495932059 47.95353340712995
43.51253384200378 80.00807417084989
27.85055598630718 56.33634485752935
43.59864537536816 51.16484210778997
26.9230868980706 58.39644768046746
26.04842192105792 43.61213074058307
24.99771599581072 48.63744618652971
99.10015820564816 91.79220214983667
90.28376093064138 52.77456425018777
19.08791202759635 98.70791332626463
32.24867761572932 60.24006873530293
85.56524279221854 81.21215317520827
80.01388359462004 10.84203126371742
14.31364783096341 68.40335501488761
62.82036728894727 23.97730019406854
72.22093247417185 55.42613553883017
42.68810747326071 7.587404477310507
25.5623634444941 30.07869786715408
62.42474318775381 8.468836541898096
23.68173162507751 12.12267445291162
46.6013594552062 7.377330362665004
71.05788403412566 60.76120315241593
29.88859629024736 30.23684106132227
43.98935818946101 18.22906016201337
38.12479662237573 27.49698302104678
93.97994711694959 20.39722675656272
55.40304992760228 16.0708366191739
19.94529781547667 81.60003913992006
73.90853925842129 60.70776815983591
93.74729163318619 51.62614354967419
1.161620027564459 80.2991747807902
76.49391268560079 43.57134787643091
63.49307049372233 10.09788769307557
16.9900396701081 12.09615347146345
88.85604117475582 85.93750805967453
35.25936100323121 47.72501874441188
92.33712960498229 73.77135408755811
84.05405860766336 44.44943681748993
8.367558409942902 4.424789235321884
25.36103635218506 84.04708342869404
23.23888100974494 10.31270154171422
3.767063361400278 44.00611862333253
47.79916927453237 42.15832745232412
82.93868657155856 36.92540644153312
1.638869770807655 1.074581709427854
12.54797819516376 42.22001310382463
4.34329280157572 77.05301582984633
90.75260107076106 13.60068875868762
23.14498738847713 69.69092423322834
85.12599481751828 54.97251521100842
62.03336743029006 40.44282313276484
24.63277247587699 40.94709670706485
50.15383554357155 57.95654165125566
96.27467373607152 67.34367113314303
79.50691224257217 79.48263092584389
62.48380886434698 83.11395747436634
24.20852837438382 81.54624108490273
28.24416093094582 88.97888976669786
43.82620552668683 81.08921306367407
4.597020879963811 1.250910693451956
70.02360259844818 61.13163951772491
13.01033503231757 73.70122911494296
48.88979591007991 70.06585995875322
71.68524560723654 67.33213291154343
54.74511795583484 75.10080333700783
16.76965828443289 73.62218733920444
20.67912925940075 90.75900752346145
27.66816514458321 79.84802615730628
91.55111341718437 19.02683719834569
50.06537545466304 52.14821234817993
4.6562763413215 26.5107803877108
96.07755684762675 66.37470548225326
94.70752857576156 21.1727446169546
81.27242118605761 54.42281616367185
45.21424618629537 8.940538602682714
55.00427216917267 72.18320885383866
59.79377391501211 78.1238434464187
42.29321201668532 13.41387479301407
56.82094113611734 74.66336875039589
92.89440373817101 72.80705753196385
43.05521081563906 5.758066981853935
14.51333677198066 13.56363281781817
89.95359920620882 98.98124449544272
51.75189559812411 17.14528032657203
36.03249692752699 19.07647337738971
34.41178096658701 47.17034516998906
23.39465254317176 72.85016607654246
58.11939824165763 22.91204928714793
64.48276678849723 10.30430599347171
28.65701013476111 55.62394623428493
76.67899909476122 91.95051309870041
7.100775767724341 40.72085775017678
8.902797232048702 8.026078491034051
25.34794842040538 66.12043847492457
67.18736097733158 45.11915413504732
29.01953753010423 1.49553220577765
26.36922591578897 76.73143766896841
93.12012359077323 11.14153527434795
55.81405921040222 29.26010445275844
96.06954427427259 96.53262420588398
41.40729235193402 36.44865365962894
49.41191902653047 95.26623652004039
47.03452215513246 78.92548944279449
48.34669468875673 20.0299198153542
31.52649640034521 75.23799390957619
29.61845873645693 41.69482976747487
64.39932053850589 81.24811558250124
11.8464682790801 3.32699682655868
83.47379170235551 95.51814142192174
25.92485516080167 49.16783323725007
42.3083300493786 6.577211665360526
8.284392454655237 49.4574008518416
6.224679599028186 46.13697434109875
26.12617545066624 27.29928774380033
3.967620730489773 88.98159762111163
5.642081821616006 38.17409615823861
7.169918076954001 46.70925320041186
72.98439708668113 11.57913912367939
9.00441902294129 36.07287795045624
35.04279913527191 59.73110356893186
41.32638638740016 17.25847436249759
5.770925185462518 7.83329623371526
85.77500055330151 7.291369145790934
78.99571946732205 64.63581536661326
20.98375078864004 14.98467606746945
46.72070759701754 11.79355378655618
8.745675534225507 40.95518863857306
30.97553517432511 52.39711121071579
23.54769971233564 9.240176614354793
57.84443375062303 1.323334386142904
66.5826260709453 14.03649879304981
56.89184939915412 34.14748929353976
51.04136677127919 82.64258265914805
97.13636619286181 82.27708317469437
51.99190934168848 57.44751132033842
82.05459572870397 90.55354229140674
79.68293609553147 32.51880723684939
75.2200371756514 26.40952698677885
90.43929519359565 79.29100783826634
36.45824247061001 81.82352869894238
18.67483970182126 9.712740145356495
17.62656484436597 97.13239423133291
54.06457137249728 10.02162217057548
4.120595307910863 95.86872053105279
84.8257226296557 71.76508864772258
18.39352990782679 27.2677283486344
18.36523671249232 71.40285876627443
89.7314221681809 56.83636168822306
34.84984217133535 30.910311508415
49.59828349245165 10.29267282423196
82.58995979831468 83.54739446604161
13.67598169133196 34.49973110425432
81.41042935841178 87.52220254380752
54.31225769833019 45.45217334195785
79.02960622504008 23.3168232863595
8.31987759967782 54.98859169053393
65.0399010196945 45.32292826313203
31.11591727736012 72.30231568623906
2.635435007739684 5.696877118330872
89.26325570453676 53.04336480283849
46.44265710942685 49.86553139193791
99.28166884689848 83.76681607351138
93.53756907202245 86.65220141878929
7.335095354674648 92.55563379669007
89.22388471894486 98.28709500069614
93.89971772279442 65.72084853634686
64.33261180617495 83.33787940734493
25.94079497750857 81.25195995875077
37.75369502069448 86.57468249397967
62.91063686522146 73.35267719921869
17.94071800777433 87.23209161621919
35.70152085109316 57.80079638540261
3.534411396596327 56.1715814192121
20.45044855125094 89.02206708145538
95.76166077273461 4.350228699710874
76.63447944285359 3.672164885957347
44.02045999975962 67.18059241623993
66.55440598305744 2.372657290520688
22.03314954647947 84.46222016060224
38.18620132698252 64.55582291946241
58.78438874102932 16.42307550077804
16.58452336874054 72.56404509032004
3.05489425934278 43.17595983301734
54.73464896274343 4.427907868293683
40.35784796898221 27.26701753095393
72.93632743432275 9.773485900708383
57.85410713175482 38.55742947434368
85.25526046810018 94.41903011782601
3.502312634498506 45.13625330014688
30.99105966656969 33.7743520462759
1.997092601945143 8.088034934369336
48.31201039657638 37.58311703178554
93.96499554753127 3.750615115119367
94.26753885490074 31.40087197102789
5.710451598732194 72.25131735129693
1.827365438027913 60.77913103349471
10.53399813572364 20.11480596531102
95.08788491876574 96.78970501379011
20.07383042397517 95.62645556504449
63.5026749150398 78.03435422188029
50.93394270159183 70.17715054169773
98.28706136882023 91.11114369930139
62.0093636726009 91.31076293824023
25.10703708502677 44.2361499101621
12.16643984698897 36.0448516444195
68.34245553952525 23.07263307115778
87.28759696739198 67.76521290381764
24.25581582744784 20.75955936614066
21.15928120353461 22.8761052430597
80.07283747270137 72.55625370598922
38.49035783704471 41.68035914704912
23.22372657796654 44.49537864327284
12.3359282877165 41.14918283232316
34.94483602429583 9.759522455978324
97.62939944136504 79.97158698733563
54.52630578101925 89.59787448515203
2.054587912644467 1.977156303866096
91.43451463571468 96.28693610478136
93.50726703598535 40.5057794827392
47.84641162577667 69.76563383362186
22.31817557830419 2.150902145544661
32.43848062731463 41.95066642549179
19.55928115377497 50.32665284735145
1.404407163918124 17.03042043510333
63.43577429244288 55.26126137252708
41.41149796588432 29.85492090335951
11.8538634989729 56.53785744337016
43.61152508348149 29.6669880951186
6.672032889096146 17.31767360673933
44.32121136336389 43.09177726336593
59.4108281151802 27.36741774123034
63.16189499450999 97.88650073986618
65.41610766568648 40.71908575707239
97.08230768486851 16.23031359909914
79.54405360458884 1.017915171272726
39.29999993073147 42.4396022265757
98.50409177668034 46.08619536581238
44.53775381907532 9.776602401136772
65.87995462795791 51.04676909522752
70.50172243720948 32.73924743241738
34.89513679739272 13.39565111690794
62.44428830149666 46.18227378737254
42.77639117810278 72.04543274347883
1.440447039146833 51.49540165726715
68.67484544168245 12.04183693652995
98.2416439066909 35.51569000381987
8.157820725626708 57.07457751314979
0.7939467812115887 88.20236984798252
59.93733437216821 39.69404293584381
24.64724994887977 18.01880541968954
81.6471726261109 7.803632487923674
51.71180135231571 63.08187148171483
28.6431258652883 75.10339261737073
10.91988994403061 60.54349550956996
97.8896718660383 72.45652146828323
92.15602404255291 45.89684951153098
59.14962783294757 76.17639648632819
93.25406044027243 96.48597799857323
64.0469744387769 47.36351376772446
14.17449241276347 28.73338601919265
0.2084303682189048 25.95891614220752
57.71058351921967 55.04105039104563
65.74324299780291 79.73887361692502
15.20179954568949 29.06931787331472
38.68237678821545 9.919856660589749
40.74411256367198 26.33092983666469
23.63822122319382 68.72762155190593
8.281954024992084 2.114028216279493
43.33207770551508 98.42041645848818
47.96601907531306 43.23502884046622
48.73042394093776 66.19182819372695
82.5166671926752 26.83177603656748
35.01878770814382 39.09670826670897
96.12010248222261 59.69809793768028
48.51276341083079 23.60613832798452
67.63403710163409 2.598684223383767
67.29363357123667 55.86735370890224
34.85420134542176 40.30092707229066
17.95994564652356 86.10697759951366
85.8249678459985 3.75541257520297
57.36998344329427 98.5575901417232
6.714376442679266 12.65058612180001
80.24819269059826 56.32445777180714
70.32806384708951 28.17467818516013
57.67492508910195 82.96887068593153
78.54184130219676 91.56174103908327
89.3008052060617 55.90020651275024
5.183674422581708 37.09371398506383
22.62599874566345 14.26616694693676
50.60688644845856 42.40814090149461
95.0416469692687 20.19344126947144
44.41700339836182 45.21909916743286
64.81314965429335 13.22364901670452
82.66790514340167 51.50012705565341
31.53908617212996 8.227526249648918
25.9818601350615 89.12236970612194
70.65457488216452 62.86307730050518
62.46193809910064 89.18442350049303
36.88334821053338 5.501590681203636
34.578870752562 7.041124238512333
47.64820156894837 24.45771070514416
0.7972918671091812 10.59979146178352
79.79021322709664 82.94360621807891
74.68336554559399 4.506184849636149
93.9653047779733 80.44006864282109
6.15856260817853 25.49275247317326
37.86695613644347 87.57779993885426
88.12505750709423 54.44055414300639
27.00560698678068 66.93706606264219
7.350772469256271 55.48358637075687
49.26185525764751 8.490319441968424
33.75028691406316 31.14713183203017
11.22390907197314 13.51971042578375
95.14977690480534 62.2780012100778
77.54285776708878 75.74962605088739
96.004224566807 11.05533648476574
92.05376750372147 31.84788232069728
36.86218177041063 34.97010582395183
26.43223368295889 61.47551036101716
0.821994362634709 65.79296642971643
2.713727542685907 55.39596649631055
67.21570848413513 9.690811329680631
67.87917986862851 26.77942637200083
33.29763963160816 72.96427791163349
97.80302464639072 27.64608027256541
50.24798941537367 25.64573123017578
54.66290445113157 84.15756449091813
26.22451732394383 72.92515742773169
50.42664478811572 98.84307698898346
39.08267816238394 11.72855793591289
30.42490499446863 61.61104763617669
17.75465898793651 45.76112839842369
45.38858641754298 28.91149452119136
47.14351302173101 51.63874496161843
75.21918677942992 59.29440242006329
42.33917826960564 0.3166910816065898
13.3486654703845 41.48678587371646
89.42328089788565 48.251806969737
84.67090321745961 11.62087061530674
46.50164453935373 29.02205747213669
67.8366378574249 14.13898218796332
76.17213366003703 86.87988646060353
96.27318132786085 32.11763661316025
77.61508958908456 83.1994320962056
72.59663217436282 35.2566324555419
31.52753515680276 79.32417723704359
3.295429957880754 36.6770304056451
92.85719013353301 10.09684148669399
87.10400605252768 10.20018991599823
72.06420492259865 69.40454463802908
17.72326264051346 57.5462601940257
30.72959378999959 20.88634806973894
1.697339547146501 31.14895186853128
91.49102583227179 67.88731045556364
43.3235074708245 41.24452658504887
65.91670706568779 11.4333499068486
7.528842799892902 32.65955995689584
42.57540283740119 47.64593515848863
37.2511200726934 3.433298476139825
60.74652906333911 18.83404715174106
37.43959684573893 82.34733293345468
9.008063418826008 77.97405112100249
85.46253565494061 35.46396175907024
49.95152705838369 74.90989745173842
33.10035636180777 30.3037302679664
29.4326572689077 61.37494750161968
38.92208706958019 43.46970384439206
26.19336855542729 92.79081488274073
76.33433482659288 24.56074083291084
22.90011390920109 93.1405106510915
80.43249410600811 73.52643847963316
48.59638377367217 35.46915355805331
80.80501853606521 40.19597959453018
72.25613508224505 36.27373642315512
70.75035158610862 16.00598192558589
40.54390407014105 84.82599728825551
90.27351388107911 49.01254272774251
83.71726762372694 51.33849578885425
58.96023684519899 3.456866682597046
73.02556912529107 56.1543350381103
17.95286611638292 96.05592071805989
55.82873765160127 49.41096655890554
63.19839374729283 9.087846703812854
36.14288281626455 22.84704217230963
33.00494013402776 24.66682198493809
24.72266749119153 75.35942873688317
41.1581004388477 3.447642048808763
6.429542843847997 35.22200256267291
89.53129308730017 42.47229942610135
51.23635975571366 22.83486506824516
94.60294737253932 48.85938209087432
20.12220311235959 26.69916898345833
42.42864236210966 58.02900995526824
2.770735655961384 21.91660686454681
51.11415039439036 38.54676250304916
46.35299409384034 48.71742336084716
8.666468531572605 50.51470589453065
72.8228330374356 92.12647623621194
9.311858573740315 59.66603707933201
19.31022757480682 20.04482799693318
72.54418604668913 80.15988726078601
46.57241964016745 60.74025719666369
70.47545648016505 85.58659814701538
23.1172660954857 1.374426047254868
84.68520601891338 69.59714583999262
60.6708737330789 88.82207398539509
18.46797260499069 83.02876594119951
97.74552249592345 18.21374617194063
36.9482731396605 62.17721085480756
43.50890424340758 19.17711442234162
28.83113807474233 33.9243749369927
93.37486197959511 73.71569455338617
62.91586294519406 32.8515741477274
92.96559260245246 16.03363151748884
99.96358567011421 3.550293221570345
47.92125208103681 56.34583987214693
59.28997404210252 24.58269693193342
70.85261977444149 34.58994894502533
13.88970814468215 27.65614219467038
32.78579564807738 92.60846174931804
77.28235433599676 58.56198642489938
36.73238443967946 43.8656449424729
28.70919863316326 24.5749058784733
42.30440628289981 67.94801240740478
86.84705863047445 7.344799238517477
87.70466930590541 79.57930904054551
83.52823815857013 16.39462956134704
20.40023766075777 5.263608261690461
45.00723325638442 61.92735803558288
0.4885370900112564 21.98242555247337
20.32522436152511 2.417932177749155
46.93283228860086 81.73151958250754
27.76490882923511 47.01898545542305
14.7077405111457 5.954478331484056
76.75708937812618 34.56611360825615
31.83972636582163 39.98641242898714
68.10143990179768 82.75504235734833
13.43978370856464 48.25302213966938
81.02380700997513 94.23448818314614
16.54776899570586 46.89889861715653
30.35436978303029 32.96360656984186
29.3126760132485 60.44059400083606
89.63206883029392 81.98287359205335
38.33886308397843 24.68879000404702
87.00925034226844 23.68019510996019
39.59438464599084 88.65722583752522
59.89631794885973 1.497667023558982
23.56375466925276 3.438025080514485
35.70009720561355 34.86696056655597
51.54526955209643 70.97221674559891
48.43917158338019 4.681561270300745
62.86713341061294 39.76842890587245
71.28368147708957 64.65492101582301
49.28756474358116 33.17684306047608
26.8901217205042 65.17945618237472
11.6090490632479 69.01589237016887
54.51333277170285 91.84218038694725
81.87044078159219 37.1166756190232
98.66534974644179 14.74343177428029
7.957915891455063 15.56125573515348
30.20052213810158 53.0849785500619
80.18127635867697 50.01054852931484
14.45342959195012 33.73328452104456
25.53023879275939 76.05676763507545
93.65306353388723 77.46215974859706
63.44032157428717 70.55102181335518
58.69170289608937 37.94581932205693
78.59547591101618 35.14348018804792
30.6406778721921 13.65586230266353
65.92856565045459 67.46862723777124
47.47098208101816 35.80050627670913
91.58738102954777 32.76871539504213
95.72560518736459 1.521883851051619
72.10373609146831 65.45613104977507
2.213325851656922 95.56897890946615
81.51539258997053 38.14180967928598
14.32635257075921 25.83756209883794
39.58880458911703 40.28813949075871
97.27876786169702 73.28124059447119
50.58108836186744 9.769770141317045
60.39938122430211 12.82435070701631
7.260671742698583 45.67553585392331
92.90497257831016 42.16299950582809
61.73569894593776 69.59209702270418
68.56905479706732 53.25600140192398
4.691485649065757 53.63154848722197
82.47553429441669 61.23338337414545
67.91863406156607 66.73916101111305
6.512684662190258 49.46637782230439
50.41219115846964 79.59266773724828
32.88390874895519 65.64850194156004
91.76887942585016 74.7328632628285
63.83138368676467 33.43193246253844
99.5654944579202 15.08496670242689
82.75004433740524 67.46686176314762
54.8483302386984 66.5562078068139
83.31761995031341 35.91301480381453
86.45234075977984 38.20465179785635
17.07187656928193 48.66884285935185
35.23404062676475 97.63493990711865
51.45589819223346 94.52599367254822
27.5127258691948 61.88444618175417
46.81755488807597 69.51987708651225
13.80906905596486 5.367170459901208
34.24055492667009 50.15571518657097
16.58978955345831 43.44005527216223
19.50205500315725 45.83340628329051
14.68162084243835 82.56568084568451
29.20178867421441 23.65287561049131
89.82938257026261 77.24618898698985
14.67959034543863 19.15750472950919
78.46222312371647 73.80267241901034
72.55890252364924 20.43568669219305
98.68328590542338 41.33725797951032
21.90702066489435 11.69090265507623
79.0444561531239 42.41901954443826
93.38270736662943 62.75370586002222
80.78892265352385 63.90979477208828
98.9104686981451 60.72631872856342
10.95852012435173 1.624990878670686
32.60901699209708 55.44751154866504
35.9682130780602 92.97008195035727
8.779358985378659 17.44482468224735
17.38387338339171 7.112949489181488
78.02540136649657 74.76641270276932
31.18821519316532 16.25489865086247
20.62178266182952 17.00374583098869
54.7947184903086 17.85192852436548
1.308002881385337 70.55148814646151
78.8717074191708 29.76498006013589
95.67020486356722 87.8612752486239
60.29597745548225 48.54940082199346
23.19647504912253 94.89603434173753
37.0072544715773 38.38344244110142
56.38200659466184 20.13943979240888
32.95045479945979 39.90954106721837
98.56763026403193 70.37607836026547
86.00748744448772 23.87786916567254
92.57908224196211 94.78511705335201
30.84767015756066 24.6236290890523
81.81080290970397 4.883732304785791
59.78797698361094 16.12917858894541
30.08148665588685 14.50946748981927
80.81685948066146 25.97369920596115
65.22184093245831 17.13497996543835
3.422321811558636 6.304918544087518
85.79949026081279 72.28722696341046
44.13379382161899 33.49759231083843
92.2253654944965 5.897449177874854
11.75104368898589 71.14155006000291
10.95923360312897 3.882395116057122
4.713179825559692 7.666410433085416
51.31837236158889 40.64872897753783
64.25896748869548 89.70042265117308
87.796061686914 97.19939306470846
52.50946588335081 67.80653225898929
58.98405018334884 44.48734252788401
23.0143618220923 64.9282048941015
25.17166833645427 69.56077015245575
92.68771329656801 32.6992274398868
83.02337086245024 44.64453587267586
68.20718252900674 13.08230530537513
95.75351783283544 10.03144656911615
26.39730802084163 97.43424836060844
22.22353384026017 47.26073389212807
70.88352609893451 24.30974062625591
76.77801588312769 7.038624121538193
39.72856921171115 35.65372444780181
50.20724946704176 22.69888397069422
95.26710061418899 95.68607395626516
49.56388729425772 80.21080805242526
10.78213355155257 58.56685109943179
96.45053184438279 40.83403868831063
58.74473333067325 60.24932262437512
94.45846348056682 81.44924925599865
30.27838083458386 67.67919777165893
60.97149913068949 1.482168670955595
28.38827879901503 60.96369718969586
98.28990798225539 79.22480330887956
67.22549355113341 7.091367311071044
25.13845688840369 81.95794766386034
6.532378914965136 9.790302774600409
8.371716844758414 44.18962381462159
21.24299919556522 29.73906361080886
85.96187188965661 63.93252122011592
56.58013312214704 17.35838462233339
8.240186235624433 65.40283531487201
37.71480891490141 21.89684464821863
12.90840203713078 8.20734244496092
34.64199054887111 36.80488571237348
7.236065315866167 93.64685522966447
22.90133700302502 41.37779974774824
41.94528505873478 66.89374422025672
71.17534699585499 75.12133711460882
0.01074591126270094 84.7106599343366
70.84876129751427 67.95673393616153
85.11087664538766 98.92150693369547
64.83778260404432 11.36101005181576
20.03503809178754 89.88573883269591
3.181888354781432 51.1411654830702
84.40302488107162 52.20732619433925
55.07615317880004 57.09575689370046
77.15198475526437 44.45360177645529
55.01162210281097 64.75813216921982
70.46624918658225 55.78886812400771
49.31176719603704 71.18901895736511
7.770108227896698 97.61344972997593
32.73632385447125 98.66907489812378
83.63356183049001 37.75243157605058
44.03087612271162 61.63586870421139
92.17241913855595 47.80672753011016
22.01220487223562 26.84848365203555
1.809033991836348 55.91663830175566
46.40634919779504 71.31554734531416
17.02938160494494 20.57754892567808
49.68261206695405 53.03864262866043
59.58505614385023 13.43348380133133
2.160982185408463 67.41798063742537
7.149980266548795 25.54433634484387
3.418147785277085 37.91523109726852
15.95215319618632 50.11873866903989
31.29401765179242 53.52548652538747
93.16267251894551 31.73199553900748
5.281218077534314 94.43854134309871
94.44602650362353 8.721947423829132
39.57801132947103 44.29587642756363
12.77986115857377 15.92243982041517
15.53251946721258 94.73956763697169
87.07923796276367 28.41331435502648
83.23049009609937 91.96307692477052
31.96486489658817 52.58614320322243
14.53886281194372 22.93433197129835
21.79885440974232 17.02881532075699
59.39340838647577 28.397284378782
37.32945384888602 79.22333938003129
92.91733014605606 49.7297455464256
57.35843044470866 86.08451530097092
4.588316449723652 78.99685075837162
86.4045349544714 21.82866817907544
29.68071527822831 74.79696257462621
72.82369788871517 51.39961585298582
32.22253839725985 93.55293871030689
48.01566537239444 30.14323074515652
30.64868530165892 41.52984867585674
91.31664486471276 73.70558204074506
13.6852791834794 7.521137085495475
53.22518468634174 27.94777124956796
77.45857457173959 90.26968215645694
26.44337972636305 67.92129597967434
36.99538953943199 67.11514692128854
96.55535099225999 81.49244870356932
0.08757502741913963 45.1441739903514
6.38677616402124 55.96118664558227
81.52854385401048 28.7039396347007
35.48999434525408 64.67575183153042
42.59525024696543 24.89303210297442
22.45720851393867 82.36508215001618
58.25645989919215 45.28871083363272
35.85836306887479 33.31993480568844
28.81725311451845 81.34669154899191
3.619622829732616 93.09349891569052
72.68285556942605 81.4245922511919
47.83946861702066 72.56180964083561
75.71776367076887 52.06063526816899
5.369553078511593 14.37936084103166
14.5054914918911 88.67870252248944
41.19183989358983 64.79189452068445
39.00889237680345 98.64868693851629
19.64177712418265 90.90811175162698
18.86296933076557 79.08930041889371
64.517036745523 78.00566944401878
52.91546992436095 3.932901981494791
34.88216332408575 15.27153433940514
35.21250077815102 35.83839337305621
99.57848249045098 46.11685947762989
33.14607042501873 60.62290935550537
48.3341849574904 58.41811880064773
90.70818531254761 82.10879431402897
92.53008919869369 63.36908221283515
9.305043539793189 54.53991302009565
84.78186661024505 34.70974181605216
44.18446074084407 22.04700057794173
35.9024043241151 66.90196910012601
8.927812385994676 48.74421751113326
78.75809481531246 92.6046991088173
84.28991941507934 96.12527044735332
18.36742764403931 64.17023720727369
75.76912530788543 23.74010568616223
43.48991839090635 38.34224579002941
54.44008692618944 78.12276917147672
97.38275555656413 19.93207236767103
80.11526319084199 31.56995068545499
98.97848923043041 23.47024531122586
48.97482549797534 82.06744311470965
9.493617023094128 37.79636609458243
35.98265617748028 17.19433244835151
24.25205593929115 83.72765407572436
44.40934036757703 6.965136609622426
51.49964848793143 79.42463779661134
42.87297837142091 16.31342006081318
87.43787553615125 0.5277057593713795
0.2686997026502226 66.73836840023124
5.501885134939071 35.1436997931639
18.61146757949115 94.00030660681506
88.03809767353232 55.67438750549849
12.79283011273144 1.640803944710522
46.13822250300156 99.09966340531302
15.85702541102691 4.566571714115937
98.62168665528428 56.31885581728829
27.83548489294547 69.59014913703288
91.46703114105883 60.74046658350515
35.69543483832405 65.783903548358
91.51594256322137 36.20661620952691
49.49471450185591 77.54926025160108
17.87797892589084 21.28232593736452
67.1357365774858 82.49695524643801
28.00476708486756 87.0171196928229
7.151162407123544 47.75966568807002
16.64368738191935 83.38135111252946
9.858617042644555 60.58605396642982
5.57568374696683 53.05835476711663
81.64862860313266 80.90399918572572
35.66767210659432 41.03309862289147
36.90053667598428 33.19605174150543
92.88593073709204 91.60749572718997
64.26581170579374 22.77207235087051
43.4405205394954 9.657066695074855
60.73539054225915 82.06686721975947
64.04958995469472 80.257771232774
40.53618311287309 87.95381587058938
44.48906598339406 46.46823890285608
35.65817247714217 68.71242985187912
97.93895936955244 30.56784345406778
35.7443513375018 74.25073833613186
70.79734985461594 40.32801368694217
38.05747598689403 13.53363232194068
82.7725116992405 93.80297294841013
9.70148265888659 42.30254140901798
38.05026990111291 0.433874894250627
24.04057393851865 5.531964790107603
58.91893834292213 71.90277825114481
91.18001591069911 52.39938262367534
83.78221072071824 70.19128089595552
23.51455019835588 78.47399453171933
49.98007888843718 27.51180749486434
57.88533404836036 99.51988247984441
79.05335799287043 31.59654847525599
15.45407519137601 47.27159182555891
7.756381711772897 20.95359188241443
2.809143951886289 81.12028511679065
21.46811555668111 27.91493326721778
32.33358233553282 39.00687497406989
99.40513095701147 38.62722651608843
72.2818284800982 59.32676580368658
86.04280834311344 98.36363427026185
91.53883598523502 26.31591347236461
45.36741639504324 51.38578114092233
41.48075948241206 26.99297661661419
73.00310514141668 26.67123563785144
38.80542127842606 31.12142690117841
71.55279740395898 18.78389124624185
77.35473369114986 9.87018232549655
7.679149182038988 60.61517866102212
79.4116988192969 16.92657081241991
79.41283331965343 41.40213396960358
79.04435953695408 47.07004378852063
31.76002648770573 19.03571261229705
0.1907320424233746 63.70851998002009
75.4046997881559 38.58989576463577
17.84316536913943 53.82464285839718
96.65161296647076 14.17072186475823
68.67757477884444 24.77560546806603
71.0299499694611 82.84802507147047
57.11613066003085 41.29489255028587
44.7575580852582 22.99051995340108
64.58179643621426 64.00025980127398
84.58336702663433 21.12224522693471
44.10353316434436 35.4297589471745
91.21994548914972 97.39739735811381
73.9560597110608 95.9613616380778
27.27955952387695 83.73480388087684
86.23272597597634 52.97961888374462
97.38923314090746 44.14092127856569
56.64447728300901 35.91810621381688
51.16345074403241 60.99346319805938
27.9033445032939 93.60030628138388
76.86587214026389 99.3392049493897
10.75678849983668 42.60228714627789
1.967348288602644 88.09205928058863
2.724977197810094 92.50739470816893
98.61953342226262 7.60612265089013
56.01582050172151 39.79527616743901
74.29846581686938 86.70918728893123
85.36911597167543 49.12888173213492
88.5100522227838 6.331401172041533
55.03020375207154 44.66434151252871
64.92733707002407 86.05290447156598
28.16146694921407 77.18828409873863
40.39659752640907 20.99072526218819
39.63501579317882 33.84021606168386
5.619945002597942 65.87933639283057
48.72677618914594 10.78410885028898
35.70561871812816 36.80835279005387
57.23474073850527 87.13411340850301
49.72673558734279 98.04991635230205
50.5790438108663 23.7414165824872
20.7761464395747 37.00454955423326
58.40412922424041 96.72962084235849
53.54786165148337 1.851181512961934
60.68711755078559 4.253029547264308
61.27471591482233 67.36130375595003
68.33000166225884 43.36741274542305
45.9631675476493 94.36654402691137
6.471107265661872 6.982720006173942
6.972888672219625 36.8121238794965
3.706448418484737 32.81779394607348
79.52961501811315 53.62004700080533
14.95038663929674 50.41705371056569
68.29486799821781 4.563600696528168
15.28300992955649 79.71757555392681
38.92874044082543 96.86824246047922
94.36936651169778 26.12190718231419
97.75986390435226 98.1094040933185
90.10346128433328 88.72438514358909
88.8687286607513 36.81298817700567
75.7318980979051 40.43702848483241
12.00919588107261 0.02966827178993275
82.8540246083039 53.30765868783879
42.63559337565374 22.94144388256431
68.89613368802799 13.84509240678405
76.55335987070625 40.97227693746316
62.85426986141866 51.00911416138626
78.70585058558856 79.19507074415193
39.19329210515363 36.56681708623195
89.08290001486436 57.67260734666091
46.50241520336227 59.67464286425015
35.97401259769816 13.39812574262907
11.86536989740121 24.16153490165491
53.98057491988453 60.69228921907078
71.70480728248687 15.55084806281696
24.18768131203982 43.81243185703517
51.71426646256066 93.39915243432864
6.637330554938636 71.83949736240065
20.39739555744498 6.277729982808895
63.33574814065659 83.81033317700862
97.08748414339298 97.21958509658417
53.56735762279251 87.91804885891949
0.2197511209120444 79.91208776103895
17.53910910107765 22.41563345339832
52.93157261145041 69.7038138596613
10.24372581684951 45.44940694809888
82.4201017594818 98.2999384231756
33.51170405608387 63.93147570399684
20.10724826352277 98.46909759231289
62.18054944151268 17.55666128268153
94.04569447019399 69.34147778180319
21.07116488307776 20.78441798192415
71.49902591115809 80.03365822722357
36.7628243305585 48.60086916830815
12.39088551441965 74.49055542156296
83.15419316311031 73.92311348052817
3.776366473653876 3.01024298640771
65.60785212362912 2.007103694721135
62.20491481713884 42.39617170370639
25.72316975035457 80.21667549658537
65.4747471301844 14.12402145400657
81.10954036218078 42.0739766231035
50.8866830821015 16.3946840396033
71.37170780082666 55.83552509954013
37.36293374335449 8.305082062417579
32.75352546332172 15.23046189785112
27.03887926444025 73.6421189304924
3.988221512527238 42.86826003645462
77.90045818509718 10.83046114682609
23.92483274692474 74.60622892072062
99.24320869821962 29.11255759861543
27.93931046653469 5.095874371878549
48.87529945400255 97.33826209136528
52.87458069731588 53.95997862140158
5.987687031488032 80.74265265844984
52.76802937748081 31.61101076446726
21.32925273340745 44.67586206692783
86.92070077985473 75.08115160389357
33.46466705349394 71.96625399940639
56.76101967328627 7.790409014194687
88.99356202698297 20.45968127346762
17.62922502412405 30.81834942090214
11.92129557840658 34.97654516640753
51.09164026638469 54.27917569419358
13.22773095452486 17.68913697352934
46.20060542946371 85.36949773234008
69.38969836177159 4.824900487512363
65.20533155513134 36.76404480540619
51.44151148385968 10.37748253422651
30.82434317639197 32.0354608756456
54.7281169651432 53.81219319208586
3.743991104777525 1.884217609319967
3.98015894319037 35.83825728613481
17.55097261869859 46.6837760177021
69.44411351383091 55.89738497674416
24.97982419759428 50.72480850123767
15.3311332874113 78.67226744362664
76.09767520188946 70.94109651665246
72.51472028424122 66.57401523918841
15.49754494074543 34.01050744459723
29.59132237411364 19.01370245694839
66.21965845316032 65.3673677588903
70.82352822282829 11.72657048870399
32.50404960075479 29.39428654633131
19.62024374124156 0.5148535918124869
75.41928012709296 43.57092730551422
73.85310568347312 29.36658091022391
67.89856740213028 61.86669707416964
99.2755610246018 59.83200032545883
76.14626450844537 81.56790375903111
90.61619210155958 34.57106024208539
71.70771519461975 62.54297432980195
25.11300199507117 8.047972430172862
76.62502321324675 90.8189559650461
18.479171682664 84.06970291968909
40.6239963430263 68.66529062574968
31.72356209639058 15.29892193927918
13.25588118127391 21.58912982326065
53.71425462838232 59.64863054210277
75.27085577890331 6.1917029237514
51.01729874785213 85.05383216484344
83.18710232659093 17.38431618575965
96.37696014124438 99.38142950593274
99.53719945176695 1.700858648091106
4.772893506384655 10.51065552550258
73.8424979850932 75.19883152550292
60.26477623840211 22.70662993995508
73.06222114242608 90.24409855078602
11.9025952317164 11.79423265126844
20.33416618601633 14.14944446425952
40.7291636403167 12.51037751135078
91.80512098991413 4.254674588737385
40.47589083372063 24.58416347969444
16.16865105264358 25.38268947069846
49.03740369840547 76.53962458659863
16.42444060678777 22.55173330235539
64.88805083737707 38.95375846483677
61.82423856841004 75.30334145853647
11.01217290334963 83.21266311763144
67.0529386218724 95.80781892989756
71.12336191958541 4.178623126076653
34.93597401785666 66.53664091429613
4.471852288920112 45.67356935690523
6.548276299441887 85.38554194502215
68.65363483995812 77.84098844089274
89.38398284312615 79.08957150504598
36.75388173874278 96.90056742087113
30.71083957290144 81.18756896584161
67.15791798401665 73.36933765805784
29.14825685762381 86.96818791549276
31.24257195764262 19.96259653092487
84.33544981766558 77.62421594771308
45.53458210504363 11.69089810806929
22.10279406157958 57.52573361668072
67.98618593730927 9.087272686932764
10.00320251418055 15.91123755443912
27.77601272783383 45.94596847926272
92.93565896867845 89.48510056930218
10.32264229755295 17.66232561226829
13.36871833457789 68.9025277051701
72.0961561878448 4.24267754731377
50.78710832396131 89.47446489467714
86.44549794909403 83.25129777908306
72.2449960754122 89.65240909213919
51.75096279295122 44.01028721804656
30.70555974438503 51.31415347569821
55.7229587585436 13.26395781322736
40.78279774782767 92.89984979155145
60.15642063024905 11.72410640625698
22.00669163000872 4.967267461429924
26.24017334017609 83.36603849101056
55.14161269712031 34.7515782322623
79.45769221693827 78.41375510079104
16.02946628786579 66.13130550206037
59.02988208937882 18.21316898199947
65.11238553074151 84.92212915148625
85.13174963278314 25.82999414356131
25.85348284522747 65.16668452472008
23.95199792252575 30.88451531405638
89.01368497839637 68.74429610274939
18.76459522833525 39.0995369317434
1.7935653046111 92.06878296241962
32.78168691727003 68.43187963923266
9.891822915960828 22.8707606118989
62.4111440484859 37.03015647716904
7.21353104033981 31.64584204697947
73.30752740260522 33.22252927658539
43.82261822415483 4.901533486125193
68.86781974132666 66.24773078065311
39.14905455316259 55.88917251138373
57.683581059796 63.6879946029681
22.45442544190679 87.27627898251305
13.72145201697066 93.62631527850043
51.7928081655981 34.36483767608767
5.566461759837719 60.49172106896246
79.54759996200917 91.84298580469739
72.2507680081941 39.16152349423984
93.06223287884779 17.84284985717021
92.50866058269483 26.64583962791628
41.00279509511765 69.71134718054145
64.16914494055189 12.26762978083848
33.65125863960264 51.76960438599933
43.06058339201232 70.09980702083264
76.32418135294807 74.06312015361367
5.769315409954814 43.26420164301411
29.68844015861377 54.8733582159778
26.26999330037985 98.48849333909504
77.87843900591736 8.949384756747417
37.71560165279308 39.12683510429751
7.524270599188482 76.9156165900287
14.899898838205 55.21901387888202
85.74896761539756 33.0495759463133
28.41519872616947 7.824185174207106
1.425614519751604 66.62253124057762
62.57586851133424 64.66760637120309
41.51057609472312 88.31176476909276
99.97333247902249 43.25271394683332
25.1558888598163 43.11935230467351
34.01725486369735 28.32662230958549
86.1740936726122 54.95877788802994
38.05144840021892 93.18704608728095
38.52759811813073 2.133836274424587
11.66536298252195 88.55327946432278
28.96395001626838 77.94978009282492
37.44243079223887 44.66925006502434
29.56402434957548 47.00324237556269
56.57083351149176 53.58954532055452
4.582565756662082 48.53511777750113
71.21161247296803 36.43785394902299
58.46946209544278 75.42886307740957
2.192365805720296 80.33681468148936
80.6014405657278 75.51365989669388
26.36591719147364 78.56317778099042
52.81010505984567 26.95035894531969
28.46946099300288 94.47567071961342
77.90940903077271 23.37160450598936
47.14650632916319 93.00115326479489
15.06658005060399 73.99703401471329
78.96416552316819 48.86896114056955
23.95980591632258 11.15254452879538
82.97736087281595 79.79450655807256
15.38272461869354 57.09988078184217
78.46941876926458 4.8639207125418
12.34865787340865 52.0504997136417
18.24000862887273 70.30288054655476
87.12804656123059 5.421010903651453
71.44568883895239 58.62009814007422
41.95805871001745 56.06827486142284
55.55280354900803 59.19177246163146
56.59342139705398 23.92151845441907
83.01850938543191 62.26271899270071
18.50627722646912 44.21585986190317
47.19015889621461 37.96032368745282
42.38027644452688 17.26364650082051
12.68304309565673 19.68923558555326
16.31874191057637 14.11431670834631
92.30453571864798 35.42399125054456
92.03987095909227 43.93350673985953
17.33670584012724 81.59292497308114
9.135887739259203 76.07089160354207
85.17832859878952 95.58798595351018
98.05951159456247 11.67972216044682
37.95742693318285 33.09005743993571
8.539549807846955 52.80738263768156
14.32549837775615 87.56285333513662
74.15684606624926 59.65369377674462
94.95816197868896 10.74584589480993
89.9903072059145 7.484008345875984
54.47708406108446 23.49628042654971
40.48945849603651 7.255416734373957
94.61235415563756 87.2665044121881
41.54824718767259 85.24068125107995
43.47490322451333 83.99122277204577
19.42879442209911 59.60544813120814
24.42707448070132 31.91243206185733
5.221733072848314 70.39694653279452
99.96340387598612 91.30164912028256
11.62603179641626 72.3252236713477
17.90239557726957 78.643863247553
17.37145624895184 26.89721668348179
92.8956145476181 37.43857075472356
68.03498216092574 71.65686006585479
77.45943938720374 5.27981236561549
69.61184396554663 57.56542540939849
76.77372507925837 89.63471845669747
32.22902137574525 56.48159802033792
51.10769318773877 3.446380785981141
30.73966575118249 63.79317974813564
7.669031619130751 79.78216383926897
42.50652466898566 86.69617338540274
65.11139457702662 78.7986413422752
0.4508200464579272 33.06846428139463
15.0825604986682 25.10089396224127
50.65368121651352 75.7430188184521
68.71668526350955 2.83119093354031
42.62820742548446 66.02258746297017
79.6732601042871 55.44043777246521
37.38228938159828 94.06415048874776
22.68610570398556 12.41505669588225
68.9046141029134 56.8149572192337
44.43529821524086 38.71775356548989
80.44779966961019 41.22379269757552
29.31266641908214 67.27411484608473
34.68226187828622 25.67200395151732
70.34285069197044 84.54552352032975
59.42338168150066 95.07700417828866
28.58046157854027 39.30164731034011
42.13922723862816 96.58586439630662
4.547596505968521 12.40075875973892
80.07593467548182 71.39614620178743
46.90284651878615 73.28424066061122
5.487778412998567 20.97621391678157
53.65872409400941 16.43690751768095
16.31342665633212 35.61813420232738
63.47235160559432 76.12363594902604
55.81154205544763 64.09847740685298
21.77642163082908 8.800177085099957
10.31503492319546 40.48221572524681
90.50676065708565 6.675309472557134
42.81750405384026 80.77970915180269
73.53309830382284 14.2640833907893
20.7293547792468 93.58798373423258
86.75347354581278 92.50026009720257
13.57275780697238 65.19247744649456
14.18902452402877 52.31669502344251
5.520713991919031 1.73227774820093
9.900313127034462 88.87278847836984
24.25392484231519 82.62263290381584
31.29871443908922 21.82933439581799
46.67990995573971 0.005878002775848337
17.592820894716 83.77367398404651
64.3519182681093 17.98578893183408
73.97340092575709 83.93595640827941
37.82383830513915 43.6741345948134
2.191669030066846 19.07752677468077
50.32067752679767 40.17700820990339
44.8854724422882 63.52157019964178
40.32748487530333 38.28970585068515
64.09913922055441 85.46725690286999
70.37562596619217 12.69609506809701
32.76789144351243 11.47958966935369
52.40657773301034 12.20535986581594
13.44452364000846 63.32575270116308
94.45725097925688 73.76655070424216
16.76620018162981 31.48553345178995
52.03928506225753 81.17727328812809
57.71832815793584 77.4465018973241
51.44618179020402 62.04021029106182
43.11998713194117 37.32004410294159
48.80722086141716 42.60336908740551
89.89478155761491 65.02918768237284
95.01115216785446 59.49851148132984
86.076705730426 75.69595238282031
3.735841960829763 4.096274133845061
68.82468824679113 29.38414106249988
48.65912041494963 29.25318280046061
94.53185478280322 58.53915591224894
60.93126775811285 45.12542613659628
15.86205029333891 84.07827637006054
82.24226562084202 46.71645605379165
67.03617966420876 89.1519679480427
90.93728311782483 37.7909635699539
64.94569376285295 43.42284881472168
78.96349254240059 10.85615318828834
19.37146333368928 64.55443908211642
19.05121279048417 18.24898857519895
29.03634115841229 6.95955707922499
40.08687958326492 49.91483869024676
77.88064704918907 7.053759423433996
67.050437956275 28.77406422515749
3.79575083816165 23.82810679704416
58.38093772294594 5.546782343119484
60.8810803953813 33.7890836078548
72.36787970864937 85.36766583718496
44.56349292233693 39.849714626752
93.70553951541174 93.29093401592959
86.94901560631217 2.515198715150743
33.81441485289236 15.24659261399972
42.60531618788428 46.64617484106673
2.646006564873194 61.52353218612549
26.27236734426689 94.59494834915658
58.72444623526407 55.41665550605951
38.25927786709085 59.15176713056027
45.28975995681353 38.16414173716228
98.57516233880533 13.76514776825607
30.33530320941282 88.76591950595849
4.377761855979096 20.9755997899442
41.55222931934188 51.46944173370817
99.71083339546267 56.36644591731503
76.92430599675411 70.25226180547251
44.55834025551678 19.18170068871399
55.01784161789057 60.97298837576327
62.17255423901374 3.36757728342439
21.72581060827504 41.40148489106957
32.65699655241321 51.66035640414921
58.43687577962848 8.309717448527495
10.03025850473792 78.02311565463897
77.27692887778025 22.41878405455242
62.26038933125675 60.86754486843614
25.88835791939862 86.14742433676868
25.1136254988125 38.30794854635232
62.91443799110138 75.21273970405962
93.84242810886622 24.18512970531951
0.1638656464719167 5.251568738656966
68.2478132265733 78.77821017681245
39.87106678768284 56.66812999160173
3.746509116143199 61.30736158733406
61.05414404550999 99.64610289121356
98.94052101762378 34.71036544594384
49.87017190797457 66.45918310995235
45.51030173329082 74.83475611997771
56.3667984329844 58.49043581669864
4.929706724522779 20.04911520094883
62.99346900035329 58.08521496817461
99.25401692943034 16.775040061009
32.70656338188661 64.59360172728876
61.80773081101743 71.55453828650853
65.81277313527113 94.58547890486784
49.32624490153207 39.69806043635075
39.54007001132337 84.37894060456297
64.17825749211647 29.24435196520709
58.13938819402183 61.92858241590057
64.53529361204338 49.46508276678973
1.015348101627814 71.62814308249392
33.02228370001621 26.51208490387199
3.866554204592326 71.75393268005259
82.28432550646008 91.63737562907195
19.29132005852184 42.67160288204663
28.69960809262619 44.50631269014438
38.62089750389956 84.95923727696834
50.77186140994213 43.54561642822046
16.53383084449137 30.46599616328915
86.07761550291563 5.52805841097452
93.88834018851931 88.93643477445987
91.70132231416541 84.12600870158703
95.84178803975566 36.904267035732
93.65966429666781 36.61990615239554
40.30858003551427 76.38898708378473
69.11930703140392 39.60806672218775
20.53422083026123 15.95925601316002
18.49827956256564 73.58544499149627
73.52655108319553 62.86509368938417
46.89430181985563 25.18150165383995
28.74062152155378 32.05286271287793
73.35150070513377 48.86360879210633
71.82712627720223 95.44918241185567
61.94033768821281 87.40581198905497
13.5385471822871 16.67386405762883
35.19238132991602 88.24824412455065
0.01678030732859559 96.28084540094676
80.26823675953797 76.43924643720567
23.17338791294497 46.62237123958994
74.3385528243581 66.18996714253035
22.8588944010091 8.345292857067687
80.83679539166617 82.89493314354986
7.971989091919198 36.48993373500741
58.08129636468909 6.583030243806757
86.39413826347858 56.76037408506519
23.37078484668162 2.419903631294274
41.78824506292674 93.00184065270642
39.63213115170652 26.45908525515334
98.1177185876623 19.15671107434954
13.45094066769463 10.44281270602218
22.53559021256367 3.153316613545851
97.29153040467338 84.15535543851283
82.44078037880881 16.46734844370694
90.79836422215317 27.98788997323791
9.260096131496219 74.20620851929702
79.32863348426854 94.69439185680852
13.84769617556835 83.29331486431393
49.51351631818873 55.8454724747231
25.11769906442433 98.85494778520629
97.84230648441894 62.14760314614986
53.62187879436675 46.24447285097219
20.23620131082735 22.57073972840285
42.79302736110038 12.4420287109752
75.23067169680225 71.49579979983426
36.84131827226165 60.47611328437833
75.77162839049362 7.024374091441238
48.75524497107806 1.857394217506109
83.73314729602816 28.63419802959867
86.93430037926805 63.42865025520446
45.07755099765413 67.32950139039612
7.644774949498823 43.50741801698603
0.9860029853084662 92.76420650762827
20.38605502223731 97.39180667592659
98.4115586023037 21.90167541356955
92.5314815774563 9.084215732152588
77.9161715619679 87.04837350115389
82.98056724977694 82.52103013481072
28.60650269954314 71.18598659384146
98.22047713524944 49.82429929064413
27.38458431185312 97.14123992271023
45.31207091517921 23.89478554496963
22.04518794497706 38.71669241379098
56.5873019302708 63.32296755788349
45.71908402472055 21.05592478696016
86.36883552720231 78.1865426002723
29.77718370434863 24.60119346790361
28.56438611644423 20.8492809161029
99.82195801445742 68.97340756027259
72.46016284915663 48.52692154771088
92.82345692145834 98.58118663677806
38.71142172668404 54.03323038015542
33.19109391630786 67.57501941171753
16.90064363182585 49.7701421327571
44.41504503185382 11.60067845937056
45.96697579986186 24.57950094131139
12.66724739645134 88.91029712941126
22.11326057872873 22.60389000637016
68.71659198910208 86.89721983004739
90.72667551992859 99.59404190064411
50.03601992498791 92.07902931942489
62.76232104666703 92.05104620330104
92.48483883613346 30.94622160808819
38.70577982814301 76.88697169002111
1.915401320449477 83.69331409964629
17.68629366322398 27.99945671148731
80.09806263107055 19.18056197169362
36.38063373895435 44.84888552629749
30.16041449441509 19.94766219877283
35.48500447282458 81.30124368183326
57.78473057034376 69.5055927647318
39.34524363367548 47.20979602246056
74.6588822746545 82.36246345501574
45.67204021322733 36.37977029596841
30.23703019469507 76.59455253197274
6.905202464493516 10.77505678570458
56.44717042830076 16.36406597467796
51.59194091642522 8.147078797159661
48.55773824095502 53.20287304841161
46.13908535846482 67.50771526924896
13.97697206321743 18.47708591575274
25.67692804349074 8.820313852779011
88.62051263560572 72.61974775533258
59.36964686960815 30.56334189658394
68.75547927000719 52.26971665813468
94.74988623974492 90.52313097901806
49.88540817405094 93.14092072274849
67.66142890718703 72.50502811181292
52.33100473691125 51.76697787386839
40.77177147720259 50.78166047850672
57.03210134709087 6.759308271795562
5.643409313029649 26.29290800807069
75.31696076060044 86.30425579556405
11.1221648121943 24.90480353946668
14.93917420075967 31.91559044309938
61.53612665294936 16.75840413619435
99.18821315844013 57.25683234697068
76.07335590206846 33.73062467323934
44.43148174432849 86.74702222831172
88.88418852516524 3.104940182435896
18.59193395204439 75.86012708406457
22.93100932502369 25.18960591412786
30.00578773695363 58.44734298473732
7.207367833246248 99.5990184858225
60.35062226961722 85.0069108257418
0.8046568084234429 82.08875154270346
65.98001732967691 41.61158240569587
98.36288785085507 8.756564611686851
11.76031793231158 47.98553015170103
14.78407676417631 12.48524084343797
80.30472861779948 6.003217537285699
88.29640991186835 69.44008460196704
16.43338339138426 16.9762028868099
31.95005600438084 26.51677138382224
10.04740491210466 99.9415787710173
75.99323943106859 98.81190184922279
48.99102004159905 81.1148373595057
72.72114277438334 15.12448248371939
84.34836543492064 87.20306769267602
54.11370556936777 94.80986664063369
79.24621103450234 61.08921065300337
7.142308097206571 61.49997341733408
21.98555541041729 15.0759192184928
65.47643735906617 10.4498822423932
4.728777611861799 15.27658604761424
68.88793375713024 16.96136491216133
73.16226816527819 46.57778441383995
66.7857717205939 67.97459752435394
84.69338961681724 26.80858921768163
90.93023769010219 29.02255468001879
69.4558312606427 96.94798900382175
21.69894159517549 0.07070768228546483
95.46466815443972 68.1572223974825
14.67107629409986 78.01225731331472
48.19727022188922 8.514448657246934
89.41724641208035 45.34082857147798
78.74350372105124 87.63016082248357
12.99432321392472 54.86802720722409
39.31946563976457 82.28070846370397
43.38788877743351 6.751254791577994
74.74204003379604 79.80967671549541
23.5002867590657 76.60635810110702
67.6839426377085 62.89092184722247
44.41624727245097 92.90744930601561
93.1879769189233 45.95317235755495
17.81848072190889 77.54256437697984
5.165596934449634 46.60479682416246
15.92543952872576 57.98508535000823
94.7201573358101 56.75973677453662
73.30960596814984 43.71288803450109
76.90662738471794 25.39454971290243
34.4103397718446 18.1089892472558
3.221508558454681 42.02837209555157
9.418226155083833 85.7257117893228
10.6220844249192 37.55042428013429
66.4048889173115 59.50488363722344
21.09517194273593 74.47164853281812
36.59871771247938 70.79081583379791
8.076108513680779 40.29430832240001
52.32342745041529 23.09148552570246
66.08349170291903 73.3330340636835
98.09076614485598 68.47401836322602
91.76014511319956 99.081564146753
61.23575720975628 85.68068617137449
91.26842826367019 14.53066751407627
45.15209118778692 56.19612018945967
75.30361794685008 72.45175929883203
7.906777761852616 7.96707628886821
97.04254450424757 0.2272578856333714
19.91042900183591 80.58045768993746
1.93555668065173 65.64446971120063
13.6897799587679 82.2375245386698
23.98885961432243 8.302573492713634
39.39177500086655 61.13805722738736
4.272568720470723 80.00127959395715
69.23996072319899 28.3666717208848
94.64632708620532 92.78327356183149
94.09017470189198 54.52308205074056
22.43261216983501 52.65724713602395
7.220116850135578 34.59942951135855
15.44081827067559 42.06709390299186
94.30567955404086 44.24059784195088
25.46844160170303 53.78770642463124
94.10944437030786 78.48049641258214
90.38629908983985 60.59121452369556
22.43727423944556 27.98595904398859
50.8908486264805 87.27926743824395
72.71345893146628 62.17793300411454
16.66492697804886 27.62291537408593
39.43169369544962 91.598824688535
12.37396235991979 46.17206826249033
11.64330883349051 33.94107302552791
2.665389342860264 7.037707581417265
75.19055821615169 74.12996811374632
28.2906714002642 40.20096915922342
56.88553180441525 46.87355071323491
96.50706289109131 36.09898687461675
15.06596027759662 18.21547015700964
10.10429572715672 5.583678761653095
84.64887700356748 89.42712034543908
30.48021048492705 50.25989014396033
45.75880354189549 5.484734162000585
2.406973439587508 57.60885086656232
16.77814619305025 74.80901141413641
50.40050562200067 68.34833366877832
39.25840402341807 58.79153322286629
38.04079889599037 36.6398459125699
88.6169586291545 13.90189931676021
28.76181912259118 69.05547938496798
27.90292732818758 58.14561434488579
99.51257205624712 44.20104162277127
11.08204157112654 21.02796325091573
70.93392304261401 79.05147194701567
82.23650826983362 36.10405741896409
55.68785064001903 7.844627860805186
23.42937728108167 13.27616499017397
64.42347757816199 25.40479863759625
71.87020809622881 3.218031601132838
91.93465027064295 92.08827342065744
18.10897136019412 26.22328760406144
71.45405696418176 71.18078170873643
94.09090350969606 71.07683305344788
27.67240035787656 32.03247344969188
50.6497445572798 26.64689360285638
50.04266793053007 85.60097469021657
29.71030291463963 44.72195646387151
37.76711739037374 23.77176184251867
14.35606755047925 80.29696023145242
93.71930648302504 46.92891377499565
61.18692066304393 58.28485222653359
22.35737231574638 29.82749383427361
74.84672822413894 56.48441039286283
98.91707309644622 43.24772488250994
57.55719012512805 12.78906944479187
89.2387243765523 14.76486652106234
9.269344067196762 44.89475611899057
13.4883503691002 66.89330777015451
45.94173043084299 63.69008241042505
1.75973355799217 48.67001638502457
1.704985064670641 5.076120156210377
83.57039268337194 66.89266243842964
26.49825326844576 54.08326011802841
25.27002438355105 15.29604534915264
50.3841161481993 69.37095027855683
39.20481704118436 30.1403676451863
39.95787417679283 69.52397266851835
24.658993467422 26.29868221042891
16.68036897335474 39.42301493428039
81.14813662728464 19.3755720513575
14.93292077531873 96.9534452269608
36.70724387805856 23.79510472909697
78.90351109954632 86.60495611765208
39.90183870177238 66.63599286202781
88.22224495328093 67.20309614992001
41.58185383178673 31.75241631341607
66.93928250205146 88.11957230288124
47.86183663642805 11.40483780537899
62.8847629288903 62.53019483212577
43.81316018118696 60.59033547570052
69.54992695624058 77.44165869259484
1.127083281712582 46.94005798309932
67.75022450769501 44.20351975219931
64.85495018804936 39.89381423324919
94.60941426700333 24.9962177342919
29.53748052640866 94.46282035606913
90.73131362064603 1.767776874567941
35.20258976025332 73.40619235392468
29.51200863655051 7.914522916167926
21.32216335618739 45.75157443351946
21.1949551129536 0.9125319055797575
19.19586658914166 7.572855639128337
20.13896123589664 29.61045020326588
26.14757864573937 87.19257167290768
98.21854527433536 76.40404863483506
23.67230788117389 62.13670149749001
21.72357560619307 32.37760914189573
34.42338825237157 3.232863561277048
55.01136811448042 37.35626232706141
86.93200526444514 96.70077705671787
58.46547265401786 94.70172710992078
62.61329160518646 19.4114410893662
38.05232127199221 9.084777970604643
81.0024929925943 71.88703479452043
84.05225162315472 55.05593108775786
94.62632851143286 71.98504397396215
72.17251503696841 93.74024386981527
39.62698986610913 86.50501483680598
94.37522231588019 67.61548164398779
11.36445920574592 52.50528999387798
60.32167440509028 67.80846482586699
80.14160426001618 47.06436020314742
31.64453671197849 71.45679866578757
67.54625107268174 94.27367029876379
86.51142594447843 32.32557485741265
67.5331291889204 35.06267686262048
9.100039700080041 27.42997348214729
45.4406569998408 15.40858785785974
71.98881037641034 50.60678463920179
88.39189365243936 32.10427190589512
94.4445404806366 83.40721928622888
29.13712568755774 52.82695187637766
90.05875316620967 46.13262560018229
70.20333533664757 97.72392023028615
91.35096206360217 71.76044346257881
99.16838089689469 63.51449704538727
49.80248430272874 34.0975583193264
34.95390647735915 43.16748391090421
7.095153584700176 59.69922060561831
74.83894876967732 92.5832611970384
75.39963487499824 49.71141784977677
71.97180541293194 90.58299638611111
2.68587480629264 24.00279125382707
65.08047036947504 68.06620913103177
82.58260338182028 66.32059640273498
53.39991801195443 23.28750669251203
89.05808429712934 12.91591153673897
26.13868664355007 7.774551774057299
29.44321813162594 75.84667632159152
51.83578902425207 4.196150755767659
23.8858284605029 56.17105637308889
60.20507033569417 6.243971529642926
99.56652407657511 58.21706577023895
55.58638131696554 67.31478228399858
87.25104907409806 27.36264301660744
65.38740169785488 22.3887630779111
86.50615982966713 54.00921051792074
67.08126726959253 41.58866840438162
26.65715628304009 28.26153837730406
29.60441066347508 13.57710986659366
66.57074861842455 42.49432321650545
8.022283704350293 95.44223326473863
87.24011340785228 30.5651361557115
18.8030470999244 54.22388440987088
42.2481424576188 98.49136825391327
38.29976010954748 47.38637932732442
79.62399168132505 24.19753540502063
99.29388640420363 22.43762162733728
97.31784781259893 91.0567961760899
89.80680506556509 27.59579228151713
90.12151932209595 53.75222431155421
50.37615999578453 73.94719648997794
16.7732807142266 45.75528823201691
69.79090831623546 17.59212323208834
65.39579004560177 50.08594506395021
80.16669094675241 16.16539668703984
96.29222642481862 16.96285241166291
79.8860351056709 70.33795619342371
74.65150365686465 62.53855206654793
69.90417101117143 42.32908016028398
61.32507731266244 27.53596688498538
35.15771230367168 69.68466574285266
41.59966266369722 24.70422010924604
58.20107690550161 41.72515447340985
69.32033571688902 84.16664236305117
74.74809588110756 32.04449660835165
4.899507685373004 50.77087973142175
25.81340512760255 1.13356191318211
42.65136915832416 40.22845740045763
21.26351191939905 73.39736510789773
43.17109421550935 23.95191851014353
83.31560191036023 31.37566501914197
38.13638110159791 76.01797167727932
54.27625136928421 2.634919658807252
10.07138232199253 4.450328137561103
87.80736738765518 92.88069136789834
81.24318526285536 81.90578923239342
60.04036502284877 68.82272422774136
42.59024129498227 39.11224772806267
90.10112859770398 87.58638287675124
0.8862398416474212 7.82494754326853
99.02531053476369 45.15440288536087
32.04661063700431 77.09029047038678
72.86316430460251 3.376185065879319
52.94187229122822 60.43624662601944
71.25291847920926 59.69182792287668
6.98260126899086 68.05260180496074
94.36800709556465 99.95577718903935
61.55622973002603 9.247601974010005
39.70990634432732 16.31706189934685
30.10712138186236 5.159814225865895
13.89058374062287 11.60345992664609
68.12568527727845 68.97656508946511
28.56255127728033 79.1238176399569
65.52794712827587 44.34011346464418
57.16514380746051 15.599246530667
37.71935077237819 40.03918843506391
30.75137674399715 2.311082907469896
87.20837240944807 19.82288943412266
0.04118535844481892 12.28599515824858
39.77035394386384 53.78777595506296
3.421102575556107 57.25553522579668
70.25824269779626 69.73624023884712
52.69348338091693 90.62670260922999
63.11665564481568 53.10680243973525
45.20191192370357 37.22991692876276
47.04905976842095 89.00387051425079
46.19755041581212 20.09490068517143
74.28605460411219 22.67921198322212
77.77695980199303 29.84036442585868
75.15950347991524 31.04506444250723
40.58824786831381 57.41768932438995
33.71691464505903 6.360396737294817
23.68644257006602 75.61734732120875
43.32739554598822 93.28712935834284
36.19084882532984 49.5971197078404
95.76181841565403 20.84633003212317
49.07426236745251 87.15841201568777
7.189113074412715 20.07228454215679
18.96027198686888 80.18992500661871
39.02924686231347 3.703021289532777
19.5283606653489 88.73716044706812
91.09370755077643 3.535191605809579
5.53728177762629 84.74860347455703
9.396337094238524 72.27990106151003
97.40224448088955 17.22422016544978
23.82955604795984 34.7242618697546
94.12602778383284 66.67689564752334
67.62217236491904 58.05824712351434
6.487251096202602 75.05079364007517
65.5997923271003 0.993997508393866
7.183279480825367 21.86992980300848
59.67331576825202 4.361255998249139
17.82624072315917 0.02571136165739199
45.13643427846919 20.12750794217489
96.22166897580217 95.45818747108876
65.86992797079623 27.10543105586348
15.16585481313565 64.05267815536547
30.90117657053947 64.87123454687536
89.76413723082692 93.90675175309322
13.49084936861959 74.64156146791353
75.20018184078411 11.61194919209775
86.53249593941023 69.49827375715395
3.297194685845037 47.16018154015121
12.45020492011657 79.7459351282786
26.65104427680521 35.64057870865773
23.96681276511061 88.5845801996125
69.61179587216581 99.58795092821265
70.61375638287916 87.68299854327336
85.39247592633177 66.77636506839828
91.67285302884065 94.15284234442436
82.37707331007027 65.15109668344256
76.22631685375711 67.14402433788602
99.4974528365523 20.37157592506409
88.23287806064319 31.00592478852458
38.83164796349669 66.52176750603097
49.73467012933553 29.37470002311916
61.24579231852506 28.58634108490158
43.34844792531917 65.18028933442808
98.98816483570823 84.84835242612648
4.639588097138348 72.47795387367837
41.66965978209993 97.58770412885788
87.22802794568469 66.68177717863948
34.2831605978002 72.72659697377124
27.36650870395637 17.12144527810434
75.38571410126647 35.74567205543034
3.154953180734088 96.27823166726806
72.45660772975643 86.41642400217549
76.83417696887392 37.33752077286771
27.64585047403656 24.54661909003579
6.675466050076742 5.31677142797999
60.12375139971771 62.72784497871863
27.90435707413728 68.62247207919035
45.47639819805086 40.34128564276929
84.92693192463149 72.85096751297452
59.35035888086936 85.35032616456222
0.4815042884886808 95.46949551115479
66.49663444929895 25.13763832266495
27.85038717017263 51.44840836160019
38.53603790789489 26.54684334026902
90.00532214016455 66.05663602090195
46.09597833010857 32.78622389957524
58.66423476269595 4.51424606791985
46.97208724794403 12.75646423167315
13.15487690162506 36.33189220208966
89.18435492971054 88.21287277615451
22.96568199864013 63.90092817422872
22.83154958114303 85.14437166204968
64.7211489189269 91.50386406521899
15.74789339506482 75.0860411953023
30.60084908553911 39.69406619191639
84.89816015279401 92.76739100918529
35.02457236774465 49.39840883756366
85.90210875407217 18.09558434259148
24.34292716897359 33.78999088578371
70.99997439865083 28.96531080012508
66.46498933679928 40.67975170675988
97.69101598490184 89.02733917283942
40.0797681938189 60.43666826027328
2.757659175063169 44.22266444982942
17.73961541131544 34.50718898426931
23.6184477355906 79.54746050163624
73.86115401520675 21.69825647010057
47.52110132595377 9.275556688705439
19.08486213789712 69.64095379189476
11.40007935257136 9.584779766046314
89.37808417249099 19.45097426879103
1.45402631472918 42.28339499289704
59.82313686954929 71.41615033552296
26.81377799928741 47.53882443752384
95.97323472179988 55.17475917086109
63.96674347240013 73.31890381311102
18.38262177169451 10.78312443449926
27.52724179335863 10.57410743782464
56.83820091231696 99.48679839186651
50.36091638852836 35.84715894113899
27.14833885153658 31.08570237257309
51.44319727574111 19.42516555890299
74.95773146308137 96.28244291890306
0.7229281884473906 23.87617957316313
58.35998782665043 12.0553441232472
41.28216223303728 67.77410018274591
77.13851038918915 28.97768198412981
9.85663178283753 71.26359404477661
64.50456645675824 82.27305628854019
25.96561820370221 58.93164987924227
72.48419110806849 45.72398271705951
47.23728128352285 39.04944073234721
67.41257608519089 19.10823379523616
80.45032870957967 35.45296451475362
15.25544780377429 87.9693893737128
90.4893509212326 32.82768670789763
14.50924469499794 47.79876594503495
47.1776223915109 82.72891509414171
44.79685221139569 7.974055805869256
16.83723505890267 18.70699803173153
13.80104817978848 61.37761338809486
70.44297391942439 25.35464796134936
43.06480240285394 81.85227009864036
70.24920250730391 92.73005559514466
66.2286353081431 28.08689772191936
23.08277149990817 89.14983652920836
26.66452167787872 85.43201297339205
85.37043460674714 29.64331531840159
72.43672987024617 19.35284228335088
83.07194096941532 3.345967495131274
66.13808776201731 9.568066856970985
54.34392857455909 51.75252841669955
9.410468975044814 80.77801897359271
9.598623850704277 77.04707460772173
18.58047885370289 89.09400444684813
41.17702756842566 98.56283504458112
79.82249665320757 89.03911772782072
32.54508423984057 2.824807976833214
24.32424999063751 77.59934740843288
52.60592018914303 4.949618173948072
12.37105801173616 86.79565858481607
87.56355989588688 14.04415801855677
31.38363442362592 7.095410174076031
40.8295973175619 90.05405213720263
96.31027365390875 26.19856387428206
61.55329483207956 65.0946619843737
72.18696242550618 84.28264404310845
46.02244022076537 16.34760556487928
83.2387705493426 58.74729479682924
24.77417245075783 0.8841041977248999
56.20754972149053 19.17838951431293
57.88555207499965 97.63819388183614
8.646620295468262 9.890163040272386
96.6931652699362 89.3904544703262
18.74577050989481 48.88865329445223
56.90133415376211 38.10384649634645
63.21450343613154 67.14008596686971
36.71003436014601 89.28850850796677
57.40048395446569 43.35790089497495
26.597987307917 24.51876589308368
23.14404330798333 48.76541429039917
74.61226731719574 14.28982587364238
62.74175619356721 63.60146104732245
1.056218456441213 84.31721156096843
46.65949994019775 98.10090022627791
58.40175900209701 90.5930743927715
4.424787692840677 93.77638668803513
80.65258912382026 97.19517027207651
73.43446653933965 64.04281879948253
91.83194478133881 28.3232103456922
56.43814556895548 70.92692033839927
8.217098169365865 59.72354453447291
56.81057871295531 95.76178767442315
99.70270328856283 10.26143782457543
30.69723389593204 11.07465186310076
34.97920357412529 57.04614563122733
29.73922916126448 57.45002420313793
73.56900343880892 20.7539426210836
99.99205889939694 60.48722638093557
51.42605100112118 9.217218495597427
54.8849125805948 7.126620330410592
14.17089805419951 99.0863305519519
66.91914146867256 6.099652292679774
20.24678840997697 7.27300944896094
93.57416171034276 25.17755317050641
85.5554745258741 53.97286712632027
27.00953297783564 23.6080825911552
46.37352726316715 39.66848707376045
26.30889092865802 53.05641965001781
63.42388150692918 65.32993262628972
30.37668625436973 27.45149250081947
32.44564622291165 69.43737496435729
61.08633143705609 86.72885886582904
82.10049079324298 50.660085734728
68.04492624693643 47.73905542751228
49.73416624703701 73.15247430762314
17.18526028167307 80.47853951050688
27.52482399925184 39.38124295230258
51.28570840169646 65.04682929920739
56.48679338112111 45.85619955760574
43.48237780318387 71.20554332569472
71.88817495340153 11.653002651581
73.73206382244045 1.913968318516396
43.31954185126778 68.06297192899576
19.61287135182089 32.3342200557322
43.6088892317396 36.43475626505425
18.94462181991279 40.89685145246592
21.17941760754755 10.92930512734817
28.23092779945462 32.97940663075465
42.7183678697229 4.796092140357685
98.35191552399465 42.2671245751395
31.92240843064846 24.64310984581371
17.26327438115647 95.21622941260297
89.80191238101455 36.54947121206768
40.90782515826453 8.200235605305664
54.68624626216964 43.70449215636865
47.43576711921019 40.06530161487441
72.91645175555729 73.76410907633344
39.55472565911738 65.68357225387703
60.5326214623043 93.80634540045028
48.72376871042223 98.27401678154274
72.3117357356105 97.41993713769908
52.24704400541147 68.84852286351254
92.06851173027553 50.55984796869986
13.88333799755896 55.5407844559175
22.67568976258133 61.75553168646767
55.56477634869296 53.18799427716012
81.40239776584788 1.031110022286071
11.14562078915635 54.69198691933679
78.01418586565545 85.9885431423576
10.05036538450884 56.28011797480425
92.64537278064415 85.92526309327663
63.98642663815576 75.18523445755862
66.8153018126341 51.72402743119232
29.09721779906403 65.16858738652266
90.4797229193327 8.399333844052196
26.39834641105066 13.26208800029448
58.4682484481982 84.67438127648379
66.66489064785385 58.51463202139763
42.65939134161506 49.86223547964354
47.13352118372926 18.1701328654846
40.64929215308315 4.414362606687776
17.31669994906636 98.20470295010324
53.51159306215349 67.61471710116629
10.18800280386841 44.37193762413732
97.62294321662787 50.75865480256713
7.405985280346112 44.60513002610734
70.51809880727396 43.19553241905466
61.88973560778219 33.31155809787337
93.6073233778432 53.5316893978273
38.2057570083106 38.36040681995225
73.84568799213653 77.01493996694647
41.96805083974952 20.0942691078853
86.72220885422745 16.06870534170699
38.54696229086805 58.05433618234294
6.051633874327901 20.06703761208857
98.10729379018962 82.17835566345187
82.61077773440117 92.7456741708672
2.047119511516804 71.3212106974982
0.4281046906024792 42.29603925991504
35.44271490055908 7.781316254739942
34.93658265055208 87.22219705271263
46.34120576560577 26.22472988747484
20.64426326607787 32.34684577821054
55.27820478337981 68.31118664060183
70.16212346803354 91.61963902805935
93.14669998786195 61.75779073260377
73.29740220055083 36.10334837253378
74.41838752298818 19.89473332015583
68.49778587233183 38.73703820484145
49.08028231677041 48.1077149700978
7.308463091568 16.42224059151133
93.52042685884504 70.16243326756749
40.33214323420503 82.75462536781097
45.37067782597792 44.99173275214406
41.78942171923889 45.94147396837639
24.33453899764335 72.47854753447818
58.56456368588063 54.35289792818637
48.16896623510425 51.38921395164533
27.6915185927332 48.07523420492517
29.25063682261398 38.55676226335877
34.29817998163114 56.23520598514492
79.00687438753903 21.56625580372683
49.96629191222579 78.54903564749938
78.52098557023034 3.766043941762488
2.637935028228416 0.4399631252718718
66.63802711163864 48.94165020622874
83.10539160269258 10.68892706290703
20.01767947067898 92.7820977225813
31.84681071172085 48.50382986989232
18.06851482800063 98.98184939762042
59.48099722339518 8.386881364307774
66.05345131836175 97.59832833850653
5.356249367048317 47.79427992727459
48.08569919749896 57.35659320217251
21.01799730840092 98.17660208054083
76.72910236330124 14.5216636404558
75.84277150212914 42.66463460766706
9.161455966621309 46.85481011559875
93.14159846700679 44.18522130230794
89.93397585945497 28.68574218094592
79.23849296326499 71.92157500746957
49.11362565685324 46.9767167647715
66.13372618254999 75.15571446804691
25.05563275185725 45.35929288151726
51.47961757006539 98.51428904127181
60.72785944077255 75.30361047366652
95.31944850316701 52.58245989986473
37.5841263977933 70.99834848876081
70.67327036928356 88.76635641706159
27.31025956239416 90.91879873140451
91.30987412771776 81.22598339803962
22.98851277621609 98.4633924943809
82.8292070779806 70.74485870323572
18.40416454649961 43.14497512799364
12.96533459124544 24.46079020655906
70.84911086282474 47.98274231886123
96.7487917221484 72.3135444929467
64.65122615456086 56.7550500122581
16.89243576673601 54.47768643337267
9.249220708770249 40.05981772714619
17.47630460051062 82.67842276747695
48.49724687089511 80.13257837693421
55.78785746414965 74.88269272343268
42.01771690304242 8.407360113531956
50.11167509044014 38.01459841024312
18.95860833406666 92.97981826083669
37.20549774101955 22.84044385244199
78.70132922824013 83.04043804325163
88.42080643419484 40.71100680288312
74.14852528271847 88.78973123605374
67.01773086173799 30.88134963630672
28.5984801905742 67.93176581098186
36.07307197095326 56.80015508371285
24.43567406501199 53.44811772744063
82.97085344222837 85.38922103496949
84.2077906839144 12.57129238251335
30.77009709498155 44.38068843259818
47.3710340095616 77.08229791430983
81.81650936818363 70.22933021405362
95.4404454791721 12.82292986170457
49.08101888857924 30.25214500042888
86.12639180255174 76.94120392236367
37.61328218775481 10.20140203574208
21.98474545602649 56.46880088637862
32.23301707549631 46.82659516279229
91.70161536630829 46.81254500127114
36.67765574772505 66.09651087633274
6.642219084919807 86.42889758627504
95.06665404572702 39.41929097458195
13.51213018731169 79.36561122439062
52.40595624038703 8.802004203202275
99.84039510608075 30.93645014369549
53.89875651714421 27.11440024214994
63.86810041343042 94.47861111615893
79.9078551383293 45.16099309507246
67.22702049451655 23.19944888372087
89.09679491712151 17.62287033614728
15.35697791185193 80.77682272468519
18.00349107214412 36.34099354439429
93.64279918135408 9.419756165699008
44.68050624936541 31.59462837640731
22.1272952902865 20.83749928828711
48.95544661836089 43.70238613431204
6.156459312119612 6.068848992314424
37.8265741276599 48.42492116514537
16.4008699391791 89.64285511859205
78.88708022069841 14.76036927615674
46.54987656509791 40.69962263542585
71.92186436203207 91.61585125357526
79.62843681716491 75.5255339611283
34.6527583759455 2.175745531661702
89.19340454340707 31.46895447226878
81.52070950270515 83.73819772707648
72.44874117945128 87.49380274774184
59.24904795296951 63.23114361792592
23.95661774487584 27.00909261458315
85.07600492719622 36.5228239653997
11.41192987569932 17.29632703577326
38.68527601938492 18.17639585329332
33.05074369747041 38.11509826845225
25.19434615615733 86.94289398393848
1.106889337954216 22.83916987098088
84.01051067044902 82.32071097587342
19.49343834311001 5.47177015422527
39.97365348829583 28.22104618850262
95.17783998688741 16.72225519046018
37.7042011055655 85.52339875115624
38.85782858589383 28.34482426602407
11.84453783270176 58.64309901480375
69.47846171789348 70.39983853981214
60.03553729352156 32.13397853107414
53.18621424034512 57.58153517726995
85.46985462735265 31.97244787927548
22.84980769072263 74.92185655773764
85.50850295577003 84.00491976277762
79.50170945514739 73.63677212131797
33.85815539706623 17.15292836712456
57.9311413904729 47.12682554538693
68.68525698025483 5.556634467587405
33.96400905511621 5.334467464231071
67.09921463198826 14.86433755035461
88.76954509031192 44.50877693240838
90.2057136485367 91.93775069345122
62.19781835138177 12.49187019335499
35.37163438190147 80.15413931373791
55.33230771400234 8.708237135385211
39.99500498528285 43.2447615555196
41.1645898223747 32.76180714810896
67.50756114403266 38.88291298071717
89.16758986526226 30.41627906203786
83.31373971266832 84.37218638515776
18.4372007787318 47.36041966793479
36.43568188598461 58.57875280831463
0.8635982625890718 53.16673532152372
53.77889159032199 24.30223223393357
58.9391841016967 47.40258622925548
65.20348407087826 28.68439124095919
87.98891707830808 41.73803334018103
55.08933475892828 10.42804798210669
69.54625784464436 2.055495485986281
88.28605437911584 53.37230273477372
22.26262460380428 44.10762233120668
51.08535164220601 51.94764254872295
31.45888518080372 90.65309663947913
57.16746207053731 42.29028671905214
57.63771531942178 4.718608465967126
91.70611837701652 24.55333226945074
52.85046448909137 82.89940195244803
63.81290573950658 1.39700860016576
79.15697822911528 62.88522878843749
81.93383919293339 34.28449154379123
22.07684809792829 74.21890388955296
64.07616339435877 90.70648030900597
80.10602057822494 36.50542337314841
54.8437965640356 82.05742264843771
36.25930567814026 47.68438594067879
37.8353355572033 69.11019033922258
5.937174151760229 76.01825401210306
90.63073802717841 58.78227137676885
47.79856012049435 80.93033627372553
0.5712163651199622 52.13516828346674
65.12883751953147 95.48396764925685
90.62243696043585 83.81245496047507
77.9966440446356 18.58984280949874
47.90431787936755 93.78366869176381
90.47777426599886 51.69406287790059
31.27701001068827 86.71723162482095
13.58405517712411 26.58476209768525
27.29692642074693 7.753619715113327
59.37463600714988 12.40141284041329
24.60387727739321 54.46895441779165
11.73342807680708 95.93695315619638
91.6064067517149 51.49121398056914
70.69864445170629 20.3513113329197
7.756295476259909 19.18654602674208
62.27148936615527 58.74266963813648
56.16927141713781 41.94279922685519
60.51127961782288 36.85047636381201
10.94743212987681 43.68750324300813
65.54577002935538 99.41464278021867
51.79468051054818 1.34771214933687
60.69096552968897 49.39710392591984
2.920818582860646 97.44514664549958
28.22127728198376 97.6456690056736
3.197412203197787 95.20344977278498
4.258826892709433 28.62703352278285
54.44815517742896 87.37716715629442
23.57957371335264 61.07334013553756
28.20565926253149 66.90466618442161
12.1275768503247 28.12653090752208
13.44157707149101 37.43024818794522
29.86372735696397 73.74693687108064
54.31340451536224 71.37249006951417
97.16195020302429 49.82131709553203
83.9962966331513 91.19006640652964
26.13026386395974 42.43811892501494
18.18152854910007 20.2769085366632
92.98407380677453 54.42712591228763
29.64808837643291 20.86788111272718
68.91858446265927 21.211562387403
16.00750097972429 15.1477367449517
7.11986225623931 57.71172785460717
73.25994597270021 18.75495476844893
5.616710196099221 12.52915201889252
1.753817279726556 82.58394980992577
49.88510634655379 67.47254920258348
33.36111955297692 62.82691371463891
60.72140881394191 69.56211123669956
63.44073223514099 74.26887500699455
2.535518025209666 66.42375234530186
3.235231801431954 28.91192483523832
74.20976206985058 54.70440755154694
89.85967612915539 1.321808007196878
4.819565943046321 38.77123382156974
48.64442156978563 41.51497788096297
57.73608292502539 7.603835880437782
73.04271802443786 13.31689728670534
21.26946133632825 1.892680308364818
39.45260396515125 54.8262999363815
56.874182010692 3.971482394883056
97.11841446842521 26.95002995909978
34.6341986999824 44.2031953738464
69.60115330131433 53.08897366123372
27.13782149778921 77.65394276240525
22.53833405970422 60.71316871410312
96.52536958533996 9.291136113302322
35.5241412918151 79.02124103423405
98.83756804330403 31.01009947725167
87.89783531029296 93.93315899422176
56.08961128871125 79.58379102039903
98.16058944693927 2.921213964884922
70.54260703936784 29.96596033500893
53.16602996329111 14.34942066162226
16.34976073247823 81.18022569959744
17.79216307535389 65.92769844783552
47.27104417714293 20.05767559907677
0.4939400344549154 38.80011882783295
87.98104261817714 13.02934237127431
51.96700400193576 22.09047682750214
56.66519172295669 83.35221762439338
33.35196317365893 75.74396335146761
51.03706004052111 74.77253354693045
55.84737785544043 18.14189493678228
89.66073468753761 96.07961371448469
8.942641712174426 33.95480615130362
24.61218977380266 79.88923440431401
12.44453839823163 49.82923559867439
65.1487742680346 80.6061044340321
10.05251673080478 82.85610060627253
51.58949707568244 59.17405611420146
13.74447413363914 56.58045271176759
2.949749853998792 87.52346542378066
39.60213960350736 85.43303244858568
59.98465518662599 99.61440819838532
83.66727960275183 45.50128580070323
0.3697877252345838 74.75298966001264
86.29865784952797 22.8116523977886
1.344716147848143 74.54986357392031
96.99946639221115 53.43089519812425
40.10266840175198 90.80347700901046
25.06170709493075 27.24547357271009
82.1424067324634 41.88528423260578
64.40660845636251 4.972687906824447
13.10479724386189 53.80635549817316
9.183595300622317 2.691613672275353
19.48672190597166 44.74066442900542
84.78438853191025 4.280749577579601
14.42365887392677 76.27103205704768
72.61469193889256 38.14381062447684
93.44368663927486 30.76554686395613
45.88868349494611 73.05172288608986
78.71686745859424 17.75349100575625
47.40185734033062 50.51040784994466
52.95937414228932 81.81445604638417
6.818098872620212 7.978126730659003
59.23251479758787 91.29981790392101
56.78586008149067 72.75339848955684
45.47619777652862 49.24748959142894
12.92309147634897 12.12628539230737
89.73077413924661 94.99498099575648
76.84175339877885 79.58118269639071
82.27928703094183 74.48626803718732
2.332523564893811 25.16734879883282
17.70936284265508 50.45590137386189
70.56403590851467 22.53301876161053
8.657784681526836 14.74152018603044
97.56360401088799 86.06282506530962
56.0161118730053 69.09850804622656
96.14370279673756 30.96471919454795
83.64560904982754 48.43495068178492
82.2964246374424 21.20216602478215
88.88818165859092 1.974192896964104
74.89536845516986 47.48042744139808
60.57594693359538 82.97959175286191
89.26548240828272 67.74166944007499
22.66414031162316 39.62657198123194
66.68140882916643 46.09685391810801
12.97068771541946 64.29940592054162
29.31970999626053 27.42150122127907
53.21033329605007 45.22211696243734
86.4256425462584 31.25960796300953
35.33540807818393 45.03935851074624
64.73098252604076 20.12420313037536
55.27769170198203 62.01728697068492
41.95466787048868 5.585441910557391
89.75559031871219 92.81495345110066
83.75230851070337 13.53718721913492
30.10339600966235 96.98294675000088
70.36259721398856 41.33345579255072
98.66468033855638 50.78686508834529
59.94893205522532 47.58307532643278
86.15872609465718 94.11175112990477
58.4661972109459 70.18775308725674
74.19610517241176 18.86555698982457
21.64149993995776 35.07594133988354
48.47760989428132 26.38464877747851
67.04590305642031 61.19383525248448
82.93001360352088 47.57426164511912
21.56698026605912 53.30546082958915
58.28635293924565 48.21379694555524
73.23705388098074 22.53509663085895
52.6738567611424 89.53201753992997
93.98770655935195 6.609588458760033
59.74389179311653 55.79851742557978
92.70726097077392 93.74555753972763
54.92816256779791 0.5595707895179356
93.91345767269145 10.43013845718916
32.27425689703295 36.27946313163108
12.69275911955471 47.41525376522898
58.8989646645099 56.47150499308675
13.55899566726452 81.2198643588097
86.25688749409508 66.16535252507228
78.32113432509675 38.79379686544804
66.02207274416297 30.32938556061936
2.781443004556915 30.95246918077518
14.31297166084256 67.34450033158589
0.04000825614844784 29.84407642043
56.85764600836319 60.56358563193056
59.93045385753039 56.8537958510397
89.21684583416308 35.71493007438332
0.5789618608841192 62.0096751735225
58.13823581515657 15.78177772991629
82.49770722213999 76.58147600243177
79.00713911001507 70.96352640918097
75.00847754673887 84.33062433418607
18.08604181300396 24.16120435290046
74.94055957381143 29.20954259982005
31.4084146311607 3.169533784975639
67.88928556267891 81.64434429872047
72.76460524150728 29.54811501801539
34.22919595414831 42.37926146946796
99.43972077289186 95.21770948374515
50.02101493815722 90.97196381355795
38.33588477851185 81.79614285375108
57.42738436382513 58.84761633537248
71.56234687335932 32.55767737554518
83.32872178453813 87.10376460835103
45.1771081195043 64.51848687452059
2.312149746878717 9.111915722320775
51.05981184636349 27.64762719971534
27.09894301169415 87.40874297651492
13.498043581692 13.88830353519459
51.78495242623635 13.2190568956285
39.8983121123883 63.36772810601612
14.44521452971829 29.80426861794026
36.55112896241264 82.90627064614497
25.82363506982231 5.030445048239465
50.58273543341183 31.34716625576969
48.88515955798507 93.48430523146715
92.37870269719669 17.01582327916821
89.78946847122367 80.10948600308667
10.13586955405634 31.50957094713592
71.30411951758082 78.10323810446947
75.06462808918101 70.48720438172973
79.64263938123308 98.84407775052715
86.00449726725343 74.52378991518968
81.4159781783423 61.10996792922911
97.09042706349109 31.3241327415196
57.84961510455977 44.31998583143253
16.6076711045151 62.74270921376647
88.85412321998254 26.11737954043527
87.65697367695947 4.387877677538266
12.72465427677631 78.72175522976644
22.95242782266309 24.14331092563907
15.23525125368788 41.07360779458553
10.01241815370612 47.59667388744582
36.24355883428115 3.715396196379871
62.35977561092433 80.79257444367835
17.39749280268804 13.87603642806243
95.42339068961158 25.63129729210726
62.23621701215526 85.2826515567094
33.6465398237368 55.35948658250359
9.37061699612606 8.962338876320876
90.53396528479939 24.82292813261843
62.68743182627558 49.99584774966497
32.58097569014785 96.67678411759333
66.03849957022211 43.39615942498437
54.04697204893438 47.14896566811242
68.47821329296195 94.59123018501674
64.93550159206083 48.25777777021077
80.92838312705079 27.8110249266221
70.45640944550392 5.028699707627811
65.4424684404655 93.46460030384098
46.87150953006962 66.71384579198794
78.98222646377666 89.72605876192742
7.186991886855549 67.10590963744215
77.57735642549422 38.06562566499813
82.46933195576759 56.13234082066251
83.80350909778259 18.31445166563278
23.3941627407104 31.74248211004127
84.9511850183508 5.370376968917365
83.67440205456158 6.959777437892356
71.80115128666304 44.88024947166763
15.36924483421118 69.97309179584781
49.80995480251878 89.97869822335574
50.84468647188813 21.71848460886468
76.06683639220314 44.48603517692519
20.97534976884494 8.001450566384683
29.56805381994134 4.182375734101893
70.00574099918117 82.4815017741164
74.38477411186781 53.64014782352342
24.99901950856287 47.55890479017098
2.328200867375861 64.44973616918713
61.99438823970261 57.66376914646213
81.32004211377253 16.51794190867553
53.12374666927741 74.46682674506317
56.1267700816886 10.55860812051248
87.40211658713001 31.68848420254735
6.530791454378696 53.73676859196197
19.81653708142624 54.60785138938011
32.18207263056922 14.25096155648935
9.103858596573151 0.3844693680313226
88.03006067488577 98.40089791563248
39.15932508194282 15.38586387943696
95.29271716330794 26.67205232481678
72.49938175295652 25.11415536203635
64.72744426986513 24.44522928579021
3.22730535578613 80.11527347170163
23.27440329743901 87.94867833738809
42.98331994317468 55.754858778649
96.44047689280599 91.60584677877583
56.05716722147752 61.27175226894732
33.69435036078666 82.57285388624115
44.21554095564987 55.62734233503441
33.9111437701952 66.07885801794991
28.08432379208121 73.31180546461211
86.54060306194415 51.89743162653847
51.12948983848607 71.94721656369022
3.322339407406623 31.85357028766805
47.587539103039 29.1413665509744
93.86779914967975 89.99412220354689
68.15662127251019 30.40331805152452
42.47108843564573 2.065920737011228
82.14988406138235 49.61739698451923
72.9930585329727 83.59204871183455
47.32546662790616 4.660730284440469
49.42796875407373 19.93788830364105
97.45335715568837 2.103636807290784
60.34966779393167 58.95003677429956
59.56201816089742 37.37597861997389
58.41625175917472 17.36857124823027
80.69878112815343 32.53377410676681
39.66816641790122 12.61642758193344
32.98488574046355 28.39576350509637
82.2195862516939 31.45106362074347
12.05350957605715 15.18420866740096
46.16623430018053 6.425818242201503
98.47429995711968 73.37911444114673
20.38832977357947 44.22311095990715
34.2847857332381 93.76508466096114
53.09564975380866 94.94447491341757
33.40007927288553 32.19425399802287
87.04597134600446 1.477173439664672
71.81603065349954 51.64490532121208
19.91095589194473 62.73109729257352
45.80746317697023 25.43743668451201
94.81234983502175 14.61958938324133
62.5150903124304 24.95554772164765
50.95188683882245 96.7170530925774
86.08337289526617 15.19283652570608
97.33469469273314 67.79443332992759
99.06737377232665 11.98625418658134
37.8259147735521 96.90781854196305
88.73001666812038 84.82762108806878
98.39010468772867 99.00203286545219
71.38225661233606 23.25275891514511
51.47674737121481 28.6448699565428
60.11091967217194 73.20065327201637
50.29922085159374 6.595116590458566
81.94591439996711 68.10895171062488
24.00970564159326 29.02029035179152
67.93882990084705 88.56895316975657
10.83494447631041 95.16106335092937
78.34071429097939 81.24995210547378
45.92584042725243 14.4806319194607
93.10076632969958 76.46129891338948
42.96859574773826 33.58144399042538
58.57836691934857 83.63184735413164
32.30240875060659 76.02554504406399
19.46567228476219 30.45151409623261
57.38974800687483 75.52682218002731
69.60174446365697 86.24434198832908
17.16798249526654 68.75601878134246
57.66780090371456 66.78102622532782
96.09343417702318 49.81709335967454
69.50830160938717 49.2748146402508
98.87269356486847 10.93620142598222
38.72384086549483 46.35417123704875
95.10861193499628 72.92094751152376
51.87253369518356 47.5325660709962
8.327149557777213 3.263635183872935
82.08044806536152 10.72634111298019
84.38261403832706 14.42491098823796
20.73187735490434 9.080782479147091
1.439300042218375 89.98132885230143
64.24803608689338 54.59602792814094
26.85998427861609 5.075045633107046
22.21197806608911 48.32519403708781
4.301556393783615 73.46483739390115
46.49948771872951 13.59065243925107
82.99537372227046 25.89000249510601
43.09758804184354 94.51496617010432
64.5149514548185 96.3586923758988
31.72447823695887 64.19836527748103
59.99969129286217 92.0156306438568
59.59272336327327 43.58573039943806
18.46226649813206 72.48430485748356
44.48800689863869 47.57797081314642
8.210712870049431 80.67553881769794
47.27827821116357 86.86087534153403
56.32865372110962 11.53442454703222
27.19398148524039 27.35236912664382
33.36413042146204 39.00330444680606
38.38324468667215 94.16327449077134
89.97215489968784 33.70539049593219
37.7990255159097 89.2825725702493
89.99304988190666 59.63335827611687
45.55029461559276 3.947762100909762
64.00757208596728 45.34629971561841
95.14703262118363 69.3124568770977
40.44651520333355 91.86378652431728
71.47834624002462 25.20100384325411
84.12092847397223 92.24909604935641
14.76402361492137 92.05625260402948
20.79385353364103 62.0716431033388
18.61078026686814 65.26994354620055
17.10693367279409 3.198861650716055
39.9188034970483 48.07475873479084
1.409496187894029 88.94026162057609
15.35919568021708 2.743581195899174
4.53291251050341 92.66902150980177
98.38967542964355 20.12987342200408
35.59239436289126 91.98643854533199
61.20457466523685 68.51708187742132
27.63470471644332 60.10683569175081
0.3762076282321737 13.37048339534205
81.68197782193673 20.30268246359375
88.92682844731308 50.28317530139017
18.93827559141462 25.64695797586315
93.76755677936278 92.19299526808888
11.47479490101126 36.84267090515765
50.93640334904737 91.63884430629528
22.39724788016657 17.96366926685205
79.18107704771504 49.83116424449697
84.79566269827417 57.77366916384529
25.99218592051657 73.96349139868985
25.69598721247904 14.14643566687247
35.64046713482428 53.22240157043785
10.38317094070375 52.97187792918231
64.33940206919809 3.270397863296032
52.63853406337613 48.26765047523706
21.40182687904438 51.15950794898696
55.95767934552089 37.70727224753327
35.91997099992454 38.6516286525234
87.55477113584625 35.12689123676338
95.86112998507411 61.49546194122834
27.51931704673044 54.32091502349444
51.17635036456522 15.25657454892688
57.56365679886222 53.97543332900864
3.926115319466403 97.97249199224801
15.70283156783898 5.605827092138215
49.04693979882136 72.35152036064672
21.08125552230335 92.57865898892811
55.53901695947926 90.02233328419446
15.51261780046294 81.87333577410658
54.17563497303959 8.967063537502069
35.06949954696213 52.32731161551852
28.99364138363283 43.64245826791664
78.42738915172392 53.53314773319777
0.9826066768831679 83.17403918193853
22.31583879915473 35.87224609310561
79.93270529803759 80.29064519389307
72.11036390542996 28.73705722902277
69.18540421931351 73.25119706300379
38.257425116497 3.096679898628115
98.89973155537548 82.76586541748433
58.04031484097241 87.84116791399342
29.49035588154952 50.07840456870533
93.78118093036589 41.55555594716741
47.89639528604592 34.82705708973988
17.3303578263956 11.06996465270605
74.63368174929228 10.68274069801194
10.13152350016389 57.52688880802572
71.36737594774276 12.6425347057406
48.37520272987617 65.18430504816791
37.86596261423941 62.47898974584692
79.02345529055417 85.60672679651384
0.05556523409738851 23.0682722949947
60.58655541311575 35.83446464142794
44.74683712587004 29.75913656929078
56.38929464640803 33.09014891948591
78.65155345478996 61.97587023902977
0.8804959542089347 39.67648439289194
20.38430549687398 46.36319225652166
76.26520267432778 13.53159514587623
8.961667601247916 95.0019669202204
39.39571357240918 51.97592424575329
70.86438880972233 61.82393437879881
99.77262016941559 88.5386247533129
68.71024737605363 34.96519776779855
48.63293269001561 62.43299948707395
27.38873610890411 42.20338895982668
42.2392559028956 44.86046198036271
73.74485233035985 2.896423956886881
25.20507532704915 83.03375154745574
87.50086419080331 70.02561842255119
69.83929779373565 67.73407510312462
50.90279484296001 57.19177588130808
21.95084999546071 98.33436450257425
52.58319450798309 70.74924577208341
56.07752772036637 50.45621321110855
72.62580413615726 32.38243988469799
30.58516412288864 0.4947961679823803
0.537171627527267 86.41348698575284
80.4994957305145 0.4792749103394301
97.18097291767272 66.77897863415275
38.11122525702905 67.31578038833464
41.6179768879781 62.92971698468774
70.03329003103177 54.89761489713626
39.2688308778494 73.26782473296485
52.61073023771878 49.38573216513243
66.98167204162387 98.26774527579668
97.37721302750215 99.15714108154846
75.66483106072459 92.00192061584622
88.19038137126681 14.91418731768914
32.80041646663921 17.15686729519124
80.07430148476138 52.76043074625728
89.21547083119384 89.33846517303088
48.31836272037962 91.60281152010455
21.08718183649475 99.18164835954713
4.512189359853743 39.7339418796106
54.26147611988345 98.7186263439053
70.36058994228402 75.84165886690155
81.55077023802117 11.74487343506549
97.3358629888901 38.17665217521211
28.69142894591581 46.48736632763419
72.56040338458934 63.28214608554028
62.26812917046278 53.79297373545378
43.77300175853872 72.36305932054968
50.03682733599702 72.08496779208993
57.38373648335078 19.37098240306575
60.64144099398979 43.52167301680174
94.75766102111004 74.80678997721961
89.07288301138999 23.31656969316629
86.46550202825817 6.416993869549033
8.287565093134246 18.31400933695933
3.100297517182203 71.02349375083398
73.79642296320907 82.88945115409481
74.35371708538436 72.22483017173741
44.67358431867253 95.63094215829945
22.29144509386574 31.58989488603867
80.04719015165088 90.02131267437832
55.30206088414394 75.94234709748197
57.08738958166207 50.78351544678576
73.51814363639973 10.67072502309812
9.383365785308639 25.55735644276149
1.819703886271395 12.24716177551983
32.40460518044561 53.5507766047275
56.26362141726867 87.45825824246147
18.58965339176687 46.34083749479975
94.63200654044206 13.54408301634503
80.98138989787282 49.30218951247933
55.49394089257281 12.28490629816794
24.00295138598646 57.19877758966473
74.39889721946118 94.22875779918269
25.66350074893907 85.09468423379371
0.1111154218140958 67.90976910534023
14.99637803452505 84.73887555789359
41.47728306509786 21.01704099592757
20.65284417024396 13.14248918147275
20.59516573487688 30.56533181757493
27.37841741573721 61.00995767780176
85.32072206521276 27.77297705504965
1.653355156398663 37.2621465740216
59.35753333543714 73.76429527712558
85.86555242300827 59.62469947687121
2.697811788368098 84.31049674269813
62.24394732188869 90.25379740493578
28.77222900356965 26.45973120029485
10.88745636649354 94.06097275250737
70.58705915142856 1.39699953371468
52.75442122068335 44.3322446094077
31.6910424963897 81.60363022207403
76.90744988576849 23.60520738430238
44.80202009643362 53.50568428248788
16.939784336348 96.32782743238293
30.64776526344101 17.18033495131517
97.88181631088844 23.86450733287863
17.82531688069048 49.35815601890503
45.42249683220059 92.55133360065224
49.12066539211546 84.89589853329396
11.0866221869578 96.93864032232028
27.19212742464997 34.7639767567136
41.82254836376325 80.4614240696159
88.62338558437681 37.82647039849232
91.70436037983788 1.32927990760796
80.15475728332592 54.49305780778813
6.017927222233382 82.58666329546082
81.18916546181453 4.186622389642318
40.43949963586895 58.56153651864215
60.49840617430318 8.928302097424245
19.58979979541227 65.68477997536306
10.41959963259273 97.734483073287
62.34610195216494 65.69831820312051
26.10130301321475 38.45907590531761
76.73627581200056 1.504456883994749
34.09376285625451 24.70774211571158
38.15862048787768 56.21475412053396
44.47902525536393 17.28271799104321
92.83761566052328 43.19706891327385
12.61307442964427 61.41694068887521
15.45641287587602 71.04857768232085
41.60756543599004 58.93317332394614
7.595676402979954 9.875085284926902
41.05809225666419 43.10275551108606
95.23856518096382 67.08561879488187
24.51071477149257 29.99953426363598
78.43064573493153 9.897172160208457
22.9442405575114 28.94202478227382
52.68913779305814 52.89955880760826
22.53278144603761 9.490044603788304
86.73236652104517 44.90416205378821
68.33345605544496 75.08900775826962
51.04326369128364 0.5596588954062693
63.26429549004796 60.40265998580696
65.61430270895217 77.89449779420967
5.862473586239671 51.12425199868007
38.56497852441041 88.33818041022191
0.02816811464932039 98.04544504886778
48.19179415103758 16.26937635841757
18.5312839589134 5.763009750174578
61.25212816386586 76.24068515927641
36.55759500817206 12.40889185052091
14.95768160546305 99.8158264990174
13.85755588862449 96.85926963907207
30.22494668255122 38.7463614511421
23.28393240654608 92.15531434621482
18.91239789675349 67.45990367690777
74.65520734392392 20.87747177739328
61.34502022348562 8.247681695499173
16.44955821274014 23.6331032598269
68.07722169108902 89.58738984470212
54.8662938071793 24.50221034601141
51.46659240069609 35.47026181179857
41.85890728443667 90.40010759886131
63.54898112878971 35.51890022492039
14.6757434996655 34.77172440293909
49.22463646085393 16.01585112027388
14.63157781145581 26.90124888367846
95.47697789608358 60.48249584673098
23.73594716549148 55.13995947112669
13.33261826787838 49.34867318197666
14.73228544821643 43.81672833796092
38.54725537327128 74.07865556162245
34.55190714393736 51.29954347405078
90.92227289760716 65.66536170559931
26.79701424691601 80.57306385275754
50.14174068987175 60.76094923206923
18.27376043493204 94.99685031354916
73.60068197701912 57.92736149058099
13.86812138565053 39.74823999284214
59.13664024147078 70.81081416485701
63.63693536580961 2.458552314817292
33.87022999516893 11.57414001145438
14.45152567860582 10.70939655188684
44.11302721902683 93.89747853344844
43.44745573447955 0.2271497781919727
5.42107560655398 75.13521501272086
50.00376126680342 81.98457479829605
6.50758825197382 3.295471750089737
25.90867600318578 48.08251119138676
99.38840037641289 32.9161676662067
27.53373165041828 71.57966588051033
55.95979328591825 24.70972034005503
70.49136115736067 96.73297262221297
46.46240802368178 33.76077912304495
36.67746617032764 1.626532641826447
81.11999300911442 8.830706950238422
63.96313399514229 71.43981039934879
49.52903705440833 35.09249490540184
11.0399063283352 55.77225723457605
11.80616787967414 46.91560078051168
26.0687293122904 25.46873476925476
64.76238861415736 62.92562948912916
38.34164487703409 52.18404871037741
88.63045913858937 97.58012083656094
52.71548171284213 86.20672260824242
47.4237629787125 61.18022816214241
10.98568446920666 5.00203874671662
24.82877020481111 95.79084948474353
52.37895742357113 58.38687430061197
33.54148119177427 27.42513956664536
29.87497055882341 89.77068012687153
10.95117797741177 92.93659903833897
27.47658357764393 13.38961943887917
1.081424196420363 67.60078212590109
90.85556936775606 9.427690468459023
54.30351526027603 19.68977515127908
40.4620045158227 22.82462504452869
10.65195720840979 33.63708403914917
82.2408086983983 2.709259569341779
34.13757263840016 97.55286815133027
66.74830877069833 79.78504184387072
16.56605204228496 1.355178581496293
61.60852889307221 81.4899718097725
63.30393489774397 17.48736908106064
21.78238540857208 3.882713422439788
48.7402682317823 14.07188274308549
68.74435338860762 99.02228475476433
50.0588657002184 46.36013038703482
70.60347991580144 77.06838808309098
29.43344961513779 36.67714058317974
17.8476141561185 52.73001340942351
16.25547430649372 11.34808495884014
71.66545528778005 29.74849360384002
17.81092443652962 31.78520436648964
45.64030890928754 9.888448255325587
99.34857637066199 94.07076058809201
82.58885766736438 11.68252609325232
68.75040587325243 62.53584774751504
39.22284618627984 81.20672449062963
49.92976023012343 63.62765909416229
29.64467783503418 48.15734511746324
21.61028975397463 12.77255645990039
63.87188818135061 43.40621123087517
28.41565117573583 96.48627996691637
26.80202598468526 59.47170601692012
91.56530251519104 86.19896715099333
76.21041789749164 85.75325377001333
16.71712840219333 5.296083731289801
27.941234473192 1.416302484888844
20.83773601502256 18.92074804564058
13.35764673353467 87.17088538595816
2.165707456422395 41.30362285079074
72.52866125655046 58.28924956107604
50.43079896450908 61.8134758762907
44.51464761280321 48.66146846633194
30.33812940670667 25.55410326652831
84.452368271106 81.25320845117025
67.25021530719879 64.95794707888309
50.68012784516442 18.60917608704642
61.35803272324161 46.05352751260912
21.54978752510415 72.43411628951084
52.08472056529779 54.65267368872902
76.21558325814041 84.59981187091073
27.47901177878356 20.83029280417633
15.99752097732715 74.15676131675852
48.90998463582657 89.3607592094897
73.20314330035626 28.53546251080427
49.2606575511661 37.34464518196228
41.49047026416565 84.21777828903272
28.89252056106919 58.81082954340699
73.04481512129276 93.04758042351283
94.973413039203 82.44808145103758
33.47507020286818 41.62531598418369
2.054290413004027 75.36387734501579
67.57144710418889 24.97354661137862
48.68406175964061 9.550042742250682
92.38702920635475 81.30577160997109
74.73682248456383 27.36576789283352
28.97144382967487 82.42948058671138
97.90709634686206 34.48425571671795
94.79418686887817 45.15932626985017
55.80767942248092 33.955066589396
82.39441881127026 99.41589792226117
39.45409178117776 95.94125159305905
8.752278965677231 81.53598820846604
40.91352997596456 37.43949947938071
43.02821583671054 27.65470119871417
97.30029483416162 8.687938546132985
91.49888166690897 79.38397835624652
67.9489414789485 55.14431624987846
11.28037860161596 57.66075314253843
8.060168352488779 48.29956030191696
35.0882110222102 67.72853060140532
18.55204091278141 58.07223296696346
97.13676082820189 62.88737847017551
22.11756636485577 69.67467843005846
7.404637842240468 78.83931972447692
44.10541000572938 64.35425847258601
77.81897736731523 97.63513146389067
88.9092204746449 76.93915611350968
98.45317344669394 44.19712844669342
83.34553500148664 5.743917926797703
10.04109362002765 35.56183191683782
68.97959271782348 31.13854084718613
60.64084722700559 21.68656685955745
43.63865252964776 45.99884754715362
66.42892186519541 92.85185421511578
30.89624495033572 89.7048129118417
39.64182857621984 77.21524709451619
83.71149136273367 34.90105299607082
76.96750331700846 88.62918187013932
25.0472656154659 89.83892974849121
59.0165244482227 92.4056222842262
87.16807177577269 36.15359597005492
22.64720281041122 90.34552048833818
2.72787601304626 93.5653331887314
7.541481536147334 38.62381414188044
96.4251145412848 2.322005803598158
32.69151445473279 82.089313199552
64.89573005765874 51.69637860360101
32.47821808903299 27.45819512895728
40.86825465916922 59.64158708287824
54.18713198866506 14.64914860039947
45.41416277980044 39.22951402656008
90.3149201887238 71.63338813271088
99.25757423716468 40.47195208045337
79.32649168547734 6.25590612172075
73.25051621082903 65.91285279801185
40.19828238552862 45.17618787165335
3.912284222643604 87.95712403719413
33.09930219615393 70.18550021953259
78.00921892627537 54.44037185590284
60.1861623840888 74.3663166543196
13.68660329389858 89.31608932921212
71.62975716067196 16.65435964159143
39.20795549844184 79.02576724180318
54.92800318899704 31.92708568117848
85.07896727819981 44.24976565848864
60.73995163395125 78.42394444939143
51.35061961151769 12.42355534612836
16.85728737470333 77.12091438536437
13.07693103453424 14.85296269568171
92.3378205947224 11.89113058374969
60.58402412234511 24.60781896498302
98.87529547189075 15.80701521651882
71.97110220332848 79.10924072162898
5.699951004052002 50.06720486488492
50.17051000320076 84.62093563963903
22.29083954191259 99.28491052963867
96.84141815256423 15.20893965851061
28.48464585158501 4.169887861868637
98.21050833332438 51.67856391974772
71.8786562271394 68.35305344769166
76.17821814743769 49.02775452303538
95.31989812446865 46.07063824490864
90.97623134480685 31.87387220554801
64.20167712691735 27.21558691014133
51.76676523369316 87.86324442435406
45.73523566071428 84.38238194385656
24.7235009050139 19.85131819603644
40.09717623043713 32.86196921452272
24.82602079429429 67.0719378048105
95.51118431743126 86.82242046863144
52.30680644408766 9.90472808550737
13.51369241022314 88.24973532256402
7.697938551639213 89.14612892872626
9.725307832099734 75.15721675445046
71.93701001469505 31.55375852713181
1.185582126427119 45.14972247423641
90.35207001385984 35.69258230369085
33.54776088032057 29.30461408512085
44.91195240569026 90.74292317985133
35.57679740430318 82.40344436276713
75.62006369091823 5.162382736153656
71.79280903398676 1.369423224997076
65.42908055500052 25.35567981164612
52.08441141086503 74.63577833542472
23.41629261563906 60.0442754416354
88.53761945025764 42.61227027143087
85.47792991316494 19.11485162965088
97.01025638802777 30.21406067863414
75.75450671826638 21.04492220981855
13.42337846398338 29.48957247326706
74.64274993177931 57.54003064009836
82.79717318130486 32.32096999144807
24.16136113467836 69.66170408337925
89.74586703437814 37.58051940634812
58.58067191949868 89.56236828352328
58.93049598797073 40.0426845536133
11.87869881293344 6.643165535299639
44.15935029281221 25.86455077584684
64.2237743912869 84.39253481302303
24.50451151308902 60.39881253914183
50.12098008086059 76.70914901270532
53.35646165495848 78.44354765031923
79.2294339346244 15.78720177745589
4.39564091288253 56.84333998586335
7.03438036630925 95.81649585476143
62.51195160132557 93.09080157450835
85.6625997742667 16.19674866403505
33.9681468301703 60.03830590489567
7.703313397702438 62.46229909747401
18.66093853293833 96.86499349749748
57.13780592333409 10.7191589747542
33.89892462154577 57.25718622178369
60.61728607560703 25.82226145072521
0.2377308488708244 8.545618146184214
92.41586451074716 62.32563854218373
18.85020588096217 34.42487335590283
45.96632454441289 78.69105871291127
29.57474995943542 55.85939323177253
88.53091850324329 34.85100694357056
37.05985870283234 90.22303036213481
88.58945245582231 56.66946662843124
59.59939109431458 46.56088464677563
32.66463204386623 37.21581079090316
63.26316452944514 42.43457852937863
76.57107841370322 4.783462884129967
42.34463894970247 62.1359720959437
85.48955206065183 88.78439631441447
7.524710773430634 98.68844770799538
66.08907200451173 95.64922310638896
11.68734880373738 37.89586460981367
53.41943915731208 30.7743616370592
69.20894449840958 69.35274586207018
60.76910103067785 50.31783593160106
48.0841724451584 49.68606157120512
74.61372280783027 8.874885196698465
47.41944775207655 71.55226657008306
47.04605833493968 56.8403952782422
69.36297806097066 59.46311069652486
83.93581640627055 72.31744176477602
59.07281137602578 15.28642156747613
43.5592090065117 39.40227070871355
97.2882788212596 32.40634936623526
61.48442721557963 25.30836879646709
15.86363097828435 20.34369282693891
40.84339633138421 53.52351677469824
7.361271764699634 1.62153373381302
26.96810174133976 68.79504190975597
55.72579686180985 54.25530246097195
47.83761908181934 3.761966236990653
33.17691652632163 42.68495585501718
31.825313997216 2.09976951393566
77.52708151725501 32.59479985334107
37.5164359779737 58.35664038354797
59.5663983364028 21.85977636191032
96.74228743765266 1.281771983919501
94.12397496290239 23.17526103162056
10.39009066574846 86.09760669785753
86.73174296337608 40.05422448392951
30.06661251990148 97.89903897985339
19.44060441389246 46.93967258204181
52.43553972278374 94.12408595384268
75.61717561079459 17.24804411592902
19.14749975661561 56.2673946040878
38.79390137448936 21.89173509814774
74.35198928830857 38.80744699637373
81.35978176115351 56.23446960838403
15.53572602431217 23.248366601208
75.70396767348652 57.16717674563941
13.84630612156298 91.52666157524649
67.77881637296655 79.69496512685629
1.499167874802923 20.03938677791169
76.87054716494788 21.34209103374617
8.815767406379955 79.85465123009435
96.91875981519095 45.13229107602532
77.95298891237337 82.22419847527006
28.79746191175651 28.34254437410161
92.95605440903884 6.551002612167872
39.66887447239575 1.580910290852749
98.77193263875263 0.8966709237075509
79.68416347526232 47.99037176559414
5.360548166482005 79.88328565271094
22.2410195166781 42.16069149852296
88.21117996014949 68.24195588868399
85.6345577295471 89.85963503966636
52.56090727576719 28.78989162966126
43.32702929087234 13.42962247996306
78.81257621318929 34.24128851840505
87.88415171792448 7.314574882499993
26.80253421902297 48.65142952843053
84.04296979274766 73.38672206088819
70.22865507734666 10.8703815278396
94.96621569741363 80.50805174906083
25.50540992942262 31.96581099444909
91.96338064583239 29.28666486353998
18.8143530440221 12.59904689608639
57.75067751319126 37.4364870712813
59.04712067941811 72.81819364344985
34.17557847261205 30.14752876992792
17.94276770257017 61.43128216516668
50.17314809793292 39.0818353752806
40.74969214450213 14.42306782637723
34.96609259500015 19.06182086891966
16.28181049247799 47.94581967700637
5.067684287318672 67.71764064791805
17.97894517911311 25.1502571871921
54.56146099476829 20.69938589798538
10.03660714853631 1.021580691265819
53.48767787957693 26.12026254139076
74.58954352176083 25.55097067703682
31.17427755925882 93.50964165148335
75.36394057908426 16.25978483534978
79.48919535464178 46.15033115406052
77.45194634061727 24.4336347051651
13.77712877945942 23.71628674645025
67.1659302695513 43.36019485266061
39.49168153956228 41.40319158205926
10.87293170089513 15.38883728798844
81.53587569680334 97.72194205690423
29.1405429795293 21.7883730516948
57.54737630004076 16.62503211930958
35.14301561029878 32.68498179084362
9.779409624347359 58.61999449322612
28.09736233162769 52.51918911322015
11.26583735783094 85.38029305153935
14.64215396753535 89.79826240618698
70.15771853123519 39.46494106386655
3.948250792900188 50.39470749976045
47.90807652484381 20.94846215990826
43.04515534594995 35.46122005778258
68.30329584594078 64.59049888196908
59.81722211823169 7.206007531656494
46.07043235235423 10.84770900276877
61.95881660441551 7.520857219192881
40.55366134592643 86.92314250363417
0.02864027959631368 18.73045196675566
22.24620145411064 46.20005679920431
60.92683721093523 51.31237288069723
57.94737438934251 64.66722882445561
21.18946316067066 83.80577479122196
73.10366927818509 60.02265679152386
27.1891693769194 64.30445945238051
55.96769139045692 56.41190228455756
80.98526922876206 67.72806073479849
35.27051275482219 91.00585972149344
85.19353346574729 0.07514221972619418
19.40092058206168 43.69412624489223
46.6347576547323 53.86782894443576
90.82433767145682 70.74607958418301
82.21606442481004 52.43121277951921
40.52815701449745 31.86541966934204
43.57078222698474 34.47070387605911
7.797944054951882 42.48205764745489
72.23238810231607 43.87405957941032
18.54613784626966 22.06601131865656
5.40060439847916 56.41516025753005
81.78380073865725 93.42076368894736
84.37504950933389 94.9577022921365
61.99241411539596 95.14832133277889
1.27652142843795 8.865935839131069
43.16448623672458 96.5835816309622
25.6093013024551 91.92458478619115
96.39670747718894 44.20261509940663
90.58503107589853 16.46356251283008
47.11065438094624 43.85747923397228
39.4624781211546 31.98407938245801
73.99007937606456 39.84188900557994
54.27249379970547 76.19719841104568
78.51733992652437 24.27241229694444
96.12905060016523 39.76707886000661
36.24126375838448 63.85966400876222
90.52172874630831 11.78708058470888
75.85905076623281 27.26452905778382
2.294521086332056 33.71900283413805
32.4226040944819 58.39528889089004
3.779107947471563 49.29150785619186
64.00815141452561 31.32421900013705
14.93858138725109 15.40221896665292
78.83958023008832 45.30810995611854
24.47550450984413 39.86427214942668
94.61582723071098 93.89919055184534
4.379723859555501 62.29185536347364
50.93158632272551 48.02172747755753
43.58882214935215 49.20423738496333
83.17742987123128 41.68955285886575
53.09426932042742 38.31101928983605
7.645333722193291 86.97612670353014
53.58324489347174 89.01851694326922
78.98233023630758 67.22070288543159
30.42924463964144 47.50555143097478
38.32241340929206 10.89541304437326
53.62200878104944 33.59042380789428
30.57925782089258 68.8324511711584
40.18856285171235 81.70930719681213
3.667183823336791 7.397563497898639
16.27566291538698 69.37571817051919
23.17880672940856 96.69679222431108
73.16742015180169 84.70255474458295
2.678592466457129 20.0118014044794
59.57954088499973 83.21963187431263
38.83599982734155 23.73353490681952
65.11513502685482 27.66372758634855
67.73754265679013 96.45267806535431
69.81217474023515 62.17288358102636
93.91874533639147 38.93714426174337
16.64021314351991 13.09680140121479
74.36367803764136 16.09335996924501
7.736831053157993 51.0573090939497
81.31438806687302 25.02050159938295
84.89730364514131 3.270447886264408
13.09581863812792 9.318064244763779
46.44775001664615 83.588793868997
96.13196901141332 35.08983588040527
21.37350567817921 59.28552906074484
54.75313779068619 63.79707147336988
1.132467638128187 63.97421912334122
39.88451624384246 30.98959430460731
71.77298602913632 7.961919724896076
72.56982633336953 14.17780763700254
50.78908975926289 67.22068547387553
61.7186534782269 88.45304036714454
23.15166096205498 47.6946238857847
97.33694369452195 87.11619738810414
40.82491839566212 18.1972288477809
27.38076859495254 94.52500012282309
90.47375849606219 96.7301374252806
81.84655849380675 15.55279452133043
99.36985105421573 42.29823435301346
56.08484246220637 27.43104558396856
1.610296785941078 47.73161627738742
74.69033321774849 23.7001372530316
45.87185943701391 53.14841348212004
71.60101471218967 99.46329027771353
32.47933212721161 25.58295472354689
54.49983824625384 58.87546643133772
56.73559899311506 44.07503773532451
48.80060863125532 90.46633020612566
1.910997205670983 54.73379349090297
82.23227829822595 14.57375220599214
86.36584009047331 45.96372113858459
25.24398503791839 94.72977931434539
46.86054760465596 84.60431388502775
14.42266863465416 37.66307634496479
88.08858557399911 77.69318745825427
52.13535386491362 78.37559920650003
56.74656835086159 69.85521505024636
2.339191357672004 45.1580473572692
70.89680611550028 81.8240439206553
95.37275029574204 40.40756831998279
16.75762835300032 15.93983669246524
21.52380600335193 77.38422231856168
70.27299341997364 50.05490721726118
66.78479678731733 57.41887467172533
10.86172127165936 71.54688765035729
41.02860968443939 72.65497550735299
33.30764574106399 16.19452883548357
76.5142871299194 57.84439542489125
29.52917173601126 79.70620384141803
55.19663236015549 22.69207681071287
32.11856354101088 43.00345635390946
93.71429573251336 61.01183015337037
98.42448889315247 95.5074449260111
42.43345771990864 70.9743224608693
22.92058509180648 11.35729295421908
82.837607726938 89.77719844704184
45.86720378048565 23.0064720892955
63.74659330940422 63.24628543177021
36.64737048329451 31.43011990010511
19.95935603884771 8.334141104602159
9.267906185618749 65.46626768284064
58.02399832293731 78.64477497470641
23.22779499868721 66.03651750152601
69.1477328974469 83.15745137554285
18.32401160600612 23.13090827462021
68.81782012104952 72.27543000094032
81.62826761649062 88.46794374243868
86.01823625496144 10.20132157502542
76.89178554739686 60.82994987947099
82.09400268253559 12.67658270417594
11.97187168427793 73.42615563169716
31.05583849744303 97.31873053577101
65.06472063898057 66.89116170398053
41.04197821229982 81.15465039929028
56.5682313584883 84.38328582978069
67.6561930833046 32.4800003674403
67.20117381873092 4.294977666107973
86.27490648708886 30.07539776516485
71.91810330687281 37.28882526879902
88.81614966071183 93.35293191017618
21.11518269659912 57.13859152214397
62.34236459506281 96.01129300945391
84.89518027111787 28.67710637910339
87.52321817908303 42.7892662504431
16.03969413103577 40.30206380172501
36.24401097545011 32.38201214484221
60.24095134572914 30.05848883287354
33.24656046164318 93.65466323368858
72.06032974226214 56.56154010314902
11.60197443921429 81.43897245758595
95.65334711397303 58.71192451290145
77.11598191792413 33.56940071830262
84.69735201329694 37.55557005744782
35.66440358907194 83.48363263166632
4.163542900979421 99.11666946055202
46.08104125366252 28.04638469246899
38.58910041735465 35.73266872823055
81.78888351488925 53.46857624038175
87.37148761763478 16.93721930440329
64.12103685474436 95.38899183788017
98.64300290848942 85.87631240780362
33.90195482917743 1.425517446764625
23.43857598527628 86.93441328434838
37.51887219285285 12.56745299473933
74.10743042908344 13.37155297488874
6.622673110362813 62.41210297972025
57.55991499959576 46.08340999116736
88.02056085582167 57.63050458760014
92.62360543494302 56.28921481671009
24.90086777139 80.86283346154042
40.64871258065525 77.45837404390868
40.96212735313327 30.85852213705826
81.05616133108086 90.24801853824147
72.67966828529124 21.5363255019763
95.75157954267253 72.04556278185368
71.48447040276194 63.58001760973529
55.80261324904174 4.19326063655535
41.55838657850385 22.86997303736601
24.89602952194778 25.30587303525787
59.08508672758033 51.48707428455262
60.46839124591211 5.236187948912416
56.15870700997085 88.45750386503732
21.84276671807649 85.53855491452329
79.04410633791311 36.76200147476663
39.35850069050127 22.80600989446141
91.1830437301219 41.96246653641079
14.84990834727714 83.6647118778655
77.55041425656414 4.237885764032216
44.99195560174537 10.73799641563419
24.53866445312183 71.48823687120861
20.80724475476105 28.77176969850342
97.66629266234713 14.4602340693362
51.86178971898999 83.35267819301114
2.069100526601022 87.03474922983077
67.23678899557358 75.12256281721426
49.9478729160459 87.78931594201799
74.96734023470694 60.33287234543115
71.50402740640405 5.168886167351396
56.41750147287217 52.53059416520929
61.53662211624964 93.45660001807235
92.49246298210001 53.45563868641157
7.470189518092803 84.84366498981611
96.15695349317392 6.190638800614352
42.11418823126639 27.88097671953928
31.19576483311548 67.95730340211999
11.3381791110358 40.8077681663639
27.97769040891454 63.78206328948335
33.1824519486862 0.6449495412568769
98.87643347634489 3.719264329583078
39.60017678144067 29.1739796245173
98.86493031432173 48.87213876989013
19.42951817414212 58.52573584093044
38.63811972638797 16.31097259049949
42.07420576185034 61.0463081076125
70.83611919428309 3.236491812528996
60.67858110990662 77.24613484014726
57.2650695806427 51.83738810157387
71.29847028816637 94.48415751532903
62.29488192058653 68.75935188591768
17.97302641341901 41.04397463182425
0.3672502488353006 40.53730376166004
0.7453347379598594 17.93646640678216
52.12427966433209 32.44473929417514
32.83407803061656 19.04217607150902
65.5562622049832 70.39559275224198
35.16425697657039 24.74044085182971
56.4221213457344 8.717151423784639
16.11996272997804 49.04452746177598
77.69088283993328 55.42081122351315
50.21331616228602 64.62372213307195
99.25136877613706 49.80164384399698
35.10781358172912 54.23809834625964
17.51540163412986 94.14493664451712
62.61251911279132 55.93170584446528
61.6410750978709 82.54429811840451
50.38864548531986 14.4492871047071
61.88061010515185 77.0072288461635
77.25800796623238 72.19356324948843
16.91245537437193 53.39423454787574
26.84984985700434 63.38383698283003
85.65741904467852 4.687445220344523
37.96639552136089 53.22594382963961
49.10984109016265 57.66543452566198
82.83441863613881 69.70653398776979
53.90563132765256 54.41605191638186
67.17259686730652 0.5240154618099653
10.47836286591784 51.8800570439919
6.169578152730288 67.32941318413566
10.95328288014587 73.28162128719556
46.13232646076925 2.943805066665824
77.78930842257117 34.39653973764734
18.61111663566157 0.8026901201330444
91.14619014250758 55.21838251909959
82.62396567649074 48.59912373036138
13.75215843582122 19.67115263751861
51.92623357418117 69.91665401843096
45.0944607624865 70.0804541936926
51.76705024746551 90.03654516755284
20.33052993155313 48.50128628158828
15.93690098273 32.23106808134266
14.86500334371441 20.08276185745675
93.17103131488989 47.84707521463978
13.97309396180251 58.48665597869751
88.3894508449175 52.33971925231043
68.77370443291323 48.50044458550174
40.22987408679731 15.37995193926983
25.85021430288529 23.59287305457738
0.2758760621358664 36.00304574503877
52.4862645858946 73.6144332993652
71.24167675835439 30.74445945046253
25.07724361485649 51.7829728990453
98.47204975154203 58.07864885485118
62.8833450499091 71.49529900789484
14.56784088983549 71.67889747451436
82.68272118362231 13.60024794147765
92.29100313684937 22.62069846574651
97.86984355094494 75.3304365007519
7.051661635181566 80.63712415616827
82.00457074476917 79.88939274720033
83.57497107197391 56.02688729148366
43.21651397224723 32.60302542257925
75.72873763026237 83.66353032056904
85.53651871747942 9.142012509301532
56.36145910826551 75.73629452113751
8.276294639420888 45.24822283134515
96.67301381996111 28.07577333707746
39.75719472686197 18.18746997034894
33.47605672871127 99.55937419764723
32.0227244640638 97.74288107667729
27.83740771409536 41.19635396265308
12.74764342841169 11.11790406962465
92.22899493449046 19.81927929059195
85.1578126924702 10.7038184592223
57.0722030128872 32.18893122198173
51.76445238847293 21.12883454303216
22.71332476949368 86.19520587997523
24.0744389827088 48.15099930127255
51.16536181750764 99.56113825900127
29.8306906297429 26.48839540450775
93.65111595795308 56.52166163364661
2.933617862397022 46.06427862231418
13.70830469386321 73.01617771189666
31.19591269887841 1.288942238929047
61.54076828591937 5.050828410321078
61.9651165033744 51.69645924820004
11.8148683758024 82.51569744983861
15.57443896347497 51.10222175574476
15.18188510525512 86.86984645924966
13.70034008906769 47.28382122539042
45.64229141443404 72.06706820388045
40.12328945157785 11.65574861492563
27.89107600562022 16.20899849202158
95.54332611783735 79.58187947682671
23.66865909643509 14.3148251109675
44.37929667587492 57.89843957911079
70.44852936981241 63.90005695844726
44.38629963871527 85.65747767890977
87.23283481461348 8.296064610924804
61.81541910252989 50.68508755078379
83.48407706155542 78.22854608702102
33.90142820551047 19.04995713235348
23.53109954203563 40.54679166309163
81.68316007345611 86.57400589035888
77.69939290105914 60.25074888174853
97.98654878051153 66.14367890084404
77.32520767786939 30.7935700035458
73.68747830212504 32.21066447054368
81.27303415804215 17.54159749718705
63.78595929750244 4.223708235404397
10.55726632433864 49.58536770998059
30.11405003281594 83.94213227647573
18.59791712450028 50.98706952845808
82.21077300394069 38.97099235207885
55.26271121662442 98.51462541050216
83.71101466705205 57.82494748011562
71.67107597555925 20.98597017823941
90.80772262418674 72.65468220379368
92.78050446180175 84.01996169958146
79.59764740822851 99.93005165260757
24.85578991766609 70.5139220816417
65.39573948341484 64.70649161561997
41.5453643247999 86.26903705372753
98.21284450096763 5.802666633021529
94.81835586408455 89.4238776087674
50.84732741365441 33.98805033301304
19.38575990670867 6.525186861781697
70.0479565002442 56.74951989201344
24.52316803960073 28.08127523358726
92.95447341565823 80.3801560821469
19.20655574045741 70.78367744406002
36.36006483188044 80.74090154386154
81.61977078999915 30.55899842606674
87.90358749256617 20.64949758115956
61.69583956176817 4.14854592703464
78.03899291584179 59.30126029151526
96.46446013159817 52.53675239846525
60.99555681339366 91.6540513789987
36.08485646943357 20.95795930382924
6.751856557171647 97.94027920641302
18.63106452817786 91.11846231279941
77.54807778328274 20.47571110882274
96.79431883812373 24.20720565619246
62.06885443153642 20.45165496434849
16.39293550445456 26.49735454414458
39.25944997697141 80.0760194095616
81.22422448005895 50.31099197543582
45.54727970755614 98.23587017343698
11.46874434721752 51.41203347300075
56.45261409673217 92.31514625461378
69.67260346783898 87.29470598944553
22.60553648422358 72.28882862973069
86.86722178769782 62.36479217819046
29.93690553386937 8.922213125451618
38.50299663999689 68.30765361964401
84.39247564759246 35.71933142376117
63.24816174584251 40.60866653414623
70.49260332853022 2.340022996148849
69.98932590506156 51.07657160298379
59.16264338328194 62.23011714945785
61.03443634828677 62.23193804269989
55.91963457130925 66.31768474115054
73.66261731296781 23.54733012261762
98.17521575925763 40.35812271948522
33.79621382959257 83.63306768083831
73.8020606691131 81.76782078693905
46.3695914997304 50.9418968495169
46.71884448879634 72.31573221013618
40.77213063311893 9.847528948554068
65.08160984535743 88.13664467474342
93.70806670078329 45.08212807707796
15.87788333489134 12.3134037858763
64.85717636823883 94.44928687380039
8.608430894644119 51.67304283330817
95.78080000429708 74.96098297363825
48.38171946336478 95.64639936948855
5.508585314006835 19.13656782837491
49.27690297940604 6.694439149185996
35.52471001492681 20.01138196236546
0.3555187988762599 16.94477552604533
64.84822730965401 32.96994332917775
21.70407365179685 54.36323212496495
98.78932911194532 81.49275960187796
11.91547865650053 31.0290463624752
41.31543864128746 93.87343666956028
52.735505913943 63.33686394864605
68.43425208899534 70.01406534349582
13.37966928520061 57.65188509641064
85.49523097979998 52.09131125796446
81.35630153835656 43.97563542098747
31.43194794436837 47.42085459680872
70.19195827530521 64.8950615366725
27.11443497055082 82.68961313343935
52.82535801198909 97.13120971896508
4.998726653546484 82.85921475127799
60.075680569604 61.66743306426255
99.14400103946666 31.91400285580629
43.08366106056148 73.15507931113613
15.12458758416843 66.76344378847388
65.78892446595692 62.57346066740853
42.2551290560927 52.20427457043826
20.85304267417008 81.09488989538536
55.8144727530364 46.64466049013613
50.72872312645188 4.447186646285444
22.79547143462752 95.83068024564049
47.26263300376832 48.14667988729767
53.85304726528353 0.8071077336268716
70.91427113662799 98.56852537836873
77.60026800666979 3.164838327945058
31.19802271961853 56.56145719324034
94.27359906954688 96.07269554497125
1.770965271444376 4.022641636439229
47.70583852219938 19.10131585958555
96.16545813699085 62.54633078871823
18.99232074530931 95.82008202712079
10.56740990788868 80.94477372524086
63.31984173152553 14.40913880587613
25.37897603949016 13.03942296467762
20.18224390674143 23.53378314252991
33.26445676634123 12.44171494756694
45.89373290024658 90.38963416143169
95.83920597354533 65.3817477070484
20.98417000112866 56.06666434355141
69.66572870036951 8.348833285871825
64.09858546785897 61.12984116229885
47.16918962067353 28.15155011142078
38.02894547378524 63.53088330528106
68.94049886536473 68.33834837470539
1.977019611722109 49.70165079599945
13.27206053176991 25.51571020733707
57.90808903073 95.70367835472659
15.94413157711037 28.34554437345939
82.90850859861686 64.06713092376408
35.22883893859665 95.76820281794915
48.78444776205531 11.94665222344398
64.09587533318687 30.27808602375943
37.69425189587091 51.32337979510324
57.73277705838499 26.82927663782691
21.41262697174285 91.58652549658225
17.26251531957476 60.63068259522691
98.02941773593921 0.03880492223875016
13.17333050506519 32.3883948757731
42.21061355023541 32.67706643080951
51.0449464118425 81.57850259847199
21.69516066619616 81.69590074255181
69.31814531206091 54.07118152031866
48.38024686170201 36.51219368360596
52.16640148732962 95.29351152561009
52.96996857947001 37.2636860769326
69.88479136974114 79.26061155753602
12.89369436367252 4.901584755679708
73.05905034963702 69.76361710453287
5.860122282837963 30.19852946005407
39.37510003075735 94.24637562480515
63.58853562067015 16.31186013223824
19.96637996382468 31.4058492270406
91.2961747198775 87.28575756952787
63.25866920059092 68.07195723115139
27.72207300419236 62.80860639274517
45.90623872479347 8.135651673540508
72.34000180716981 30.55304700626443
16.09229302380896 18.02718368292746
94.3267176874938 2.780416253202421
24.25744567957782 52.42352405305128
7.23640095206569 27.4711831075488
6.602900019585229 43.9411283207799
51.20465402562176 39.58090442477015
40.37797442239072 61.51128137813799
48.71981748401333 73.31453796268886
10.33525139069889 63.4612447546799
74.64580156116502 7.075779607826545
52.76608011574105 16.94085755844479
70.75449499782854 9.916741562522803
57.8865204735377 9.889450270226995
37.13323291750527 56.5221141223187
63.9344515383538 0.3772889274426327
97.79740018877355 48.88231907253297
36.9980946493022 13.46198812885624
63.40743003515768 72.39847256604541
52.98762699395638 29.78212460861193
43.70130562130349 24.91127746227591
62.87340879569727 78.91886938831919
35.64926239709877 23.79555502757842
13.3541856990633 46.41499702654959
17.30720244389861 47.64300405746402
19.62477023543756 16.26271743504713
91.99617336331367 42.66407899897056
62.66917882411452 34.92913436188513
82.75942770894105 7.723135847020181
37.18671543164361 11.36158722597163
25.76238562172466 59.99651080099889
63.73603730878069 50.27779460439906
92.04661899193401 41.54285394140107
31.95537150512765 28.43184089851729
23.81149117251225 95.80422272267526
54.3021549959418 42.86402586137789
50.42101401087624 2.672561011154241
40.97697954552818 21.92738675398861
0.8276313224995422 0.232742342500749
20.79224234586348 67.23914222794576
8.843840173252488 30.22902487264734
28.14954099747365 38.4188284651976
82.35647213417619 5.691879846543237
9.184310623591058 5.035524123606483
52.2620944050586 14.07989106805771
68.95412802238982 82.16861458794018
71.90014723724224 34.411395437232
65.8306244944509 52.14503728606865
75.87113662652887 62.7762922004354
59.92673978976202 10.62439574251511
58.08727362742539 79.73687282392048
35.43964061219903 2.943330066400845
66.77561359341173 38.07720574376831
67.03699165288945 50.75487734240124
42.08018519553316 78.66977891260741
94.93646140942639 55.07739386502536
90.09172054722893 82.98072656982899
22.54782091405711 66.83825118734251
2.342788241793072 70.26864882330949
14.66164575117856 75.00388868658112
3.280778192128797 22.93141304798396
24.00738734543224 92.89699677008186
25.39323325257085 72.20588472180729
50.82300339804512 17.48405443892535
10.35022142073164 28.65273413448296
45.17306793916062 35.45093529732353
24.95522801169184 88.78477487679422
18.03928838187146 55.88420604941665
61.33125553117954 80.4674960710134
67.08292732134227 16.98372929474582
4.56726559133383 34.95330478467579
8.440474413348181 69.46872814255168
23.49368547510767 90.13144680593433
97.69090302632482 60.93400653657853
88.43436982247897 16.78154439049647
38.50960852512196 44.47974063906773
32.91149015211167 5.67810322261092
37.21078378990981 69.93456674394341
56.99406075044993 76.58449179543656
1.220005672297511 50.39558597665067
69.61067150150919 45.2143224863704
75.44870758436134 58.21754473222533
56.68102080721394 31.22342163144774
4.167431976594425 70.72779272129497
0.9969926489710764 14.15575849086537
69.79611930348709 34.77764869880311
68.30706537040943 7.281812760718499
65.05099670411565 21.1134147204119
21.55418437364351 66.5289278322058
71.15005827645103 0.4885420374292415
96.29381528631637 57.9088585845902
28.76292594771531 63.06635563670315
58.8468447328918 39.05974509226287
84.30871551071021 58.72377535324355
28.20949164645683 25.50110677589205
36.26097161422121 67.88842507701776
3.926214684289966 63.27168994323862
46.47538772792373 68.50390396747584
89.34100004977535 8.295118134666518
54.52620374556752 52.76070941290265
51.83009553907787 16.10677775259049
42.17229932606844 91.34328921635601
49.13534861325994 96.32378264963697
9.895363174107679 79.92798952490719
46.18008814947087 88.26771816856403
64.40528257326892 14.26029933336896
6.076506864909748 23.68066128563553
0.9863756705452689 75.64104849171515
52.14550556094241 38.99765660627931
86.80935945327754 37.18680592275348
22.11289299983489 95.15717052573349
80.8421874724434 34.44027847332326
20.48213375529593 88.0475349170855
80.3134154201784 91.06334780196649
97.02288785468043 55.25799744040072
30.14448010648227 86.90491167699039
53.44713617790431 52.27429696607349
54.93151730659768 13.95245268744809
15.4789639496223 30.1322288543575
13.32314318308948 51.60961175979669
43.7090649866082 40.38343730391661
83.31623938258723 97.75692914399433
82.14615537167889 58.94078535480737
2.043872156856064 43.31489906239688
83.80583650579077 59.65266406285945
43.53354219283353 2.064768436024864
79.68558962580336 43.28164285778728
50.03779563267781 45.27733243557712
45.59658712730043 77.65888151889229
68.27597523069713 25.76911222036383
8.304393119002377 31.96176939061517
4.650426785123374 2.383076441840911
4.289097960626971 66.98153871921421
7.675427304080006 58.83157137172888
20.79630635360737 70.55348646727434
8.9042021211599 96.15669895418186
5.572015157352534 64.17851999764083
76.08608553112866 87.95735380727302
58.74842122127035 14.16663842765532
83.65247919777229 89.07225827716132
29.00492663826567 93.54995237181318
85.02198165530862 15.31092199183766
90.86896478302955 54.3086583263501
33.46562216041995 36.58754223790752
68.36015930862558 56.02092888855127
41.36964053519982 83.19604763155579
87.11426096392449 80.40064162236989
52.53481388249224 17.88341960926102
25.63542704839592 54.80641860310859
97.75514555416427 39.27253472049222
34.71161047926968 78.19644050010709
82.93778007730496 4.623675919838805
63.59006566940862 64.30338780128483
78.99749467120715 52.66562472637547
15.00767172744014 36.81329659050776
70.04874034025518 73.69519170022561
24.90664880802709 11.90768392753021
54.24556422441439 61.73626046772195
94.75809439196009 42.07076402315064
8.48934103381057 98.45971889679177
43.62460745250412 31.55536953703369
46.58059401522461 61.9111285575244
82.30845735101599 75.56590207763233
96.05591028672283 75.93358674875169
87.59826771073972 81.54205750205932
81.53217476085149 35.27916637592855
78.65045031694751 47.93317805677714
85.28822875937516 56.82917885247974
77.11741894997938 15.51844966157217
78.34638134663207 90.49552745002499
4.648406650586074 85.21208120582959
12.72763105765912 38.21848572446326
73.99904605884571 74.14611698031095
85.38343304639984 38.39216744152218
52.21852862681316 40.03046181539219
52.18549071102159 3.17966040269109
22.44563409343576 76.92275208901609
46.79680375227436 20.99737438965743
38.17588839547462 19.10339607946834
74.57367338714161 67.23108594969479
87.33712189211558 88.48299529060446
13.68327522716062 30.55649152437172
79.11474815356011 56.40149437956445
98.85766724628056 27.35501459414385
88.92359576317358 75.92879100021899
79.74839852434778 34.60154586600645
13.58503450505703 95.7089700454777
4.93375289382354 74.27000771590261
98.40097631614583 25.560548081976
63.40713616870131 96.11497939080343
55.71223802034607 95.82045132625993
56.36917620963968 86.44107091987185
23.20154098105054 45.55315854535272
44.25500416860125 23.98216525751731
32.30762636714804 91.57120807082644
4.590931691523722 66.00240939284267
98.49085375376013 1.908779004605362
51.98334269068525 82.24160593372264
14.45895675970741 96.10359916822718
14.94259562137576 40.10866026184878
84.74875304038895 70.6839043823701
56.08335057215838 71.96127622393028
64.54772347992812 70.46057060265369
76.52236750888541 20.29388534611411
25.13723311193346 5.860215046739981
36.54119101319829 18.14526122091236
78.14204862906016 49.62178961110504
26.84707631671396 95.42667410262244
35.25387669786438 61.63348378707936
49.63421880860788 41.943846725862
71.44708141457396 45.89587884582821
44.53754290759531 0.1617691722160299
11.84609941790263 2.18204235755187
5.087958762410323 29.33526472584431
65.1099350963317 29.75757996343571
38.21201171470603 42.69880134508952
25.77016102017746 16.18894274975151
25.80515539306826 55.83762771648514
24.3295696888747 6.501856374726257
95.68967534429594 24.60258153249801
35.12672542222758 37.83618526243572
54.66736004941944 95.84958328605789
35.34827288033298 58.78376596573885
90.89067863695408 23.84986401660184
14.15108418555219 40.77903859567938
39.76437352784428 37.44886547753725
45.48551255350284 50.30781481022193
52.83619112272059 47.05553180090242
55.5618601000997 93.98852968995986
25.76414867898735 75.0142073330238
45.47770078355173 7.174731654359929
18.79147713710765 87.94405643721407
4.768809211246935 68.69522585580515
21.29457313104196 5.740325007740123
10.39789097247172 61.5204045034329
56.70992267854245 21.18827873104217
53.34448515356577 42.52999700206946
97.60177257090126 24.87849587262165
26.11433465270834 29.17165205377292
67.20701647756816 83.51618045011709
31.16951096309526 91.63239869472535
8.083468357892624 35.48270010891591
56.10027813025224 65.16387146903882
93.62887419407507 99.22619314101276
4.364924607302386 31.91039541548912
67.94373144043674 99.86275328454079
70.23493781117722 94.87069872351492
59.54838954103931 94.14782432620088
27.45694254235218 66.01564727033154
50.23115420473932 36.90615552876584
85.24194728327357 22.02198201918004
75.09971283926758 97.32462712847479
45.04589047965156 99.19979373883105
72.88376003385912 82.46446468426811
39.12773647306479 34.80220101924451
41.82747463847537 16.3103080666621
83.23847111970586 8.749966766258408
58.95278394654405 97.67713301481702
10.82046215760442 70.53284341047114
17.61922756703856 58.56816482116242
85.35267531656032 87.75045534612514
25.90594733709844 21.70028104388854
54.60080856433925 97.66685142482523
18.7588599561931 53.15020314794219
66.12683626094456 89.74481701354718
84.73407683128171 86.02604337547076
85.68904324663981 48.07816434934421
75.18499253674237 24.63597388333687
27.91158829034696 14.35845760651814
3.3409979805485 24.85194175484692
34.92667539530455 90.00954073799718
68.94727506909568 51.28207325106634
79.44263255272084 83.86238211820115
67.20300176332827 78.80157793216894
34.15027919937152 69.91178683268843
23.10170977128276 38.61108397409422
84.0466973859687 22.0422376277668
42.3909296668084 76.89258990549334
94.7995044120391 88.36735756975752
73.4256398377337 30.37095629875766
4.930822599145748 13.39729541798444
5.456143328978944 9.667075636852468
38.2293282488357 20.96541502641946
28.57166107280202 86.18987397594516
83.14880416258525 12.62338325913657
8.941577607314752 19.1122791094091
58.61473995907143 36.83336480281883
49.66538797300168 62.61542872010113
45.88026770259913 81.56660587157972
34.33950363110341 80.05786576245049
61.7508365315985 92.3750221395514
8.713375805120538 88.6329694081893
46.30480579081961 45.49433436367801
77.33890827399991 46.33497546101907
75.46169368919355 61.92936945202624
22.48077021051435 37.73277754520023
4.535387221036064 55.77776252419483
26.89761843838212 19.89293038186313
74.98795372474176 89.43388565755974
76.39256398962979 16.39435300834617
34.21385264615558 0.3621077616888567
25.28373100728304 52.77755179883732
35.22355970171148 3.991137289188215
36.64530673468382 21.90140009274183
10.83214677090086 48.38679634926524
56.97175601888235 14.57359079787363
61.81569611065991 78.78325587715227
59.49214673781434 67.10608890777407
45.03825367607955 18.22863111094581
59.12401143286753 6.369129031032133
76.36190975741796 5.945249908044635
80.56838316771322 7.934777878211259
57.51358974924513 8.767422641723678
91.16660002615686 7.557946452109732
48.08820790285908 64.18499146662924
79.41156510031033 50.83130331646726
22.17124337996122 92.37264109426719
94.26715593529258 39.93315631983659
93.62884865885147 2.024896761035854
84.80946792443302 9.819461131076782
52.00383805136091 24.9309702017706
3.556662534917131 83.80035218058066
1.934890602873788 2.995254057152039
44.83731331865107 72.77031061265943
2.176497366365604 98.26032915408429
46.68321311243864 91.12254347442521
46.88752297894217 22.79147771703837
45.41167852069305 58.30420445825028
34.61320119406672 29.18031468094411
79.34577193622546 19.80716013719092
49.04777634057305 49.29030864607146
6.139750933656873 31.31620373205466
28.22704922219078 31.11030860924749
0.6295731356831107 46.06445370409887
31.78906815717022 74.17807823259912
23.18997480079187 58.95173786864485
18.34511727252329 82.00184937383945
84.84770461491718 59.67359593919029
83.48526310186003 33.12435849139082
58.8273213567973 7.398606875067697
22.46078928916494 78.0000126764533
7.152623161501712 13.61251708207967
70.74062387219973 27.17906329931296
44.57094551236057 26.96063088669111
52.06833343858744 65.97518834433099
33.61423416447521 96.63070865973833
91.36764935713127 25.40960903429551
99.19336598764598 5.550882142193631
63.41949108921989 44.34849913420119
47.23071590035632 2.857325994810931
20.25289747395358 33.30622748440278
93.10737411908525 39.59514753146244
97.19365695543321 35.29041182815357
91.29942249417452 6.27895778934515
29.26121300575373 12.62990190642814
66.66840012286823 77.86743725356523
13.13224907692211 60.4871050939432
99.00843100441196 99.88826401371473
23.4441563861368 29.90539845335111
33.08064934581022 97.62974140501473
15.2962155443595 68.90460275343689
19.58458361314004 49.22488933571141
83.63172044069171 83.37107638206004
42.01331164261007 94.69741080984723
32.77233891072865 34.36580475473387
89.72340158659664 70.67893826689659
30.32707572992154 42.55826254129593
6.120991082804491 41.11436689121871
26.10541774498372 82.3282937225631
24.67005579902363 16.20343759342089
43.04919952637582 25.82719193763102
91.12091713163782 75.60851733873037
77.2184741966057 39.05561205591558
86.84614644169199 99.82897174898031
63.85013976077163 97.1139297840125
75.46214209924894 20.06790120879263
81.57152471677844 92.3942749474068
45.06566469858716 32.66031326213166
47.60844271569199 53.55805700026468
83.03115348103852 90.86184763794422
2.921075693130392 65.32492074509766
8.604443435634067 32.96229914547639
48.12918539992461 87.59213306377809
75.99928496699125 76.83025452623237
85.89236786006666 42.13242512494698
30.82967019402346 82.24649326469284
19.97835399982016 55.64423899182906
61.29356012947896 70.55056990546009
60.24509784647876 52.98443169378969
91.86646717741266 20.83298978007424
67.95024605695544 95.3752016294778
19.65206874965452 76.28558263173274
66.2532586873976 47.08461355251448
71.07905820001271 92.17973012419348
38.40219606880662 97.78587680224229
38.87125010654767 62.89090420978649
68.10869534027574 60.84332313134428
27.8982084896184 3.236517784751471
29.74490872079534 63.44118046004671
9.936077038657659 94.54489940083343
75.07520560575624 65.44102153175665
39.62598814295049 99.53641306487526
99.39770948071461 86.6869149721699
49.1441940170609 60.54640252466431
11.3649257494148 74.32182279887148
1.084679889504626 98.12556479002136
49.29090015418365 51.32384011942035
66.58004567993925 72.42842083582642
25.38079593845213 67.9843667679206
33.00523483652501 85.33223369539567
56.70573350841079 54.66562117485505
67.3153058289594 80.6914019363783
72.95884921493401 37.12318229248717
13.92999764329525 31.61848934346114
0.8319522990591574 85.39895067979802
89.71367612912508 21.26913251375104
28.91985384511664 11.66669375889268
28.45290137932781 17.15393593151035
32.40740089545026 3.840268458151575
93.37241348389456 12.17051044358093
95.19856795603724 37.67449866723293
27.60619125614936 75.43702032994341
16.00676349010764 85.14366694672469
59.47754453671241 98.63442603735881
52.40144274148295 25.9458123469735
29.47216566446715 96.24852730608102
75.8061795847983 47.10032025995208
61.15556252712535 39.6770656456385
20.17787718064196 18.03073475676013
93.57917102330642 27.01978414450284
88.33150038017969 22.47605102063926
57.88179237774823 50.05043737340833
92.90111491635317 34.54271674885479
62.04784574237529 23.27678690683078
1.758235826498381 0.06011597743869953
91.34193111936669 12.60382396403083
87.06972218962731 82.40400805571311
20.45692965880122 49.64376222773055
58.06892607631038 92.77359518343043
42.03928675359413 75.83775390967816
60.93057082912785 63.36173699308845
30.59538732685149 4.174538829513244
94.91572869541245 97.83927416809178
70.62245467905421 52.90978180012307
55.50254803805135 5.184784976837226
2.244444259537841 62.54200323882141
95.68858794493059 89.94027127028315
9.179183636892349 56.74936289888018
60.20927131526654 76.24196550687981
88.03722045175833 46.59894830247135
28.51759903826449 0.519547199928352
37.43735624399446 34.05527512099288
55.37501182148315 71.16144603100101
50.69782180779725 62.86289386003889
89.25661601977519 71.58535311392394
15.04173006940246 8.833737631000742
44.10112918010311 73.46637387133768
5.42991939529032 0.6040566408140381
44.89210096663015 14.44131469798933
97.06865411719862 51.65471090762649
0.2317905522238071 83.76721173478391
26.78795270527163 93.65970511546928
32.82337091996191 77.82579043733608
22.56330286400064 53.71546750345635
66.81178456068574 31.92865489421835
56.14088491679105 57.45088428430729
77.58867683694791 43.52901009629127
79.04839907271372 39.57254191956586
23.78486570639446 4.492748935072025
63.7630344960241 19.71187958150783
24.11850702770558 45.98232329011171
96.72940988896897 48.88358049605058
34.09937596572733 39.61863261265946
83.42037542038616 43.59269536245306
73.01488003056984 31.37555276466035
52.99288918225835 6.720761403014658
30.88917066968552 99.39931718453978
58.82760153039123 1.533016238603488
26.43437636521887 84.38724856330838
79.05009093038963 54.52491600063163
56.24369860857323 22.87335932492476
91.00595024880545 10.64250480122479
51.03767296125871 78.55051877668409
20.81676108471807 80.03994420738621
38.67289006740805 37.47316774346948
99.20874447590455 2.729148086995285
54.12411233856823 39.84317807925368
33.08189269559853 76.77814813291232
81.84415875237362 89.49384622222674
19.21979250777916 14.38333941816302
11.93421398300503 62.40148506400035
6.551089858238156 66.25837438379544
79.82210795274722 77.42273904910832
42.45421666437931 19.16079263422429
95.97975913625569 23.58235295216111
40.8235294810755 46.08909396173663
20.71641901043149 78.98388918768742
22.31918514918901 40.53576675987252
87.297457970556 22.64811485811602
55.14319854465634 18.91528402186412
44.53671634862911 41.05254610220876
46.96425780070417 14.46203178265391
35.70994098833434 28.89266398846128
53.75329498791091 7.400620279164373
12.13527259680558 97.04173139272208
67.42505438758809 93.25745567842951
72.8473255202186 77.18623294502706
79.04206998917512 18.80483610213089
35.04530551706942 28.23929078178517
88.76501009783274 24.3859380349139
69.09009330704626 23.80449431919617
67.69187275632011 77.84511655224017
30.53042638569182 36.75832428112814
92.93185939470011 20.60443721313673
53.96972829619693 64.65212514315911
95.88280848756577 53.41216403483004
92.38549800403648 0.5703503936947906
15.0128005988728 3.866516085230198
29.65317809894926 45.89092545081122
27.30221657306716 53.26540146215038
93.6072949964868 94.35559331866585
16.11236669225194 87.28237922925913
22.61599723218094 75.92225846457148
56.0157516182199 21.92903210096312
9.511028323336422 23.78224912890947
45.51466920136992 59.29085559717659
21.12764529204595 31.47240988665662
30.58615137943951 34.84876888481155
78.75028526359839 88.73058711298309
28.47302159682889 2.369710223180905
6.754086801755278 37.93751169797996
37.18246011364 72.83271965550418
19.88846795493329 34.29520053383616
31.80094294385249 57.49332443677334
90.60065426933937 86.69393596734221
14.23336162727135 60.36112427468056
9.799439917431021 95.64221927873561
84.22950314420945 0.5815189136259362
98.06997854427892 53.4762920622537
66.5694985381749 96.67898665086656
75.04453358697671 39.63119176080566
28.01597036018919 64.91486635031423
69.06068602172259 9.205869405192789
36.44969024998968 2.669742051018081
51.62311008064808 23.89899086027384
22.98232134583841 27.19160987677313
30.22681020581225 3.24471132281724
58.60929082943345 46.30860607979793
69.60300062674619 76.48981849956252
6.089252065209012 18.22724806619526
36.64301349831884 46.68763256649089
65.20158594608267 89.27001050006476
33.35051181527052 10.64273590490134
73.34440784178861 58.97150024826282
29.02224816891495 18.08358268844117
70.86542116395707 95.64095959724773
75.81131903318065 31.88854509245243
78.27990335589917 36.09459497016553
46.77385327774541 41.71976234476755
86.31362336525673 17.0792533973911
53.27327843105126 50.15071435655921
57.67204572073129 59.88131791323421
27.93048278770423 18.06371915562271
35.82158674184722 85.5923814444261
1.146239623860705 29.46657910167343
1.548225508064224 24.59551232684106
6.658913004564274 24.5746201606111
47.92651046490211 66.93941766803552
28.54873938820482 13.4866580076983
3.620885024826561 91.98567043171387
58.94084402651951 99.5639915355334
5.967114990804432 59.44847460915057
70.88703651476898 13.76282366729628
82.68539001626759 94.96007354309005
35.98900680478717 90.14165144933288
88.80145203832781 11.08837802555249
21.27469931943256 33.28244198022343
52.19231722444496 61.23474396102309
27.96558302955481 82.00885982285416
3.23293525700213 73.8213115652629
47.72438638934825 99.98792589260556
91.35244689245093 30.99091814827361
2.835491157826022 39.06754334938063
70.66232696501451 66.84824691194056
15.13866392255476 49.41574913995569
89.1703287117777 5.424476052772675
18.91332267907075 21.02276327120286
22.69862620935698 81.19761933431145
40.30674285884094 29.99947863574728
57.82780650498421 21.2239382284305
57.77091271471054 80.88326150485153
70.17798898238851 83.51146325340048
85.1340416742691 62.42515114730209
8.872275516811049 20.93336036976503
84.25023224345482 60.58342433131386
43.84210556767452 78.17918702642993
10.38460428807221 67.34060860411866
98.16323514933043 22.86730374815778
81.0319664403672 12.76489954549254
92.23815637051058 40.31801801877674
0.2926853377415937 70.85077306864723
24.13066728080554 51.35939221301941
2.978013936487869 50.04438691181198
86.5809143301347 70.58596100449404
13.89451711155162 44.59784588782669
33.25464807519443 56.36659953444575
13.33967979470104 80.28520604942447
87.73535219826523 11.13767912352302
27.0916835168146 52.17589165895698
53.44388874146986 93.89652023246693
84.0576574431994 50.32070420277369
56.8453239400024 55.72703248359959
86.91650542468415 93.47331498794397
39.08711937303412 50.10016707277995
93.14639687978055 7.447849769847047
23.28784176900853 52.00785502902865
94.4967209121841 94.97434817542583
36.25307562954021 75.82410541979006
93.43641990226578 58.34117936112622
49.2217942711549 91.40144232377126
68.01131178675031 17.42132332252164
3.588462520329326 90.89374087808403
20.40111402228025 27.79232490478046
81.81817992981104 24.05355277971677
86.0989278625069 44.04725604577008
33.85038266013046 92.75004849291146
25.86575906123563 90.1737196641303
34.38687029911909 12.47685281565175
23.21543628397184 43.45837468975306
13.61602350010127 94.66394724057388
68.6480781133297 22.10542635235694
62.79936449416165 69.7551080793897
19.39647627851463 1.601389606490995
63.92515664278266 20.90768410585585
33.42977511973481 91.74392038640292
87.61732523095088 18.80753075852681
89.04548115779117 46.37690122287923
86.63347435611003 4.529679791260114
26.84652449253069 46.45895589894371
15.94318610069959 96.64391741612664
53.19071737029572 65.60243106975331
36.10824921994719 54.05267095704323
18.8056047090347 31.32029908442505
59.6458031182262 77.14211989927668
21.65453989168453 61.38746863151415
90.97007747220904 15.50112846329704
32.54180134549009 63.50902258478348
27.88749837213138 6.899181692356533
22.50164854736744 94.13645304728877
20.58197232784888 52.8896520235119
63.16556698083535 22.99278643914239
93.09897072731376 78.4161093635899
87.66713411855585 9.238667677121947
96.48486805869277 93.68086385003315
70.53484019831123 38.45134928292017
86.8026072521567 20.83325980121707
33.08185550489615 87.66030920082285
81.925506176564 60.1530746607841
94.69151370274921 91.65146005397747
37.42954272593871 65.31961772246008
71.70784292980957 77.21979538672845
86.58791317890432 90.28109397443355
57.75340018209511 13.8168225532501
86.96993960568823 95.61734166218801
5.367097020343816 66.7654672771658
58.65371470062783 77.02950396255038
26.31638564668557 18.97188657385949
25.20090613011286 64.27041281895204
20.67127302282491 82.17418921631305
42.48775385085045 87.7172610660654
80.07712294806444 42.25385918441466
10.90441949042692 11.43035051954404
88.82279120479342 27.16271961756901
49.86535331689063 56.90919596259891
69.46643545541542 46.43969005159636
40.24411413317635 93.80327764773472
2.790058712541291 48.98003083328514
48.65594485207602 94.55338120667506
14.99020064434964 54.16730963167635
72.92325876628961 40.01343893541144
15.79251413833397 64.93898831734757
77.53778121983991 95.27524916821193
21.2147266880383 36.03129088648026
37.4398991755985 41.99190848669445
72.54003485617449 5.269798466080529
36.49197215283124 7.550321658541232
74.00049170573725 36.94578328205753
56.17124169773992 15.32330880850701
24.50234465475429 7.380581685445215
68.11836561799797 11.25212300495069
98.53785272776747 4.743930863006916
42.66958617425549 69.01374944961921
77.06936405062133 76.71019507779843
70.15946602270546 36.59303510566794
67.95237126754978 24.0082815048048
67.02161608428416 37.08449563943516
18.64633726999914 19.25884883429846
49.16177483928392 25.53041275798973
76.0380991130625 55.05358642995558
54.972934012793 80.99538163921908
69.20403832694993 91.0956977140911
89.03071772710928 29.34215851436898
95.81298048210886 43.40521413501651
41.75199066924326 99.45109544921711
15.58541140348645 6.660401616916682
29.39166424601405 71.86400024021091
89.170959485617 80.93636773510346
92.74707839070355 84.92018356064177
96.66605625157426 17.93658978825652
65.52865649639367 92.3612813308139
55.68019123825832 72.98378222682159
4.739198472572261 49.65910638776428
32.86796338176312 1.752505445916145
43.33703514239935 43.11104998477788
54.16479918320469 74.25784577821025
93.87143789102976 59.33766459604356
60.13808915579602 57.90441824163501
92.45181447654159 70.00581585576487
85.20214065660656 76.08974908429161
9.200622069334873 55.63067029442924
51.47408744191436 50.99969111642687
70.69944300391658 17.10531098107663
57.45683031708798 70.59947559807871
0.2156469854447516 2.483774866435462
29.99177155048333 77.6437471735407
80.43828784123791 28.75611409200931
60.28124637965791 80.18199263544935
92.65946335412931 51.54677150622594
16.72177770347505 64.49645174439664
99.5989026535854 21.47157785843054
56.05061987708868 0.3518377207121576
84.23835611563672 27.74616955468159
87.37868281871691 45.75562880803765
33.43181056200592 80.51973704667962
74.70977683875019 95.24801469843015
46.08821456757831 18.21262737135347
82.59824344091146 57.94009145140227
85.71012140823365 71.18865137289716
22.74740702505934 0.3063106761664408
49.16703664502116 86.07283602445246
28.97007145259373 40.85850932450259
9.36196179175537 49.59087374851207
90.0472313927789 78.31723329257527
15.4577209692528 7.728737434191085
52.69194014632737 56.72776532650089
86.12128156141212 19.99465652778704
37.51828938081504 61.32240159589996
7.705900686182265 66.30644067392792
94.6941405088368 1.776619068882089
92.13638143448848 52.49685799774541
31.30705434258237 38.93175607712957
11.11406541282147 44.83817122928143
38.0734860206295 11.80711537667731
11.73932285595648 23.15194450357635
6.028848429836852 96.17286007852266
30.73976146494854 57.56260588129923
69.81185169298931 16.50731827237686
81.39418084578318 75.03606904769649
45.33145243371403 83.46052779415596
80.32383751447222 3.754695531471914
60.09685233883524 18.01558678093773
89.97985595519994 54.92698303245574
26.8274195081602 49.81029120170422
39.43924715154673 83.33219455249544
70.75816792522468 14.92030696423149
77.74862343853479 99.89434533676354
1.353869050006799 95.0090502633643
66.22869639980856 83.33080386378921
82.89551325913141 15.48819464083739
9.446906374614741 18.15795307318926
3.85058931364191 81.02728992146544
17.92802044465967 8.94332701504279
53.19008537307737 10.52333206618461
82.64781773340381 9.714393800164357
99.02421603996403 66.37187754946389
57.2260590814147 22.11185916659673
48.55644908511687 15.24485457554742
69.1173469696554 47.48368810940214
14.29382828850828 21.8695498892426
88.82745952692474 94.4314111439737
0.7918159272302666 6.773303083490531
32.04778461204268 30.4084428632914
64.07040336945863 48.4744842604315
30.83161447072525 73.47456334571899
30.57392490944426 62.71195540099156
39.64694769472796 71.40640729955885
68.65153396777808 19.23859857186924
93.62988192057021 13.17075253128384
14.29941376308834 17.45005089809843
72.69000704847429 42.86594217620789
77.84687775985319 47.34666916312319
86.35777569198196 88.09504070358767
6.401769612409446 98.986705648783
15.04731533833944 21.12652739412875
30.32595795496697 54.03492158138064
24.5720047394436 61.48457754809502
35.62144555200263 89.17583910506141
22.38340177862197 59.66573468381027
64.05474556394475 38.37701497519739
91.78474711676527 13.54684915740471
95.82839758421161 14.91694319260597
82.76501258827447 18.39553526242847
24.31703676361548 66.17342769621719
93.49491520535055 71.92529111901621
23.09280005969663 57.88986507692893
30.05777937302082 35.78185041327125
8.199728354511992 46.26289374066005
42.0601766736015 21.96963438840667
42.29289029777196 55.02916129649815
30.06489886702785 65.5642202340055
88.82039844696097 63.42069683334218
75.1759968092128 93.55927269025467
91.39655526905844 5.230085731847275
46.19882457927114 74.07322049411172
81.77558160948078 22.15010783063267
36.04741950018365 62.65867075620181
78.21407867168986 67.795769124218
87.82822875399896 99.4382041156849
14.60778596370121 16.41867860363532
17.07579182187599 14.90413231026669
79.77037392912106 62.01144034685183
69.80074012429338 15.46219054045049
18.87128921354341 61.25122185719552
7.341350281446349 6.124151551075722
95.60937619282241 64.36459278566711
62.20540818132687 67.79599775521072
75.90983261962218 18.24031509800577
31.25014977928872 85.48295899540341
2.625580043166421 10.16078696603891
37.69866581467327 92.19945345863567
33.98283337912183 68.1490471788573
81.03522509061965 29.6516101205627
79.24046531991625 68.2469468064463
96.02188789906505 15.96456883659052
68.39987166736179 46.76068427462416
33.64658621463914 78.49993819766551
63.16740308670938 6.410785159331397
58.58780716658904 19.23079268412022
40.7301218223665 29.02099538090593
88.17108255197394 5.295307714945728
55.21365347397973 41.49885946060617
58.25981529420636 52.19923893984647
25.97726410137144 44.76900438354865
55.41645701257462 45.6449277189569
36.33811066415925 88.34923490346243
59.46510747808072 17.19766218126337
94.77382778151048 65.07172529034395
61.16886951993159 72.51847261243913
46.30336571500456 57.68633176897696
72.86808154943621 1.245387147847862
39.17355949793065 64.83538449803737
46.27435995404105 87.23984683742499
3.492703709998546 39.93760006590148
72.08566890990814 60.39965961759356
92.24991074833467 55.30036044182648
75.38736554977956 28.22516499022523
74.99576040799688 44.50420717935179
15.58097418260567 90.30321225588483
7.318838187941853 0.5529100749107018
74.25841042354284 41.69681605807056
44.98276000862263 94.61102389483578
69.86774988044694 81.46465289093095
32.85546423564509 57.39190014342527
39.15108570951458 13.56031409196165
26.38713409423125 66.09469055234528
85.15481737361354 96.72118803927029
79.61420011784985 69.32603441172188
5.760436538177557 90.1404605367841
4.789780912155809 30.28705374289862
75.13669318982436 78.80707132848143
83.84652682010223 80.39077983963442
39.92107924486244 23.70456060414483
46.31909899157323 79.72503539241789
41.015491794566 25.44291012008137
69.78571582575195 52.08578517474967
83.19772496463953 29.57001856257478
93.42234047998167 16.95287867817297
84.82769315906869 13.44301222701168
15.79397436582597 46.2986998493308
23.38151211140489 99.48594097775427
2.600262825039832 53.0355814734387
81.90937618012417 6.767055816152935
66.49165847410552 1.31861964444456
69.28399571197761 92.1546006694431
64.464736195965 44.37195472262312
79.22335374908803 26.9988171572499
14.99706398115822 9.838808941760218
39.00190026281125 59.97815612796845
95.27370435590636 8.059404076658586
6.295513404985229 70.06734967228324
43.91663758419914 16.32605792424771
28.31490987889451 53.57076499025978
49.66954570859968 13.67425518786491
15.05766487366997 77.08441527270145
60.97034611791049 32.73260160937042
62.33039525449379 26.00364801603419
77.25389375421939 84.24965872435081
72.1864812102279 0.3730842899122225
47.62125315151355 41.09578482367378
39.82104511962742 20.05394064031903
16.71598639140425 93.24670802855576
12.92217682507069 31.32283907528519
80.56272285156321 30.60969734027404
68.68015419642029 40.60251160926734
3.239504835602471 33.73030468934094
88.78681985540761 74.92861072388821
60.46334717448762 83.9766352672185
53.2377105418897 18.48444621575625
97.83486222206855 3.946905272154739
71.58592735056021 17.70274453977556
53.53579924401733 43.5765936355438
78.81894625551806 96.31250399317361
48.89819506722163 27.37997541162716
83.95951329489201 53.19251652580058
93.72983913343926 28.08901925353926
6.733335016611319 52.73472159778108
17.63173619870909 75.36680748999855
53.26098862647961 71.57568126678591
79.26614352868283 33.43098422108562
98.36113006454705 38.4269116716276
81.87969912155611 64.07153742381425
70.45023176066407 70.81931648491323
82.05015644339056 72.34532166477879
34.13663007057358 76.47080833562383
42.54882641416806 21.05122470035101
68.0248990608233 34.21429625831203
5.168242243422121 5.806159872638815
68.32962281566967 35.89085271369746
70.05404535165695 26.3662104548414
95.63386245987662 13.87346058605091
85.02731597283643 73.94286469582393
74.08258638922759 26.49523883306857
40.2008905500136 79.37099173873769
68.91359292774911 0.1788560248789367
30.77811088773621 78.36193206129003
54.07299103214688 29.93654055923073
84.02862981371979 2.775463084066293
16.98314364927732 28.71960288545395
99.29267703377856 8.266515790173246
94.83860857511708 51.65718190366881
47.66483768919051 94.87413682955379
8.398965403822679 16.53644535317014
63.48819406591979 21.98107906934026
43.36285587924052 15.35992150488574
25.79614749941386 19.89682466648425
33.25251394981737 14.28496468084979
48.44288680866986 31.15313207478891
59.32098057555566 20.02494096256368
38.26998688089031 78.77142754457186
92.00256523418045 98.01412270965663
94.68965268906535 36.78036251645219
83.31890046978893 52.34229918576018
9.271181166366592 38.95222084319268
93.52740120317476 79.42658883888252
15.20611101611245 32.97658338861338
46.61130372581416 17.26697712190051
85.93933848465727 2.783541455345111
61.79071452324667 56.59544188308095
36.44622070698072 64.99578822778386
84.6103495477451 40.44784257802657
33.01060675632987 74.0633426733098
11.06254175025478 78.12085813660882
77.39579598465934 73.89837929619473
32.92325134084674 84.23479110366353
68.20621202458112 90.61502144513622
82.51266585754327 78.83728409912868
99.04300157748224 68.19976307449613
11.77070953182124 20.20748950541652
30.61344925974244 80.1658221992477
98.42016197244182 64.27475125383192
0.07938242214835241 37.84098535647956
59.63447759885321 65.9793554681642
72.55629834634014 27.71352006020428
43.55382446483777 47.06753542743336
86.054051997641 28.81556644614464
27.66780341195089 88.14914144521155
48.48495841986875 40.44841371058534
92.6995938800908 46.87316139555652
66.50233890008811 10.52890747123108
18.62270091116751 52.03205492198987
41.36429099376991 2.251818317846627
63.18797182663251 26.67589528849539
7.709681495222704 64.40274796946809
9.777424667865116 26.5791240856057
68.63734526117702 85.85344493765294
6.235315576121153 16.34077011926075
41.22228308538719 41.49933584865996
44.02041223175514 69.99827733371825
50.51626444862178 8.537592944478554
45.67638669154342 91.4694437953945
61.71374857822874 10.36278544014304
0.5231481292683779 15.02205997728792
21.28743716040028 48.95733849505871
32.56884552988303 74.98372859817592
16.12335913303187 88.39088084119746
93.64121611995505 85.50773374968294
73.96388703296127 15.10731602493946
46.89526072653597 34.74159308340422
3.200525203156524 40.98653367476351
11.90325363283209 44.06305760317822
65.55345682020035 58.81978602847794
13.72301205171552 43.56403802599242
84.13293849215495 62.44142821260817
83.32047241678605 98.89309141048641
87.32405019526431 52.65825469563957
38.6757608667607 86.02592038733611
40.73794901177793 1.405447292936962
0.2199823000076453 93.44356042152523
40.40013857315156 2.456385281580724
20.37123169195667 58.91691690799731
71.00549146194193 50.8534315568142
62.74027564746963 10.7455056562795
30.91918654158493 28.42300320191844
17.36178910805362 70.91661144446186
93.24061638466159 50.67607196091561
82.39627788782239 24.96640093176462
29.42796259517285 90.77297830990325
85.4524071324448 14.31600996787836
71.85258209504093 47.71941386669748
31.27433372770357 76.29476766346612
20.94536080411327 63.13534254591627
62.42703134518486 59.76392795297625
70.8580768692612 6.033190503646872
70.48934167850855 79.96341468720559
32.47021585424557 79.93535146384016
64.2602228455652 68.58101280233635
51.16585847777338 76.64319583790027
30.01023425853756 43.62188895606526
45.6896519583558 95.4218346364662
80.02053373397051 48.96021772750127
26.59070555236848 32.00277397918582
78.70753642771759 40.57249052429088
82.2569993668872 19.38627283990396
96.80152476664436 10.3213302292338
10.68797118871779 10.30988083827149
6.033669664672636 58.12727845131059
66.96618306811982 67.04222571179083
73.98909635622113 34.06764011792596
7.27938099822537 39.63495886648725
35.94552570204507 15.30847197484796
57.48736495315098 17.61587536038371
44.37376597082645 56.8372669208072
25.02761554379942 36.55718933762796
43.62077097210649 59.54288085249821
1.638780409520926 52.55555128816258
15.62793836836392 39.33175876053946
43.42926318478371 17.27284211595717
76.3134499194209 41.85900006126101
49.9082224968383 17.79220597611155
48.69852665170572 13.0419145871625
14.54086022308809 95.11672882278148
90.18859062986181 10.10656411101739
30.09233468381739 16.2697497200801
5.561140013252919 39.36325364129861
4.486633652609838 37.89024166341827
88.31587473682391 25.35233303800558
56.76432689086921 26.59058482164004
81.92990475471369 94.44382047617563
39.59171326404486 74.31145509731688
13.12291841833093 85.04484398757465
44.08575243162039 20.13648632856854
60.38881545385823 19.83741665559199
92.89506210624234 13.82866502459124
95.76707328707425 77.72256081436373
30.21097005334405 66.6246324955833
41.49795351993562 92.072090278009
48.86001013603906 56.58536313374358
48.93931117532045 3.777226541689204
98.97610210618998 6.633825617646176
41.65887896150911 57.11547460397296
16.44055649890239 42.38139381128866
23.41762028060455 53.06903155434758
45.05011681684096 44.06211160206018
71.20120525237915 39.31651928822225
62.37374011331441 44.29423184366649
39.39547629538225 7.062585670290678
7.422533069162953 91.45275210775974
20.15302868826087 11.24674497600315
91.12267989436381 38.8642953703944
39.57553735690826 68.49727429152978
17.34697749146219 2.132376766184025
7.576564533700397 53.3121040914613
79.02100063780308 93.65364556228729
12.66840245562975 34.21323153296191
65.56818479260956 3.072934887318085
57.57277552611195 84.00547585389796
7.549170734957094 85.9027686488419
81.39594567743205 76.19001178579524
21.47799377488745 9.847140764651344
76.79231328128442 66.41431081195896
13.15034428467896 28.41959414016271
9.261214961370801 89.54205799638889
13.21594207621274 52.71713888391483
13.55891777317039 71.06438892539238
38.24296192836491 70.15544251456079
4.958469575854118 42.53200947925205
92.60442580027126 44.98003481833388
70.17226204139234 74.70758232144534
82.41449273492275 87.57283658213883
36.59295219325126 20.02195080828231
38.43287961978325 82.85257030614012
46.66281710976723 1.954353456282456
96.60078448207241 94.61469577089758
89.04339964216639 0.9291241314507064
85.06043899437891 33.71694121840359
73.29677181561411 94.00301990739247
8.951469218362972 10.86909532901992
52.48930071876368 36.19323330990746
94.81423166150712 43.17371408617826
78.7229441192831 98.29347280810391
19.35840340033728 71.93371047062497
91.53350632927797 56.15504867666152
49.64202173082865 83.89382710217848
45.39611584846607 71.0791089155264
9.8287527834658 81.75490118789082
75.95229759272107 88.99388648786552
1.686518960107771 7.190234122898572
92.39899762455617 71.86103404003049
72.03823959677949 83.18959430655626
38.51049677698935 8.005619925244302
61.1644511416128 12.08680366146023
19.78752712551156 61.69605613434436
41.24267002006686 0.4162874369363126
67.90425370165462 16.35605220571844
48.20103110076645 70.76388984954622
5.696628999061244 4.971342227563978
56.3241487233695 68.08431516902897
65.73089647419832 8.579603294791609
31.68401981809089 51.52205735903478
8.716691308299039 37.14975481396188
62.11278973080997 79.75738918487936
22.72282891693667 80.11691853576103
21.12343646878862 71.54042756593438
38.87160205382755 95.11166418721666
89.26317259941106 90.45412812488544
73.4168612118404 19.74682566584458
8.025265644903735 30.97901772007797
87.9287570162942 59.55710078062458
40.33630791308077 70.56519475023687
61.64902054703433 14.01754651908697
21.85979960342206 36.86467354878381
78.08139297962273 84.97553761788166
17.86692020874581 88.32831315724346
59.7047395885922 49.62184518746658
57.64662541676618 36.30168020563558
46.57274084035146 75.10591029144604
1.997143459220766 26.30105840022191
98.61241471020843 36.55991664221699
76.53438084002545 80.57153553526118
85.89447582643022 73.40363205435921
84.67042361324853 48.26417903888427
45.43081876556138 13.51874931713245
75.32119929688137 85.23529146398923
88.71600816997446 96.55773534055463
44.07900629095555 82.17498371457386
32.94355255048863 22.79938695192165
91.95845525744429 76.45866665861229
85.48432401636408 67.88714194178603
19.38757064567628 83.55726514074621
29.07484406369148 19.93097682445717
67.60353195173901 12.24363332296237
74.05921028970432 9.772681529207931
29.69563346483719 51.07244306234271
68.74136697647874 76.01723315215254
95.54997413538658 8.989620140836029
65.59325121537034 63.62915968982019
17.82855831639958 15.68871783154283
78.37237891019987 46.31016496714124
52.23712056482076 15.05700631835148
6.652956264122243 69.04489015884782
7.305780738046317 11.77387205942296
94.36050163300926 5.569364395769767
31.20697088498303 49.41198044654327
44.3961724091555 70.84653321772389
70.80574760892456 51.88432490520866
55.96262745551125 38.74081622809094
18.81638903782275 62.30792187970449
12.67091053297365 30.25664860370311
65.17645911344124 98.41460532403558
59.27641690270163 79.91112478219124
63.45098969061728 49.26066320634163
24.0837217830746 17.10596893961421
93.9981197760833 72.83803971133518
24.74434879257626 23.08006747469369
94.11491075217671 7.754807213539659
50.75521161429546 72.92765730818411
64.17531851291325 66.27191990876868
71.67379599269418 14.5209411299772
16.9916442108194 36.46133542491314
38.85298829778241 4.878942615056099
90.97387425601883 98.50036946260386
4.142549720087035 51.51354868989119
70.08316056812043 4.038453133197439
49.26474372466514 68.2321203221376
91.26702328527536 17.26016434854268
21.1095141106544 89.77674476758209
64.22569384459959 17.0371862831601
15.60031367997023 91.47074559503848
61.99274249210944 61.8294634033396
75.57137742846443 50.87788490575307
58.35265273241431 27.71600948142611
34.68538608601059 96.66626976735164
69.09880317605392 36.7312173271667
82.88122080109804 23.98781275600091
66.71914743028317 34.24036766022618
61.74967482298801 64.01339474535486
12.40378519207428 29.19094051712919
58.91118960103325 10.27572755159134
1.856268832610923 68.42904801688083
14.36988941812056 97.89517416409706
28.36950222435447 90.84416657717887
34.17336282807759 35.82663658518432
77.50500044806277 35.36703927404493
5.144076787616854 58.6372475924993
25.43779635767779 40.25648759186497
13.80058021936307 90.4173483595535
96.95646704830827 96.14426696464866
88.57241666078477 70.54358801575103
45.67568446256544 62.65000060915088
9.144594522644683 1.538259990034799
86.5986404961314 9.24675313828787
48.18772449707098 46.47069923291252
77.83744620889796 79.46041227165823
70.60158469508717 99.55894493461008
86.16930718020255 8.258393567992417
42.60109092903438 92.46384835248313
8.254289190523458 25.50482692868568
45.78056034231119 69.29420590516605
51.61141255714131 56.43664769957652
0.7604046314346947 4.424271626274875
95.5712868333837 41.42124448048446
68.80732889072087 37.72862946269965
35.64918533228872 6.782964051244446
24.06225375681506 98.6629027354079
67.92870202586447 3.567948911588656
60.22199493989933 86.04870266651113
98.3048175557584 12.73096617240438
97.43991981416534 46.07476078823699
51.73377370256203 52.6204153757026
69.79156295560348 5.837655493242138
19.12593915331788 11.55436995033262
84.434188295049 66.29906662963791
79.77883015103792 92.89045616917961
11.08222869501146 18.33623879843819
60.4474988082148 66.67943584788469
4.107879080769497 11.36537914027429
39.28854253291654 70.36380682910453
76.47999387608124 61.82341631908341
84.73186690950689 61.50854953695075
56.3381286484864 98.47372901854619
69.36556121945088 64.22120429361127
13.64493586532382 78.27156248099107
61.51876956325117 60.27405358463264
92.14943219618416 39.21896325006326
82.58118325319744 77.75326224078877
76.29119908839941 11.6759311897715
15.0215704764186 45.79882866680767
96.9311508567028 57.07492992483574
86.43592834158345 68.3866779894667
95.83108203073662 56.95819272126936
98.03532249339921 57.16044425173587
32.43611943323198 23.72209139151336
23.75473960312452 85.75429458921835
56.74721041240418 13.54293754641364
20.24151857790644 42.30812957180874
99.71657501427183 24.16796000857523
93.28073058320081 67.35146999098316
76.81049912242386 47.23704478854993
72.87460975650535 44.71844069501375
94.99880437000792 66.07376702120632
32.59070478539497 6.673211395609429
25.01703246011962 57.50758432329687
99.82027041943822 39.60713675235255
96.46334801838945 13.13988304749275
72.02344342073765 74.40496793279978
11.7634336089868 94.7390693055428
61.02678532481657 47.74080608891114
98.49238978395755 89.90958920855201
31.90996222582584 59.25520744134487
10.61985960504951 50.80104407065072
72.80316280970555 57.25292570146418
74.72220927493881 91.54668045500009
54.00631456787077 56.75006571523048
64.74750571795876 79.66205975167978
1.232781873118558 59.04672178686936
84.56505814368377 93.7373913016479
0.3594787159564937 57.30325226167669
81.7708895642312 77.14604489477389
10.90096929793774 30.74593476671921
92.00491876866087 91.0011122567325
82.44768115923632 96.00268263130427
11.0203081176494 99.56677686555703
99.29329023111673 71.17174024786915
86.46854763738602 35.32480300356315
62.11024642095988 52.73768078496785
11.94295259716439 91.47577960110321
55.30938154586779 87.93266017191566
13.55503098978327 59.49347595972246
10.07918065643022 8.02936676707637
93.19094045698881 60.15298908859971
15.6665892354716 82.97348353401252
58.57019562709048 13.11093416859767
56.32899108761354 2.208868369363304
28.48265420244783 6.0283216179822
10.88734247877569 62.45823805645939
35.58017114373641 21.89797585066514
94.3579414923458 50.72349747836947
9.62849441922698 29.44897102188004
56.85449051631548 49.72989555132507
54.73181979058989 29.09907798644057
9.211268511067352 83.58651912791375
32.31967609738125 19.97551619788091
80.88405719393009 85.77905777761021
24.43624316894079 35.64813098010045
38.48976138064751 29.30078039207075
99.08770114912839 53.55260375623351
81.74364347821803 32.43383452792816
7.683760698052232 52.20129268065049
34.59744117941079 53.38568337888642
87.11530593206504 43.84605646801604
91.11315667686716 33.67955585208291
64.09402128197515 53.49279779736145
19.32983651401446 48.03163853118419
88.42370016104387 48.48404534625791
10.86840270697664 89.33233492200162
49.38253982118665 36.22762107283685
30.06355724989149 95.360536302331
41.35130439706072 34.61746555935223
99.44516805786866 25.23052610343015
14.53341228002252 81.45169914340303
59.64886635181727 35.29762870130936
30.72537223371825 74.50118849415306
64.35515882401182 42.49049590198082
1.579910741770482 15.08817523881839
11.1723412847765 39.75248753402328
5.798076773247452 33.20039511838306
64.34213104013813 93.54099478749366
87.59324929373241 51.60518344234826
86.9607447077087 17.95297326113398
13.81856045103202 75.5550339556444
66.09963020773772 23.33437307555371
62.39872337262462 76.14113425635185
54.42423578576255 5.433645284331098
1.69198767831082 27.39503549097851
75.46778027250342 67.71310125212989
79.12846692379074 74.63420632529832
46.68325401958967 95.17099918100462
48.26306867803204 33.10288691319199
0.6016329159610838 1.35736419632514
77.42469960550169 16.52688576301559
54.99339759173237 27.27282257427128
43.56823869419771 26.7639061561968
50.56901942930109 56.13531167220033
88.34993423495736 90.01340186104171
91.52972071903571 21.8433773384338
53.91892141980168 96.79934329711158
6.49432347078793 79.72680132015633
46.14317793705769 52.05419228673935
53.03285295714475 0.02597180507338246
19.05494546854993 81.28991293833327
89.90125328406937 15.62544934466922
26.70557020822603 6.891436590995964
47.52054597909469 15.43058521885287
22.2656145509683 45.14457747320088
36.87115039097323 87.27918642601266
17.14965631846849 8.18464036520713
44.30923825092962 83.27463022973321
57.5135367640588 35.17357011124823
76.47439797539437 38.34654124965813
89.15821323532435 54.09297807443417
86.11740419911885 36.34744339235352
9.21048339196631 3.851569095214132
16.40590449600041 7.414516017573723
81.13999360742946 68.7431330775365
83.30555025642767 0.0008346298280119625
53.8171309371252 66.58567577515194
50.47653395055899 12.01136002603557
55.69294640260194 43.77342792758724
35.84804898216706 5.77472706082994
10.85817593887293 79.90350777766808
18.39668861457029 56.895011782902
37.7503406688132 6.219558161578346
17.58798087823807 73.05432871981782
59.62806770214579 89.1926678808682
96.57106107569982 79.68487643998112
28.32117760976475 34.8153819761913
47.73249236535649 78.12820933368036
37.61228605889097 18.16248397053586
83.83083177323164 90.1293489759248
94.69418127010441 4.559652927897514
51.77017698749179 97.45161066268457
12.72291238949724 43.28374193634419
14.91891200435746 27.9870530809083
80.48868271451582 58.19829609927465
5.943877991591261 77.85703084494955
47.68826330974929 75.28007342363441
97.19803137636781 59.88651313569809
87.52797098401359 71.05663314622012
33.62648377007197 47.91793394760592
0.7397203354102323 72.70468700721372
63.03635998266348 90.99383058568634
23.55461579178239 37.68551598525116
29.9349778487382 52.08306528599323
9.110117903226062 57.76859798331389
74.82667900043739 1.435379673919742
74.02640890873096 89.87813905506354
37.84949737993319 74.863779483209
86.89372334244095 55.81045692169961
33.44686883719886 21.86956106159494
8.411664432652579 78.90452213132075
78.58774192133416 1.551310538952026
10.56532023440034 36.47461588262926
64.33518975254535 88.66905323106224
85.74341155803936 26.74464009975254
7.993072162055954 77.90863779066315
3.807785525100311 60.05902117139004
48.15553573749533 45.39102921902048
83.2306514472792 74.99282694593643
65.77016642340793 24.33043811379573
53.09407056264945 55.00516303430802
89.7596795315613 72.49535206532727
36.28494920728544 37.6472029888881
21.0790798558906 24.01457278140858
82.11169016918048 29.60219993044791
90.68111155084554 84.71029311883605
67.0408293560199 71.54136147610743
87.50380786855138 6.348513285985421
16.52914004629543 91.95626539326922
76.23212513026265 58.90158162528915
52.23447003295023 80.17210983712086
33.90359848627678 33.96018272648875
12.05821199912937 45.16542965015461
20.40798675479027 19.8937491477479
12.06353002559448 90.53023227928635
66.45846139273151 7.829432027128102
76.88327275381108 31.75182508256422
20.40786763800518 94.62461737011542
78.37848429973421 41.56906317405775
7.544487925143065 4.950863473748459
88.29267524329084 88.88982132982844
82.52168382271761 40.84309964666606
94.57878921018921 64.05963062097821
15.65524829311046 34.96465099969909
48.03817983238974 22.65583570025808
47.19537557479479 67.71750402650851
49.86682611887493 7.632184081244863
0.834966997652696 54.32069777090744
84.01183767755133 85.18788010310304
26.50961225320061 22.68724185669197
30.90241917249815 37.86671667147794
71.42905472492296 53.7247286808377
26.81029958380868 14.25728052489124
30.41111263770085 71.55815792174623
67.3556311969464 69.77286720455646
3.182851048044097 89.70420447576633
37.53120701038729 14.43266892674708
18.27180643271287 40.07583493634179
66.0487254710095 88.67283008113968
48.18521105671825 47.55328816247228
55.8381346292032 81.66640895780598
12.01462537471139 12.86382613426039
75.04762090624212 36.75705071930751
89.461758174392 40.56665839972934
81.54728338776522 96.56575310337904
95.17886657131295 57.74405684107366
93.01827725191214 66.38396534357994
71.9154397450209 13.44997055272968
38.41755372898351 55.08717489730673
49.2335059908844 0.8622513710490124
60.48811294793022 37.88420989285286
87.02893012071453 46.81489751603208
20.18230574425358 84.22979727814818
96.52404899627246 25.21031371880193
22.49490334719266 97.41526782584427
81.75400648518834 42.93064205102478
8.362774714951598 84.26395631764942
91.6480557714853 61.78112025607383
62.74968117590011 96.94826939051428
93.84560714387055 84.37570827789069
63.20088578476297 12.70269288544501
12.79919526628523 93.10963524924124
2.705947249664995 13.10197395333017
47.58221284538006 33.8759468362675
69.89701959969639 72.56405059183228
71.58613406313017 19.89116676753754
76.35198652480862 63.71603656512618
49.35784330824973 2.80545262713459
9.679463582249245 10.01225392462384
89.70087817761201 0.0886340094024014
23.85802770118978 22.53320893323653
70.02989752358128 68.71096700678655
46.12101803709211 70.30217491612231
89.49941926683699 25.26069588471398
75.7496991750474 12.55912384076905
15.98801244200583 76.72323520701966
87.03009989155892 86.32240062766743
62.52941230736107 35.97270031246851
17.10198787303577 79.36364074081258
36.52239521354557 78.59941897892075
8.348805082889537 91.0088295934751
45.89252056626748 75.86514721435967
53.2848467012812 51.25596844534715
27.70662521329036 30.16837202308034
16.89879268754182 84.5129484138552
80.42909662463047 95.02294746840261
31.03555509488866 98.33795792924161
1.024010457362661 43.26164374638704
79.58225331009237 22.391415364952
76.46223803665627 32.73113854584288
30.4712201184833 86.02868292118701
53.03116936108976 64.39200390014528
13.12060111562699 40.43283312155518
58.64745399212156 49.30401929971156
31.79741518799906 6.035770912464386
80.76041488970573 69.68089226290337
42.82266801802051 14.3879814159155
92.42412452337267 75.60074006280102
86.88125913801608 34.399902940484
71.53530948831032 88.05144063220932
14.14500497611203 73.91380354099338
25.01670989656527 46.46738502876488
54.91405587250659 9.534569855937397
94.7153076959242 38.46304081141315
29.4825406208591 85.81157957735692
6.265669466082011 94.04681567265882
71.13709113474326 26.19142803825568
2.861923774469537 78.19656872350444
36.32129813971024 34.11787784821359
84.36666789142002 8.893869945556139
55.80624862458169 36.65269079491988
1.729297667213036 23.65693884863913
77.97277895672772 39.78412416194201
70.39518836063294 53.93469888731755
32.6687993958459 40.86664329747789
87.9139468550753 95.02634068218921
8.216271974904537 83.22374457453091
94.00588141189361 34.56301367858701
89.85275959008354 3.608213036360642
88.13303857993718 80.69312019780908
27.76498070442385 44.90279799433489
68.74733861920016 20.26398360921293
8.715518639594222 66.48221422105372
61.41442919202378 48.6728097647806
53.31500506672213 79.69391964483226
17.53607535814658 43.78016112499387
40.68105079711836 48.86963070992649
36.30626584467804 99.74929510421168
72.31040757200547 96.38024298655975
33.70294200704632 94.69222512623487
2.984895203378142 35.6411521475267
62.61028193900562 16.58751344057963
44.50300173988564 54.56032105667963
45.33326125905324 96.44075566628528
12.53819486616869 26.27258879037423
37.20498311386383 64.25122101708361
36.85195945988671 36.72633560194614
43.12840339790937 22.02097530332197
4.567895960770043 44.67955081669255
32.38407714674718 62.42524121472037
32.58922282898101 44.79058860934638
84.15961232345626 1.666866725109214
4.148472860944573 41.77320087726991
39.95923485560695 75.32302018612093
71.53783513038913 48.80225208139177
28.12842087087962 83.07657352957496
26.97865848882735 21.75040142942111
31.53928103997265 36.96863825838334
0.4897060372809874 76.7701184678531
93.45500327146077 95.41099689486101
67.14108398380446 13.21796300393592
58.08199512614544 42.67098843601638
61.64719043965189 96.78692881793501
37.99921011522969 34.9029027491756
59.41106596970308 0.5592037285971909
26.46709378542127 71.90355787069187
33.48466465312661 50.83389897709322
44.23874982652917 28.81550009533803
57.33633067128454 2.075040019667225
10.43184981353546 72.37854818439773
54.20559902519373 79.19055964397496
51.43099706550895 73.77236045427935
29.58956139797323 62.38154243795309
14.59292642690804 1.95443790684537
25.04384100414197 58.5012852037177
55.95661865529192 14.28314812108249
20.1354771133856 56.71919038050294
77.1064944831168 85.30306411637999
51.3092623706673 55.36995308845764
94.28375597841207 55.739904034082
53.72031682434942 75.32958962352006
98.44951748442438 94.56138099799499
13.08594416194655 45.3597920864049
2.623744917581073 69.22527829933318
65.16442010128475 90.3723050665821
88.61142561098566 81.80023955806341
77.91133643546462 48.57336635338074
61.02982973555708 20.66116661732059
50.87352594143361 90.52011593412082
21.98161960631997 25.74348712751891
19.37427280488172 97.66374919918145
77.97307051928267 70.69090879418057
59.24260526185022 68.15403130468657
7.46803070001962 3.831716784917168
28.69225285629757 47.575467725332
74.05819275474241 7.979525368088821
74.08178042108302 78.91854092550837
5.401731970867216 76.98008945297525
34.47801102442148 10.73291695709137
73.65739276937684 37.96979157687289
64.64200331942168 8.318234247274265
75.66952137105874 14.40250855060179
92.62948328368159 77.40829476669539
99.9859643110518 71.94262480237333
90.78856297217767 64.56286722625096
86.47371554215198 89.17370916472683
35.74957829661453 84.54650242528508
32.57026800652508 47.75453353900061
2.79615285075875 72.06316512586335
58.91403980015555 95.85137438757404
49.9306491424321 97.02535504587783
92.84955873112284 41.12318660352615
86.0613166804271 39.22414720139803
68.48149128500718 1.860836963048752
92.54450839999686 4.956571563685173
31.86764098007502 22.77530863498352
67.13234057739299 18.04016081606887
17.94018051055791 67.02688466275286
11.97327632836206 99.01463887855952
15.59283265193955 37.57005131911782
2.220591080005302 29.19049499053311
85.35778507604229 58.68822334608073
20.30057691126785 73.58008035724929
24.17945427777831 67.85939452187944
53.26093552306647 98.9673072792642
78.61826784555856 32.52589499269695
40.18427228401708 55.60341025682138
87.89072406575507 3.37803692705989
88.02605123603132 17.79274565519845
57.34113667006233 5.749055954533741
52.51237516487277 33.48222884083824
32.68922671965067 94.60452038406201
94.89732050563076 23.93057906948956
40.11040980975839 3.436805636067526
65.31877240834079 12.31178540152474
97.41224902464126 42.28921425114613
82.19218089889334 17.4473522692843
28.05955864611627 21.76872143435871
