# Supplementary material for: Universal hidden order in amorphous cellular geometries
Source: Nat Commun. 2019 Feb 18;10:811. doi: 10.1038/s41467-019-08360-5 (PMC6379405; doi:10.1038/s41467-019-08360-5)
Supplement: Supplementary file 1 — Source Data [file 41467_2019_8360_MOESM1_ESM.zip › Configurations/2D-Final-configuration-derived-from-Binomial-PP-1.dat]

9.154681320850825 8.284210237192207
81.16686577194933 39.54907690241485
24.26865228838341 14.72687760245736
53.70590703595512 62.65904887582136
46.16699727441335 43.36594666358322
77.47255284164132 79.77625345874905
59.68079688593068 68.24021032586467
77.13292620056066 39.14844928686828
44.15733128037527 53.19126195538276
85.54317555345976 30.0552743214807
48.30100374362902 97.80900686244891
17.79906118060117 56.91957357240729
26.70984002835713 57.8220206840161
26.05934280681702 78.3956416461299
10.0567987640905 65.50895445910209
17.87828700891378 13.7117279538822
27.81867737829092 93.88136258947353
93.85929578859141 79.53115240860843
83.32445527749267 89.39600649724308
35.02226248916331 27.2817490520451
53.18737725376656 76.75066762691634
88.75088052139125 13.76829915018888
96.96677541510675 65.49334133525402
4.45930878077188 97.62524838407172
99.06187842206575 93.76426484101437
69.21888835770896 4.30438145484849
34.34522653265827 77.34407635316033
34.45080719904737 15.33136916335897
51.42025440329854 98.75780086691563
11.56883168229635 37.63608201764658
88.91265151148124 70.50506901527964
20.4898060955589 28.27407386624613
49.14378916724503 4.380115392354993
79.1852933411632 31.7759928167552
59.0837677506066 78.27467633591523
24.90540136812459 64.18161223549313
70.8949772046325 63.23002242319227
45.21081849199675 81.69038358214658
84.12534941374929 82.28187805352725
49.17819710438528 68.13610015243935
88.59959457664615 39.79467885137139
33.44842547487744 39.20061489115981
0.1378900788966142 55.83464424362497
21.50896854409431 84.35750497489543
61.89576811165391 72.05080711554487
54.08738755354071 51.42180313705087
57.37460590509375 39.85651823135552
57.45545157796198 34.02862482667704
43.94354532478801 86.19045741808378
87.55033966697796 97.67662142074637
34.3181077850148 72.48097377376598
48.08667268640719 82.90909837930124
82.29188904880814 32.05168068298744
16.19526853580027 70.27421416603644
6.451851559304041 16.98926614667894
23.74438653546819 87.37228930777809
30.07988088431093 49.40340219383214
58.21004906500309 36.09621600878879
31.43490324794732 61.82666419539047
82.51181625961269 27.95170305665027
11.70087949547303 14.76154945455225
95.83784942896017 8.891178417887259
61.3059502749354 90.5845230672481
36.06225458251156 6.181292388765567
13.48686702225862 81.3877163086421
73.52234149610265 86.38478892593673
67.96468389164995 54.75236155599566
39.00305266801005 37.22395342060165
1.334795115419048 73.57118186265859
97.40778266812468 56.58191529535183
30.89411795937788 56.74087078426844
37.34842016733363 73.47549792905599
24.31657831065277 74.83901968232941
71.01267455716393 80.35641033332968
26.17692496087828 92.56354335457647
10.05938620766673 25.28498680549723
40.05810613783208 21.08902824057112
0.1275999942645487 30.38372809054603
63.62683028232031 95.96489987706882
52.18381008706389 71.40348712736622
44.32620137715418 35.15318071504375
12.12966181094545 30.07779520061487
11.70509634052692 66.44172972084711
12.54836302890224 31.06787211820458
77.48779778645941 8.534080944051331
74.60177427131968 24.76600592249731
34.46657778857788 84.13038817472922
94.77913553810194 76.87288071571284
49.48804027365356 70.95868526249805
29.7095340264362 9.724657451642317
35.13076375159088 61.34184697967318
37.56504966468913 49.30158184596698
61.23619833596175 47.45528546575044
65.34694684823644 8.801484598259179
38.59355441193095 11.417753781485
65.18085307779009 18.97481380563199
4.141727980703517 81.87275303116992
37.31701633306425 39.4136974612817
86.49410945788964 92.72122584776378
16.84050365042265 79.72765729355842
84.20075246684236 38.46310765345924
39.85898231734082 2.149270602724555
85.45311629219528 32.79501657487062
88.75406274546992 77.98587645882675
45.76434994531073 56.64698901588132
72.31616511362257 71.67094673710875
8.73872667687063 18.5431869105469
72.39388256862613 23.39606741593397
22.57863375002381 77.60082260480127
37.77431447179209 57.01943631583803
39.40965109416051 58.43124688172784
6.787770876488755 84.93067295026614
67.03334949909838 68.86116914746788
27.67386836178694 65.93835926337313
27.7709296205327 31.77071287896183
80.53811827345356 85.68710315336004
77.49271527990558 2.077172124854008
58.31238950880518 88.18550428098139
80.4938053748898 83.49067684251568
20.8823983292721 49.66030201683947
15.05058159106743 18.52958969357528
5.084713304117918 30.24134952604214
39.23122268055118 73.20307616530687
78.95728476686726 29.93294894374737
78.4894420389885 40.29920297145635
49.95772041191694 68.91728257899655
98.40078189508594 72.10695807128366
35.95914230074217 24.23743224921336
84.8429688394876 58.66612826668995
1.179305405692037 70.26100824930069
33.68504800908089 3.910053352502215
41.04756643759622 50.86282451888972
28.17833210892532 27.64915752584982
7.599496867832235 56.87417238952364
94.53511021658123 64.4571824313598
27.24488231586737 8.494098591216362
84.51777280096417 90.76133811997444
24.91624403077229 83.49560410142311
80.17019397622859 99.15151275467089
67.19927708608468 10.11593677888725
1.169048673751996 57.63507074047464
80.18462136698182 97.1966997964028
80.94490310029103 33.80917958442834
35.71741154769323 19.65745133750901
44.49610789896114 55.01970173642115
83.95071883004927 96.259240396018
86.72158632166828 46.5952844320382
14.86396904047799 0.9631763972905222
28.03293052197872 74.34830623722006
9.082189194716818 63.49186795770601
33.01750805587614 9.718480284963373
15.8076457956395 64.01259953288611
17.67540203401716 36.38693670810088
90.68830649422586 44.16686866553908
4.033987741668735 25.44143509925187
20.50930028125717 14.75830137253625
92.85324420853222 90.79136794702818
19.8506813823314 18.83080444422459
79.85720429059195 30.68798289833094
19.88964568022503 96.26055522252413
49.08546873100095 16.40053719951749
87.30836272349829 45.70322037249847
66.5837151118907 67.13958155291537
62.67754214069594 42.64458185148184
88.3790651099597 12.80801214080698
91.84732606056708 1.618240158964754
36.04148826570059 90.00767166945667
99.50689683114202 8.543520525174324
63.21192515004241 0.495685844576725
83.74169819480946 30.4975743507853
29.89785106345644 19.8919387585538
24.26256304947026 73.74064122501389
66.2742973216388 44.26931097712465
47.62550737858939 70.4777323267592
10.48001760921616 13.12607825759177
78.73677897236337 90.14703127157526
25.21200758445462 97.61624380875053
9.001276062293416 71.11025490025195
32.4595673157297 31.82366154046342
65.43890809521398 50.81870989285075
16.10878749725757 52.80327458443317
95.81725665389483 27.36931392568857
87.15201911719892 1.432437627537185
24.04462147696309 69.41884814760259
33.82115586168746 50.25024975672232
67.89026225657368 89.46371670770634
36.41623599736645 14.42540716362259
18.47460850232608 62.21535538858824
28.86750265672243 43.99849159476601
84.38359872516546 28.70390177366759
75.36608275652713 29.95819938852878
58.79786111124355 96.56930196878086
85.44144320343852 4.853458039561179
30.76510698048475 29.58241185904955
89.99249274412837 54.56563433772393
48.12831135840831 74.94062028463661
6.959237467066711 15.16841710367623
26.26003593583126 96.251410915281
6.731650895735657 34.27752198176426
79.24266484120361 20.07783761091135
52.55343669016946 11.51069235486946
53.55253750724982 60.60039199271448
90.39205177489484 67.20578669228232
1.065989390854737 47.11643487429212
91.74874460979461 42.22379615210289
20.9985692513973 41.85584638366087
55.26311708160505 3.666545135736165
19.22616056530051 42.96036456324033
56.32992452088175 23.57739211748169
61.91082436055019 21.23553007944739
16.01396924701677 29.5931051652368
88.84316105476546 76.15377782981872
7.375220358687013 49.0218701010047
40.72894361962367 61.97395645359418
46.60507380138038 15.33097061395673
99.76383022397775 84.41336250583986
61.75397843322923 28.06507141327179
0.703019465943348 52.09327297952607
16.51648421552005 61.32695548749609
9.475969616416066 17.68584238453261
93.39220477337683 41.57186719332488
8.454152832757488 70.24380218827429
53.42601254906288 81.01945732915559
86.68446595945522 8.519442065177115
33.8369510143518 70.9356164424476
11.98677004242624 48.25104235264016
37.78377611879797 46.65747791347322
68.38463841120281 67.52260486545291
71.1544346502728 97.25945028263581
98.89691678659189 18.61939231360539
84.87263624922555 98.13875397558542
66.98094287015496 91.19090764647477
97.99327137070082 67.2616969421715
59.24777986117975 50.81131726451442
14.66510602784147 63.6693961711371
92.32065198834457 9.131015140878437
64.95755920243114 47.9130306088578
63.24078527788557 79.06588077908138
30.70305118518607 90.07940122462041
64.61387718228347 84.55801000363601
28.85484150069035 53.46139972036583
43.40250341401314 31.34759270837477
14.85566167261052 51.3383291461559
8.949930189472559 79.80478841975642
42.29758151431063 25.87044324946092
32.21303691061452 81.43876282776726
7.151487254369375 88.74968343131698
15.54315840675834 37.77729846877672
69.38679351946593 19.69511451710437
66.11840137206985 27.40265604275096
45.77530015838583 47.47671699551815
18.46436105904131 35.73563692625108
4.633494831562339 2.51618215145934
64.23727635305031 79.35460061508338
26.37833907406637 84.87586859212641
79.62794131794543 64.15426501085044
34.69449228791123 12.17351836051315
41.34508788331926 31.0152266926443
42.35338080765345 34.0959750638236
25.33330513852975 91.82208010386597
69.79384224097318 11.55576088188804
79.03260016812804 25.58388625056609
95.19864965029088 50.91097271513895
91.3954722261185 97.25894418208676
99.03813818155365 82.4701356303966
63.7656835073166 41.1542041693175
94.70630055627512 92.97830610165919
52.84490351851068 15.19705640797828
9.471944772736094 2.695337761436404
80.45617824080576 82.37918168424048
36.78793292614522 93.15618234918411
81.61866481105208 32.93808141087636
52.4059213727468 89.9768577860392
66.58442671638839 17.39439058655786
92.45659447542852 21.13415409349481
11.12151066915655 23.89808532193963
42.26068438004827 3.486866940699426
65.42432900726493 7.719573459948903
8.911823066818863 0.1523949348741376
34.86459549634592 40.83822225937866
37.35950913303809 42.21956174206026
80.14155986310361 95.17867897790721
60.60773545802782 44.62356873360088
67.44303410887274 81.48929951109572
79.56527333543258 82.96738241011033
58.08074751202597 34.9539806113707
18.50024306875451 21.2746512540944
7.652263464250041 3.742630412880325
98.5207521481136 73.21200025502152
46.57214924062731 99.1688236874252
58.94371714305104 51.90839566715768
84.39480161039509 32.56590793603313
27.16962445822047 14.16686867233735
0.1374926759418874 22.2270033754081
3.392292786674126 94.22890747295898
78.57263355561903 0.1516865006046545
66.21571728676767 68.08000065316048
62.10868630709449 81.64949620854382
42.51362874592778 5.321264300124939
24.76590233534798 66.32083843067096
54.60083725610003 62.00614983589648
64.01120456456863 72.37399171570706
33.4242368396924 73.03487458851907
69.36374349695998 76.85270109863576
26.81311123316986 38.68753389920311
23.39465641714357 8.700111177014813
68.03389577048627 45.6304632978449
24.97761051457326 63.13193964105699
69.54777803045374 40.9186793579973
61.61703218903141 29.07691400881248
3.37182315432923 26.27519669686212
4.790306373423925 71.27779481010349
73.642182329612 27.75873331647041
97.33354974607678 32.73974666856692
80.67746868477209 93.18804132871347
83.53361200628106 29.44635763157241
14.55794342949472 48.56014601599794
42.91576583836025 56.27838064049855
51.90617641381738 14.64756965502733
58.66274766624024 66.19911353784346
62.77979850047956 85.43926880245039
76.42228937738328 64.75953567812246
58.5687439515888 63.97375349790796
19.48323589804096 93.55215781753328
99.03081811830734 67.19142804210023
71.12759327579407 59.82431278926188
83.02802836915062 9.019963657335179
72.66258176800334 99.09069614271182
91.76863465926013 56.84343449260776
58.53628153646237 91.36124323465276
96.90524449512708 53.77776096709682
45.61772203593942 83.87488734487279
94.78105265279019 73.36975059826226
0.7671071985930129 48.14923563897247
53.68142162296646 36.98451863231098
26.50352688561216 42.62489439652064
10.49678157385542 18.03740380506737
3.605314244903241 48.37470274752712
65.92024877405075 53.66927505680811
86.02913015036715 82.3566410540716
98.62216659933839 89.95408826789017
3.13408717446666 46.61036411709264
81.49326787811768 62.06057286820733
70.85250963054358 64.44397643994597
41.15302895771753 14.31921154010895
52.1706821846922 76.3579518775467
79.72202008375211 3.979065960774578
65.24427150993165 63.80198891808245
2.856784847355285 60.7452824942176
68.52611122693401 41.34849903947802
17.19048468534543 51.14289040280464
94.20798708725992 52.75794022016213
27.59382161011304 66.97525207500301
95.75113555079055 77.23146688483915
18.70941321029514 22.35441038192809
70.10101841732046 43.6695645843805
99.38074309451096 83.44753654330704
58.6306197920378 52.98319947947243
5.290622616641847 42.15158922105279
37.62002648972223 70.78341951265276
56.97341671834207 44.25397266659125
39.0113592048594 27.80650562638655
65.24516330867631 98.41546412090999
57.9527595090949 79.7960622080178
53.96497584564007 96.598242473987
43.40409281977436 25.72675804319755
15.63125735365047 25.50324514120018
62.44704913832295 93.25484388674026
11.99569895440328 24.40490872798335
66.86239519044706 53.18912904791991
90.8741234680782 81.95783267409287
3.823136996816106 31.89219472617138
17.96310538843996 86.3570384197557
3.146106400819823 71.18608944083968
66.89352338885905 18.4390487528009
23.49143372366747 45.07556029508955
20.31610665196828 62.39240510878154
18.08814704670723 65.80339304634512
64.96813271994553 23.34568701945147
0.1248314604979903 10.31567488037473
89.61752476336673 84.54115789995193
97.1083911947506 16.33540993367925
52.49138244117569 28.92611252934197
63.6304176194778 71.12242791022466
81.76184408277639 0.06312078419654496
88.26700601577967 21.16033860424341
53.3146332272123 56.91828151171936
82.50240796954971 26.82614947721906
68.02339984777537 34.22015470820553
78.50397808400953 81.37555368737303
65.13542869546207 99.53602832729949
39.76824501134504 82.49293331619289
19.53977502375425 97.34831033892684
40.17120403167878 55.46321337943519
0.7309644261750932 34.57542380871486
78.0869083347734 59.62065083059497
20.77456965497959 80.947736595328
74.80285283572098 68.13638318445385
42.63249163338481 89.73335098726075
30.25070294078274 76.0653458927073
65.59120466880437 32.74386414041284
41.47526197463996 49.90642812872263
23.31748148968953 59.80849276425679
42.36263021418119 12.86373927124672
67.37283156039958 42.80663241915109
49.10437538345302 46.08081055934417
86.62948958433978 30.21400038495311
53.87153205748663 66.67834233482218
42.63228452320571 76.58852468253605
3.957525791615798 40.57230002450843
24.65608031284879 76.93670524701523
14.07503319617597 83.41755232754781
91.34518149070608 34.72881024805962
39.96515506233668 93.8941418501739
37.16699656634726 77.35940256579066
88.64090170142204 84.84449601428418
17.87398748716552 23.08911776495345
69.62027730848422 66.02015288683835
7.959383056843646 63.1797813884092
81.99228332328322 94.41776158642008
33.93531979376645 2.910995636976825
76.34705471539776 6.985663127619934
8.20831996146585 42.65188328864321
92.42600245536572 30.48353117703227
54.37715150768674 29.14127018624842
80.16825549659576 39.51534914954281
17.60784798425722 25.97250842859465
7.995833370769659 15.43729791660757
72.82982234288805 70.81000670075974
95.77832166924627 6.795736463553467
40.12495837418304 10.80696134181952
41.32726225633085 95.13960272359174
98.51258677844841 49.73383029105335
79.13243672630644 39.39632301321224
53.95614187179142 31.30064844898388
19.92357500080943 43.76649423168876
1.8144123372838 29.80394421605351
82.83533982350582 78.45400650543903
46.27347088481352 68.06539023554534
53.05193118476765 51.80078475541998
23.17127973870531 14.77109774669314
98.59759972537297 79.68019338135723
56.75413784385511 86.16019182043144
60.69897206185608 95.45510464994118
7.350233105101402 23.53455467019404
32.81928377210944 13.29686836911837
6.556111297013407 87.09079971592458
10.51608567985536 56.70721115766958
91.47063031652468 77.24880730959796
35.69181513288103 79.8122889739161
58.61403140466225 65.06094183100303
4.862809096564733 4.574191070869966
55.33374437817002 12.11293941888499
95.1962114217993 60.44652611626242
73.21330210078904 16.88198723348666
27.0121795941122 2.854713859157697
8.087258968234309 73.13617346345222
32.40320930742493 73.00566215333409
4.016040488824474 71.78735062679608
45.17079926621304 63.50678174399794
54.42502902458624 7.973323893271588
12.54392394474706 35.70707296190051
44.17750076388944 88.26391594366675
21.4859488596897 83.1797157505259
49.67481968135446 35.78824252392727
71.18077962757087 51.19347510298579
85.78586956966757 44.71616221027843
88.29744381265259 65.05327525569695
13.32038313146274 4.529211849175566
74.77469660237762 55.38540942772411
58.0982130844719 58.67373049705422
93.27454346355729 45.19903378926684
93.77824670603148 71.52372526254372
16.6616935586659 20.70112373523557
2.449645449518238 98.38029208477721
72.52350933973101 57.28244482783808
93.77433481983164 22.48932411189914
19.08589342215176 68.34381941143251
15.42319301873628 96.18003779465417
43.42028504316774 12.47143141475065
1.230572031844407 6.363564975440775
13.219327064517 18.42105898651119
76.4211808959823 0.1576020046509292
52.71357255371464 31.08800540215178
4.934758495823569 14.63792795302989
34.91389423585388 56.72954832037439
26.95558240451263 78.92787528646505
38.49414850051072 4.828706430149961
9.185990854001062 39.18571119237557
81.95835418534305 7.523803002920636
91.89170697012571 87.93524360559275
52.3658152779781 78.4491453330233
80.99080061530663 65.89411723186586
43.5167012537611 35.68705518415674
57.45202783004259 89.86125307428952
55.11815504702342 76.54530400725298
52.02091904038988 75.30723872659276
73.65164756902423 64.84893668038031
85.45235208161655 48.32283500719102
91.02233277469986 78.35939173862099
39.8211895502823 46.42017828160508
90.33110979259921 97.07625029501236
66.46021145721946 15.4977256303376
30.29653183282276 14.28620757918994
16.50494087166974 92.64415706326213
43.10744605399756 86.8949430521793
35.6921979018264 57.51848163126623
54.60600925909431 0.8862207742459455
17.19137822727812 55.02526375414121
69.98484779855163 63.74363092225494
10.23877526835587 23.25544795390154
24.70414884860531 17.4907850243611
90.38270244923906 32.9910624285548
45.53218108503228 15.00951046032946
2.018073547429994 4.421629319413818
33.33881514088466 77.01259008351687
42.12690585140667 69.47925374635693
40.90190682518718 19.33895565261912
48.26481937479777 96.88058730553819
63.10250139149353 47.61255693713317
21.77290665095661 95.68355655227263
0.2181993736030853 59.63781885922557
36.05907855121611 2.417066923402961
4.241570468219253 32.9380727438792
50.15729932324891 7.276132726023178
19.88128920447569 6.891728433090631
71.93120600948346 61.54345188878204
44.32739156312738 92.06086596906017
95.23259854774456 36.3288822086497
26.76098548378546 44.48990327049763
5.422339652514989 16.70482415240692
95.11897028713878 12.06789225733297
86.78379061607288 51.25338931765234
35.24179226506204 1.657982033244728
89.4740401068419 45.99446747881338
46.00353711115746 3.808952948726382
2.093551600074973 60.05539893541887
16.50033018430339 12.02709176479719
31.00451124073803 69.59778149697503
8.721443199848773 90.20499936732644
65.12091448878598 54.30786501205738
26.72676512203051 53.98285470404497
3.383973547442061 64.79284919209182
78.09872018366427 26.09705225411556
91.17923752517675 99.09345647233272
86.5524762807557 35.74631022174898
59.32888961716766 12.733346777236
88.30314294710729 50.39157979750635
26.45870313646662 58.79767963429579
89.67809227459698 97.92858622674457
46.55510236638325 25.23413014776351
77.21324749218931 6.336774768855813
74.20289854468024 40.79557491660048
55.96934944412158 97.38366143939875
0.2872524729876631 86.45585859554163
75.39932823166981 25.43589702346775
17.07357893076177 1.401163913271802
12.21034094757629 58.98486621188896
70.01662848203055 85.27266144374113
13.81115848161702 5.511977339852057
55.59058999679979 49.08471731455403
22.09373760761313 34.96984705762645
90.9754427301239 74.29924854455435
72.0709552310793 4.327001583889745
50.81026145469033 0.5985234939195496
13.65201647951968 44.93176433536735
98.20216724917719 15.9280990793363
68.53687615273309 48.4717394827506
93.94485956549021 67.95407303819711
3.048871451810766 43.72520680373277
81.4963680199991 54.21215234058305
99.29677588135196 70.38659422310323
18.85221613743283 87.88152438430299
62.65565216750564 96.50241944707996
94.46534922145416 43.26063621339303
43.42539870047404 68.09561361435412
12.2846929364267 84.37954669048116
34.66920249747287 99.93061193873683
72.41318470663963 48.69672099197632
37.47260020651479 23.0836747701535
50.87415999463151 27.54675185171265
48.26215377274592 75.95166704913035
35.2731797232035 26.30785766655369
21.31775164208019 11.07782123353956
71.55043743134283 19.90442793386322
46.03445154181581 97.18594824857014
95.3735105264996 89.35209659301553
98.94363513530287 88.13756934826989
23.40069338826797 74.33135237805099
98.59692996814564 45.8275565099765
42.65982489411913 20.18817260732915
70.21199127073105 4.828883286225786
57.93245202144947 98.26431567970776
2.619815393639648 61.8700510775143
10.6395220310185 45.58002945636961
90.31784756832369 49.82847947924694
69.85451606874625 64.86911216757039
30.59432668678064 44.50752980361163
95.72897269590096 67.18687106900165
46.84562629353468 0.157509886574737
61.90057273541291 33.14210921883033
12.77293052599648 29.20570379011357
54.67831977117383 63.07779936986024
13.91941636417105 40.02833300098175
36.12854404963024 27.11674873299034
62.45660572278071 32.31474151581114
29.64485752479775 90.52010430588236
31.98245523431967 69.35672017771932
41.80331480405127 56.89631705754734
43.72472427180575 32.30550983234142
38.87279274251813 17.37573590623819
71.39462229883489 48.36870824158233
77.02315541177406 89.60150132398171
7.719552440738193 77.83558475331834
34.52770339591582 78.39743981249015
48.51384087947015 85.501537848488
31.00108106901721 52.9315008535812
50.93505628095309 95.6299081478022
63.6152787000917 6.495254544110218
89.43782668495335 71.44477559941895
0.4001297663757512 92.18274150284634
13.68514514675156 96.48642806578732
61.63109148822183 79.51893806663102
40.99167083996863 43.43664599424498
63.3388512788844 65.87090770623806
12.00713566010185 15.75734777839094
27.74595510041256 35.61333758292347
83.46294129752924 37.88088776529689
14.05742487460438 46.766364945077
55.00978872967197 30.92805421476393
56.71042505038879 40.72176087529246
78.03178350209079 99.20573012846052
0.1641232765917111 69.8375636423594
21.13459429520183 93.83070415346994
68.07161224419833 90.62672769217336
20.29345273368258 34.74690205176081
58.00897777949373 99.4016416911852
55.10200528860036 45.22262164577707
94.14698675314875 16.007622396067
78.83942403530655 12.35875403003497
85.94782243959894 98.33132172086752
5.744835914648451 17.77256287233786
45.07617923325756 80.62204006770912
60.08793373550083 6.37568541455208
58.55179331610777 15.44234656258861
81.6652794517347 66.78373848935557
87.96586048271122 82.17948848638595
37.07354409181748 17.23713062951243
69.07447047296905 97.87933554967697
72.16641724169534 19.07233162519838
93.19082241337337 72.42925859358078
49.80739504152899 9.103673569521687
28.73946104392649 88.85400001019941
80.09192322455576 21.78128389201681
32.36212187233249 84.13464458174502
96.3727260697532 58.21502351760842
22.05728721166448 46.51434123684629
32.87282658147709 79.81847805303713
60.49313519176552 92.27888040136268
64.69374757110367 22.27270915255126
8.126861064074664 92.3264463376547
97.99149923344314 6.999910540428633
13.58212469323309 48.88779990471355
88.86676035976788 46.87758696319275
94.94859508497888 15.4069195063164
93.62501931953408 82.70428854316106
12.96892790951917 97.16997402985818
80.04833365660575 6.627390590461591
10.83207140055267 31.85064753539312
71.4087140770565 53.27022958684997
57.37090726955149 86.85072860865189
96.79531594814523 39.89852293257559
13.361551896544 90.86809363781417
2.211308569232359 82.89057619295272
70.94658189553716 75.70646392093111
43.62303864337446 36.82875417659759
71.30250532940121 92.9948442550365
74.49386362317256 71.63731205902272
59.04788732113648 59.10262258920378
75.66527854919735 8.719649056934651
55.2760993811729 11.00856159258884
82.40258820119642 85.63449628739855
47.26418187573177 49.27292025631899
94.99881945225553 34.37154273815835
34.184613620432 82.17299316417727
45.23934117523752 68.41052032214431
13.93647409542653 78.47581075040017
89.2152224873913 22.69010120125951
33.27785901820919 65.45480805466828
68.74070305872071 88.55930846588697
27.52918445240406 42.39295416672077
51.86326418906212 17.78941346489147
79.67954933452441 90.643751236898
52.49958368740499 56.16523152230283
27.44290698691307 45.28438929503147
66.13186532151907 75.87900925361916
94.9650113965741 4.558418892418303
30.63879151548723 38.82681770423711
85.28678100693156 54.50551323969183
74.96804040029585 60.22474709262126
30.30242942536952 39.85607141328422
76.26075326365942 48.24220503385974
72.20724107452578 10.37899321888001
86.11827728959123 96.46861644094099
45.87796781389584 13.41838922978255
82.28520313150661 97.17713544411929
54.89555984076492 31.97851728227598
63.1899104400941 12.81927240359952
75.09317110065017 52.12364570009519
70.5261381025722 25.59480284611204
18.40377762006528 11.44771929966526
66.50625572675629 42.10905043924461
28.56777570735538 54.48905170827311
97.52654157151488 15.19318001485305
1.743019508755002 8.217195339398732
51.37500401050904 39.23460972602619
30.83738579603643 50.15098654242406
78.2673653994067 37.34554931557481
48.78345937034172 47.04244506382145
55.76916918250202 52.77270712807785
33.62149564362823 0.1142974900489094
13.0152708889028 94.4028177388152
74.34887426786371 57.46558758470321
2.381218999443719 52.53949326774924
35.42977628089383 91.88233514036878
26.60640619793521 24.16406186049897
69.33706440371039 16.84606630229181
54.2467220532636 81.41313491743361
57.9497670207619 55.08307265165418
47.61901935092664 56.94441479210915
44.54178784603739 95.92096962665691
69.88398937950927 29.7872073585953
55.75986807053268 37.53535760354315
73.89964821362776 54.75619155823028
54.20652503949899 6.832775391794974
67.15090050088688 44.95276718350741
72.18568174929375 16.24475085450601
31.7215505556935 29.12853099892083
2.880293037327935 47.61644832387301
1.152970310186008 40.44199218268022
2.194645106362099 78.63174436423841
20.99890895736728 46.673777541691
85.36362314016223 19.76291182634273
41.39903870056514 5.475779355024144
67.64854198557724 36.07341070150948
64.41097374652377 59.91837388532793
64.29546070516936 98.87415789286753
51.52324530243968 29.48858118249069
37.58344237879616 10.88263529844577
29.60948958572846 41.92935073553689
61.18219784965787 31.25659704358467
65.25089899372465 31.65440336111689
76.99576212192862 69.82702373699442
36.50016870445921 48.88050488377763
95.17877710345608 30.5231935889866
62.2239908442921 46.97492109350929
17.48687164914356 47.85403768356529
83.36882568545495 88.32607798214059
54.08867251938955 76.11684950777544
44.16519376776034 48.51798076898552
24.33415800735278 81.72985922704883
41.31601602079422 13.24056337178353
6.423014943426061 45.23276514585362
49.84470448882627 3.5064681489506
20.76953944581761 77.11745761569313
82.65549705077474 61.8745628251913
1.425817627800622 81.30875729895916
96.6261578932899 45.33915685480611
30.14861647072678 79.74548867944155
24.84116379534069 79.67806757882146
67.40173465493093 15.17005425246621
30.45870132006903 32.93782391557103
11.86066398817575 40.56594987672782
14.09307425884622 94.72218396486468
10.17229634503963 91.85868757979603
40.11521238283388 65.79506773813934
25.94961272058407 35.10279454516276
99.35218714981517 91.96666050184
21.99014577309046 7.400695119407761
31.37454690049967 14.3030481576621
10.88782700827164 77.92782398106202
67.89119975169433 39.7932271338025
94.95878674338798 8.357939804416681
37.90861721210307 61.78040665402725
65.76395582611036 81.81218912313723
15.99777572053837 7.3242101613837
62.82111275511802 58.10789161499
82.7970326338701 22.47184557168044
66.77596692098901 1.933487181712178
41.81918831430367 18.62701039352218
27.74267497592426 57.63138149309693
94.02795254384375 14.84763980229192
60.34547510339979 26.50990800420356
58.30816991710717 73.41174255670549
28.1169065960469 16.05287421072236
43.19634673552395 8.729577637412826
74.5171637146334 22.58221537037987
2.035499332643811 90.58725254928414
19.50330901976311 78.36630634822221
35.50691850885446 73.80612665512606
48.40753781199593 2.472492560128582
31.88421139377665 96.65634579764745
33.63564034127852 85.90495001721573
84.7353876760224 7.684983147566922
14.61319810549936 15.67734007148551
17.09592654697558 80.86124538201702
91.95083270599767 54.63404568436877
45.037681804539 13.94157451198244
28.16149192711386 37.42966948004114
22.2792111231088 97.52860089740395
55.70734670360685 92.15715843669717
6.53083084828882 40.32869101590637
78.07946728645534 97.41015394307497
14.01465421846213 97.56599202297645
99.83523017868914 4.733985182250921
99.06550570169247 6.754827859942263
0.6089432608474729 13.08834569758981
3.9638906152444 85.06980475949162
84.59795405971215 4.448988040107602
13.43127445472643 88.0536262288723
99.11478069206031 36.89900999037056
27.41901860393887 11.38558074755405
85.3323414186051 99.04952136327366
39.99290689958565 15.78992995822881
10.44520550846299 49.04592697186503
48.22230563432949 31.78137617933691
95.26650997649435 17.55009923913594
74.05395949705596 34.78565677822862
13.62381421039622 31.18211621785587
35.01086297687458 46.56372314626523
47.58536008719248 24.9246789573014
34.76071652968174 69.35535078839662
76.41371086932784 22.69032611482001
89.65735447510353 30.89057520654787
47.08198942095046 94.54587699252411
38.62596763567009 74.90486656704522
78.02212754097046 36.34194709171593
61.83372642565341 61.16609701504112
11.15273539136884 65.50454294279133
5.7272302936903 29.40431600023796
75.21974597421853 15.92517624732971
15.8108883312825 21.27665508796645
31.4121022477062 89.1277024062076
93.29831434097694 12.84415434377213
15.67715689895725 40.61437343426846
51.24096968689533 7.392214717196456
90.14536050802212 85.40285316797068
25.986818103936 20.48003198360447
10.49507528145974 19.11470622081096
93.63147943600312 55.5943445806906
98.48170068786963 14.84532386683205
18.41801961099443 15.45360083687154
95.55018327445403 83.6010837453648
10.14195806762849 71.09736921540465
73.36882289119499 77.35106775588848
77.1719420546812 31.12640985795487
15.99563398106648 5.653693077478354
76.04743631486845 58.74405295851686
95.48725673659062 70.69848932038418
53.04521413973792 6.729587083557416
61.5857785162118 44.17538740065477
35.00380864339135 52.98976052576333
72.65082190682959 65.24649019579725
98.49133939232036 56.70316147718805
38.90659872457053 93.64656658964935
27.05101514170614 60.98962548646078
67.50336760601564 41.75581764201777
40.05594598659049 63.78957582017262
90.20627202015785 80.29368030130424
92.17132841993038 40.32782416396198
51.78277438693387 81.20291374252194
36.8537972938169 81.25629606515938
58.29457830867075 12.6660248641273
41.60440123192247 2.694598988917807
91.33092076112915 35.95477852388227
66.20748542434418 79.93421375578431
57.58804414500493 13.67001473732754
61.83181556838783 5.279102978388626
93.6611090957573 75.1809985861732
96.18112738287597 94.16036188422856
44.74705127401649 70.49858426370366
26.72570797812183 47.33192509221094
88.30880498368114 73.30270628183372
68.04821911386934 98.30204771274899
57.37328502804462 88.83768133108263
63.33514791774302 63.67890761901453
53.25398101524532 10.47636493616545
53.85436598741952 95.54061704582523
50.53366236666833 39.85491349748121
66.05227839551303 65.40157281305568
89.95412740285349 19.70015702819587
27.18411413939905 97.83002290760004
33.02550503070391 84.99196444204189
66.37975933782796 29.41725283727527
0.4417787076662589 79.67087363263984
58.1238849463401 39.04057662515329
91.34883345603467 30.49609474164977
79.58420870749831 40.39043481052471
70.18375275325162 34.73224483255676
48.49647033835205 45.1485828370778
47.52724856186522 50.41841016885806
28.62088187937158 94.47263417831132
51.65678525284198 22.34940740547683
31.16470325480595 45.28056676283494
39.30216656672697 14.06589055341905
16.00034916710969 57.70947643417414
54.45461223531562 20.37532036018969
60.79658802094845 28.38452920371712
51.95068630804484 47.57066298122495
74.19360936030415 11.08732911919042
78.16408410636413 67.14774794048597
25.03892566447113 98.63961635887625
44.18272387008741 94.89129369285175
20.54816073341622 11.84000528403928
2.886626496235252 68.89013388002309
46.75546693967372 91.02991721109595
71.04584692779623 60.93945524237374
41.5919366336648 38.7039999757521
86.84262823610973 34.04267019770545
78.66146179898787 96.40823729781854
37.55179856813621 88.63356422800544
24.07755616707113 4.984519092605097
37.88354225025007 27.81838423026671
71.0379804242875 47.36027562635606
4.925709181071449 68.57379074587361
66.21386821292195 16.43936253999293
99.2012097338073 22.78769194523921
26.53701370855632 15.04249366244655
32.947625365752 97.00418794640349
91.55307286283208 10.66958961690125
48.9810824541704 86.33774642795665
95.77791517105345 48.14952219845271
99.04486023091401 20.68206984375047
39.59138848204211 7.634180449992662
66.54833558626818 70.96424845472112
51.13874755934408 52.64342857576052
94.41031241017726 94.80472361250682
47.6579167267022 78.67664273811194
31.81597614002508 3.423333716458115
69.15608582152467 9.450303402050984
72.54696156930916 29.19126427361273
22.07902296890848 10.31838110196061
96.59217440749728 70.77962024478556
96.09740867644344 88.53858441687947
26.14524501195869 82.11675449408443
56.45684829010892 87.29900524241354
68.71506890436611 36.28747566478586
78.09507670150741 15.16650441376331
86.93543696470698 93.72315985239418
13.79366432846595 0.814260344064169
33.07455990891193 37.36095410076824
16.47878958548116 38.08391518577582
98.81711358900851 98.17038386309824
54.24386677680385 43.53290300524406
81.58197893353753 91.58431986331459
40.9767638122724 67.18896217434677
51.3245241536207 24.35669804775975
77.22234720164406 72.04801749238673
95.94743426377131 98.83462160072519
28.58612638856643 32.52340982438174
82.5726256678881 76.18441322676135
3.673355756540869 17.20631264475001
77.56813417969687 56.20045958895889
88.0209056229192 41.85850829552673
77.97346012277541 12.9971577627726
7.777660394517849 4.80692653541106
49.76657195901676 47.0752173887129
73.53787118296312 23.13087912660412
31.68661863438252 38.60810246205873
56.17588139626482 79.36505251740344
96.12439421563155 19.23695586101579
25.22176917375634 5.129112956226552
57.41274989440141 19.4409553225839
51.79831822551031 68.37053663086085
5.09135521103775 76.85740342648253
20.47454946901217 60.25591110991434
52.02924052199014 92.90244674783855
2.354236226807831 40.14030587466012
3.221172340800869 81.28521353021075
77.16172843777325 26.61180330024704
62.20114439854534 83.74571795615189
63.67472305824798 5.415934693748278
33.42401366605985 31.39591530666707
82.67484898927599 66.61268569737257
54.72110273884289 53.08235875536504
19.95137930224201 57.27819950575612
25.60637504649378 23.95833937553353
56.61788939488257 9.162879634152906
97.37922069616741 43.17441454503479
72.35667628579786 74.58734193255314
80.14407200193681 18.37324373374218
52.00638354322039 31.79274008137977
7.460975586924507 13.42105683982535
41.72600584673597 83.30185000833926
23.52256496100814 81.08308004562099
62.3297221431895 73.02073303854009
77.51340097898508 61.71401076093909
28.01064950994937 56.57192579865481
92.15808305661486 70.55385196139777
76.24033573057504 65.89413457687483
68.72625381441016 47.32021792474008
34.84953490241256 18.9963309627396
73.44878947865195 65.91292845226798
29.87265743148417 78.75161841599663
9.771454659818394 31.75183346360723
53.41630233839778 12.33951140729603
54.07350573622377 21.36967089014994
88.93539685079618 11.73828581270242
36.56649275819699 54.43501800438113
52.58363671700685 60.08302063357691
88.61469614472018 25.49079050016585
93.66076211535571 28.99988901615033
67.10179025343965 55.31151594681942
46.86936490465357 29.17912185767918
63.1328536925366 83.17707555996449
68.49603872006969 74.28661322078669
41.67880408076269 7.248179584668891
39.17365047852852 65.36248659007174
5.584127166709145 3.056419980542399
96.63032999479144 15.42474480602384
67.37561240482367 96.59241539816631
9.344048284077108 1.741553024170663
65.84699939539088 95.19192870511712
16.52526718442564 41.2726577005625
0.2996772063378935 15.16885661685913
65.60235099278574 4.517272971296793
45.90321091556835 6.767492412827331
13.83482425997043 33.97439466488326
60.15702635256167 39.62826869652958
79.96450792602207 25.06679275432377
6.456466062796617 8.178346423627284
22.3178312451633 82.57938111714488
62.10304945417048 48.03153542156743
32.94733455008159 69.12527781362873
49.27782464824616 92.05124405234019
90.45018590219307 99.93297023415131
17.28626443276698 69.67398086373083
90.98791075197929 29.38683138413429
48.42455776044334 57.61761299061124
39.34383586676855 33.42211653576365
77.30378996921775 23.30153663840331
37.04542861559714 72.44143552411086
72.97756993887938 18.05934167931204
23.85247997174185 28.32567700463071
41.65919710475352 54.34030673875992
85.15369770920157 71.60300267733798
63.87320051866597 40.11715863919219
29.71900031970343 13.31226031768328
50.23142807422567 71.75975488039799
60.04838660757958 33.95159099484371
25.4959235881069 39.94481442530525
93.90793481453349 98.44906732508245
26.08208070840034 73.61205154201791
14.35475790097379 90.64882081852069
83.82490901361123 98.12724542630203
66.09791854851942 99.10061683507357
4.415520433441386 94.04679752439688
30.63628678543335 19.02446641003032
51.96144942781228 95.87629881477223
49.38266787113121 25.09949589528391
86.19375520837598 37.7148096367686
43.95205903896942 4.069575825689576
8.469253651566675 47.13396838676362
20.39723423056732 91.94990049474646
99.80062915413593 95.68462016986042
45.82506074324566 65.25693503521229
23.97008895708496 38.33057864924611
58.68593690996973 74.37910714813637
67.36531813678133 29.05583384618198
68.22640921386486 97.26336160438969
43.72547642392433 29.44950563617343
16.43792010818369 71.37546755645123
23.31659469680044 97.18990907071174
80.99300091351699 60.26643318973376
28.90830413665364 96.42713088384613
59.2765191699299 88.61563203862922
45.6899528446794 93.36544408878031
39.6008221546064 11.81046229079037
71.38487304698695 41.07966444129926
80.71260959035595 72.1635063013658
90.77042346702365 42.18112269379102
46.76910824193243 19.49203335222341
99.27236381535134 9.587360342761066
81.36013953973324 10.39639998152486
26.18134971913604 25.98649451729136
55.75433696874921 94.27329888790631
27.33395554570561 76.09192939592685
46.36928384830106 4.913335880512992
59.90606723849106 20.5217171174958
40.2754159734385 59.11826444113495
35.284178296234 52.05857886790972
19.97131108316694 65.59203836256434
68.89026788992997 31.42708155084837
89.34218721268945 60.94442617657013
5.309070828232924 49.01105971954819
76.05438651718133 59.84723662929806
21.06133766606298 69.21487600207122
10.06006385675006 58.88688898886486
61.02273451533344 4.655149981422882
9.324318668748884 61.62454764794552
88.26155234352544 47.74071088211438
60.75371728001813 97.54741068680048
13.88738255040646 68.32328123117219
86.93763945267628 26.76312135065891
42.86556003354596 51.49007799421632
63.55607993049473 97.08729858182379
63.14527531956972 15.64334872507846
23.04723165533249 43.906619790139
49.55556061438634 19.97959692181896
7.82649028389925 0.427288183269082
41.74124617241973 11.11473812130083
18.31881791489669 34.59868946171252
26.56570117498291 13.24932780848139
81.10296633979543 8.170611734228094
63.06174500823814 1.604667271388078
17.55961865041425 62.78770154020499
30.20700825017741 25.68607733115632
70.43695284204644 35.97610210728294
62.76509882842184 80.91277314313015
40.34831423515878 73.51984221327541
59.91018925556716 41.79400133759386
39.71633255454008 61.89295681737388
65.77894341300266 2.356546717961031
37.10422555888406 63.36833077389768
44.3705677179455 3.000350509110242
50.45883127333885 23.64356279996572
67.14720410850865 63.93328174802276
60.98944526078515 49.73913295392527
63.56861028259729 22.2240987990984
68.28750787656296 87.55000406634157
46.20643380079801 14.32671321417745
90.38282914290401 40.25937236958779
31.77973245590455 19.25468670217473
84.48409000711681 19.15188529846393
16.65575052477605 56.78608907835508
36.54849555759795 0.3445204658512539
15.96446887554267 1.170622442396236
41.88357632624537 48.94155744636584
81.56968683981984 90.56095963083899
89.09167348876454 37.72918522149488
87.76677725212797 26.12919946605969
85.28897556474166 79.72371771852569
45.47297888523711 37.8388854457014
69.85352253631982 24.75031088316602
82.33156686826305 83.42800159819211
56.02608706678261 85.46646841622456
50.55822194983217 5.458551713449296
41.32959756263871 8.287162395046952
21.48082387195868 51.83315556906782
83.02147270062945 34.1662748928767
30.68618172309212 71.58090467318149
61.68790018868211 95.96688346251526
59.64866112364725 25.76238178628187
46.84587656508108 54.24242846837738
34.05722185596687 84.94408768566613
70.60475147822541 73.82711604162651
9.517967278800702 71.9436999182889
14.43200355720006 57.04418460486357
58.02046941975538 21.25686983732982
19.21429665985318 29.98289404375786
17.52693206221942 8.331423955578948
83.62531368863296 17.39947355546965
8.399775854515182 49.05319032386772
66.80602304957684 14.35600349218647
90.97180092931308 88.43834382022881
22.93256102907337 23.7810388217617
48.43304771049544 12.72005166453305
41.90239633416049 90.48483707504357
46.41596316440994 17.55028285812254
16.89675841978994 73.51266738952809
67.63034379389734 66.79084332134383
51.14476417368704 38.18169871354415
49.366408021997 98.08016953786836
57.11635111659402 10.90900809476708
36.77448011144737 75.22318021222934
60.20521360529439 61.84523622617169
42.9390220969409 26.67849854998424
20.223683743786 24.68770047170833
84.31957301346534 27.64965328071049
35.05589417204165 21.68710394683119
48.07389374542514 4.243619052044792
86.98399567034546 82.78941215806552
97.64551781468086 80.27595586150964
50.03196277672718 59.03818804948003
20.6419087970944 47.69074867995277
43.80316746927362 41.06295781102833
1.661293243898535 62.28423452627737
67.8479145641973 94.44268920212681
18.85543807022256 74.2765283024183
73.25806843737342 80.24539464092597
68.45235147570679 93.62323006620382
82.60492325760445 49.06327042167113
95.54134061715314 2.632677748206088
82.27227639306004 58.02765740474361
55.05831689175261 1.894411864709541
9.341984552667848 54.54216230371912
31.17168692795395 59.55288240112002
37.02288301196948 60.12028095998836
32.53678466035466 92.08840546420807
70.7270364477577 29.24287309403136
33.12042833415416 2.151194481471409
89.86779281544109 82.3949822821548
3.057616625138453 4.628234345032205
68.35650238743257 84.56027892675853
29.66670496422577 11.51052009771248
99.2344713879725 0.9559340148355679
43.39928525159304 89.00313701744025
74.08057603507709 96.1736233237467
17.98778467427752 48.74930072779547
60.50753697695008 9.019052825225931
27.29164886599307 51.9349261959774
6.898322997331177 37.24138325576384
60.13697882197033 72.8161831839533
71.0882240657228 4.041632614527835
5.498909385905511 50.86596453719066
40.08922348899088 3.895369885814392
24.19585362444057 60.45544663097115
61.98606209518129 38.87323112146107
56.97149147445481 11.89940140202096
72.2238799754399 51.52688680597434
15.15628075741119 36.88922276092447
28.84247614982463 87.82149495507554
13.8865456048982 3.638956132453528
48.93437589524396 94.8067273446876
95.36966401741986 58.3959137527316
88.22661390918522 62.88990413773048
81.3557516200173 57.40982204040632
19.03160838637867 66.20793779382674
89.91896954858998 76.23150536227911
87.23898716633151 35.06629389470765
39.30654932673544 86.37128222063686
88.24666696238856 37.07672801224875
27.00967855095185 34.84658574482152
7.466489585666177 45.30066866483138
69.9588081704067 8.665950381347928
85.62166336147502 64.4364220871213
12.31603138255303 32.92517994879627
34.15847523423617 40.01580227232029
18.13583241550739 54.16356290313728
4.027698369649161 18.21789869320168
91.18561259457573 61.13765956658499
60.76067335820539 14.0390522575188
11.3030567670984 13.7893648595619
47.78747395005038 86.23000854987117
24.56388272452308 86.77216361757026
19.86433323716074 4.021457824248813
77.87986359386559 11.88478359599177
22.91099871375008 56.97705880041175
36.31669827225406 94.92230777827218
25.57477790801024 90.88163742456953
5.684158253277568 24.74919905729509
40.91979054090129 60.89595559022999
9.524135331590834 9.231531704752888
4.439056758795553 78.68009570318117
97.96775204609645 93.5523357687921
26.00007820852383 46.53950171847346
47.87073508686428 53.73271526785356
62.24103695632441 24.25223198136095
2.59106287410412 97.28500940138829
2.171703505735072 18.73620628593023
15.78886311624922 26.6003283015559
84.19165601908368 45.31523238960018
81.02120008296723 45.11359497929295
8.940747179725863 51.96653971241266
84.50620749853597 18.04445551097704
8.016419971870377 80.15694172019805
70.78526925468451 30.32417529274207
97.64793717099239 95.33879833856257
99.86424707812681 2.033484175630702
79.21183404145752 78.60795258561782
58.37060979857007 89.24345980783013
87.31821453546175 50.35794530236154
99.14327759295823 3.909216029203225
2.595142524242916 24.24778044255473
40.03713537768523 20.01024917400341
67.1980468566306 13.27862279431186
65.9297782626119 47.51976331051171
22.79661721562009 47.24282028326851
95.02347192919913 91.15963923776822
38.09009430023752 43.00685306033704
20.8856397080975 43.73638380515601
8.388166022885059 22.08805811255264
7.454204329273524 28.68714761700975
57.08129779908886 38.82248351649209
34.74092259278626 96.36000236447695
18.6916851622532 33.60470889669396
42.77660526756258 61.32189209244122
2.863432976038552 56.77213498987865
46.05522579190483 91.64230614126893
78.86555429775046 72.11371355621164
21.69799315003729 47.5278192371396
59.87074655609772 11.04295840158182
10.06834820577443 72.67789767642753
2.536657434399438 64.12352223442262
57.10959474520907 24.34227324021675
37.27062566922009 26.90553239361435
45.6505603606721 77.84834852002376
57.32936540878516 27.96322730634542
81.2432051160074 67.69065346697778
61.35778026524214 46.35720969744848
61.02296693289926 40.21258168911952
32.88574779286473 27.65802808381855
74.19044546789323 58.56432065297644
26.83238737392673 88.62340954592922
43.95060945505263 64.87345722765554
34.13065887428626 60.90392752324595
22.52632843137967 96.45149181970167
0.4199459302310498 75.26521842403776
93.12184332782778 61.24883263096591
46.89440156114079 13.47692714356294
3.243524828551158 73.50200827623596
19.25896289908088 39.64812103164614
81.45815650050059 85.10922841929235
33.04193593041433 34.54215396666567
26.33222166071354 21.45367422703585
92.56459768012647 84.16802248536783
0.6951227923108987 64.39144419370399
0.2411848626335675 1.195372386275575
94.98701352442281 85.44279607860587
3.34046011957346 79.03132583239955
67.40188437309941 4.681581489439239
97.06527879515365 26.00750799891792
63.78468170321169 14.86840782075877
86.14471418692328 75.12320971368916
51.66795793376707 33.57110149838125
71.51350177909539 57.75096193896731
69.01969018044474 85.45277559900813
18.89163045357361 0.8786852987221173
60.13373343715786 87.95969865391127
47.44099879068729 38.6962359565551
87.91720571210853 27.22863866563691
9.574042637773452 70.21487859925767
63.88803221932183 33.47693909041438
4.485304874912377 13.52390180054851
63.34783163329752 99.36545277705416
51.94203108421203 62.81220376944935
43.39824741419242 55.20625377855869
27.43879383627169 21.51756703808746
56.33009172554569 28.38888676844761
93.05968629738045 76.04764403827606
28.24112325767342 97.90504059440988
65.80714936814205 48.61987876994663
78.31956984027548 79.18189687463342
81.56180997561241 71.46415846255624
27.46170207401286 48.11644612373938
0.1974342586147561 25.79695463602249
43.64106610064599 77.02378205501158
32.34553370956814 5.237664902307563
13.77418267612223 12.92009346270008
72.79512525688853 44.56672654541448
82.51617811514784 71.83190865521284
98.2951108106521 22.30095794049716
19.5972617458114 8.766767500174641
11.78925910609428 70.26007261612482
72.04715496005122 98.06599592886101
2.97846622261735 22.55316395343884
95.48978628200733 94.9724689698709
77.95860968591226 95.5279060213185
96.24601995605106 68.07588456120529
17.79413023502592 0.6361517337376978
56.87615155746536 96.75008368007089
20.58791391066037 3.228159786457911
58.1804797433562 10.74413492680933
57.89519031244992 43.79959405698288
69.17231416183729 75.01364588198236
29.58980392630922 71.95724963273059
52.54836822204169 80.56918083942874
32.2781553249747 23.86493284087947
37.58165042865922 0.05719640242187827
59.42854644152711 32.15689613253714
97.53645996966733 89.74741875311659
77.76447376754291 10.76506018240697
0.3821652316314867 73.07469290062164
70.85242761494651 24.55350820623146
21.41786166678611 72.21890366173216
59.71583383570846 29.86664917985338
94.13819261083013 50.87864163540184
97.08374655756241 17.4718906172199
66.29708787429234 34.8157346726506
12.72660603269658 12.96129740269013
65.42006234233432 60.56970795951756
87.46024560836918 17.85920463561962
3.623840852713132 67.05272603979184
17.43171223927656 15.79977999385798
57.41939961999801 70.07469013601184
20.06059748384816 27.32074753138886
12.18861942402826 92.32261874917408
59.51472718595286 91.81251029580808
65.02314329712941 0.6444577346455567
89.38234302263186 75.23782514699541
1.522550846457497 31.72740935607359
52.42139786279679 84.94875662135713
4.325925193575131 63.08597016268358
76.00008715166631 4.865791037492553
17.45942482841117 2.416468504561005
76.80648820799831 10.28222905163325
13.80965289597662 82.3396529777434
31.749055448611 44.40003119875459
97.57467604722751 72.7427689283619
32.37412340997764 51.65981788144214
91.34007698851175 24.62784904449045
54.11199107199417 57.72020617860046
71.59189277910899 89.51248405532078
4.414088011709337 7.338217254300101
41.62796163643907 62.56694888215291
61.10351959876808 51.76027892334302
52.31614309092329 44.47375517606255
37.24844478260228 36.549560434595
52.27509251185531 42.41401493045917
8.662126398456426 4.199915311426083
31.07226079489369 46.30713171191207
28.36966741817954 51.68071335927281
72.21946663975656 26.27380983310118
35.41361066956337 48.60892836488149
1.590994086428187 42.17984921992436
98.77390980915611 4.908671290435207
27.38515882514855 80.79795589562161
93.36645334998269 26.31828320357311
71.73008191208332 85.88883918741911
39.10605880585342 25.98043710888295
51.49014630015462 23.34470908987633
95.15116456171725 19.86889920478103
95.33758277428984 82.59329646123642
71.61641471391421 33.12942899494706
34.70593308924445 11.01566435165291
89.45955426133223 51.82034874077365
17.49747748821072 45.05755331340379
77.87158500001243 60.70576581541322
8.969664090773364 6.302073823984412
15.07767005853514 66.53401240042913
40.35212568545207 50.07741124435972
23.90585252229324 20.24257904790462
4.753676571882766 1.443473026024255
91.02271573975685 32.2084020730176
76.96363678743143 99.22567839234638
61.23690203444238 72.92109703373494
3.791340832555399 95.95380248831268
33.40573583035738 95.13909814427717
80.54369061467666 66.85767273574822
4.136333404133659 43.48479251601407
31.93759790228606 9.530889163058797
5.177892492283553 22.67181783960751
43.79953300956588 61.01637413652497
19.96345189759184 46.77566381864674
77.34466775752593 22.20602437203805
80.26335788469329 8.833088744675285
4.104436219974065 15.48059059684386
56.39107745934446 16.67432319054661
80.12530451337965 7.735595189195302
42.56883426828818 11.80493174898029
0.5066072164146157 24.01820045275269
46.06431081283576 81.02074440644266
9.792656731410432 0.8973391970791809
23.50944090531144 48.03630928896417
60.94718030644174 41.35586890530607
41.1260735788479 98.02739276757895
47.20668633646328 83.45132713945331
32.6543895376433 28.69637828904199
74.8456016233759 3.187420578858895
31.90693753006597 49.85355550339068
30.74015020665046 24.69643514353143
33.84716708626268 56.94214860688703
33.62801534590801 20.48780657877946
15.99936684056975 11.10715315403852
59.01210553545422 54.86924776283001
28.49999872628132 11.38320066657439
90.23162268028396 66.11076085437925
9.548885483806982 57.10772269654219
41.70425286528929 24.9889450565131
99.6256674412605 98.71495118758583
53.84691791631877 87.22047452377231
45.92026026720614 29.76671868853365
52.93817456081406 90.86462705876188
47.08883398085046 18.44562143261529
69.26893237605596 96.81840701565717
70.58656657591951 14.98064102753242
94.83022669607651 65.33514313288669
24.95096109412158 28.55247288771131
83.27247066809092 42.62622743053274
47.76148720573793 96.18394310555874
19.45441150006936 92.53418707007681
38.97717768295873 16.2485346712216
76.29552528182468 92.3864797296021
49.91880550202621 81.77589983451954
85.72841941795338 14.26757422678242
85.85883499830769 70.05161726694136
52.70787474214763 5.684745580329579
62.09974086502947 60.09600995121489
66.37092268283342 26.35140446188119
35.16764615431605 36.92596306605022
36.4439354988687 66.06200364553833
74.28289070751673 15.35767160632715
31.45414789481699 32.24211837145904
91.43415499380248 9.663087178001559
40.02144832740691 84.65665197815909
57.43187848860963 6.023557550691837
38.70759139599459 53.94056784837992
63.16940897614851 59.87730497304289
74.14995321136938 5.073003447888651
64.71294996973474 3.890043987216242
76.01120328774211 87.71389569025735
95.93410049251743 62.14805802431422
52.66993871381984 36.68401415806473
91.02527138928336 72.40006907463997
57.02454785299236 30.08578834400445
31.18627408932298 55.71960693932023
11.11221281358995 92.36139313275042
25.59388838937729 22.35352369538573
64.55806182619042 71.59658689696488
31.76678954665215 8.343684604410416
92.94092760161851 93.63309173165662
51.28340422883986 51.50195617389527
94.78003019096188 75.22539078122296
79.97169742076545 45.0941925492214
32.09280205828983 6.336999208631797
31.86487544867808 93.88855525367403
25.96068571450275 72.5896102475368
11.7288866502993 52.63139576502725
39.49625668459021 22.98064328797192
43.39457724869253 7.781271111065142
20.39239007388124 33.69463079264536
98.50215369019813 75.37213704472666
86.74076741565176 95.60179868851641
70.36428396290263 16.93155535164773
61.62400808597403 73.89552924173293
84.73508556256779 66.32965759470578
62.64789805123296 50.73143698861271
80.96523812321412 23.47599935438961
5.996359715157178 95.24834411769436
52.37781821286842 49.86313965535852
73.83050707702593 24.10222764116915
23.68664329380714 6.820923139401034
94.15252313636972 49.00646738268534
41.12485330615225 59.86122593426004
86.32861460941473 18.16448075397997
42.41339307709288 81.55160516580223
26.70940850454001 3.840619205784148
66.04562280748867 90.75966309047801
57.54514312575179 32.94870007209301
87.68853886935115 77.96601866691034
38.19506256960761 84.94791521039473
82.43036600733605 87.8057383439116
32.17332718813874 59.14821815406185
68.20919944506923 62.41033839009319
65.55567460861941 5.598421499283427
50.52341162592202 85.61074874703931
46.10479322399266 59.35692747308141
38.02133463081386 50.32545439490028
68.13083706730328 26.97265749675638
50.23394619044969 97.36779778482955
31.50066393997578 77.39379896859388
4.228537684619805 74.05327069107453
13.76337573331176 59.88215058183998
28.67396129698736 50.66679705094961
94.54834124609516 38.07099615332798
46.13082373529556 0.9337601874432034
75.51789463536285 82.92885987618948
95.08141467842962 0.8441760958443241
80.52813553892354 11.06329679707253
23.37250651847587 75.45549904608023
97.30184022869791 21.82803421338555
83.20438234521698 80.58842588959205
18.98330591557726 27.18881361472645
36.68955052834729 80.18788792651839
72.17304946908237 2.024437910344383
11.36558592959415 38.74820904945826
56.85700264638092 81.21091518649271
18.84893427524871 17.29002283306728
87.09121388489783 18.75488560235284
69.3833605552046 67.15740062567814
5.94760344625269 27.57271546491037
55.86782171876697 31.57119145909438
95.05485678970523 61.46865254190641
93.89030463353481 31.88097659714003
22.94992645756643 88.06300415601807
92.81969646112881 64.32407513063208
5.548055437404063 75.94100822319787
37.38266326504075 95.18152986413699
31.0849364536205 75.3770789062104
95.32614264699473 20.98485801105186
36.54583539847203 74.15998421830518
10.46276156115703 75.16099569108077
64.31258496474274 66.5527989213424
41.43154266558529 81.14134785315765
40.14968927635186 91.05023494759762
19.36601588078196 25.38667309311338
29.10457434934508 34.31273123137822
16.59358248390115 60.38526244281228
10.4867326998828 90.77313772600198
19.58769668560428 44.84583200296216
18.07668568305203 4.608122733255103
25.2698236060973 21.37164507853056
84.54685757044021 76.04597189377847
90.89222349012562 14.04308579010896
44.93171395484695 94.11680687383665
81.28232619177624 80.70130135718375
49.28370583528084 38.45452178449248
83.19566088517649 81.72598179273973
1.974689997537121 37.08841576006293
30.14696348285544 98.02606198071948
8.101836532847416 27.82623779693252
27.54688318429501 77.1004308125882
67.02096621097265 33.96749130597001
69.6732987159898 53.48988493722411
38.74656317651759 96.50812784873406
83.59987229413962 60.98700535915283
4.614303814407404 8.418602223158494
28.85511606957492 30.40642244260085
72.54632557576259 15.31581433451121
78.94872464341488 70.93873722213279
99.52488496537448 32.12175295612678
27.90973047422828 73.27408196645669
75.01212961401961 10.44916069482488
19.973567866053 66.65856668251196
62.50069718614175 61.98385387575636
63.5619869306902 56.05604179009249
53.052788847814 21.32933733611667
69.44572680795237 6.566920253194268
98.10057471639684 44.01114541653376
21.82018626725774 31.10864660113401
33.59777497843887 92.39285549052438
4.57014054636224 67.50244245719314
22.10301000267009 69.64423756051701
95.40433827681497 92.16259221948842
57.71115024696801 46.01452345229724
12.1577719602562 16.85250895648793
67.28956915459788 87.49386954958565
93.70097147218733 73.36280353785175
34.40672337138033 91.61533672013917
97.41540086738877 38.16952556344548
17.64705641406164 52.12077081163623
2.449229082730406 57.81557398413818
45.1014736838861 73.47132296972458
68.37581874574474 42.40098119486947
76.44473330110843 2.025384076707563
14.40236356098095 74.95738868122766
43.49075321375477 75.97209716814361
40.86939286821335 18.29703528410963
99.72022198983916 90.16225482810283
29.19279311012554 45.83124916948481
62.49424663950138 71.16058360106
18.38533459510314 32.65701377679542
79.34654957815688 37.49460462441881
97.59684390410303 84.08548700857237
51.69010959675942 83.25491336436184
65.93418283973394 33.81679034112898
43.72241616853952 84.0969224288604
0.2266959792157783 43.48822730081378
88.36468724767329 23.32960513900689
89.32525676346326 23.78541257427831
2.983721886524953 9.789521858065168
96.34527386537013 66.33065190526779
13.12212928699143 55.12593144567479
74.34005995709803 13.27964098953286
51.22872211579596 48.26953407865721
3.042447903034842 53.17999755230591
85.62640526731525 24.12052916253072
33.5283218055266 10.6864715344594
24.57501950239092 13.74579554944424
78.32073634565489 20.61106957310239
54.86939512719317 92.8349337073806
97.64817017788235 50.05287667078947
48.45485546349321 39.10630387350104
77.39714940467395 46.10595915357433
40.13210734469572 64.76693912763801
79.89398804419118 75.84268026978305
96.80432905298315 27.05239973366945
31.25388322408941 1.666926880777999
45.44325666210003 45.50611859673425
43.03133602355737 1.393118872697812
43.74441888691853 49.51004522871344
37.43880407003044 68.65361834920927
7.449100238670898 24.60702870745956
28.61195807559056 4.417962374688733
95.2172176459412 96.78565120835867
74.39612742041183 33.70646971965945
30.55189190053784 35.97434413932905
70.85244104942085 78.53697044200059
31.29221581087143 76.38060537993346
78.8178482866964 52.420352795269
20.52916072664681 97.12796689591505
20.8779674509748 12.74399569432773
30.77899177746223 13.35389007496165
19.04227002571936 31.86890378005135
93.94428773274289 78.54643609877812
90.621570108317 58.3604707284135
9.950258256784704 88.85133371084515
77.01488386206327 67.62261774349639
9.043552051180315 65.71863032111817
77.02091151541249 83.56329866503117
1.712809722706172 11.66502772866617
15.44089191103007 60.86712482617448
38.23010770133258 31.65854571362493
13.74353558898158 56.20557411737584
76.15531572075109 16.47455658813849
53.96160913608207 64.81677252732213
58.8723030934222 22.01231302746238
34.56708003959682 13.19048850955147
39.86436206044611 40.83969507787657
5.580943946541537 13.83599786598582
39.06508934847104 23.96855163531995
4.081845989024893 53.06220824156677
77.80716365268806 43.15736490603614
81.99875746906804 38.93681628167094
70.13971583026184 67.9178012238381
71.26644220343378 96.12354707393723
75.34632638558507 32.13820736427115
35.52327695224785 68.72930555956123
56.73778815308006 93.65828486975288
13.52554400596129 71.83080472668286
71.29982784221643 52.20606141576999
10.2057630696448 53.87931987898295
15.0174221272029 43.63445050804324
87.05269984533273 87.6021740116731
77.40832770910774 92.48429647532622
94.46931708485488 68.86288346316687
22.77824567733224 0.1988243968417247
42.55438988632523 99.76758979410418
65.52439136254607 71.33576658546788
90.16723567534791 23.17159428401641
38.83032832999697 56.73345395965853
83.38994867767394 54.35139879277745
96.45454025947141 89.54631535119178
90.83581748933607 56.23431776530509
39.02141953735747 21.84213006907381
45.75368616945829 44.44029430249728
81.75052985742971 41.1730316700997
63.3222541214265 69.14576216140352
11.06806047850573 10.1686783477384
22.50063645036013 74.8353924639911
33.10739107528096 40.22702000363467
12.63013054944072 86.1386562216571
42.02447959398498 33.10339691030794
58.65511683969031 93.47592553115027
69.96592941107295 56.75035637463556
55.62023545935298 89.9586759030495
18.77097093273921 29.00192242390913
5.513644126933806 97.26571526025602
34.90938857186701 89.83351254331032
85.10653843873637 43.135532710572
32.40104603739653 42.26690398547046
95.83057793778111 78.3673248867719
9.465483313312603 86.98271240679884
3.748909893683321 77.90144510317036
6.333876693494111 97.94931054807552
48.74120950709591 55.42965056236125
5.860603316699516 44.19727108474199
20.60512601274171 13.66223676385119
63.10505484076102 10.73450887660784
97.3427599431423 24.96403874031415
7.040708019857568 80.6325004709051
63.75210664853977 74.23970088913931
4.084624145148108 72.84183745955727
96.49065680924001 92.35509202107673
28.28547410189691 55.52522315829138
0.7512545214824778 12.0337774307068
36.08346438164511 61.74689376211118
72.78940685366028 82.87272918670116
15.25736382002633 1.959221777857194
65.99098994090282 78.86052478799684
81.89485612195332 22.97958244292029
84.51124129991261 67.37808646265869
18.90374688520903 98.13602368826631
77.27074691200524 94.11556954523419
28.30157689531412 8.195579337192449
67.31417695861316 71.72103452887171
47.2093464620561 7.909553611735809
48.11273794866506 35.7503377442119
15.64973505942931 48.38892590036676
16.57775904119301 50.32976669222639
10.81405710892351 40.8264961208659
21.39676514613789 15.29593136152574
48.41683415029556 5.230934496139297
95.61108725792353 68.92120297551506
86.6796305289448 76.06913315698398
29.75606065236634 50.41221704292218
85.17755143534295 63.47554494859805
27.51032560172149 54.75109381549727
25.58182425464416 80.39691646380074
98.74072668553717 7.776005871942753
32.73856574211754 8.674174902687918
91.4317503919296 49.8516030770222
76.96011935258775 52.29891044295046
98.41624346381275 5.938698141442213
37.42887571272836 67.61569416727681
3.969093345216205 54.82972959127322
66.78944053447943 69.91079919968159
63.65605168230154 42.22950958508695
22.57236687641089 18.95376785400487
83.42580168434789 28.38770425984639
24.22326598584316 29.37238238044835
18.92896079217363 46.85062588308456
53.2114097415617 24.58529213183682
44.79364315146285 78.49853365595827
7.407397699229258 64.94302891945348
42.51831182255974 17.89420907505022
80.94768744159933 30.925114330252
77.43168835727822 20.04024412384222
25.18154317665735 60.05699346377054
96.16900414497285 16.95689873283926
10.65740954909541 0.439766635889328
23.13609005814349 98.21965201054721
51.28067506720144 77.03092335789361
59.53273086770398 46.18267911120998
61.33683177576216 67.55315866287121
55.84533178620221 45.88059648984537
21.03480832216532 79.93997657804671
67.17254093208304 80.23222515106417
27.59324935950565 50.91800105229112
24.61037166736347 19.37969028249173
86.45218895127924 17.19209266764708
80.98867545257245 15.51595477339053
68.64125005204349 83.47180960431511
48.26962116700616 38.04041032293535
26.70846120351314 0.01462172504947804
60.11001905765712 60.66055538160835
44.9988962037752 69.4579290169392
68.10042203462964 24.13098012835734
25.10494634225054 56.334981924083
35.19530126095363 62.3966056046164
42.47323766584837 75.52193103312301
45.74129498904949 19.67633494469064
24.50831831242013 33.45382767193548
38.33892632169471 0.7760837242909034
10.97550979921721 1.36397406573559
6.157942217880718 30.39586415736923
86.73863882342474 61.79016365157496
69.59530594166326 89.10623955790626
75.84241541358566 80.93430640479616
12.24188983120907 67.37679054166159
54.80608877264057 14.99596580159009
32.05542691856443 40.44252295288918
75.61099025271945 78.95510961992851
58.86201809618045 43.35099817014613
92.0789506093661 6.955697591974156
9.960694637518356 34.63654214323013
26.95213597481927 72.93712198737921
41.46819024275062 92.31613073419658
47.97446577768211 59.72539449917711
9.741207531371465 89.92386573779579
22.1039340720852 93.49075024230238
99.50837598460355 79.15114022174649
95.92094293108254 12.74825544265869
23.15123649411516 70.05732878910015
25.58980639247369 95.53451769805422
33.89266839046456 68.88755704985914
83.32230778189293 55.41589220523623
83.72820563142085 49.08005036924724
33.54737752137407 64.58071408894624
9.188008994045127 24.80792487767869
97.94780543468644 47.98588666664952
17.15230333141281 34.38022370244578
46.4488388333777 62.13536924711573
12.95428046879339 16.26156825244543
63.54895958459279 61.64233722722309
55.06670601250399 10.01550734211136
23.24534459519571 32.07074148900064
0.8557292930773107 90.35837955927805
67.0085320676618 85.79135198428152
25.90141169607505 3.104055808766375
20.63021729292536 73.76692507650135
56.33131846252954 59.71174143234936
83.85888743520727 69.23100636113458
10.43732430297487 95.69236979251845
12.70529229989982 11.08004378585607
9.715870134250524 36.39152062558222
35.28567091298859 98.14845943264805
80.9460894204861 7.074116123556515
62.19197098382797 12.42806125063887
37.72804495069978 32.65855637626444
70.67699213779966 3.018549606110773
77.67007155670009 38.20645635719099
7.775765825020669 10.63227210138722
26.5933274320593 67.35980722462553
68.83856190373817 54.12847350126224
78.18875492741203 6.799477288532191
14.53907480212189 52.48377454627935
6.006464441588028 82.09195683640561
20.80515722109758 95.99101241951782
49.72140394550426 84.12745269528769
98.87917588059288 17.54267813910975
46.47844801899949 32.08668109987495
25.35401745095625 81.41795258966722
6.692250113412189 86.0074445413881
25.28455367172288 86.19026373183931
90.40209609643875 92.28999818652835
36.62367507783274 95.94514293636878
45.27640092997735 97.96433189811309
88.35272468494658 66.13221983745289
87.37167112258643 94.73011122874132
74.53495707087396 56.38919679652332
76.03057600286253 57.65729957220523
2.933856591187374 85.46664928695535
40.91485260572739 63.14070647268409
26.25261297854854 2.093612540026886
74.64815123965738 64.43753964833476
96.71663945328258 5.249045333451592
20.41262865123874 55.49377575110135
68.39767780598783 28.73600415964247
21.87651708409796 23.46175687977472
67.34271123230518 12.2285786214368
0.8193944575704979 97.14400223513738
69.42323610261413 95.69909397042058
88.40108520630892 45.89154650275717
10.07197833707585 46.31409400117045
31.18452498894683 26.43464561040503
83.69653068122817 93.48985663473086
42.99424691441075 60.26867340752305
95.85679484112219 73.42431269044387
90.50242182407875 51.66370574871546
26.19625931761081 85.92254704335937
44.00400868989679 7.01360680686486
79.9027451064853 27.28450597954244
69.84321837364273 27.59177327856012
32.68529847100112 23.01346655788911
18.17841959787447 16.5798334280393
14.43783787663018 89.69628638634624
7.851541434230792 82.35651573439242
41.93747948804666 55.99236171927669
70.70666613166112 53.9617806262009
56.42650714244994 49.73467163364156
6.060978786565056 81.0154913627907
21.19624375453445 32.01335915045178
94.01634594224544 93.80382664661124
73.63846593120746 7.898288887608787
48.0725011293971 63.54964927518296
37.02112887429337 24.07725859680282
44.4929143541661 45.53954241828389
6.461973826280153 23.98767288496749
18.91854212592644 23.38619544656247
7.8392437426717 51.92794803405763
83.52546268237896 2.766283278264869
48.94208147039674 81.26318602768463
77.25114261040997 24.41107487214312
99.12092473499932 10.63103168828027
46.05782516665424 74.0387360869544
62.12032500392486 15.37959761924403
2.577256091812641 12.40839252349563
76.91131133784508 91.49196171324233
81.3202993827736 34.84789217174032
67.19713640931697 97.63062993000005
29.64423887680199 77.73812368871394
39.89911008552798 83.57819705451806
5.252683782130926 66.71960967436002
11.51507030118086 90.45589736203354
17.55807857589981 20.93999490676664
97.90951624953919 34.43646761415043
7.386816243820333 50.97591516657496
71.61394968951325 76.57336406318115
30.23507680022734 10.63626337476224
6.986767310294339 99.68208580785019
51.07407197590007 1.666456159000352
58.67103229390153 55.88744395909799
5.428633445959445 45.1506037965468
36.22872663503747 63.94032680023645
50.8254723328302 94.65259598172253
72.57490349068182 31.37462181121957
48.20468653951845 92.0047657114721
4.258435754067722 79.70478472120655
0.2514574945501453 9.307574338639053
35.63008280655967 11.71657232297199
21.22652800362176 37.45301261913361
82.41018659691824 54.81785972969213
65.51297754348268 42.5121165675373
25.3532483214548 59.02429676894639
60.20567989066299 59.53298790733012
18.86989497722644 57.06790550739881
88.20492115399303 96.78029454567
36.37142258279245 28.97353142983445
17.14499950754896 54.01319035467652
75.97754934396853 96.52889749066169
27.81614361408745 3.621126898104356
25.40956836639358 26.74384338682754
54.60979392187011 2.80302251239096
22.70212694362116 87.01217124639294
99.02182711792238 61.04983005476291
35.9701693265915 56.49568106094441
44.28667549197366 20.85363013183077
18.4044156238884 97.21840558011866
72.25106155828463 5.410965168504339
64.52847656661577 42.89932882008003
14.68710402386137 40.83293927720491
60.13338684551291 78.20378972412064
70.24077662075179 59.16152213062902
29.72260742196891 17.0876987771558
11.44457126369583 77.02774059327953
69.74302031557322 91.88351328469524
16.6733350563206 97.62910782962472
49.08541087935325 88.20842358367429
38.8506878388325 62.35603210432031
6.374900043028311 43.29501022683982
57.56835495687306 74.18809541615747
50.11294455970905 37.82024156355205
60.38613963318949 46.81656075362319
53.25469717175039 45.01728590280196
91.0506145918397 65.4947135097142
46.95936028549158 73.53633858861058
16.87388771437779 31.56263952366724
90.54030909766206 46.07116577834364
6.068970641729486 75.03395664250088
63.53364880771535 80.17326620569355
27.6792575627486 83.4897697621267
67.5771240076453 17.53866092324716
14.29454818356713 13.80243180381431
93.33005463547927 68.77556311821868
18.43556348990801 36.93040432190469
6.655152029079892 9.233887610538096
71.01032350387503 35.19836854010177
16.99098894583602 84.75122072785031
4.49079558217188 55.64824252413482
79.83790144039538 29.49495907326877
73.87446130182201 81.22673056352373
52.65120150128681 8.49699421876992
6.14299387831364 98.98336085966621
92.15627392774675 0.637057683148162
20.26504422799201 7.950900329815332
81.18766788342057 69.38300686633687
38.02712957673988 16.76884775327357
81.72243259229985 73.57593345433452
13.91459104274428 66.48221188409815
79.622386983151 87.3490373246911
9.981354843682585 48.10822693597958
54.10378444131277 35.13540133705357
43.2459904842198 80.88113050514977
45.9897277161803 88.48223985439941
39.49409889173115 95.67569205043141
9.023131433298564 37.27285869287571
51.30853825188387 32.57695118403296
58.16743767459499 28.46070951627299
64.35630933214209 56.9610963855522
30.35812232094457 67.82912326327254
89.99457144855405 12.05351489124398
57.69363665795267 66.4537903742829
7.630772132646338 1.50442149266044
77.90965796179741 91.63048046963303
32.08383987577754 98.63662427571929
58.97020785905099 11.64158215317562
49.13674912635096 75.26330513292679
85.566019367995 66.74261406256298
18.24665834497456 70.04937774307625
99.91433678741276 44.53800327813673
93.61438940201238 83.86929144285854
35.19346732097284 16.99861232661105
6.873387781090632 95.88718063981999
69.76696681095255 36.65387910658164
84.51751544970593 74.17498874171429
51.68315991451542 28.30352812599084
42.47567483205363 27.59618546357198
4.369257927526801 42.50276174370511
89.48516863285786 8.783834256692456
56.57535377089842 18.61932916193682
48.45652041662544 87.21771334987746
85.92749732755284 10.26400508806392
74.41914350334191 77.23316530326602
79.92074782054186 50.8434297445183
17.14698833069187 11.05053910959019
0.5462126064380782 32.44424739488145
37.41826405738286 45.01209599716889
5.593576924898897 87.47018448604045
47.05402614455238 81.40509349384186
11.97535424683386 55.33469287810907
64.5758183801902 58.90289307396019
32.71678072874007 95.94468860741728
32.11442382833651 75.66838811738357
94.50107213270903 83.24699843187439
20.15572142127901 94.22479580703479
11.99411426265995 27.13377269351403
98.84172508068337 44.79088835712516
83.69880932232277 33.35047067230506
28.73744038386823 83.16541343617966
9.286002324206269 35.46956713665996
68.79580652395749 24.92919140086771
10.71877012799593 81.05840181226526
42.79674363750738 37.38981262262597
41.29008688784237 45.23403599142489
95.16224753649676 41.25650074198145
49.5232874095899 45.12816121466978
98.66587607671208 92.76258392204059
18.84873751350153 18.38138527394369
21.95124083034808 68.64458158941413
36.65307608706898 4.201518535714031
84.30354238084448 88.87044801956633
27.05418868056506 29.09574027195919
52.56452467257018 83.85512785514703
1.937419897087417 22.21803975893008
39.4805236324262 51.97416155968725
35.50747310451386 65.54796105532456
25.62082161855091 36.1149274896061
43.5886278584758 52.31912352612219
1.401118942932216 83.66631407225627
63.83376914159507 17.63785153851102
24.29840819395549 91.96997575969178
35.54829438376338 32.97685362510584
23.94221747914166 94.02281782088944
85.04458240659143 76.97264207229182
14.04874588381283 21.20750152061031
69.91384341504292 98.52414336686707
3.145233464727974 15.07065975750666
50.76999618708488 82.65140547145596
43.65307133390936 99.38997835745582
62.98942226130904 48.65893995804039
42.72480486211128 32.29655112527598
2.667446678003114 7.597547488799211
75.04737851758296 41.45417825604098
33.64659979399861 22.75926839885027
96.2817641611792 25.29646418163792
71.92393250171375 78.43914510139456
86.39183731820023 66.08844316411097
18.81892241945649 3.778023927963767
2.418095532559886 65.36892519179291
60.14492928330497 23.65901827375401
0.3155921205939 28.66305214352528
62.22050494601618 51.6323493257969
15.23946439629386 53.19554313498791
28.04137718651092 34.56867348032145
63.76035808957191 81.30166943336113
34.61749780023727 7.340814926323742
52.84818055420234 54.06988006485104
78.82993517062003 33.52730246976634
85.21739928225242 94.49567439954211
61.17279550097206 88.36469103781815
86.50869090164424 40.52357430773875
64.77311178566264 40.71039577327279
99.54380054645888 64.12539332233156
69.47339581222595 35.5562320673036
61.48571203159185 50.81703582177098
70.81217650141771 57.12468505762073
6.783706702367414 4.455514943519702
73.78427208908499 46.2340611122311
47.09211053397293 74.53223367530848
8.277767593239359 26.13685573155907
22.41297835285745 55.00945374784674
7.874488143792914 67.57149173555827
58.62777065701851 0.4211000720302567
48.60205381590286 24.45638743204414
82.84639990525555 77.19202676879587
27.96862816031597 9.216243698416671
55.62861058983052 40.4038435925842
13.32158810405802 67.38744038926335
23.04055900128931 4.718796209523101
50.1599196733651 88.20808577841551
75.05861321543767 34.50472183334693
42.13094117371782 63.49474434295269
43.11979475267847 33.38180850283198
45.71049292170247 54.76090842081969
36.85314419926226 99.28902223649195
32.02148720692092 80.50451300495965
11.15465457903639 16.38498254906844
77.11091799148835 36.11529135973895
98.10046962623844 36.48803971556632
96.56482749155646 9.566667633574925
5.122612799324855 99.34652217010904
2.973946157342027 25.26190443829605
52.20671660712625 48.71544289409062
70.63489007043917 99.32160447798741
89.3339379919282 47.8766706026957
81.026367290785 16.63611980908609
43.89705086395547 43.92874464570295
63.91756353159357 2.206446492169563
80.95662271224178 77.43582234408944
80.85789475466953 94.34565026375174
14.13043080870471 17.86787259014793
48.99874881036698 93.78836463648869
59.98664544891078 50.04451237532268
12.1367400313416 22.2485676744202
41.84250273529506 4.508982067524148
69.27807297445564 57.47511184737028
33.24232799056478 68.11237032532466
86.16680318414559 99.5720319946896
47.30246116711231 37.59531176652253
95.23404572948711 66.28604251321292
86.36198276927766 53.03517975465576
7.672873399164119 85.60950230922118
72.28125311213283 52.55339459973053
77.38160809596347 21.12339784190018
75.98897802073782 73.39822218878979
92.80734171352749 80.96727222704794
26.06862981738347 37.89206559666537
67.59483054639878 70.66775508032006
74.39709651639377 44.63861709551613
69.17407418588317 38.2497830297495
45.19123030272159 30.62621791201927
2.999865783957078 40.8449596764265
21.67235368464168 3.460480438355718
70.44062246166733 95.56358880203291
7.166487203636185 79.59631128996757
4.344061094837302 16.45067639379553
5.914036466794395 49.92248023581038
70.4728105455702 10.78611424077313
46.04239063073789 21.52052851305556
72.98607540799361 78.34502548815674
92.90568845053329 39.52188835855645
1.214178252534191 82.54368860359088
0.8438027349373707 35.61716886046907
4.860537185832936 85.70999408398177
55.76397679589225 55.57690118696849
98.47754038038892 54.83686943950841
35.10367711879428 32.06714223821999
74.81933133223738 1.091776674266684
82.47564822622148 53.75905495180093
26.94543937222345 62.11927680721816
84.95717763900699 9.866793579491
83.87242216895589 8.363062700054217
25.81377134660081 87.04223360689777
31.32096050476865 12.42155721831696
50.94355966010657 16.16311497360801
87.36375199502352 89.97525049543536
43.0578812783155 64.17112338623069
67.03099615538444 90.14431189248133
9.749339316207859 41.13418910447346
43.4448120159814 58.15830379141486
13.87721018050405 14.77567532049026
61.47354745940061 45.26528906523167
8.647670874564376 85.23171396396727
80.19950824492574 1.06707006643688
22.4897553978119 30.19264622920234
74.34315616100263 95.15183466335853
21.91532651952484 89.57914000591816
33.19630842527938 46.97419686886493
73.86172128834825 88.15309080383419
84.20760297791335 84.51437744754496
34.44435220332733 31.12506785916927
87.26844593452761 29.10837417385785
64.81389778265751 83.43917169442457
83.02845759495595 3.741328334336258
97.65124369685988 99.48377143313844
87.47979073669957 36.2186951907477
90.35035614454149 8.151409643361237
1.060409632083652 88.59301167628726
54.29316772557416 79.32025396830589
10.57784984372699 14.34378174715793
16.22512548115286 27.65836324111626
21.22987489547601 88.55262351539065
33.78887052861693 45.14646726072166
85.11546776973674 1.687055495876682
42.40193059256933 46.9653202491318
27.19433014402182 75.03948186729974
42.64163503248452 16.81513886013397
21.32665702983764 25.30205686583982
31.22408184558133 18.1559328553949
0.4735940643318663 14.1392951817775
12.79235918840981 58.0672556260219
50.23134314674111 13.40074460649872
88.32378051372207 22.22009466077659
77.66538367102204 90.59250921433271
87.78812084622362 46.72780049858091
57.62680142551698 47.11168439016195
68.69536814283826 53.03976824232918
41.00087429291418 15.39600524702433
41.77111156487405 93.34825662590501
62.82336786579307 3.722019091821187
49.04370742972493 42.31161582585425
15.87018580944102 22.38169871052371
94.09603070393011 84.86332091876399
91.1083997386646 85.34864494099777
82.82242643442368 0.03750892827238285
40.57562145280007 2.913058906838365
91.2158287614114 7.542009008902862
58.76266198540439 80.51822111502496
19.4359648335316 91.50757850913011
3.460367487348361 54.00106211623793
0.2961341368872074 38.40007116904818
30.60593487110991 57.76798870361612
38.96834937324338 29.61460876932968
47.67686527134217 65.65336432278511
27.74272112016046 19.68665367132335
72.04182982583555 36.90832812681416
89.3231978966991 92.14065170971955
55.50514209728121 53.79876740803957
95.52498252167406 76.12732804810709
54.67809277325234 17.24120960589255
16.4401902064934 35.19398706628209
25.65988319781874 0.3582646866541992
29.78773270204787 95.93308129558955
36.9930318250331 8.984382313935576
54.79765804302587 18.24225536599837
61.76867762020911 14.31399481578015
26.46878795793271 1.064972781057237
38.93154782549683 83.17000141006996
42.79060154960577 77.65829890739103
22.94644452096701 54.08903681543669
90.92716352338171 1.019072892541746
66.92564946734559 36.88068378431454
69.57041937911222 14.88682642644894
94.84903265551657 14.26217107828793
65.22471271807559 92.4684670763408
78.25320476177615 48.73471632358253
61.43332922145541 16.18447268812684
90.07211281511584 3.862355053875643
9.563107011641931 3.641606721098593
52.65097346768833 27.83906841151364
15.97400330395609 18.13620504604948
64.61870992737404 95.4176557950792
62.54812234074796 86.47857630922884
77.76309915517729 58.42759502903552
79.36511342645682 42.2698986566866
94.86040062390587 23.83249516304861
79.88291329903346 5.638123171283083
54.2303770869837 24.19817259241687
35.34118082226104 29.13425649048002
41.56849210479272 23.15266270314711
0.02561411771715837 47.39246421267329
14.85259661956972 47.55509484404704
56.02252523448863 14.79909388705043
3.12933383394059 0.1394538507588714
41.90183902262773 66.73971055028386
57.63172144307155 64.50429082429289
8.70904518089468 31.64444451918947
53.60849097205809 61.60805695147684
24.0916684914408 78.99106805106737
62.80784987318238 36.22631128878866
53.64038460431835 4.870152196587021
13.76124115262196 9.222902724046373
53.63094948317493 70.26497101740385
37.31177869427793 55.21331879775217
91.04197228625107 62.17940418038324
3.406230356979715 39.64080862870825
12.20625688229067 79.86255234333851
47.61626946312001 51.50846754034216
18.9192754063523 86.90798296766445
53.84771000567443 47.14839446602058
39.56376709698569 3.129708068872735
63.86651096780104 49.35103973962757
7.932038896429702 37.31992921751296
35.50154058282996 35.88443907361257
47.43973598521167 87.32931865203923
19.61444446275672 0.1097296124906458
94.91300330343927 31.58890705108825
44.21113495353823 68.77585471237174
16.84228223437998 46.96137907170797
66.40712017999603 12.46949454030316
29.31156020773184 59.13733988694518
40.33613896178295 33.36040888877415
68.81468356277851 73.24013210795971
67.03984174713534 92.39307209839001
90.46315121909615 73.34515391197435
35.49785853027518 54.69603541434087
60.53157079140089 66.10528200821928
31.677007145541 57.46935383769942
54.40081830968447 36.22157305167806
94.90851154116251 13.1973765711726
35.57451594671436 41.64278255134238
45.7949810326291 84.89105004229205
93.13584945676199 0.3561450444980374
65.42275592842573 12.76931995364463
64.97888118180791 78.55587625988491
6.791800906921933 10.28119505865373
5.661216793168817 34.13169585776132
94.29736340035063 59.78387728879967
89.27005507207956 87.44023147832287
2.816422338338383 54.81366343111629
95.7908630545033 93.16273039826785
27.46606417065085 58.70714569191829
80.80867044664153 75.24781698741434
46.51135500213809 77.20883606231507
33.65617271032002 13.71527925201825
16.47401814507995 81.55847589385144
46.91986635188754 30.26759125861077
7.017546247770808 73.15954389543654
78.61492758896757 2.016719052604012
26.44616342515905 27.01630723326207
14.87683964071392 98.0869231598146
36.46596634332361 86.20668019499793
59.96104980258378 24.68828576871487
58.19214156718797 67.28676146520982
94.6333221236346 32.65773591727314
75.895914238421 3.799305812302621
75.86774402693226 62.91847041946008
29.6136668458422 89.52153254479076
75.675508720262 93.31383604587758
40.98315014510283 6.443342853128097
42.17694955759506 50.6918845710483
64.58785142743267 16.80885579978399
99.34711970426379 23.89247635620842
65.15947120920207 64.87195010001525
8.297134189074946 30.65222795403619
28.50106712761905 45.03887297033008
71.62033747089079 28.50106862304027
91.14769089926401 6.445120156872147
74.94977804396197 70.68974942090558
57.44093523130992 49.36000350946642
21.0443862051207 39.64796780828739
41.1714673220994 91.26736808695136
78.7242789917163 53.51093064763459
61.39874418439804 9.513497639100455
12.68769966523085 9.218955240454589
7.282302491569486 52.84379709505224
76.52204655247299 90.54824348115561
53.7883707002545 63.78118828008851
49.01831953082849 59.38817334079754
60.90313652377714 23.04203873202641
68.13283826147642 63.50366656321874
60.33542191917862 10.10005397640319
37.92317873294756 2.970952968157075
32.35347667905347 36.56402264286682
79.66375820701084 89.55328063833299
49.58379235020188 99.14390877513517
9.701336386685822 45.17388833067354
48.05727345261776 88.23274917702443
34.66711347553541 19.98210159752995
23.6563766493366 12.85063364696134
24.17549934107769 97.92211490294056
13.80577497272689 93.66938954959328
47.98131750210909 7.054238714960999
0.04582860442590019 82.55159666825345
86.01408703920058 81.38175626606736
89.16484334631544 4.469512672289048
10.00730535678279 94.74344579381962
82.76826385527204 6.704085522181979
71.77120832380803 93.95154843047403
94.36907543687872 70.64232048849806
30.44278074628169 91.21587158559298
28.35704547931606 91.91550105356447
95.7788021279966 55.63471736898445
37.49635699999506 58.05665254526982
61.19500600372415 12.18190106810186
7.685840937571801 90.46099811836591
93.63732577697327 51.80155012909653
55.64239526274537 18.91685199047576
49.56455383736049 85.294376053883
0.03641510401540334 85.41778470744427
89.89825893788139 28.00073863921259
13.34789115061397 95.43724217268726
95.17119376100948 56.56572020367317
28.08903851942202 92.89128667100364
20.93550589065834 29.22943531291968
82.85591247707316 15.4339042671864
58.45483328982269 18.19327265981243
41.9971315267866 65.66893434270605
58.33558993360342 56.87452866169849
67.74162733484188 2.546622383029069
13.09153122058539 1.6898336539062
69.00822202635514 82.48356197595247
18.59020759032852 30.85524238864923
78.23494316543771 22.80076963954728
19.33704761720507 55.30739812181405
50.19932409381295 67.81719466443563
86.9913999314121 11.68215854531756
87.53302108561545 40.14727141039016
11.878308197902 62.72161219051777
93.33531420572761 33.92010516705544
47.21912648928634 97.32292919325607
39.80445411484786 76.380995821591
71.74957267609423 83.05157781945896
92.6528768343384 53.68317087974411
70.69802999422403 39.40459976748576
29.51581260065915 36.15807527576897
50.73266397909757 28.59689831456014
14.28470053477489 34.91728355220719
78.97021467649974 67.88745647762808
57.07318603453745 67.20942935655489
82.64486322125147 25.67399998448316
85.4494894296665 17.57939485646387
57.55606676165914 90.91883948561077
43.94132020578648 79.14844726444345
13.83151474943472 47.78657543294266
7.334144512979487 91.45266649399706
8.883286141617047 41.93852194163841
33.63242725483837 54.19288135127206
57.2410818881001 20.48840920402498
6.076162023189869 89.39352188730406
88.49942206808268 68.28704830344358
3.554937025785662 57.62331659299952
1.263317582470873 25.95918293644961
24.05946389515914 62.54076183558776
21.31874483541617 42.86806323119085
26.96894286388716 56.81209739824782
35.19932562003395 90.81689087925801
6.31345912726851 93.17698610269457
70.52632210410951 40.45596352535351
98.08575073990512 4.054336947645008
7.438967201516449 72.20421996766096
45.74552441106907 40.02148805195786
6.35946336282948 19.94731850081786
7.00649268393708 89.69703056923299
67.4918420730498 3.56764594559055
8.367028542940471 91.2299076382325
22.01635563297859 57.64391612650373
69.87167709034682 45.86730347565901
81.74853144479324 75.68481506721827
71.1018222434999 43.21807926501786
29.88992421553192 22.74522748000732
25.02970157084918 72.03945475673906
99.78822924874231 41.60997176086958
79.52498496891643 32.7024671509388
92.20445678168005 23.96382961459797
39.73053731720518 88.37377354472197
99.62667268576908 13.43911635265493
31.70925807148546 71.42831680593761
33.52744311665133 78.05692463994372
23.00535744823688 69.05889129102746
84.66163401695277 50.91177486271131
78.7314103037485 87.9569632799076
0.8462304831397574 68.05588229771698
52.9270283807576 89.04203626759235
49.22960941567018 97.02520565984712
71.3770378175515 86.9363831102005
64.26218511553544 64.28736827896452
36.80060586883386 7.012409829378467
45.51815917317573 71.20623396880966
43.21940823165158 21.02085200338597
57.25008082415628 12.80805912893286
89.16716818011564 43.24328471401267
65.59028854522298 58.51635919005548
75.13803402176654 40.31562202076199
30.82355279863382 96.04985960019042
10.6969396460636 70.2233639128731
69.93870237595149 80.45736281340177
17.63954822615466 14.71737712303053
11.12411663087101 8.265670965168027
60.69002179121979 25.38960564267096
96.01960331109287 34.4008055231332
5.249249093452856 70.42072780377325
14.74418814740305 86.50505717167651
83.54797314123984 52.19928225145526
24.60270092620968 44.92306569827683
97.93072180301705 42.3146056184758
11.81029903764808 98.78961284990082
38.16402099105191 48.53668327742906
0.6155284801724623 26.81888863940901
8.462136959946754 9.016136109182549
67.50070522237971 6.812745646792978
57.9790056446406 2.366934401860999
13.46720209032873 2.672399769989834
95.38878027086766 99.79320614154521
38.78702696283698 46.58065032285995
77.50419071586123 0.161422697714216
18.25183752306988 55.14542136175709
70.24503902336123 74.85134995646933
59.71473574844961 55.73350204148268
91.71456261653036 44.209112064518
28.12117066643462 70.57315561664117
30.11688607924016 56.00090712656339
77.0086512350382 59.07815312100514
87.89386162832703 83.28056638473912
60.50709252657251 76.53808700893251
22.31420034138242 33.97327644680262
50.25737342867854 35.05792133268073
66.33884884195037 96.92266769251042
50.86701700851047 9.208821270962652
38.31273645029331 91.58874547813015
89.29464944326948 32.67578028275348
17.14466886590018 4.2139652608331
81.28760002715607 95.28254589863124
50.20398431687077 17.93433755855587
88.62160897739983 30.55883383965245
46.6026101962176 51.05550357828566
84.20852323108477 57.09853673748636
46.07221789688159 72.96471021980412
63.97574933058816 69.94311537650536
88.25801789173281 5.072324111425672
4.942668430071247 0.3958475693179702
38.54083979903171 7.773728262260581
32.76041271476728 41.25034746581983
48.31759535674916 48.86294833473511
74.50468893131044 28.36123875498918
95.80639638280746 13.7923345818281
46.59942054127434 39.35370312081981
23.63651740918733 2.883189347155302
19.52393197149685 15.13951022751312
89.98604860142882 31.9402183190601
12.48274148090945 53.31650726515276
36.40021235406316 23.24759786319332
96.81425954928352 87.72473326771684
73.95781884708498 26.71006815340894
9.362469900081468 30.75911836870599
81.24878848379673 48.08641913176641
66.61841315810241 35.85046791402347
48.99781327015057 31.0788313362195
45.10208538977773 91.28163015886648
19.74878154183965 22.70115092540307
29.70126882723801 3.930684578620573
79.30931334173236 79.6905236495529
23.13093762962755 37.61731554437296
65.07334087103904 24.60783402675673
15.39751106428842 67.49115153665366
21.18765271079354 70.21987031261506
69.83388917239539 54.56532576322294
90.00162751560667 1.750195778761359
79.64990055209226 0.1273824844316352
7.539701854115874 40.63407128366863
44.72548787378413 56.84560269431311
21.3781575570552 60.77865897410323
44.02309572264246 59.96567894644904
71.10913265988006 21.73916500781499
80.62294642729242 92.16523027230969
0.6764714981678205 62.53509873087403
34.12263710492323 17.40224077883362
11.89678696815689 31.94719073194137
11.22827509206922 87.57068075777734
84.08763297800093 81.1526399757683
28.12094571283696 20.65561634964374
10.94083289714653 49.98306991197427
39.33835438350192 70.56589259564896
99.03360273551236 55.80449258170724
52.7256214320162 55.11876964465619
40.86208808774316 46.24785634869693
23.06502883500469 63.00051846116012
83.87550764331057 78.89309055524862
77.60089297192334 81.98827141494669
87.35587196703618 21.82378706951996
67.95667358353968 31.8888641386423
23.80694488907815 99.9814415618258
64.91225139758826 39.59263949592601
13.22520853044926 10.14991930418109
1.997467265464142 43.98720101444663
97.03461328097158 4.237577732588862
11.51090299547779 93.24081616890344
72.71178567953466 20.13019808909321
22.51155627708179 42.93478382970501
87.28385890780076 20.78483102145582
64.30824819848002 45.06712779938407
3.346297888968025 42.71138863058336
57.7294012869954 40.89850533901321
95.2417748597083 47.17369668750071
0.7409102545897986 29.61255673323467
19.02751902930849 64.0490811841224
91.00030287583347 47.0411067475474
11.11997728268694 39.7742748350381
80.38729420131368 81.28338965320913
21.22228812392997 97.89533994964025
23.5512369162786 86.33943291701588
49.09377991954289 13.7289562452335
74.75502548025634 61.2607920129914
71.82505657403011 18.11804059358188
24.89450657875046 53.4789554888313
19.72115982999931 84.39277763577851
50.83893991671235 69.72330632821077
28.44980024384986 84.16296640250928
41.33072977621461 73.94388436756394
61.72946527338747 6.320551823891739
24.11730951052758 92.99713408281458
83.34985214542215 97.18591169385608
3.073365568199736 84.49659896794559
2.430261685181912 39.10692052568707
51.86499502073437 94.8253973972776
49.82197949823118 82.96938094686047
28.22523195329924 40.3078963341591
51.38092508721654 78.07308065303188
27.5142786445512 0.7876419450927787
85.74456048786489 25.19337609110336
36.36521934501948 5.196346228356809
21.11214678556006 36.45282799415054
49.48348772067627 5.35134040147295
2.105241260785724 46.85558316561208
7.428529895210136 43.44560311571963
21.79781945960765 52.94284171227373
80.39595425033455 9.944258600079127
31.38467324517784 58.48424407149218
30.97333440700874 93.04651850702719
9.427705860684007 51.00156042019896
86.93895069928458 49.40835274735574
56.06184024618575 24.59552539113831
14.44592626872879 69.24050343207882
71.26307912568633 77.55374599230923
62.07956292361233 37.10216118769213
23.77086884722214 39.32517368986928
5.145511884066424 94.61905435828984
56.71936102298287 5.229905683942793
9.991926321689977 51.95898686619712
18.63117246389529 26.18378657217903
53.78450786378288 93.51310284551099
26.67842674232574 19.59084514000024
90.75519428339344 98.09209103156124
9.318964035345745 22.67752585130993
26.1772536114761 56.04636215803421
97.64539595641406 73.876770056659
0.4826158503515119 80.72821739577533
39.457445554914 30.49227694220098
54.76697711714147 93.86150199152628
58.30726093563714 83.79399040130623
6.930489501054528 46.21449701466344
44.60033136644667 61.75288412582375
84.7862229878625 30.78832959004538
59.13329093435287 36.50904714789619
15.38891235914834 38.72968663979385
34.30921384151527 63.02523183844132
1.930754649708654 50.73947674217099
12.14711618092685 43.39314073555648
8.765935032110606 26.98196884027398
70.45224431724351 19.80816297097588
48.1914995640724 90.12968544959026
26.21686022309047 74.64805546705963
56.70825179397142 76.68095166728588
41.56230003156546 29.17929078373923
78.13474151101045 25.00247330737099
48.49955177657862 20.20665369910558
88.5261195113837 8.329037574552929
48.55384251218444 61.47129100069533
87.86014565305679 59.11102756238628
13.20371805956499 84.06459110114338
46.27916707778081 26.28666748753335
46.3539713586469 37.16084407099788
22.75432427481958 58.1526306807123
54.84650897308283 58.58686870094256
47.38108671966255 76.58288749198877
46.27789356779383 23.35803320274615
14.73051810431057 77.85190826023849
65.1797941033676 45.74668296641399
44.97682563837588 64.54238644176471
10.18272518086326 32.74560740431931
77.13971338268962 29.95930133777929
23.32381245646438 72.09765419958971
41.22044289348289 25.9598840734633
19.64038480979469 73.50164125093615
46.15705601692697 34.98515357621665
97.25203484591225 50.99930977640131
43.34586193382806 74.9338184321124
66.24858429218132 9.463424051707321
0.1250829891983466 37.32893890384135
84.67179575320453 2.715056654462866
49.80155393173955 91.07202563874908
70.89174848332372 37.06513836097022
94.75954294236811 39.12921578906528
5.431171998693023 7.763998763255501
19.15428656371386 69.39606589728659
42.64902149302608 29.38668882472322
95.0246173429038 26.61083917469001
35.05867497547842 59.42342712062065
62.94610436592305 77.98860232349232
58.67166430367438 45.54667704110833
12.18171166319922 6.399273741990488
42.30649367574394 74.46266395584099
91.87732627448371 39.20567593401918
65.55664978471066 87.48036692908035
34.75602425135526 3.664862473628125
10.01657116634433 29.86697837693331
29.14605549443247 69.26675124846831
75.32706630937891 6.552822796908445
57.65435941707965 81.97097203455444
83.51879555965223 74.27527286736508
80.99769221238873 21.26073091043698
20.13106854803755 40.22310106676944
32.38342124282487 48.79078146745063
88.16573643499827 20.11086201548964
94.31924028868431 20.64473722403569
58.17349278265417 78.84329906587054
92.07020238515926 47.07014137017399
8.934852958827125 48.10381285260621
89.71211401705597 10.98755547625477
61.56385389997204 93.84483190074846
62.78240982099242 60.91312658354823
52.25415721627657 98.01480494458218
11.6965621820488 58.09656300636512
65.87909659428978 18.19823792571423
75.14283780678075 58.13459732800379
86.21991053101308 12.43189391036859
97.52897821329186 74.89982577746429
88.59125290471621 15.50394186803934
86.49674368293988 13.49981908311138
78.6813082680883 83.55128871713879
1.245311465969302 86.67755999469607
95.62957555042681 97.77423893190367
41.24313889369478 55.24166427179195
76.73882799200017 93.31594434500406
56.80519651398021 74.99633981607352
8.169991529736008 98.38174131608076
51.16478976643052 86.37108920539389
96.76437215882449 8.406916816454482
19.97676511335886 53.49646991456586
26.91813014227935 82.81777695860312
18.49968453449288 78.52028321498108
22.50434768819681 17.81145442263493
12.36766994476457 38.51137751961923
72.91268520915949 3.739623557646513
64.65996398883459 50.08841928485133
52.63787762499504 0.1523197906940815
80.98511673308447 22.37873581437615
78.72467549302696 11.24319631172968
49.4874890135774 2.555606099182715
65.89279767371548 23.67313813225345
51.33312764326822 90.0543486170707
64.38364684044275 29.74057424168152
88.77948275267423 59.24651428719013
4.505438427261316 52.06728931571276
7.749133351231201 84.5359563955506
44.38996311183379 50.34477729138154
87.78059078344742 51.36580825546052
44.23011316178891 97.66809707417829
30.25977304175808 23.77901577067887
86.38089838253241 21.37118106999798
57.27729973972595 84.11098291262117
75.10678648488592 67.24864257749998
99.31220699007777 46.61825536168592
84.44844155506009 35.3863021823089
60.16288568303948 49.01374341912979
11.34602310713203 4.511094239964167
32.30884039280691 25.8537617593049
48.52300423229512 78.02764947437196
97.90272658396097 57.57046415445866
2.856597057239141 67.79282716325484
2.748955021468666 31.68284285885444
98.63529788367143 31.48654557234204
7.556296478643945 86.67007694664753
93.33724452045625 94.64291084078435
54.38166210241018 42.61448212643017
96.88637130888519 48.14852690197571
18.35753760143137 25.15470049740092
31.09764011238544 87.20506223556889
13.91095620894953 23.34590033126585
96.67297714507944 80.94506711505447
7.826177770125879 41.66027786166295
62.02917744293485 34.16957656451731
72.24107036720868 41.69740288785962
53.1942449292686 38.79452878635874
38.14641950982391 15.64584218471414
64.11638151479737 18.67521935379392
97.28803091979813 29.8918251733147
58.62200373505255 81.63007480990612
64.70754743687017 81.54784378624169
42.68802015949551 38.44555496354234
17.92484605085647 26.99899665215303
50.12905425670706 62.93333869383672
47.3376195377579 25.942454987334
50.85467349694503 41.75294658762314
3.513593231214671 12.98147181165469
64.97300145788253 69.49024625714497
79.77902307033879 72.68893458893606
88.63769885553521 9.430822636420794
21.99265524222381 42.145254449223
48.71448710243436 70.1853538409195
67.74566847471509 47.7816853743787
83.26960099262817 83.96608519842997
63.31929417744517 64.75730504071956
93.68929345910092 2.188199222276813
85.98506607527908 57.12399293327923
5.295275939155562 59.03867254943319
56.40866172118375 60.81726424169004
3.284149173386037 99.06203894742778
67.74622768078963 73.48594865957251
27.17179258135397 85.55655130176467
36.8339659688346 22.25362129055313
35.20739530423559 39.81119243227134
14.93775048133838 34.08322994763067
59.67245470815929 52.79536091506122
90.51382677037216 35.32323815109932
0.6197134058917777 95.02252281965075
26.8716281410261 17.73158820724711
80.80346180457303 74.2137927527332
34.42336809370094 0.9131543847847156
99.07330390892494 96.54673997604634
66.70061285435163 82.13555330663047
78.07367445132073 27.18829745402642
28.5287135613097 21.63154200854576
96.62733431393727 2.432588746664768
71.931951557502 92.13437356157171
17.34335813600628 37.37602707852042
22.27818707900903 75.85267123546514
63.81529835097432 3.273942563384828
3.603686639979603 19.95519138284757
48.10316449069786 18.32538106235327
79.11297154319416 99.20065703867652
68.60099668678481 1.12144053203873
31.83192994429191 24.77882214313377
83.22239107296305 71.04238845902664
44.29706569803523 28.50499169523206
67.34602156734894 22.18842704263574
21.50435730693569 75.26603392992864
10.458831260749 84.31159520714152
1.516347149440629 48.90878298245704
65.22265396791211 37.53664802986675
66.18949856040793 31.85263238452775
45.6435150007114 22.52787228875242
2.641718032063515 19.57996685233556
76.27451607679946 30.51885518192469
85.48781587416495 21.94048402030645
27.04500861209225 20.56720445097736
10.24601694635333 27.97152303315346
89.14491811890728 78.89935485571566
73.93378282675971 94.19943151011299
40.13824271132713 78.55416341449917
53.41874916157956 7.672496741443839
55.8739557247474 96.33976237472635
13.22849020577088 91.84287520667218
41.28813654511505 68.75306149096738
7.154924973345439 42.46003424657081
42.39689817735183 68.47371225073277
6.056743345030118 76.97744273490237
63.15724085239383 87.2298549497953
44.86124607400332 47.7038638268109
69.89870965515885 75.86259069397909
47.92519120177991 84.03735075273221
17.46433979699242 71.7348310290583
68.82877982064788 2.15785004361054
3.437480920626031 52.23237015000575
32.69523146394009 50.65633708240474
73.51625409209487 56.82642615046864
49.8244662567844 41.52686498108281
99.06232739325159 65.20342902236881
14.41577719812629 58.92186776093232
97.72513430238831 2.215827838995727
78.9197452477256 47.0064970837487
33.07732673768632 81.98958473996898
64.42928223824126 51.18140214533294
70.79752482174985 38.27678747209951
76.58885108847137 18.40472529486609
50.602942986601 43.40837773322514
84.8729901730367 78.87204434734701
13.24549942780347 12.00322162598109
30.20338187278488 20.89991458956907
58.2989749459993 54.04338356449973
95.70897015914234 57.41852656229655
18.6924103516155 14.43707649939279
87.31673719786468 64.53867142825015
32.00835776828809 43.2715801446893
92.3101184702054 66.93563044700967
77.8030514055241 63.48419825034938
33.34173156050804 33.50635280882362
14.73791401122569 35.86923398202453
48.64173770875612 40.16995966633022
25.05283361455502 62.09052972548762
23.15908392334329 49.06595524660174
92.36939254755823 59.61500461047093
22.65240265280179 13.6421741887544
9.021465245341574 15.71434930282
76.47917721269189 71.4159722076336
30.04735729501119 75.06025537764721
33.92325874562646 53.19207454467917
23.25439446097726 71.06308322498701
58.54899664338601 37.24579084524493
92.85663866822837 86.11137626850139
28.6045894312534 66.54615429763189
41.10443178765897 24.09331162260437
52.26422400703228 57.22007410360198
53.71204491107476 82.27856467532952
29.04789728647378 60.14029949017364
8.802001145546916 14.68303923267562
21.99882943433572 4.476631933558687
54.46362005261805 65.8670067342406
61.3880747211525 91.67564247170908
97.43391386680989 54.72178854290696
57.80438234511121 96.14854363616644
23.1922752765008 1.985023571152507
65.65383668695357 49.72866660499184
3.918810232980591 60.36176783152656
69.92143471807125 55.63452103855587
81.73564143055418 61.09996673055335
38.29784377775407 36.38586550048832
75.22468914219748 14.83402983851692
54.11875716711573 86.16376309353321
32.18037398691033 61.18651990033084
75.09960253440619 59.20859200329435
97.40987015020843 68.1402537857231
70.06178890323788 0.3504737086455573
15.03845121681468 83.78305727368837
49.62845314117968 79.4951525049527
36.02905089136357 81.9165098858426
50.27673708484017 76.67552781005278
85.70896820933078 8.099785816913773
47.63334705350876 39.76691524124782
55.07754995997853 54.81916853356332
30.85496371357047 17.17152536321231
35.41617470893641 58.5180929134554
38.26423967618924 65.95645491449055
79.00495739275381 95.42967427044555
47.13330348425571 95.50125640985178
22.3830653069499 16.8103241145083
35.58299580903989 25.28690129311917
17.73382657381196 97.93349758563731
11.04686391715195 99.53475322355982
73.59802300013826 45.21399005743719
40.32320291943687 30.81322964699429
86.50591880403515 33.01585917713091
82.25366602815085 99.09279494657402
56.48051754999967 56.34409778716398
10.38757044737807 78.78016312637884
12.90492917878302 44.16121020820367
12.38579297899944 71.30061287527344
63.75066180185532 85.06780568508279
46.86502088477581 24.17983629203608
1.10756016135404 69.17685995257735
44.68283646496959 44.61259353686324
64.1040344088803 54.97884215733259
52.0261669986239 34.58428084067391
18.13521033577983 98.88651011781344
1.734460675200256 19.90869940657013
78.21663909460315 16.19622310462968
92.67664492013137 71.49367728443866
35.70335979116825 49.57816661307385
45.92831655520532 52.61587437612211
12.94396213170225 62.73249677712018
64.41775920408382 43.98514596394416
39.09153040157595 1.489447919076129
16.93763182433633 64.41614572450118
24.21158055290804 11.92172600262899
25.3057933050051 37.11597211281251
31.70272650737674 41.4664599902455
47.45600459659762 45.23335403135913
49.32306912873808 48.1716614381592
62.23033871512576 78.75549081073972
4.115678820336725 99.73690561248118
37.58409351713749 74.53230423002431
10.59390371672457 11.12686348910376
17.99340698839595 19.01998828750165
53.09499621270363 97.28533140350395
29.55240725403289 44.78657540560996
47.64881616055534 85.0145088375311
43.25005481753848 6.146560982745455
25.86678073052046 94.60714559876594
67.61630843179863 20.36920036583676
70.68746085779078 86.1181947807908
26.74261433649633 65.3346300460431
46.21507700441538 75.10072624304769
92.50478596682269 58.56114072936691
24.44827082766516 26.33090471173149
20.27966500967608 75.4829748021675
51.72136751537979 30.67940989279563
10.63499421923192 47.21145388731168
20.15092565389915 50.56992114178981
24.05189648799616 52.72324294566742
2.655320572855021 51.50652703541161
90.08921015644637 45.10380029064898
76.65741646759238 9.173314315976892
18.54795002462778 49.59568567970388
64.77966119042961 74.50784632766209
6.731774013904949 53.77727458792174
63.53646670008838 38.26077653428457
72.08850172634769 84.86549486869968
22.63079656056158 28.44791237853089
39.18606365549449 59.39850091801026
93.10069691296491 31.17459195636022
14.78630159072455 23.86228163568448
57.71552526119451 94.08349574376543
70.11860866188788 97.54267515030531
86.28246702558498 4.235733713245163
66.54755613497467 4.051361136627272
95.92038884346357 7.806001634261715
91.26890971887551 41.14238085660828
61.24152938350056 75.73040042587091
53.44275136332741 33.0926103125996
57.35603284679088 27.0100909092176
34.46495702076787 36.10060751475458
74.86352748397519 73.44626614368669
80.92560525112532 50.152172789608
7.011064447414782 27.71844328144753
81.89554640227136 47.13089109899623
6.118526582454684 25.80880345892735
46.18657376445621 30.9369671005665
76.33701713190747 39.98454047899502
68.71755725817054 20.54245289568469
5.84790001603771 37.05522978340306
46.82722971492169 52.12507403511187
53.24945878414457 98.37066982122933
71.56435190526034 7.192330243805162
68.47389830565523 95.27942727620274
17.8948250003362 73.86111550755848
86.01712436635016 83.39547665668817
79.69120907882811 96.23934409785471
2.343802035112875 80.73612310722609
45.20146068556714 12.71891919833231
77.19387281177502 25.51992937927842
86.381090452523 63.76260888735802
1.663332969976483 26.96706974423509
21.75474119086983 0.6635647440014866
61.07989383642846 78.64459028743188
10.46083577371917 85.48259225564532
22.62115426330976 33.0142211384684
72.07283860940716 21.78312312745038
67.58793946477202 48.90815587951249
64.2934571963022 93.10880234031673
98.53066366510726 66.2521787620222
79.0737186615529 4.961515628575374
3.12877571899519 72.35741464322705
52.18012092011829 25.02756092964616
22.2547429830696 61.36055283569776
57.95684847587637 42.72396983204376
78.04808720175222 29.38871995343587
27.14108912593017 96.63756008349311
69.19812352299807 50.23544116624446
28.84770068398551 61.19698350436971
38.57175669238703 57.7428564409275
85.29702429244388 3.642753751431273
94.38171877236388 10.22913139979329
17.36546123322184 41.92121938650862
95.77860543593482 79.45546036762106
71.85605831849891 44.89156239143596
11.86330263061214 47.26447650271379
3.308516724820722 5.833579061495384
78.59491888056458 98.28502094274569
46.56340510335013 70.83207490042753
81.69386620490309 35.88548796379973
65.92301303077222 83.02235235559293
87.81657804176132 84.37995286211994
46.36176698089312 98.15342772848241
18.33303404447516 28.01149832810258
11.626782946117 9.222132796764656
54.62052038342564 27.03272780663754
19.79351870830423 74.54085607113093
70.96748510534745 62.07082958858086
13.78927595779171 11.07449889205933
81.52487149931864 42.30881448892261
96.31039779940396 21.3814023311865
68.76132281653945 32.48446778314191
33.92856385388247 97.21039672152521
75.30446882095255 39.34148846911861
48.76559298865111 29.24353775892697
76.22659470164446 49.41006360675041
82.69901831017728 60.84537612996572
63.3380140673849 29.69008702164971
57.65299147310074 26.12771504912182
79.96946954241702 49.84469842277777
24.9698645289055 31.44838715525557
50.56599027642202 12.3646529962544
40.78710025767769 49.10445162379978
61.77503912408365 58.25827601189926
26.94228280057545 98.94239664235754
84.50954233400572 0.8664062009044214
43.82795354197147 96.6802013448726
35.52653479017995 78.75231698911394
42.90535195856788 4.289071646443687
28.83569525859292 78.4030444384839
68.92401059954703 14.06868650028141
78.41742118804234 46.06255888811457
6.896505266830267 49.97951343542799
29.15827892218181 97.44318468991645
61.58970480722502 99.23566149738377
89.35156364535452 36.70764473326077
77.04300753856381 51.19991149427154
27.50085102348756 16.9000538399963
95.42865059447712 45.30195626882661
14.48726120917377 33.1246570618834
72.52724415921114 39.56317404737462
99.77214029374767 12.38831478624792
62.37019076511784 67.36526206531684
62.69225379616027 30.57237676604681
24.44666152682349 77.94076141788973
87.24564049294385 53.58087506641205
67.71205849354499 25.06842823851219
29.1992073420111 92.55345335257778
18.35749606573907 41.31801680995412
25.76672758846935 27.79411490927853
20.54672445024694 22.04565435499762
17.51134250543382 61.74912800945885
69.93637606275475 88.19149182190128
13.33351291836004 65.52563669188694
43.19726670251613 23.88033732789229
0.1721395780894849 94.02932554946905
91.23118552484451 66.62367482505167
44.24548732801298 58.91873477966079
34.93292585072034 24.45077782657505
90.03134216583794 70.52586507093375
11.94926284994306 73.27021068058336
27.89215607908203 61.63803289768845
13.17725353235311 60.83552463640525
41.34219851961548 42.45286969506209
41.96304801856805 36.77771049778149
30.23739704962749 12.40625222389625
50.51826300355816 66.69694873304638
42.87904829269726 21.94943160909041
51.29177641480061 71.83929795121327
35.5436997212022 38.78572715784154
59.74094598547517 37.37742153349986
54.66498251046238 16.11413275989966
51.22669830097222 57.56296611020211
50.96982104595701 92.82639468476634
76.69891194623389 81.50398781948657
68.10726567527192 9.307699306171189
8.60472019629802 36.35692504158434
71.47405043473665 79.39666304505448
76.13844786728082 42.65133165890358
38.32688119748679 33.52521431490784
12.96995922989064 32.04822589561517
83.48468074955083 72.18261354852673
36.98090551013855 40.4231994404539
64.37251969163118 27.92159145133254
24.67009990870826 27.52592782161161
18.21651243399029 43.24933252829918
10.55365147138303 86.65205474332345
59.36256891819789 62.36264284547136
81.01905850078225 17.7966105497902
8.291177345145432 54.70378553045155
95.23792130510991 3.611220149634052
52.171461357221 13.58873318104002
48.49153883922389 50.90666184505379
61.77536642830227 23.45176204261073
82.08069922573061 60.08490325399536
76.17028628664039 50.55596956843186
14.87360934662121 7.372663242228212
29.49297607417623 7.802665480209623
82.48197971048036 41.99152477849594
20.26292016811204 20.97184473948041
22.8698321450007 76.58668580727073
13.18848760606814 43.13447406857031
64.83825230294617 48.99807331878819
15.42586878320826 71.14916046505043
13.25096280700077 6.421625615570512
29.80695859984973 30.00468600689651
71.80168409522742 63.65615870311536
80.51566648229422 44.16424646195618
40.88602139542576 90.1941289875418
36.52603369121242 88.96020614531949
15.75566561397679 44.38680047968709
14.95447278124881 22.87882721698832
29.65286280129886 86.49762480401876
71.66975191747368 30.84728580693951
18.17535903169391 68.98999441923316
9.119757361434809 32.64028185780399
40.08381391727809 34.27451517198995
45.3490733051079 92.36226992642291
53.44655611254114 39.82346211045092
76.49895933767172 8.07618670522128
29.62754746618813 94.36000404380323
44.208875574326 42.90454369036952
16.60476713457395 51.95487554766387
84.80824640034389 49.19412934332119
42.18168463750033 59.5254385767732
46.93474821906064 80.36588937427118
73.15256007994269 84.6152638821012
60.83058205546001 35.72388788651898
56.03476362645488 44.75068972919691
73.82755488728151 82.52570826889706
65.06963818842019 46.82903120832945
54.42572917233239 99.8103854803468
55.11925253062333 77.70977802946908
36.92791570825796 90.50806123262477
29.9556588515759 85.52908278844669
24.19292929280215 70.44070455564749
44.23028255720242 81.28849131584609
26.40824764976173 7.780534528267258
68.38734279383097 77.55613113928575
83.13666717701234 5.569781879570583
1.186801308609205 53.96743044787549
71.21901250232337 58.72987358328407
6.735368923935446 51.92116646637209
93.69816882073465 81.58291345489832
75.76076575756436 17.70589530536725
44.8096771774921 65.58812377149638
54.96886657229101 96.98304725452206
88.12613987818273 78.94876861922536
0.1307988612505789 16.18674864011453
75.92943982269615 84.85680085564123
25.52414970481485 33.44772384870477
92.51177938161563 49.89853690784349
28.73397766857042 72.56435651733278
97.82603446243179 40.30953385270873
50.28045368730638 90.09401518427919
79.08264055606269 69.81165512499413
1.048532246554342 67.03573231473048
93.72376021768578 63.93263348580669
15.46191947104276 12.04950548681635
61.42382964635006 63.41126556287918
65.49023939414705 20.06909454120629
65.22994717887075 94.52625479694173
17.03337123398479 18.70192375518505
91.25301583237655 15.0783047910675
3.265720507705323 13.95048301408645
50.00440877588022 86.39298456975342
21.70459790896013 9.261882482288785
47.90241364303238 0.4364649065228902
45.25124056131231 23.57062173228876
67.21368535171553 16.42778603117934
92.29763751166706 99.44572704306805
46.63219943977178 3.023764352637117
67.95505850625958 37.08684061456504
92.76085430008521 67.83973551605382
22.81885139890922 68.08151910505468
60.02788886136559 36.25384147345864
2.203947001891531 23.2554066221593
38.382030306414 10.40961920549123
28.48250298679569 67.58592692770847
97.65211084051367 81.28664193582941
33.93568312671904 75.23354470330652
1.53016295677846 5.429178646394726
51.2502024779392 97.69363737261385
53.38821044925317 20.4508456946739
29.21629868630529 84.82783474591868
39.09478540459213 52.96134602677055
32.04671784993301 45.54521075517702
70.15904680265103 13.91338128931132
79.9570298468913 93.89485415910302
92.68476299665539 83.15217468525647
66.6292142042788 49.33272712025988
94.1309733553514 66.13308871532344
43.98767768996982 19.08209961256158
87.60806572967672 30.25029278514637
94.55241988944786 82.1085790268599
60.07854705853748 84.3300935091666
44.08681653429862 80.21652455810715
50.33176695084111 92.01607157316879
71.65153262658927 73.68555340928125
63.96386861349402 88.85368598180591
10.14379150323072 63.62889384301702
43.81624829214388 65.93917780127596
55.39346278617179 14.12018828080499
33.50192913990357 88.66257534091976
15.39150988583351 8.267877712117578
68.27439995008473 56.93242748212865
10.53996262038494 3.068471427640069
49.80408556499819 34.16848690681051
40.3012601245798 86.79235632164513
88.29477499865185 29.45814241124578
47.94146923928137 80.79587242219348
10.29374468944912 39.01230112685517
83.80664901684916 25.3321048322223
68.252063233583 13.09832074354037
40.58124431900554 31.77737934381952
36.67610250806361 44.19303316889078
52.64299916737438 40.62210127450812
95.82721257023353 65.40847750232489
13.23247615540929 8.287042751651461
4.624073718758629 51.0810535887242
8.408531119900452 51.0009142456024
39.69224206159893 35.23937208705927
53.38739617902561 65.64940641669497
0.1119564824284803 54.06591331869866
47.73969473861165 60.76476540680527
54.39354781619861 67.6332243090543
8.001450570588531 46.20601462670965
31.70988330594287 78.41691278516048
59.4327077481864 82.40589896041571
5.213752276718344 93.37952941421052
67.87924942432106 65.67958951920079
96.30115680207946 56.5512407471621
11.64530741461238 41.58833195012952
42.10915669505861 79.38846145492907
24.57937385904903 47.7958845788342
63.30836940768665 9.688002601920102
63.34608526009347 66.94365873537853
50.89877465270944 15.11764841148453
52.86014422568665 74.64312913224092
4.665369264359038 96.60845168146199
11.86248810807531 94.22316245918529
70.17062658752104 60.29995699289068
2.716949477799218 44.7666469233936
35.58679477561775 66.65852195381497
78.91510027919652 63.30283834524097
57.40542167655807 16.51057637924846
94.89945907845919 71.56691771357454
50.13419707800485 16.69193008494806
82.80425949355013 75.12404360544065
20.21208431474802 99.30773725947638
5.596761034896577 2.027339841010588
75.6009704060134 19.91253364788128
94.67806423875487 87.36152246255406
57.85674737136595 71.11368358311157
27.9694149795157 98.78630370633732
3.185824998008147 16.15979685575007
78.9178576836907 51.33056059184715
4.126372652223318 46.37881428386751
61.93600934317639 84.74003406456676
80.76108586517498 51.37943489207619
19.50680142034054 32.92936407923202
60.71830813111864 43.53178440453762
53.81162808793201 26.34194386506054
23.66626942674309 1.025697327869131
35.86119834112176 80.8618613008351
57.94113214337947 57.750918447638
80.08876919632925 16.11101338602289
55.37165502356328 13.15998538918258
71.59582832767842 15.17154541941189
81.83708990758488 1.956804503824975
90.62110672647934 84.23448864997347
83.60818159008227 4.651422338129755
47.58050394871585 92.93995146384981
1.519876982923686 24.04357040789815
14.05203245246127 32.15779724854666
27.86006082637361 10.40929000022243
29.44963605330903 51.42434824103294
63.66762195347475 77.19030305220127
75.48308553733546 46.22585720159148
8.712112910022389 77.92358324899831
42.78401962608318 10.74073580515726
11.89642938764841 77.98373049598341
43.17707374311651 73.9268771119811
64.20015577534417 34.48524560051932
70.50867464216046 6.887088052844096
60.0623002998493 27.62371543164032
27.06673323279748 73.98079839183593
33.25282450507691 86.90183296710818
34.14999595869414 94.38023312136082
4.276088183827114 49.1639411851153
1.806445662228883 95.37446871019904
21.35101558064271 91.59815940566534
47.83303039082236 22.26148398024789
13.05048971368504 36.59235551370566
84.63444074938722 13.81835664410657
4.645730015263812 57.39750258700172
50.73142800865622 40.83415477560852
90.00661140275079 2.808138215411676
50.21180947422899 10.10711178324356
3.662325113359655 51.25437599471203
68.03421009881436 15.8691734452529
72.10591784693366 80.24516387231503
17.71993221129752 33.55767631953507
87.96752832025405 57.36641832659437
88.35913370703381 71.46798426776627
79.61860140923471 54.10072865567025
86.49128683668529 79.69967818950663
98.98202028468205 90.95386631056176
40.61921748989315 51.81158782116936
96.5062075280982 72.48180221250547
50.98268914959005 17.32590890600538
84.64390863556341 61.31553542861944
38.16192700858166 77.74493566173577
36.11091129804834 59.4869469953947
56.08448557514996 80.49483603897873
75.44976097831308 79.98646481661046
18.74803005497521 81.66294794143987
55.72112224064829 70.72070486245289
76.57039519055503 56.75155027822307
98.55893407731993 52.78937310829333
20.06146568840388 68.77490189283517
87.21720231457326 73.25520509145511
66.6496921740388 41.02265775469863
60.8436028821591 11.25689585768616
17.97898086192998 53.14862871135421
31.48512792598297 7.281578347910128
80.71192380423899 96.18198932719496
98.0043838993808 61.42113166816687
61.42213751219141 62.29119941886938
37.70527059434519 51.44953489191951
40.03634865311208 37.04224199388209
15.86860337670857 9.208639412570323
2.302823378811313 83.92302594840392
89.3739683928749 12.84833862411213
99.54647939934215 80.26434170454365
72.42099781756309 6.473819675630177
97.64765703026521 27.75894061993932
47.89349830526945 69.4722832257535
49.66933343263854 40.51721164933142
48.51396246057338 66.3844134781062
29.00525542251104 82.1788538089358
4.063111095412292 37.72183105889184
94.80312955103257 80.04811112590646
3.549790030530803 29.11679419340596
39.04951817033317 84.25909274275645
14.0764676539194 73.85845716595806
25.20820552725899 74.2273452689416
31.05145771773839 6.380836040940207
67.11167183130036 32.24751796206882
23.60792859534078 13.86313167513434
32.59368921351481 30.77707338673524
97.47740070003636 66.35401344888444
66.08541497792388 24.6133513777311
58.57643861747792 46.65119130373784
89.26111227352128 65.56702477776329
3.264747402741504 38.51573558503182
14.93233557379503 21.80026862651435
38.2636084569314 86.04806976920541
9.005427018720228 69.3270600440144
94.06230524100302 9.019118287763442
66.21387436925585 98.00936534912064
54.42400383458602 13.81373150007302
10.311735600325 17.02294535619579
27.55320428243974 32.82484173633547
88.76007334088642 26.5647459064344
35.94630575578469 72.01772792069721
8.434839135459665 68.44395858084604
13.20046250944458 79.24869251112803
81.79325653969278 96.22589091317583
29.92221130073905 38.0155817272306
86.08490103470858 42.69172023943057
87.9171254699264 11.04849574055125
22.10579366570818 38.00669187487057
44.11661214121803 63.83873977272489
46.78070234685446 44.37124071719682
98.58289563285655 87.10812727459009
79.88224873135135 28.39649280525751
74.83675206762558 9.369236310281108
29.94358623687532 93.30862103345321
54.41405228568415 84.05891905446009
81.47615424811623 46.12100255916493
28.55099062162791 7.258450603420495
8.664106338458341 96.30800799388648
5.287175648623467 79.23245499524513
26.51437182345076 51.16876174428943
95.22298020607276 25.5117275311536
38.40402736751863 69.09054400286576
30.53210392138477 51.16293498540787
86.46303340753913 6.356648576922025
4.738795423487065 86.76170313633513
52.32072480644476 72.46225050225468
84.95835481827601 39.13428398007954
6.968428652019878 93.94057039573454
51.30901265440952 65.67606861168024
55.16538699537475 51.07022178443004
31.3349183363893 42.48821284910545
1.336800943386398 79.14586916989315
48.63734910107857 15.57077968733774
59.30325620305361 33.26000973522009
87.57912969313345 92.853452951693
84.53961060633191 51.83237312522013
13.64895354931634 15.72882628500248
54.53195778096406 40.09272890198653
24.38931002473215 85.68002636441057
36.28481180959428 73.10142009278556
3.821975168968039 34.78883940145749
16.39863498496682 96.55052476743063
66.46160081141561 86.85853555145832
11.38461806803634 42.63344718702369
92.433854757256 37.41758294220097
99.51368145307414 42.70396682185449
41.27915983210514 80.05598442954262
88.27112423082065 77.04600734521398
78.95344091464256 28.85607408519416
71.53981437571888 25.40853265541006
30.05944758961397 8.765802464002412
31.47968412763682 65.11815872301619
68.11532398095707 68.58949340917044
85.89064256800786 49.29733000508102
52.09405833210046 96.93963391871897
0.8528781929054484 61.48052400246145
91.8337085332647 98.32131796518263
32.56794544685004 72.10218917909711
22.35196102494299 60.26916116305836
10.54493291873149 4.077347277587529
57.59158442945213 56.09613607756383
24.44013978364061 84.61113721696861
5.057434942157952 5.6309945525753
4.448922745245727 31.07161928933674
36.64672811680724 32.81577798840878
86.81391784721202 44.6204920814885
62.65299479265952 68.36128499553645
16.63952794076701 6.398115413274968
39.12207314676946 64.34310315474609
84.67151654034734 68.47112958769191
59.21478811735198 60.12494662991895
26.82087723618703 50.15117266775329
61.10388933794556 57.41293749606597
92.91415816457868 1.415248278803552
6.006033506069582 62.9378897336989
5.602699657969092 90.45962351572666
31.58847368104532 83.33373826878896
43.56553242961968 83.03755557118987
11.70949685907401 72.18094060516401
58.12136845896898 6.831143940012889
37.33439886128674 85.61996708181024
9.423324068070803 49.06104481293011
39.92663224508423 6.604911002941372
26.44665713868309 70.87432426261006
59.11733019264867 84.54664266815431
17.61412884714192 59.72669983497587
69.69715984449576 17.83319452708195
62.78424742241646 41.54129560825031
0.4053070275408661 78.57710420321092
91.98651879062189 76.17847138954227
29.38026920719411 1.224789920644086
98.70024316098605 63.2729334752077
31.85380774713942 11.48646659952881
87.00331460234739 2.44297428210196
38.53734678019522 30.67914915183558
40.78743373352529 37.87971500397577
54.3060278192162 80.36778338117982
15.33397194604193 65.59144971324031
9.762118858566618 42.19167860701751
55.2907604618273 72.58844730586094
17.88618310315432 46.90600341293622
40.20191342560666 39.85170238796479
59.91603589199276 38.57712120010554
53.38097290700833 13.37046154721655
52.7322834558864 87.25767526415017
90.97330833385799 96.22102180371519
69.47874622069801 49.03349640385536
68.93403123437739 46.31055810914333
98.38910198049261 29.51063731134153
58.16652446351609 51.13277591920449
56.142524838912 43.64037923196144
21.81764820749355 19.62638852699419
75.31174354151926 44.49199599752345
28.20303958269482 81.42428115773681
70.53697968043944 70.90393334476741
84.53258761372491 29.75595847059263
4.728233287479521 17.47513117452512
11.91974576575645 96.91138009334787
75.14936823462961 5.468575036171876
45.61607635250009 96.167120931691
47.64383789353862 6.076592711120991
60.45875429991583 62.84613571828271
83.73707810576263 6.285856728247012
80.59163065095574 88.96781250495756
12.52585011037661 61.77369934138062
17.31290842203807 32.54978201479098
41.29753163068708 87.19580136386776
26.62507072216027 83.85021060023865
61.73042637498955 68.42527975134031
48.05007188934393 95.11661331016548
82.83642876775068 24.67483439999341
46.05240339279446 41.04572553124277
51.68378863879256 66.57253671852185
3.814304459757598 89.7128170682908
24.00246412381034 83.7222489810007
71.22801527017256 26.44538143129163
87.53357703965983 69.6826719824904
54.19522254309092 77.17433898090924
59.97374763777567 86.79101922295312
63.56322372890983 58.99187697617211
13.00460446868359 78.08999337793885
49.11692928241921 71.93968774884652
63.46722435783141 13.77681859954845
98.7697672349052 27.49944508604343
65.34174005980273 62.74646083951695
21.55824453373279 28.35594576253257
48.36534050158747 49.84030582911696
49.92172021631245 18.95393774729703
0.9079174313092886 20.67643605681069
25.50728012240788 13.48812925984866
12.66154133032066 41.3400689487119
93.3822768406713 99.38718284233283
17.59061865967894 78.97641424789393
71.34921517768905 66.52213353881019
5.153462249921755 60.14645118444061
14.13543238565947 79.62827594722388
63.40718000728194 93.74723454575714
68.45801548043801 49.55301412775261
16.25507508165261 87.45504035298308
32.70885677668936 43.94534565718048
48.1868555490601 26.57095802974332
30.75511069233659 9.756727414589427
34.7889582595947 70.47980414819746
55.63461666273698 5.426646425062325
29.91324149220964 99.13864277071104
68.02452532357852 29.80959377289717
54.76508488340418 46.36426702931946
35.59735818341669 44.59196362146573
64.39791463929608 67.60310728164443
1.304354094981258 38.69029727335626
64.2594109472373 26.8360683368961
46.07878148155554 18.62943133166995
3.060648856349903 70.05217390317429
74.91834272723739 85.12602551534184
9.738496404091014 62.62119227988436
30.23987453504696 36.98971452676135
5.809475655905715 9.886381743269578
44.97979588544934 21.68910060559338
76.12967438205061 95.46443822028245
33.41541557087226 36.33095718977047
76.30661124392626 31.61018057088887
66.33386462737433 62.26092255453601
10.73571639204981 93.96041568397966
41.04609693830379 21.40886863763527
57.74914133143581 22.27202645563382
36.40643586135278 85.09010861632075
56.0360621839637 75.87151763276592
83.67516887011314 21.94182017249176
32.55755030234869 54.4380549765059
34.69976805558007 79.44937100916356
10.65688124004165 37.99647125868009
2.935038487215661 91.46291070297525
72.29331922253694 94.82172791479854
63.21500011872617 46.55039015291826
92.47497352628086 18.33668458862892
12.14395541831432 10.16331685841315
33.34146422216411 55.19432253736712
75.61621784781772 35.40341929919737
76.53879464461626 19.46135269055312
91.74384116741967 2.66675169821869
4.589306653352509 53.93597643730345
49.27124020729122 76.30920853628618
56.68926833623121 92.59986565285728
96.64406644449745 75.54385259229143
14.4682720485896 99.9369351763527
14.5985958453828 72.01431201142131
37.40487211467135 28.83628327018269
19.65066446586285 83.31119213618351
66.1200605375146 10.51702702426491
41.4617835495832 75.05798348700669
89.16883730512575 63.29336819700616
72.16305159587645 67.28332233091939
59.40669409794607 1.168610083703957
75.98501434126705 10.91555247883318
59.17497895457649 49.5420850967432
75.53293769298807 38.25251767605102
50.72421499858549 80.83069925154582
82.03813373588184 65.75146919799016
94.48300100931401 86.40661199728198
71.91055450589985 27.37003886597903
88.04416044760357 2.855274284272494
39.01038213025696 72.15508415884807
33.66890576134845 28.40303009000461
57.06193039984362 98.82245576108835
42.26232165258346 98.04064314882177
72.83125556538833 97.34437574715437
30.96712682531933 37.80176237281615
20.27672387555301 2.156487485112039
33.9152228840988 6.679770899799318
43.36779521549123 18.33914076939533
71.25527075744152 34.22825447285088
28.78756216884143 35.35283387854571
34.57999919920284 44.55528160529007
79.40086167634963 80.78464404110584
93.59361457961712 49.92237496998354
26.76533704334826 31.02993525773075
6.221339114407487 66.69091216404131
73.77503997252721 2.984796229638407
59.54265745825451 64.45816128966962
31.88409514973759 79.46759126105897
89.65124441459582 44.15144745821074
27.33510938678969 18.71162097431629
53.49227947530922 28.46493926354497
99.48459982568045 49.46789464332117
28.78159170050875 57.3397081467958
74.63479907890608 35.63974032968136
3.417680301198854 45.56055986040335
52.95866956967342 47.89573706948622
30.94241259375837 98.92891939259727
80.51463635332649 84.59728656693771
89.68777298896016 39.4652847633071
10.4766894080937 26.13317800063795
57.53652782992168 18.40723763313812
84.03474401612647 59.26060953401857
4.036663133490205 10.13405491508239
42.26173480059234 80.46980363202746
27.81661565554879 44.24688509224373
21.15629105360508 62.95715246763249
2.936120841243727 50.46448598044622
81.70584033534756 26.22344449336748
31.74411871644323 95.69070756538459
46.99266009089216 34.29899223708496
11.60763784562521 7.304858142718996
20.30754166155302 88.64250137894155
2.253089899997564 76.31035270032427
53.33743813126429 43.96173591371493
91.30074652438945 87.2152063191524
59.35066433671512 56.7839862887357
62.18518429939498 89.97263255826884
82.54669275454182 29.08886321613436
78.85784348636038 66.13957042240749
72.31733844900809 53.57656882397734
19.22121857306026 7.697466003316021
53.57753597556267 83.37663711040166
14.59507457190701 81.70915687574784
5.606292643104603 51.89152821467534
68.09041707624885 72.45551171299066
21.86264215370357 87.6702462243029
70.9310504915678 27.44343901308607
57.24715797625252 1.533435354312734
76.17199576983236 94.31114511592646
62.99373815043743 84.35680133186554
7.290169325634023 54.6912877138836
75.36745971299889 31.04992264864061
29.9261768671535 53.19728718613059
12.87776866370894 48.02599832274933
94.77309210396135 1.867919600321053
8.277306590670442 64.12385490222714
90.41274994628527 17.83173563911215
76.59193077976973 35.21095907873382
92.22400552240644 60.66347014472639
58.63738833765959 31.44913868765561
21.96780632323669 39.09781906232492
2.30235386519969 14.45523664142073
12.14581279511208 39.53649263834663
5.669842414222737 39.86241520148705
51.67459991181306 43.50155118340714
23.76311975569039 23.03858122392647
81.16981322162708 70.35839517811753
38.80460193214888 32.50896447628555
39.43806015044376 54.7064285964198
89.93485812878835 46.97744499671456
32.91994654189332 18.86904247003623
56.30145113223785 72.83353856734111
36.14969261695641 62.85259324696219
78.74137300211831 91.18847823974822
52.87636728607667 18.28774021530693
23.54487451511134 50.9056820018971
77.48312727701116 98.2570890823778
28.8222089249856 19.7844706743386
97.64891426418372 79.22801193939739
74.26374106518691 14.26954642202527
6.832023391309272 48.05006129514825
26.11189649905984 43.67982374814147
17.13080943654971 57.71032509833032
96.97598864839097 30.96973668797421
53.80570591782763 14.55970401552282
70.57324272776683 28.32292859079049
85.8652124999155 31.01705210267571
26.93163728281178 25.17860410048559
8.751089710026795 5.225087865545881
38.61770947368328 99.7243364008484
50.61027542670792 55.77848766640588
95.76795762576442 81.65453324049462
12.31202007276988 19.01213837546936
72.60599609099245 7.528070726044939
15.4439778317967 6.487461757180507
21.45734554091208 55.69531523892857
75.58384304862561 74.2778874213251
65.44791047420968 29.72563801134894
6.333455722051661 33.26985909490342
5.374734790221388 88.58624042913907
78.22654972893152 78.11422056898594
10.69628348795576 71.9659136236734
98.55125161070437 74.31618037742872
67.15778870816582 8.961871865303083
76.61540407143994 82.60991105853539
26.10930056975421 98.28212876532646
18.6227632265908 82.67814481791517
66.07453274788054 73.00567732628578
24.5446538173364 58.35620990783956
37.73073882646978 3.993706437691968
31.04727615706008 27.45080571852055
22.27542719256973 36.92392643609135
55.13192506510022 7.394859387955794
88.77251098845296 10.55758415758256
74.62168027266658 23.61418833320382
33.14322890345142 5.896278245595687
42.28413636297468 0.6962054542427291
18.05981162639468 81.03619249957852
25.07521779372384 43.90775969919094
19.83568937440706 87.6932795142648
91.89403805854113 63.78304360072098
67.39567928112929 77.28946757661764
54.28754868499231 30.19773211566316
99.6066428650758 33.09226027142771
10.28188141479617 22.19674681643473
38.90464833030235 9.565983327521391
24.64902144738337 50.65168402973015
21.61258561327323 6.338603905598562
84.16568379529119 83.39917283184042
85.63564433224526 51.26703713596465
31.77757695766975 53.68698553842615
56.51905597576637 0.6570833288398278
37.56388544372999 92.40661393227994
83.74943703782388 7.289332713520335
9.687769804589488 82.59562997027203
89.00471072863732 98.77807593019114
65.12143237440679 75.56310069801266
55.8098635348459 25.61471790101837
22.19034229612472 32.10574058792918
17.09679178943937 19.77053248111175
52.35945855799617 65.57812206006496
91.47276444306068 92.4481426550114
82.55190716083834 52.70823225381148
36.10331572827408 31.93656460757297
18.52695880911314 99.86723369263871
77.99636078070529 30.4720972617203
37.09625794872557 2.170973320019058
77.14882576718662 76.47989675343707
79.5888410891076 84.08486810061378
4.203819870173503 28.2793480783248
44.50767633517935 27.43581176439107
10.06951442924702 6.451890434289181
33.94576225621874 18.4128213315409
94.28277884329054 11.36590543623189
39.9730404902127 77.46745833986023
0.5905882792713345 33.52556288491787
46.82975833343225 69.79800501225246
98.72594804134795 95.53879331155089
89.91734120655494 74.29704831310951
87.16518062520034 54.69442538477054
94.75057435112889 63.49397122841463
16.11611210530777 46.19114799083891
42.79239339683057 15.73977116256796
23.31401844271256 5.767380631831834
2.720018200289013 27.11697696352611
93.57042909038191 89.96998173983226
7.800368105910369 83.4489876455695
91.45872075807134 18.05494791378072
59.58492027388371 92.87826661465046
30.37245463210427 48.40620817326953
52.48188651885349 70.25197579552719
48.72778240558531 6.204504969162276
20.20523633749457 35.83406053506364
13.67556906189392 86.23411191878139
47.77990346950752 29.68983020685087
43.27730197134812 47.85302648633292
41.82983935572292 19.74359928746198
7.938018970263959 11.71787401682224
50.56722607445235 70.80894419104807
84.14040108697918 43.4116155178797
6.851815454867167 83.85387793501313
96.98170873601168 61.75704985016186
58.64880114095677 8.667139073067593
32.84189850603089 87.86451202792877
73.71488003257456 89.35033228676691
4.692880174895472 69.61656008526062
77.04939933736394 75.44383074378325
67.30032728591475 61.78382861676424
1.143464826828346 15.86480808667285
92.17757052015357 8.043185355500105
90.95320861491146 55.14477291390323
97.51609063040193 22.88321332684691
81.59873032450855 44.1552372478192
97.32022728961809 47.16334774634291
97.9917383556577 30.63854809248078
27.25248167421232 92.2591374688821
34.95086839836177 99.00634780614871
55.43200795628982 83.72037138562482
30.27564603655217 84.54312228534604
95.45402364851351 86.49838639250868
20.76244963917827 52.6685093131908
83.19306044883582 58.66594010009707
89.84209576154448 0.73758152198539
92.27135986964163 94.48459890291412
42.66446841520596 57.40355814620048
7.142767490631714 76.91432639336074
60.99680010889701 18.03707155158031
45.64054232223988 61.42656486899269
10.33699158715013 21.14468248905386
25.64804041797255 47.56057506501088
88.42706281219355 52.13584892219428
45.05928136976409 0.8307268311174337
80.75085662043513 73.1759903993219
71.27510668496583 71.74164870053043
67.04547525782473 72.78482756208861
51.73888242081167 87.19990092113751
27.08334639644445 5.612416731369308
29.38471566915448 80.32104373606373
71.17240660478294 2.152085332095728
1.042223446053371 60.41666243247729
69.02932171834952 94.54069521829172
12.59557488128375 37.53596134471618
84.27788878548003 85.63379207825483
62.78551627736663 14.57649544533331
67.2376991153922 62.86570123976608
39.44612634920937 39.04554829177189
79.83540148787122 74.7799123744323
83.16301964164997 49.95940763037038
44.98606715470945 46.57719173108702
97.21437071929695 69.84706664134688
27.5239043504213 91.2870218981986
68.13090689832762 44.54643613294385
50.68461844293792 60.86681609831675
82.29635500538056 82.31197977729178
9.372428340182774 12.94868702996684
40.61505142898322 44.41808505966428
94.36480529511736 37.0146101313862
56.17278152993737 54.57161186072912
49.3942327360141 50.30465610460744
89.61349829160309 90.28397975984116
45.36198989944826 75.72093111417985
52.97097120062831 9.490581343968881
87.17183340584727 47.57814335717396
60.43642937789382 15.92365762890729
0.86144453358533 41.43919235735994
87.49594556206721 23.96839083832247
88.89406285641769 27.64321111159518
66.77338570308692 48.2119018161986
70.72266541911036 7.914456414536485
47.82865336992998 52.6756386638449
38.64270436852452 71.2117981661065
67.68260405317838 83.72117792533079
91.59149006778388 84.49519299299547
8.922686495663394 55.48772408887677
51.10329122873652 14.03511560861075
83.20281178934502 57.55045850713002
15.37646326006484 35.04400947860653
29.12590136102198 5.573114973495847
92.43282864812601 97.41156224626198
56.58545912779564 26.32263970485702
47.82219925917585 40.86334587132227
53.91431843710764 75.06589477762347
21.31539897748486 8.203776716856462
1.850007026770302 61.14741375871267
4.874760091771919 32.09172910120375
97.29609519165956 59.65889874219313
88.01087178546832 93.8611181071409
39.16291160157886 20.67692721972876
38.8093354827536 3.785654453959891
51.83669035729181 74.23686423336434
81.8888617349206 24.0691994457922
52.00592988129102 58.27638217985464
30.26759782758754 80.83928713035
36.27962999631969 26.13808807082647
12.78552569992605 70.15518323298301
64.21643915175078 31.59071283173418
25.31255713481315 48.59152863505562
12.52270153591264 81.02670439961001
9.689272625629618 4.639179669065163
2.916150454182494 18.01496027018777
80.11842131322824 20.66228376776526
37.12092117577602 83.43120764824398
1.00938892809934 1.931422329209801
34.38083571801698 8.277838813403049
50.73204460195885 64.68129420763354
17.4829674444331 40.79355336335659
7.209344364031459 16.20453172252599
51.63480729828565 11.07835741305357
47.39478750365071 57.99328277696012
8.468455211894643 17.50225669893124
9.610259409077592 93.77973473134051
31.58935738053905 4.43920041908086
81.3329009106604 2.91906264359648
4.854016288043326 27.44743631025012
19.5849859697521 82.29333482879909
39.54010562740564 44.59388688114238
24.24991394770372 71.46262748065425
96.87201247508364 55.64097572581571
54.61325605366843 55.69425261054126
69.06537605804579 56.29809600672917
44.57002314024906 4.926494801548642
61.22919364997004 89.48214296581669
99.56600450395516 29.48792137476224
30.00666853834302 69.93542736049056
88.43596166262402 94.87821041364862
42.16530882462067 24.01485365748009
17.26689256458653 70.68284347717186
33.33965796162583 48.07676271205167
12.70605422296427 72.42708081467867
52.36219054153433 20.3885842212755
4.421300122769781 58.37778790649246
2.313469064701547 26.10309530875676
61.72596715320011 17.2295558779394
15.40762011624354 45.42148705796322
86.88302087615043 98.61682339397697
62.72644458455154 28.69260414347507
49.11010934475301 63.23006894817676
67.71696129166239 78.40782456633391
26.9439331813346 28.04581206189748
77.9328058333228 51.82418029619546
93.2554417177721 70.5898508125432
56.49846475373965 61.89342702095493
81.01220859296215 18.96404626695182
45.94894783034077 53.73040095535049
99.39413586519179 71.51535107346305
49.19823162351904 21.03101025258318
87.79737881337351 90.98640835634033
49.99824965379395 31.22902423299882
79.50845638451725 57.32648649899425
52.76206274575596 58.97197714271706
17.32005068793941 10.08084986194202
14.12483772537926 50.67360749045913
24.0068822448231 56.64073009912486
46.43348416040867 92.64540173562241
5.163382339624838 80.3285686681909
81.89002567084403 14.91077700914066
59.12880637755455 14.60188559423642
36.89155643930267 53.40730784370121
85.00488364690288 62.3074083835809
9.264050579278816 95.50541874176888
64.19957860139264 46.14622084267734
97.56882462078201 77.04980808038898
93.13440701598745 47.09801016485339
55.44976873637164 36.49825516085919
16.64420024930836 28.69531791858225
25.64824708607829 66.87360870247429
68.0261984881662 64.58888297972319
22.84768446957036 19.98201056287026
32.85363672360897 53.42355902889225
60.74973708295637 86.17876581609478
97.66394229320952 14.1203978366105
26.2145034399941 52.19032047638762
10.66686369932715 28.96051273534841
47.76352023576859 33.58020238915323
81.26349650230667 1.035759042114332
5.131591302886966 52.91421263786506
9.289979754251723 43.11046483364633
16.19125445739814 66.06352841941867
57.48307240214658 83.05723703306965
9.553815553295452 68.40679676595052
2.384645509018855 58.99585611813856
9.471869767574274 90.95356323869329
11.1816819226816 22.78292990113918
86.99459642688453 38.39168476500585
5.301252166934026 64.65916546276894
29.7518419212356 15.21976938612575
61.17966435114442 81.41285304243772
94.70493326671753 48.09414266057223
6.660193469526196 21.97520608597892
81.89310712732656 17.22384877769359
21.04487013699495 20.30107989911475
42.1327859842259 86.51356458555887
83.48283453995009 76.07320678471088
90.04625853472339 29.05430668926301
47.48591638030278 32.48240124903084
14.64210433992212 61.7154119705238
37.96289613395053 82.7600772409467
86.23405967908158 19.25864044160087
22.4247533293194 84.88149661766174
38.69398798182243 38.22746080602845
72.69029835090896 76.4658316512804
3.662177214973096 3.024349095161231
47.60049841205186 89.23248587200968
9.606464318067964 28.88602885316356
66.20819915989129 92.98535058563128
25.37595914911705 75.2660042810046
64.24023396784489 92.02920018888042
66.2333057389818 37.73710597386514
13.41327429356753 28.35898464520474
78.27906037221076 21.70512253790091
35.82746229702462 3.425140205394625
23.36262887317124 73.20345883719372
6.371036222102521 61.94946955170857
7.910300813451512 94.29862322775372
3.361405890331826 58.63169482011715
70.14844835296718 50.83178382448634
88.96357992146697 56.00963545270537
51.18413525135291 67.53057373676441
68.10013276550418 79.56646436104431
34.47433795431126 73.48614768731387
97.91790032948154 85.08149320840226
57.54210981163937 36.97279642802437
61.31768256603815 19.06285629689094
93.07090462673364 96.5109189855541
52.73367626121912 68.47351411848513
47.58112512840979 15.50224442574203
32.9052846969704 49.69985089974192
79.29007286283979 8.366130690638863
46.66129782961303 65.97795573970042
35.54116200581459 95.64628076277175
40.45005884646096 0.1410506727618178
18.56678023789553 93.32785582025923
4.395638399789851 66.31108891535773
93.34409273496881 9.667894943917561
93.93131753203635 6.907488205476732
68.95651270416353 8.410165024475349
44.79020432175108 90.3114927738537
14.52987046805606 37.88678343270973
55.16004729557978 21.10974278762449
13.04777307147596 87.05273890340784
45.17610756458238 87.64415511368161
21.83514922081694 50.20758452013326
14.28632991657981 49.68559720506894
18.09676744061451 66.87230642276373
98.02295063254068 65.35269894503622
1.053712803673083 85.6043071051535
77.87193986483585 73.76412757713433
94.50757091127716 19.07955188939018
91.48061680549806 47.99638173930876
40.63124833303186 75.7101013888533
48.14948143279395 72.16928990953241
37.47173037617546 69.70324753031687
20.68907163504004 56.49504651529102
95.38990380079711 37.38016260575473
48.92192572890936 44.15308934464085
44.51008464190127 71.53854126884468
54.4252764924622 11.75118911931069
49.79400109675728 69.95918702450757
92.50750239463223 77.04874590961629
92.98446838074359 62.27048662590125
46.74004610595853 47.32292920956711
29.61657132549946 21.76462982397732
67.41949241021996 26.14147699265626
4.302497127239336 64.21459132651157
85.91652886311762 43.78086939025629
25.01945080597297 38.11549002688311
94.24142186329209 74.29306507322846
32.41619779158783 67.30652199822373
41.95275453677538 78.30764653271532
24.37299097264337 51.67378365779122
94.15263557421403 30.84348983822049
81.42845022703912 84.01056072115644
71.23987090236805 42.14779818223394
43.50563628710086 98.3150792797038
12.30300352618838 13.93666031809501
41.75118628089435 51.64849926702112
96.75675048954031 68.96090842730783
11.48163672754672 30.95963274248095
34.31735299906551 16.40510030602726
91.98523837658584 50.82953896511281
25.13615399704057 82.44266279538421
54.39127071820866 49.31838300862024
89.22606100788015 64.45596165022819
9.452568849195554 64.55386090492038
75.49811472939022 7.632854808499694
9.347332153769287 7.293809977084835
97.38013026288721 97.20186181264881
44.15941641518679 34.13413187496598
33.9421719729407 27.4231879792281
40.60167511699186 81.81633141623756
58.28602847545287 20.17362908780019
55.62549447265302 15.74612973499258
54.87372109795113 48.43673124554026
49.83542347630112 54.0080212877661
81.97020644354268 77.89084655581959
26.37163960598009 36.88071927237933
78.18793692784652 62.51050091787655
88.53171602296281 36.15419661694472
53.80409233339031 18.68764029649702
63.14297004961682 26.80062888783254
43.318423869295 3.247487552375986
2.476640495603708 63.01645211315742
66.85806302290175 94.74623823464027
86.67130394538714 72.27362051938012
0.5261652052281356 42.435589521289
10.65966207505886 82.12140277131165
91.42222412999445 0.07360001879409409
37.95111524659078 34.53092160103232
94.82035066482557 27.68335452833461
14.69369282553519 76.90384298205792
75.39327036435246 90.52188816755944
29.0133702425558 25.47060757802143
79.1806863011484 2.982168155413214
10.09565003866413 8.243900927482942
42.79047998345271 19.14416176121174
96.48149555840958 86.70417489082364
28.94311886036533 29.31938850383153
33.67726428803999 30.3418842748801
96.80974323938322 62.77100591126587
86.50304143978622 67.20102619669071
0.7155318352648872 17.96828861324865
39.55226275031021 28.71078348012129
34.54676396674026 25.48150441234564
20.03012963639691 19.89752270254041
6.895479020395141 44.31731304371942
14.92233246408465 62.6706087174606
99.85623125763711 35.22219243178336
78.59685777195226 10.12405697875954
42.12848957541582 9.038078861235441
55.20798788837993 78.78926252383127
79.43600155254856 46.03789502867342
45.52150407548004 1.748203828589072
13.33639519618508 69.22976863339501
44.57705299818195 83.44946142141269
94.30449848305642 33.68548249602445
37.60451794459339 11.9048699335088
62.60938100651764 97.60440730181892
15.68648731818998 78.22214622545121
36.9223813519959 46.07507836261654
91.64003475369742 83.53942232115629
55.97144189229229 4.448644235369043
17.27306818323983 27.83397864784386
92.3559749035045 24.99706274111917
28.69573850164252 15.16476772011217
85.05420440159513 75.1065676348194
62.52916757279198 56.21935647793244
20.61004240988539 83.85359526361276
96.58092376582086 76.57095449783348
96.97551965142989 33.90305212391682
6.675871010700711 56.45920775787313
39.93930993570119 18.91359601844475
22.74164145715963 26.62205116733292
45.03015018867376 43.65018950161189
44.69284210267032 19.87406325728401
53.65947114970968 22.40226338757721
64.90510402852831 1.735296383929825
73.81085581744487 61.71189411317255
82.73773280476081 17.85862410114571
17.50263946574459 35.33757057985893
17.57183290857774 92.99448328247642
40.4842288179922 23.19389677615199
92.25169112290003 43.28681025382073
63.32613222914492 45.47723248429509
49.23577050962248 90.1173395116319
97.13654013211919 11.33219816937374
15.4960198770155 58.85564396508398
43.57332532389457 62.07640982428261
53.21443245805602 50.76023258649851
8.200098375915951 35.38668011887138
15.64454725536039 97.31390498858293
44.84893627904222 85.51844144199566
2.690024385867473 20.5432077419724
58.73907822614402 3.127090367667764
46.47633887576178 67.02412878425167
36.13278188689006 52.66106709321514
22.42655864664884 72.68131215853424
19.21348911692598 10.64694944159874
0.8321947362030714 84.56650323712847
33.89614694419051 11.61655439469754
22.55219245648291 85.94903957101496
9.800789247591746 77.88118269522106
34.13171835752378 9.925070855557077
45.0415773090157 18.86504524223224
16.46209929423005 45.17390620234719
71.2510505867016 23.5769142086082
62.97285792944196 70.22020294130212
71.96930534736425 35.14861109596448
68.79896720326313 11.23105816458109
37.27969269218265 91.41851004873639
49.67811770355894 30.13702617857671
79.65793508667971 68.77227345319822
64.75208006513093 57.91143050667007
77.16649639359095 28.83862069353103
13.18522520064958 34.83829685769349
96.87173846766504 67.23243775915245
45.77984296654365 32.81331195946411
53.24029647677771 85.4854989090601
80.40901342457366 37.63305207341448
60.93530409864965 61.32126534553127
50.23566829104195 20.76748654113068
28.57463593566147 77.42479270491006
46.01187781657369 33.91019116561817
70.06242010740893 82.34412185181797
24.51495338493467 40.16327426164043
52.59634690327093 43.39115530911491
45.22172787816182 95.12690257538705
93.09880145457947 77.86365574885406
3.776981075106806 9.082675720522452
73.62645336306089 79.25318184768197
29.23849352523775 42.95700628378813
29.83076477015078 35.11048190277837
30.84233951040096 70.61954004180427
69.22517772034031 23.9364364449011
59.86729346703253 28.7605097689205
53.6904574429124 8.707995434373345
25.84812200874527 12.47230255780789
65.24188621020799 34.65229892706469
27.23553949190911 55.78421381607995
14.94438305255969 56.12491412518091
84.69379958276454 15.94257031487158
95.78723496971301 46.23159632178871
44.45638403689497 12.05240664130111
63.16034440520892 31.50172489822007
6.341077096409902 88.21416612900772
92.84667043258739 98.45041026410198
27.97783214647597 28.62757147704792
5.701674404880126 69.43347741053438
70.36441026196249 66.78788811180439
74.44902713414801 29.40216053680047
36.07909176613809 17.63832482607589
52.71006969342049 93.94826112322043
5.148008492367739 72.27978591367884
80.52234702637935 54.69008249260202
88.46000712438885 61.27872759405603
7.880579578448143 29.66536308444352
35.74344060708909 28.11017410649469
26.26277830325592 8.780038566159241
25.88641141255603 99.31674851893949
80.78663314264958 13.30275884115444
78.43289589750655 80.2814056837406
26.85945389570622 41.57461504085303
43.85064552581382 85.14194831043409
38.24521389065466 47.55426212831436
98.53220783959098 77.53163920648005
57.92323468935349 11.7379981847564
86.82380808903456 58.97651628120172
20.81578175019905 87.40254840704117
66.85989756669942 39.91408717721459
39.34129704858984 67.51348409092991
76.43618682848047 46.21373064977706
54.81649041189919 34.36001924053001
25.84375717232512 41.79420300296654
97.57599914532682 75.98967282407669
89.80909913147875 13.8738814656608
67.65325578229137 40.73663142599568
52.29727741178259 88.17184804207419
95.86048662959908 1.643031814883921
52.80721488088614 17.24385234065764
80.86646331649814 76.32869552437873
2.187377772884273 38.11219443504123
13.44867410742325 42.11035103644674
13.51208351594218 75.38857501505669
81.8767409056272 18.40522979955248
15.49661772108595 52.07662597938379
60.73941275073354 79.79107802727214
86.3964504337396 5.302326447586669
89.58985631708764 9.879668541902413
28.66466049444669 13.27301304879188
31.96851017792022 56.45749784918406
19.85200817106547 29.130140795767
8.228220524627572 16.47193946330487
32.01996645886452 37.58396966011685
88.57291236393137 33.46098030432616
80.57251988547894 32.77415200629684
7.514920825932764 21.40224863388248
90.44036683785124 13.08134760481522
41.14728492369319 86.12013935524051
26.84345733484541 89.6303332558698
33.2133610791281 61.62148371084914
18.67037816844397 73.16709075045014
44.1157227664851 47.2654005098619
89.10836953308026 41.4660188276381
85.0228759938599 47.33968016867407
42.36878426881551 8.028053341488002
27.90343924385627 49.90401133512496
76.76599612766788 54.50706468771087
83.13590435540014 43.56275986879091
25.69602861596541 44.72491747538823
82.47047906676885 90.00672364969185
91.93842323040671 14.25061536245452
22.93102458912531 94.28558317139957
69.22451810615398 60.81115618339103
46.2421685398318 42.2492719639739
99.75020548341085 92.99748806110823
32.04153899576045 60.19792667631089
98.478365102643 64.30937553837886
62.08628978747445 31.3781197734823
97.90250739032294 90.75070101679179
83.28224389523479 11.25620821503926
29.02704083415657 74.71018140369257
46.14177506898451 28.50966593803161
15.65638128306705 15.40813493798074
37.03552328038199 47.21401564411458
62.89888410203049 25.06532293816193
39.99475617399023 9.651639708156054
42.84791530706506 66.32285900178795
89.86855835225677 38.44197457256379
13.77633238663704 7.364769008219691
10.08162431528006 16.02453123187238
33.49686814403834 15.82511187459624
71.2299602058192 5.102778149823154
16.46528524680786 4.85856815525967
76.0542069801256 41.79193573900446
17.111688276933 65.41793024366061
18.80780661656624 6.659645201690319
18.22482150817481 45.9438696970268
31.48671751947501 72.48849764095219
15.97217402850751 51.13268071381219
77.02550039347661 12.52538381877366
86.16002488237727 87.95519795215262
84.04412138343476 31.53846026018702
38.93902642642394 98.69687909167361
48.79366995249895 80.16917119276874
85.42006485326205 92.62731332035774
86.30688956722099 3.24676991082011
18.54684131390552 44.97231729395298
89.86269543909592 88.40748086021641
46.86689179694691 55.21235905533392
40.03948127122972 29.65220598705833
21.30474829422066 71.21871065733097
35.89240999394266 30.01851237374819
18.91686957536367 44.00780114702766
69.76462302648022 20.69985351672044
69.792124024187 31.91260091308254
45.37531973442667 41.67274098895958
71.56336968116892 65.49772469686549
56.96142862662024 69.03648899337664
96.19801568193776 18.06791319875909
86.27152103360019 50.32779566499127
14.33103062489504 91.623564085846
37.34267059649731 78.43346189425283
23.56420409926228 30.26983607216267
31.65075191780021 73.62855655987933
69.33265804930446 58.56648480838377
19.37510731949011 62.879338141852
39.1519850063243 78.14420375859011
18.91355781834052 13.38562375342527
99.56938812891185 54.91980489206608
44.8315494503507 60.70531379057942
16.05904326345134 3.90188344529238
31.92305330946703 82.32707483221927
44.58990534765019 17.01328678009833
38.33258954059793 78.82540222280352
20.76589302299305 74.68968571925612
78.11719774311992 49.6952429781987
92.75028500556212 65.27247737045705
60.5639683569917 19.8082943864433
31.48123279729528 54.70255495377577
42.91084823356116 70.19017640661558
56.41197494498655 3.494412575255931
54.24196253687317 39.07439017574693
58.01749005633932 69.16679801628622
88.03407600084887 49.4832846184372
51.84221220204979 27.18004442253598
88.47322028664274 24.41611123093423
92.00039923623955 65.93986435015609
69.48691171464749 25.76327230620787
4.973500003025372 34.96200333521875
3.256043137244807 49.41551996073797
39.39207671268115 68.52396804494154
28.3159054900777 26.47111880895181
78.57764007079365 57.76526124207057
84.91636374121462 91.66260625518655
63.85230461646169 36.37297258225887
28.32815270585991 1.529521133138679
16.09884085000044 17.09282163589393
23.91435886115411 49.86608940203896
35.06230186247119 60.33481022200111
34.17890603514854 1.910265501986188
0.9728307609769148 27.81462371793506
12.79628840583877 15.00325574701808
74.22746487691329 16.4366341286353
38.0928065020713 59.73132096873425
56.18427895526449 57.4072826120642
53.96646405398812 38.03555912519554
55.53013538774905 73.65522926460052
82.85901647626197 63.78789323145775
73.19145835302992 10.70694555529788
32.91145104211474 11.5659571158826
93.74363293029101 42.56023145895388
3.621282508242565 8.010692915116085
75.68422535276974 43.49541591651192
46.78062692081275 86.50760870252309
1.871170553430532 93.38905257484979
17.52351488419055 11.93687507428555
95.38867557643339 33.43425724371372
5.718066283782006 86.39496301513931
64.42991908761341 19.66527143876691
5.908322655852422 5.051653380750691
24.53546066756969 22.25511018235472
85.64733181423141 46.45856579301431
37.01244378619129 56.25483902725366
12.54619288392219 93.46628779651226
61.9707997840336 74.90307183660339
11.84527336885081 88.4736923018701
22.031849841383 79.68867237351687
39.31714616563138 79.22974019542055
17.95073791385134 31.68799352138329
51.04344118797922 63.66085192519491
86.79470891258144 9.591644559216402
14.9744526547674 3.751530837033022
27.75323261167659 94.9559876111215
79.11290437797756 15.61420872467826
53.06288279992183 57.9592962668362
30.16922279267884 59.86694898071138
39.90476801356957 43.60884068042842
0.9054974022492889 96.00263543760001
47.15901182982721 59.02765635635277
10.05193923620261 37.28708940187853
98.27227393625718 50.86537005762118
91.32389765624075 8.619585839819804
11.71197124583148 68.32290952424553
69.12204903643679 12.30793287477656
2.63093548156663 41.90594801310228
57.57652720577107 63.45018104895951
83.97212256768309 63.75068436711
97.52947391572008 49.02956039368852
35.29093451397453 84.73227657160152
98.65188817491591 48.72854970247684
93.71766527181904 46.16391990005972
95.71738892137731 49.97235220366355
19.24579619607938 70.42941944022765
60.06203709149194 54.70418956311349
9.977746215490157 10.15650442853039
89.7935981909427 48.88959794865839
57.630334661593 15.53241846750623
70.21471268131094 71.95022221628561
15.42197402742679 4.719608586204544
52.80400719781395 46.86556923394326
90.96563144015215 19.92760800940167
74.73649924878512 46.7668922117783
92.76570591314938 44.27736992215462
82.76786514379624 21.34156847891342
86.27704776828941 28.39870074850853
41.86383464440722 84.3706505313269
12.45050877834397 50.67543568264509
12.30370386694119 17.90949843107786
16.12860839766174 85.30434140488903
25.89904608881039 83.15292126006152
7.900742169397326 50.01407045846671
70.75252055073598 11.9096832054729
12.60111012342007 49.09482844754024
25.74481325949612 65.81772657010855
91.27659275582798 40.05235358874265
36.21285824553165 47.87865024226896
13.161817850954 83.0218965785964
92.85814143706899 79.90546758505393
6.173910089683657 42.28463342484289
76.09698668890896 67.0086748122357
34.13026338593398 90.61090392479062
14.78226360430848 93.1720078402663
14.89875878066253 11.10656241443666
23.45135704352461 85.27512947472403
74.84653964769198 18.13213736340619
35.9473827279019 8.812050135876012
87.66363605715611 8.951646924821929
66.30756116302268 8.339418932664408
52.66190335017595 22.14487006003621
98.9820455912068 30.36067367599171
90.74787754332212 83.06107088826681
38.82365012512985 43.78882947679127
63.79079383561533 28.79472268597502
13.2720640162724 13.93102203387648
64.24356582996617 68.74592047104231
24.97845281065085 93.81422600372235
8.818903691953292 10.04358555507107
93.51177562815951 37.74809869711618
19.99738691765775 80.20089119806029
79.7979402056626 51.92543947156546
80.08790267006536 78.02407000807027
32.29778378617693 65.55569096796735
53.98265412295777 90.81208645725641
29.81723641726847 82.82771104411648
16.67676398116179 0.4007403210959691
76.22442132564238 72.40280673707714
44.36783856376294 75.35330566488001
64.27634325909564 24.03145618387779
59.75691997293747 77.31380215010077
84.4325293931827 12.76018301274509
33.55733809625925 57.9142391849367
75.82043609924037 45.30190519171976
93.41692483489933 30.10954928416329
59.74875943265577 96.00269114909499
31.2910894286395 36.78455671848843
10.34066068870636 20.08351883199165
24.70885746850396 4.207638459050468
82.35066070264469 35.00571512147165
73.33216492837448 15.87737077942102
19.2998902427081 88.73769064526698
67.72947719186409 11.09066878565385
19.243597271473 99.06130553529627
53.75627712936363 16.66314611090106
4.648985588137542 87.80446201417492
17.67067894606549 72.7901307487689
8.583542600036798 45.27406961982314
6.940284142779421 5.477327202577928
7.457508419471675 17.25128380018732
21.94590103353181 94.58720591097426
69.37717445505683 52.36123121295531
67.79151665777749 91.66252304983956
37.00942220329752 43.21217870789486
95.2707323051381 54.67520013518757
43.70740175305154 70.86587286709792
58.60388762115563 92.42542020491464
92.54338614538344 75.18578020708635
58.76517754795022 44.44469814271175
42.01852487676497 40.43523127618257
34.10112517678937 34.2257657562882
96.96513076334325 1.435732531328245
64.33327737611155 94.21700648093829
39.21862128996983 50.24702304874304
39.20390659203474 66.4190263992768
17.01997962887739 90.00165275606581
37.62089393447879 24.94344453507904
45.51481218068238 57.63189978477209
17.456767515872 38.49535923753756
33.11881332353155 26.63973698379571
86.74541206755158 39.44819779549356
10.57054547401994 83.19074838393009
45.6444677032723 66.30700089107869
61.34826058755917 83.26178846118256
78.21083219073682 34.36735189189541
70.79803830443953 45.31158299143748
91.14297349705537 17.02392077986398
86.55031619107369 97.49626267605215
39.35808564961084 36.22014414123908
51.57728053903914 80.16562127931743
98.45890901261237 71.10718803777515
26.04380794313742 28.78077777028012
14.70632155213492 31.30353016169028
80.90930467210852 24.55088024337537
21.01135781189335 10.04246691452646
13.40283113879173 99.81225612283845
25.2384578468319 18.49032904289295
7.279744286955517 59.08985346143524
67.24213173435264 37.89548068817362
0.5492444931261042 8.279621258032098
74.19534047436207 36.72700665078611
20.17236010224272 39.09304451700548
22.33098725881488 71.6519862891806
99.46480809977203 76.9481274604013
39.37184110987177 47.42633768935267
18.1001785360644 96.12421660326696
95.09367970425326 35.30490679983697
80.01373113474027 23.97461439630738
38.78509128551034 41.02765708810919
49.46557840818834 12.7302793154701
65.05434193932699 90.32872435648135
3.665616349310322 24.43957594615722
14.10742396051352 87.27046365080095
79.87287354258946 47.02789432533546
45.2817071636179 58.63922257256225
53.77413344369127 19.61455587287888
99.59934258145444 68.09966466946727
92.78157805121793 22.17071407588909
77.84019339840853 46.99969232600674
91.85485842553132 64.8394395142214
5.651678026787915 53.82577200758612
8.251629109347546 61.51766157464949
24.77869590467168 12.73028257485653
42.7202678807682 96.41623092317998
21.31413779237515 21.36082609372583
67.25082701086549 7.79841988985355
47.91128756162315 30.7572630949656
75.16794312902776 11.5416543666779
87.7457855331927 0.60907652767201
63.13735573694551 34.33366819495942
25.34153947008668 9.049681363865892
86.45032579687623 22.436536724426
27.28573730756243 1.818006884229911
92.92766809260476 5.302769483142777
56.20681000184163 10.27916013140337
3.882832597571941 86.08090087458839
99.47109733817278 73.68703802172431
30.26195014708269 95.09190428287648
64.56651541365494 61.11129172560766
85.81628124783708 9.184007987792974
19.23048635678931 90.53603538842872
13.92529020313957 88.87830097985487
12.08907025666796 34.78085432680694
28.54928989531027 6.291262445967162
93.81859993054782 5.893280104282134
7.643321899447967 31.52608389212828
11.4450783127289 50.85346015968391
29.51721463656591 83.83207855863758
51.59271960579574 61.65972110208674
95.25029932560305 10.97954630965631
55.5627343639058 22.84214566209998
11.06587999929477 25.07439636094102
61.86843676721384 77.79161291461961
43.43219925631075 0.3697983915133233
82.70351679684758 30.17400305580106
60.07677255928669 4.674530166180324
35.63755103582119 85.66962489104965
26.06153624242749 49.37650584661411
25.40285634055647 1.392944744494469
22.97817924581826 41.89626248012795
38.63741446863057 49.43222878088819
4.933958493459738 73.29475035307929
75.83259537232691 9.811358744281177
58.85601471816766 7.636358962810325
96.87751701986238 93.35252243932214
32.92171994258108 89.53748603795563
84.77654612281523 14.82442477535774
15.07053488673662 46.46398526035969
67.5270064318387 95.5420872049641
30.69832196317308 73.3773988396641
43.26193562793598 46.85641981980105
86.13001231068922 27.35479944323074
90.79601433281557 27.33097851210527
5.940278813641632 73.17146380417468
50.22627644816274 57.94054527810724
12.9827628186772 47.02336210084884
15.30203703818133 50.32532852968769
81.7951834677019 25.11924691392713
33.2926737927157 58.88043036196147
2.213669230505221 15.54829983517284
11.20794056127342 69.29950669969253
0.05406936657884579 96.62190439320577
20.71098591656678 18.12603031445171
37.11156029711102 98.12132682589183
47.13431630087936 35.37908909192927
58.84108698099902 97.5890030829038
47.95538803551052 13.59408132568541
96.93739883508032 12.36673681998941
32.98109982704624 59.75248024215267
16.76248923765042 3.174766248471594
45.45376268897919 67.36017172564084
1.175299486901538 30.64947191945234
93.25426210937134 15.53218044485205
36.06426803000225 46.81587496190067
36.3566496887113 64.98279940447945
20.07424316665215 31.92128637201229
65.31813867249814 26.59307145339685
8.693986578541496 84.13217956408054
77.35459667096411 48.03930652285871
26.96892300431681 12.32036998511935
44.87794272812712 49.4511626323018
4.538286382803131 39.65710432608962
80.42231064990571 42.37289447508551
14.40208583429929 95.78421944054753
78.71616676683622 38.36863511850386
36.81636872457714 87.88161810313598
93.53625305595624 58.15792070271137
50.38946359916682 77.71721002400199
53.41261207781425 84.44220655469209
25.66910893555488 54.2520432446225
61.04944194173734 27.28086989087112
6.661401388073354 14.13834546794994
1.316438929653445 99.85412293870903
14.99681851808485 68.36740613107875
15.14454366261556 84.78429919409545
75.20329024988455 72.50292673069714
56.57394752061718 90.45864015684894
69.45872009601004 10.46601980326409
62.30896420443825 69.35230336302281
90.20698626005182 5.972751219826831
27.70100156622019 90.28298869756213
94.54008351188108 21.72016779226421
55.59024962524803 62.49201007787322
56.15099451761254 11.40600359537904
30.00694339347032 96.91144099053531
59.31520056049472 22.98522111744867
44.09319599263077 1.088726028105718
2.078710479092449 69.60394474076631
91.53179907470827 73.3426553439472
39.64884849849582 57.45267149835372
85.14971705426953 26.92784097966786
95.5201274971903 22.11957801501596
32.80399883240653 21.03437655477462
69.2453585826774 79.58507490626623
63.08002780308421 18.45466750072086
12.23289898661428 54.354784347373
99.64293106289871 97.55349870341026
31.30264853204984 51.91178993720644
46.01698587104759 55.67921517763018
83.42901313080336 12.36330026507159
33.86929161843419 80.15016250255979
98.8769653690609 34.80366546490767
81.58192089947494 93.58287752609552
51.97040000215967 53.33907915478157
74.72476802511476 19.27259100767425
7.677896649044208 75.96012029781373
64.49823015138836 55.94373907573199
41.03219009053321 36.86628785432976
1.525480790039626 39.58895118904024
7.348097434922845 97.61125789001036
13.59646607467943 61.77758235797202
83.07561538610445 69.94778308170659
67.9502117823117 30.83847279271173
80.92981420916115 5.852751313079851
0.4229252779975761 63.49701630159714
74.9146728697486 54.31869363938048
7.678421803545816 74.08437330742842
62.04205854201124 18.25157227172165
96.29669089918487 3.445511367391924
54.24208480317931 85.11388376396188
25.09915405376575 40.99287467633994
80.33165410599074 4.815419988224743
32.52292487190135 77.72108329032243
74.32573763072116 80.165976678313
30.45856474107181 89.10846175735531
64.17625822041707 0.004217658045854094
7.738408313395988 14.41821558286292
82.4237163720133 2.86394011112728
42.20611278016673 91.5403362315874
84.11095157447151 10.55890600359799
48.51674758526622 98.78390061029877
44.92867908402891 51.1750884301622
91.35077881103692 60.0651448506482
57.07011858671245 71.97914396465103
45.12544559661269 53.11658901864973
3.128022012728553 28.12173114882534
40.28693261573981 8.552728227043218
81.0640113674206 43.24725097431576
92.46140814561316 26.04887546647067
61.21594630953227 82.36974763214661
52.93686437764405 37.74773913273278
39.47390138116784 74.2196519010178
48.9000436695971 83.48222894167147
57.67939905046953 31.85603472849147
90.00396018461281 91.28032035716889
75.25631852329188 13.76802134837512
68.02134501497189 8.27817094115971
65.68496583009673 3.428414226852161
62.63601009950391 95.43204774602987
56.48159587362909 68.01350427888364
60.41322421989844 56.55871772483065
40.85509089667988 16.4426346912119
54.71123623514376 19.2999125703045
91.03604641858487 52.82402930664342
63.9661506338113 39.16941116032486
87.94055650702171 44.92924170965301
9.47839673099336 59.84826096773148
54.78253722999402 22.12632786538439
26.1643032558332 14.17414447826178
5.825309648528048 85.32245943316752
14.36266567432083 45.70201507164619
54.47659910001077 28.09488782348781
4.679277419324332 48.13814973589838
93.28950893201727 3.217899538977374
71.79811463371685 54.4352545382891
61.63170754674107 35.13406348752017
44.95952654544529 3.805204179572113
36.98040989464639 76.28830747894447
79.12147559445988 23.3911861565261
11.02621953975178 34.72726332459417
47.46353377928318 20.36584981378075
30.68476706512329 78.08528352145881
26.27419829936163 11.50892956007227
87.42127319304157 63.58181581314958
59.80319336337188 74.57450342939049
32.73714739660918 38.38895402719218
14.08000756620938 76.15234301043368
52.44048161112875 79.50366577657229
85.79664095376302 33.81344886445255
28.23256226921254 23.48473462685763
15.3936396880376 81.10325973071029
12.52874570374951 75.27910921026286
11.49741954720549 75.13798454251499
68.27453988237015 51.84366486276617
43.9964844715358 56.04839394773109
45.49949097874757 31.70437776891315
85.51043032091785 40.91854715846628
54.80435689423727 25.96381689735482
66.01164843969661 30.68134827814327
98.98982873658848 85.25454329290886
45.04365538327892 33.52999896901247
25.78476944592338 38.90991155674956
60.78597634590147 5.666894279402282
91.18079941562253 23.60258161407145
55.78303015665027 93.24216764107875
16.55643762431469 77.660292618178
60.49877579648906 45.71783029048111
70.04309600850816 15.91405652941396
30.47141495826823 72.46814298019237
79.20702648445132 21.190342099742
39.86435863001848 32.46604072249944
23.05568198243774 89.25545032045363
55.30361950836819 39.35968874576223
63.50339832724439 27.76843546644419
68.37420194636303 59.1089302467352
26.71736969988175 10.58782722542783
8.888464151600472 60.63470510104364
49.44716818658363 23.94485046959375
3.529788991528122 33.7498761180446
96.66276013124535 97.92963401477432
83.69645845003519 91.56231009292698
80.83471526005371 3.885336862375935
51.64183764428987 5.560100855668765
10.02056146250795 73.58650944355082
40.96588749539716 22.36054194192516
75.54419477491194 21.0084401702134
93.57225564151054 76.84424457913067
73.79500397903709 19.77107401082126
90.52133206537792 71.45699919506704
92.33039811417322 12.41828652730226
43.54209745189199 27.56160112283703
58.35838843795444 76.14968467068222
99.1566164278626 21.72890890430996
5.547859020733314 78.0741981123963
83.18040758833592 59.86318727459792
40.1536513539974 1.151480953114612
21.38574791700841 30.17424273371066
74.691853251117 45.59494588269811
1.817452419258607 47.87775381384758
53.65888082458724 0.5696435321136573
67.23270892190318 93.54151088037457
95.76651610531826 84.66695861268791
20.29781566229623 30.09585445078819
75.47931860924902 24.2814464136973
90.89686948115695 28.34145735426572
13.33530194131141 98.1628655301387
84.31820305389876 86.71511418572716
87.18995308612433 77.01873955147259
8.214868817221864 76.91947321571162
0.4583051983451378 99.24457271817647
66.6694376531007 2.960671916277161
42.60017512443854 49.73321432640281
83.43463876965644 90.51946436593946
75.32256037337764 2.049095927515221
20.93189827322878 4.252698916446964
52.00589865758855 26.08716550908648
76.84449531576367 4.234305380455082
9.270877437181662 76.96146642125865
87.67834552755821 13.6161013700646
9.075756183996951 46.17294152815615
41.01986505461937 94.12693881626953
15.95583495360137 14.35519259611759
22.36320545877332 8.457595738899796
57.10463404549351 99.82210341528999
73.12259195278958 4.74137629064735
76.38308457000512 23.79492517335445
12.77934730928809 3.541988397671919
29.32032459483561 68.22759990366825
11.32640704590013 28.06344205890424
74.71848210915154 62.37109682793309
76.77744117778246 60.91029146756031
47.26382152022519 62.83954599849326
85.85735583076979 93.61235961617582
56.86004417685274 25.34174776165417
4.257693179901833 6.265090732361513
86.18917454363677 1.610162321195766
66.22061528657088 51.49690582795311
91.36326481539868 89.52702011658043
50.30773660356349 48.86503213602128
83.29274453615537 99.0788652345189
8.997615120550568 99.13305560889931
88.21031492603686 87.45885969307646
28.22048909373487 59.45480406224642
96.64564705047759 28.11083653613219
71.79170412189775 55.52813046162063
53.68547316544132 74.01407331932181
29.05814043593198 79.4202210598347
45.26724929212397 42.68247087833004
96.69884704072354 14.41510302612932
90.92847900693107 54.09727502801707
59.10636542723837 70.93423232933455
74.11541267923538 92.26193648250728
65.40332137610936 76.66454588212613
32.27842944837314 33.84278862801734
45.78024941176282 51.61851658868408
48.70689056332459 8.964387411492636
55.89042129377837 21.83354451343843
20.64415684277704 9.005881741365062
68.17294379185823 76.55422268246609
18.96694582008401 53.31911605285893
66.12194977588058 91.86350423504375
95.3332054739995 18.63313906169829
9.935081482891038 79.57982043573055
45.92243980566432 90.46299939710514
29.64379188092134 64.01429067434979
92.83944156872882 56.42468881063279
18.15857253651719 7.484576515581281
32.92826020303085 74.94831462249343
4.06744907820794 95.00672550924992
40.72264587978294 57.18315009818844
15.44777937071761 75.05806165473994
96.84800632885248 81.98775655423437
7.022775130806002 94.91793303484455
55.94493912281715 77.17385839497459
20.0008535190553 67.72380396744235
73.5582909152568 32.99173447496161
48.00635574322312 73.96321801910072
13.17988208674511 92.81605178944518
44.78183372157672 39.52935473431261
73.60637922127103 25.09720590024141
8.036324547781415 95.41765848717216
53.09240676987038 34.83908524539891
66.42367995711457 76.95166749773587
4.256105507497859 59.40393179427282
59.56318055646945 65.50614305039753
27.75090160538134 78.15372106023035
98.33888425444997 69.99572641518381
70.27139501939548 51.82265573608469
44.94002674011589 6.615324571796457
16.10547023794557 43.35476551719821
51.8206655580585 89.09547604903932
78.64042869228128 35.43025679607137
40.96236511461883 77.88486585630228
72.00100919882439 9.301556044273784
86.86420597080176 43.40178271649139
90.89648279414487 2.139572653135458
28.67283316642416 65.51041897064128
14.7188458931608 25.94899337043607
27.81750654298826 88.22576319255478
82.55005677450526 92.10036369275576
36.66557357655965 11.31029486784053
58.41908466304596 19.17891230837558
19.43468144823262 61.80762763363726
50.50725196312258 8.238972957931187
75.8775519772307 97.45547347580926
77.42617218841136 40.18048121362489
24.20551960606572 72.61681641519998
96.26859357011867 47.25585255930415
7.729028191963573 18.2978618918187
83.8914440714308 0.00339089189066377
83.90893163290251 39.48707871736615
4.114126831530324 82.94203626987589
84.84466792872767 8.774510850430321
90.89305916332374 48.91469304562293
46.40674535430894 87.57571685054755
74.25346183600561 66.59849018081208
16.81404345255201 44.13013740815526
77.35601319152494 16.7645352697615
47.31630103726731 67.73378804518032
1.916850017474153 67.41045748416489
2.224433153031907 71.82840275886016
23.34034979189708 51.92644628863267
17.10893690872422 87.98090812770822
81.949476461618 30.94505919194619
77.50050389104506 17.87582414102435
86.11427680652112 76.99136693352095
96.47297298130067 24.29674980351916
68.63380010846362 66.41059043691175
0.05027197592908626 91.14754665214045
57.86640214455053 97.19289444760862
13.95271131717088 43.89812285657058
59.69738476546596 71.86810392704166
17.02259744910998 52.98873438323528
75.32955598280377 95.01192836238612
7.864447553756377 65.84432787938078
40.02726398216294 22.09679486534566
70.10115076671187 61.43797199616716
18.89655437470725 85.89100068288813
23.14575429648455 61.95199900337067
96.10192717145478 11.68082608545096
39.11029114895074 90.92082581510593
45.34262672759185 48.53233367563455
93.36628057999955 25.30640734755309
74.8297307888773 37.52596948203028
65.16412136185512 72.49826603492373
87.16808949830826 96.62337638869403
87.18647132110503 19.76494171869398
92.57424183347952 51.75766537805226
45.58844722194694 11.65757693932177
40.94237071234412 40.6512618529592
9.257790311798914 16.71108855063606
28.85268510069776 73.66793523967695
66.61931833108025 38.76825025551621
35.96800644729456 75.92702183083162
21.08014329495444 98.94848591599873
34.24059783210716 98.14892306772894
36.97354785185006 18.32647210405849
26.69323927328328 90.65008969589171
61.60268989526649 20.12811009191185
21.90956454360309 35.97601572238252
39.17547994548953 42.80833809421135
46.75699398616484 11.61937079005349
29.12402037706103 12.35099824501365
18.33265768005906 37.96086577905476
86.54396074804278 68.25344467286993
93.94800592345287 88.10394006272433
77.25123120964484 32.32657500443576
34.46193258721266 95.37527484038363
5.788853015006288 1.031863202193153
94.78253417974346 81.11692410713869
48.97317801081301 0.7683278475718712
30.70318222481592 53.95117998343334
81.77959255213509 63.87867485291156
32.43322914462529 63.38895453738674
47.10829532408658 90.15539175117001
8.738506586480929 83.02978596604281
79.49859502501873 81.86395994446183
88.01378526736444 81.03135050518664
29.69119997067275 88.42392114317555
68.4776016906484 14.96287726300631
1.583596798977672 12.7207648602929
92.08650034993393 20.11824771841371
68.32920255619496 60.20881801224134
5.144777441315703 15.67994714816435
90.64529113062997 26.31393489955216
69.8762255723411 47.01085187046574
91.58144637074744 71.44925196209689
68.95699913336247 55.19746912654146
0.1368324576210842 40.6515775896379
79.43335694783073 44.1520598767753
88.60582273086987 97.78877047718235
48.31830969462839 8.014012189969467
65.21248727603989 68.35471741402029
22.37565353328502 45.54716272332789
67.35541866449461 60.70629150511281
1.910622360013881 84.8497429552514
99.60181362378808 26.66410422503391
77.64910130136167 55.10895558875794
24.94081857739317 88.77109752438831
39.44398200915366 87.42923775055765
43.14651211216111 43.11039363514563
58.92642495823631 29.16549419010656
9.362330089234781 21.63132193769512
33.70200446923884 79.10524916579223
97.28888213985151 71.71186131588226
95.49112714807626 43.45034029425933
58.37929345193243 40.11558595396492
78.89411279814109 41.28836963039946
36.25301238917705 84.08839979189159
57.02827635546867 14.6016398624792
94.80787880381327 95.79989908662141
18.09070926425566 24.1179652864228
59.06392242857413 75.34948440984147
92.67125519499741 95.50011317731382
12.26809902785361 20.10478981698529
79.98634572950766 76.93131973980931
88.0256195848843 38.07957388294652
49.51179954711398 78.41534423941792
86.27297111162849 54.07383730140506
72.00118172809917 75.58256315968653
94.7507265863767 53.72749312093302
48.36582605769113 47.90122897774805
70.84422248475765 54.99931581087311
44.64398737735901 1.99221717176315
24.23889457948068 48.8326510770953
72.91269145074746 27.05550435624114
32.01331960163591 17.20863572530275
83.60270554531047 18.52215916552807
32.06391681447164 2.406242823186266
85.61543405102387 7.013742033551113
12.08781934046097 60.8201117056407
10.64703675242935 68.36899508370951
12.17653714555855 12.01714379458402
54.97227924149965 65.09141352152295
20.91479275685461 67.12723945267643
60.10006773808948 40.78026703771766
62.45304947036765 16.43061516381063
66.19874425689423 94.03207137152577
74.95662328389058 87.84176211097527
45.61445831138609 38.90931248987943
70.97463018489195 98.28719035012888
75.98391634686607 52.76056102551607
18.10860325990852 90.36115982277187
25.16290724983724 11.66167910076977
67.41180921008618 59.63423874960279
50.91456844286958 68.66800365748784
1.074581058587827 91.33244427391568
82.11581942475512 69.64954472465097
56.86694595909076 17.5660737432508
73.90033414825471 70.71886538708698
58.96799566064638 99.53638121687642
74.38348043168473 69.72135639643332
11.60676373016167 80.62352763926262
69.15440781502696 68.27561511582427
11.3904658280159 83.80051115581934
50.60428756767103 99.4999405453659
98.62923527779724 80.69538415318696
94.58177327099189 67.10066849393993
38.1717611028126 5.868334179156994
39.74573216156277 38.05098802645968
74.68571908769005 43.59547567769922
30.67063528006074 7.953798048216399
63.16107275086393 90.4789570746303
70.78226025808848 46.39726415225231
97.08193459589374 36.03812741877857
26.32694649823485 4.840573795573514
46.82262152014886 40.40501027988825
35.45800787490175 20.68153803726036
34.82172052121902 30.16229893480451
97.38195028848227 58.57296520324991
78.63546536971896 54.59698142113962
28.90543592014044 93.53107064642927
9.68868316230439 5.596074155772079
5.078773442465736 25.61472814266065
65.40009787938429 43.58803310158903
87.46620769156176 58.13982759121956
38.99886115178035 60.36010288714375
0.337975835266315 46.34367163229429
63.69589829294451 20.44286247361654
3.80132387946378 4.044545046284008
17.28894861382665 5.450531713688611
96.48286907664891 43.60996651460276
98.55445080070716 68.21281778425741
51.28869036912692 4.601919816173324
35.9183521701661 18.6538178631065
96.51634802050435 99.74080958006896
78.03812786704614 75.90914158300558
90.9581483689704 76.25920883243501
68.75113850321804 33.50300839969417
27.76723125285288 63.83754717033268
62.38692552581848 66.28631037397197
78.58389598007938 61.50523462966989
64.72167029113935 20.63382581374153
71.96930233099044 43.84240009040194
64.33341236575102 63.22398196887225
1.657198492272004 51.80789229883011
31.61628949790619 50.88797236530546
57.9610291914821 75.14985919522752
6.347025871579883 48.97460252981826
65.59177183044332 35.66802432748775
61.69952247856713 97.02970879519918
24.21884275275401 21.23965610578187
50.0216899324293 44.22279662532993
6.15499195032907 68.53638278345413
27.01075005439161 15.95638449389022
26.85254256114161 94.33448121782281
11.60054162043252 59.85879846467601
68.03315947796901 92.6980468765578
40.72182197869598 93.10635121828979
88.8516797738634 95.90305103176723
49.22850688827567 58.3176964399648
49.87701018688959 95.30536266291935
39.21510882648897 5.723560825098504
56.80210315756167 95.71711368932023
57.79995122129537 80.87181372912011
27.18997823490619 40.53606009344023
21.84662086043865 66.55825449743399
3.36777848355687 55.73650561347942
62.76686952865771 4.792486923762035
47.65763056406171 99.42164825605747
62.3626225323739 29.64737319638085
47.8522036720798 28.65613911144248
35.343839723546 86.6109254949087
25.11019578842948 73.14915055380321
23.91565851156171 64.60711321591064
39.37917681491088 31.52806531162544
73.24553231603643 41.24990619715742
77.06315127209092 66.62108612225559
72.6801425768579 56.17208652015153
59.26899869346698 61.2565806966859
78.76314034552286 88.99589489274916
90.33553861022664 87.45747157814969
30.84202070050663 22.92330514921192
56.67621126118383 64.03049993054982
22.83513283704892 35.84917657783329
12.03872372727486 1.548146704145296
61.73788957146117 85.73187833673363
57.32929316900026 9.941003194288406
12.61518815571801 82.14684387407608
39.29484797219057 10.6002638837805
39.20154706216622 94.66437813186118
69.53691314089996 1.218026645457342
11.07458606562847 12.10533096506299
62.58003591476271 38.10646007696884
36.48403669142277 67.14912333164823
45.86710983932434 24.43335641852246
36.20130149838236 16.57865157583272
15.17412149134767 99.13854049676475
66.48286780928112 59.07915296859994
61.67333668448379 98.11576193928929
92.098614309833 72.40352640732502
26.54133690813838 68.33777322393171
91.77571477274684 21.87838953438294
68.29054511160501 50.72253728394885
11.5182932987796 95.93121209450423
82.83511710342428 39.79422238109964
65.35733952097834 97.29376498499326
97.17454419089138 20.75931503352248
16.21153447423665 54.7782741429488
15.3519862041798 92.28427492793509
58.62626056492507 26.09853980490468
83.6757823323766 16.32834026293683
21.31841044149128 45.67200460564968
78.92202120201991 45.08870422013882
53.80417215694533 15.59077250623892
27.43314636599377 27.12136154295782
40.26298694198702 94.9082935841526
63.40778952538189 62.64667901514185
72.70346670616296 73.59774405477698
91.49289247461567 51.79213955333604
49.78464433805153 93.01277567184786
0.5797513490903312 66.14816084252831
92.59225053296348 57.51051841905341
35.28529144931112 5.404478875976153
98.29812149110099 46.89112529125138
60.48548258187611 63.93238987919779
71.59557794714443 81.20152948332421
96.04430278402998 71.61082083389982
81.67520309227497 50.97917696662954
97.711345320156 8.036115875055339
73.20054928318534 13.68260253834513
42.51710649690779 92.57343820746135
41.21153641532483 33.89300441883107
80.0601815175069 22.88515787316512
83.31876243895705 85.07797387383819
29.52267328606296 18.92017042819916
58.87487557722262 98.59458007953599
5.725832979413243 55.76816454998024
80.59522634428062 53.60536177214104
53.0071276947072 92.8305700649141
38.38614055803296 52.19730620969057
6.511750796684637 36.18686412584342
18.99415984094796 76.56211933341181
20.79099391271514 0.1895658367755124
36.45734606264944 20.41946045651706
92.22710534634851 68.67139606827118
10.61890447292577 66.45556894614012
43.63939902560584 67.02155163141094
2.266512892670349 72.97817099328712
21.30099958752711 48.57501626735751
30.79101065030928 11.49063447983379
10.39552665290807 61.73039312997885
72.44527600326285 86.64166523051806
76.83268374807851 74.24236933622149
30.30221350615087 42.73804088983346
60.70647943369364 29.5056897821084
59.118904908486 6.59861260233299
96.94560761934474 40.95654205810562
86.92119206356641 31.18574984515111
22.38203009014921 21.71135815620681
43.67733740681863 57.08625680978595
5.013756691448115 10.5654023741923
19.99408725562963 64.53208454509814
56.96103220960055 97.78693988328847
75.087067857417 16.999107911775
85.58533116208721 15.45464865325196
35.66806426069355 69.87068512356733
83.35660013128324 92.55990676647247
73.5538449476184 12.75358916701352
27.88529386191128 41.34620731264987
51.65405161314199 55.44044259839811
55.90563669816925 81.63296602204593
33.98655777964712 81.20847407229628
92.93342629143824 87.96131237919352
76.66522305138901 55.62453908407117
92.55983887328652 48.02444286118627
69.63987309639433 7.597207727083862
0.1506135315346883 6.550451262994798
71.65596957411465 29.68800909479029
51.94354859808491 3.786036244116873
58.48773695354909 32.57579251475373
76.32173844855991 24.92151491145419
89.62899714183978 15.72686593362787
56.65788586277304 22.55522399835928
41.98134487644826 15.04368795239657
87.91945661207281 70.53700312362339
85.11402706791206 56.60861422994677
65.24953982981228 93.51134933227121
16.27712246068224 99.40365897574577
22.15781136604092 62.43718608379678
75.69656742926064 85.89491458115654
21.16215835076548 50.84732075148374
54.57981967420847 83.00990103907773
84.87184071489783 25.79258668202458
23.09935566214541 27.6320242695579
54.94162951495966 52.07460953760483
47.84435942065099 54.7798884885632
84.60354393638787 22.50776452660766
82.82354336014561 23.58485950848201
96.34494663500831 33.15358320593545
39.54880897210674 4.715169310185223
62.60615778368781 27.69082239191127
91.41818626599931 33.42269621281397
86.08965132017062 47.45051460220273
60.73696197152082 96.49803870399204
79.92749262727511 41.35247596145879
19.67652737107439 81.19075289075927
92.53332280947748 11.22825142102467
33.20138251318972 16.82165876762934
78.10300705176283 2.913086580057038
1.405595224610124 28.79745014729778
7.894944683453114 48.07728290923847
29.63223038800456 54.22037409472063
16.65361538698474 40.19888736911748
66.32109307841597 84.9207877863133
72.15516894014459 47.66157656908015
56.68147560475639 47.5492617167659
15.91026235825264 20.13984647348873
91.64172850142056 69.61894109903886
89.35092825769168 66.65269283188603
85.36466777882453 53.44565427344446
1.219611261524971 49.95828867608323
18.36996909728612 39.06814869703945
68.89220615224581 0.1345837209851803
33.87591767017015 93.39477457642509
52.37012612254075 35.61508264063586
28.91532969789888 85.82841922900163
44.84886427073369 9.828709106705052
60.74920930876187 58.45655303839635
76.86608989102832 41.08675382123724
3.175290120547333 74.59212386219504
68.35469791286063 35.29652383219126
83.3899706659914 27.32121992902202
80.46752176540249 55.76709511328614
84.66033217632641 23.61906599819616
48.83721385325764 73.11105921939092
74.64990558344611 79.15119155423112
75.9976189761951 89.61805885526769
56.10527734774911 7.266825880697752
84.30318680366096 42.35160653224573
34.21547264157635 61.96371632368538
83.29810615764286 48.15155558032455
66.38508509950452 43.18961841439636
81.08400639531762 63.03123948839303
2.238147306791545 32.45266464738512
40.29832061610797 79.64153609298656
65.70479930818679 77.75677061865144
22.90878577992764 65.04998686566738
79.91774262912446 13.93304387473778
89.48768964360123 68.74306047344274
76.15741694805477 13.16235264151366
1.928086915691711 41.13300884793883
60.10843686471316 14.85212790950121
63.51688418157375 16.63543971095695
24.98595843786572 49.62169650320747
9.534486570364701 33.63738960873698
94.98144360113106 69.77673027945339
91.5121219372086 67.69489580727296
2.370241481777057 79.64261359339724
13.25680211568193 74.45838684013147
12.29579504303186 4.456582649457383
17.95395717112203 9.325534156822862
99.62300153527413 87.31182710673686
41.34661774658824 58.85030488957974
48.68294048423924 65.32445142570732
95.02593955897345 88.35170704196332
41.06289055489512 9.327233274363113
30.97279526353715 85.35465382152977
24.53345591382178 90.94557397487617
3.935173205363126 50.22126715705898
73.67270661451468 21.95674037470238
41.75640624429345 61.57496869700589
46.42422185678153 45.37336125642411
12.26169252218651 95.17180251677621
50.52027676896735 29.55298084753915
54.74179414462314 74.39896534748567
59.41872828169279 76.33806858187819
18.20108791522299 57.94271640294702
50.41246778928456 61.84141948218828
14.30375367443813 10.16239681278606
13.89182617314465 58.01295422481336
9.968145252395235 60.76816825350021
59.46954658287429 9.426514053620625
36.8950155687546 34.68108743983569
54.81921180491249 47.42514377856191
25.96765782884509 62.65291785330335
73.18879860920819 66.93454347481129
87.97201948570627 43.03747750184586
17.17054793557424 74.5956408424355
98.27699852107413 91.75558872142776
82.57675881954354 93.30645277273476
73.50132905906094 30.9090923343571
36.16567929712322 76.98987345630361
23.32876275327681 11.66635059589626
71.44796677206371 11.13492145222374
31.53512822493078 47.2057507466082
87.97788550011036 56.37580945028579
23.26382837287313 92.19466957453018
29.60502422166643 4.851033302452942
59.44977115693217 15.69502004677147
80.01391612321744 15.01910238044415
75.89298448057649 53.86431334066884
68.56344882862413 3.238876609644934
72.74567332849971 37.63571062873201
82.90535787239448 7.886498844065963
38.43525220889153 13.48115922999051
54.58139806671871 89.76360129183114
23.53438018047248 96.1277514310827
76.90714618502837 96.09552577390507
21.46971084880888 81.94820667348684
55.29160279329265 6.426176827726549
68.69128299479894 78.6863314426671
96.84268069988998 84.88264659621787
96.9680447423783 34.97010965807947
57.23991583450447 54.30148590583094
9.001549874969804 67.52139916356991
24.6238998977841 0.7646718603800615
22.0265359880608 29.29874893922051
86.30318872438377 20.31650886474926
61.52382640909706 37.94310869715621
59.64622096642193 93.93056380490283
56.99658944353373 58.13946258692617
76.90013259036846 3.064554074577284
25.3210261961155 96.5924358682382
76.09010369598811 12.04256577840507
47.25302487301203 14.46662847434077
68.29580910636061 16.78279787565262
72.56053611353474 32.39923797737517
44.02001108108306 91.05284704547755
93.14450091002249 52.73084984835835
6.185626551791514 52.84205419553196
1.124296197041605 22.95514557522354
91.8715642598991 93.46711827267539
19.87864346423864 89.71374558874004
1.601032801741622 58.44301873220158
28.73384956848767 62.30928493431671
47.50023245651268 66.70075106838254
3.719853397694844 21.86067146942146
39.3237407581041 89.17179621798995
37.22687890508835 64.41346019943394
88.31419241766062 17.29447264019323
35.28344166706522 63.46523575739926
51.79478776485134 59.39345896194281
45.22026369746769 74.62892160462044
29.36162056315092 26.3181009993128
10.94009493859295 76.08368249600331
4.018476647774037 91.45517159452835
68.98413996220646 29.45347854919144
63.59313820826738 25.91917893204761
75.01982609916516 53.22228355631244
18.97297322672229 94.44208413417591
44.03892554089261 40.08628752027629
97.95516094490337 41.30097572040061
74.49549964382358 74.41026682719992
18.3257002605641 51.31211221766151
67.33800063175454 67.85218596663169
10.00441114763142 43.98281722843506
56.65132700595915 15.65893826713176
28.56325875472168 42.15650234136631
22.76136304256285 80.41614292757359
22.06061137045056 63.48731490573509
96.58813926419489 38.82471902151247
1.756473789012901 96.57310485366131
96.40177585454423 37.753148092379
49.59463040067975 56.13607537605335
30.56563317038933 31.77667699468632
83.41752862836132 0.9534602897944853
36.34846111830459 78.0556010593907
12.41407566471609 42.36725649456007
67.65234879607765 88.44739611036903
90.6290121323658 15.93838060355391
85.42035970939465 20.85349548858187
1.819550765333604 36.02626128817887
51.32822155020595 13.03393580610007
92.73246101111604 69.64433161261219
2.157275308391768 88.70581605282435
22.98331974329123 64.03324162167084
48.77754580928701 33.9316307746876
59.32472156076452 83.48361505377223
18.36428603302111 40.19940406504314
3.425836675397858 65.87142341465544
0.214448136733196 50.24000293991279
34.49686886482391 38.98956767851759
71.00997028019233 87.99091306907526
7.279239516116474 39.55197841848244
96.08413009309039 35.55741234646293
74.53681836497381 83.25113406929187
1.350862591461728 75.76938734322471
34.997954258143 97.28290670247227
18.09695903990411 88.52344417336946
85.45869184551898 13.1760801946644
79.65349045849636 98.21566724617367
84.66617355844862 6.603618353258515
74.19491426803779 84.34371360508443
56.16621632021965 42.50112374239421
27.97034141786201 17.85531024449602
70.63903775375928 49.07768367306123
52.74299526358987 81.72856369763637
47.50121891650812 61.80213731227848
78.91277386290798 93.52751014472818
81.27432752228216 31.90916330532914
18.66829509248313 77.55000050115777
5.964965532303967 0.0137585529629251
14.84704301758631 82.74031268600038
27.47927779649233 71.23057870339362
68.99772557329842 18.71460210763248
55.99117567005548 41.42936088857252
6.200915395920723 91.47362261721851
57.3445341635701 87.84438267055333
60.27076852871102 47.91788933830086
24.2766424827785 10.86298877281519
34.56292089723318 14.27028570002946
7.16714429369761 98.6601861620822
40.96124363188321 10.35883669740909
81.35708845057606 81.78968040557814
39.80256337023008 16.83186550532358
67.78164088797828 52.70379617930207
95.77940351494767 39.49986255675984
4.268546566776835 38.72871023212257
49.69568036975038 89.1532654057265
28.18697016095745 75.39343858929445
30.88935788657544 82.48295507667152
85.38588952848464 18.65170654595876
46.68862559445184 61.09708770374608
63.53828178155854 7.565115010106516
11.13496781901252 94.94051394950442
55.44943293318831 67.7891598992079
68.45024096493553 6.23794380564142
88.87398896853543 72.39065690910411
2.014585452236621 1.638538501001762
72.20324087543669 95.75056428461787
0.2477351203386787 3.766762696379323
83.22956750951201 82.84972457816674
5.18467906265184 63.59343278211689
5.109933631279254 47.11874879811011
94.9645368353862 40.18284335711952
49.66617440382515 64.96060001155337
47.12139751582406 21.38477675742396
78.86585535650306 43.18489639653094
42.64456722007846 2.448315725943649
37.21019892007993 59.09440449393949
23.22521812140471 60.88866868272367
96.34763650471754 54.70484983364479
57.68610632651027 65.51299111541138
11.88130515915548 86.85721518901578
78.12031408141472 77.00773493038402
56.36603192945407 6.24121335109475
25.98584552590794 9.835762157420337
33.15209018495137 52.40063074504521
12.25145978665222 65.51136262602571
14.30168537553934 80.6970554029583
74.30115342629584 98.14609808881943
16.31934351069197 91.66115926250654
50.04147571220713 26.8576715131404
19.3559670935247 71.44166004676113
95.64073552615226 28.4237832607793
48.16471061798855 21.23608403258816
69.16220422650905 61.93740874346005
29.20704377688902 16.12911736470704
89.08027363362422 94.01108801086102
34.83240454186524 37.96022253949999
17.91180642678592 85.30958001557838
48.77588611120655 84.55307307728843
2.553784102365168 48.63906840950997
16.28315221744053 37.04163025665075
49.83348227570419 11.78482752863929
11.50699815954376 26.20835676656458
86.90927904495723 10.64870044035772
12.25481037254306 69.24840316651823
60.6856366150833 68.33330442996933
66.99039799168121 31.20836349590553
93.13358503628385 8.549894557669127
73.92650712014287 18.59533762346176
51.23708766295881 88.16292718063583
43.70675589741408 16.34980196232106
16.39989901823331 16.12031799367079
70.04927996183652 94.69281615069605
19.6647324524089 26.38348482069639
77.05355319852283 62.72798143765426
64.15633217212849 52.25014760538028
62.5240484681936 98.73121167801632
25.84186285237967 88.08165427062737
17.90954239521819 17.82094247004063
83.45902319074393 53.28471765267889
63.26119493804676 24.05031971956951
34.30710260559795 58.73617513400762
99.97747125027377 36.27098560181185
18.31885003860909 71.06825025984881
6.297859350734541 70.37035174743546
24.88304645996767 35.3578787254104
40.91947732395143 56.21553443713908
51.0094381655254 74.93705718414151
18.28014837484197 42.33006949621478
72.32823736565624 58.35937723586805
15.09577565762584 74.06171572342221
28.19341309186641 43.20190898296365
79.56202474030347 10.5971314241332
28.63724889945025 24.49975528258372
98.23925829442598 86.08323360451053
33.04726415726542 94.12311219951215
85.27549289794334 50.15236379563814
2.164410957398011 86.95531866032297
5.928509195481213 14.89873399522534
51.0261931311875 26.47389870128589
38.81994497760048 2.554221517664699
52.88387997972248 14.22251764715729
40.45579532009522 12.54728285353547
80.2883453534922 80.20034668713345
22.46824369922475 15.69170781589384
2.111447944035809 77.42684230916167
6.089734570358595 6.087163697232763
59.67300940642532 8.379165462994703
1.148082593037281 9.996046271295716
15.75434372505529 59.85656288247687
82.92186162971103 1.897979873064783
19.44269978102997 34.14347069305965
2.768134877817007 87.76165283135752
75.86165550790355 2.861863045716993
94.22741152046704 0.2252233352432672
85.58065709514868 16.53580845852896
73.62227214108309 35.81394853992779
16.41184661812039 24.65868712824031
41.26854863198437 72.81486260091872
53.5139140080841 91.7340795670076
55.76886862375113 47.98735784278993
38.31267658776024 58.74303751892004
15.24802194660729 55.19791609375652
31.61355341677216 35.78002607039809
35.52372331178482 89.10108712748107
18.14277349577157 29.85620387931932
31.77621307347271 99.62733061086666
25.88928457739737 63.71003069211231
54.37280742869717 56.7202169873933
84.07894895040765 58.10447802783656
29.64277531143633 62.95308061689737
54.18265592710026 45.52004302428355
76.86218193692169 53.39758833558611
90.23690324973057 14.87948490497648
0.3553670991540068 71.99320788870379
65.37502441384257 56.44665485119171
79.80934115150745 12.83011162166481
81.81330929163892 68.56920419313539
58.34589458913364 1.420045958501841
75.22107539113132 36.50384725467369
51.87204479918696 46.50155176052648
54.77556645938132 94.8896760154994
82.4212954750066 86.72044640592635
8.187362178692254 6.920895290081476
84.58549124269503 46.35418900015661
29.50865216904258 67.17281092181555
78.04075470307515 1.112992553885993
98.13248874281774 10.97196631312358
98.5225129642191 76.45617820548667
60.75201019881451 98.61291198602703
24.83186719356203 99.68295693331721
49.76264724487788 80.61092415041529
72.16906253278313 0.09648828967092217
58.47980678294954 62.91120434289046
56.58685838822675 48.67001190603927
76.22233668644539 27.12179886113859
13.85053155842898 29.34272694745139
16.36457925084413 2.169423186939556
67.74280816817397 1.545159834350794
10.63097415146967 52.86845832063739
62.56385606181366 43.73390143563871
37.91628531448208 22.07313067806761
21.66658913729216 86.62657615048433
70.80564710595884 20.77566586997956
70.35034760793047 5.862326618276422
58.93162443230081 38.19454234641985
56.74224326745523 46.47390141428797
64.37333077257952 14.08637899103323
47.17325106980699 31.39177762933893
27.07693289114654 46.31282907381662
64.3896948014341 76.37850719837596
73.25048514233389 26.03133466740208
42.85430738165177 84.76032756551641
20.38694914105712 71.80692923103159
36.4486478832405 45.15433159288084
92.64571318083549 13.51220630691187
17.82267521514663 44.10733129328931
10.20103351533854 97.63342618112232
8.256494363301288 12.71310588773442
92.19443094724163 85.28782207374798
12.79206321993551 88.96925013691113
8.197437917612051 78.98491772328599
30.55452528296783 61.46777782249811
49.53794314738184 87.29988750504353
90.35103894130604 60.5351073576796
96.44735423755064 64.67255406622166
97.97290469957714 35.45186114569535
55.17671550585928 42.03436312096744
63.97908051950998 48.28900068932974
0.9335602310241259 51.02170690582036
32.39554269002343 16.20460080525839
76.86119610276479 45.19647226139489
59.36575806073584 89.67192302118711
84.03363784383858 1.83766267402102
67.17849611485325 19.49181439588038
44.74430371967016 29.66767347373064
72.71418845280769 1.045172228401354
60.78204761512359 71.97170250814568
46.4670150903375 8.762178388364966
70.9693645933765 44.27796745347436
7.444219564886078 20.27806679214375
90.97653291161042 3.269958804517562
97.194286724682 91.552415457107
74.43656630501575 49.39729043077537
11.30541969355167 91.46001857437
23.79510853310105 76.3636639931908
87.25867169683758 99.61069259259773
74.61165484805173 86.14018622932332
69.94642555125274 69.05126229881485
71.78168474765189 3.182268344791577
50.14724232103506 75.63816182334989
69.72391578857315 70.11514908568347
51.0328946861875 46.06905864368136
1.379622371130127 74.68634594446773
3.22957588676112 32.71251519339548
74.10887659930872 41.90161243229964
60.16004084257597 75.5486242634699
47.69348588476723 3.258668849788279
49.13765127258952 18.24936396376831
89.76770270721963 42.28173935580325
22.8628466396219 31.14702760750296
40.20738149279862 52.76050935482208
92.79732514935104 28.25831807584559
55.9026497263218 68.84943111366553
19.26598743347732 45.85639903655913
17.08422438117258 7.358440318197162
55.17815131851693 44.13458846041452
65.14599121097309 91.39681257547886
49.36517926149322 62.18287542717089
0.9263128998424081 4.566795610414133
26.34872985644274 75.71765397636499
73.07114763041075 96.31026010016164
88.85949097595787 51.08232536332206
89.78882007312319 83.47737659615763
82.10248515490116 5.655652814042851
16.74665374393138 21.74378644346838
41.12315851399427 78.97037313809469
89.17699527448853 52.87805963472695
75.5458795377729 61.91473200172942
0.5569551565831552 81.74402113472017
55.43161227693531 0.126503249201837
55.05886981205736 85.82925668506871
33.79631383116894 19.44265703600399
7.807441079927833 55.76706314414985
83.79346517700053 73.27113738522054
76.14077385512034 70.47376390226125
52.89924982694031 52.90268523641311
62.96638208871477 55.19574476014247
54.23842876789718 98.73171151679556
20.59122246795005 82.78797176232634
65.95105641541012 66.41888435616519
83.48214170229613 95.30331894036014
42.00375835204515 30.19974327662646
90.13317547708924 64.97751786633135
24.3628330690721 55.59256179323897
3.180445991178809 82.35387797049282
34.85100390957168 80.50357587731372
99.96070922452564 11.33485195802375
32.15617473060856 18.25182788953115
3.798958837829193 36.72674686163911
40.43117527163544 92.07967814470101
53.08903881708034 32.02080076242748
80.42383441838625 57.96538708430797
14.91595021858948 14.67864871576131
78.63631652041012 92.40647664497352
98.8382316144485 62.14771022609548
57.10770869039765 7.066980154447754
52.2332176630123 51.02761764813957
67.59589798531823 38.92486782541214
25.70127141113836 30.68768610984231
15.87692894972264 79.32837635937855
77.90329114298329 87.41543678093346
82.4411194436674 64.75897080116734
15.82640966770294 39.62810040899542
50.55701163531949 45.15830848199673
66.41989657437654 60.12413866620084
43.5717805124033 92.8310112636489
27.50303869142219 79.81785234801048
98.58161234818699 39.66602041652389
30.64884566253605 41.69229323691754
83.96370790405096 75.15855025815856
32.39869736349551 39.41621870087809
25.6345176495514 58.05360397382084
17.408825014069 91.98770041558954
5.928065880349631 32.25936897662358
84.06001415269641 70.30516769948271
56.6793448165437 65.12861510419368
32.87131421705738 3.167355975229016
52.7997998819785 19.4079294474847
1.771678013976483 54.86845646972231
84.98709557677435 80.73274024163287
13.60490143705551 37.44264975193884
75.2377852394893 12.67228620182482
34.02853968960943 59.82298652167935
63.58179824199886 86.22788303613997
89.71339571741642 86.49918537321638
55.75067592255683 46.91674274197875
19.71938805033532 52.47583513721866
59.07071912425543 35.4845522670673
95.27157229767103 52.80312040767928
54.47171686516108 59.77510714072262
7.489080180881969 2.634461998354303
11.46092772231897 35.71911662736092
65.92906476283983 39.48307304965785
4.913459628511594 95.6234934640116
55.18270453335422 57.6179156827997
53.6314441123702 2.950025786783397
91.48053726404116 25.66322845498699
80.13900027369958 19.52603399596805
53.50420644071896 89.89925767320025
3.342657252410451 23.46469038954323
90.97526082759876 63.24475933476278
43.958291144348 69.8242838812013
21.48316604067447 59.68945174292256
3.833694684359085 69.29727708202597
57.88447245309346 52.18768917907731
38.10576699827833 25.95577667011358
53.37748273981697 30.46474860389555
45.83675461074479 15.94827925162804
1.490861985097954 63.42978683942346
7.953259996732442 44.42862677458445
51.86795050081187 16.72143735876375
19.85940562433058 12.81968757030315
10.1247242356817 40.02253965534525
27.40278223063058 84.5104347170281
18.82244214097726 84.83093460510793
13.10234378009368 21.73053553427225
40.71199265583056 26.93580883362763
21.45922262741501 16.30363112787344
82.0427557804864 45.20657238229415
23.04713310613294 7.647782914048369
18.48951876950341 63.22031152209769
99.78116516613996 7.532617525161578
0.001614683298211832 88.35922392761887
47.71525855217818 47.11166697481906
14.6491913210667 24.96213844957204
65.22370604853072 79.64871568957854
14.11328911651184 18.99093376364707
62.6133788761658 20.32674187321428
94.13406788371529 56.47856146878027
82.87907391782603 96.2467381731677
93.33184016891148 36.73719217869336
37.05996622586222 50.78568762675879
28.57264224878454 0.4951023763178663
36.50785868649591 30.9081376606665
59.43928185971171 90.74068190918715
14.88547858107203 5.582411218356323
33.5945591997489 49.06413442038993
67.90345209295489 82.5481540780858
82.07321138903154 8.609866205826016
93.88743629721353 13.70081254311443
57.57082804362202 3.320403435791854
13.52656156629864 52.9355205407584
10.19222912439311 24.31173972479344
41.62817346143731 76.14454766296937
23.38497739241487 33.85824756858979
73.21961275042445 53.05737277027666
34.59371498758846 67.12693674425783
94.76009109654487 46.20308899881005
24.76829876969754 39.12571326991102
66.98918252157856 83.01687235622708
85.73331407241558 61.59737498966725
77.93931660038139 93.33602137916824
50.48988905172925 78.76381534251163
73.6769577639906 44.01338126157566
41.16693892595771 48.11839685448699
19.25144524114705 1.885943972924126
79.26535618383636 94.52513817162017
96.16443147593199 20.30380693672577
34.15468331522372 42.92067902851164
7.434727202312755 22.54371292301313
91.76578985872926 82.52036286145437
71.1070728334093 18.9407673231123
56.42896003296786 89.37335513870936
90.81920671429252 38.07509903333319
14.23716198487151 42.87910726651146
70.62482133393475 1.23821006748195
17.88202374704875 50.40403473630975
41.587847754542 89.40742186557095
60.39938194695046 53.68773669989478
67.91293725770231 18.58557608511791
90.47147897466998 25.26688770062229
55.23120389731732 29.83332593583744
93.14427858129538 84.98273478076246
58.82095061251925 85.48487799562032
32.75582559314775 71.11150239777663
45.2927195553952 72.31016295340592
33.12552984422323 60.64695230142251
52.43154263838275 12.61805592625648
49.7349956755049 55.0614437888235
98.52663833919698 24.62700250313322
98.08561062034688 20.17924858315939
98.56861285037371 78.61550067413725
17.85943925083637 84.21007370365253
47.03043927567897 88.38979655252309
55.59781421150709 26.66670341400064
43.55436575509653 44.99429649392713
54.52488231304926 60.91721211347423
56.52898641573977 73.93896373335279
97.59409373399927 39.23492682111043
2.710070485757345 34.41450014675056
72.99288881493125 34.9875577315393
56.47384875662926 83.39714235343827
54.26406394752872 72.31147052620766
75.94630582359092 68.10812722131682
85.18629380888021 89.66920932285417
58.30973777014865 60.74451788294486
60.27277348529997 89.02540733118332
38.06007459308898 55.98394793934583
53.39822070781371 88.12223458295267
85.94616350510833 88.97261712483757
70.29985682824501 58.01988175054316
91.70165087558955 53.59884324035308
29.58607853136093 47.63408641571095
33.73782286152387 43.98558230571748
38.07907162494362 45.74370833235579
51.15695715227322 75.98801090437894
31.94368797830808 20.40910358510554
46.46162509260878 38.25759822590176
45.21753370071241 26.62026150939298
4.814133075043507 9.4724274957739
42.56868106092645 82.63113727888557
93.9429146663372 39.83537370940201
60.72993522909144 3.652804465632602
0.8646825245021126 24.96851965112571
76.65871581979958 33.40753685753521
4.393070294138703 62.02012449889611
36.51729552307631 13.37275268071568
15.8620486597086 73.22229334956802
2.16967143551804 70.71433741256735
30.14882156522254 34.03927334607074
17.5211378067498 58.71430808636243
58.05198078999419 84.83694859014106
34.71174220169518 53.96238956681584
80.20765744543534 31.74265071256612
72.12229705956936 59.38551389475407
5.524144741847062 65.71808727351254
93.58239540768805 32.88670353935805
35.84233432847655 10.73240275969536
29.11414433058424 98.4807915428931
56.20317335409413 20.78614804527001
71.02242827287922 50.17451881850837
48.03956980543127 9.822911682307293
4.582639710920678 20.41740577460371
24.30393107245284 1.936775818088529
22.50850916920902 73.74330834401901
56.23325775929944 12.60081277565336
73.03316164844369 92.22101614449163
37.47324695636522 7.941452749053807
8.567267971069086 86.29349071093465
57.82449810535238 5.013570117056743
24.22822027389935 37.35066510630703
87.75707332208397 76.09919720539497
89.41445638421546 67.69195211262027
80.24353815544305 2.986598869674089
55.40973048153349 56.56383584450941
69.95369787023358 44.7411888683549
80.57119314063763 87.85968344613005
21.09134353487511 76.14681453374739
43.07187220692131 97.39362915503102
80.67764982172768 35.73997100107026
76.48665219711839 20.53521710533465
75.59480342399273 88.697887172365
47.42388306996132 17.4012605565887
10.73424616321637 89.68816770150219
21.28409380730216 61.86952599565208
89.02187505750432 54.95462433466812
5.006675860347959 46.09480029800999
29.05163771397396 8.824551853125675
86.4541409576797 57.94377812116856
93.21970898156725 88.96763405885046
57.08436698371495 85.18524427023023
95.67819081308868 5.568234872569247
43.65816066950669 37.99756192300816
37.52692799083969 12.91969306129702
92.19349960908991 45.18708276596298
9.228824010969081 40.21787909323002
6.019906662197754 94.1892422281996
70.71281981354058 83.21092119911975
15.68023866288401 77.09088639923914
1.437448176480161 98.77721549105824
17.70975511023673 22.03999996366778
49.43116423457495 67.08162795371982
46.03655815735394 69.10704925978673
98.3317499745765 59.34809868522015
98.97621594356183 35.85324085074534
11.65914465276897 0.5409578777130675
25.79123139633675 17.61163000741299
91.59810303674985 16.12756873405345
69.04613332457868 34.58766579979616
20.96386655433602 68.18165102736842
26.05474849220327 61.608131108695
13.18744183282379 51.17828837449874
45.46395017355843 5.705058451868637
63.54640568692108 43.31438240704843
82.42226755283484 88.88964366414611
56.76875155262852 8.126144627688969
56.48527141875477 34.13099753050489
50.0058103917664 74.60564691627167
49.83955537374199 94.25384243197958
17.16550299781685 66.4611796151748
25.63519989521169 4.050619883779133
85.07008048916119 70.64170446646148
22.25352058525799 92.40258002254591
48.038919237652 41.98716933717611
26.70010380644039 6.714809821449828
32.86236270241749 99.29141084705367
25.29119689708779 45.73695060161684
50.59233234381183 79.81018316066627
52.96190078320006 96.19948411534261
37.82908459046081 81.66848826039444
9.756715706961389 81.54118814148914
93.93989943871297 90.97315564171232
49.33326451146922 49.25980798059294
87.01201229790409 56.94917193624362
75.09445963836052 96.03033532651305
92.13551700526033 3.60198935322725
3.050601081975689 76.97136706845254
94.31994488744202 91.97637284846753
27.73023774689831 64.89598835348198
79.59031208878746 85.19540919084227
41.39108654376452 88.34376333712697
37.94745642636599 97.19808340716092
99.93870797492137 17.159290816878
35.15877683105939 76.63579928825104
52.08898733806281 52.18764445603212
96.81513150249752 73.43365445755157
7.387023157234641 47.13669722434792
45.39629975508473 36.73471114871818
89.76509370012847 26.96231151279324
31.35651075461002 90.84349476038071
2.673377758583623 66.60298110491671
23.30541282805329 82.1161752734473
28.56051941213464 39.26891557199744
1.261775183917691 71.35777710863049
53.49655753740406 59.64241610146492
27.10218489318297 69.14143261325556
56.11135419105675 78.28684062947764
4.400047190099739 12.39776797002112
36.0175226028169 93.90836098226256
64.59788259936599 38.41766856739893
97.32916106009647 10.26374907788314
0.280745367781958 70.90241567325938
94.95259712862041 77.95851249475331
2.233817162752602 49.68233495289302
5.539525048012403 20.75302661761548
82.18261755653798 80.11977023752196
88.91368106487261 91.14626267492039
55.69419673993781 63.5504143879549
42.41652891270449 58.47929558315309
35.92178064231886 43.49772198297438
41.19339146911955 3.713983884303471
11.29444347269436 71.14843514191924
55.7956453758454 17.78297520696567
70.18051538043309 23.65464340313884
98.08061292080468 25.64036573957795
46.76359904733346 33.1992663638889
81.73173295495774 98.13225851330877
77.67204618486475 3.754796238750429
89.36790806033287 17.5850619838478
82.23517861794036 70.69400480023994
54.22713029249147 69.472279264496
86.02284831905143 91.72017755080645
47.04303639059771 63.88381735239048
84.37389873335661 53.90721956918907
86.45400554572733 60.76315105126101
30.75815688771888 3.707830686283752
79.2524044220992 34.54690705095539
19.5970122823035 47.77631886270157
66.16113015058455 45.34606945321902
66.24666585290377 63.32083544622625
84.65803716037367 64.5262001981621
61.76054638205496 22.427225170704
18.18996249067692 10.46205816547209
32.50258555596906 14.26248424101391
73.17771562284163 58.98227998398842
24.61837443582461 54.53824433762024
5.184360741874472 11.6858064327768
18.58164488758652 8.514049935369899
14.19730298009744 55.41875311492326
67.38997122579367 57.46894465533393
94.24964985361412 76.05040375499634
72.78125097272236 22.43149975107074
52.36342588748318 24.00738011089956
13.2367587419337 49.98536439150875
71.00047514281678 13.11022095444106
30.09332581075204 81.82672258253096
85.04183046332527 96.34501747887336
55.0144231872634 66.74354876882157
5.098847119938603 81.42044292520937
39.76588250118648 17.92761329904492
82.82735697131019 68.81784794799573
99.75351151808398 34.17059281201908
86.03450696486856 11.33925093747187
18.04999613507274 64.75927725725832
69.88316354386092 72.98957687854002
46.42445084254992 48.41059640414143
13.26793596706587 54.02959065740053
82.03717354567378 79.04591765375075
62.17323622936809 57.23851982565159
99.52197686606125 39.95181121837653
86.99245082299598 84.9682530990833
93.62450744241495 92.79949682000168
9.51700318057112 47.18126078149531
3.651993694985017 41.67115983741651
28.2627465492436 68.63270627431658
4.042633791173682 70.51611772903347
80.7934573445865 29.00763357946192
99.45321770997643 94.74431110686679
36.17569572185875 91.13962690374061
0.01825100229676382 19.01988927268807
99.11747831823092 69.21413646365714
99.62742662723548 62.89976859010856
43.79214817155763 78.08366306827257
36.58197497528155 12.33094870297941
96.08251112116238 41.64136115412693
45.31150763875104 27.85407615858514
20.12339643177594 63.50411191665129
79.00421908659843 26.68126989228801
66.51590960553462 88.02016483665817
68.38905969009946 5.174917004386123
94.27670848377045 25.85200119265101
27.80531028564805 72.19567549739686
38.79637964890514 82.08333229325514
82.35902852509666 55.88339847885837
98.78579138065571 12.73338280470115
80.89694870449704 47.04584227354565
32.73593518059713 15.23354812831918
40.72744427659725 4.67619096711377
11.3013509504046 97.69633142147681
32.87534009009465 70.13772411408736
52.07069224863365 63.82887401019364
6.371498117662712 28.56266689310539
70.85122554962228 56.06444621179227
96.82230525677123 51.92690874620344
88.72533454698016 0.5877915327378593
55.5196573943285 87.7498243367756
3.70789326587732 20.94002552059239
45.50612130451619 76.78855832414341
19.71471801084171 49.62523871556541
2.463531467983934 92.47316074143299
95.75321887029473 63.19479117686976
88.3068542146161 40.82451547505329
42.23350302040113 87.60450228665137
50.03862689540638 1.398178265016366
97.0537422816642 42.00891277103918
59.11583808869122 2.176430249879832
72.40188617332761 11.47299664523825
7.092207027924466 61.21274615002333
18.95125083521686 12.33879526330192
91.95652526787151 62.73100715258253
41.29154218752168 39.66481883511156
51.81882728462566 82.25405492493859
5.456792630560357 74.13828817376863
41.0400821591702 20.42194081779487
51.28778448723195 42.56731166263422
35.59431927482089 12.77512594370318
36.83619294687752 10.18448856442233
78.22680815970642 94.48557131572484
39.83959652444695 71.41799164104016
46.9241658691429 60.06117893781675
60.05017775399261 57.5655269309907
14.82584890093997 9.217622487378939
38.16635326959073 72.81731194192849
16.43849114330144 30.57810628614761
16.59633740485912 25.75994599144505
54.8561326804653 68.64389783486651
84.77213331061085 93.51816390240894
59.56692822932641 81.255254838553
83.95857567503583 47.24916634248896
34.6556292456509 92.63840290750657
91.48938710636807 58.99674582354562
11.72145079477054 29.07182741631893
8.35597636483409 23.12453961945044
94.17760354136519 40.88261964708285
97.24386480610433 83.08109475071902
47.99485309739917 34.67481353520161
51.62482191021691 73.12281986454434
56.68371170981506 82.32880755309068
84.72262083628189 24.72480122302742
23.23429970784242 16.42734660413753
47.93840053396676 16.44603077352951
29.42725385106517 91.559573361324
44.50434076032695 76.3912209443011
41.48941565750118 99.91805074270543
0.06280281865585269 57.73379186583487
9.593917667349933 11.07506014934273
27.4721599935463 7.483657916263008
85.9672163914577 78.84439314651827
67.33099359653242 51.1394230075317
63.08164125611427 21.24180015437229
61.12892866385561 54.54032937906444
44.08295408167519 33.19058592816495
44.04142844530598 26.56697485832145
59.13233874731755 23.98661469293314
8.228147994725248 75.00372214228049
74.43957843239926 31.53908143630313
71.38267937715152 17.06640717425274
96.24019064938689 50.94199208316458
2.31176269037105 55.82585892592913
9.208786138589703 88.05987496517433
3.292485100634154 80.16554939825082
35.26993553646233 72.73243361569004
94.4065287526272 58.71631485016049
48.26878021325375 14.5715011547095
65.4356837207946 61.6805605296675
96.35473857467052 59.13448385437363
69.11117833743685 92.74572616209446
12.19967047736686 21.17347679135521
42.57451880677297 62.3897136912108
68.2306179330332 38.13887328036913
63.08804641398687 82.0538431942762
54.97358401923916 75.47552960512274
93.01540973412426 4.213573831459579
47.36668676439802 12.58994204786392
55.81016890612541 64.62956447283628
74.56011271474671 93.22470778784904
15.66473074695231 61.92105343668214
76.67847999708601 63.69524911302586
24.92065262395976 46.7545897468384
28.78778332270329 86.88146605966743
93.31557605864197 16.67448389316698
46.40942700676308 2.033749249955433
63.89476816481778 12.19322578339266
8.471274301745307 65.00394126882253
16.16028019500651 68.20798718512108
1.810198861960414 2.709161318870874
78.8573261512642 73.23222112430547
20.40377290869072 61.31196859285001
72.34241116087985 17.26320614183492
76.97234202692613 1.099066913383857
51.82488770373834 54.40755614713797
1.914341313106454 25.07821847568225
0.6439266084479935 2.842134524416012
67.03072315901177 79.17950470938298
22.22728614567661 70.64328931561307
44.24206453893622 13.16525829727928
45.07900260487256 7.609931464116907
51.16694241285031 44.3522286692822
55.26788669725002 23.86217388088585
53.08515901739688 2.139589277293763
4.70993291199169 21.56999270893994
90.08978774737533 98.92770876377395
64.18683668049293 10.2445953118839
64.49893124382794 80.46152967893892
25.73483253435667 7.025870105232173
62.09041128880245 87.68344062679557
18.35453774628158 91.30954125661825
38.20341422671527 64.90052184973506
32.07607688391633 52.67253414810354
62.90579806067543 2.682443240386742
62.54959135927687 35.21081910245564
7.938149974036381 71.21978066672129
32.57692821045171 0.3462708625916521
9.037853499510433 59.03035600631123
33.58533857131465 12.58177984400461
51.34586736352468 49.34678585111165
44.56977464136525 38.50719275021832
42.46536069408818 52.44571454034494
62.77428437122295 23.11577315318947
19.48106032534437 60.77553188381751
60.72857390857551 52.69329577320333
92.92544947002281 78.87899631847458
43.01176528974934 9.708302824233741
64.44346335496427 62.17754281638976
35.50644291231769 67.70005308858964
29.20217909338863 37.19869710514973
50.09656209502778 46.1360201718808
40.44075538637518 36.01896684850719
48.04510705845049 81.84609106866154
84.13113737886579 94.43018759396389
59.32704175207454 18.58592174395551
28.8794773416723 22.61984333637366
81.63912510881643 52.05864359623694
22.66845084520185 90.32460746038561
24.86459318812058 68.63299213706269
26.24720349127837 97.27143570945358
38.36879971067677 54.95450033950405
82.6503096412312 33.12117222942813
89.18727115426951 49.83318598037805
62.20797189553144 54.37799373986523
70.51915287297133 76.69943756459006
22.44914001694043 2.707649340373063
16.84958712858621 48.73912948787098
49.12106708060311 9.9193347704574
86.93719075890223 85.97700995767431
36.0188071726583 9.691344891718522
6.561906492294136 57.50754811665976
29.2047466457713 81.21879073251925
16.36349509951638 42.3336789742475
51.48388315478327 2.750472399046713
16.84411187676173 22.80244240442931
11.24567672899285 32.83708897463827
64.19316846977853 37.3973317141087
73.06019650206683 54.15629991710284
42.94005660021943 45.8945904856027
12.89695958484358 40.31905084248784
10.65648806584162 41.85350670233583
7.287916571352389 7.532997689331366
96.09372086328754 85.67160979732975
33.14563142772707 98.15425766494204
70.24156505015686 42.60073826570378
16.17954811311611 55.84213831903147
14.08344817469952 98.88016361864737
69.655705746743 86.34512948965114
23.73095537727803 57.67538332773277
87.37026882704185 5.716358823841982
85.11532178713983 31.78689339823185
62.38177772664804 63.01270590503316
87.76797951674592 74.21963205886823
77.90580308572672 66.18599239244621
47.35075559898065 71.49334157760239
48.77473142657123 91.08291352107419
36.26038334989811 39.6073392641277
44.79590039627633 32.46184582256937
35.87509849179502 37.75846216409418
51.53430082032344 12.02087028533592
46.91275036237278 6.935720652756312
43.54930159281255 5.110502677403582
98.00742000422829 16.95159463819263
93.39366130291022 59.18869228496519
75.30386072178806 49.96110943850152
66.6069542672931 83.9296240240288
49.4965796313355 66.0666596891236
76.12420321503718 83.75447501398544
20.42990016014071 51.63761484781924
85.07205083689571 82.85695493407361
68.71785689886038 91.72762537260161
90.14657849532459 94.16928779894386
15.60509364144479 28.61660463738632
8.83192004618882 74.05460254521283
23.16918206371394 10.6015219597607
21.66432280730826 18.51816415831317
69.45637201161614 71.15460196576203
34.29981836166838 23.61291361443018
87.78537957192134 10.01835416309543
17.04486877235026 86.86745355329603
73.078802756795 19.1079661372811
31.86863506620445 21.62786446075297
51.60927742468692 40.3021318666238
20.73688589036108 31.0593634837311
94.77922081917572 84.25915879794753
99.47905234084868 78.04431763241973
80.90708754185896 14.41287355430912
20.47154199479957 81.83880921737156
74.87885453278693 97.11200834662145
56.86845913378998 55.33722787643191
29.59662285287085 39.04600011479081
21.30337581254386 2.46316600925336
98.51971898060866 43.04477781794452
93.47468448263457 67.05192054670121
90.93064011017299 50.75654151651679
1.700715304993176 64.49618276758672
48.45658490861828 17.33895820155202
73.17641554720088 47.94965683674246
77.99084677330001 72.66967666687339
91.48224430196288 75.24888354951985
83.02259806523404 94.32894030942239
47.14997452728028 26.96483279836761
82.59920042427534 13.09965039560391
73.49146195230264 29.84330502220263
26.10219612377335 5.863596687297377
38.16534763233548 98.09056909938191
83.73356775790479 44.40506797316876
35.77607657810947 88.16212680900396
71.10596406020899 82.20151634709981
58.38078047592287 9.686200705368526
90.23198515586382 79.10156009174378
23.7066177154107 15.60126439037161
44.93748733095021 79.55904485583348
59.8509620772998 42.90022581669208
15.2782024600677 85.75511055363468
59.34801154105114 53.83470269547496
40.26020404745271 42.62804879928031
98.82536051234938 2.010060462766213
50.30128551540443 47.88575705119256
1.21601682048035 0.8921488670543372
36.21286017002322 33.82451192879526
96.60921001400918 63.74914423772697
3.748932918928392 44.49213657548685
51.32596696416302 35.33316474584174
28.06874064248603 2.575446995723877
83.27885850456303 56.49124784728068
84.22624008199017 56.01559526390571
73.35234731963934 57.91576095318029
97.9907010780976 53.77290830966443
35.84055112388636 96.63867700146726
47.52008068781227 77.62516047285028
14.14965123005962 16.72334404550744
49.89589445343009 21.83323556627978
28.10827003023485 69.59177383478107
48.91466010890142 36.31370375900883
56.42817749430328 19.71034124979129
0.5582548147277274 98.15136195887733
5.107089713462134 37.89339224068627
87.22045630147882 37.31238974208203
85.17497393343398 45.46725625308206
45.30207657640401 35.63640949208545
39.00682281266548 34.4004998422723
42.22459797944632 47.96766311781884
60.65827629629181 99.72394697197154
74.65933017609255 8.293099303902641
69.51171926745872 22.70296116537158
70.75378177900708 17.94421080629053
32.18216627868138 87.04482132309968
61.80951664886659 42.00096496524903
35.00121788429918 2.665057169784193
9.313376529289775 92.75999573843474
57.20774489761622 57.06836724270632
77.01501556525295 73.14909585548082
84.54532426033585 21.39572188794443
48.65289459893103 79.08930500840293
18.11646878201899 74.96306108956117
39.02691775764308 63.33609609178209
44.09626840134974 30.48820606116074
23.98867224696411 24.06802100471604
25.22006864445999 6.169534678119277
62.43110349647534 9.107013152632419
80.75652179191904 2.007775462570491
64.22925810233173 65.39266136108148
43.26404371648056 91.80699179589529
7.507294219032846 62.18879400958899
84.29379050464971 37.29001137160283
3.775758195012235 1.91973947133163
69.27742273525459 77.85441678467789
70.06859796726546 49.83948604259639
1.782084424993553 17.71804321879661
38.4866174282794 87.05478501154185
77.87113683251972 74.81043920257765
2.471821345741964 33.4304870583786
65.54241959527343 57.42193354788087
75.87788573800714 99.20034188524919
78.90290917760338 75.33351249207026
23.90726048697745 42.18152686390024
58.65101211520147 71.74017641820726
84.86443176394545 69.57351488348385
47.40820188494408 48.20298006164341
5.726518352136094 21.80905564481251
93.95865944011945 1.17270235465482
15.89648519229639 88.36927664093156
50.83702828537089 59.77952983777292
49.81804514131925 0.2383489160980831
5.058040479501393 82.50348555900041
85.34405953985775 29.02445636560818
45.50142702911085 2.81484357194563
99.22000900345756 50.55111899722726
80.22171681778663 69.62175160472948
30.29081004804966 16.20129101788312
67.09644254094903 27.16604464546966
71.66231162970237 69.38334969717671
28.69305637829053 9.804242819960825
21.54888533837299 44.68551420448762
58.96878432709678 57.8794292474504
4.360908797227533 19.29613590232704
82.7633253683679 16.66697054827165
55.00893330418497 38.31511484576905
55.80714274049068 34.77365518300968
89.43332860638488 79.78737989358611
2.474825071638693 28.96328501888865
64.02460259414636 11.22579847986659
54.69314977159137 91.71971817504465
87.61779226373524 25.04807711765539
59.42324114765506 47.29287183901153
11.41057858377209 18.51695045076232
0.1428865045711123 68.86013138209948
13.02298527271342 22.80407033849726
43.217172143762 59.21748334989101
30.57293291328093 83.53321937311195
82.72202661155542 40.88552069610146
92.04581552266004 4.718960955807312
65.88983611724989 1.286507087997415
4.42061078371037 65.29084285216555
38.14875901752548 94.43038825911157
47.59619893152652 8.862914274762272
17.2226668647332 68.5546055445342
55.03739590124027 71.53983539608099
77.69719716809199 96.54008643945599
35.83970980192748 34.84216915722891
28.66708944471048 71.43940183632044
15.19734061724231 54.21745047346943
35.72150918397824 92.89644389526413
79.65500157508748 35.58437613156283
48.7784510837886 3.416253780247843
98.17286827156167 60.37114307527725
98.10134374846872 1.222219011894265
74.46195956565721 65.52706173813957
10.33664754606344 92.98206475035842
33.41566267354224 4.907971658045962
79.1680793047795 22.29401026738695
88.50264391702042 90.17839849063247
72.12618892404555 87.6625835344157
41.88803386266268 70.55466269997292
16.74055246206493 63.43517215579744
26.27319791678294 18.60374348932274
49.02164757657655 35.02582829005302
30.1622594315887 18.0455490360427
21.60587277316543 22.41192634350394
53.83743523204352 34.04530533829279
73.36595098296445 34.02466408722513
91.75527741622226 86.23716175041719
15.52226888618355 24.45275562013558
96.79903789795601 13.39671204564064
27.52951358959447 39.49583285795367
39.15339200791176 45.58687444582798
82.50637797796631 46.19349024117142
76.74258581768173 85.66424768317805
43.8391574646901 24.76479305627412
83.36473000276504 87.24493664169931
63.68728448901767 53.15093605928666
41.70703358835952 44.25038266581458
20.91303503663232 66.07154699234465
83.40640842594586 67.3248356015569
0.4156660874724105 89.38417913327099
40.43437634769038 47.27285762755243
14.00597666681707 22.30304827200272
45.36393017875207 20.69192618683464
59.30943203099294 48.41331141050562
1.733124851140342 66.24567070282095
54.00961494240666 25.26776397944564
11.03690137509464 74.13162942895893
96.71383465230576 46.34589937483403
75.31231184510634 98.24650607278166
91.13960877240123 45.14543189029055
70.70705408058697 93.90533488418178
62.55387901582679 79.86572499829114
43.21091490921966 72.88748285625867
7.292104932207913 38.30537453216624
73.74726321046145 37.83765787214415
20.56664107152975 32.78047242480561
15.14036446917871 32.2775942425458
11.96843108685909 36.64510946321218
90.72494783375612 31.22132412481817
63.46336398705164 98.2250300400087
66.86624218023218 0.8616455616528901
53.94502364593946 48.2223871671804
58.31225053650277 27.24757612456353
50.92343732110085 21.58057571387588
24.83641303730538 9.945886157262253
16.04044872670189 13.05807003757424
56.77733788025994 70.9340145790853
42.15355474392426 13.9369172628476
79.61489037779091 91.74898879269503
30.55032446795272 66.76359027197465
27.15257102905973 30.12726477295925
70.00834865739375 37.66016601028975
29.0300996422306 28.30226508820784
26.11531580824426 23.17506008233138
58.16489616667218 59.7003989361172
71.38672452774624 6.15110671800795
44.60662279053429 22.71023517625381
70.7533886290305 31.41157684445238
93.43805051606665 10.71713106849473
92.44068130473444 87.04354151683818
9.428231958110974 20.59520831467797
97.37247356172445 3.224046705996182
1.28734011681371 94.29223062773902
27.13908292998903 49.13362230585859
34.58731913033461 49.36714558852672
51.92455929509221 37.44835631615853
31.08393523725577 80.22761432518577
6.267858254920162 7.129798726529067
86.94198234919133 88.90074304888522
50.99828524210669 18.59496622204978
93.94879284735832 23.58282284615781
71.64781210076447 38.941798767669
56.82568508546881 52.48124278327963
51.01103672553185 31.52125009494037
1.131048630151861 37.69991753040811
37.63154338776175 54.18185596626024
4.466452239777317 75.95441634282344
43.17191583773448 13.52633086106078
89.61977046504703 25.91268695357643
94.62697373544134 28.70511196628222
8.739466396912565 76.00765209398732
71.21845169769925 10.03803916083251
55.64005040595268 32.64826386271756
83.76403302114234 66.42636921776609
40.72557651755897 99.09130430462896
41.66558502112106 34.80278653934564
59.98663790258205 51.7651283787617
79.00866143600668 76.42619735198797
16.15022648604482 49.45399392571085
80.59940376603295 91.13060750733672
84.25570411405742 11.6651428280973
51.88858120883056 69.40362976789211
9.185379823427921 98.12226257015064
61.74411378761153 25.15747796652435
15.63022338409808 72.18622001080593
34.41954757903235 33.13255189865841
45.58344875133493 50.3938609331573
83.39669386849351 35.19760848113354
58.45439684569325 90.29589589056231
22.94286245511514 38.65881156470215
24.66967476841639 67.46056599896055
67.85112836962173 53.71800173284972
40.74298981354404 11.534870997839
60.49917006230557 30.55219838605125
43.57132822011299 22.85222613122616
65.33534850092211 85.24345421102392
32.42897865782718 10.56822191554309
91.20962167325639 94.32732363664772
92.10547610913612 52.67680307842179
50.3165632397786 24.68746201393046
92.07706377771935 78.11673318952701
6.790278844343401 69.41467623761218
65.65808418271176 22.52153811574589
51.47033350562313 79.11784814150079
62.86147876017721 33.34478764668685
76.40688580012063 77.12183526172427
57.52672045656484 48.22821785162829
6.183654599590498 15.93859694882332
89.4142563621873 35.60342073564856
44.60021709890772 11.02540068980254
54.49756898529413 54.08277554588262
72.64275634952762 12.56134094741416
38.63752357101811 35.38869250433418
63.38650669537202 51.47713268770707
83.62971757759863 51.08655617175239
59.84956039005073 99.08937922772164
99.40635031792688 72.58464188382774
44.38329334018031 82.36703129768769
75.97544986214787 37.29259127550995
4.400919596288611 45.27190514482211
5.635949264664977 8.823060008335036
31.27266698190422 94.85836312752254
79.12924871615249 1.07975259853277
10.29468511851457 2.01874210978141
87.08716473980165 78.86814126762486
5.696378360206953 92.37083261868162
68.71900853193358 40.3090985818343
19.02519802290166 65.12590141619786
52.2824473613746 77.4024107532742
90.70053163114325 86.35779317391544
14.29308318227068 53.55825548725375
33.0736001608534 90.43641525130145
71.85243445364546 64.59894847143848
74.89434811515672 81.04807825919438
38.49707817212865 79.90787187907715
4.937081975920106 84.65490206764983
63.33340725454017 92.6437674116673
95.88832043429804 95.96186883149137
85.58059629603642 90.71641146837575
18.39587160297695 5.63667436883516
79.03283793719591 6.148426133617667
26.6884768679942 35.86708496792621
62.23138884116693 82.67737137722541
40.74653346457718 35.02042778945102
6.255627507959264 78.89220523320463
18.49116598489582 72.10640606452191
15.21359740959451 27.675004655291
59.32471359956985 26.87495833624249
96.26839498347097 82.79019660664268
78.93837099566151 13.46325614982039
16.37028807395526 10.16500461053574
24.11601499401134 7.87937736707746
34.3059581737406 86.73960222261663
78.4000925837319 32.55755457508459
88.50749847314283 69.40772563408478
39.88244069206783 56.46426830995522
57.37615419920959 23.31949414550775
65.45194127527279 21.31809253829708
28.02425172232643 29.68894565505979
37.70790234266279 41.22289879169053
29.12491470863344 10.63882812957207
1.789157624788911 7.207137933751436
1.544386183356485 89.58183826804611
31.8212992493488 13.36446357219978
85.4551218074176 5.904558372720092
24.33029462736568 96.88894145804399
40.5307560392741 54.48628920664067
9.618771956762858 83.68210493762189
68.21611884192629 12.03968306441625
1.40415863082372 92.41079309564797
94.28809895539497 72.44744993797828
14.70102253476098 96.88150949353316
85.6056341222871 74.18917825564927
77.27183953344777 77.6317747095277
10.89535390359113 15.37014037395514
25.99721893468369 93.5811920779169
96.33651588196602 10.6584850713855
56.22405255276512 1.773486654983733
43.9481680650985 14.19605771342295
40.19976718508221 70.19454422026315
91.75657524420843 90.57405129632127
71.39443901697805 84.05566091852666
97.42482468005575 6.147884912175609
71.6434602814241 31.97678318213845
29.40403759800246 33.260066844362
77.96237958109194 4.712782552246329
6.627860391411774 25.00779846043121
2.276128541161889 74.07895970845838
13.01905702928737 27.30997220659197
32.41167493864056 32.84488426758698
19.35526615262758 79.39098690539267
81.00689409092863 20.12221105205084
67.02886274129342 46.02236971745973
64.50312512581728 85.80726497271566
10.42282264601083 30.85869394711738
13.46459475676821 89.83232223310139
72.80591902950586 8.584064784075295
6.268550510579545 47.13283012739727
45.48941596562008 89.52735428105623
41.5787858744158 57.8579343941371
84.23774129299164 65.44679051537945
81.88843582155171 21.86624633465856
73.51201192109608 83.58454371622663
16.1283509133132 80.44337001396033
87.53051641372268 86.69075572364139
57.66992483276638 93.03692166029295
67.08371151338289 98.71126861630931
31.1908377524031 49.14552071083875
51.97182589643412 21.34444871692091
63.89755644887356 87.84368416409997
51.87088122156963 15.66985943812021
64.64298941781882 4.967604331107086
17.36114217378828 24.92009471676691
40.07551632479917 60.0766950990172
37.98554907088787 90.52423914447321
90.16167754561502 37.35996853177956
87.60379473282542 43.99489515365721
23.17154154125839 29.28377611738274
74.99678249669596 4.342650086914217
42.52856739284852 35.25376298793537
74.91126154270373 89.63072388891175
69.67898722474787 83.35964538024935
48.74708288037687 99.78094357573192
38.42240403786616 70.13346244076655
11.30650021731104 84.87575082013946
69.23992916537675 43.04008743839935
4.000184552782675 30.08116907542783
55.08847708553006 98.03381820752406
61.4543482053333 13.23405182669028
31.33056249031434 23.78751522341599
31.00186568997314 2.686334671143554
29.18043022498119 20.76635452932161
13.19991422881864 19.5422621480711
93.87323936488323 19.73950909510157
35.72821042196455 7.149199181399944
34.83910380105149 45.50231838489656
20.15621629598271 69.80459722356646
48.69549344305951 30.16628636272574
33.57588592893829 67.25085411823824
93.84979412460154 69.71231163057391
40.62163946456927 7.478222450577855
91.0541252096673 70.47037232300825
82.2699173053882 81.19493652327282
47.90257675844018 44.239018594915
27.16844892093324 81.80053720969643
58.13469844173458 24.13363160381474
74.12080853769996 72.5859658561877
77.12209591458887 14.7275406345884
70.59359033720364 65.63403241653535
95.78508739292936 75.14607669239389
61.86312249002248 70.25227534642742
61.56417465696136 30.27275022510057
92.27717747784337 36.41185504342394
90.17298251218092 20.79606840495833
5.514270904198235 31.24522759050506
97.79184226357309 13.07077475688218
30.57976930609599 64.59567787843832
99.02320151639864 19.60799484859998
62.34107902890626 45.90233822392896
56.40558306683987 27.36454291417221
51.01778598595286 58.66447228477202
33.32552468675131 62.64718181809887
50.11587859198092 53.05822078697732
30.02887369357954 27.85832639265231
87.55685989999712 7.872630612289087
38.43801859229676 26.90740329394274
33.34532887393249 32.50120821945274
73.87511396481361 68.75129460274593
94.32561379458566 24.74024030240989
21.28318730466085 34.21823262093396
46.01026946758776 64.21393449661463
27.2591378515378 33.78816570074802
93.32350920042798 11.82709768544726
78.69149859662284 68.87662427180851
15.35374267690707 10.16939094637012
86.04612847061944 84.48771154544937
42.40159417683993 95.39356262576889
94.12970094342408 3.856441206845421
25.82873341865054 71.57554067307667
2.340052789655255 75.23064576155627
20.99632795539802 40.75720579129516
39.45570106114101 12.95488224513765
34.13106067244993 55.95138939627914
47.22816805279835 36.4653208678459
62.1003120665469 88.85246896592207
3.265647516594668 10.76883773073623
43.21081455771635 87.9410537697114
72.37619230010129 69.97428611161294
54.91713203212053 90.70492021526441
62.45445200618811 44.82125880273376
71.82117662842865 88.61700661726063
36.63457061105186 41.43594794957375
5.302695894749692 98.30112425369353
34.48921159221322 4.660933275051764
62.293108116094 10.17048368221421
89.07561543909826 62.13689488839585
40.15837457542722 27.83373821829074
36.49403176795846 92.14554074193096
88.83955104252207 38.77347869568648
97.44654587767275 52.84653498293768
22.93177915707925 99.23174285839315
66.99574478068929 24.11631660769221
12.87580951582776 98.96168774559125
99.32529263431874 89.16059271159418
19.97750142660887 76.368435344229
25.48800746413137 42.84527051468218
48.3899575359045 25.53351956842692
54.57109020763929 5.669177995286032
89.01700670928788 2.404465641242914
89.24077009316223 21.51988175102165
87.5410616741042 33.22298886397221
92.61095214784903 73.34439298452222
61.8534443864943 4.156658176569009
41.33807192245899 52.59537849914997
14.30928277849909 8.289749774063027
6.334761919852883 72.24964330489219
65.82807231557207 14.72173765416663
23.85392536913942 65.62135714512971
90.68734411079562 90.40310960467802
25.27300408461838 8.024813333033407
15.06720304293454 17.44131049704622
64.19689941358261 21.4172503818631
79.01946349038759 14.55017934869153
22.41469941032521 56.03763806809716
69.94356695076684 90.0291781817043
0.4919575656576179 49.1833629539189
40.5279037721394 89.08638089857479
45.27547994779133 8.729654381353271
64.46509401560058 73.38282939411248
70.58757392872847 22.68807305549381
72.68381566022633 81.07666607253461
79.99605444705902 60.28210758751139
63.2482451584567 57.06948110816265
2.030835567287948 85.91795341275616
88.95240051838904 19.37830067493801
87.92887830933465 98.67227680054722
10.11988304538196 55.03542588962247
4.903998200368125 50.00528041485398
92.13632917299088 88.83631227888098
11.16434361354196 67.39163303749909
92.98581534316496 23.23518256326305
64.87048108807174 14.9725714928101
83.95930155963747 76.95577933000386
60.2940509233523 32.818020304213
38.44869996558683 28.72330751236037
4.599766004980789 61.01826320466716
2.328555714555651 94.36281354763835
62.39767359134356 65.19019350792631
93.99257160100639 7.952427102944574
66.61422936445894 22.95836066678566
96.68636301503345 77.6844815706604
41.7919828465572 77.22683283276625
35.23799525438964 94.6440650897699
19.88544141078869 86.62563945142769
45.7283054214231 99.96359575918237
83.86550015822121 15.36915388453377
78.11367812546537 39.27103459758455
44.46912815975224 57.87419957662117
11.73226971202189 64.58123357996088
99.40902572293091 99.80821821640551
58.38529275634383 61.83020405850866
6.154666333920737 79.94892666652174
48.64838228282027 89.17212148283829
9.104367581653383 91.87472970322911
95.73314935506956 80.54251614075044
38.841059268658 61.32377628131087
50.66176647029223 36.0929062951322
56.4340204424416 13.67735837740402
86.29983035341984 94.60158209326444
16.66402910408168 33.39069110391652
98.60395582851697 81.63147975464055
79.10210794213046 77.51740729138321
66.74803889152372 25.3187438912274
68.63791272849704 17.74751257914904
72.44530244023389 83.85991750162023
91.8788720502493 29.69394042241526
99.55622060489189 66.192008004605
81.40723102063548 4.836681811726291
37.31375458143307 65.47669298229393
79.50649636069406 56.25208303168034
22.75989333139864 9.532866398867061
70.31336427840982 91.04406010190463
31.60443242678833 66.36778446834383
76.19665441038566 38.98867416677716
92.72071085365283 38.47435074548335
27.89142175444129 30.79624460345289
72.62935693038281 38.5387644145731
28.21824971560258 48.89216023111904
12.71513995129326 26.21268080710127
27.84740484898657 38.46062738658423
81.80053620186146 76.82974757040739
71.92981356994342 68.32426570119094
4.465609062092475 90.5371479957105
73.00119172445535 67.99861065336221
14.55914905520025 2.785680912322314
48.36727016969334 67.41053304162691
10.89711702683259 27.10706164546938
4.431827530107581 26.45060931717486
78.55354662778196 64.26875883044538
72.95327859881812 46.86780457802885
63.36151816165567 19.47416788571761
94.85812472952772 6.359272879215028
94.19101353923385 47.13400610731001
0.07562991033652502 67.17559494557227
58.32306931901987 50.07608263807633
2.175110958264655 0.537337289897116
68.51590315088086 7.326975632398707
35.74332073967085 70.98011456000087
81.88104787143673 20.73052509608677
77.18202092402957 49.02814821814512
86.65595823189889 0.5213499902991843
59.333858810423 40.22104021151513
49.48052306283814 39.49228298339654
64.90399144774626 30.67906735097023
69.00237147266088 45.21048861262476
96.22631911310205 30.21576020836082
26.45534926554709 55.01475364671646
51.44063855378166 91.92538646428721
31.96404554803552 90.00354234479663
14.99865496897888 64.65134108170872
48.11412766228695 1.447830864562616
80.29312225886211 34.70230196094477
97.78433224927304 45.07664689441526
26.38611356495186 48.35274786687189
88.07081448398039 14.6100200785399
88.65884964678946 92.99491610785142
79.63398575636171 61.29929698841782
62.63834094717034 6.949971950304707
53.88640891856936 52.46890786947566
34.48949784386576 68.14017657610449
86.15013951777878 73.27816171307175
73.52794098679671 31.974810302144
65.24387041666259 55.32858261944734
54.06673094786886 88.93873514865581
26.90579011065109 86.6261686484776
82.45857688635432 37.93732428288287
33.78639634836286 38.17182764229698
42.70639936896695 36.2539962545556
99.4435546156495 38.96996450546728
19.30906924797124 35.18956093366725
61.33032815060029 10.47455857165156
27.80716762291556 62.75357587940807
39.37968481628544 0.4582570308483576
81.98106910161799 33.97570810534067
25.50669600431667 10.73936534034332
74.61385889849561 27.33950311998844
98.31707139140548 83.27978226178573
89.32035901577132 29.80386117952183
73.22722397445186 98.22332406125636
64.27442842565927 53.91645363396491
44.25074203290026 74.34395432520154
97.24058085347569 37.10527307166722
69.00931351095042 64.17298973945631
30.95508070768098 19.99271643226966
2.401619616135475 45.81676688338065
24.81474442538771 15.64223870846159
20.20313727282585 5.053657975050727
25.82025872021686 64.76466101862873
7.686582326578713 9.647141065715138
13.32875705700797 57.12237243017749
63.74288171417395 60.64342946717363
39.60785571311442 25.02560802638714
72.64052956606862 28.13482005847786
12.01285739584654 49.88998866059389
59.73790827912619 43.98698266896455
74.35167284300564 50.5172391418519
29.86166122391175 60.80208791014938
39.90890219035372 61.01482631063104
59.50733833584018 63.39705350696886
44.31580808640101 72.54386539368802
4.972512732480778 74.99358200296206
97.73867415088461 5.087624534135817
89.8338766411599 50.75999079224059
56.68877302284715 32.20976964467348
54.37496810945152 12.78651473157848
75.83355861338198 91.4440306829779
68.64527954297469 86.5126613468023
0.03789830440579813 21.18887707075372
14.48196829914472 41.86172334521484
76.02762245913598 76.11267102149564
70.94660510849552 90.21643950130341
40.14994872623427 14.71834424931342
5.792049200024698 41.16404658859728
0.4227876659075262 74.178354241517
30.88973849939966 28.49890873385598
6.805360307355932 29.54348849709415
9.636124211860341 13.93279485183096
31.35975498510329 16.249913915906
16.22469396218578 67.04784869034384
67.97216234764238 99.40761400487791
8.454791106793181 57.51273197513528
46.59460221309732 50.06510237223068
70.33801458563303 48.10717381044597
0.07876291909858571 65.18451573366664
76.24516308624538 26.04424696471567
5.478427024117928 36.00760766494803
3.699864445966648 88.08591878758989
27.66075274826712 6.46622601822984
96.23771448683226 60.11101354827988
78.84229461071861 74.28596723761652
19.4884794196645 5.854332118078641
15.66411651315156 82.14015816829766
33.85440870780355 69.90388668131784
56.56329400002549 33.19804491721563
27.15184427737281 43.44419180337801
62.27591654278616 91.07124130633773
36.20633053961642 36.72778552787933
90.61495630646904 34.05358800863354
45.98994112300712 49.34095370641518
58.4690374698863 82.72746357378789
41.96281763218363 60.55674772174931
17.86338992321323 94.05989722620384
10.54446077219318 59.83782284709147
75.349235598609 0.1408338932685375
27.48207036267072 68.03439749827763
54.61579884145662 33.20500729575095
61.70566410628858 7.446122355630046
89.2648272518344 96.92049096598568
31.44569977500997 48.19787713702571
62.90530333184737 49.68779843280442
29.77800500043331 70.98265910672566
39.67335899227299 92.88263760606557
94.75970068552814 22.80423291365114
47.8687018467504 64.59933653203311
97.51725297143291 9.152999584152592
73.22250521836214 0.07555260352980039
88.87961328578126 82.80243408345893
64.52043711358606 7.105992137482407
60.30978568634714 81.9798197787581
56.04540956536216 66.92950621388432
25.86768463033245 89.0929004379916
96.95824067235625 98.83706681870761
8.439020594993332 43.58643070230204
90.69403703069845 18.87330909594882
62.45193658866635 25.98029780859935
17.73845079615614 83.10587289989301
46.36556531702445 76.15632173546193
34.80229444300197 35.04568305347908
37.58775991846484 35.53721754214963
61.35736887261292 26.17844328515493
40.50924422525127 87.8570124398194
21.54249215284255 33.13036947810914
56.18810490643038 35.73335948034867
21.11822480495705 35.32184642951959
24.53785632467982 36.36477787846119
55.41086674226857 59.36306734393258
5.275653763884588 43.22003030573658
65.0443849602769 82.49481569898028
95.41905023644439 29.47338292813392
19.50187702030459 72.46463140862622
47.39985052936159 2.244323020968305
60.53452679007844 73.76609807930738
89.83511716632744 34.66514377254346
40.15789302429692 25.9985256396417
65.74685879865234 70.24230555463313
2.654006430640555 3.529720001678616
37.83582906875542 99.01459107741879
70.9395016585754 72.79170916916661
32.31723429163861 1.382817397086447
47.79939459074988 79.73569529444761
17.17638404106752 46.01800349652682
78.04335954996198 14.09320775551381
78.87493429395786 30.90769707130857
78.56236885899561 55.67274473706426
3.909980709569293 56.6131149621831
86.62168424587789 24.59133636145626
48.29079246856495 43.13875781138176
48.60305719585764 56.52435246124146
63.37258078803389 73.2059210058989
86.52812210503261 48.42760245078531
53.98869788986074 1.760054407091121
12.80363710435257 66.44929577472793
15.03337990455268 19.5729786910464
11.24981836236345 63.6546894062295
95.64324535553203 32.35208662073266
42.97315697920342 85.819652867393
73.67610554582613 55.75257802637613
14.83695601519619 73.02922171898004
19.5487514594472 2.962832877186982
99.84027882121413 61.80843287124106
21.76192153549245 13.18494104136604
83.50453670306797 41.59632091344969
19.51594710671369 59.78017872306834
22.42386333022981 48.27253245604581
17.26462056731439 75.77861051699136
50.59271697019098 93.67134621007114
59.15716921766817 10.43186632330929
1.94910484454847 16.53211359078531
89.13761855755446 85.63769209088674
72.69893173481813 45.76679510244885
86.58361800316685 7.440871206686261
56.53681188650598 53.52330833997053
87.10921951137017 42.34889326076075
30.85619360412265 34.97951337287086
20.2088195938173 54.51187274814283
94.90090069160118 7.373298925431075
50.68037804521389 83.65690257780065
75.21130832705835 51.06947776936694
66.1495407081449 64.3666711357601
35.80870374882791 53.67786313977714
36.97923091253178 61.19440188824926
65.46552634054405 59.54978637640351
75.47740023037589 22.09371984460799
79.93990960521432 43.24904394649715
45.89557928608603 9.640671149958022
14.98249752031432 57.92114288342753
54.83528342929195 86.95129012174395
80.65922932755305 12.18461979391839
72.41163414043847 93.10519348041335
21.26338084318604 5.284126311812789
97.26577643991823 94.34637699853155
91.78687817106859 55.80457972958953
71.13259043178159 67.58835054130058
88.09103054494943 89.23815288798507
2.254252611485828 53.82599018917279
9.287395980718163 23.73464887543158
53.6384305771304 27.41264757428709
45.06101588474434 88.62995814598777
91.86162845410566 81.44376467546105
10.53149304982025 7.329193859810479
98.52569034523573 32.5871857846063
73.20904349367578 51.97827450553806
28.85563430460304 3.326868823401391
36.57984431345445 25.06428923895212
40.7976361555078 76.7986467599913
8.951058333912229 29.77233482046481
13.20939211157876 17.29531120811934
19.94646224983117 9.810055294034921
8.191843334331322 88.39212427600766
89.04071112988227 1.445285370162383
56.20387549645599 29.43815726049939
99.5137227052045 2.951028252246742
42.94157680435228 90.78575080521377
15.92815483012314 98.37937949222952
83.22772796234629 62.83383624464491
75.6483172393925 64.0128826998653
60.9216717486963 87.34258330020111
50.75426176001705 30.47580560421314
62.56103842371548 94.35944971746893
9.074293496187186 44.32728564134879
30.21943148510222 45.58802810414272
55.44658744945189 27.72785759318123
23.5648594583167 17.37384023125623
78.32592154086214 7.894497221504253
15.88904923681664 83.17376618439656
49.42352187117766 8.13179862759967
28.05464388219873 96.99185584508972
2.449906846194332 5.39551859095404
99.93507172852674 51.30298243173165
60.3194234479197 83.15766490769442
22.95628802936364 53.0538903641139
65.23121862615598 9.855726634644862
27.03403156039789 9.595927413251866
10.89939971536455 88.62655621172345
92.64462147601344 55.4188890735543
36.45213073997041 51.64116636358651
65.59042285207811 84.12077591800946
41.21187587073634 0.9106771379560257
9.872773375680671 80.50975901717895
87.73197145806017 88.32121157657889
31.60110287522815 86.19439464084385
70.11009566888714 12.69039524821792
72.7390469431312 2.814054689702715
50.63421132116741 87.27002820197067
0.440553018155732 83.50113165318116
73.20066261569555 36.8000613395965
8.665687688609086 62.47238400636409
35.09513906492955 10.09418968565736
3.36472963150295 30.89513887389471
58.99613458230125 20.89146766973438
72.31464857924621 77.45206618053034
90.33563639865646 30.15400199067379
59.63488288824846 45.08125565893055
37.08426144801911 94.16823341928082
79.38147394080909 66.96475407329844
34.94070329363873 50.29996662094506
53.55064495518089 46.17567551966704
73.78755724397412 63.78471725355758
8.870495228853711 34.50239622158631
40.16071754386463 85.71904222943648
67.8461733368452 69.62380142980467
72.01891590582005 60.45911435667745
61.63935570932548 94.91008042239235
98.95541829228054 11.68003508095827
30.91793549400637 79.11435321928886
87.32115659195935 16.76942395707174
71.6455546037873 99.14039880354643
67.88810702317728 46.68477999441102
99.454534869231 75.85364690178729
21.03758914123772 64.00115647864584
14.66577734169382 88.15414257620897
70.38350147530431 79.51729636450223
60.91658550624484 36.90158937893947
24.69955845934675 7.060055245226462
56.01482349047431 51.75679401471938
13.66059633607535 35.76983972604668
83.72159624908723 23.06933901971562
83.12836460400709 37.00156918260347
77.14655320373558 27.70411320540423
89.59024779545011 33.67786975874339
37.79775810921847 75.59239614124088
80.29050292235755 47.94289924139054
59.18610871074462 67.33004330725325
32.76477141120102 19.86685724572819
78.8932044336615 60.45632751081925
6.069256295272709 35.14201231807254
52.62601615981837 73.56298125378565
33.04455750839457 45.90758171056792
49.08715519641345 37.40349185451982
69.03703959294262 15.85966525167482
8.514445238515842 38.17221702917206
7.796322004063562 34.39766125876071
12.03990805497382 25.42319866260277
77.71522590008803 88.51079982738925
86.26950437668944 86.79075067459108
64.64892886231908 25.74051373908663
49.43984961421112 43.28958329565454
91.23234130285367 68.69395151168266
88.93872598397579 81.75196946726457
78.27912891998835 42.21401424575777
38.20334037594278 21.06730595042591
57.03412281755156 43.08145395211415
26.27754502138746 34.09001660831993
96.1606118277913 0.6615765366916352
19.99087474045048 23.71386808461768
24.20257658433863 45.92926804926982
26.41470791670895 91.59044028645575
69.38449403039243 41.97661009571645
8.797289273861516 81.94371173708831
77.83897865883579 52.91559480688217
75.2043705370657 92.33983607214235
42.64910083988834 67.41904460381747
96.49387178596812 6.242146091355615
11.66462274300533 33.81508702184721
97.69095326847247 31.76637382372162
72.65491336660337 49.75925035197383
71.46408918720215 36.12322826312435
99.55635339315185 31.15727536113918
47.04917484400297 72.4815788995023
48.78841531213448 60.43125961994807
39.11343368027391 55.71611248537698
74.43592048993528 30.46237816848959
6.471947901241027 2.569467584311219
41.03553605086374 66.17391015402197
50.56796058965693 33.35575221576662
48.99746251447577 82.34673118650635
3.78233778815971 27.28409580765899
78.61455215493643 85.79110455432978
85.01165089102986 73.28380383976098
40.51613139875901 38.8685093198794
88.41614111267972 67.19734249395084
9.810035956530101 26.96358974952685
97.44429283977497 64.49654293872403
59.66651420262093 16.68546073224232
36.31444001830366 15.50325727531489
98.42913758825118 38.59414967965876
21.53017863805178 90.57867770967643
44.76864345576629 15.97052350587364
11.64202114466896 56.32759386467927
88.64479343128271 58.19786371305653
93.26277892126721 60.22148804845001
25.23290161526742 70.78492365061177
99.04409002302805 57.66168443048337
35.7459234579615 22.44850954591468
57.5828999280019 53.24630024578243
90.70871579818828 11.32147015883168
73.78551811211167 1.05538820951612
23.26893558302556 84.2977708533577
82.19016667677455 43.16060400285377
45.78272896794228 70.15218573887418
73.28547783792477 5.785607675432826
40.21854225497003 45.41285601693141
82.65369058029619 50.74458506749861
25.90229414030578 90.01189461382154
73.37773053508785 11.74277569030986
89.46531976181527 24.85183945618467
97.66645141585902 63.49928003937847
5.294707510183723 28.41774158709586
93.12663038128743 54.57770329593662
40.17526014397446 97.55417613552453
14.28961666118882 85.46523269804534
69.80268839015126 78.68947826855464
85.23713700699753 12.06862672076422
60.07046598907475 12.02110447497432
89.49333436752111 59.92020390923808
45.46888689247972 4.675252628413473
33.40651218003544 29.38270490059799
61.47273673048476 56.39292229202552
69.55305808241454 74.01384667239743
65.06769610474961 10.88809591994128
74.1438018041446 52.58159508388234
20.27426208079244 10.81422816754648
48.86767581386292 28.23935898873159
11.75617084491122 89.43452803056542
3.173714851171907 88.87241591473655
12.82731057831125 52.25439213610984
90.80495141421217 93.30684003149202
46.31105749944975 83.17123233663817
30.284528483701 92.25666326344522
94.65049505289328 90.15309445949254
50.75978812657412 54.72905325083858
58.70536289289427 94.51664685996055
45.79403246796925 78.90646267575713
64.04784145555959 1.115496933393185
43.58676800644702 39.12534485668883
32.18714044683286 68.3068099613082
22.2456765442107 14.64867177467623
65.19498030411047 27.63111682437136
31.85840810330302 70.39288171524018
88.31511271680436 99.63813813895648
38.75409429449913 51.16880483816345
20.26956041510953 70.81155741541824
39.67651611302234 99.44901836413349
60.89791622330883 74.73723127325889
16.47772547288492 58.49978338833439
35.92074812972544 40.62480999033071
33.57247292641186 14.70758677018193
57.05143764050668 41.87456624789624
7.127331528848645 6.512849310048866
4.814021995406893 36.87270694678042
2.600981556633974 11.40246935007647
78.18457622189585 23.90106627729688
53.45961463848941 49.8370183986998
91.90992219466035 80.31202857630107
58.07967412204977 14.54059563605367
95.90771264378959 15.97089215184857
46.68520848075512 96.40292336675039
55.34849890045616 28.77337570414169
67.61128410817157 86.5957450561568
78.98161061423022 27.7743361233766
40.30310651648951 13.63333307134305
16.22432766071773 90.62805945698547
19.56477317205178 11.62831042296206
64.64377539302031 41.80874655095852
80.61081163073415 90.05634484434542
26.15275555355565 59.6792593507956
57.25530453388155 35.9245315326053
61.84540887528186 3.156474921800278
16.0401985157203 34.21867947667074
52.1668114563105 38.50640280660971
83.58284397589202 13.43911672255014
96.4356098087779 29.17583731557722
43.12137646201045 53.28808739423738
95.53272532348804 64.29264848208341
72.79908861141635 85.62987441173962
81.17318169970056 79.62243522287179
37.31215621377544 1.102593862393585
82.73393154590038 14.2494924367555
79.67791333521922 88.44624256852858
83.55395559408478 46.24829936031758
12.63045791618752 45.19594366138309
50.13514409941623 42.51054290585677
10.37440134304894 42.97062225110682
21.11189433912728 27.38741683732797
83.80046407865372 61.96355217632901
40.74302923034422 82.89992051284054
88.84723967371082 74.26396569386748
79.99799957698447 63.17018062550105
33.44363631436872 51.35509015404517
80.20091063057799 79.10803065866962
15.2941914532061 13.71033541199052
87.26956188818502 41.21111147222112
49.53233653503721 33.12882617663475
53.17219496442345 86.43971822032979
64.8376684818498 11.95188685544362
13.18428083195885 39.29821485445153
49.83836172262822 60.11500888843981
32.21779861848829 46.54792427602658
54.23359267029448 78.26416133962674
89.39392983327707 73.33620812223916
66.96235779232781 99.77521250362213
38.88275759983657 6.749837138659701
20.51084196681673 72.79771454745475
51.61170753700264 99.83111300750217
61.03517390814692 33.51695478078031
58.67277788066981 13.62846807025572
7.632014817813286 26.87811471744321
28.82333969914034 99.47256822916269
66.19488793590409 19.30104537628477
88.9015261775946 57.07881813366427
44.11535344509575 87.25875781681648
15.13458592235223 89.04294115644076
62.3622787753376 92.1609911230189
15.58026450737749 33.24800122558737
87.35168204292455 52.41499505946963
30.22518279821844 52.17855527013597
19.00284978182785 19.47153644054156
15.12243519523342 80.04255713535514
61.84248883366606 52.58191194278458
57.26103494209951 75.8995262257406
27.96151979779342 82.46459830676906
88.46802868953547 79.96486853568607
96.46879855130588 22.4517256207304
42.07818370183764 94.37352799533572
12.4146107987467 87.79311844593313
6.733461145543989 67.6138175523091
95.2399828480858 49.04147470459443
98.67090614337984 84.27192979129111
0.7815612867920405 19.67269816747774
36.72626241426878 57.30675255712264
0.6500135399471098 45.30176502004627
84.58183106084124 95.38311466215941
59.99580867457919 35.07834941272166
56.08106000074631 98.43711103514825
39.14609889084424 15.16148835982448
84.16419710750547 50.05870893681255
7.829547618229586 53.75248900568168
29.6488307502351 61.88533095796297
41.91734534536246 22.07942082894792
5.812516275858383 71.36011706671799
60.46654867441758 0.8285171345537024
78.32864065325958 17.27659347720565
21.28904504620803 92.69560875529345
12.61788572250592 96.16138243698316
90.73855918978892 57.29653710415085
92.03974363326913 74.27557956764478
8.290509331669769 7.897713680688262
43.21586251404253 28.50120582997683
52.09203705424401 1.921128401574262
32.62089290224364 86.02978392999806
24.34269239694123 32.28479477295018
74.3068849227993 6.152654355241091
90.49823099503399 69.44089931137817
57.08258676699166 51.44416476720776
34.33634542396911 29.29668064088334
85.53456450034254 35.77636102934171
74.29928258264513 39.67588548842757
81.76584150003241 13.77685721077164
25.86742381248232 69.0132757988348
30.56611235383156 62.48626834181445
46.10071635041084 7.81856957573519
73.29259942271884 95.216738840716
76.48362098603963 86.68950812194048
91.59903745382748 46.11410784786364
36.04805124348685 60.61558992842425
51.49347528901186 85.34431001902564
16.22938105106504 32.40838595412487
32.69232682292947 35.54988359024212
53.08694556990243 3.907518182209145
76.96557211954332 68.67004614665343
31.00999949939257 43.55336533634125
4.645534553036562 29.25357305385709
37.17957323511921 16.13298242076517
71.66057376470245 22.66889538636837
61.9825912100581 49.05533831606427
87.03559464083384 81.74120823808046
32.35677793946272 94.86685686743544
10.60148560824452 64.57222863118332
85.21244988455442 55.56082440985287
37.00405616344251 82.33595699977147
91.85964446843373 28.70887414757827
30.59482503708455 86.37813754138604
54.17233003908575 3.865598456001122
76.65141567970997 38.08956289460374
27.00580022699686 93.25869834907058
25.35068353959108 85.18587776150018
65.30468440851826 86.48409317956167
19.16201978311243 16.10989903313894
81.49853262651546 88.37668557908917
92.03226931684607 5.845553981081072
18.50233081377262 61.19937988371711
37.96008231610912 37.39437026124599
85.64271143280826 0.6854136835394348
22.7600042611031 3.67058385754028
8.433267111147531 21.06006093895574
6.38813929039634 13.1214923047904
61.56052352416626 8.502739840807406
41.12860675238996 64.10764329897707
94.90410203967936 62.48524406887932
33.40058378863462 63.65272717697457
30.66739037758747 30.67218093641244
91.07691001925271 12.34926426694421
39.09511187541181 97.56759976310076
42.05562768095413 21.00092921921351
9.292252210520958 25.9636604358578
83.10929429198734 45.2797007264998
64.58166388079806 6.037345807835662
11.62742635925156 3.469100550741055
1.330221866217731 14.84473322567119
79.54088124498674 58.41632447424666
6.55617370993172 20.95683096306853
21.65662494664073 12.09232287664181
84.82780053727566 44.29703187612458
99.88075497891248 27.66591445758252
89.95025610115862 72.39321953607525
31.49912648120682 62.93743533482001
61.11054288730531 48.571647398042
46.95947167592274 9.738281453358498
41.81654817248884 16.17632823471919
45.05769840576522 59.66674193003441
36.17745331302404 82.98869439602608
28.47741915766582 36.39657001088688
14.69446563120218 44.65830963700462
86.28172548617965 45.60830305485562
7.641936594076766 96.51872152782694
62.71909350051314 5.882078567733682
85.11448835483287 59.6066600077332
22.34679116160543 83.75669076967134
33.05166392562689 56.1930363445347
53.30974525005803 67.55644606179608
42.0417674769156 53.39871097073829
45.3608356701093 82.77292549750267
67.99909943181099 80.64293189204915
14.86373410101117 12.85539709427389
78.07428658538055 31.59537553412837
31.15449426338353 34.03312399168355
30.59158607917361 63.53473117230497
72.2522996458724 34.18147214179878
81.87502673793375 19.57536492227931
3.834660366396182 68.23890691847865
10.99592620171324 73.05063876450465
97.57823479400929 92.55400348536492
36.78982642914001 71.40826349256055
63.43558537853141 44.3970946396359
59.98775818282167 17.76562363122434
9.81790311998668 96.44305649697611
59.87385219715124 7.362868529370532
91.90089348147045 32.5013597113697
4.335346055341026 88.84057817226976
16.97948714617948 85.85518039387692
26.85751854459414 32.0681494374475
92.23534588440795 17.24259837302494
68.08224173331534 21.35421100087536
18.51239897322154 56.09867618675436
14.80795239089471 59.88841445920838
78.21513850309212 65.22568379240401
63.44407688242229 8.635921943533145
53.66206969159219 5.924911913545468
8.499426212882659 20.12870074590075
1.683656970356839 45.03173580936502
90.4386851450698 75.27179242943751
96.57388021278196 95.15775519672796
69.28658203729466 59.68618421080708
10.84862682149538 98.527410451005
99.14283230252271 25.56798569920097
28.0530495147137 12.31091808912758
63.79952572705549 30.63550204376882
84.32284402763911 99.06523741997495
60.93844024644422 21.88075361357826
33.47211407756281 42.05412279948594
88.07204923953103 1.75348646680496
72.91644093657051 61.07930678387935
6.0558817715276 18.86891489954996
52.90023976758547 1.186623945888906
73.1803525544197 90.33764218632712
17.82293831649143 3.464074336510408
93.09019109303122 66.14945635147525
54.31680491975848 50.40692544792277
24.77885154291322 94.80261698292271
14.51816281016818 28.50892683601544
21.08722556834232 24.18258754837536
40.45256751009696 80.72953902588633
30.79092583903765 15.26015779514987
0.1194964917021649 23.18226284726587
79.29261292754768 62.31806348742072
81.93342118305272 16.03787535414712
7.139630447326781 75.02783050967913
95.76598297295622 51.87958683541171
8.619784577629959 1.099347972427027
79.25847181711168 65.14014405212144
6.658403903763765 1.679844516259277
21.94732092829796 43.74574572209634
15.97243116848698 94.39524973425888
37.51256630591033 79.50782084701001
16.567688597188 39.05946629160346
6.90448531021014 82.77322687805838
74.06540725083447 59.6067578904426
42.34959982903911 72.33137416927792
67.51144696787829 74.45183590368205
41.95934935511209 10.04996863326374
54.46958138186928 23.13661788645402
82.62754566988602 51.68877214491125
17.07877761074035 12.92955717467367
84.7579781008681 33.60142911329674
6.893173900513695 92.33433455351441
74.80422444742962 63.36291705594404
42.96179122665256 65.24146696029013
0.9829705774670591 16.93778495353372
82.4111973908436 95.32033345878732
8.494663213279622 72.12458353627802
21.02083107633994 57.51011737036037
83.63154917054922 20.80841549358988
87.78681958145593 39.11230709702824
21.92375846943481 40.20663745956813
30.35484980872583 58.8185432394961
52.82548387977324 16.19999988183163
71.12778685256208 0.2103931913357591
14.37783994560733 71.03492139578012
6.293789897884035 22.92745390054815
36.07716418361176 50.52514303371946
99.2666049245952 28.53602527572224
89.37295964011331 40.49250369939911
55.59632637480163 1.059138948931633
10.91045476922757 79.91167020436033
32.43649289635447 7.619047911371335
79.0724296001445 24.48709008900633
86.3015945772584 41.6260436395921
91.61099831227389 57.92604622272433
81.39535304810303 82.90020725383746
92.74464789918601 82.06578811751788
56.21581140836146 50.73549980121172
50.63826834365709 22.61754849314307
95.73594726151418 23.31527466669975
27.15738478239905 59.82666842586701
13.48986683114103 63.67396540270313
51.58280075912427 8.36988639244271
35.20402594667535 82.56249117605978
23.79853031321771 66.61052163048394
83.07544984156472 79.53751193761961
23.64214563450247 32.9567049386237
36.47353278081332 68.19071136657276
79.19876281448222 16.69664872721813
72.80518013274752 64.19519856645549
28.92064803792796 41.11903071323302
6.609281849844091 90.56295004132328
78.54332259473496 56.72437731261336
7.888809586781941 69.36204332908559
86.30084977080996 29.34589628880695
1.262399243438684 43.21209657586882
75.47424901435744 77.13788777075477
34.99269084451067 87.59185329271729
89.09969659762339 53.89891319150682
27.80276551061726 47.09648947321171
97.53195516771248 86.90734678591708
40.65130026102527 28.783843953902
38.40444746284977 73.86108299541864
68.10678822256237 55.82025642366236
65.55349014977413 38.57609721849456
7.300467492743802 68.48345032984058
22.74999087398134 95.36083304816361
8.233933027745447 59.66827042347213
36.93226339243044 29.87581722774284
76.29613954555352 28.28681573333856
60.78160044222656 55.54529137867267
87.25296286113993 59.9736426085252
62.8807568166758 40.42518435129
21.55043414268298 77.86022786844663
91.84182340557358 27.70363110824951
65.80966822266365 11.63013666874815
26.42054196405365 32.96249580868394
89.06858258587354 16.55814299630961
9.568193445595496 66.56837882446335
22.21107569420115 88.66004644208869
32.47457313526719 58.17577760451842
37.29407489555769 15.03696537107479
74.67535886521192 20.37846677301259
49.60630128539384 22.89589578425782
27.44294624786914 4.591822531607718
57.19346739665895 29.00628865294615
8.413847124202238 87.33975108471456
16.42444597428761 75.22654593108969
21.99617730551813 1.766863062999524
94.16155717654055 60.82608711264503
81.74755032846289 6.527399137831276
78.69210273080412 3.922660485288873
48.206428814559 58.68109954842082
3.27606446014305 90.57293094527037
25.13925946071674 92.80791884822916
90.12113493901589 52.55013722785712
24.62992634144555 30.41558965368101
19.25397645580149 40.78857419121077
16.07450468864244 19.15930895754116
6.174891887415516 63.92421245548632
2.884140654802725 78.04271115430298
20.82143719952035 23.10862848607728
36.13534185811717 21.46188244943641
8.658241983519481 11.01547703538499
35.77388618541622 99.63831212820757
68.9134090080136 80.53146504733161
41.92613719914075 97.14850885371315
70.32565775992424 87.1658579351016
18.26196626339858 75.91766896129016
57.91594730292449 17.35399408053183
77.85171307044097 41.23314596448887
10.4137535601049 35.64393151662792
15.16658312532356 95.11559352102985
53.78375666212532 68.52577417503026
69.65563226825427 39.82885869154256
31.0041873016933 40.66275642867608
29.95800015364358 40.88863716228649
2.972479006416073 1.255127196756226
60.25940940353844 18.85669898517837
25.94309546645921 53.21420521468828
19.31227031033841 37.46727865260417
11.23747786762477 46.41349771946717
12.74203335815055 33.89180351512741
51.84536832579737 0.8852765987557747
92.50118055106861 16.24395882464947
25.6155148798041 67.91624755464269
49.60385033696596 61.14101222921217
13.31387674207021 58.9614259791087
31.76815130373211 22.67716363872495
85.60776393642301 76.0441709491368
67.46519937774781 5.742744863321884
40.60666089404616 41.64274152924352
50.57368987252138 84.67481807495669
8.277625982323611 25.21384287301625
1.25398989237811 55.86965837476906
39.52406230668085 41.82578393166745
63.9655843470406 78.26752186541043
49.03810740610936 27.21729016436071
47.01749829699115 4.063780251183469
30.57191300400126 4.742005476282573
67.04007261387646 64.99363050680161
33.57042196202644 71.89308237475811
67.74903352521099 27.97727307656311
91.07698773318768 91.42722995093705
11.37223560731772 53.63980867530132
34.14883206019091 76.2905558389165
85.14129158091723 85.06531303559264
52.57505455152614 45.7298174257595
52.53270217106446 2.971114960825196
50.01138500390671 96.30811061291877
31.17675267120078 81.39302299090795
37.68043051291039 96.19398337425586
5.053679719805822 18.54790674427399
44.51461839802968 25.66631881892508
32.70706222719667 78.76673543286002
49.2118955468373 26.17512080270313
11.37772714862043 19.59302316712818
26.50554999989397 39.72171785714128
44.938744207375 96.93214684817087
29.82977415465118 57.03597986971827
45.53073372275141 25.51997991797395
45.49973777798348 98.99576860783027
56.67271958784714 91.5502671308287
96.11105001775259 69.83465693931051
33.81423053828308 21.691088738689
0.8436291278289081 7.369083908638596
80.8065373324263 26.76554293808215
24.90240812355895 89.9185096821129
26.37517511426445 45.52142398516063
10.77265559132366 44.6419807909714
41.44961353019806 47.11696147590989
54.03631767871423 71.29435241323146
96.72945437531673 23.41040326449049
40.11792220848343 48.26615629314866
30.74371398416271 21.93420284032042
65.28966303503097 44.66636633403721
45.05187452488268 55.81126134767806
99.44228833898596 58.79093151045697
16.11069403375022 64.99055203750711
43.30071784414382 34.56253369153154
14.17725223283802 54.53553333388383
67.27059382111938 56.384853723151
98.9286214139445 40.80176713682867
66.7802735748452 11.30228961874546
53.70423582161899 53.56022145575763
43.29949240201301 50.50569494433275
0.6621336511732024 56.76290733756405
59.08743617471266 34.42510692774691
32.78036274420381 66.43338267720601
3.97434500940998 47.36782054965094
10.59960337127366 33.73768491983819
26.25113482029185 29.85165400765569
18.46110013833643 92.28827067849015
55.27534257791241 43.09845190879849
88.06227601963099 28.35964798675629
53.7448105018351 94.49457519000144
89.88876108599491 78.10874958559675
74.50888325225081 32.6466912804656
76.62143872508788 17.3594285430977
51.22469910794607 10.1794349278381
64.88207616658673 36.5240946700701
39.3425965763123 69.54599169512919
65.78197386857109 40.41850082513412
35.21353343319808 47.57081776409682
31.06583098242738 8.911152061282712
22.08965187724278 98.5740323100466
85.98514429202733 62.71285606411296
33.7014125968709 74.15810435830663
35.57208352635697 4.418506607408257
1.011119788399151 21.78376387344007
59.57938955153073 31.01564856358404
3.34135985936475 18.92757332597984
77.45792946938531 64.45935156528837
77.74207272501327 54.01094070520649
71.89568091431906 24.38847626527151
75.25398160207183 26.5479706510171
46.27984525932417 71.86850596944534
81.47778165047589 86.20088784216233
24.32076045406365 5.963726328621683
0.2910056215713368 0.2587753995152009
29.46828373768992 6.647918673691207
21.91615357892471 41.22594391199156
82.45752205275626 11.96564006747711
31.62823233354972 30.2027891180436
57.11767954799373 4.257831554551241
48.86411510787264 22.10141266919481
33.94441350626182 89.58570247903802
94.24876802699761 17.08686174776766
37.26587194110551 48.18420250692894
0.9718453747824158 36.66637670683961
71.77513826962769 8.237662139138752
39.15422465846612 85.33800450428789
11.38066643985618 79.00222504096168
68.36146986759633 58.02103401982478
57.84051073606357 30.74849659606485
5.005820686830704 40.54835373916302
51.90376070522506 90.95739463564766
6.597894919610682 77.84596589436001
4.01961927162251 14.46122281465282
29.2611127926559 40.08036831995783
54.53823634650196 88.04339348602214
43.79852712188871 54.1918566312378
94.66160211624874 49.95476957915591
63.52545924204072 32.47742186413809
16.89782272679448 88.8959419685755
31.99862137486711 85.16458875914218
94.34060055927428 45.23445266670522
87.22699139132571 32.19908428801088
93.05398572918021 14.44925254881662
31.32419586982178 5.461742539768231
82.7341506376284 19.03203194601455
7.925037207560041 81.2619046720063
54.09201704299395 97.66219750784205
69.88743434808036 38.82640244800064
66.25686003147891 72.01686646832023
38.65724244323135 88.25280783763888
24.08358221654322 89.32145714018577
40.47922522292258 74.61217467044055
60.41487521881284 91.19916136833554
36.13853986622699 97.61328477712135
43.59379413748813 11.4013546033249
68.36064914259944 10.26004709803614
73.16857373413517 87.39699570958588
74.28795260027611 0.1119454913333381
59.19721182213417 87.52922004674387
60.75691114112846 70.17954869384893
85.50156254913956 97.31962393210419
81.79800578460849 74.65380121445837
21.54926259086367 17.44089008393367
44.89498554159018 86.56183907049279
59.50194805349157 3.852554137181489
35.34874603810615 77.69344124135011
50.61704925450471 19.6992243360388
53.33192948609565 78.86533838915385
22.29965103588213 5.523794385657642
91.11893333013626 5.343600777112771
1.726135890238124 34.97189106511851
64.79925525728837 2.814500527803162
30.98011386775177 97.11201779552519
2.706460850872229 96.19485055414771
47.41199153879373 98.39939646267581
60.57198257422923 93.35075379572918
3.936304273799884 0.8135990086127152
21.50542093002057 58.56871223712358
92.74680814645434 42.39270909811527
55.77949599597219 86.57427429014392
87.40521728807933 66.64171340835829
59.0938607505048 69.20668365138749
77.7192571026457 33.35731894427628
6.660391243251178 3.472495716638845
17.36907003584081 55.9724046472578
52.84907348079975 95.09808625496305
34.69048989101388 28.27032707093654
37.9782796081201 62.84098496254634
97.17408035490411 85.88695651450134
87.134603875274 91.85662322067925
84.49433854661291 20.27925844181201
67.84537638103437 14.12093204644029
64.44185291976417 8.172057266512367
92.94570024523638 6.401486646731773
97.59239518393221 70.75746103621931
90.39825779668979 47.96273592463509
69.32702315178622 13.26367559043421
91.99813231716703 22.91524049076051
40.39114063991686 68.02467581047198
23.16186777402129 46.1844669061032
37.67632525264907 80.58488779461851
61.35278708815589 71.11855149251571
66.48072690804635 50.44016333124156
6.960122784253597 11.34799703283669
60.33837510046516 67.26280679826043
34.17560690117877 47.29683984297736
93.2909008836187 17.67142020147479
14.16764168032418 1.80960614176644
78.11582209682028 5.698312317321522
34.20963282243437 52.19399488415922
31.51300526022767 0.6475746109199492
44.33864682123159 62.80702887085422
43.17854681616863 69.14818827786054
53.3911322236921 79.92418551450504
85.95335455100388 80.46077678966086
1.283356268493185 76.86387837403782
71.91672231547929 46.7022224997809
19.21742112067194 20.54985909260076
99.47040711265514 14.48483663289839
70.09741102553718 3.842432614995023
66.95146689376453 54.23274550122395
81.49286522442948 87.28654761097297
59.78925844739079 58.54773480323323
45.87418533750468 60.38810752943598
62.39788895950876 99.86890582914459
79.42831233088874 9.479331167651873
68.24274347808658 43.4654619805804
27.23267397613931 26.16446241797626
29.6132233227486 32.20485974052107
88.78773788860325 88.38002487659053
39.38803979736086 91.88395483096467
70.36032492995665 84.23188186030617
3.399961526142683 6.899497355958165
32.40941924372942 47.69516743791784
36.93268127095002 96.98904288039063
17.78214422745083 63.83592353184334
80.69198678725314 98.15483176159483
58.7302520153449 77.20632199956924
51.52106388330752 70.58619219365032
28.37446037556752 76.40955730232517
55.45201142756947 20.03661625490943
56.26532111133825 84.43979929462242
76.33677265842016 44.3023177499855
5.495529094749115 26.62131826818358
62.59511681517233 22.07607440266009
6.161414664976929 12.06756238968837
53.72036252779429 40.80963789172509
23.9377535918866 31.26375754980988
4.012776461980089 93.22217279872388
74.12816267379634 75.38952702009618
99.45120315753577 5.742334203622122
25.50772235593613 76.36715726657043
87.02204131854589 14.37980502574324
13.9302780290152 70.09566059752407
26.80260561424295 64.28829349633233
40.11246623006284 66.86471150072879
90.39433218911945 68.23383942457144
9.838312223900562 76.0368737126616
92.81906754720117 27.18353069261801
39.70228994468879 49.26583660910163
11.24260700336615 21.70140865980514
89.39362361917028 99.75868291109288
53.56268644969575 55.87357192979498
5.252347525079418 6.702726471928026
94.40959748185659 29.77495789108579
52.48372751562184 91.88609604953443
53.2107328223103 48.94693672275329
65.99299106316995 0.198654873016657
8.394318608002667 52.8393838962139
61.90412907680253 40.90619765152967
93.16928658508239 20.42007162430467
7.95159478113439 5.877506884332862
67.47684362824859 50.02029668761232
83.99037499762403 9.457425876136396
73.02043572638088 60.01658553240681
86.05078435543882 85.59002219429075
56.95020925596113 77.746420870591
84.57712920968883 16.96944821475217
56.75137723401388 94.68887997256388
38.07547053066926 1.842695449688134
1.506270728978329 52.9451915865588
82.91657824014453 47.17983612322899
89.91256733494566 96.05594161594195
7.550341424329037 36.30908456250416
18.91895500227931 9.608072535584617
35.02602174171929 81.52671621598608
13.8202522045046 24.42123979067347
50.94812001804904 34.32132827326427
80.84749046520551 25.64397307055004
71.04271842077777 85.07688052570782
79.81234582523227 73.74394436236658
69.71647305692117 32.90217401537727
47.04578271351597 46.25739997457273
46.79609990036475 79.31551985307344
58.9490111148644 41.15653956057682
29.85968056179089 74.04482070988719
17.62290832616795 81.97927800507205
86.15291901523345 59.77076790878596
99.58419580898212 81.41199979127687
7.070893219421672 60.08976092050303
88.30709406163486 75.18467617826178
50.91522517229608 37.13573019384404
92.15028909226733 91.60106760886683
36.91695358392441 37.56954967290307
33.76397535658905 35.29395086421231
42.40244232783116 42.2698716103376
14.39037203897352 67.40960625820901
79.90565064326107 33.6834163787052
32.26319166717695 55.44886588587907
29.24045585346982 14.24440680506286
20.99084343137719 53.70854515235354
42.08367313913382 43.28060151385503
16.67455331731142 78.64338630898904
55.566028653711 33.67425194466627
65.66267723924933 25.5586157435813
37.85341777925576 93.41339472592031
77.1633302891272 42.18763591983843
47.16146177264621 91.9647516584736
12.15647322700593 74.27189449538105
62.33590661482454 19.28840984003291
41.29660814679907 27.88728072738642
36.81651905083691 49.85329701177886
5.919878832694497 46.19060137789719
55.16157390424337 80.94993281176585
10.36044134070385 76.97839308743052
37.64147430085669 38.40466636314397
59.72455552596792 80.15991756308202
22.41723598465551 52.15883587058093
46.71408017079576 84.33854753166976
68.29989716242025 19.5536419922896
83.52392880806215 64.66021684416516
44.10317775053617 9.219022739681233
89.65499130950121 18.61650365725279
71.66003045360978 45.81958853008803
30.3336300384136 7.035248778466114
84.71985208673712 40.19510323478035
80.85057931917729 38.61940498091172
12.36256106858014 63.66321255281311
8.326838310964105 24.13660896840841
13.23888611565136 85.16133069379694
66.37326951905622 61.17803337772731
93.53077089758438 21.41010471512335
37.95874305898227 29.75362093269958
94.44063853402706 2.884725383265925
75.35257455862801 57.00560568719284
85.16623219226757 88.39691412316425
62.77829160157734 17.44037267264813
47.76240819237448 55.85088595812002
25.87723332556832 79.36762434194223
3.156464636207646 59.6870002531296
24.84665304513916 87.71834703743247
92.08093694881241 61.69974651146912
77.91095378293173 68.17773852477397
92.8253460548452 32.13510497735555
44.22574504004544 23.73809531622193
53.38836612552228 35.91052077857692
80.78606894435964 27.90407523884341
37.9407837379442 60.72978704410087
28.42152860050897 18.81902555091118
48.88845028188191 64.25645353007376
0.9977767378946309 10.97530945506507
87.94255587871903 85.60539354439815
70.10638806441976 21.72623418085167
3.592470145418249 96.94261406206404
74.05511680099563 53.6871204537527
73.86947182390436 85.37890629541104
22.84399077073962 40.88116357345869
12.84738227861043 64.5860323936832
46.42445587234407 20.52376615209947
75.37044792886761 86.87862761295723
49.42119032107546 57.22631010396648
35.75096489825646 74.86575092033597
36.45499901971909 7.974224929145884
6.191189405039189 38.08171651707369
44.74033110456556 52.18691494659232
22.65056980824685 6.589795490386493
20.96932262160481 94.92910709466386
53.0661975288176 71.04172443808947
7.238209120923769 78.64719475584165
19.65223041099297 30.95741077426786
11.08416518466009 58.88059736066845
26.75168493103869 22.36380216658832
47.01735973116334 41.51276684626741
21.85926796637172 67.60565169855501
37.17927218254183 21.23698785653627
37.85781020539623 71.82815678941033
39.63848939515697 75.29439514608454
95.97822120620945 4.482878392675437
71.70464699851041 37.8667005649215
5.742217095041893 48.03497434185518
59.97069761903961 79.11578732352051
43.67714520238518 90.05897238915118
62.97591589176471 88.31130028396348
41.64179806760036 17.35735391198967
99.71628519176237 48.43337725051076
63.34775895970555 76.14164699584579
36.12096399176714 98.65520545538507
17.78361347078497 89.4038054945871
89.99951197757633 81.34540116869296
41.55070614575168 35.84133778809973
40.96887212968742 29.9798634862979
70.98602444300602 8.969699918008336
42.99631859557232 48.78536844215471
9.104429755096097 73.02169609988816
92.54511396632405 92.61938760157332
94.19034166739195 12.4904516731175
42.77817210382029 7.030083597173287
93.87534751815441 44.25531445639705
60.69742939907411 16.97725524850224
82.59311810452989 44.3293120746778
82.98834329136933 31.24967767012367
99.73423174501016 18.10610501547499
96.30574597882257 42.6701808957032
11.10582538099852 43.67156209459246
64.9428877214183 89.27111688677421
33.04865743346645 80.8629769311061
93.23588725456089 91.79410381005876
80.37694371843733 48.94781082114314
73.82620468140742 97.20148416033285
65.46018245260318 73.72769930276337
81.38951770163293 56.34493994044882
88.18547428959481 3.986815908161343
53.00683444597181 25.6656089107186
38.56814207382224 12.42859924565175
21.83428549901889 76.84113630653721
35.47857300809881 31.03736718645351
85.28888514743655 42.00758104347922
59.63511018618198 66.49864744595079
17.87531561629047 76.84282788222943
52.00710476484652 18.74764704771515
61.76791727096253 36.14933218534595
8.550127309736583 93.43935760977251
59.73644486108049 13.76216873092443
49.26512263325995 32.08401746288146
48.3133692514732 62.50866432476911
96.69781482449365 79.88277369348259
14.93753968898858 29.47574589162502
47.14566379158152 82.43282960977652
18.98924589106305 95.48596771122271
23.66559657422635 67.52510153311133
85.25523379098358 86.21420259670438
77.85608841230538 69.3043827952894
3.018192269709533 37.476972720026
64.56050372632276 35.50822933292149
19.40704498582735 51.44602526057096
12.71165726263481 56.13959207095952
71.08195154854558 16.05302577443571
93.70184024071786 53.67910336038144
77.29448354452559 78.68625044317027
10.82189929079214 96.74104067858181
77.5954825058832 57.26310693999555
60.46067798791381 50.85827740581665
41.63357047731647 67.82497243177568
11.27168592360706 57.2695172985934
88.42712782828218 7.236255988784527
11.09003265966128 6.332401861600417
34.21206983537731 26.46045435872886
43.06200607713659 30.34385600685143
2.765242524301889 8.668710355819105
71.66386891113304 1.110751609956192
34.41915082987914 54.95447058969847
46.14687033164068 27.33456614507182
89.95227622279964 55.60099172604809
86.11769955104045 71.24976833347057
27.19740898643986 23.33107845913162
73.99321050228137 4.000631171680387
56.34934990948735 88.37483856878255
82.1930900656368 9.718271043598245
24.49279288301343 43.06153669867663
87.45193859118579 6.78908966654685
66.19536020581278 13.54661731060792
80.7354173586919 40.49780868040458
35.78567025158397 45.81532181901363
12.0953704415345 51.63480685117887
41.67606148547119 71.63146133825292
23.52943924516562 58.77154074709221
39.5852045700551 26.92055626464682
52.54661127563763 23.04185486837654
51.83463207333849 41.40059312156167
83.5725554669938 77.88459313897235
14.27424789625081 60.80834257627241
98.34019784258233 28.47893395807838
78.38774092199463 18.40208765442613
69.69914987212259 33.88012139510443
63.66902441965426 50.43120627537074
54.80435096765033 64.10311845035838
43.09729693701048 79.80479097396618
17.95437733895676 87.41156456670994
19.76964587733706 17.78463448381013
18.74260769800098 83.74325810993479
69.34113939418212 84.38347573368628
19.13416258280944 4.827763123314626
78.6236989584191 82.44121076266347
23.9903186101922 41.20441854757982
40.04976046326357 24.08510314135177
32.71113024257217 73.93508766840856
34.4435444937784 51.19608534913873
74.23812769377453 90.38272253167388
17.39597635976876 96.88139789200235
81.5285346573168 89.47715767977708
41.95651978690969 1.680051150969573
13.26084740836223 80.29751508348411
85.41929400583406 36.98498203291791
89.49993916532199 69.6948435671503
4.147961536815809 22.66483010717459
75.84048425564183 47.19655157455159
84.18547747757263 71.36224306061004
37.87965089528699 19.05108136776029
52.69291110852251 62.17767388726269
7.47676783907681 8.582889158663626
76.65055226337063 88.62800713734542
61.5831988458311 76.73552804363064
77.15566184062874 34.30752692481767
11.6471558131667 81.66402073431296
21.11982553876942 38.53549325169603
97.05387274607253 18.62287857761787
86.35928869641161 52.06657639139206
68.62303840022564 23.23730430931578
44.90086763682254 40.7258848345714
34.62897308092959 57.73935713416932
31.31326728719334 84.34232562266121
59.91456304446577 2.910946486234927
94.71420981655331 55.58545463157175
93.1328026598201 74.27241352580126
93.19557293295117 35.744790016799
49.74041860346575 72.64421914243974
28.07507176044111 52.69833118497821
57.29273325126438 50.42111593235655
12.33205658898192 91.22517492347713
26.80344596997038 87.62041004003801
80.3410334401425 59.16741479145326
98.63885690756246 13.78226224597217
66.40464320219722 7.238627631762933
72.63572627758374 89.43470402222371
32.75922467125529 57.18462289080777
37.27883381997768 33.67093196083987
85.07447604495138 10.96123571549831
11.02609043842057 48.10060452722909
91.68893970997229 11.65550065239023
75.43504637875164 33.35597147099685
10.80463369641096 62.70416878283095
17.48789224038077 39.6199700784066
66.49731092077892 5.152386688447511
75.27253305174537 66.21986605565962
94.99982541279002 98.59230140102179
1.205326774846392 18.80534803142724
1.42905107262115 32.91677678729203
37.78831709291957 87.68316226414312
69.48279296644169 81.45682957735731
78.3819211077291 47.81821875830209
68.86271993773224 65.28125569834602
31.79422782040291 15.24725401206491
58.98690885266165 79.41919292099092
98.35529503389023 94.54619670683586
15.51224337957279 41.62318871769489
62.04804591436218 2.097806379622319
58.7880099487049 30.31599581291343
35.13801591977624 33.98374126199727
72.13554082687395 82.05331845600831
13.97827535054536 62.74639066601043
48.08429544716788 46.13593414421644
72.90563075346002 88.46586185223904
65.49973792452325 6.648230542571889
82.32096621799488 10.83832340457664
76.08471525068492 51.67016089681684
85.53891783883022 67.80380444364226
38.44821256924808 95.45840196184811
76.47593565667981 61.9060059606421
42.94591552154424 78.73056128805925
1.286496426837889 59.40345115496592
61.69103180582426 43.08289668909541
37.33522596468492 86.76996577118885
87.48894909402469 60.97562017850836
91.01064448195373 80.85710051712184
46.39419410340139 10.67425311086182
30.1965252325872 5.808634538320306
98.16268451938622 21.24156670948424
52.31482704087748 7.531757735113114
53.07246018033505 69.39080015644809
62.44203797333449 59.09274860614976
76.81484952187844 43.31952630218861
40.64360104432716 25.03946894995944
41.08860949582798 65.14320318490275
64.15454810062742 90.95785607899968
41.01024254580439 85.0461976769583
22.64855276133482 12.51331730983278
12.22424184538515 99.73925751015952
78.05228181721834 28.28008408644617
19.15887176425129 54.32701718954269
15.07137097497863 75.96482763748428
94.4378136357774 99.33599123149428
56.35677796274906 69.88900728809502
27.78560510491164 89.2453060173754
96.53988445423784 83.87430363802829
68.83444502391798 89.79558830396591
29.6223273901329 66.13139621978121
67.32532042369976 35.02825903286504
34.02379543084886 46.22320287629357
12.3672021196179 28.1789463608548
41.6516012074289 96.13613144479267
22.31446514415627 78.62530178694908
89.24226544111984 5.525799997142489
16.90042679550064 17.75172666016671
32.50818704123212 64.49831462775194
39.47564701565256 80.31716452453892
87.22976364481377 12.72551543921031
42.15719879365408 28.46809316771784
30.16870932179154 68.88681989456207
93.75908738842057 27.93840147975544
64.37866028588866 13.06313258946959
60.88063519244967 6.875327991306328
5.275533092758898 33.12355446073902
48.83027956216532 54.33986707935792
63.73740850324737 4.34187403490958
8.533975185579319 28.79265589696713
0.6978212969782268 54.9435222909256
42.82416088280986 93.60261088639145
13.33276649364319 45.98932379929548
68.65816734344088 70.38316095199897
23.3529033762848 78.32471489961418
59.00686513593066 17.41798922392405
80.31999581710787 65.01877692044572
2.233622966196527 81.86135015392777
93.30599511449402 43.40348650413402
23.43709849848712 36.63301965262252
21.3106932385417 78.89369646489831
47.11699446425091 1.20041035195967
0.4713206606208918 39.50583261190195
77.84132931416801 84.15619850120514
17.24977847789991 91.01277800351679
5.460712307732781 61.41432230447602
57.6576223936964 0.5848007578947075
69.60290282307801 28.66818364950152
47.01944462001453 28.02473210333244
87.87586128010327 34.24267216607822
1.656801911714947 87.77415756201783
58.26994554441729 87.10387055898634
84.53022732505951 77.90764730179136
85.65221386543023 72.39297045253407
59.78683333875964 97.03109938595097
86.76461871290178 25.66973101039319
89.06097086997053 28.71570471912712
65.53155749847998 17.13090583385302
77.76083007060703 82.99430191491616
89.37295671974714 77.13071070069786
78.11057558640925 70.29402554453183
14.14149376811226 84.46261056130393
84.99571456732876 99.94303404973665
98.91053296146809 51.67880946991563
31.2136802254647 98.02324119951528
17.40382692645824 99.6450466545311
25.95608245053367 31.76617610230164
32.83604538762182 24.83852699881156
23.32723391063455 55.85214642384845
97.60177378169618 46.06204487405664
33.81658517336841 41.03892150265419
99.61128759938282 45.56266034153076
61.3006482692358 32.315832767035
24.69187119808741 3.180368134082829
28.8840887218963 38.23353870938143
44.5281001961687 37.37845072142883
94.42328115087452 41.94396625366024
23.98761286649281 98.95064284915333
92.19106291999809 34.17910516500928
9.570716568394424 85.94155367108867
1.901075247049753 68.46347410904875
9.550223996322758 52.93220064323344
37.38479450443039 66.5546301938912
50.34498775051583 51.96336019178349
31.93899814679509 34.79644850570006
46.02754533758534 46.43001322014226
34.12448931150998 37.1395538986908
72.37966171281217 66.24071722000561
17.12933015205542 67.53052773617101
19.31296980155266 36.34665127929461
66.7443255486412 28.25454412008218
55.29666928819137 69.67645408554569
63.8969096134872 23.11706173175391
99.49173157162842 53.22443011503356
37.4191869895496 13.96794263036981
53.85402991582674 58.73863869885166
68.40376259410952 96.25062945793677
54.67859174542901 70.49068620034637
28.00841583497 60.51798260735651
43.87333132259379 93.86505959295495
57.91054890636099 85.97491377829293
75.04576324298715 42.53572079008008
40.27593584693636 5.594798511465042
15.27655156826087 87.36189733286375
80.68351096343073 61.23109753781031
87.49434018625651 67.69491663385303
62.96695929193486 52.4015780611206
98.68598129700379 26.46692146837879
2.934991678909252 93.36294411470968
56.97748509409568 34.99048868681404
80.06713599831316 67.76680340735017
40.93083018437267 53.5439120970791
75.50169854039095 23.15998434234452
93.56708826435813 87.01228522365628
93.73449131852951 95.64746610448303
14.09199702530932 20.09724292035231
54.49748654051423 73.34111753064465
53.43315884942361 72.98015613626362
24.54977903825936 95.83181840899373
90.18590470918026 41.27635941459587
5.735271367507003 56.93755531100066
57.40235382180073 61.31162117514086
54.82463337841292 4.672509680533794
16.02915161318491 84.23894968886688
79.17265614642631 7.246083859898391
6.605290072572484 26.70854956189613
72.56209644281056 30.29040113504899
15.79152162681621 31.43093161518889
33.71507470679643 96.17842778960564
41.73643939770017 98.93340897861592
14.13105854456191 92.53514090544537
11.71300675227864 5.45579923088737
90.26641307469487 7.062692900333991
94.34989323002092 18.07449750853639
7.995172091061828 89.42965516832646
46.21894125721519 63.17423911422673
96.73249536319244 49.97827293984921
76.17807360704403 75.06676970660479
15.36073096211683 30.45242652562519
66.33948877037541 21.78121981123916
9.9244991851169 50.0175721101153
82.71359051571119 36.02024889332731
27.00583794135188 52.95503328175337
87.0230328658624 62.75162930200984
26.46570302217152 76.79945264594949
54.91114860145531 82.05761206252181
43.53741025496926 17.35044171834271
66.5130696320564 6.215014659516217
30.87407855657661 74.38192896936012
90.10786682306359 53.5190023585036
50.9490155281275 53.71641548413177
6.787209352231304 55.53959833166199
56.02424073567284 30.51287348666127
92.79681908687769 19.39365692676992
89.49675813465186 95.03357192115416
2.308760117775131 42.95265601681668
34.20289470499574 5.660416495227862
5.002855963025868 83.58575366029001
95.27263031325796 42.42196220613695
26.1527968150136 40.76511345728889
86.70116699402044 90.87459615167491
67.60291504616762 23.20142388196271
4.237400727963593 11.24059194765058
85.04280272166696 81.78501420904357
24.94375416557524 20.37862672799159
37.43293949650666 20.17401473146601
84.11456406813622 3.610553017952459
6.873144312036494 71.28965347063118
47.23795604528799 75.55079027125592
18.16904172630273 20.12358632633402
97.58689148802927 24.01324423021711
19.80481901333771 85.50753540925592
3.749293556832714 87.13266419327161
48.50926418385576 32.84470682648665
49.95503924355079 63.94438530661363
8.978629976900754 89.13956544317909
44.39249089259368 89.34827123804449
39.12313736147151 40.03648225948446
42.750130068645 54.24958213917606
90.96641702801359 64.34714054328242
45.83003590082568 85.89787840184039
42.09239369989614 6.266748730035936
43.0654654966193 40.19866454026606
16.14023429997828 74.23004050470925
95.9891216949573 44.47129369548171
67.25733972409144 43.87621019140667
34.95279193543826 75.580316514316
59.36744739647359 19.68398276546816
75.11113724588593 78.08989936279168
49.53258997607779 10.86735567223345
55.67802610535053 82.7093340140658
24.16504120313944 34.53073842407284
70.42838782699293 52.85033530512906
93.03821945285804 7.466047278374834
97.08568730080614 19.70676602220563
77.07495268644109 95.03750459822344
53.99081920028142 92.53420866455339
92.56448406652197 33.2244338516617
53.27532312576464 77.80165985032262
53.77666894520988 17.69991014665124
27.78874556697768 53.72189184106421
8.089693729677501 19.30486045528969
72.79685220022928 63.18733362426225
48.99763349918992 74.20566215243542
21.75248420559693 80.78802083288963
96.36354346706148 49.04872154073333
68.92915771499021 30.4208440171635
17.20495826886419 43.05030968674023
25.21881281349933 2.358013394498648
23.58293659293515 40.3037229986053
9.984259935003857 98.78268116305878
50.4226492461155 56.84869050966498
57.61420673636418 8.896623281962238
12.73144064607838 0.6803386515259118
45.1767017729299 34.56863614998488
0.503563214785379 31.44389424408593
38.07104609585744 23.96090232844434
56.02146743660522 58.52717907191199
66.55724349706014 95.88620748616533
74.25182946817534 48.36321846826238
40.03616504426337 72.54586008647703
75.53476740175681 71.49637163544172
56.84250770471878 45.38841505103108
17.34204051232699 49.60047883422748
50.10662146743671 14.42170188626539
51.66859382407327 45.29477025216634
98.25877950284229 37.53676419161436
68.26909276584044 61.30914304149358
78.99356764793913 50.25729273911097
31.75596130216697 88.03349404297683
28.70117976991145 64.46256018092868
5.344242006115245 19.65690539482782
52.90202150274451 63.31627959616444
44.45088116336394 41.85733279007924
81.64397354708289 92.60804244450239
86.42352415221826 65.00971778353454
38.39946126602447 68.07074800519145
79.26815019286408 18.95137562998289
88.36149320376117 60.21489809853648
84.22409839506076 26.55109626536431
61.23901229073673 1.486630398221885
62.37734878861684 64.09223512739017
84.29362873186163 60.26895050526345
61.04895512531748 24.2823288709344
75.72221574211687 81.93239025012038
31.27073379762216 25.54728391413553
43.84636888518042 10.31149728526289
44.87918575687301 54.08329679617264
16.08339891838135 76.12737014351856
34.91672801616585 9.125001354966125
6.425491771530202 39.09705106020581
26.75926058371288 77.77849683612573
90.22396677743581 43.20203908818028
59.08993945955353 28.00161695525369
50.92698840170684 81.73931776039777
5.509409986719266 57.98965114800198
14.9704400275898 20.67338554754908
41.70174047065578 32.01190117334612
20.74190820409933 86.15802871885413
24.26724640265212 16.53979660551392
63.54261545232941 35.35700223794093
25.16311701727675 25.63284338634324
75.45495199445311 65.13032978000054
4.424212244774907 23.60682377768003
88.32655508710042 63.99064377919814
60.99474632461978 39.02244585438177
34.39354776586609 48.31784041538621
50.38783485944834 50.88603463262643
6.150309983467247 60.70138769582626
32.56958881391575 29.79682296734151
18.12445143438439 67.91912030928405
36.28028102888548 42.45679016062518
15.29642820951643 42.62822390298508
84.27477031764333 62.87562847546648
68.00986459548905 75.37570334654816
13.69722152311962 77.28094282012535
20.84421279036199 19.2120583874599
69.85556747529633 30.86090129986423
47.42522223163277 10.72127038472546
5.954274643365211 83.17377179924401
42.41657701787658 39.42016177986949
81.21265626951698 99.11274901936386
61.4432267823566 0.3692670879504558
23.45640613895053 91.18702878078867
42.39378129450689 88.67454432695696
74.32862323204731 2.097040619640636
66.70626563210709 78.08014641226988
71.25036021532517 14.13453530827648
40.9032677171891 1.907331041475143
82.33364572451026 0.9930711767760283
64.8253428991008 88.15360612234313
0.8106239986616381 93.25130093284436
26.3729314240077 81.09062954700947
28.95560011144427 95.35352439014899
85.14141071762425 38.01557921373316
73.06049064830158 75.48228125948091
90.07105713584379 63.82128228268571
57.13772319275126 59.13985154320664
4.037109296331532 5.145167500992645
51.37234540642073 50.39474113069155
53.21571519889511 72.00086518700274
85.54496570705236 77.92110174825432
84.30383995907002 87.77642925221176
36.43836765825143 58.37844388779289
80.0344296287626 36.61939547140639
11.5617451850513 82.6857616302097
22.78870366278626 39.72256435946068
91.98857585047671 48.94237818548481
84.49650742071161 72.42266924769248
73.45495133744413 6.841103335201737
68.75023949732537 39.1824470513185
20.74578185760406 26.45483858329992
96.72579671405416 78.80154676329046
0.9558191875269559 44.25749668615327
66.85020811828885 75.13252418842032
77.63162921100555 9.645687143827994
85.41084177876223 52.38205679854911
73.38804154871353 69.79499975980302
73.94364614926462 42.93125348069325
75.88587584804336 1.102395559123567
67.0235629150327 30.1774502151304
77.14271243015421 37.1516129184225
88.12523767976913 54.26031960913486
17.00251749404854 94.73457941277941
28.98845857197744 49.65606121631782
57.75118454235155 95.11562043458902
91.91679978930367 79.16863047311868
25.27289693309699 29.58760189703619
13.43380497456582 38.34769325417969
91.12010421088415 4.261938811574566
98.98418858883149 47.67908220740097
13.68318402825576 41.07928570749732
85.55370267249302 23.03084266858097
87.98213658598415 19.03792231421445
95.57402796754862 38.43775970287582
3.975432000426688 75.08587141797774
49.41150094878612 52.40045183396202
65.76670887585792 88.64759197635037
74.87985272491544 76.25518668953433
19.72751436483072 77.37291161383479
59.7019396710706 94.97130926893163
94.207219258405 35.95000219536599
27.7463868799877 99.76961261040846
87.92650987016147 31.34989543322299
44.50289850425953 98.76276143510972
50.32428797431415 38.84339129197407
98.01582134336103 96.33556880993311
25.12367593137655 61.06371881974184
90.30593949550112 89.3775486395478
81.66734928162447 28.56924563583625
60.81186490543437 42.43076772415997
2.949940070728186 95.21208888428603
6.403485524352197 50.95883535729752
29.72043628914675 31.0979648727958
19.12615519525711 48.72218765165294
81.44901805296671 49.09848947621816
49.43552062849386 17.33035400592093
7.40869402056626 57.97937668774021
6.380845977037202 58.56789409401976
8.053371704805169 32.52208001159865
34.1845190001549 32.12356806732272
0.4961132138900926 5.55637143648084
23.84714328849239 35.58214058455744
90.55842792089544 95.19281422606433
55.02259090884632 24.90452726051406
32.32083250212359 76.69133805501073
50.84652806892969 73.86729092323353
22.39969960105156 25.56702442913678
20.24095592795689 48.71068579479537
9.276696609963176 97.16835414550511
69.14436571227185 26.76766137038335
45.93427707100589 79.9639677781725
33.05718070254666 17.7865700596854
28.87720665880617 46.85178792864482
34.98505846978195 6.383117410298792
95.75571011412656 14.84734820169715
25.05583607924663 69.73150021665191
27.92380686486223 95.91306191303559
90.55167495306246 10.2856148537121
80.70844284243765 0.09523229922866461
22.08551180983833 20.6771859422449
19.60001611463387 58.87601632938168
26.86211308903639 63.21923071980619
94.92113695987081 9.369654731886671
15.78281549777411 47.21110221499996
33.50235759581049 7.796149565776881
3.58738020143192 61.42614923932256
36.62056681228069 70.34538842538856
49.39576741558142 77.35674215732313
20.52702181150421 78.12915507121818
8.600382490536806 40.97407941382987
36.88682610306894 3.198381490143648
82.58465415075197 91.09586263718057
87.24640820090443 71.39647468795704
26.38864719163043 16.74861921899206
86.13127985399407 56.15992702907742
59.59444449693488 5.570037225110191
97.30782439208542 0.4694329000843601
12.33839676641445 78.86129533474589
42.2227611202612 73.37573522256201
22.76624172028114 67.04618566047407
88.08781246535854 16.28231948739005
44.6358909432473 66.65156492935334
61.64088531587099 86.75016732753508
62.97859124739607 11.73387704101072
58.37768264015334 23.08673447433085
82.30918600615765 59.08965466775056
89.20900832819414 89.32360631816482
31.56891209990535 31.22804355649195
19.77061639120708 16.76824980151981
17.76901801147678 80.0967200800298
55.74623797762784 91.12540498095717
96.2315317643514 36.67044897561535
79.68979088219974 11.716061141577
35.47158684978719 51.18941977801579
5.978521727091793 10.9777685656026
6.166164461965256 59.6108608864088
74.5903619383548 21.46978745077907
33.94780005709687 87.74111604915329
80.62989387530715 71.16131744435526
46.56583978423173 5.915887124124364
0.6441903898393803 87.53507509730822
82.08960970579119 36.91703117557076
28.67686965937662 89.90393197387397
98.41546692143963 23.45918356743899
46.33849604942463 58.33560041987449
24.81438903863414 57.34575986475389
84.17270731654108 79.95394784824632
25.13635408602575 52.45062221873645
57.48858085381133 62.38625815453882
99.26596934176084 15.53373453487053
13.39627580088316 33.01843272755436
89.86113729212335 56.66539473173718
34.42011643261347 64.07453469378378
71.54039962900892 40.02090235460766
96.6321339549412 32.02404904339745
94.28822586932982 89.13894935003611
27.62129017052285 24.36476787968729
89.70885270812857 57.74544834594607
59.64538248936674 70.10356811293892
61.24267338789553 69.30846183283143
50.45921205745834 2.518801975300605
85.13656930115688 34.65963366506157
70.1944065936563 26.60560717545334
87.42021421112666 22.884445083717
57.13337907129282 78.86976428755683
52.79598935529541 66.55377873090656
20.56128269680727 6.090319136083723
62.58221939480937 53.38139781875782
38.34811175776992 67.03158623695168
23.87960266040304 53.75520058983698
42.56291208500508 22.98582032463757
42.82793145146157 44.12517745252245
12.31685545962174 97.94661771765506
19.2908769558643 41.92913469226285
35.35781246771461 83.63190953766635
44.58228541657341 99.90064777069409
16.80333107508603 93.6982430229247
77.73260008710064 85.27460300862633
21.73224895311019 56.72012594381206
83.14957313622772 10.13940477258752
10.63508566754599 5.30408710662451
26.14000889342759 60.60542266351084
40.91992905707087 96.91084757877121
44.35988012255166 18.05034102833498
61.47733819163526 53.54590017353593
80.68394785760508 68.56655322161045
90.32236846522568 24.22245841944784
19.21623380344516 58.03634242522351
89.12051219220005 80.76797606563093
58.48308435242992 70.14324122162944
88.22994953407289 91.98667298706033
23.75012829314424 95.06487398151904
23.76831100760161 3.908546911879474
92.66377298375816 46.13590437598769
57.99862720168684 29.62529448098713
15.76998296351326 93.35259850465059
13.74928626258518 26.55308465156256
25.7376890305222 50.40001621298763
64.02675284870899 82.54944502928629
80.43836762424642 56.85116942584411
69.10405530065557 44.11200576920583
93.06960584975212 48.97750792139553
21.89818702630098 65.53589520834981
72.08842753825331 42.76208722706842
57.80610116586029 44.91395101229826
5.357889869417071 38.87774247506733
45.64624975339471 16.8430855359892
55.79220706759667 95.30196640432108
17.21545628878291 16.84456911525008
3.416596547081725 63.6299668762998
32.62172515920407 4.189542830741328
79.90755252261137 70.52272112266876
76.47866987301522 79.33414970158664
23.86220196166314 46.99074516709692
77.58640311930159 86.40437847663034
97.10130732009657 44.34616543529434
60.19448630964114 1.875843355512499
64.05396135113673 89.89973169679632
59.84648204283574 85.53799568610428
81.5677659935901 53.13764419254724
33.45118661800174 25.66815587223551
20.38775649216773 15.87263006370092
13.34000069169505 70.92325020270572
3.431332628013953 62.52987423205548
7.89255556057986 60.59905212880818
54.8659707601832 95.93465046471408
2.376878781305803 6.413769976644282
33.3059927058212 23.83844328185498
12.75350046728755 5.4547003521951
72.61269112498846 33.33024577617941
81.6478237825754 27.39106677268691
75.18543045220021 84.06091508116145
52.82121079917351 26.74977241418427
0.5028633125483449 53.09902633465033
52.90536370240093 64.54901977341029
16.16171965438346 53.77807262256002
85.7267091222818 2.532242223734807
49.89886800632191 15.61502705997481
91.59528241565634 13.22723364201314
67.82593895710319 0.4347434971715132
28.58867522742425 90.91265586413074
65.97116292782822 89.71511355911666
43.46671667429589 95.66712088478957
11.02342907784124 60.7997745808253
83.11256681417652 65.6168839126732
0.3855596732776328 76.34840590913599
43.93095232987181 46.19170459279906
34.46381965906922 20.95151659557412
14.90269017338334 78.93925848514128
23.98581468847599 63.57845707138021
97.1711277361797 88.73912534302448
33.49710657964161 82.92556585745002
97.43085199290289 28.86426124980956
91.23792661633685 43.19579955007769
48.83132150277682 19.20413401437341
57.90389436842499 25.14996543333866
6.989248796219762 32.39805661870789
94.04265448470355 34.85441599257699
41.53797610726227 12.19738917387852
8.517263685605439 3.175034851654054
37.97446262638696 53.16494516341032
95.33829547513521 74.2765161041205
98.29693516005477 9.899886527045195
71.3021165792768 74.69878399378925
55.23512473587886 79.85677514248025
12.37854722515192 2.579199436082336
63.01040297403594 72.1060710033653
76.82970264399148 47.18221964043387
68.88799134117811 75.93913993108856
46.81260643563855 56.30175841296485
16.78381476026791 36.19445404035406
88.5817774705823 18.28965005460728
11.62756110509038 11.11857449841862
86.1445390149221 34.82946724924205
27.42877460037632 36.64036306531347
30.69908146605527 99.92575459071195
10.21696292789401 87.74551657576221
75.4445926336606 27.76290131167958
81.68340783365873 29.79846882530816
55.42910423272232 60.37763388685137
70.66554187939681 89.06545271746343
68.26971131944043 4.183846310238774
51.75871700490936 64.71725489854795
74.51449636957011 38.58987501185702
61.44151367110344 64.51285579598955
89.39077074880508 7.691901651551548
59.03445060823352 86.41652150763153
81.22345124371967 97.16409307988505
78.63892896312217 58.79856413968236
97.9113046018981 33.44302052419664
63.06291657398199 89.39592360342483
5.24946962870046 62.43984790482511
3.488751107288973 11.90191348582968
10.88498309776521 36.70257864773531
22.05878362360778 49.26469850320894
47.79173191892772 19.3394860230428
19.94147224978022 95.20007791546304
74.69845451347824 82.09331052335085
67.08297786129482 21.18900092215725
59.88112912417329 21.51712279447524
46.70684010377882 22.34534329773259
42.39360928519736 31.2188054459963
73.37382311047894 14.74688053430646
71.85595767715658 62.61990449248713
95.31805810700668 59.42053265352273
97.93983920849654 69.05154818052269
49.85919811646249 73.58904322587546
46.49923723518265 89.3967975717501
86.93964545320944 83.86131845912874
4.670782911354293 77.68744802378879
92.45145817660824 10.1740945972925
20.24004596488106 42.64025064757638
30.21174774570094 26.80994331587575
37.98518569483488 76.6659885470702
34.67390458169305 85.72231161760135
43.75782526785721 15.33223347692795
27.17151015381365 70.15273652879984
2.061103924753073 9.410216321286363
90.12334498586857 61.62355658874553
27.83416331220025 22.48052206313661
42.75554237146902 98.86553018827436
37.01933543974071 62.28862180249036
20.99210654769241 1.354282349716998
27.62842433280122 15.10906922614757
1.192236975385845 9.0057163628365
94.91413954987659 44.31641390254854
11.11130085115815 54.62523828703774
82.65196434285492 73.97761674650853
24.1313847971643 61.49916370344201
76.17254094833234 15.36444709482817
74.24461902005203 87.13070695610807
59.11566445957873 39.2433672977234
73.77009475913829 76.35994713721162
95.82149114794704 53.75764023685716
74.80543002089344 99.16946278539766
81.47329310960633 37.83352990721908
79.77494583542047 38.50794520842462
79.74911411586056 71.62475167831856
90.02765482833289 22.08363006934027
18.16920603536444 1.649162996123312
51.66465184692933 36.38703991162771
57.63093367227707 91.9867762198391
81.49351347591073 11.52039734472031
60.23234068508985 71.02641918588088
52.29759535550751 10.35807722638252
51.57052823057732 84.29079311745602
64.84790245285612 17.91481372216033
61.45964467019139 65.58674896826761
69.21588411101841 51.32696019552912
77.89594077343662 45.12420119481138
33.73528287709233 8.96170096132265
31.9016540296652 74.64777983731834
70.77113440061011 69.85140614623573
58.36526592547514 33.71566620501851
56.72061167923244 66.14307312429681
48.87672161647077 53.25088732234015
97.99729221594713 19.14183652498744
23.78051066662107 27.02833413950275
28.19629400269888 14.20098196338165
99.20845275652789 59.93414237492282
67.75946736407123 33.08952051968269
83.76459743487968 24.19810833651497
8.911947530119464 50.03030040750215
91.61565277616177 95.35056399641282
43.4393669712524 42.09137456303325
2.292495944770351 99.45060416173938
31.18220905094934 68.54063803508005
69.20494628223557 90.82587678150065
85.91603826713394 26.26125029737794
50.8703490328725 3.593584689820951
14.89295194522055 39.78174661288108
12.30409925474989 83.32493544056869
90.16585915147552 4.89825251512697
41.99307452503652 85.43856054147115
16.08287564937554 89.49335682928009
86.60671550557673 69.31554500226991
29.65778112101455 65.08808736860833
12.52113738785765 90.13447441386504
37.26525031205089 89.64863538310124
29.26067160682524 23.64610428448888
49.24461545550216 14.78898185758139
41.68298899724896 41.44754564828568
25.86724192145106 15.74192221760812
71.43456378888638 91.17576739644956
20.93743981659577 7.145369971453957
92.65533919294327 2.450239488239045
11.62026092818585 45.40578731919491
52.73747634713303 33.83249930825356
97.88043134356683 87.92866255285305
6.599476422699084 75.99496598460915
90.76977032774354 39.12224736923464
65.36744818129959 67.22648763115571
22.67877611136118 22.74487114022712
63.03283525172096 75.08617326574544
55.32083988865458 50.03621087026248
4.704088372754096 24.58934842924829
17.51021708862599 30.70381238084428
32.07715784196954 26.9405456176048
38.25461366701617 89.31239898401965
3.439189849452879 97.99181559891521
29.69467817877694 24.69169953916624
6.720896299118122 65.81324719828159
57.26624464661717 73.13710357516898
59.8140038854872 98.06035435579871
1.992666398839736 91.5780669449433
97.95452380603592 55.71720594423648
69.10316774253941 63.06433400855676
49.81339048831715 6.316094461733399
2.215245261349306 30.82142029057855
53.40504007538733 29.47734896710064
17.55731620387422 60.74267187798909
61.40372141776294 66.63424480746656
38.84101594580367 18.49190560049853
29.34246641302638 55.24994398564295
46.84699886137115 64.92955031148496
33.35885127189164 91.39887563186876
22.48090204946355 81.49576509706229
75.39285361744211 28.86599282652173
52.45559751019468 29.98267620109455
56.35147490641638 39.64197423170456
46.28374941488817 12.50341202617074
9.88757469924297 74.41649988884718
92.34364408565969 41.35275315015539
16.45115662448764 8.251136087818777
48.90136268126499 95.92853882015982
57.00666819218706 80.04771054031497
20.37251968448872 25.60976131718854
54.71571793960678 37.27001641380657
81.63007685366819 12.64785757600224
54.22755792462213 44.54262800526265
59.42779195709792 73.62368640623144
82.72175267330501 72.94687417658628
79.70444581433669 53.01440224188863
50.64062699587295 11.17549138482647
38.29508285402333 14.55691111648748
41.81258945661435 37.74839942703782
63.15556451731544 37.22071709165654
63.8138376193312 57.96911917634871
5.458336960174397 23.69440673938047
7.177557331207696 12.41414758721731
30.46577029482244 77.06869334736662
60.87016868678297 20.87942457009302
77.09969565476196 60.01202662279278
65.48008794646144 96.18078755957343
35.49176792137215 0.6449682366132397
76.27088990360885 29.40351682290509
25.33341822653054 14.69184002697639
48.85724991376069 11.77195019344774
47.97877507012672 93.97155138327196
12.69263656804957 59.90158264406325
8.098991707165039 38.98610500827641
78.45975991100111 9.007377107266612
1.816703674627002 21.077309839106
88.58212298639332 44.0386954684873
71.73303201207321 56.62963252520751
39.89688096334171 90.0258748974335
57.69259016197709 76.92967360492372
57.96077535746526 77.93813507746621
8.658893384434553 56.48204390570911
68.95903828092065 37.29195609243357
55.10368401980881 35.46973285315532
23.04985739597067 79.35673192422121
29.11944419528568 2.270563349971573
79.20742305377827 49.16551932144684
18.4614179367699 79.51783111791424
23.73814041852076 90.21039798625475
25.40315305790694 55.29295908453965
41.78969772808958 26.85782096203034
55.3066011227163 88.88088635197282
90.0895649449123 16.79749426002701
94.55633155342557 97.61647225613315
22.1003894422047 27.44167452385133
72.752843607088 68.98557824467041
49.44069362830026 51.35894177663057
80.88025938794114 41.50181925083527
13.8649590252057 51.8254834146197
14.77321054532645 26.8517326970662
76.18420435307711 5.917282751472947
12.53748890026099 77.15222957835465
47.08471082502561 68.76813104579847
19.00057238386648 96.48640125124666
69.59665456098686 93.69538956444643
9.817791344059575 15.01451104706959
6.741332382771689 18.07319822383475
38.47536546210902 44.77031142761297
6.963537127932155 81.69461986798235
63.88819368484491 83.81547950329585
1.61304966528802 33.96545894607873
6.179744553406888 54.72677071530304
16.47753203375645 47.87733977284584
4.283548562699435 98.67391064431735
76.8810818674378 57.97140148900363
79.60591941655586 86.25911377279202
23.61870909174657 77.34594175329124
23.48252910385793 43.02946084666993
31.54325183585444 64.03784791738977
14.32927736816146 11.98291010868251
66.41501730946213 56.91534419422402
72.9185344744163 94.07474019062317
11.28434519865872 20.62960927197724
29.94882014708243 87.41248727773224
84.41464486211747 97.20523209859992
41.13921478578426 69.8147276345143
76.44032794987842 98.2936024807605
58.52764351928873 16.44314060290731
14.33225760377217 6.462417885221782
68.83895560955371 27.81621153227586
96.09367339700489 61.12142768308624
80.67754613322006 52.50729390112318
61.9637732925403 39.8384501424593
7.372316226802176 70.31661624421557
95.09017009860064 68.01599037779484
78.69060970770659 84.69615895321598
35.35520310319927 8.076056757098467
4.940032098836646 56.44527927472823
72.33126785225637 14.32850802443294
64.57613147196992 32.58509930618677
10.43573298172904 50.96455173862616
99.48209480711965 74.78063513930606
18.09005237424219 12.70764482433066
10.45064871631505 57.88451187544184
87.51833751568863 79.89770370464142
79.54570254622098 55.18029411671536
80.45359116286974 46.06495692551205
44.74476926143961 84.4932883009882
63.57034700382498 94.89207412221398
52.95695085076074 41.64390464979676
81.32644129915721 59.39156928126452
35.20061544878725 55.71418477383461
4.188587849480996 80.79184598977224
33.42232951036841 83.96603035117582
64.09031194492452 47.22077840996291
23.45967702109929 22.0133981420773
82.77857393722009 98.12950964790427
85.65970189816207 68.89941752029854
55.22373880572321 99.08384541172174
22.54223402331675 44.64351839674313
82.2436844940062 48.13189647761004
11.39487055065564 85.99133851718837
70.39110840383914 41.53315251619463
79.92673850425199 26.171333453381
10.57066664631481 9.217399024898162
85.40302310751704 65.51063864740784
35.32236435821861 15.94831358124058
80.13335051063706 17.22694602195193
19.50203967096885 21.64705516952998
16.83295901868257 13.9317810963892
31.36979451515093 91.91376705638146
38.86171746847238 90.04074464789826
28.53174876996045 47.87715453578489
43.93712926135861 51.36035211065717
51.05162553253648 62.58837044223035
58.61695720439296 68.26513992381255
48.54295155812208 52.00643646276198
77.33947823411539 7.434453086276417
97.85046319579374 62.4799867833286
69.51514130158128 3.06131670940217
12.16541753221375 8.267768115104735
86.43994762855981 15.07000415441794
74.73020468001704 91.36178649410211
85.80895914439563 58.71721729804631
60.99026752839059 2.572690776762466
71.62057083770894 70.67571618331381
53.36797747929608 42.72471326747167
34.62596163462182 22.56412251624254
12.9442489255092 23.88595442660127
96.89675881035697 7.250794587786031
47.20838264849416 42.57757219370018
66.48971810398491 57.99309293904458
50.19868726360778 25.78300577007259
61.0658351685863 84.12936916306921
20.12122789996824 98.24131102633459
20.31581300762575 79.15138959668043
10.04825212968588 12.0985385350307
9.752989212169631 56.03968761998176
16.89158974587254 9.176771507645222
60.0631538906758 22.46918287362889
73.36650905226618 40.13713336657604
73.41939391897458 48.97281821128567
78.06313438386137 71.46701099960542
31.37559080342421 10.53730851388124
37.12621466441647 6.019683850152723
31.88470926130606 92.83833578694284
76.2100802142937 32.60379386804977
72.04821021620721 96.83035543065716
37.43468381602712 5.010234908191358
43.26072864327796 63.1517758941609
75.40583571926494 69.86218021744561
1.814060610472216 56.83594215091965
47.24004505528425 43.49109038470107
39.90951242773138 51.0300608956113
42.7706522212734 24.88591137383191
26.12063579368541 69.94679367333013
2.886545579036011 29.96082100230179
60.64184227040303 94.40831113188814
56.19585112580872 99.50815759683678
84.34781197329949 92.52733065834157
3.533827335163925 35.74237361323769
19.19053663868602 75.43141380545342
34.74834652645831 66.12923626169292
50.90048723568594 6.422238661470189
8.458957568744642 66.65387063000347
52.26923064295041 67.45786877006789
74.48155497520864 7.222266032006247
96.29488439876366 96.94716542989116
29.05747899004151 56.28819552306253
75.90346768322809 40.84704389131021
22.43820149619766 59.15465824802425
70.20542550442599 9.713318394920805
90.48107937201164 59.44687659950689
37.83931779036462 6.905956863405699
15.20064533458391 49.3199350499089
92.023287739547 96.37776873790332
70.27272523403374 96.53936854431637
25.90328078522048 57.06089697144247
67.02782101235326 52.10934471500949
59.7083278602037 0.1757300680930817
62.44120561539906 13.52219117878748
71.66727165068251 49.42292903156729
23.89401420760764 68.41970464879807
98.5842416102235 99.13618554540189
39.79163636683462 96.65951049610456
47.84247108129391 73.05472108012604
14.3687018282323 65.57739564210387
37.53123390140314 30.78312117993508
75.65564440413588 18.82096014216788
60.43124218164056 12.98485316091365
2.432553492831459 13.3933113692395
93.51176998289978 18.69486363965049
69.11952669941483 21.59706708370918
25.56557613677039 84.20677530307245
70.53000054597059 81.33487478215535
69.65129449614381 99.4913385262408
30.4083825231257 54.97345337972536
15.76988712514964 63.0398551395693
60.34007589044068 90.11412528054684
88.05138468059272 55.3310632656121
87.12248949722073 27.9060306739786
72.86723128146639 21.23933457496121
85.39104429278974 60.58695221830919
61.86164537341583 55.37549121535533
60.17239597567814 69.22769145746739
6.5618980887378 74.09599173816227
2.971605554322773 86.52932562932088
22.02247713603257 53.93060085869614
73.58156640802254 49.97924323020722
89.01601375746462 45.01852608510286
65.79108077153917 28.54000462895609
19.61763415607741 56.28412805916258
42.38310097158833 55.1802561748007
65.63646869784958 41.44818415990362
76.43448245418431 21.61654537540938
70.60593748360647 33.53484965039564
91.05775175350938 79.65526746001075
8.923958801928462 53.72341711990701
8.009237253044713 99.42129940868494
9.342170313830231 58.08369657532361
13.06486492549281 76.3192453391344
90.04449885378453 62.6896418328343
40.30525954632957 69.10467553257058
97.78792937086779 98.26578834769185
28.38740967142203 80.33117253743619
95.49471040177325 24.5220126058012
30.18779906619837 1.947901250762935
96.8843868905867 57.45287656062611
1.625459492391559 97.71974343972555
92.86267939001077 63.28923359945448
23.44232679429264 25.92223744538927
61.3464978955967 59.28462928445061
29.93844976909718 2.953668030501981
54.04194394546025 32.34154796020162
7.372635941545873 87.72319611169563
36.81650808617276 27.93218025962872
24.83746471467522 65.23936498881285
51.61949929604874 93.82550992420857
50.92392795202684 47.09562771687304
20.21977327745034 36.93969682332246
70.01247767391597 2.147438920915361
77.08898611027141 13.63632468677655
93.63212177311244 48.05802506929653
94.58302775306994 57.5744507115574
23.60032469463922 19.26670686976517
43.39821904717866 81.95986671407287
39.09701787369695 48.39809990355701
21.57672959627279 85.50545094753288
74.56598270369588 88.77396029392173
99.28025494615332 86.26891946707713
74.0120190743074 10.02632401917498
64.24262675306548 15.83086488823549
1.419149424469738 80.20565050220398
87.36576212944867 65.59973374550262
13.70872831327701 25.54956909319489
69.42152936076731 47.98702967708707
53.43542617782766 23.50123552861167
14.17644371752345 36.71891410434382
69.27175324366749 87.4363550501341
11.457006870762 61.76381017802409
16.87394658803206 76.76971341058669
73.41945389355041 74.50256807394578
32.80617869019 22.05004415605895
40.57141979431474 95.91717499099386
8.555016571068233 13.6868891225193
45.37076543485072 17.83411344468527
26.80061989605331 95.42746987346425
54.0062120756952 41.76112718134221
58.75045423135165 95.54543959942708
61.10897728389483 15.1162908387845
57.55988085949073 68.1659802301577
7.532408182191998 93.16490423411123
76.59586715293969 80.34978013315248
19.27570623711813 38.53093973932352
31.45026271109048 33.17821528111947
99.27522330587327 37.94238413744539
42.07010602957645 64.59092624182995
32.8228627870243 44.86109382136371
66.06376325177861 85.92324455679042
92.48209070715974 89.79930441914028
87.2787995582771 4.634386090186363
29.63722319427845 0.183619301540831
46.00526458142849 94.34360151150966
96.96909053211094 96.16465927371722
30.63304156338825 65.71262915475234
43.93322420226736 21.85444199604402
66.5922312214159 33.01927853421159
5.896811162612283 84.25102364150169
66.5015591385105 81.02650215348724
97.89347845026325 82.32448977081933
46.18213660718661 82.08325757192998
75.09155130661277 47.80729054137393
93.81674321881691 80.55473925244118
6.336460025694873 64.90087656300864
50.84383463857812 91.03402417000497
60.84311387365026 85.12694744391479
12.28617138568098 46.24278053778617
99.58285572953289 56.74668955186564
13.94884745429237 64.58781324197756
16.65071849302749 72.45091584773644
94.70459432932525 51.83757789766014
87.24030413804206 3.561322083994762
53.51894052487211 11.38341283095959
87.94836602311408 11.98760105797716
11.32511072595045 17.44097715290056
36.50553654950853 69.24372119909187
40.87649935913518 83.97719598111334
8.883266710422799 80.86508353606173
96.8200998461293 90.54986843322453
72.56695158924451 91.27359821128373
28.14186467711072 46.07434435518709
37.18318469950348 25.89372373436433
5.749159858332541 4.037934232084975
18.02551513354957 95.06983209825488
85.6679586378341 95.47550681086614
74.3561086653318 12.15412998159299
24.85691311613957 23.28746999333171
61.95590108622 50.00290346657849
19.03719873158292 50.48557373764052
48.55768428201609 23.18312305787643
28.10474054490523 5.367957933242121
24.23950737429403 18.36805609061766
35.22610821965505 42.65862731898358
50.3682728189099 49.86079487291119
89.7354059902071 93.1503751495291
98.9807779513043 53.98241155785943
15.65628743296804 2.936186067879893
82.30606573279925 56.94606564181745
42.96545537570737 14.62663982985577
81.37768065067448 64.88019088264528
23.17885250579122 24.82643012167717
19.05091308697714 67.27920293503003
75.78809219998624 54.96348046963459
44.61545511024423 93.10494056255158
21.45329357161227 14.16520006571018
57.82798851595285 7.878057479558787
95.74724441759358 87.52454440717655
75.32945321863676 48.82566955364003
42.71870910285443 83.70020061463508
38.09335582271751 83.84543945461712
25.90588383752954 24.95381977842739
77.24203091301189 70.83699254944365
29.07002629407556 17.95607802748713
33.12029562259055 43.04200863966794
32.36113784686644 62.28729199612067
83.08817911738919 38.81610130434007
91.38632383325204 20.84057486935456
89.06491563566121 3.412686855037224
74.15263525659464 51.50288559285181
50.71671494784074 72.76559725601163
4.045146291760671 84.02048515852762
18.53399434113728 47.82199813717356
94.01729576445443 61.85682072647646
15.31355104940287 90.16939447367187
64.06996510988306 75.31863359002688
48.12417369832066 36.93667069575126
1.407846495384009 3.613611631370881
66.04668778842731 46.42894579384804
79.67821574416759 92.79877754292572
14.92074190798406 94.11538438705061
70.82812889530102 92.01848479135839
40.49675733197529 58.15125089865142
95.92875029138919 31.26493405334319
7.279034454225592 25.80060671785775
40.75415742682799 71.92683551202121
72.91434464604902 24.22307550915628
87.42858906271125 15.48801698595703
82.3711831984848 84.53741187314917
58.10315849803865 41.76480154315468
79.91439639633654 66.00899728110983
11.07207603461715 29.96198949328404
4.473175878731496 35.83146462375176
36.59163489194898 38.58943143742894
65.86531597919569 74.74789923023901
75.66695995986933 56.0414197179821
74.04613182331423 78.24194184877017
50.38098376885206 65.67872949350955
71.86648733892538 20.83089712414558
86.53196935682882 16.09617697136928
22.39835933928119 91.35401480031982
18.54599209081464 60.14877460035189
48.47403654848424 10.79256468493478
98.49165515907079 8.819374196896705
37.2555384852898 84.50254665997682
34.72514602401128 74.52886529449368
51.17059181339837 25.39865104622957
84.21517284437839 89.85297198244584
23.80013376854885 80.03818345409873
97.62313085355282 78.1439528672155
19.14838575773613 24.39006598408187
24.01909666774127 44.05944921447738
66.8170877945627 89.07672555017392
60.60179236836481 37.9200312973942
52.72053376202555 82.79386689665377
97.95515144528888 12.02812790808201
88.88188568142792 34.52904243013021
35.31823590558924 23.40793330603275
88.78711350108433 83.83476524791318
66.11211528630078 54.77343608617019
60.34788187091817 31.73861793950787
27.98548937815591 25.40784265106925
98.42704311589891 97.31483943678386
22.36955066738649 11.35808457887586
17.70095119420015 28.85386369520959
73.71781088104181 20.80258616874155
64.71681668088517 70.59071669430466
20.66213337348656 84.98293278909638
96.01857264467662 26.30408641420718
99.06457607178739 16.54030005792359
20.38658552020607 58.24162796810447
9.261567621875301 78.78964568760156
39.81177473140361 53.7259679313993
73.09100358428448 42.32035129275715
73.77044691023141 73.53312016610285
81.43779763997942 55.28144581358558
20.94827029765858 65.02951404319651
37.23211146449872 52.38402245204523
61.47203394179729 92.7616531593317
65.18725393488616 51.93508554861901
51.4506951370908 56.49473397295041
58.2842706385111 4.051081838136573
95.57609538026874 10.01357484249147
29.29653905010857 48.64957922586094
6.797716678709498 41.40766278141273
73.14325732473557 81.90299840504831
74.41062035356337 25.82809092975248
25.18658700147394 34.36717258997002
54.76710267282396 8.930394438400093
75.78753482031894 60.89849047285703
21.96784986614171 64.51658883920383
46.7922378962851 85.46768483079343
85.28012082409066 27.99976708223224
33.90018854830153 24.67022225443159
32.95708628054226 6.86898955050547
70.72149448230194 32.48887519716003
73.5048394386527 93.18205945378976
94.1872385101549 54.6540244716197
37.74253589189807 43.99959668700963
20.57751130862178 59.23600703015898
87.81018899645824 62.01414345539559
28.61016411711869 17.00236547504842
62.6853624206721 74.05759914418589
73.00590323504939 9.647065772253832
31.3491513419273 39.6349291774051
68.0215423737251 85.59737021236467
47.84276979241659 11.69917044466422
4.57842968439823 33.97599534926054
79.68927631817797 2.029047354133263
35.33648260310716 64.54841244329332
39.09280016088663 19.48954830818339
4.632127265003055 92.3918988313085
51.26854374196878 20.56775892627143
73.0362123780972 72.61951443444453
20.12672269609095 41.39270269495544
44.07294248428011 73.43602841871464
56.05060577928017 38.58235390703513
62.23695123446835 0.9977552296896957
44.6480951576357 77.4416526360904
46.57930494744894 57.32213329310445
80.70077487049195 64.01999840706608
85.28938262789075 87.29375759646761
97.13992906176358 60.71543949451264
38.37932329301139 39.22677212235427
15.31578909087236 91.23124785928474
26.66562895800856 66.3610882579182
50.75743176524524 89.12576458416737
2.80800682977087 2.393393840394751
24.34274375089912 59.41196043098919
92.27272754174895 15.22395259138095
73.97084750097896 47.34111667320005
56.96139099324945 21.53390083803718
77.37128287342838 44.20220295031888
49.70365218512462 28.9770662355104
35.51327365308639 13.80867968294239
79.01415947983305 36.47849519816757
84.43710102317641 52.8647962557046
15.7723897819767 36.04893882747359
79.30217269670337 59.51206629709122
15.56091262621812 0.1650508553369506
93.24135349241665 24.3089240622607
50.402971811711 98.4241441248018
88.1862055355638 53.18100317507
5.130694386331145 54.83534965623384
98.83554770692523 41.90357107607745
48.40735918200252 71.16486825183343
66.23488915628005 55.85927601256525
46.80911699412248 93.6053581996712
81.23088183204941 9.279065859946268
70.22309526736375 92.88165341487769
44.45556649116254 36.24828559520001
39.94207555660846 98.43308086494099
1.222395394018732 65.35293992256061
81.08856051175084 78.51514553093027
64.33849451673674 9.222395469136496
81.91105733159465 3.83051616316919
53.04961606542135 75.7014034418969
42.38495697390222 45.06234920131855
1.320799102407143 72.46630990333495
93.86519127820091 4.824755461151928
30.44166172221214 0.9336841690171884
88.25272309730346 32.41738264098499
72.91804779897311 43.39371865930319
49.9011568579035 36.79946022981925
16.75032822059823 82.5783472817281
86.19781507328761 55.12361596821697
58.98386039059975 42.28335971775942
46.65419761001904 78.26178342810317
29.91725704158355 43.74327868266013
9.909999439164581 99.77710867063493
25.32430226641574 16.62970336166128
12.00371857464647 76.15629800985302
12.91129478648989 24.98952976859537
72.83801655031544 62.14482915987142
24.8806234748779 24.53703428613119
35.44049921339778 14.88312492299514
10.09975109827387 67.45805387706795
4.687571439677973 3.552518686699725
12.69501091123577 7.343979646204287
45.26770839556715 28.89241982655468
21.63872897672946 74.22936216541987
0.5373696022215361 58.62079677926682
73.1528115015182 50.89450893640696
70.90485119400796 68.67990520553492
8.875914925456112 94.56325868294726
4.992177999052855 89.61759964360274
71.98313178616921 72.67307854229901
68.38244667486229 71.41974378642968
98.81586426649393 33.72745176741385
24.40899600151124 8.870976612005151
64.86104498988431 28.81238923246222
9.002397346734073 11.98146211193477
14.07236387858532 27.5739859847973
65.25980103636957 13.8302323482126
86.3845707933676 36.66727645168366
82.17717592145588 62.88039520687196
87.2284018396076 75.14828491252403
4.820652844736638 44.25053050732829
14.27773421742224 30.32473806586892
35.02101471859316 18.00574179775418
66.40336289535895 20.47636073359687
90.46249769647052 77.25991703886147
86.81253586299225 70.43655680086896
93.73646126978076 38.79601110146528
39.2625151405421 8.646413123524043
11.667187714488 12.93038791041047
13.79483255145056 72.81614017351845
38.44034837958853 42.01755305731466
29.21260029255614 75.73153439426167
49.09851132872697 1.706769714445347
15.55960225576806 56.84544817762771
88.73737272169915 48.76068940588598
82.746161202152 20.19315148463349
34.39671794296322 83.19829938665183
94.08115068395196 77.59797252559046
52.22498992645394 86.13146614562153
32.3715365558858 88.81650997903975
27.6167844832327 13.23728613365403
22.68218414877663 1.131901438269771
41.90162029482438 46.06928169633613
79.15098327797585 97.29521927403486
76.05019454452072 34.28642003421194
34.94576033216093 93.64466677509775
12.06230851403974 23.32772673196804
90.3536871864644 36.35003254152907
2.749912868721828 21.54278352023037
16.67648326089379 15.06724425054243
28.34487484916712 33.55598521663921
23.09741459864158 93.22923130796794
23.91998292190927 88.37460268545631
98.24679309915436 88.94572354346059
29.95882308318694 46.59588499918087
38.52435373464844 22.92775926146308
6.580849362993603 96.90650283952934
84.07287809919387 34.37893138168513
58.90922627139527 25.01260966813738
25.43876542624538 51.42069551804222
70.22576405708458 77.6599672426177
29.02545995809271 70.31139258650708
62.02627647035266 26.93414296020997
18.55702447681421 59.03877207395682
66.62110131450963 73.91856577277274
97.80343422749044 26.76364754615038
83.64406106015258 68.20549049895796
76.21452966615705 36.30863138967207
30.60381346587065 47.38880368598508
6.928572550038593 62.99896257881228
91.72189757406269 38.18119022554133
77.54687728712265 80.8753008680236
15.05659501697025 70.17175258786794
89.16100612989169 20.45847317064671
25.5630094999439 77.50243826128863
2.634314908381018 89.73169115559544
2.057633985463464 27.96182966271788
7.13629771700088 35.28983677679673
68.86803619321763 98.93774151520613
83.7488957901257 36.22898603957704
48.63121974085135 92.92759916804533
4.000465283963134 76.81841258929488
30.74037820600469 88.16352492516911
81.8863782381174 40.15808938794978
82.42701926298686 67.715936433013
64.68764524160977 77.46685602525862
67.19809638752645 76.15979595416633
49.06901793585136 7.170466524962499
34.40292339571311 65.186592837383
16.18041168321102 95.44990000431933
22.11750479397202 24.52562866382212
21.29360592080848 54.71904159254026
91.90593389447146 31.43926806354905
12.98299398405202 73.47789688216169
32.8182554612805 93.15694064022767
95.10023404545548 16.51580639672572
75.18715066016246 75.28667326240841
52.57590650067233 61.14599627851049
87.61127722683679 48.55065842329135
12.19580994589543 85.33046612621028
55.712781204499 9.317765922942568
62.00653849593651 11.30521308437047
9.267857538412125 75.13054490801909
38.652945559298 80.99388824331947
8.292404796495012 39.93817111224424
77.65185840316198 35.25738778900889
71.24379153164239 94.93876326713558
88.22894776844308 35.28297607994084
61.0691648322529 60.27549582462357
17.15713595044333 95.78816238924421
38.98161354303387 77.06006058930561
19.41035773815827 28.16144954264247
12.79147580898851 68.31005943507662
77.13663418743384 15.7935306938979
52.38808065195045 32.80359800702794
57.96723704724839 72.37925887399965
45.46645062292211 10.61890607861695
65.10516722356475 65.98284933834272
3.280153891718953 75.86563364403972
33.36832307290964 1.13332820624058
76.8956929542877 84.6022345711978
20.29278197575079 45.76732437295563
68.396248581422 22.33089690348072
47.7512517360796 91.05754589538604
37.93985211956829 17.90987437799806
89.31128994979406 6.604025506515515
96.34705231069393 52.84267231245845
38.14548810509321 8.760131427156931
44.28808788611686 8.209157029098401
14.36916887770202 4.616410092618682
33.86975634629239 99.08877340012783
23.10437967599935 34.82014545984978
11.03428381916337 51.85532965290911
89.19102469330774 14.71253265760541
33.82580387781591 66.26022022533586
64.91326516963423 33.61957227936752
56.87917396715498 2.551804739516974
43.62119144683482 19.99857637717946
39.94006957352746 62.79676161768329
41.03278876905792 32.74589474393427
25.3183644501469 32.52908413502961
85.73404152924589 39.83322155394424
21.7184483060388 26.38097757856536
23.81017449461528 9.77607146615796
40.6344924321063 17.38292758604938
63.4811923960587 67.96987362598918
85.18622583273644 57.72732449076403
23.15077104538429 20.99546695130252
20.39937480203835 90.78525057368444
84.50217641780624 41.26373519111832
86.96142208057982 80.73871917939064
5.765566892163003 96.25212103006578
94.68446973828185 5.430364864743947
64.40986643113894 86.99153738210809
62.61699287988258 76.96588683483671
2.676428553697729 17.0768467093112
17.07248408186306 29.70847307190159
11.46371371347469 49.07344704656477
44.46487221248882 31.46359590250978
17.00792043687845 98.66129887518186
65.48644363702982 80.75064444409428
11.34271465160848 2.395183588769634
95.73634352725369 90.35354212665541
78.38415700937692 44.12917738554483
63.9687974924079 24.95175156091537
15.28174786281416 16.4297910944507
73.82654666114675 8.96055423395852
44.62243677722026 14.92378290541743
55.69702020868004 65.8297903381921
56.05182730988797 71.77118088402584
96.53150931440364 74.40561332293375
97.96195074799583 18.06006060420866
93.00880207629181 34.80268321215422
36.78436773451931 19.35312580539965
73.52621916725531 28.79798776268762
87.08724802081095 55.80404065375805
18.5253145651063 2.683066279847245
54.28950577058123 10.70133054850212
20.66615202236548 17.00980877346796
29.4129926215553 76.74194567004858
50.21166996254154 4.487342011109387
57.29312255414047 60.23971012307414
8.435916588963767 2.174347953136688
93.55610563965972 57.19223681055148
76.17945892833909 14.2695703819671
64.405261128042 97.73092950736667
20.87992018994094 89.67280811690654
41.58155815367827 82.22488811416567
30.70818009910558 94.0448534851221
62.5662131445312 8.042377577272223
32.28192822365949 91.11535659082847
44.86590579397519 24.62794558506318
99.75908143505909 24.79547207385181
29.91858265794668 28.92528616592104
55.47992584885692 16.77765695502158
84.71082179752906 36.35363297784867
92.16877751195248 35.34490729853817
94.02879271663798 26.9812583125537
48.81732296950006 41.2353073636204
92.74683090009277 29.33785298042539
60.50565240382679 65.01822445071488
13.16027564790324 20.64377608934059
7.072783778340935 19.17813749362409
55.23596845554744 84.75909231185121
74.01882930868366 17.51215996172319
58.50458103050781 5.784950501627636
28.70931641698947 63.39320786461524
62.95573318576766 39.29123391777534
64.508938157716 96.57896083700575
90.44823268640106 9.225577189019615
51.98003685209654 6.541893865740505
9.575705123412469 84.81807594514629
72.57488663657664 79.33137637633828
99.67190719325225 52.31090543487918
22.85762935044072 50.09036368679731
73.75934213570407 99.13811898309397
53.43630749140946 99.46085161145186
88.94578715866616 31.63167158522838
23.57375406495987 54.85736968285049
83.33315479708102 32.30981394494263
56.5065497931831 36.74325281131333
9.57544394331442 38.22152679186476
68.91145500122292 69.34373166624975
93.16018593207836 40.56655236916303
55.50780426453723 61.43091188167204
49.87897526957506 27.9205259133827
72.55821847696831 25.23401757876401
58.47203344355383 47.76843831503686
45.81537939251975 86.86490872989962
11.860320842304 44.41255742711784
83.69662789150291 40.51907209854266
37.1468499507032 31.79393017317357
73.91046251655678 60.63467541856367
14.28648619197811 38.94714239066969
89.64729937878181 58.78092248721305
85.94861904271697 38.74976877580232
27.81270230797971 87.24808730840681
25.63416486207002 19.49193892818412
55.77410653492902 74.75850941861295
5.352252532256841 12.79914925778135
36.5402561247085 35.69862852946002
52.40660205911845 39.56288475749369
63.28088801528309 54.1980252311508
70.05778550966168 18.8195275216597
39.62585914619634 81.40603416635733
58.94775431569743 4.789591834159218
86.1825211570556 32.00545338706806
95.0965519448602 93.97746908153812
65.91131063477063 36.69438880437082
46.21844093832402 95.34243401663313
40.86883150843318 70.90953275295281
87.54937018169072 68.7100865361672
23.16454175138309 83.16698083377879
48.13627104364867 68.44651569767913
73.28199703440562 1.962049281447589
44.28325646690356 5.903319781032209
65.98593460055979 52.58851987905428
69.34614286880394 5.470166976114561
76.13917228647099 69.21762668450981
81.70599708456169 72.54283383237124
18.69095771817734 52.2966700163506
33.1372701619984 75.97690990046723
82.51262403262278 4.684320473345693
99.91752364127896 20.13598745122112
12.30166767242136 57.14783140467814
10.11874412034755 69.30826783619852
26.77833406730092 71.9291318711649
57.83861636749253 38.0304799525959
36.16938141160907 87.17160003051453
77.47950052814171 18.95984879891045
47.85475138557887 23.92041228871053
34.81837448785916 71.59149841852879
88.60376041141694 86.50520771451069
83.60767501870046 19.66363918741181
70.03764022432638 62.58399516284541
66.90648669490874 66.0590943458583
1.454378302793943 13.78054469400477
93.47115399420252 97.50737411190859
17.5758676896562 77.8669400535731
27.933760032317 86.23111199057104
29.14321515354786 27.26336611450015
43.13448431681994 94.63348779382592
51.93198806391142 9.353570847904537
55.73347584873805 2.706823237393981
84.30156050433031 54.95949538393924
16.44451362819546 69.22860547162578
46.26483603507714 36.06776538618634
43.66237528769604 2.189798532873285
86.60820476218582 77.93808570031541
69.14855610423081 72.19539187714288
7.228323142627757 30.53212812389973
24.14393159324277 82.73109425060981
28.16886630765034 85.17405253588792
86.69518335256429 74.2037621691091
67.4294614566994 58.55454023050604
73.77322326262505 62.76944789378125
94.86705698752728 78.99941597069048
72.04761944133975 50.52399757206721
9.69147643091244 18.6331894008539
46.81086742495805 16.4578953573226
95.40097436749875 72.48207146041459
8.461111429587319 33.5164493006811
34.88602481190214 43.65542443803047
9.33363365185375 19.53068932006193
31.38827345795282 67.46328377051859
60.9061217046409 34.53628561412292
73.43214432453465 71.68761889428373
93.87407339125346 62.88742690888367
79.34461101122166 48.13520578316083
5.116363648172054 91.42215528028419
1.293817555802553 78.02718189207339
98.41875823185497 0.2281278695185789
2.778336423467203 36.44862939276198
59.04281768533725 72.68447979365573
80.37234151020833 62.19065292158245
16.86435250648896 26.79881446871702
31.08089529384619 60.64048591330655
23.30592679083248 18.31608764031719
60.70616191868144 7.95408106312944
95.96292767453575 40.56026763927387
72.39263802406973 40.63569816217213
17.03353268335815 23.8326505175268
32.40320899378817 12.41513114254585
56.86490684082586 31.15612818271899
88.76692813466121 42.40965720659523
65.98789544611179 69.15414336956961
47.34225859025849 23.14172322852939
9.19298508324356 27.91598379742126
42.67442712673712 71.25554333291537
3.180481543524779 83.40352519487983
76.92396810371294 97.26355397601738
58.36102306484311 48.89869990928015
94.13603195824841 96.6425149074236
60.87095775460028 77.52986107843347
56.58743400650052 62.96091226704886
4.632792942292227 41.43622808646818
65.35251087981806 15.90887955072281
72.09271278682843 90.3723379996425
32.59474269402525 83.10136019283003
67.33739508124305 84.74856814356876
44.43745314929589 67.71700793023999
21.8383312038632 99.63676050078962
73.5152095321241 38.97819292672874
91.72741992611907 19.11838211503525
24.16215262751166 25.22049003240727
34.51495256784089 41.87177529465756
28.51289001717084 58.40184281161678
81.30998297035437 58.45714023722387
79.25304843365008 17.81220791351744
28.09724296130097 79.12687226424013
72.55893431804647 35.98631184468262
29.65583606954676 73.03564745419304
48.01357920275126 27.6045357165746
6.577684218149513 31.39596373228564
1.372835419269543 46.07778511168611
66.90389608166033 47.10922268759424
29.14845771937719 52.44033493741723
15.51971046326432 69.25272917786432
90.99721557070866 22.58103929289849
71.67546251293095 12.27707902683117
82.00776247539515 49.94897807368836
48.94728536460745 69.18317156655122
18.92211082542594 80.46193776748208
24.551987938222 75.82539955025985
37.7415206690355 9.696467652479013
55.67981869072021 8.295915615329294
43.45551774701219 71.9057909191776
90.79762527950362 21.57176730707863
0.3925537311239723 77.46376590426713
10.87540357585682 55.68845484843416
76.92955265379014 11.40457326333963
8.32021428599481 97.35003293262741
83.36107283305954 26.26523577636003
29.55938249277894 58.08586299069361
87.79844537565937 95.74885446771019
80.69453195373606 30.01610178978872
36.29238506832265 1.390706820747231
75.1036304548433 68.94588543698417
26.57794389866453 80.04889965011364
25.11028774795955 78.62744127860046
98.44731952909395 3.032877431585186
15.99414172440072 86.45214174860884
88.34430605137068 6.152871094085703
32.15094924395944 97.628666667026
73.98040314364363 67.62029564000855
0.02294562784812823 60.71771200293536
78.68605017364062 86.8130682117893
19.68729103764654 14.03446567807627
8.224907468151249 58.54490008605155
20.23922438235841 37.99866881919174
7.394889928775087 33.39963067394324
20.37278234599152 93.07797018976267
38.8075482156454 75.97785499394271
80.54854418651688 86.77338661948339
77.05569893228036 5.279289797569867
68.46611045318843 81.59270016402272
77.00860857729843 87.58552117756786
21.51956272680497 96.79055485302619
51.64246902416042 19.60726459298334
15.94597653880593 23.49524310759957
6.820999494568905 0.6954672158323167
31.87622233610831 28.02711402771927
99.19859326749119 43.7838106263748
84.38107599079387 48.21772135920631
54.83891048233597 41.08573219518545
21.53157619185096 73.22291820193342
78.36435098168761 19.51135391523865
54.02781928389825 9.699055169383403
77.11784017091675 50.09897213270797
38.11724710624948 63.86243373702939
34.60862334994303 88.64842973545841
38.61175068558019 92.62382495178885
50.277109835852 32.30772875700458
53.796921813487 54.80733911688493
16.88464392928909 83.66475537669805
72.76546056640943 55.09859584546825
76.26714324351846 78.15410008033007
84.40412182752121 5.479204957147652
22.8474268879085 66.05458775557526
93.06947653928496 50.84001791671893
36.5205434185087 79.12305340588883
78.01022265478335 50.74843423117508
96.10931313623814 91.35488814511528
45.39695955596853 62.47017303780148
91.70505514573279 26.71795644559441
36.260016893286 55.46568994582393
93.7246711575791 65.10848074361637
46.88924467479396 53.18838422374893
16.63817863852163 59.39257490425388
93.7983466647438 85.82484443292691
87.7700585770046 72.35253591181964
5.628332269338443 67.68485578925932
68.4334128506908 25.9250199442955
3.503154561473563 92.36590793454907
73.64616096088994 91.30371714262823
52.42818801324373 99.09009812108194
97.89584252741432 51.89602784906096
83.71526728139654 14.44937373828772
81.06838969033069 36.78377477024976
2.678197798016915 35.37286783473117
42.74795818836101 41.24069496206086
13.19867652055426 30.19854908129971
48.39438850542893 76.98206312049356
31.14942367866061 20.99478783430754
2.087490653913794 10.5200218215107
28.77134514610405 31.48034021064895
98.43859476822793 58.42567413476926
17.72068638540665 6.469751828378379
51.65375463270138 60.53794593420059
51.07154633053467 96.64198890837041
27.1165541225682 37.66287839908182
83.35489802107826 86.16872453358167
52.43805781404932 4.731539167512673
86.52287361883828 23.51216813341052
61.67920793075199 80.54921753509525
86.30553846617929 89.9005504645137
72.05515961029714 13.35822477801017
77.94411657507703 89.54533490308499
38.6130310171081 24.96456667593226
24.84519589010288 41.99280440519266
22.40364948623729 51.11953729134772
85.10533121172089 83.95543768410197
20.5663801473711 44.74682023225049
47.37146476536393 5.085158249951798
75.0052060120602 94.13401685716353
20.00259016059252 1.065176722891339
38.34419815911412 20.01896652869329
91.31109692238738 37.0695152617127
38.04943455517563 40.22489385447937
16.60954311505076 62.37327205044339
60.51539988621003 80.79225831880031
77.17199038472444 65.48760517209399
18.78441900942182 89.54744947702306
62.30806690191256 75.9198521227711
64.9421606551019 53.07139214895812
63.25626146633259 91.55928689173206
56.80069101820155 37.78095624144664
7.31236513908872 66.71199866762883
7.194707901101531 63.9957779467529
24.56270170296897 80.71506607802939
