# Supplementary material for: Universal hidden order in amorphous cellular geometries
Source: Nat Commun. 2019 Feb 18;10:811. doi: 10.1038/s41467-019-08360-5 (PMC6379405; doi:10.1038/s41467-019-08360-5)
Supplement: Supplementary file 1 — Source Data [file 41467_2019_8360_MOESM1_ESM.zip › Configurations/2D-Final-configuration-derived-from-Binomial-PP-2.dat]

70.22573807741087 47.44897735211578
64.40123075605929 9.202101468293515
54.42209278923925 12.5361056445556
54.94812677667539 16.66162346079356
88.86713790153546 41.42277625246668
37.84397171445195 32.28375070005932
56.0740883790078 38.79901685177517
58.76094373370488 17.42357843602041
62.37720840656872 97.41338789373347
19.65392514932022 85.31718814251644
40.62233083375852 67.1412976159521
58.39574272449176 30.31464775511904
2.141949635192828 6.29822763436067
26.91386395759629 20.78166648676188
71.54562907623644 69.28302367006187
14.73305910623542 6.564384356296606
16.23447589462776 44.63078943081083
54.82478992824753 95.14654752028918
67.5441755913706 89.53583677243354
35.72934385380161 79.94626523204118
98.02169722284631 33.90660410590873
13.8832194230187 9.340325134866768
86.11371299870059 27.20265764659616
64.49852987073425 7.012363071076695
20.12869881651628 11.4446138993494
7.04105635716012 51.87513855620355
28.67680517229216 21.1775797923032
20.39736727959916 71.36564324573249
19.16794195034833 11.13865301088711
27.74761853897988 29.3383823197117
58.9278519212955 71.44959040315229
48.44063472915639 17.62438155957334
31.48965236553513 36.187135664686
79.06475439845569 88.90416210702351
63.60770904871809 61.27814535702215
95.14033009488298 60.32271343159456
7.780895321264008 44.41982266505454
21.78813191645613 87.93022069537493
97.3354632166477 58.92494501922903
90.04688454701187 81.90557860496263
37.60296403519214 58.31070600415308
88.94603824751539 96.92208755719911
94.54260138943063 86.47304938219627
0.950052582176902 67.84286909618858
55.29833858842365 20.64259139070353
38.14804932302445 46.47599006081512
73.40667747199917 30.17698863441586
61.96421963156659 28.98624669194371
96.4411728409533 95.27173133716464
23.8257735050284 71.77821485190634
85.69841241816775 43.11247171070958
32.13159413060416 47.59176220751817
88.76989429530899 13.91399068464407
67.18609986756567 63.61942223565396
97.95208300203186 44.96531012049422
99.24484625346741 35.25460574464935
70.69147767501283 84.49340681241617
30.01028312558806 94.28570235619625
22.58039814170772 2.051888781896076
22.18416940315387 41.65821999389661
88.72199989911968 33.06290291901561
78.63468414473243 82.11609178951673
6.467817524438437 82.95766876084622
34.22111819198097 36.57392358738927
49.27705498461029 23.26437340173734
12.34852463613601 20.46169403636745
52.31849698119764 61.66823234641578
86.75718593715177 19.05778678309549
50.68841303942646 31.38188053855372
69.91420208304632 31.48527177665829
81.46797666268814 87.14687568952887
57.0124013622472 14.28961796824799
81.80281135159275 38.17868187039495
41.92028914465641 1.190621133061777
68.50534034326812 37.82888380439822
91.49192054821613 84.45956091995349
53.45552564782441 82.63101515514326
96.0683241777981 51.62089676013116
16.36093112542291 28.64637585762185
21.23137090839464 0.3223086298710871
52.92538132608026 99.64050725808384
40.50332759898919 37.97020797881792
28.87125270490247 74.34999717850293
27.99700158215225 24.40057556184112
28.61649304806168 46.20408029073474
37.26402915767367 50.8355330784475
54.78625861729514 80.09163649072013
63.00518661559882 32.66799750509642
38.214025813049 59.19375524912214
27.86245833778278 8.928923869661725
88.52753470830152 80.71087699693427
28.04219835654089 40.66696663690546
19.46081783345041 62.81460106135604
9.393088837543949 36.82929183833122
76.26513503133337 69.4283163349736
92.45023452158145 34.78547222079879
81.07288933370938 53.86401110788511
36.25727850566889 24.38253294964552
49.00855922974481 73.69192489122238
7.556210863271644 8.409994062339079
69.90961777647121 10.7969234210363
36.09329374007687 12.78171653364345
15.69989281007949 63.74907335035326
33.87463108426842 89.18011767741336
39.23073136993914 87.39999607840771
22.26430387637918 0.1500016870239605
85.28272970789517 93.84338763514563
85.48862513233705 82.77042442363627
72.88082115820458 87.66882858603174
0.5647233341771855 17.61522774324097
32.14552586267773 52.69989871426849
4.702999221833212 28.66040115560538
43.84984825485732 43.85974830508611
95.36833173516355 35.12919756054279
71.98338688333331 2.05864475684148
3.20465309195454 98.17118581819365
77.81937405450907 62.85981612743463
88.44220508551241 10.72758757800271
3.298892391716906 85.32389679520566
84.35152294038085 27.79032068991031
63.77102660048157 18.09126885939254
57.7540313330847 9.786143007749422
29.21599003616679 69.47112046046605
94.91594229683858 23.21966288165161
37.70182794873374 7.492591908250585
95.34030998094988 26.53427233453166
90.8944685047923 67.596754952518
38.2760850582917 50.45929216947489
48.16400398436536 28.68577729133714
69.08921683229894 18.73588339000363
80.93353002186625 19.30338072227691
18.16409727727037 78.69205441208362
13.60137550788724 28.26335144780666
12.20010045501297 94.79233073406536
11.44864145379491 42.23141315033802
78.76421541641567 52.29750057594902
71.1191151248465 27.41428764265834
35.66427350080983 32.4324102008677
78.42055689678881 0.9795649834566871
65.89278791160672 45.70144826244206
51.81855421069996 89.46872415008679
4.585795590059448 60.63772788482515
23.51569851700349 95.93055589081517
25.49232576323494 37.0026010489559
25.4239210732196 27.08448132391702
84.87151771594884 81.88715979036238
35.93792289376907 85.44587769862346
85.03172877563405 38.00608188963519
0.6397583050394443 16.59962992568254
93.35073863149881 98.68451874406999
76.03427992806316 59.536702819026
21.36514030318287 58.47890432840028
51.37255790074779 4.692233362264465
48.74306550616291 4.358455285032944
83.09425565368653 69.11250478042163
27.77850291863902 85.7027333719021
40.4599031803788 68.05849596937929
84.92949784258776 33.16600391302894
83.51264036375083 44.81258398930328
40.82837529176838 10.98567290031429
41.32280402422387 97.61494104252009
77.60046613632751 82.49248425187953
63.7310418443524 38.0871461202895
17.60804605203079 21.38818534405726
19.64511470227139 56.23422041229882
44.73444763673621 16.39312944665438
46.03784027478775 28.51270791768665
73.97454558326115 73.00036250399405
12.66563286471918 6.223898161206789
58.13716286394691 77.78974197527609
34.78323198589869 54.69636675854066
54.79626743029323 18.81504847467702
44.27048967250263 76.32284233566303
3.327749938815851 2.612880909028497
71.80497354369203 77.31003683463754
14.12920845966354 80.47086864262884
67.06429213685774 11.00603514899285
68.78412255024023 45.91348654315321
71.74164590984812 17.88365208031992
39.01122801671632 36.5505126404973
87.27132813678435 44.14416099096293
94.95147200674408 51.71501347019659
10.56708277140482 40.51492685823991
45.69310648793986 97.39962705568007
13.27437104696871 94.86088844760221
91.22480186931539 9.081404215294059
64.008019636401 80.57004142067261
32.88466886432597 31.93165047939621
50.53289239767243 2.080634143714689
92.94116987555027 90.12599169975901
17.22002784112804 20.36418424992907
88.33986986084226 46.02882841056886
50.93676069309627 13.27920728995081
36.09245072854704 9.884168780417836
1.794980950880468 60.16456949407108
77.24612355751893 49.99247393007504
9.006612968066223 49.27639433601152
75.35884710482351 23.80448383313747
89.50868818152141 61.13833351362438
53.08889675735922 73.94952776397604
39.23965518564511 45.96440305283826
55.56557475726349 37.04534929318704
55.68136895176097 79.4115710208909
9.895626383838922 31.92589695072027
80.99969362670417 79.051089353956
58.98987861529266 93.88638796861292
34.68793698881287 96.50257005094844
41.14635621451829 78.12630802407237
80.19916923267246 69.36066517308208
76.30514359108882 70.47602305792539
24.29488735675861 35.56184430287231
6.386642172480451 52.69301888037668
22.26013356373285 66.8193991145438
34.18434262205382 63.61980312235497
43.94736231128523 34.83144436851157
80.15518969978478 78.4244471402115
53.39752505868052 44.16459584656176
23.15506822616424 89.63628626453314
46.8488521775281 73.57275598140518
1.017355964708174 33.7410189872554
79.41211829665482 1.360624331725628
76.42052015507051 98.44495023378205
37.94137801625585 96.09128789732793
91.89357594818263 72.9833057768389
56.04959274916868 45.29410835385984
64.62659439597189 28.16531821510772
17.32012896564963 96.64563857630593
83.7324047929196 62.51176347740058
17.74168690260782 66.48456686568902
94.574172825308 9.260886058808071
66.12464497129282 21.16949815594622
25.49930753989137 57.64562925033648
66.36614778231673 33.04033738791497
94.92484768741828 37.94081113921695
78.57765290131492 44.75843443233632
73.07124079402287 63.58236890590018
9.550437020329989 75.31659296653858
13.40613737166863 20.63392022902679
59.16105263369183 49.25325836648738
92.03994095825482 30.7875747772553
86.0532869243111 57.76582308391134
91.46386803917237 60.05996769287304
23.32081777593078 46.28933385575982
98.40134648142097 31.15597250176519
26.07052254037216 45.97212181444804
11.92575291290153 62.94018769404142
7.841756998714993 74.54029275018308
70.63096843982521 14.0553499646092
43.14013435528267 70.80608858471203
68.62189422936403 49.90172007306273
59.49086689168253 66.09274692314258
60.03574575318337 81.76958410467854
98.04186064673475 15.21568718684476
14.88301786922971 77.81660766166527
15.42125803502656 73.89165731244695
38.29152680640577 61.07899409930635
61.65864473767553 62.09187658682933
5.395656909404716 34.23029221272637
98.27120070997717 42.93605832452384
43.98044097323925 84.58168690672493
65.22106114295687 91.48869258326262
18.52193922100883 58.09830368352737
33.48355754180124 74.66931264779019
70.40640327640193 43.61675596661143
49.65820589274044 69.09097856465493
56.700609181606 65.29424141488256
32.94805049396388 69.11471547579025
96.40193320386602 5.547594947545433
53.46787719148212 11.96703682793748
7.216914933923798 94.74169460801603
1.869309689471441 21.86892733026645
61.16138533413917 97.22765552796443
75.80106548613213 5.03671770979845
7.342607177012605 65.94523401528937
99.79547204918023 57.60977557911245
83.29000939375858 81.15946649347582
29.56194228353578 29.8247727040578
97.32841340238055 42.32268866740413
64.36228054449101 44.15917955532502
7.745361590277878 21.46616296095618
71.5412026073155 90.66451660400439
19.6347151228254 90.77472929075314
82.61856119525405 96.6622784624515
30.21805102227338 2.828352902686589
51.50111878342892 32.95680166270913
56.72863026465019 99.48545238903863
86.46278163008883 74.76126923306059
5.272956663891986 52.49578514907979
76.97164583618306 80.7834729795903
17.02897031753606 81.28595008325402
67.99510775531486 41.41379205297348
45.93604044911108 41.11608602442288
74.12867699694677 36.88543233809741
87.79227644721421 57.86951400841021
10.74874665696055 2.216239568481569
34.15231928678529 71.53947969597395
54.74123581243488 66.70404224348803
3.059886344584418 69.65090872796333
75.28117306680018 1.437451820579344
45.01231884182 21.94532995459147
5.093124315981305 47.03026283418468
57.99848508361356 58.10587306065638
80.30800882462287 46.9946841371709
40.74149980749895 36.85289384669042
81.15881331620901 68.92473703462748
86.0360639638112 54.49348208951883
40.99877211047182 39.77378941513313
36.34213253182274 77.22208185074219
32.67601241026836 76.36369099227944
2.585146319928743 4.162710502413822
33.11471657109922 7.562501721665327
6.487383723147389 22.84087919616753
96.61943327038543 2.062964211168826
84.77807356088361 62.48682190602631
7.665876207849536 80.33251015435337
0.5954707320451557 50.64881188274907
98.37959726582237 63.60095214184703
10.58126033524634 5.989311105900998
59.05412436615016 32.57180591403338
26.27839792432153 80.70767685730148
55.45224783539281 27.75467936982297
59.0206782831093 57.95674091416124
18.00868764001851 57.15044832572546
36.74256438615136 72.53668861249361
37.02559351436123 34.13829012116065
87.26116617635978 40.37302821152854
16.83033825880911 30.44122537376406
39.40477679082298 75.36265742737118
18.57741848311615 94.92403553234504
68.31244432778577 44.21007498508642
94.66306082987904 6.376902581369276
1.051107166648272 41.15344071279719
52.07803574553668 57.85363738772512
90.12742912149417 64.80051953731547
2.263843246798592 93.17622459909452
79.4702892433842 9.739861123656359
20.69588688104988 9.623356869224652
15.95365960862012 74.74658484131085
90.07468054241605 19.98713147191272
30.21261009910051 47.464418786753
66.95333343073314 60.18586135188369
14.33076677771727 94.90976792105545
33.45240666823319 90.07189670016473
80.86717705308286 52.84422449961182
81.19047772221789 29.88956907991275
4.028342407468538 29.41906785735529
64.26187649699078 47.90920011082875
36.8022282023847 32.31120543104348
11.07374269650271 33.43889585937042
35.33315538317616 65.10499347809701
48.07919300628715 41.56873242033654
41.58411579054945 69.76829287469398
18.57706257069677 49.6285339834683
2.957394820770641 54.13297175260588
45.69691392237994 99.69220733729355
48.65870343271428 34.63405191482642
25.3296936750708 14.17903749341252
26.93719659876064 90.53801950602171
17.31691351771556 84.0339671410314
58.39315279047827 41.64669915039586
40.56486959065079 44.71871570121597
70.73216750382628 33.49530129933373
12.37901480581203 99.46173577944464
18.7565915930672 1.845021038238873
14.29842529180029 29.10142194976846
26.17475904973061 92.21307204847396
72.24627379427659 70.26147554581996
26.58766713132254 11.7751781666478
67.43146026987725 37.67555662612904
37.36087930478542 4.206458147538133
20.68285569205319 98.53602095856314
72.71467059140676 78.95370407774853
86.64121959935703 87.42720153596785
57.0600565512562 71.73328465482132
90.22060228116244 86.19275505706321
25.38619701320567 92.85408773240695
0.3049165267751562 53.5913603879041
6.285126259957159 61.39264602065537
87.40682960845002 34.41951257256983
68.53976850941437 19.64679899940246
40.92301840223777 92.08636605815779
4.10490979599735 49.54112417990003
50.52150421493544 4.222810361722245
32.46756083384806 9.207686850650948
73.32546496821347 46.6113955625932
45.80372403347123 16.12176620423974
38.21165435061132 91.25468184073463
14.36335218056119 73.99805798466387
83.94787406954475 36.20022192431077
49.08008373152941 69.99291854220039
91.6055907015752 51.7814982511733
94.41512439168511 98.63690385798697
19.95418869447895 10.38377081377312
44.11960827853442 58.32487677179182
83.34771522385412 50.61088348720904
74.18367354786599 58.81364043804893
88.24808617228379 7.578881347902731
2.58742147504674 89.84593576948099
5.706951585599217 97.01544347592301
7.084556193482475 9.358443169660017
46.67402731121633 99.10508613166961
42.81474016549946 24.38766052626047
81.30314358422616 73.79207672062896
47.59830447271703 14.68032160316274
18.40710722771522 14.75864143371425
6.680045695792459 29.59176544722231
47.20681506128683 86.40735351108398
46.47321089774003 56.81101435010809
34.25898615050668 33.57838945064648
56.93069906527162 2.372080079877965
78.23560618989458 69.34492589666137
93.26310196275227 61.21886279479065
99.4910770280671 6.080434221152479
87.78772115172586 46.93326281689752
61.94676561743039 85.84954456252638
70.00197362383152 9.680176941466048
61.01468674153146 31.73509135524623
80.13568089572271 29.61318562219562
13.3408625049871 42.12766175366195
27.40250489394568 44.55368558829019
86.93439595097956 53.87352487746245
77.44700323320559 47.20259287723021
73.37517309300367 88.62632578732152
13.89832594716152 0.5562651052519321
44.85869734534212 15.39970402789984
47.81806118967018 36.43065554323371
42.97959560031638 61.85154979180639
29.25083504898079 0.07430088654314958
85.55613484403825 58.65305691417995
43.66266927671134 99.09051609762714
77.20435958869795 12.67932562360736
5.552814851198024 39.15058399393565
59.28055915839061 45.36679575960991
84.70663443616775 60.52643889363252
75.61861556188067 38.0831910818809
93.90237631482645 18.49166828306
9.365320378533438 55.18112946378494
50.58855021805349 78.81260124237809
85.90640723875957 1.205486856723856
93.15557715589404 39.05878024916086
42.16645882572911 15.77694320503904
74.59147899083777 33.22324115636825
3.588958024179162 68.67427539552388
56.06839633488902 9.111705759301564
56.20570946984055 20.61246420629803
58.63314130340831 47.37205362651083
81.86452742193914 33.60139876959964
94.37902878265122 13.01744666254598
16.54862667332665 54.40132619951296
50.59345254583737 40.20795129223377
26.70534785147997 82.7606335431678
62.8299531060903 98.36429871812196
5.478939729782327 82.94725299762618
86.39518612048866 16.92356713625153
82.39967472725149 83.21236343504424
68.11311043557558 61.60236538026946
21.54541252807411 2.231996011978908
3.596435622774278 70.58820905618563
24.8295661467082 38.70039774661614
96.67870398760952 32.52273567030702
33.19672555136069 55.0405007120115
71.0077147647529 25.50989474996497
82.10989311346509 63.30397423238202
17.65711739313571 72.09300767769086
18.29843248259457 53.43742988855715
5.013164525462264 56.74474729900697
61.19399629813179 18.73538695158487
84.00618334826062 19.99836233824063
32.43245990932574 64.86687942788407
52.88070956936707 24.12521248255834
71.83076212913565 76.2133141778489
9.342932402601466 90.18433896097238
31.64211538145063 20.13870594521059
57.79396941659576 20.03102961588845
4.921665785079583 29.84401310662214
38.51460047552003 22.75270926282109
17.37613736815895 99.39306597167823
40.53436739279336 22.08563539229428
90.89585429083876 4.718279387587245
48.53625572440255 97.90931691715967
48.92450707107903 15.84406833433386
70.94349141689553 80.06640500515687
50.30213488056734 77.8044087519542
78.98215021153358 53.30937564561626
27.54093856091635 43.51036535841673
62.74126179897831 34.4808733920435
14.5027853645847 50.86704531758369
80.08271764419105 58.3933499457044
19.83167167176944 37.05624612298237
5.317487421459215 66.05648377508425
4.48856201367151 13.64122035831107
55.3240209251648 82.1951913900099
56.02403778511535 13.87301827080763
48.27532388730572 13.83780436924951
94.58199106289825 41.45804211238914
11.185483340382 5.09495063372336
20.68689602027642 61.1644588641504
5.137687471663654 4.944791055233945
36.77271605392455 56.47997714427256
98.40826333981511 23.65455991090375
94.68742184722785 12.0349546657272
63.75821918274438 82.7191360575564
66.01963356607361 94.17527664262417
8.689289299978476 63.01793016410836
87.94149077903081 90.52022070091782
27.06619504293174 75.31211169548297
1.512571986977228 85.84553918868508
0.8554390635886486 22.11899034895361
82.96312720958545 7.517243202916836
34.03205039114138 61.47205852580633
12.51050384364236 25.54476224135155
34.35664879071997 57.52306840350845
91.32284512936749 99.69181840615086
46.63478994745749 14.49051843033864
79.64757609140648 44.99820169255181
15.7830338343143 43.62565982400169
85.3045348536983 51.51489682685993
7.36844874722817 76.91201539346117
9.600508499634763 43.31007034471799
77.77498436967859 86.38193033623241
29.84549549525384 28.77368990263291
2.612297700575397 36.64277693884936
2.064000640915912 42.63157788828864
92.06374258464058 97.04197742296087
13.77395095032188 21.65004105603184
36.24260601833236 65.5412115382202
40.8820360357447 28.86898450538845
53.621079709571 54.01838677404351
92.74152090401408 51.74497627849082
76.43558392440275 44.12611193120489
0.6558972860683622 28.17801445332354
98.56657127393491 48.58350485445025
72.93398635484577 52.52607155471757
47.7168309943392 2.79323381667518
78.70318985245635 97.97958622031609
47.26567549880198 88.25085713251298
68.9959862495124 73.74533028549746
25.20780989685741 48.65141984802564
34.64092756527129 32.49498313549662
74.84332553890671 31.37578341741842
79.15120133502678 26.53075865177952
89.44245849697901 44.23050635153933
56.7175159005141 56.35781339401232
68.06531090858144 78.57339787510055
42.59296538848986 33.27917361243536
14.65498314079274 35.59031785309057
15.83985137189799 77.33231502307208
4.55512117703429 76.80031816837649
21.02372656605263 29.28265514508566
59.13974888760069 77.40268669846814
94.28608452286745 48.92126562763337
38.01367821264478 26.22211439818991
36.16948149164143 73.50441780348842
5.545905950649732 50.7127993363584
76.91407725619695 57.53855757443362
12.41866920408134 3.315545342378925
83.15437841778964 41.82724500760295
52.42054928855696 48.59448942094817
88.9022547037965 54.08559431208922
7.063090594908246 1.462673209683982
72.10779803649024 53.19272950358683
34.06140159656218 13.38827324876811
18.78452022420852 27.06088092681408
20.02230029182859 43.44218209560939
54.51937911185808 90.51585838293123
23.81696980793143 43.01443078537335
49.90762151579159 41.01615773603562
33.57616569366156 58.20946365683298
62.0117933820724 1.019467836367498
72.8032154069943 56.34904333320865
76.63050175187848 9.834722316964985
9.869702828579241 46.53652564150271
65.81103910946311 41.14331628662064
93.35206496066949 3.363692530271266
61.3642525979484 40.79993976357582
27.75364838935056 25.45481817166607
5.175152804420614 24.11387472756395
21.55945577030547 5.946476937208179
83.57674720321506 3.997328860926504
78.57229874632598 9.056566318082034
71.6820568159097 89.59170053203536
67.11909262847458 96.62652835549424
17.29746813202515 2.989758042789884
87.55651998337349 18.41203099930163
56.92301299329136 53.53404156575474
30.89365643735779 14.3679581411396
1.358948131996613 95.92798218398916
1.350855484953807 29.97919314650362
3.604498537886121 72.44852974075624
53.37658476927786 70.33230656810362
66.37335208137621 7.153718640083976
63.96590603301102 94.35360922096994
2.141056124653892 87.84376411194758
9.356844806918494 28.82821362826282
37.23979330218327 3.040074659641416
67.93775682205194 60.55898115142953
6.805767254347322 74.54023926707993
98.88450134817593 83.35818089348133
79.80511888663445 28.58944252515152
71.04163437980669 66.20645641930376
63.87449588727144 87.01500168301928
61.14629301407388 93.24270759523849
96.23370503873922 53.40634739451997
38.34912614954053 4.716495256567637
32.86355878716573 18.70608077676368
50.45902367291995 86.56270025821853
88.04825955960726 66.82287296822166
98.77091820906925 3.979601510098761
47.30000787687737 33.33013533185715
79.90579388031368 12.5361318069657
69.527676710427 89.59046265842397
97.08406440599495 65.47862948959003
61.37163805282344 75.63185157156244
58.75955468993457 94.94811690667679
19.98588007076561 29.53971138711293
32.86733978418641 37.85369205954098
40.36874775190885 33.8191023529679
44.997799743771 4.59888546675479
46.141845104408 76.50963135681231
51.51969336572285 5.87373419373449
18.94678587151102 16.83600906342005
74.80880396542572 48.35460090879454
55.36284602170812 6.474436157646267
98.05454881688837 54.11041471155657
16.93771787103165 33.30779875785507
96.5368613722293 73.59899061434739
15.80065888427384 48.40839482530826
61.97617849855121 93.92467393210525
60.02680761608056 27.98632822972806
77.43286884604153 40.25942195625159
58.4080686480505 48.44636625104523
21.91755852596553 74.3547821172365
44.68694103377821 57.44464882980639
76.17337562749255 84.9462657350053
0.5552385601813846 23.20414325273379
24.64935491786601 26.32534511822491
34.71902137822181 23.0358125897674
72.82688236487178 74.49332155006044
68.04055720097729 1.96575327134379
73.05166909918658 29.18015641286032
24.42855104160084 60.53189665391874
14.45976600572173 60.02792629427646
69.32491089198234 63.15121531677463
2.634637043362327 55.21702277980246
54.14610081246431 2.066038436453613
56.56445018230632 66.23832742617626
68.94485397173901 11.17150631053279
12.92347880758792 36.153438736849
8.655377270852288 42.79050401818025
63.9285019536667 60.0785537074426
28.25526542832227 18.26531869883707
48.22481842609142 10.95950905947826
58.90678219822021 24.29800770958045
57.36808993621318 15.15410059549374
44.77482477749885 47.31701546219038
99.27149191632547 92.87221419017929
4.944274402047419 96.12118079432278
84.825371810334 23.12372951776586
29.6086804141911 88.87831028076192
48.29081294272986 86.39652456828969
41.89795853773866 35.35866548108294
26.34529802613255 96.64702147280872
65.32544315416135 56.59811275973357
69.9079362967292 99.70584389593107
82.10466267918588 54.18259736271219
45.48977091236698 9.890098207248078
19.02290840444829 22.58258131344463
15.63860208672871 13.41543397393804
26.34940459345811 14.45975649829105
37.38379317536948 38.84036964740512
82.17991962678674 87.93397212049177
42.42581613977116 87.40417171523579
74.05419186899832 89.38596591056221
46.69187072325581 87.33766530132579
61.81850088942667 26.8400825490347
84.73548650573345 18.27532143357023
5.701895913083656 66.93107741545272
85.75603162151315 0.1466156475022483
66.26825235888707 24.83804088182895
85.45797595320489 75.22167821828906
33.54575980647113 24.56004536501948
28.28150144178661 7.913582673085628
99.77853054003886 90.07820771724171
83.66555407507089 16.73085933938838
55.9761861260745 49.93642441365365
55.88894390809462 47.10432215523041
24.37861744246804 23.47226278506264
23.07170707006658 74.51314216050359
87.67371257490858 12.37933891989366
20.9929789145325 47.98650409889972
64.41674463048096 17.26282926144718
59.01018967473276 42.48655773536157
0.4544792683766947 6.201117614267769
42.24434298020772 78.126902851756
13.78121927348585 67.56982859020567
6.209628932061382 23.85157619845559
51.56428186408418 15.35765826020298
18.31844655643563 89.21435880819315
30.58489457893783 1.793096718871185
82.46786425722524 38.96776120988177
93.44698901722028 35.50806756839407
11.61029107324151 79.82424033140214
79.74319323344719 13.66425589766672
36.87887546788043 0.9804113399158545
32.06581774650336 81.34930847819925
43.23548757337413 22.27904483486039
19.4590523191767 23.73242057154695
15.94968635963299 92.13792514919237
36.99100626581077 21.25847423952901
46.17738507585824 10.78948634432503
24.94317291367391 87.26637231861733
79.4768363790953 27.56312236612203
81.1449034464264 58.60020910541028
97.27421352791444 43.33024630550866
78.60817127345774 93.89277197613093
85.46985593564349 95.81670926556343
86.5580988610603 10.82996158113232
2.363590584522404 92.0623754124143
98.90357797143925 93.8333388604519
20.44893255991558 13.51314425772805
25.45347456447988 99.73511165220874
2.061607190931779 62.01987959799554
58.22245648442047 69.81828600190525
11.6487974119859 73.27770815766418
89.91575631375245 97.18977242849449
75.53293425890634 77.37161538588867
90.66606712732032 56.21115625962951
45.47096310818083 20.9619423118864
99.88259911623966 54.68385471429887
2.763737186537064 39.75690671023201
90.38788778985105 71.79996850458032
70.56608383799812 30.59763070718234
65.35445932730489 72.72268192108407
18.21872364391286 69.32721218544393
83.99272617718046 69.70961024524918
74.50401543412131 78.86485172634397
55.2342332883826 57.48105970899611
5.142534877311934 82.07319502618795
29.37664237034759 86.7803944437851
55.32202795750605 22.67154719605084
90.37570457395383 84.39919595778915
46.17375390404454 38.00812740497752
2.303512173590129 75.00059259545723
81.28812055112937 37.23389350201271
76.25653717206114 13.0848940338266
73.7788564274489 28.31939281010809
75.41110662072697 61.41882175288301
18.22853310797925 46.82969444425457
82.36419458703588 66.24067959344191
25.95748197016457 90.03795973507756
38.5643359446865 96.96144548126743
48.40733224671685 78.24324383068002
17.1057870106103 29.41127127340348
56.43595219664499 29.4040736900637
24.88783407311745 78.18531380981995
81.60539412953223 74.83592540985875
20.68502901275102 85.1847349425732
61.29474185639346 52.96950212313916
55.46245685278059 8.315111365692552
59.99708158078314 32.15562088347615
62.65439520317147 57.35542585914385
47.00059810291096 6.618075214119768
29.54974466887201 1.962532531489996
24.96574559952294 41.49296963423075
63.12293667669777 53.50371900146336
16.41367839924881 2.133832688055034
7.854241538976888 84.26910073954448
12.83354707062959 0.4324177398960248
58.93163080928696 25.36877602488005
5.881906671318172 6.764727893697234
3.524624000931734 60.81699598676425
40.84778156181029 27.78773340694784
27.818556493514 89.97831914237305
92.45650923659431 1.244083269595044
45.17289940460743 17.19731969074422
78.95893648917125 12.9614080934876
2.249922347874881 85.05658314685932
35.1519618118808 9.477945371849634
64.7990862872764 85.44882575910222
42.48294279343897 41.2680815028121
81.36230665315773 47.22791622864531
67.95101950601158 64.28880690443214
17.93710029298101 7.117432363598232
56.06655730286864 55.51848083684184
7.311517174045186 67.84052297617443
38.48332224644951 79.04877693985358
60.85746651652292 94.25517939315586
89.3760114451256 96.12013097094464
69.76131417193884 67.89486591170855
14.8132287285031 95.88732680680748
28.14141517903421 14.44606341071443
29.80903346179462 92.09763569599663
56.19869571931936 1.575896676962998
49.54386792218105 9.271743643666879
57.04005043978901 7.142725791135421
57.15513846243265 93.46105161834329
31.1375051100542 61.20525017619948
17.97936843362479 33.60957745961246
82.55375222912585 93.5629749903071
92.14204942859301 88.18816124179882
51.89546063149037 49.48151099354813
50.13008222050195 24.89915001945496
74.86276038108969 57.04689507955618
96.89989459549751 99.30287684347121
79.26438960550445 33.05756157590327
50.98504698870556 41.17509962586009
6.777555332535716 72.58397605912597
10.26463327334 12.64061115505798
64.47637798009208 60.94235867332618
18.72112745997219 93.13380603596711
67.44629976745684 26.68611449013596
74.76351061323921 9.662779192291692
7.835790571176561 46.42589248498221
57.34731026141645 41.73322621953098
72.3935939653484 98.21891057443744
61.77116322380176 98.19232470646101
62.04755376277284 60.04492580221999
93.20200699653094 5.1910895426653
47.21416325890053 64.33350446791756
98.78391484965378 96.66886133218794
67.48215026750178 33.13396309664694
28.74219482655126 72.29186229193679
23.24376425915718 41.2861419595602
89.86955713007823 16.38382609915338
19.63811323076911 98.86950939981557
93.75327778647276 47.96808090355287
3.781075856240508 62.68637310348666
70.88346311683594 77.89311233276999
28.4095423403876 56.2421157492527
25.47514356552065 70.27837701984429
41.42668420645818 59.107923446733
14.50786419070577 45.30255006598054
88.49131537003433 72.79609912478324
26.02649373844774 47.11766876828005
4.372412265955705 47.74288644569541
66.65629482729366 46.44901419391775
44.17063132993873 6.278812963958091
68.48181138424776 69.68223462164227
72.68449717189313 83.35285029647537
21.37035947699265 73.34143543273954
42.12105207798795 93.85349291100474
92.1146658679444 11.74242750394707
19.97546856024063 17.10335211349938
17.99297684808134 37.46921838000323
75.71677481883889 47.68209804731845
72.80687390407381 17.90739818895561
73.75614058063626 51.82176685689745
76.43297191220583 21.10069925650165
81.94621635648453 49.30373772269144
26.55411260334481 57.403291160423
92.62622147022249 55.27747301243151
60.14490364925837 38.08989165760786
59.44097923489878 56.92089045889679
97.05367618338661 15.57114592860002
12.70889380027304 95.76569298383031
61.9944972784257 49.67485225139178
75.97817311524364 7.109444452479541
40.26150564355059 4.538488991839611
44.22936063190317 42.03364010488562
74.26111452747433 68.41959832768917
50.00944150612924 44.05732037295569
27.71636902201596 86.77555216120612
26.50963158987477 39.06116330962659
43.08488365029084 23.28545666129379
68.11196374224788 16.71937492871024
48.16975551288157 92.63388706459465
95.1195854523758 13.68954490422457
51.09712288434746 63.57866683118441
58.15713519770358 33.17646041009004
1.517533013027663 17.22746195750524
31.71002614750794 15.1193936018207
87.05919775033878 56.10506026591853
9.378007387455211 56.92733258276444
86.40712691087536 21.67496242879861
51.69611409302673 71.09797656651912
95.7430141268116 6.365521982076642
68.47213110427836 46.93338334427627
97.50286251622215 45.94973528379438
91.54411563093136 56.81391902589611
33.35351307733296 86.40632854705176
72.27662988376294 64.37763923370849
9.248595847590202 35.77258413653277
47.1252541869082 68.1167701996845
54.73280413574749 53.89506576595048
35.4841477882116 23.7238043991791
39.6345345024371 80.89947189744396
90.02342702683919 78.22464743202192
54.84545360460775 2.850547118165566
89.28051867719529 9.118306982674282
20.64804028395594 60.20755269205465
57.54878443197681 69.05427327456843
7.224139552592573 36.60642922478682
51.9375389969586 43.08747891970189
9.59099214382988 40.0521091468391
47.07227459507914 21.88075112144971
35.50679263741045 4.490909788835355
51.08371413152138 24.41387394559946
8.302006998929532 3.005565806341364
68.57090050403407 91.1558850056016
51.14412081703319 74.07670322160342
50.65620545829021 35.57093325217154
61.50395160755575 74.55928767359872
40.87954054999864 17.16799590094193
98.69982078175704 71.60318379169975
66.19820001467365 44.73283885436433
31.14986624191513 34.3048009585038
50.80113254947731 76.00394733133776
29.75906625044833 6.731006566612961
9.57169309813121 42.21632683452499
23.54288508739494 18.2810004043596
95.27492078207119 5.467935186331077
40.2489713176445 85.54040767383235
57.62129981947482 16.17611310634821
83.40078313114266 76.14979772632032
58.50854796566482 0.00352271064286029
79.35256994193296 87.83219815529665
23.47691976045801 84.65282802124273
70.00555153069554 66.10686873598289
80.45828320794045 59.37152293125476
97.49782265260033 97.7614262074359
1.142197351047138 21.05276089077773
36.00130780676482 98.22086430795197
33.54318239100805 35.72470083282378
92.15620055887035 70.19644596660297
69.31420703780006 39.80323580430209
65.1699270286467 60.3516363086317
24.29086856938885 13.88121030247044
52.05174861031235 45.81622109447328
96.95457386706715 33.59481109646894
20.87607188150715 1.385746396589699
75.57057943778024 27.71683482561212
33.22399910063356 26.81168514446068
32.99475493017047 13.75984391392099
3.701067351323986 27.13082914626908
22.02635472383773 68.63146606320697
48.54104102950081 20.860557041192
5.921193433576336 24.889846393593
90.00080262004187 5.313740037420437
86.69096181963094 11.91288584181596
60.03297728268528 57.80226442338917
44.22662569939444 37.56642919000126
90.3961134740871 88.97408401431271
50.59847548501704 5.387297079988746
22.07853870277192 25.06668796651289
12.22197268666814 90.98758402841229
6.414067239630015 34.5028733714346
27.59701968903745 62.59726559745093
42.38165663224762 7.532915843868349
94.95326864176425 80.99205785327776
91.06943452452626 88.10627817640497
25.7686334468195 42.21665371593913
8.065620175454495 98.44885709474397
91.37754986863865 80.74585327921987
0.2772705433693919 88.2819997794562
78.47720331181372 91.04889029423941
94.87966004844841 65.448220377243
28.2867217634492 27.25618080898689
57.29995255389917 28.7846831926168
8.518867127139703 10.40904271994691
35.62620007960508 49.41040039268126
12.44510511664509 8.141794680082668
16.85001024866506 95.77464285766544
76.75473511202773 25.03993100887575
95.95041769016156 18.08893436761441
90.76789392650657 33.50538978948498
60.06705591771637 33.1763824933977
25.38587846899153 96.04410083288127
98.53586024599421 19.66542042062219
26.03832417750496 91.07129821210863
71.80725414624074 78.41756999204178
22.57813468942294 96.37656745431367
1.254536008499824 31.99481859707095
33.19261934722149 91.03404415194244
68.84709077585426 31.38785746800693
72.370593302835 1.040802879120178
61.55291903304063 36.67277104073258
57.44751844328678 61.959681714997
20.990617251398 54.54665601806486
27.18405576738141 45.54209794762885
53.15142385852689 65.70164452399527
71.86988994437901 79.536617639971
19.55754475299123 60.90889737959856
16.62792075884957 87.66010526877415
98.56825453495568 92.01412688592043
62.80324015894529 30.50337848252555
90.78867902323559 23.09381245988956
18.77319686285863 4.553975512092733
89.87931424722267 27.12787520656093
54.30426540367426 11.44926570999266
12.12450579978386 14.76004803267909
74.30748365717095 59.89481885644969
88.67853860863684 59.44282023400329
59.36509499982912 41.36966840043141
28.46195119012231 22.26319094455948
82.81182766594559 92.59602436500353
96.55468233478837 36.42665339060417
73.37960551547044 13.2558918729106
96.70348752307349 52.44995599013588
3.690167344257365 8.642814921055765
66.69605990218805 87.76418891761504
7.466341339673137 27.77041675186184
99.61089437714976 32.56296629216658
6.489282082764655 55.50254575730513
21.73552593252333 56.69269318645004
43.64536282690216 91.07995853604791
3.437123572691635 53.19027022404296
65.41707066511651 62.5057660457454
70.63258611271728 93.34505340521984
80.45610273720834 30.63940195536716
10.07025932957903 60.73351385446643
69.98364706373447 79.55186045101962
74.49221057931575 27.51542077625444
12.02347841439082 46.71090734629611
78.57005541780204 56.08563573241604
76.42998462064236 64.61729440449898
29.5626559911202 51.59147364331883
7.41215424121791 60.01395690797202
20.91515318192399 51.79064276343787
29.7552708437566 38.51928243392909
78.30692680618968 11.1730185561378
37.51219304543677 54.63148271932239
78.9741089321309 19.96730900063424
87.37327662288142 65.11831936072713
36.30770004045523 64.4312573286426
33.03315615271637 61.0383877796735
29.27739367471189 61.31951289725548
74.24934825032224 92.10713570659907
26.80283996575771 9.073381922771224
31.26116478890872 43.77836772906219
85.63181615781527 38.96616308958681
96.4761056914632 81.94386542814816
11.35160411878948 62.03749335642113
80.64378768267468 56.61747743356144
51.55001746804351 84.77707953089413
50.65569751300759 15.23038867114999
69.13402635062177 13.01505827969764
23.61760140005331 26.60678431464957
19.67511870524353 40.78388029754191
97.13748565049883 39.48844564365831
92.65969838073698 37.18223099530478
41.08966610301377 2.772735681606163
92.65932440111514 5.913391272407453
81.88900520838263 19.75694490473586
91.12781539148989 30.56675112193428
43.44929744949141 21.139808593209
4.422773908827949 19.49494783206591
28.44565678238824 5.017264049052208
50.10976299688361 26.93453171166091
47.27800758650255 60.59997036521962
32.29717506075038 16.90728035577335
88.91268417959884 87.91695958667512
75.05070011561847 25.66857244258613
28.73462261873469 71.26043604288954
71.33133525656631 98.45597631264803
63.0673567739131 67.59815762513639
58.59697118561929 16.42783473147385
45.83809680315981 69.74655584131715
8.63987363765507 37.45912448384486
83.91142509434452 11.71445688712613
37.01517727943012 85.47605864498512
13.27324957410745 10.21441326415228
52.09528548918467 24.98934471824408
48.63389204426013 93.44258540036114
43.62348501935395 57.31995146657417
50.14374999868852 43.18169235970633
62.53150378558447 12.74511162032065
95.32823626611668 88.44585533337882
36.95572222554343 13.44189981032109
78.15414139604502 12.26937492513821
68.36134215066738 53.79477031734343
47.85330604977798 32.47936920581447
54.36952841562035 33.49656598456602
22.45723731260401 19.98122687213566
47.66676099673938 54.98547998552062
39.94272167987429 40.08306029128698
71.33414455154406 88.50156311477124
71.77579032895709 55.98520625699148
95.43286236253431 27.54585315137274
42.46237287127653 18.5303717502551
7.7131996067057 37.51513079342734
9.547288132403775 29.8584864953643
38.14351546536206 33.98741215505009
59.91613871243715 22.9547074778438
14.38259000575279 92.99927220770984
36.39273210634839 66.70483987638765
19.1481406252894 84.46963424210011
90.50654389728049 17.10558140214149
9.539619280977085 5.900429415954703
83.97013957490384 53.76648781067978
72.70379540190713 97.19822636674562
46.65222980745779 78.55201407773592
82.92925134673249 29.40017229303536
83.13274406496581 78.28735480741584
99.63577040880767 48.44824627918543
32.51973510001181 73.03842607261308
34.37711045124844 2.073074981235301
25.51101626829038 50.88532220631807
37.31437440627883 69.67529351063378
38.20426065812176 31.43478868569842
28.70469263197761 6.889844578389542
21.52102616531026 31.01704023719722
3.398908288432074 63.73146681939662
53.17400921216355 54.95487070038783
3.218018839877307 93.74879900245098
27.94332342106285 32.17048238434009
67.10544555802895 78.07271098019473
3.323541410560041 33.79692746026763
47.22673885495892 44.27212866243223
36.24137627521789 95.38386930006175
31.10293571717503 84.68665408108279
81.83451163284857 79.66770928746143
85.78198053378183 70.92671156297904
52.43485151451513 56.84795022302457
88.9334866221228 52.24457562570624
85.74453018253109 29.03777138020536
75.35366065565917 84.24691015535986
46.60328951864818 54.94278005981114
76.97101394476893 48.96885546751402
87.79309123910961 95.13580756389946
68.32760678001534 35.04351881420624
99.64049885555765 19.53184318630769
91.07101835189545 7.98505119308267
44.57942947717105 27.49397875703693
34.13462143897871 0.3421337377134746
83.23713657471257 87.6741435422706
11.87679578541456 51.52743221611649
92.48277738416775 56.3245677402609
16.59008037005407 68.37668453631407
25.26865315029439 91.65037045646652
73.05840962039719 68.29394962037279
81.25867697212067 41.43196298527667
94.94320467648119 87.45261933753963
85.38408849891121 6.173247572655961
21.42681578881626 35.60546029005929
67.03573401669387 66.86329949660735
23.4499568269535 19.55316550690269
39.29236118822583 64.6964582621309
57.79799501132289 40.8084257305714
47.62741096311523 53.16293636069596
91.44045120093277 0.8241912590545194
51.07925667679172 77.06161040776847
4.167139160840029 98.66851310456549
26.52431472569156 99.56961365884941
34.2252344381604 30.643033228405
10.82905472602311 62.91687848558934
80.39629066987334 50.81465467261644
59.96628221376042 46.16674764023229
52.6805769596566 83.32662241830066
10.4851026797576 82.94408337865528
24.90567939063002 25.28102256798117
14.85257245509352 32.76645447112654
46.50291149806233 22.85364381186595
27.69882525379035 83.11250530095452
28.9524813642646 78.67511355204441
27.52275212839187 52.0086890339234
14.61609044631891 48.06816064091238
63.48533047665789 23.61998171741492
77.45614380884845 98.16492298677534
80.98858324483489 92.2324596100914
25.6596779744245 22.161196270347
57.87017973847829 70.87521486321766
68.91774113136093 94.47002813907442
78.05355984188058 36.62749945745329
20.61620195398445 76.32752550237473
42.80287401143612 11.89014478189811
81.58311235768562 42.57319228159307
8.733590412300765 2.095470990248548
55.17627108800582 4.653115255801305
51.82209268251008 7.860166626073323
71.32904688837797 92.71149230071038
24.19684208560532 89.53450382767494
9.224291237962413 34.61878642291813
91.87503912894073 90.04495296967761
2.49726266179414 14.58822059926197
42.66355367708302 26.59967742915684
68.03207469192161 76.44957123612824
23.53529521648509 4.730468086352633
79.55696827240249 62.04596621857105
40.21671710460118 83.68134111356979
76.36902620783933 83.88964181779224
85.45410461500616 96.91617831706515
43.89416743029596 2.043874050948687
24.1279649060155 24.51467493913965
57.70651444029146 39.78133517826745
53.85594814815538 55.78881843229561
56.90718074915508 5.286738665245753
44.21158268585273 74.4413647222607
36.77577020610586 63.29421253804689
32.64612855298936 11.13358802178894
70.42531528721737 86.46879382581304
10.08787660207197 33.99653620185171
76.8277617145397 60.09829091699957
72.86440970260142 62.52192529395635
67.37510878692918 1.183660563334448
29.96996638989686 49.47450042689924
93.88062627735816 87.37564465000499
88.87593603673271 14.9661515559694
62.5715112190554 73.03598100691141
9.473960379633963 21.05512942496851
52.84343255278388 9.735104230636614
62.15409445630662 33.39843909930355
24.73975759815165 37.69698907465668
86.19987918974257 44.09762183779147
38.72198707941775 66.80013195940776
0.4659305876147017 58.47158322415712
1.89181056282894 57.27793631135859
99.61725665200851 91.94686251017352
48.9452286199101 12.98308284273742
75.52686350038492 30.55129216273687
31.72020680211341 75.87790754000247
70.67877594983604 17.85499896215073
64.74513436488378 84.36417171109314
43.08188169781857 50.71463758321187
40.23939447873546 15.50212925441219
37.79486682733413 76.29555247534856
73.54497263683899 69.17360421913993
93.83531764183716 2.472169828191016
48.2736783983794 94.41276957199689
77.82734870693757 33.82072953943249
95.08991617253069 93.640848378217
80.08046111602141 33.50641383225827
89.25986327551796 76.59956547967769
91.59243033514585 13.29536281834291
32.52838941391769 92.57346438067219
76.48619293780249 55.53732454340922
85.06476399779804 29.87262475645126
11.81563429057787 59.14067223793583
5.661616213508077 78.29854931032065
12.2529712062288 29.5590432222273
8.867661576678541 6.803588442292633
80.10102563875458 88.56606402388869
38.77082919899974 98.83261129523785
79.57185528780114 15.82406527185085
1.099630994625274 52.70000118578287
91.67541019451409 46.04904218518745
97.41757965981151 88.59270415322071
67.04579256058264 94.62311540359204
27.69528524871296 41.53675684294563
58.76602980834949 98.91779530535372
98.97565670614964 52.18117983006631
48.78255094426146 75.51416103364741
55.16957324134361 1.823954562764269
16.93581481043108 1.226809725598248
76.05255619667048 45.8641942375989
77.10237767457598 42.19209567590477
98.6567845148801 69.63955550627443
13.47527473159752 13.10149375237764
52.07353866875077 73.77161750255179
23.41249565992544 85.79957141173986
49.71886026262788 67.22973643381903
29.99449221172061 98.06160026576406
76.38993111106984 3.225798148849427
42.86549309169423 51.70453524569987
78.02726945454229 89.23602407309525
33.77495853282052 49.0711454489774
82.21462812276393 32.6373978738446
22.87952304808477 70.52789673818469
5.731032789275747 57.5931934917703
13.19845684082477 66.66446349731189
2.543913466241235 90.99686537369102
1.391755777659002 70.5783686835277
28.13750678272438 3.143510268822958
74.55812257279219 11.75609212835645
34.1056150952687 17.29043731691911
57.60575029185831 65.90512892045521
30.65120918254653 20.48917528769193
21.77789084312461 61.60018955324274
45.68579583446565 18.10619108139151
19.7334497475436 59.91798522174023
84.0631619886356 7.846940671745842
50.25615809538331 48.50154474212379
77.29192352934338 71.84627405963899
41.26233269773048 81.81993368310013
68.15493251519017 47.93506720921732
98.844741564637 89.79243191243377
1.405082543157223 72.4175341246422
85.95196912104157 32.92577360846115
44.45002452496445 95.54776406021564
21.76194935112602 15.98161782332119
19.19242506121831 17.8861327032727
15.41536060324942 15.24097438943958
34.9632418616082 45.59387048995755
72.04500011855399 63.3172324409162
32.10430834250305 8.265434388609711
48.10209560531686 19.88473427795878
83.76417238834935 99.19406722827938
25.47531812345552 44.34207427548974
14.30252748465524 91.06355645832572
73.5566816158144 17.02877748566846
31.11098942140899 13.32573554437983
98.81672118605918 33.23584611903181
73.23773752166872 6.430657826012025
81.81954926632528 86.07765547761815
35.36898309085187 57.95269121822269
23.65765562355496 52.9965932311282
89.85562859895371 54.56259087803053
15.2221796767291 64.72347141315535
14.34971641525107 58.143988968253
6.072518765348406 46.81367848317507
9.448963732502062 67.75877840327452
76.74561761350404 41.1471942947648
47.6666910282575 1.717526342687743
71.78222728656849 93.64043875908845
53.86131353287417 45.12657511025847
33.2485218693778 12.74404434329129
66.17475620101119 60.83615072879632
77.52868463956169 55.81679365850811
84.9012733958415 0.7174803091778409
97.44890323861587 31.72383473442735
92.4718345706774 25.34052066508965
4.433741262170462 63.52440436071936
19.52903802747679 76.06195332460118
60.33172174545204 51.09093329325524
65.81256431344157 68.4016960826695
30.67129760951192 85.68184201515336
57.80331018319848 63.76852986288778
89.61739481365616 1.006214483159436
52.94574984175475 89.48532544992497
53.01766937568166 67.50607962666332
18.45429962605603 83.64722661486486
17.91892723670815 77.66553995790156
36.97357243810813 81.83638382907104
67.93571637793313 51.75531846720278
28.14910961997951 55.1694328567952
11.41044866655453 7.995285611238976
83.94567797844672 45.8548991511207
73.34826685681442 49.66305752195479
50.78960211497333 27.74807455912065
53.69804689690696 50.36451804628436
69.25095542517865 32.3664579237494
76.02715331821176 41.97774691992639
40.38116944670985 41.86975047105344
32.908398572979 6.421780854985274
34.68456994347614 72.36957512304629
96.52103106195568 83.82599472504668
33.95073619003979 53.02929378127293
20.36334309699529 58.23999907890721
38.11594803924962 11.90030889983109
50.0205265821326 57.96865082791261
8.206900785702306 94.50719135944313
46.33449947313117 31.36882964727997
46.66097912175436 27.61373425973268
31.38567276369396 26.36391965027549
86.33702202541348 51.68166576275897
50.04041698829943 76.77816922363182
66.69126710218779 85.41912457684536
49.45734493953208 98.20296245952181
17.55174557275026 31.37610834476896
55.14716560942846 67.75199737164142
33.66609634534192 67.42184621095983
77.28643012587729 29.92945408742812
92.54215356998627 69.17553736403202
76.97146121949883 85.65923417246178
27.7708426782044 71.88138591495863
24.01988191400424 41.92787215162272
88.01239369384378 23.78279479332521
11.4494967581511 15.57404808355903
95.54297329125512 55.34646789316393
77.62184016031691 30.93708892288581
76.51851177923027 87.77063278271535
67.16552250367388 70.69059509286426
20.18354871176157 42.2999769656969
30.01281170255572 53.37297332230619
14.73036642721539 30.91853087042558
83.03476900741705 0.8497449928875819
90.00678434561243 95.33524143825379
7.544244899064803 48.12936136399409
47.71416534692058 18.22339696574371
8.389888598050458 58.5014441346172
82.99661162760033 70.16970645131897
4.362565735973845 58.80333169873023
12.8040944846859 91.95484526790446
80.53134680043593 74.30127117859917
53.66819145557922 5.830077801035582
19.80965622240592 54.43720611634039
16.0566782965544 29.68448422033842
5.914631600754606 44.51057680886831
36.1119320381816 57.27255071647467
47.58978361358143 78.97618295234676
25.70592126648188 16.25441819811554
54.5235188098372 92.37490541787678
27.03442807364308 78.90501022873759
10.50859955270159 86.65480383575898
25.22948168894356 98.01006388810426
56.25885627767713 43.49511653344058
68.8529962815493 99.94765483681886
69.08435275775011 27.63046877370522
17.91483607538897 95.70242350439311
3.211305523712854 81.44207910680373
62.37739282825847 16.81169108707269
52.44281747330391 78.40314470591964
66.15504407238198 55.97728452190175
46.82815416109097 89.18451769929592
88.94644324728775 26.82255565117301
14.33217406344727 5.524987244710213
95.57273939413814 52.57641100150863
24.61123545617855 77.1052210355998
33.55229406555572 15.50098854783043
46.11706268525921 84.57050995621246
98.49401394163019 88.77426078908465
2.773514252878122 32.93030083375471
98.26001873301969 7.770601953995993
15.41248464534153 66.59839019624228
75.29574903942493 98.60555687105062
48.76091129271765 96.06671079708771
54.93242880739864 99.00660892700272
30.05925538798254 95.29390326257389
58.66386381175138 58.99034681670761
14.94675067423059 26.94881765364829
2.525704495368307 13.49839630256047
45.70618040080283 66.76116117943754
63.24821432410155 75.89875491023308
90.3216635537908 39.19219542009584
56.93747199263119 64.27122482882881
34.1197924586434 91.0392719629387
54.26351087734209 81.90644876936457
45.04991127724001 82.70432634226815
18.92999953986737 61.82222588814896
17.05327147438507 55.2917911158889
59.09071778454464 35.72927020140987
26.99520878450754 6.169563246600578
40.94781191017817 51.43307889746681
98.28414331125475 24.97246924734598
67.9876428099595 29.47527559389911
35.12422065669051 90.97966412430925
81.11324496186272 69.99457770338547
31.82515538712256 32.18693802895192
72.41924150686418 91.4998626246612
93.33322823827007 29.11438251858736
26.3601489979957 81.77885480080661
62.98608188198903 49.27084079100062
20.41130322159108 53.69670312191484
47.91034089236803 73.60289576600839
70.60593375449987 0.4869135736047553
4.866001539430245 78.9914402140958
77.30773410760676 3.595656583080859
37.17363564987562 89.1913492997779
61.22610536405573 67.39101103385835
62.59108907524934 0.2431193965474825
85.0155059753733 13.21625228215287
21.50946949721911 71.45634646512026
56.39387441258991 62.05016052637863
47.67484906472376 27.72587832882139
60.76465740132 72.78825132284803
3.794515512660404 40.09788849451049
40.8689970109739 35.652254162438
91.44650716128561 24.9976152207968
89.23500865196642 65.31334786883686
63.83690140811656 58.95683414848494
56.55441006786764 39.75990115052404
45.58086182159339 83.63609240799977
95.97588784769549 72.74396047590278
12.83065046660704 59.10836419914109
45.47469194092476 93.7515079247428
43.11646382195874 4.766662336428182
67.14241648080883 61.31245774531879
32.54164914811621 54.39520077330297
10.55786029161714 43.8212780216965
93.14577748905523 20.67766207900568
78.4883542070724 24.44776394566831
54.57134240718766 84.00239435315046
80.42806292124077 63.97400069170532
0.636151132923643 14.45549536141059
9.997535826802187 54.26497864635566
96.44201508319928 48.89066455121538
67.20815628551485 53.42840930157467
18.32150441172595 50.62978038052205
35.38589644165192 2.232640243214689
37.1728285856525 93.34684572307503
19.66021644945181 49.34040953867364
90.55685595195089 47.90103563802353
35.86949692917584 7.705087286153894
89.29994114387694 81.34362943185334
2.156728805799133 20.82292073948796
73.87300711824956 80.7037128321011
26.78822226269684 88.378634156236
46.07216935791039 46.00746474662452
13.04367586334337 19.62219754250081
94.85216350168514 8.224835407309513
6.77018405926775 92.85536269016468
51.26746085592674 98.24954027493385
45.78244512242629 98.63985120503852
27.85359827429694 70.95703582343309
0.4064623903257409 92.75853097951502
36.64236583438927 49.03135436156518
68.43051049780298 30.42437877625026
88.95143452462125 67.41558933465494
74.87978202881735 65.80950087082736
99.38960491523034 36.37248478992806
74.39615612840849 13.85322069529307
87.23854981171657 6.006680276444786
0.3588243733103327 64.10077755065767
23.62218795275078 1.901337080124142
7.846056689730178 72.5762178326349
44.27602441255347 45.61575530283896
16.89226991726529 22.21273554538616
98.69052405053066 98.89120416705366
40.67408275973035 54.55393797422711
46.47925288644994 53.05409523620499
68.9027150297764 66.02014138823455
88.75691391318311 57.28932641254212
17.70838379539921 32.53484126221033
27.04712407798667 48.42320652342026
16.51916147423625 73.85055554734215
88.96637570903764 16.03391528430321
36.69887074842456 18.41704987979909
69.16755435435145 36.99982277117211
72.34612273939381 49.58735014344991
31.29354655860656 5.515114013546713
66.09959994516335 65.19021692924201
23.29766988424135 13.60456000467687
64.53699141361871 46.91712864721119
23.10123843770015 24.78639990297498
67.78985321139156 65.89117491502896
43.01669076455262 13.01129833295905
92.18648267482028 46.99402446825873
25.90289230793012 66.02118432344078
27.78205876943596 65.92421739769125
79.93625533049497 66.40105658835321
47.60007461571439 93.60923801884397
7.224289066979235 64.01701730509501
66.71390957216968 50.29055553548227
87.23559552211495 16.27056051398227
16.10451179626997 14.41493968655582
82.8441550438051 82.22280032646916
8.097793020634228 33.13978504734504
21.58932861233444 81.45508520209562
85.9872127542091 86.48641059627523
59.45892724342031 75.31828382458282
99.8085413025052 64.83896518392912
37.48328109897989 19.14510615602164
21.02669604440009 89.81560546082272
26.69448499135187 29.62426293536983
90.93602176585198 92.73965091721655
30.30159567812743 46.3859753154909
28.59965032927309 87.31857628246435
74.93515240366298 63.13179831846846
10.53371304565507 69.5946697100013
43.76684983405734 42.89308607913414
67.24450932025589 7.850578748238775
68.41191056694183 84.22386273085439
31.71970707856618 85.5738938415488
41.35748791339135 87.41491923217775
35.03541142169642 8.377951834719052
50.5535904610689 33.49193600200201
38.66808609538649 86.44798579379199
62.62668615876824 10.06360310740024
96.51383365512409 14.50681529974017
79.24004645436176 68.93861168025161
81.64740959081475 48.25793437524963
83.60789309365636 84.9606407317638
46.76422921003413 95.62886749445839
78.67854807463372 6.189054942842274
58.60798228751607 65.4646900791862
64.7921772263328 87.63499258523758
55.40512773628781 46.18940656756057
65.08372282616314 21.09370402323492
58.41430989467494 52.324512737731
61.932529060631 84.78056978227436
18.24432849584629 92.17576392137003
25.13540446200961 34.84305579457641
65.33379924227008 8.705051799371507
71.38551238001358 32.64699791929976
23.28036458859265 59.10902265641739
16.86731564600236 65.61173232953567
5.535873914930439 14.22750351737546
65.97220040923601 32.10498216459566
30.00497969298662 84.82999545642478
42.29475834310234 79.96323241306057
15.2877429100554 25.8814640358033
60.41811498241229 15.97438980534639
95.45063978498703 80.04418566959691
65.24239541886578 32.94669993423351
50.23348676650667 20.38115215090065
66.84473390682474 25.76186777648631
0.7087910618032129 12.28611318222199
55.59790956786998 91.98242388514289
70.52980353090177 3.303747632189666
21.625356544347 60.55797436625743
54.95475457705857 45.22272365584479
96.0278087227175 24.9587047298965
87.14812261303517 4.951609302576032
22.81690930621422 29.7658024607034
65.25951824276268 80.32669030749014
21.48898572787061 59.4902696999293
22.09756823216871 89.74795284464598
97.43880288864402 40.39770830363448
71.04728724091527 39.14976179058454
39.93424119005555 28.37964974298833
15.32849438584081 28.86046091253239
70.72734246489949 12.3025988367789
3.21777781693421 5.884834804621874
14.29757588392913 66.6310788798922
57.97174947594394 23.84645851073094
31.24255886839444 62.27369960352506
75.49116691199933 64.98960804513652
3.455043160454896 19.59639849211872
0.3569252681857464 68.73905346901887
66.94397988569851 14.6913970603669
58.33919597603149 3.969004223011123
35.63606344877748 54.17225260409793
60.33605473280981 75.99782312725772
97.36252001305598 21.53769350483401
57.81815903133936 73.90990748437694
51.91935809419643 67.41545450768166
52.52991198470029 66.5534864855113
11.14600142531504 36.64521897968091
77.17380658239468 60.96395426269874
37.56796784335024 66.97539244379385
12.02202939779042 64.81415662922707
76.25256791797132 43.01038089177791
5.373518006328049 76.18479280252119
85.27788440500973 61.46190262017946
96.10438863500954 10.84597886784191
78.69673675109705 35.83660476385823
68.96776940109119 25.70720433062262
46.10888637322424 44.15820136168137
71.434413927392 40.14507534525167
30.99749214435104 56.86136542124374
25.92687241037548 41.12423983919884
87.11499779389446 35.47994180351036
39.02356185912681 28.94070627810571
18.27224933260582 67.43764864663906
67.12840018063507 73.85426196204413
45.29420531614257 74.47681965152019
42.23303075872337 95.66372163968406
12.52781656842675 86.41738074698782
51.06192864001861 94.39987943535615
49.94252801574728 83.7087309001588
26.29624745493059 94.48589985572075
47.51945154621281 39.45650368242401
0.5197308979317885 97.68254327573968
64.49557792612796 23.94753821266643
74.40311289842697 69.59271976526773
8.42324901438927 93.40109261476366
68.72435457334586 54.88894711067919
47.93209293394537 7.064454614233379
14.80881252011705 21.84884064560644
6.820707857848683 43.91407385626987
88.23334517935957 16.70196508273188
90.01092521422287 31.76187982659696
86.67904121284893 71.54779067356834
93.07611187146628 68.31389224513799
20.35575179905793 86.18933645502243
99.92302794055374 26.37515417616558
19.45892613732412 13.10833174000846
41.81402382881876 82.74544381204602
46.73551367841702 96.90570615894532
80.73654839138214 97.8782417618369
11.4813077069328 97.52466521121525
54.49854317648651 44.26032691206989
49.58841621561567 56.95006147769349
93.97520911399515 99.6041505437439
23.50438788728793 14.72182885107059
86.94616347703791 32.601058276445
13.7394285514953 88.23259939201742
62.96766299155333 59.52123663331283
52.98881255958491 17.58188880508773
33.1961678384457 97.60930888966026
45.62949714332835 87.35748530240255
70.72035408282885 71.41087622631019
9.638920190456485 45.47502874029522
8.500099431430129 20.79336250696193
32.51330775223063 96.73419766015297
9.596060475857696 4.048974847482272
61.97344762482812 10.71352726062219
8.705815962354526 56.09443744633892
86.812791230344 29.30892581457059
99.75224397020409 16.11179985858695
49.49902003139365 58.86855354627217
98.85808074940725 79.6724548824635
74.3123585540669 46.4471512434413
62.78228983624946 27.30335197524792
51.04176971944999 10.40108937316764
0.326059003446602 78.3809019071863
19.45807538142334 83.41248873711847
82.99207093894076 38.12498164482747
12.8560482516661 9.177472541689973
5.068670297463685 64.34639092633628
43.13037555603449 14.10358454795461
85.63959434174703 73.08305250998757
86.47674111929305 98.50980438115657
83.65148516842427 80.08919583288942
11.95815262841704 35.93457774005746
63.9019095646653 50.93189053348986
99.72781773550464 96.28733083233875
52.77118569034442 7.741840034432607
94.27880276631818 88.35828632893181
25.66511461036653 15.20425999594594
87.87602006571649 2.199238420757549
25.16335973954439 20.41775768792396
23.44239177023438 60.1839851239592
87.30053466565047 96.86297927146205
95.40961673761994 3.657181057254618
5.849542627219215 30.27644236919021
69.9785503517506 61.30304488014064
52.26743946393107 44.04394462200875
30.29825980719032 86.70128344360785
21.28260342880227 12.84416742564574
36.78299675773194 40.91774314046585
76.29033937589352 37.26187919470081
69.53082364406556 69.69097786171363
26.08305051458938 59.21737100576902
61.93397529994974 51.9648581661268
20.20790064018314 75.23305432415818
48.99966542775466 57.88878243721155
10.88497770649844 59.13542103901856
78.9165638373767 45.74578252921887
78.66370666606151 31.12515877452886
82.76238692266676 98.74911974585793
73.19218096836721 42.32550185563995
17.28915586136773 62.745438268129
21.64416755067408 92.59122485098825
37.90266539584771 0.8036314405460727
46.95061945309781 30.48758525587429
71.91251275850688 81.66334613581152
1.707638151411128 48.02521387459695
54.38294180072842 8.510107267368024
88.94007604181141 3.762566740503493
31.53672430470697 9.371151231936869
89.03213509612657 90.67079853683761
87.83265096499741 62.27552261189946
70.25169448146268 98.68913045227083
57.36114658624029 57.22193691227491
46.07336244594119 55.86870063139413
83.65370336066596 42.85725389414084
86.89979132012996 1.70248288373232
80.60652400584658 48.01073858893093
10.18028248896276 58.44812924426084
57.72045852793583 95.25907161960441
89.40495983966601 73.42198983106492
80.81450810825325 57.60939616711501
80.34221909016986 44.21231964111315
78.82305650146002 25.49164502044848
31.85667243154511 6.315177995227132
54.11993320881492 85.85245905161317
90.56844310806315 46.05109413631352
66.35681791414672 37.52510867530322
85.254799708921 32.13948651517259
54.50090356218959 35.58010383188287
31.0790492171667 31.39354679646582
83.23021181885443 30.455246017841
90.20522970197227 8.564762530191013
17.07512277185997 5.212743084038713
12.11051843260144 78.83974393383919
47.34320918633794 17.29517140518666
82.37576325919586 76.56229217695183
85.79366721307011 79.9030187331954
3.657572523191386 76.45880869407561
71.46382600312312 67.289999252077
44.93627572800057 79.06969424008761
53.15367968285305 6.816471441017513
95.96117222874389 82.88088975417348
92.78227441145344 54.28686941405625
14.84733383582901 90.12906201411886
95.98741668761832 74.55757129110695
95.88987029256589 38.26298915583295
23.84685451306528 52.04191001594963
2.420579538692811 99.85515718305649
80.73112508646318 93.34328825087658
46.49592085200872 20.94780616824347
7.929170613937285 81.40955135441335
88.43248671766091 73.86804625991469
57.43483737859328 22.04938674597413
39.15332990120174 31.06509410144933
81.96298435783025 84.12199558565679
87.57637459207157 72.1749179079149
47.05549296637086 92.73640516911381
60.90825392771075 70.62940636915508
82.25269415967369 50.34600595370012
21.12853612633338 11.7733429482222
20.15235485431388 84.23102909885596
55.87592245999912 94.83035979696167
1.833820286621835 86.84366609529759
64.76193666478321 1.994353261027925
41.93970926308315 65.8938166296945
11.23214596410512 1.274142889387194
30.24385250982235 69.91223224299087
14.29625692252079 56.27995150861013
97.77710450053169 86.77932441912601
83.08838292831376 39.97488323084553
91.28087855358237 10.10817023607458
35.35064327239758 97.3559197192878
31.88985251466165 40.96796429131532
1.857260058317297 8.47950041552628
37.7776814739486 53.659434504692
72.50072143047448 40.32483400325155
93.60861042332702 89.23488321996085
79.46924828971608 42.24033769538065
94.09631908848839 62.90010016229905
14.5590755243022 61.90629235030912
37.755301405709 63.0750935688604
46.56255523645026 34.1337342593881
4.091760788027107 95.40340389768579
57.78981132952943 46.49644023259619
69.92993529903048 48.50855330384233
44.04066206875748 13.51384858318517
76.67498975366398 90.59701990453034
20.25452128282684 24.55778742867587
9.472547016891552 73.43611963221406
5.758093742262418 7.749895216984382
49.02466733561987 30.65129420774515
42.90970747729069 84.59593148593994
54.68563679630967 42.41908385263616
92.62089853842389 36.04567726344049
32.04055434917627 69.71964993326759
53.76890257651037 84.80860301127248
56.69105263626591 44.45377686746885
55.59212187957891 44.34600110805007
53.5159388884888 78.72862317656821
86.65403670631282 92.24177367169908
96.05887333269813 13.6414475437076
95.01458654346828 99.62196709878981
34.13408141682656 43.39246645025325
57.95657165323041 94.20512660152998
54.60664495724951 37.66650952863504
60.35154446474351 66.74453288934993
85.55714779622049 74.1578743846698
67.6063200807292 49.83328892027505
93.3918497345873 14.52027388200041
72.6839628476984 12.47053342138276
89.83735453262678 15.39637165109943
84.25748444900249 55.84692500158725
77.30169611183916 78.63299477489882
50.31913249416814 98.76488969965725
50.83328918246337 95.50169182320241
48.81703822917125 65.34376674882671
44.45842792789536 79.97957758114188
54.57938953289178 48.38620899197029
96.84733291903774 67.26110481434952
58.24833273053963 10.62497756163376
81.51710341314561 12.80786854285292
15.85603996896021 90.31841922454495
50.07776700268781 94.78090302074089
25.28665375715062 5.452818250976208
68.09641729654777 52.7876420811448
8.909483202645527 66.83150743238896
76.39557703594295 19.21048670434649
3.640683699464881 57.97267645968655
39.76211097396875 1.460502304252135
1.301630009337647 23.95891510686511
83.21107415240452 68.06329973797281
57.3678414681525 92.39163752664807
0.5590279320648267 94.42600069804618
42.72845466624594 94.72537400767813
23.69673047048137 62.29341059016313
17.75136430063584 4.573028632285626
77.91675707473786 2.797465935377112
12.25591456223107 1.348826926609183
4.005464725655751 54.11705605384348
25.36157276003606 93.92358309912389
52.35735445703656 90.33912422113617
32.22966289797481 62.72454891178104
67.16531461498333 72.78962059831014
82.70224466079901 16.26281519393461
96.77347299771969 62.7299362841847
60.04810562148891 1.601695479824112
94.85475741490579 49.85805133721365
30.74677798530475 92.6433971683275
16.01979452314371 67.48387950631142
25.88216775922975 86.74391523215844
22.37472379549708 58.72579696683933
39.7784698143299 43.9696267432948
66.14891660891345 10.41111327046544
2.991701274371906 79.35516475552964
67.50834918261901 90.65233988725655
81.63875888991986 31.93110537681697
60.19244115389264 53.01319516596465
47.38389890984285 19.10095526327042
25.157838647816 24.23849841985118
75.52724697855787 83.192520424169
53.49178504351558 48.59108450990117
6.633956258261033 78.70118749313599
66.19036545454091 78.63807705478679
55.68952730792094 90.76226702839888
91.10603379249928 77.83829518667002
92.38342247829455 60.62802154139531
21.43684079956324 53.5150449797254
94.27258253837167 10.28718835469456
44.30970790696627 49.41568968326799
93.42147151516255 34.56465940353409
44.52337193100824 85.50820555416804
31.94080388970128 28.18985540866048
28.36277185615432 33.99965869046964
67.38967880811516 6.798163060510489
17.20148864422119 38.21871352663185
91.32503129571181 96.49010985616879
35.57423188511142 76.55905198418223
3.591356689654523 77.49120622863965
82.47636236768741 21.58732798251309
61.59623013541142 6.447223169882644
78.67553250050817 74.03717914975746
47.17562763207675 82.73826380366438
76.29061812840524 68.41295660823381
60.24324390251147 11.05085670679594
43.69960932816058 75.38176974405908
90.60899376463063 57.31242023416978
66.11729646113206 96.40764490860833
67.42331122144243 19.4415458719309
60.31986595355663 80.8718633226441
92.70091930571662 2.324698181691388
7.624792167620477 40.15163106004057
2.924839628193122 87.13989450553157
58.83240659553695 39.50935076006974
10.42026168003885 29.24078877213346
1.197724051424508 18.2923170288572
25.65712120985179 4.449946565302729
9.990978424488734 68.6799045080587
82.98314689351163 26.50261366524528
45.97294256368151 5.060343975558201
55.50097680546184 51.93057767984612
7.852942757546928 66.87812707082281
74.64527058985968 17.74738344975065
23.91844568816847 3.747145684609349
7.908155388476285 99.4346429088227
56.61398418037891 76.53742267735905
22.6919389209058 67.78623237755424
13.56088589478104 39.23934934205175
94.39648043557706 43.48580066859327
24.09415189323776 20.62692330100409
80.40149883865357 1.761706710164967
9.92865833271801 11.6244983800826
6.0448231938973 1.759422724764274
42.22445484909515 50.00328304676044
36.49791910909566 4.913032620426409
94.74010070541551 30.35307933818944
3.383008658133354 15.18533843863377
47.84401616220195 65.17626042881733
64.10033462122176 1.207074526541451
41.079945300967 68.88478177315397
92.39756807584214 80.62523587163136
28.07174119366444 75.90768427287654
98.75989672457914 28.96267414713114
69.97025453144002 56.32674152623397
37.08885867170578 26.93206546033359
84.87320668759536 19.32551697405131
88.87411585111214 83.54670054113485
23.11369106122999 68.74593151173821
14.09815457437025 7.426347551434334
41.3095285429838 15.1684075910885
41.29024870304874 83.67807527463079
16.29136844061694 96.81869349142504
66.00345915352845 53.84799354588511
61.02534763224852 30.64591009015708
35.47835895239061 58.99396621724184
56.12575031248804 31.39680289131703
13.46365551516291 45.15638495959203
50.29817398745082 46.63700239397755
74.46072869600307 61.01060691732877
99.49203024724977 55.72305151153444
8.354388325976496 27.19061198432339
3.013851841143014 78.34593045908255
9.242863456987767 3.105409273228714
85.86099894525566 23.39921120712573
14.1465995719103 44.2669798043065
23.24755159771134 78.40780251318564
92.26920329777688 43.30408183045268
17.82985743925247 61.82097514462821
9.031098017520414 95.35448040686211
97.11424704973274 61.7471619791851
88.87584417335788 55.10878295701565
16.38444329609449 3.175720414110339
52.22480090095961 59.74197353912431
56.18259231806201 67.97236288900373
97.63152862314872 24.31997615198947
25.30647987647281 80.3486837597008
39.27355337111641 91.2216259096984
57.24497160326491 27.6637536929504
26.00895323369047 35.40630252686049
47.85768732149189 59.71242902651779
65.06038983097505 53.40520841424129
5.060781091976795 54.12800537896226
51.00836367436323 85.66417151797715
68.95232174649867 60.93982668989076
90.59738522725479 79.9412628492361
58.2405931014555 29.22675891985197
47.71930283974176 83.69940191430651
68.52333699794147 13.85267799615183
82.23557356940276 30.23313353397489
73.32158658132973 18.90984769799358
23.35116213948991 79.43682194086963
44.047720196786 61.46727100633752
59.9277295227926 71.05339517356605
86.76332149534313 43.16833394588843
38.70778018825392 56.36462320204392
81.61602689306635 34.62158457905909
74.83774682855272 28.5247571402161
31.62522291731987 1.615908778150821
24.89763684548417 54.74206054274164
15.19937502008756 12.41331636050366
2.71712695374175 27.51102476148008
20.99543034107431 17.56724107271639
93.20799213631955 38.03969527165992
7.692861644985473 51.02110229630053
6.712066937628952 40.6257298267165
5.330210079240488 9.896394172195922
29.8434006465002 50.57997428626231
32.53973638019259 32.99060852378651
31.53697453707978 72.58955293630196
29.23475471940685 56.78384317428916
70.50983575486113 91.14373913395825
7.489782886532089 0.4371165597974501
79.11908273359538 19.04168620312462
5.411853537604159 13.16092530826917
81.29087985418892 24.15760470462897
89.74751044416057 85.26574940638869
2.39489869665118 88.83825591743194
44.16210383276624 68.99779445596516
7.844820924924274 68.76734093262219
37.93139031256816 9.671635967745482
51.8566956737628 51.29227130877555
75.75412396654214 16.36114778479001
74.94087666249061 38.90277793214434
57.75314476070618 99.20620952170893
8.157463672246635 61.92096164547308
71.91777832762428 96.37776968823404
24.60044508981888 16.69995096387522
15.549197753769 52.54238980351801
95.46903661832197 12.74918714450708
44.33498271453647 26.53258790676873
39.32527608227704 42.17803008818584
21.61871375360417 14.96137357985305
66.23021552163141 90.95603524116795
40.63845820293785 79.04360441321373
4.882822484129826 0.191132492452023
25.18311899260523 69.13420066346698
37.50792370053306 1.889091680772069
77.1106228322982 63.73442727706481
23.8002528813628 98.97805902129411
19.11979610169546 51.40411523309998
76.17806183418219 67.43485385942745
83.16279618303425 32.39648758793076
96.31519051837266 47.15173538231313
10.58210283059652 80.10174916941857
59.63488591354354 62.77807491103971
12.36563471870311 43.76281776208896
41.10953991300685 16.16681512598955
63.79010806279162 39.08762234005304
32.38618810557976 30.08028046500003
93.93992686764336 37.4848094617788
59.98343180426353 60.70026289488023
38.05014698214008 81.84253638587168
53.20045215883133 77.68777350971065
78.24517396620976 58.97297894400798
53.32837065449966 97.53200018634038
3.338781823665501 47.42105673785065
97.90338817661973 80.99093940789997
52.70236484554088 95.79707134521433
58.21858671757007 35.35554549124878
35.4301992307649 50.48961109207314
52.57178353611366 30.26490023877369
19.26434544618958 89.13304454189662
59.78556228391736 94.60286500808732
99.99266285448039 93.64570027444377
42.6439266856685 25.47156718073178
33.1749712711124 30.88494368265021
73.6803735233735 90.31842628263639
63.0637129474875 52.40849889817878
20.75175028562465 77.47859488115944
8.952192006532917 91.15389810923169
48.49978770049374 62.4754169542668
10.6114023815774 13.63897027613159
70.09811145143215 8.559778125174853
29.27829455487623 30.87052329409365
94.27676121711768 14.12068221326757
68.38298774934745 3.728099342519953
29.72912041720808 32.69981724363842
99.70398475106123 28.55519029671753
76.57737655029315 30.74522725200631
61.38678862745125 92.21885937106209
87.07916623497546 59.486659528102
33.64441331172308 19.43428087557981
89.25075283882859 40.58566332345
23.81236089844395 56.87636797895921
99.92606230706855 33.59567421213312
58.50458811512181 36.54051706033783
80.47361646293436 8.475621726023366
40.92419267807522 62.30058053345492
29.49900370870565 63.5249885800061
90.58197882957161 49.77108904228152
67.12176183804802 9.954019773856515
1.876447789089259 25.74649709585808
44.64730220623527 89.22418376258283
31.82435908044812 58.50931049856703
74.24955663104268 49.20263436929332
83.72930579445189 10.62023827831922
40.52742723452126 7.738005482322252
37.70643432497323 98.95848162953166
14.91581262812985 69.35706361533285
64.5963637153738 89.79685408475905
52.55268369018216 42.22003075363661
6.698584563909671 35.55339809121025
14.51844050253031 99.69152084240635
69.44253442913319 54.16792002233055
7.951694823326032 32.12276658256274
40.19010505202309 81.82595623134567
97.11114528094379 0.3580152650275574
47.22168907392859 38.28988848477555
60.85179456191127 23.27205622031693
2.496350590173225 15.71305130770024
20.58408331331515 83.17549972829895
52.89849540174958 51.26952217641254
10.51884313556857 67.70977128871915
54.14731154566354 98.26080144316697
70.60884599048602 69.53592413048698
95.88787088824608 79.11771523036633
70.59268415812438 90.12885771263512
76.05301862749172 63.54061844549064
15.44215666766128 72.08100394105284
88.85757278506442 95.26351484499708
30.65471874776067 66.12667194525586
50.14907562645871 70.05810577390706
49.74190965739689 82.0972004736979
63.7806564436551 83.79480138188183
97.92751961806344 11.50005498220498
69.0515119989025 80.13367396943154
8.379611656095086 73.52333264629397
78.20287484609668 63.79675470139845
97.6621026865955 75.29494599269272
28.33006111372332 13.47409894725468
17.52101887154804 58.12410380715742
9.34623791469561 78.06401171090491
6.368061413629992 20.09677362567757
5.177447894763065 98.09194225556723
56.54510202874041 37.71773750594061
39.37765171213502 73.50276520241839
5.678674631043325 68.72890948365253
44.85797197225182 92.85735572461638
79.32341501760294 94.61572675517998
86.84082602910041 52.7393946661578
91.16759908158572 73.61037149671665
61.00662215031931 87.39687073929252
96.39999725161765 19.71914848416618
51.9347336953489 87.60894961448689
71.87899760941501 87.58231997467472
58.40292278422932 57.07567316061753
3.733124242740941 51.37921459415912
8.35949695520044 36.46340512832754
41.65927078820887 63.08775252812111
29.09139321011979 10.74615377265488
71.37729491729897 58.83340701266464
69.98256750098899 38.97986686955714
98.35445214060331 21.57868678893056
63.87309306351183 49.91872277707928
88.44497659108275 94.29773986919393
72.06051768058272 23.48116861730959
11.64932958022505 24.91532372735382
23.60720705717243 22.68629460594198
6.896776888884241 81.06444824502732
39.47480192542855 77.208408394942
59.1146338662391 53.11905769031766
35.88442431309946 53.25066590415521
10.55030439685047 30.3291736207567
0.4186500065429018 85.62529807786238
26.46880788677361 36.31716576098228
51.84928822562117 38.31023842688488
61.27458802933295 95.97405614813415
49.46129778889718 18.85604013140163
91.46155974036135 71.27250689756855
26.95117234553149 74.27768089608131
81.14459624749577 7.846500789791948
60.9852879349276 85.30823963249125
11.06332318867811 87.4200341102114
63.22767140087498 10.8978794540858
74.20291485193856 6.129852615361227
39.55137308870456 7.304057193632842
3.506567587157106 11.95349732558442
1.415612025069478 92.53140887599238
76.40947255994224 24.00246275007822
27.72881545556178 46.38035177651961
64.22610436121194 11.3951630537902
50.46528576465813 81.53096591648026
58.07051142418446 7.009149265317874
87.26123851668738 21.04970083351161
90.72799067616529 14.92017119018241
64.61982585753776 27.17369957071458
1.319481749133341 88.54425674163714
67.13512250041532 79.15730619444288
69.4468909675069 24.70410293400784
29.74764047327486 96.34628491243723
57.03846808720826 49.69997050016003
85.13434662059051 24.15981148087878
16.42768596118496 35.08779592325457
28.68691515987971 32.95440719528924
62.87797418228888 88.56571243323151
11.0877073322965 72.38072686792729
85.91751174707234 19.69199657539212
45.82439519303887 57.66669663767444
73.71576668090381 2.629172079619708
51.87292384590201 95.11816559846615
25.3602664719372 2.595720555171963
68.57877886768478 33.23329599126522
8.381765751602012 71.59805782847698
98.11263486816524 10.4483771291029
0.4299170941881691 46.2314045997932
75.84677898233211 52.47315128714153
14.35398363219495 42.4124785332644
27.31868249371069 34.24685786952892
5.319096847701959 12.07516030744243
17.55287364594757 79.50999138268628
97.11681985906014 27.6150592204921
40.79710252723565 24.77850366386422
58.90492610847211 31.48609638547913
31.85825705929 19.05457055430108
34.80899135477499 81.68080106773864
14.95010302729893 59.08325845377515
52.89483324862452 69.35229790804141
44.76041552817823 39.39728209617392
54.44426551755572 30.31391453255054
63.86100578593483 85.94289380828036
10.1745452407795 9.73568928108266
73.7996293237539 97.00821632932573
42.26522126896443 22.58454346774684
47.4217598601622 70.7777785461428
77.93594590390136 53.03853856788623
70.48247396521388 24.59467741337075
76.57521898068839 0.2326221560535935
46.22285300125876 49.82081610102568
1.38688859439131 61.18350397232749
10.60642301235431 18.30331757578845
7.315561222871934 73.55877913729803
14.36305524912769 82.43536525561437
86.61343815838406 22.65715017071432
44.43714431035498 68.03640165799946
70.93319043518461 74.59279857778353
62.59523364462734 19.81524393945243
97.45972630590552 5.683866285166677
11.55080726676712 55.34090166300758
23.46201954990706 97.04050847648594
90.34703552484565 24.83315758106946
23.62526381081069 7.625899712110052
55.27453205835277 41.52514320855584
99.56038383640778 98.2872221696729
58.21815646100316 45.52853301833479
35.25816667645138 27.99788144936662
24.7772210277891 88.42868254912577
25.5209940457112 17.27433313436216
89.96957472731883 43.34962151929142
72.84732616956853 80.11358800460303
70.37510309979646 39.97955619300749
32.16358054725394 44.20791604395002
48.6622980493417 29.66440756445554
64.31422542066569 4.910163514290891
23.89960859482649 54.84403446322664
62.85683643159919 82.09098126202335
1.922335146851879 40.4745503719909
10.56183923792899 73.35970660658396
89.44403144280726 42.33044001863687
57.54933355045731 88.7252088022462
74.96621763527527 22.82094062047489
32.70880382315172 1.510462165364011
81.74349210810855 92.93448613026356
65.50321384519334 57.67028582509788
75.154471494378 59.14276611926177
65.20111275849058 11.97832047729983
56.59024751970457 88.70631733992087
77.14675342256845 99.33839037657511
4.617276112198463 26.34624639495077
91.07300596831249 28.77260012010756
36.15069231729346 27.48164013238112
95.1690123279046 25.52661922347078
2.671364294134394 34.71593639597651
60.19084974283238 88.88803454279464
38.72029851488566 37.56534963243337
34.16563631539089 73.13055269870733
27.46795077934553 61.487371156841
9.370585873495731 93.14845386553505
21.59165647787713 67.67164155794299
14.8482205522939 57.20523594406186
84.88014309759394 12.12342125728805
11.59587446437464 67.66076306614252
96.24100166412011 31.56305512131171
39.11979905746774 81.83289274590247
83.79398230799303 92.27577030304006
73.19224015520818 58.47216589300372
30.81394027946867 41.16474853151004
6.189638471942296 87.83215915358352
19.6957234637833 18.94975013436178
58.01448590716555 53.32761081104467
65.30592948959304 99.33505069728693
2.48626923086812 72.36201851669773
21.60516759268847 80.39136375793588
29.25406750741051 17.92718200284143
35.52361075655333 88.24006966724063
53.15742214550728 63.88837864320829
58.68349170343848 64.36717687136893
8.180384300342322 12.27758883432879
50.98428969548962 42.8634185042517
40.45085373134302 73.51471210144763
13.10245623782592 46.92418214957568
24.58778295581254 30.23342162681206
51.1543557519477 59.8120828183684
1.309245221731336 49.93587775546598
56.79362936559951 90.61236362716953
98.19758980057696 93.00547331296575
3.993890989583127 96.49738163961584
30.6087622155208 51.27010168730788
80.26269372559064 36.94263184848106
45.55001533986547 54.94516497907142
29.91284509932431 78.11550265504843
51.64057494053721 58.85480183640388
76.2864843957617 32.59687857628361
27.38855426026036 82.01220733225917
52.58562881386396 35.59523775527576
95.45654969966483 75.51708433185013
68.88138893461034 23.80725355608548
71.21932293151009 7.057695804234721
82.19232710383733 8.219778322252035
57.3490142251403 48.68699620315661
94.73526671308949 91.99744048529354
16.87117355797569 16.40091622910679
33.75581291669261 59.32356130510227
63.67067065890126 36.33480705719223
91.45358518158866 61.11945027708177
59.54037349886218 22.1284755319545
86.38140478298899 6.594432680737789
65.50721895006308 3.38901602707027
78.23786966112083 70.35573591606646
6.700885881398196 21.88419698155677
3.244583256782125 1.498139973411074
88.97387630616515 32.03085059731189
6.287470284475148 97.85256610047401
98.03233570278056 85.00172161841161
32.77845382854292 68.03893768957188
85.1417326267199 44.03007549855712
62.58624731323373 43.47074620716595
38.66280245598939 48.41063546392688
54.44256678967855 10.36276640686971
0.7220363724662783 60.35782874316241
98.85116248544681 76.96447089468755
93.04293389629478 28.14504854515389
69.17641274274345 57.04105091142732
13.73070828325259 18.77498342018278
8.095456854168273 76.3149431447049
82.41535597898178 9.277634767211062
59.14397980677342 87.57003845250544
51.1741995695174 17.51902476544955
85.2775685025894 40.02450341331524
2.991036577202954 6.933272065560336
85.08216428481377 68.16376964727297
67.0405013529335 52.37214253048482
59.90714851507622 50.09230139130602
18.2519455491201 34.66209057819712
34.19068220366698 51.94590911202329
61.47127302146898 64.17431866942719
99.74811404577831 69.65700104036222
47.65837710835365 51.32763661218748
98.54726981530102 81.79748740064346
51.12184498711161 43.90889141626952
35.59300865248952 99.22395125394706
48.86536130769856 10.10346733886096
2.274568796764739 96.46871847459505
32.43494923603135 90.35802603130711
37.42604843700308 79.06385910830865
87.79687493917605 45.09328705209778
97.50183582628728 14.48264156289435
62.51560947261213 5.896577653039193
7.584995920811561 5.812655634915616
54.88268467328803 7.482900249273086
30.47215300213271 42.14519313843506
7.352365650170509 61.16417529533707
42.9299828948099 0.5464471213901038
96.78968667962349 18.78517188860086
67.47752145221625 13.86049829970503
4.799869381285228 97.12413479951444
44.27029478860995 64.28683234783995
18.91577755325985 66.56247708380923
54.25768483090932 14.92163725751736
87.83092198015923 29.41521959625094
50.80532492357998 47.59110563050059
69.10870491217121 9.101703362801848
18.09226449032636 74.87873828912959
24.84554351142737 6.455417517366389
74.6110284802282 76.78339210553033
21.66714183282543 96.86456983013238
56.50380024373658 54.53192984736418
49.73879885755384 51.29722938431372
88.18618333245509 27.54730025726784
85.86835303508714 69.84570458390311
32.63972462550936 19.78589697926567
77.05366445552815 59.19721073517771
96.23928035445329 17.22495655601849
56.51105483119858 36.60710081882912
79.54147644410126 75.71046085622135
5.023627881138671 89.3735115340487
56.12239304674994 69.78714946559968
71.70174098142803 28.14697690679975
61.59084807451296 91.17250861107672
36.10200522251538 25.44865677828655
74.37668156792773 50.161850563891
84.54026558980105 22.08485580360542
36.68086752794411 44.91143240927061
94.33936217002055 16.29960846372311
44.18470188809713 31.11627437949827
2.339151097033851 2.069486632239141
92.21817029289814 0.1677098360076582
95.10893678815169 44.2598309114419
93.58839854729577 12.33035206266879
32.13664183096466 97.74846723906082
86.95911546083352 86.18347830693105
48.50061106318227 39.72470831404546
95.92915073624469 2.817040666598126
43.54667747353875 26.02625185123919
35.35813133460398 3.409447412169905
72.45199428115804 32.82871212571551
2.122699950558911 35.59219072317986
28.47860679030308 9.821505682103295
56.58763465795845 47.95499243569285
89.44779666291424 72.32592384786594
22.55029484546342 53.18004499441679
5.971853010218688 54.60850496305137
43.63808402935737 25.0447377991665
5.789760894766456 83.92311906004821
17.34052650879207 25.72286724146213
67.79164325549419 50.75356703166018
59.3038489142025 96.74967604416702
5.781841470989894 40.18937629660891
89.64660889928756 13.34023028907621
56.87766906947214 40.70310015661946
84.60892310307536 17.1779166931997
31.6627682775212 74.78055461833809
19.80921641896741 4.533393469764399
78.51081554013871 61.94667707519687
82.52175677845538 95.61438513011814
66.94676923128597 91.52249032612222
64.22293108935133 75.43218189063549
94.6527050424943 67.18117164763134
22.74036076941262 17.63439157243797
48.18392131282287 55.94328270645184
63.93757512508137 29.98742447175419
67.38708123274704 84.58134022701394
62.92763191071784 29.49185589833881
34.98870084514042 89.15291097404995
43.23412846904645 93.80429325039398
58.21687351432621 55.17466261353362
3.155596112931566 46.34826438714253
71.74348494992725 21.65221944822509
19.62166166142921 32.30299384904217
49.15611858294179 41.72029195546804
80.23262531960842 54.59394426732189
66.93176763783933 92.5586609199148
33.90440920679853 87.34345998247439
4.424497372959079 23.26235428204428
1.499201398983517 38.35410148686901
78.97917120684332 95.73985346727002
19.29706936118737 24.92571799130334
46.86234754083655 75.66425467823376
46.97507739597117 16.38143115849916
9.418941552393571 65.85267562360227
7.310421696924526 71.6223586012342
80.53445686591952 82.42476540963513
98.08742991607021 20.59809607673559
4.036254372604835 44.58410717706883
4.274081538443782 90.96109635406182
25.14721029267796 8.293360238451076
82.38433730021961 2.55633021877105
48.16980516404296 52.2533965076579
95.13636898879925 7.279739655436288
34.65012991542341 77.26857681664906
81.05215805223926 63.16045131338406
93.63306656964848 67.27425881429454
30.66432205973636 73.20240438530672
82.53988098408335 86.88318044481167
77.25388792827003 69.82576498018368
54.61090385255206 88.64320073550239
91.60151694247176 82.6262399005599
70.4906563312021 35.33620373670304
79.17646742428178 70.9403122656483
33.67123928569877 5.759382843741457
53.64250310307906 66.63523309800483
5.085493625057594 59.61535984070362
37.22930106052044 73.49779319459684
58.68060827163386 79.50767189085704
17.4313142330385 75.73324396932583
37.43667635354354 67.93432797454402
68.41351376773214 65.10582378987392
84.58580812489261 31.45764437635579
34.10087405950693 82.46025636809446
73.82787254017926 22.68964115001355
68.04121598850679 4.73798991996856
90.65004637655984 94.53641278379784
13.36394383055437 52.59800003548843
36.91441127048648 53.03055971904925
48.57330383287496 56.90556904172644
13.68151541842283 79.63583366314674
39.45861321826452 14.55602116478747
23.54024589671417 82.5622058930562
56.271645242238 48.92371549131759
62.98121849760571 96.44794781113872
76.27587658548913 54.51479587504696
0.3086743285285397 61.39668268606498
97.81012460272989 29.3975062844858
65.38083875628919 63.5561136091638
95.86672088774885 84.69472811909711
4.782974106325561 48.71757928628062
67.22624847348384 99.39445884910879
61.76173738467836 13.48698649782721
3.244247864240466 88.17648252235482
79.97539440046636 84.6412861830306
71.56376129428105 59.91805783594951
74.36252265481508 35.05837830902758
62.70643258358562 2.546929436954317
65.99726508271654 54.93429890220037
97.38553342775853 78.10399949661193
90.46719308142937 22.13058913279472
36.03330523806736 93.62391108696785
44.9574409326702 54.10623822156435
24.29717095853065 85.36143286415691
56.17291130448753 78.49683789103143
13.87622079168773 74.98010125356519
81.45829658419386 51.09005691740132
60.92580265315657 27.42036574533426
26.33649021621106 5.306888009915789
65.59287090128983 15.65825835493896
16.8579159283264 4.081801955638017
73.3662831781408 70.20330172936852
58.69081796297279 2.889656832321617
49.17945173660726 46.55678206037102
95.05099773750703 39.08911431557969
56.56622158435464 8.134306728021929
14.99681235412828 14.254057860336
78.62821100180828 2.069273625619747
33.84414556471745 93.89612658335632
10.18855693421409 99.29288599363665
49.23161610626622 52.24887329966515
40.80405128064358 21.01427021510934
29.95553193035525 8.64994980599446
3.649311603954715 22.46033900516609
85.28388878274846 65.12966290947995
99.5825879991788 66.66096045955335
18.06124417120907 11.80114039490627
44.35144644280088 93.76454585524198
65.40512721511502 7.585037894470485
66.55922284632167 89.98964778266421
9.52942560091045 13.47094835022463
98.11307927164246 82.79235233484077
34.76738850281478 53.63414144491568
3.615916642086071 83.51833487555378
16.01854945343786 53.50891201772426
64.45095018329719 8.095015690149658
2.103925147990219 43.70249815607976
24.80881152163384 42.61368252712411
64.72461923486161 43.19153373605022
14.31340342466005 1.590925648806858
76.53092713841347 94.48806608336142
45.77682282618704 14.97134894596554
38.20558886716595 16.01040638994362
55.28336026009049 62.04250708795487
19.57945680414991 14.17766309622932
11.00346194879137 35.56167314339586
58.54899554804846 22.09592840074724
27.66575476838601 42.48048874674147
62.43899949088654 47.47502811308186
29.11873437251753 5.873071023093024
88.32185912883104 75.98051288442301
22.80241730160228 56.8815921608207
15.48055210623915 2.880055855988312
20.70927523611074 79.81753833273653
82.60832444541744 80.36416491700808
55.74063821204082 66.89110080384243
58.42549488884752 37.62561166793775
14.93202436838346 74.89285167192853
74.50374811622878 91.09397432114525
4.228224165161172 94.32478338785583
79.2959833373247 77.79219986924265
78.9624105686228 41.29031136122283
66.58808810151798 15.65813074214671
47.53604080015508 20.87831068553836
95.81225786782049 11.81551536002626
55.6252737226951 88.69768870069548
14.68429638997268 43.41306024052971
84.56551114786322 97.5169061935524
63.55829387086811 3.235454732979093
15.75215419352969 79.96204572057435
1.44347664072157 68.76837561773398
54.15065322946585 22.50318224920262
60.21332455707197 49.11006447139662
7.657965808254912 30.01819940075503
66.45119222787162 82.00654428276717
35.43585480424007 42.22144475394864
6.876461232341876 46.07720289946128
2.290228646766086 81.07765288826832
6.985882402209812 11.06548588425959
29.06197532426895 79.7462457968354
94.28876583704729 92.9104807512113
18.3491681722148 64.58845394445767
40.29177305797487 87.416780556007
40.41234247457037 93.0303352092438
28.32129923517705 82.31169520526714
3.054664473772915 71.49739032673207
10.66763382168096 95.6412980699241
68.60487394989424 17.72547168382023
30.68423015713538 11.47192557453179
80.96539964002794 36.14525172685824
92.27725289593063 28.94134127883456
82.88644070549977 36.31703471718311
87.63655071130883 80.13128587500007
70.32047540988967 32.49035739086223
90.80223027646349 36.16185838295524
40.84692185101594 26.73147924562965
40.09380293386746 12.65064196541852
93.41101933536291 16.65435295989799
69.53731993600167 0.7287864843713637
34.7189349427623 6.194480575095405
22.54432653257627 64.96771625474399
95.34812216364973 48.93567148857492
28.08356321302163 19.34416545661073
2.93881229842359 57.11856557505128
85.79600207453736 62.3996927087371
56.8297553788417 61.07550473394591
26.72837477557216 41.86009951553697
97.31816694504106 68.18821279686343
43.9459972770609 3.088727931321443
41.56656986750284 75.37780995546466
4.669828968687373 8.161968562029045
26.76269407811366 63.25821166779987
2.56788364015228 12.4261073951152
37.81684002777151 8.581415922212017
65.23362112567334 24.89977963674842
23.63593998240345 65.17617121931266
53.10739257188849 57.73527115748035
94.67928704749563 89.35691933345652
72.20956803162677 13.25060370089324
34.41753131054426 74.12745256024108
86.2119178040637 40.48751186881485
9.148105543973553 52.20227988919553
9.853618173925151 23.7181408673448
19.0068494961067 25.94763586342928
12.3966884092206 12.94721672618852
32.51929837244097 15.84265663305954
33.04412394889059 43.68115382865449
94.4761505384471 35.86799172089518
30.15592892632278 56.23371737389075
35.43065652544075 66.22425190652723
3.991628561372218 84.53619443116092
17.11412933770897 71.16136980928758
19.3940081480691 67.51000101071294
55.46995911930797 28.83128408716679
49.79285267401603 6.048144923283391
69.83877204989034 2.516921040395428
99.03046966311491 59.66408736394177
52.11403810359909 41.24133101838717
16.4370505873683 50.34879391902573
79.52934189214363 67.27915430059447
4.247521539510389 0.9999019672104252
4.519870301496022 66.65106332505387
19.89974024414412 93.31732073565938
30.87846582092519 57.99887406308549
76.9373628111922 31.76340265786599
0.5388020055911662 55.56345238890211
5.969699334040908 80.60181591205668
43.34286767137404 68.24014853495238
19.77596818249602 26.71006007282039
50.44434603044983 56.06850072153621
38.30288778848973 73.4951563708488
50.20878954545836 21.55135485294641
64.08731012749537 93.18796869091639
34.53420004387011 99.34754266078859
19.27753305659737 42.73317061874042
63.40857918584354 5.390852428207882
86.70186589045781 45.06435525765717
26.43010377940375 70.34792312174562
46.02813667283606 21.91367294453525
73.91834558792543 41.5354598562141
84.47654353218367 95.34547396570728
3.391151162218113 50.37334794752143
55.35232308435453 72.47586522423529
96.7272829369285 37.46448516926982
45.79457446761612 1.853021840918522
77.79380686196795 38.40669037334787
51.35087254694773 50.37299762485234
5.693120720883229 18.09113753392894
44.87897427167302 66.02966502719255
43.49494881411514 87.38924996506573
91.37187015444913 12.299008810067
4.719497631831087 83.75851579048343
47.40584446532897 72.65497005729434
84.65831490380839 43.00392889588061
1.195876411046785 6.789800658077339
8.582578319021934 83.47530919322602
7.144895073434187 85.10630332999287
66.07046046232733 16.5858794668049
20.80973303491106 74.2519595832368
17.96144997603427 9.873601346880752
73.97718389263815 8.076377244570464
70.60258500196554 97.69328834759544
17.43846055901197 0.3735992499465557
53.17666490821045 45.90525148727027
26.58434675792867 53.86693243722687
77.7495462081492 73.39037177115041
4.353460712012414 85.57780120536742
14.33525536799916 34.52285195370608
93.26235737380614 71.96937949450181
13.79364394735572 24.43381115044916
11.56663844034059 39.88787761107405
10.37034921203075 22.93923671585966
33.71895814038088 83.55142241371804
97.68940926302356 55.07446800328987
2.698157141957733 48.2244581811829
71.62637084813414 65.23811767293402
14.34378332114436 72.13630995989227
14.52830277411811 83.43452789952029
16.54574809550065 21.19403846715118
45.03781970027666 80.88855499085263
64.12516651942862 32.85798174745802
73.85412964578676 19.81642989936361
30.4484071246443 39.34360707107257
55.40341742974612 54.7016628796591
46.87461887682675 69.77899320935998
0.8452813047322895 71.508933793316
12.68217818463288 18.61232993417185
52.43910933794832 14.80196301774549
4.951663732597391 43.98848209506429
69.96125531781645 78.47897075416476
39.69358777707693 84.60683342965022
49.20536807473382 16.82955750503724
49.32685774462616 82.91036326616246
40.02959214761801 31.75929213735492
40.0778928942945 65.47006624883871
8.014299284767169 91.46724516728304
50.13727559878401 80.50589329872601
74.66575893239705 75.7409059606025
98.6677985434459 84.30848399885812
66.51850431008688 83.14109685412194
45.90318867518238 39.92103073460195
49.87675892749994 65.40876038783037
40.25169508425519 97.70917607469477
77.83574083589815 45.45653207230457
19.29837698420031 69.38297092127185
63.78180031515326 28.87070094356818
99.93966964941495 67.73034772643541
45.85267239339851 91.00697974338848
41.62587142970383 94.79282345296861
27.18448136599073 76.33291234914334
38.12371195994994 30.50700021751623
67.35871583538528 82.47424259549837
40.06053347510277 20.27517545752123
34.87656679938261 85.43539360039939
49.43245432011671 64.43286038516206
28.71836424634634 89.42659349308515
92.69928428656614 47.9509533060582
65.0635539844651 77.08411422839626
54.36237310696681 13.74919620642422
91.84181088270597 6.352433387944115
44.74688009467015 91.04609736128394
12.88345956226722 4.3001775733655
96.2080915629609 63.68043275867964
26.996690514775 35.28213570241751
83.72809451038661 93.27361426046302
93.70566320815261 82.65226750865557
30.79772150629931 38.29763079028822
19.32255917036445 34.98689969591068
60.74622729011099 17.91158846024472
35.732117177834 22.6639883495478
61.86928048931526 42.66901222208099
71.55422945768987 48.99588605698472
35.55696795950055 77.76979793890139
11.52639988791576 83.20865191160519
6.976196347776915 91.77730687277257
65.97529698117552 93.13958630890498
92.26335482703632 31.78620655002678
24.51507879467534 14.89401083039329
18.77724989574239 32.93760197276858
73.4697932335179 26.27474767855789
32.40566300788205 88.33105526021973
62.17256726807135 37.51038257385041
40.76768637845402 84.61004304600644
38.22513330505694 93.1741564771458
12.60904027296085 65.74519708271775
86.33627452243405 96.3196026697284
73.44927621641685 0.820232947548141
52.13212248390434 77.36500091014487
94.16025915418115 61.78115227768216
13.48999140417377 61.94021119263804
69.81774660836324 51.41164651282088
10.9908654140661 34.43913498406192
8.446206144120284 13.27094705404862
76.05851113512088 25.87213438506937
52.09244946312297 85.6486155501529
6.757388712943152 14.56783495115979
29.177834237205 80.82886426076261
76.23242320053087 29.7329853735825
2.614642301597824 22.67235205238922
81.65879000416028 62.30770037289984
6.945600744733699 56.36024058417209
66.77285737615695 38.50624891419349
22.55238206840374 82.01536113827912
75.776736703081 93.69490894392585
45.38036208973109 56.74027188142939
33.81983199528793 85.4400791444729
20.08109198521895 7.466669805315481
52.02080725459562 99.87744996759599
22.86434441356239 32.86295326617708
74.58628656558915 51.15838694090233
47.91103632567408 6.010835627206376
36.91565205798015 80.02990761636897
26.12606608663507 0.5778176826109609
96.20936402787919 7.236950631973982
5.001898387870847 45.05381766163077
52.50498605969218 46.74534298297684
17.61029752890919 8.901033950804022
30.25683332201602 61.805549337028
44.54200804773477 97.30105838082395
31.86739785974287 3.514652266121995
63.60602171952627 0.3370771985510141
95.94861726981185 49.82173912514194
7.541940536826748 79.14891741305004
57.67374615797608 8.012925196741012
38.05242482558172 83.67060496573235
99.13063910671939 34.26044919393154
77.81872649603153 97.18912186774442
95.71422346027683 89.44887611230997
64.05721273694303 52.93691640056916
74.88422368966174 96.80280180673103
21.08866158511724 93.52203397068639
62.91097999917719 51.40577167038722
72.74489137996636 10.48977463346408
40.6227732853844 63.37043499024622
56.20651439527322 97.66399560593223
64.30581936354984 74.32236099258449
3.347489701327712 82.49185632950545
0.2963292701223795 31.57379330958249
8.91823237996638 68.72953858259167
21.09116003847782 57.46868727151205
93.96977437322921 11.27125418361252
43.60290700668565 67.29520776794078
42.07047586209224 23.68147410586905
79.29447410840439 20.85350881351184
73.71674158625842 71.22970649105525
13.84031490019763 92.00594426029905
69.83679288615235 45.6409098723466
16.62706667309937 60.00627262801596
80.98699419521667 43.39978609750071
11.04953704930228 85.09071617344003
78.17496905582483 46.46735417533242
31.06722092739776 53.03286702479956
94.75725927690645 94.68145830008892
35.28640310746472 33.42316481729119
58.77997575417311 63.26198893609804
41.69556499546622 66.90331733059318
37.25061520942506 91.04420587701208
62.00300224146415 58.96614675736822
87.32834565053909 9.191894621408359
59.76002972315775 7.633652757988271
5.044345203417156 92.50669256136119
34.30114295401036 92.89781180628007
26.29488918092041 18.96719990849641
75.46489186311068 78.41595165808869
49.22701701537481 90.81004100393493
66.28988282742154 4.172060720949322
99.68582934207805 13.87270113429897
37.91144919482661 68.79573234077579
6.833511538071471 87.01129733152709
7.441273592430915 26.59156076325438
79.61379275378015 56.34839943087724
21.63414067229609 83.42962278601628
5.196598160099863 90.42091213487772
72.36724536002141 59.19564576170502
9.905575094276152 56.13336415993022
12.9147395243 30.33167044606495
67.87186759630461 92.96017143033407
52.48651793263239 96.82785511482913
12.33763416619769 92.8879478210481
83.82170265102492 71.84594675578668
45.55960777657635 80.00737854532177
48.65869921756573 47.47249592580352
95.37760569977965 83.75514577366629
26.61712712177334 33.44911220186498
54.06524272353553 53.08451278875444
93.39474983618391 43.1349258237576
81.80645556869226 57.83903641418357
80.24655337222518 23.90597077115395
63.99791724826416 51.92327042967274
48.33624753309412 44.43821849517486
88.35760852563308 44.18002673937527
91.708243154938 44.22111562615063
82.93426836177134 53.45187693093072
13.29574874092303 74.08608674193988
69.1940873674036 8.095047182511143
28.99381216072776 93.72657527372576
55.1744703584185 74.35326581190176
80.92761299439368 84.3098965832329
4.89648845020529 42.91583761700413
54.69063948161827 76.17654227882986
84.41440782605726 24.93311693407331
63.69568192379842 27.77213141772792
30.77470990359683 32.44358908845959
6.261348465119585 59.44482185088889
73.59401261915748 79.4746189734968
22.99988602267342 51.19247984972394
1.224378254218144 37.34115507838591
11.1122415476495 49.52185800124784
10.11532785790438 59.69330969969131
18.78742326366932 52.46929390422686
27.10154461247182 92.7498258546221
4.607165757379112 37.07011671963784
88.1587274405677 35.13270567309094
66.81825666388394 54.32959774117947
52.66867836261153 72.96421718862078
28.77572963454489 50.8771058249668
63.97783787991283 96.43352951089041
86.20519075580137 47.85082398311476
32.18835856022017 34.05681170001656
26.41508630481193 2.440594307167991
17.15875253695804 67.42965462536672
25.88174488144354 12.41131510906322
30.12122071970203 10.59571807864863
1.364388492929568 78.04709873555544
16.84710537410755 19.32084116358549
45.854233317784 25.64674422754639
3.189810200690817 20.6263768698084
7.777146023845916 6.762899790202188
58.28612723833871 89.32822883931266
32.5438212890012 65.92994460444463
64.7384341563678 15.17603959386431
83.45071676496676 56.66560615868016
43.79082031088106 99.986839978788
55.83570345485216 53.73071410243631
73.05654841595774 1.830817912439296
94.87192162228058 74.66975953274452
18.98758619424456 10.06820762513644
5.195967157289043 75.24446658867788
51.70919758270298 9.607674371864777
12.72769731281275 2.365733476444215
39.77581383871692 66.55057735717676
10.71143067616526 0.2707782976843853
52.28734715060801 15.956497232966
82.50358527324514 75.51460561782341
83.38761726543437 47.66650251647344
19.79324579141102 19.94812645549431
42.29946284971232 6.461955454045232
37.15740436589932 30.14955436888548
47.01347536592857 50.45251663458139
75.91083753532385 48.6759821875835
39.73648200959607 86.46986066901667
76.51898877979967 76.94048201594788
40.93959473976008 29.94339078854816
15.94283280406655 1.025389577165568
86.101242588066 59.46873740107057
82.33360135519167 24.41777983744631
23.13311749370918 20.74869603009309
52.8070995471936 60.62024692773197
62.00264554207333 20.71098561883016
10.53111403104154 39.45662978869692
57.7323216614033 31.00055324624907
63.41014088773193 21.94264528923145
19.9276538413563 22.79496405660135
51.11408610109879 20.99065971445113
37.42251634658494 64.11223367094884
79.39742589563993 55.33590684163162
41.76341793107449 26.03466939206308
79.22524240417052 91.80903371007687
27.21273070077678 95.0428644368932
42.38773745165664 85.53440135447617
41.09234612445837 19.94008838696928
19.7126523269385 80.27061834709076
25.75454336231013 67.18085109789592
55.75386357569803 61.13612540777128
81.03209083441061 18.2596482877878
29.11137564955749 49.90433699256707
58.18264617434362 93.14671072693137
79.03686259451896 58.17544434589038
80.71289317659136 45.22133232776327
95.57538342236276 1.786875992961697
91.30622491827449 86.26941734232064
41.13995586106181 53.67021055647007
38.58060529348456 41.42331143223805
32.07681097793331 17.97807688939254
66.61571270632207 22.11733169179001
59.56048622290588 95.6900673581714
76.6179033882821 17.04884878420252
81.55905894453434 66.89510985032514
31.76962850057225 76.96290292176559
38.25120405285615 64.9266253958566
78.16328306502213 60.95636975414592
99.23543283814965 41.35817229368018
33.11829262177016 62.09453247543997
78.01381451384654 96.09139749713923
55.75779874921856 50.91822436577812
83.80088074286897 72.90274562124465
24.36694078981595 55.79292998010537
11.28183349635919 20.31458836778508
11.79863755299314 4.204065502251666
61.65297029042055 3.071530381600087
37.29286454503494 71.57567251744101
60.81870641655953 24.26902962645809
32.19862309105067 70.83229960201767
96.95315360716064 54.23708302743984
88.91724593236064 53.14460264876529
0.8518752894561612 76.1895850913165
64.66328586558014 38.25591048676446
31.8134081468878 95.84014221532037
22.87763790330706 11.43452028020461
7.492590889873584 77.96978664210256
98.94275948297512 11.08187170518784
94.3722364764475 80.08395660575682
58.03228534015069 25.93984057077329
57.24774494724856 33.82081723276174
45.24591903473264 90.12350633826152
59.05413784196713 27.50937522962239
28.08603118468096 94.35685192379586
95.28507609170603 56.36611292950509
84.05509699376523 49.81431849798535
83.85776941839022 82.04890582387307
54.81955515404577 64.90662455391961
52.03622133792965 65.60249946652652
66.20812215709583 9.337716130724452
16.48333064035925 58.13433807606744
25.39976561567969 81.44780813662349
16.70383676472632 32.27516429400284
22.32751454340495 27.93670066193838
15.18839012944199 98.81251969248724
98.15843345618784 90.44880193070158
30.96617562194908 0.769435719057862
93.71128423165345 71.01811683894378
3.916030862537943 21.4507400743052
46.13191641802904 7.191789027360374
42.04026938213961 0.2071930885757252
21.56798114392241 82.4854140990022
15.84599483025582 22.02523275493566
55.71638212426072 80.48540515316941
80.96837485043085 23.11462038838305
82.6345249871387 42.7673756795346
99.47553004276101 63.57219004850853
45.07142482232269 86.43440131982778
99.66856262577798 99.33076559992372
53.70997709715355 21.52824344637628
16.83901996204394 6.95441887604059
78.41694894003696 77.15718096320582
34.73926543715811 59.74352973342118
37.63754888575444 48.64786360964251
68.73743843289816 92.30753726677334
14.48968470472698 23.73611919368121
16.49194927523971 83.24959081309832
79.56659700572854 40.47010292243588
32.41203640652238 99.61670042832834
15.37517167437545 94.90505245350104
23.49674927830306 9.474599620111347
57.18394899695925 8.960269747817156
46.00703163622877 96.35841387938996
68.62667725658946 43.29833955094738
98.53390679162722 2.954838188698595
24.65682301399713 33.94118286086983
85.16961585101771 14.31448568760838
72.38989749122935 37.51141294916643
89.02875152671336 4.834544258838514
67.3451295236675 30.37680540187471
14.99905440931199 4.711163917014264
42.2177619623417 5.391813927676107
78.31281087938768 88.1701085904138
13.75508957687602 32.46286929361957
32.75126930770833 14.79252086030186
15.38434247455233 38.72451409080553
32.27108083099183 2.44110197716475
87.87486807665869 53.46766828271566
30.85837316375196 19.4010150176888
15.447711835413 23.95072372910083
27.420536565092 9.924971316124639
80.58034809331201 67.15998874225248
86.26375620556102 15.84146417964134
30.58386236199247 72.12413034807801
35.78721058898586 96.37220857954591
52.91808049308916 18.6779739763108
92.70228697379062 49.86886239983148
57.08065239256096 86.8040864707493
8.511113010265792 29.40431189474709
64.44454419536201 62.98293827033323
45.89808647878174 19.9979844087033
58.33995648482458 8.872874957177343
46.80599253599142 61.51086049890684
8.165888787374929 7.640528936796136
31.57634610468119 92.04869301107972
27.2163700549901 23.65176657997053
53.77459516653789 3.078398082222982
27.69247309338529 63.71742272429668
91.69399479744619 4.070067702024891
35.90962587931749 81.84728724547293
62.1895541354619 48.56534861439647
22.53525969719037 80.97201262821737
48.86247984916178 7.451823689107572
56.61300820770833 21.58174982460544
8.900295032098331 16.21709412335386
73.86790405194951 38.70668126325719
77.64389713737332 66.57666951897629
14.46606733179715 52.60252385339092
53.45728555009287 14.3155768009651
85.25816726722559 66.04755770114009
84.62735830579973 37.06900359123595
21.41743275247031 20.36138008853929
62.34307395478339 40.47549793218705
2.109389591741699 49.11652874139781
65.39879623195456 61.4537958097567
40.03413600360351 34.85567947933098
77.10546996826945 53.77812582695719
96.06080938511757 76.36844354537592
37.64320808153551 14.17226287591038
11.4711997218658 77.96722495064711
98.59616494857616 45.7050763710623
1.642427067208004 27.8004738934365
38.62720498213101 47.49993453393309
75.12626054345507 80.52988017070614
18.55579326571893 30.86587064364861
66.11193057791189 34.79119420152306
22.22374301581439 91.65705903043457
3.024450229218726 43.05042503738432
61.85550067032239 57.98613311679117
70.04631961434946 64.27486822666955
53.91210806093978 99.31422643062008
65.85452517204668 50.80511310363413
76.76169309149793 62.73039951737163
43.82034878240275 23.92738032259732
8.964532464155189 98.17845830414572
19.71449988218977 82.47120560599258
41.77930661770885 40.50558336398508
87.07731131918939 3.887854337330927
76.71972045839031 47.95386496416558
46.36842526434444 42.19388137754159
12.50785108120619 63.86277025782466
48.85481481001792 85.52462730435036
61.43902316377212 47.7993148335276
27.7060964889006 50.98952909386352
15.63437050671152 49.60168609804562
92.59905339273003 76.64542879995123
30.41610128877088 97.09544788529318
73.64508195335719 77.28349944243179
35.60926769816699 14.83917104298047
14.64581037857204 3.676082534108097
67.55046993682701 58.43852026642352
50.05240467631926 63.51550390799863
11.66190769207134 95.67318594265799
71.53663801128009 54.92062262571999
41.0659721544429 76.29650061593213
75.66997620449931 75.29783524153139
41.51689489102497 92.97424298389775
93.79155447231233 76.56230833553204
43.56706695910864 59.24976441471724
1.745259050517878 39.40988416658616
38.89084685751497 53.41446795561896
7.426795353574625 34.77790727063398
92.84142037502393 44.16147883897865
18.20519556796702 17.64877676905812
78.64917273404214 64.71447114437284
53.23708535254859 24.96989208400997
37.74784095797598 74.42663283603251
3.467136120371161 38.95061792667956
89.70948885881411 2.0681889547779
55.15104579132394 43.39064455747785
33.96174667162551 31.67940788308641
85.94511515481797 37.93970898339246
24.30202015979619 10.10109441717604
88.74819436548486 92.49581081598852
85.75508944911032 90.25797722547486
18.26872809369963 20.581424746516
27.61552634690059 36.08019220633616
89.98255330515479 66.9788118492234
57.31931223556018 87.78364722980879
73.66975555459207 82.88080619726148
17.83031601178578 80.51622754663937
62.81492993815161 31.63014434341962
10.55942712976623 21.15642793568433
37.23045445107674 42.75837936996498
36.19212313977862 30.64991297529765
41.48663904259467 67.91130572463952
46.76723923960363 36.0555105120952
77.75101972098469 56.83720212671995
19.82821404301639 70.37193499581778
58.93007008702779 78.46902017712685
54.73588175943801 5.649987141792002
0.01852257314620217 47.31828624354001
77.7159434610322 52.02498708946424
97.05158897750299 82.92438178351765
45.3524063990146 91.93028550847241
24.08160460860307 48.15040618064707
83.654174489 48.7820149094582
46.29537160108788 26.61313652510051
70.02331223965778 82.71158101343244
4.255424861491964 75.6227558542129
65.89991095339187 14.7491526911027
31.23358118553889 42.83093274010921
81.89883107310868 36.45693260834251
60.66380134457539 7.026109938416628
68.99556374948486 76.9210527051155
53.76980238308818 79.76992912672418
30.80582004392067 50.17016729944254
73.54349998492724 50.768447115043
60.848300208344 71.69758718913465
39.57871498101654 54.41796572864443
20.53694522531763 27.46472088898929
6.583287150139762 60.42632091575649
97.1545833426493 90.44783692078049
5.560649976484346 77.21155681062038
31.35767232780035 99.7676713279168
25.07130560808676 0.7421147644277998
67.1662036027851 39.4829889844119
83.88972308980011 33.34120898326387
28.65778935859099 11.77642666240034
78.14818508172581 54.05290066547123
23.17988232819783 47.3745186175268
87.31399796580344 94.27229077844315
52.5125422852275 3.111139073705004
99.81217504542276 0.4000454656606303
5.561311079295511 88.62356939106779
65.99976746718417 66.31463574366632
28.02697929514352 35.04262645137651
59.03252297119118 86.47534005697933
27.02725961999508 68.50412642413163
86.49682430216774 95.1530598166911
48.49637786843365 22.75570723822839
72.63668569975255 35.68565245166289
24.72476166457911 9.263002946348665
59.73597692026873 61.74296237101185
72.86991971039467 89.53757309879151
85.61788667885278 45.02838921056244
16.56976863919446 70.23584613780901
30.35995994050034 26.66718135332633
1.689070723320063 63.03575186218944
21.81805464603435 26.11456340173803
74.7920193554334 81.44913853606953
97.77693141358304 89.53772993300269
31.96644935098006 48.68454255488346
39.52174735065051 22.41114003960697
79.4338433590559 16.89343934602478
78.48739188940985 40.37639494929185
94.584761872586 19.23280658491407
44.73093333595873 43.02656512875102
71.16364016247873 41.99223258901478
14.65569570356115 84.46741478088266
58.0904260203031 49.46032121049947
53.62345544092697 23.2754564836047
50.90036901608463 79.81747359484265
87.96577984840175 3.28772536494164
65.94106850866136 59.75057921911634
62.45526290766508 63.78034149988195
1.585034088873451 74.24118613835044
51.63595529187945 30.81391490161215
26.35748676948412 37.35622859406688
12.92470721367315 61.00658328960471
36.26349753070534 36.16461084590288
5.821417421441934 99.89145284539268
61.29396054797441 80.68245007790377
11.76760739988535 84.29217726309422
20.4420330307067 64.73867495444512
74.64231454893486 55.98854048047802
46.13684104599958 86.42133662993321
54.86816865552895 50.15009860396236
99.75128082715979 80.36600663528712
13.62054008669073 31.28263025149796
91.92308212645979 41.49415352971553
91.00332215304 52.82389619725335
83.39224247979813 90.49705067215307
88.68093109366697 25.76650007705727
38.88911325586662 52.20826257932254
81.5363261572414 94.01442229113577
9.505694361171363 79.96681027169913
77.79531727947791 59.95591705961711
26.59772992315741 52.21106002732441
81.70696320488177 22.34430920905283
55.57718938528321 68.79139924740355
82.45576972056273 44.62398639860734
11.77407442188155 48.64486384339425
58.53530053236548 12.55172499797334
60.08094559611244 31.18808889054621
45.90478297359952 3.993484093914547
31.49533745305335 88.65226052468955
4.222040196148699 20.44552360904099
99.25537478916794 21.62466824071023
37.17393693845677 31.25518666097739
22.15617231368766 57.70771993632035
4.064234236154616 37.97139310411808
25.27979219101647 35.99911775807779
93.25822018972896 73.8849418276167
48.19502765942995 77.22051833568324
35.73857087997431 41.16710168468868
87.29216820270649 91.372043052534
62.7993733085321 94.59784512162156
27.54257544135476 99.37391055702413
74.14121782250236 1.607404416030823
89.58860499470848 87.04712262749996
71.91979118166125 62.14901555497121
33.31285543231392 42.66059446334627
92.41811613667228 57.42957593324622
86.07175142634716 67.66175978551416
24.95661743526133 68.06190271531797
9.115153366670116 33.5547476454996
93.74907535520423 74.77045917657621
73.03001718297908 25.33631564427169
67.50109764996841 28.53159920307371
72.90026471938648 44.94158578850136
78.81808272847711 14.07846224111104
38.91742094569642 25.6855735281178
70.18629471157128 7.393909313038845
35.0143526045786 62.97056063408482
36.35708929734524 33.27673736526068
42.69567626662217 62.83453747878528
23.38028743704806 93.6446219223412
26.05831122365149 74.80750619640459
39.10252256342412 51.12635558597061
53.31238360211772 1.356504132525653
69.99001310987359 25.62201702438277
26.48711553271149 61.14033087287088
58.53476306428983 66.52158633146196
67.69792697829929 97.40460112884848
28.96764586347615 68.4529596057335
15.23951082321727 81.80220280721966
20.54450450605057 62.94428622325903
81.35431114851905 76.96291213604459
88.73936236361507 58.35798158973228
96.33163516114045 60.90463155673163
73.33044390035727 85.00272973398815
65.42770249591138 90.3895047207676
37.45390387366219 49.7446562832714
70.16699894692992 4.323804368343866
93.43259896953204 15.59665738338107
91.63605826397445 29.70524156484872
26.79566731851025 66.53053218510702
49.9447057025723 38.20640853679739
86.43599379255411 39.59187204962505
56.3203918457124 41.62502060587652
47.89154359883957 79.97755043148128
83.59618985774995 34.36224193392133
64.15808034902241 66.10592558901789
41.24494831160883 61.17648479495681
87.02018565153629 2.783297831475141
42.20696593483972 34.30737491759019
11.00656931945561 46.68283477565954
1.582935786446244 16.1592728662802
99.32097360367786 82.46669234318051
30.05929324143618 59.65033337352668
47.01717295212087 41.35039942414714
2.291779183648269 47.09169559312439
95.00285043814394 57.4150554830704
21.43071875801952 40.75720148119218
73.68928809307928 76.20494676631834
47.78863208895937 75.31317472267222
62.83002713309201 83.18608148112376
31.49840928397438 16.18305131061535
77.31640017920877 54.79682909629543
47.69059040097387 81.82522076167901
65.120750174535 44.94150607880461
27.31996040708643 37.06988950609907
65.41010135172033 71.64979663821553
74.82462232950552 5.383032268735144
85.17800415018891 91.10503900299736
9.805348620080538 62.98961475235377
55.13109603077168 15.50790707354314
84.44642141725397 75.7142228810506
36.45650403890949 19.47462446272201
94.47633104123589 32.10676889524927
28.63484569606893 64.17233323131175
45.24258118772278 31.26703080748354
70.88820803531071 45.33220476434448
59.39489627621805 15.65929087479794
48.8261433368979 5.443898399762556
28.50918181315646 51.85608219883685
70.8873127856549 48.27974949399644
30.78371135982207 75.37149129464825
38.35092145343227 99.8240966282585
84.23112748743232 65.36551141768318
44.3455411821087 33.81481205042946
79.66907320359594 14.75900019381823
88.13239968812701 5.425346827596787
87.77664745478201 37.21540694754674
38.88761088104674 76.2875164365943
76.08200378173552 34.43728382774503
60.64408875033448 16.98416563652719
97.03623867629662 20.57825614682458
20.95550034432113 68.55849922970846
96.29902341367766 78.1907808067274
37.20782741952637 11.35493660443624
79.19590586260114 23.65232371772424
35.45681702411778 86.37910744227328
12.54930608080751 15.74474537329821
0.4793555472484961 74.37342362077086
52.4853834102992 50.37279013132753
80.89187822601401 3.974974881059026
52.47797311981768 32.43766858777105
68.10117915712495 72.38196913766267
60.50161450568554 12.13739399376657
72.24274635052207 85.6113218877817
42.22186158393717 14.65432253140313
74.5994506792958 67.40665399911617
40.0515753071264 78.12479273661225
25.66432607679869 51.93998208552409
68.47262224038815 0.980942525731325
10.24942369796415 17.28312921476613
72.65580277829449 2.854602219902108
22.66683982925534 85.10152682408967
4.082164400157806 30.54208874679091
64.38456044534988 95.44620104598172
77.48634437598308 51.01050548138267
85.13358495238339 55.11003773546297
92.70230762691688 4.332992937797292
97.7047353860935 32.85790716461633
82.88305286148572 88.72754110230207
35.72010637523387 45.05449417024505
75.40036686805675 46.59388366326095
88.31046177720589 40.1895201420864
13.20155909120902 87.25137539650736
32.80465451995777 3.256095970654451
49.52294678462175 40.0134367939066
32.63349705352537 57.79207764797545
76.55247692309443 82.84338803076186
28.79218962580325 73.31540799699198
51.03269025869707 23.22961250193051
19.38930667516655 31.40480810841587
84.47262866911245 50.84647306643873
74.94776258532519 4.320384063896865
55.26323040666488 78.26430270737484
30.68229654440625 98.91040587461748
73.78332437692076 31.18560729079364
35.58074403192452 78.79443393317557
91.41299285247963 74.70242953246462
92.60685237013789 74.83306014857317
9.456948723582487 71.54684184330566
69.7317824834541 55.24870780114236
94.69905696950676 69.10933103083512
58.64332104569626 44.56598925857227
60.26275224454226 21.33664437530614
81.49250459108475 6.173785961001995
32.76807063677979 85.49352896594097
7.3985053813566 3.302978269338685
51.33794639226531 52.24838127184024
10.811435266662 77.08289946846898
2.862165080853319 25.44848487149124
34.29493213821362 64.697261515644
71.31642545074016 37.33052526594056
5.830137539279095 79.43285032727633
89.15119784898958 77.61175306345139
36.46063368993514 80.89620121704661
19.09926979469453 78.7998087316853
3.649131391827293 55.07686583952791
20.68147702729549 56.44104727996746
4.026692331630036 6.503330639149569
26.84056035624708 67.52884006582083
85.52515005370604 98.00087179559657
84.72524957490398 11.02387586486485
31.74757740720721 98.76130322933524
3.281610137863859 0.4429576276197749
69.77642201818742 11.94411476579265
54.15013638717786 49.39460165038182
95.54543251681818 58.24785344455134
8.688142458441087 80.67616503701478
22.20845601991856 54.12098473896715
94.06460724726037 23.94541783740696
71.22465285403801 13.16035722158073
14.20483037985566 81.44475947882526
83.31098343021301 27.54386237035521
94.3838208347947 34.85596969135583
76.75647387745857 15.97925942579973
95.18791138459943 68.13866089428282
94.01179492347899 7.333162777642061
50.75412451795501 6.530391926681773
90.25707924322309 77.18909922187547
19.78749361198951 44.53977830928885
79.47135746828089 5.460393470298899
5.848302323839995 48.87349588298822
1.108039034873968 42.23212995019072
8.382128398010074 69.69601357667989
36.44559681509934 50.11596690547999
89.83864480629838 92.61040681659091
7.08816084011646 19.39323560689841
1.58049094287947 22.91543106159482
26.11907476166079 69.31446622931632
46.53066913215861 47.77593247133044
47.22462550581368 80.81593660497911
0.3339474422327232 72.46903798236636
9.874112215506367 98.31171141862762
17.26528064270729 50.9031662701552
21.76218060996499 7.001283814629494
52.73452936107431 55.8919589336933
23.27227769324447 5.67526761235543
94.28072646736186 0.58692538118621
91.47264611996687 89.0723365059706
40.02538984981049 36.1585341368079
51.42924714493937 1.454140768054844
33.07020732317785 0.4738429231972646
39.79105250827482 58.18814751785808
36.66352839705579 54.14060736876931
95.22747355920886 59.23006139191086
59.30337356935448 0.7971094897651367
20.0543243444176 66.63136195119996
35.21282036543762 69.61091255413382
82.27493141336655 81.40533257683262
13.28930219213377 81.93435424642632
3.43997300573188 14.07915483783401
77.43697455459549 21.27925678595891
48.58760106578525 69.0380967465199
21.21696603167583 75.2116995596417
64.95580800915587 67.77822868488533
35.9645861959408 62.4182668047502
20.62480038176109 52.77687025522521
71.910328715171 80.60706078235697
16.56938139558816 8.778299459871544
19.20414783024905 94.05148763599729
40.45857981248999 14.59928602444639
70.12226606780224 18.79903081599137
58.2409160020229 83.70302321074877
99.97990921836676 91.02350702656683
97.99124352868445 59.80651547713662
63.36389699901142 55.62921661771522
99.6115773198152 37.40229590573009
47.99979864190983 30.56025178581696
35.67446915699026 18.74849014707637
46.24415009926043 9.173561816285948
36.87058896269401 96.23153322413798
19.04663471500464 95.92875540424293
70.15734385648756 29.56426770878932
66.21127567755171 13.76589160923602
29.0140906194576 24.08819022074576
10.62875919099209 81.22515718076555
74.43336045660553 94.97528412228469
18.78510055914468 68.4050901914123
6.420466640983404 26.53777718626161
97.65257268078064 2.485089247481291
39.20012606768815 46.8766356865241
23.84075741688611 29.48069491679949
56.44387878330102 96.61537415258999
87.96600899573016 32.30246257450202
97.35494604671817 56.05544334514713
17.59905047853339 76.68028982965114
77.27614192140949 88.50175405117959
77.33601828594006 11.58261625322254
8.345895361935193 78.44560211768733
72.6709216864779 48.69579659097094
85.39758992257107 9.25983948927793
26.21805892314518 50.22445624889299
32.92755757961325 80.71465125755479
17.38969253580338 85.11736581806512
44.08725911767667 60.28610267368361
2.156885409194635 44.78255674141781
47.09470229468582 28.6169681813502
76.04954004585633 22.9798749861533
15.08145127242574 51.67204106572395
40.19722348317556 3.488974881082338
25.33080052319043 10.19288855259228
42.18705554778141 64.87627413940137
41.98975011582357 12.51279316582339
5.093393094474188 38.14612668030995
79.62264862451492 86.77238232174524
3.502593418629353 13.03869780657317
89.5412431608499 33.76268425624244
52.85642091398969 38.60676871588232
14.1347696916747 41.35116239630419
68.22398945462615 7.497699130554476
40.07445941454832 95.84991698168872
18.19847689902934 59.05692905019124
39.69669102989736 52.7451655025118
74.25088142793822 20.88709214964088
6.442223082549456 17.35312425878818
50.13565668547494 25.93730864495912
72.04923532944352 99.23876612361033
6.224940793591442 67.84210663446942
44.56332958569084 87.37333306057191
27.26695218581493 18.60953816827528
52.73089895869339 79.43964319876703
94.03891287502434 96.70107679714637
7.213754164462959 4.23731822098262
83.90331726072496 88.45262209325469
69.10857354652939 4.520321724746829
97.06203800752233 87.62138396743009
32.66367182646812 4.297057305113468
75.73300816958356 72.18510028847339
87.27442850905446 47.84911564120143
69.95287770237204 76.32766590838771
12.72659863953178 90.07291782505196
1.842856680980798 19.00497271423495
6.961818122437354 95.76511330728837
53.58558351895795 86.73655694288573
84.47982502947937 16.07428960066888
43.44109605525263 97.38698643797511
59.64473191716704 12.85298869183022
18.65705222027594 6.336060752559888
97.49358116764307 66.40161795367959
68.09070882721785 70.68924613679675
31.34501250921206 63.34853918150397
24.49237730937034 17.73228278936372
91.23908560272972 70.28841610324147
38.10370165230526 13.04852794549139
99.16729513264524 95.56870072274994
61.26982887375236 44.80647185255269
99.54501573669667 81.44622353598939
93.87530410629756 65.1198346942975
66.88832891829399 51.3245204239432
69.82994252667027 36.16939994345974
86.50852994317746 82.6307095915534
65.69835395308624 20.20568113180807
71.63403560472415 84.82124473242266
37.59556538976281 86.41883547463023
80.05768212599783 71.52415651320901
0.9254397881049284 40.07270662349443
89.32562441549854 98.90981447646374
26.18031172810713 75.8434370407639
72.36202845058448 16.99299606965585
19.03177275023001 97.15764475476695
21.60573984889361 76.08720216558589
89.19245906217967 20.78389055679084
70.00382844884322 68.79681580766061
31.62842482343556 29.27422934418008
79.86379838369876 25.73722457131551
98.5985760872174 60.68938823002122
48.50891451951419 70.87976952129983
69.01075412312062 64.15940438503755
78.51679842687501 21.57472288819381
28.90945907106219 15.1067697171334
2.7214603563544 9.115480974462203
2.089963894274507 78.79822359826827
92.89753129232156 6.894385988190812
60.85908587783633 35.95783591290648
69.51516609619149 46.67708607794535
37.31860182249252 24.08770103423635
61.7925962936414 23.58939519749216
82.0146264975655 70.62787276939646
88.3814001305052 49.70811517400362
92.67940281986726 92.01835195425987
56.60697955983343 3.425275712589556
57.15032385979711 55.35287327250993
3.204389169733639 92.62443598854524
98.37658244773402 1.813230187341126
66.29015321021909 64.15551041965064
43.48096263284992 63.55409756707179
30.81437625947225 93.73807076538195
97.93137465391963 67.36612166835363
26.97058053525012 24.70315566677389
82.39676243412239 47.45022305058612
1.993785310418287 54.35751551032767
85.43781803915438 30.934005385576
88.54233735301591 86.96788938188321
65.15734166823275 55.52969510909012
55.2371526139207 87.6959004848442
61.91983916189517 83.68139820235098
76.38362984885499 40.11111575230247
73.62647566574495 44.34806808937287
23.72339755282012 15.86799422750478
22.41879590730137 9.214101608690584
70.45047920578116 67.14572038226937
0.2891968406407719 70.59114968629488
17.54699499259855 18.4871505328364
77.89400832284048 7.112828687608459
13.09377748948548 22.46270924469978
34.40568576854512 50.86386214377544
26.76997565765176 72.1936298139989
11.07712152555493 70.5021920068356
79.72139952234036 97.44346413854153
38.43419440814489 14.98199681175926
67.94357552648948 11.64186793216185
91.29133913436469 93.71616170323679
29.66375978856124 20.83501420281433
75.62811108599665 51.45623009349131
84.09543420923529 23.89423484543396
61.98559667947843 87.95048754759959
46.2875258546207 77.51255574645755
55.75892465909092 42.52012137535485
22.12716177622211 21.09455498195302
83.37414367435861 24.67744339649626
14.75854050300677 97.81102251628651
27.70629108836937 87.85495433210006
41.44691874523415 91.14667190902004
50.54302969223055 82.73733494288375
17.60398343683448 24.21209503025399
89.33232455169079 75.54958680394073
24.87947017942189 21.41148701360538
13.89934672383306 14.09399555472271
70.93537024148407 83.26403633642636
61.8505373580423 38.60587590455648
50.7983618064564 29.2932102005988
68.03694072988432 75.40870682846068
49.49273927322332 97.02603609124874
32.78358713843182 49.39041595034491
44.74304532891384 75.34719763741715
55.71158176890854 18.34216702679227
27.06712488580134 69.40607902440834
26.03601293856002 3.447524691008117
83.79408137981886 60.6701455316563
79.78857552616228 85.73086428898607
47.18217179560821 94.61489096894529
15.05644553999233 60.95413472963596
76.1170696905787 60.71389298894768
64.50761487886624 21.98306696855546
52.60578163265603 6.016084176249129
23.35518210681264 23.7371194254507
88.19447776354949 6.502045844039521
87.51585835331717 86.92092436035092
15.83311521217166 65.65583378311133
28.8721707457485 83.07441011412553
80.64641183022113 22.07195376937846
10.26509262990785 3.153785903846259
60.88712804465632 53.90885713977139
2.285249670793021 17.92376305595908
40.88566975772513 58.17757530120436
97.20030813197033 34.63432173688187
22.80180746749004 52.21267686887794
98.02797087883143 13.62824368429211
22.42297303326042 78.78127097117192
24.17877011554204 78.85053744069624
35.29955052492848 75.55540720447702
53.13304441976611 98.57213678631679
29.76286363616822 54.44543793127207
18.74621852815108 65.60234191673331
31.15764178156872 40.15249459078279
83.37633925403851 2.945798185698678
75.68507738117356 82.15298982922383
76.69517484460928 4.409189151847391
15.70910455797777 3.938193211692383
92.5048620125456 13.84488599217145
28.83964508183168 67.39795291081481
20.4193013265415 46.24023352442826
45.33896035086933 49.12595580131894
20.85870516316338 96.30217217743628
17.23491616163327 42.02829600560059
77.41707989739436 77.57054663824201
38.13117478017068 39.62115863479617
91.93795858270323 5.158112573914519
16.97769097982395 57.17522644307105
15.09993041355522 17.07846373230836
2.265333811748445 29.57288650638731
85.69064060074176 52.47628229942099
40.98500361234846 72.59087422319944
0.9242970580251704 65.01473548082272
59.04443596396059 97.82784683830893
83.36580204427705 14.60634186334766
4.428679248763416 10.37774033454062
79.80281824241848 60.18478875598731
67.06590864468085 12.0800606179079
92.57383649454219 84.49148854273447
6.926939445161326 31.7423096549158
52.38510048220628 52.23165567780165
65.77336753690936 86.01121786407224
54.52932001597555 27.23924833218273
90.77072944908842 3.598803657417838
19.77502946399632 16.1176274781442
38.84011958068176 94.07477628957864
50.89819284335905 7.52293615067593
11.74520775016946 31.77745679216356
80.00831833136736 38.77597974632854
32.15369990278375 45.39068471516673
49.91125221425436 87.43529607797011
21.30347373022469 31.93623479613453
44.46461792679116 78.10809309251887
56.30058685430007 82.55803835961149
72.65019257296451 14.16850172502107
10.39691027670538 78.05444043483303
9.637683963034309 44.39840012731931
74.4798485224276 88.42776902792077
89.19499875494952 27.99904232721964
49.80185002037723 79.51768677151024
45.61956291269762 36.14843493938063
27.27438182226349 13.70835814433712
47.25223438304703 48.45388161061491
86.78226430903224 58.47227402435701
34.56418679909245 35.51190963293458
60.86050440759397 26.36511997342546
89.43612182505288 91.6443878451871
14.06441006143365 62.8671328794181
13.9608265792647 51.7206041399708
51.16241208958936 18.69991171031725
52.97860177011756 22.20028574507339
73.74689352900769 65.59797995659991
97.11372939263066 16.70057889847212
33.42764603038798 65.31209036644776
48.68430441269479 79.23427676023297
24.47309295616275 83.10957516991542
0.5445787749683551 98.72967720292411
33.8944520841677 6.846536294089356
75.89501205426224 31.57075692412712
22.81547395459037 43.40963772309792
33.22517662754896 33.81249000457495
16.51542966143131 15.40181706737383
36.21601243407151 29.62947347364512
71.80067156772797 33.66273615830741
60.65518116068424 9.187747972271122
20.13497784924847 34.28912571376436
87.7204796477435 70.00218071513935
38.61319436731315 84.59487535929779
22.41311024265516 84.12564395215215
40.35780821984309 59.08713179079977
89.27371354894127 82.55312041210422
39.52543828553011 48.976995776877
93.64595361097042 69.17318081088233
76.75977621564977 86.71402952374095
33.59017317402421 32.74105329594451
45.83427630137862 75.43677408580001
72.11624628096662 39.32719304274352
88.90526258160999 43.25913342466121
52.38704869266551 93.07014665699886
93.42799863298718 25.83005717392705
59.80945000329412 2.686748925818699
4.029157835452105 64.58037227354339
58.56216272540288 74.65013720636615
0.4596101829156723 36.6674885492691
63.09274449636042 93.60082416516538
53.81891086145146 7.64753565517046
47.60451536047044 96.34322677366218
87.43765255973187 10.24255357632074
87.35053095922608 61.28445633584521
68.56481526044098 58.80648464061768
82.91779096931178 79.3234348605272
23.00773575977507 42.33661395295558
34.5502323607472 66.80637633314196
37.04604571239378 25.00966598880863
85.75216870250202 84.60364722450416
45.04888903024337 84.57054484979275
68.66018651360351 40.63654335529491
92.85250259030005 18.7268195078307
95.39546888167176 71.87075294870242
15.11678438681147 33.77105359479177
6.293779066338157 12.59460115592092
84.64670410717332 98.59312586281561
93.17883846727567 94.06617051836051
34.32974631810903 25.27579424860777
76.63505278828788 66.60915673501316
65.61378284699786 83.76663719281656
67.66911341103345 87.25448804265946
75.77530245106101 9.214434876156359
92.17620638801309 77.60221412305624
40.73103233735134 52.54988913266945
95.60757918884248 77.31589758877443
34.51765551369339 76.23053138316305
90.98633703441224 5.77652994956816
58.40997090275314 75.62713053557307
77.60804443175859 35.63130803369231
91.73507867777579 87.22551602496317
82.50494199213028 56.33736895388355
81.49359818909602 95.08637139770072
13.03026784169361 76.93677412164678
72.29954477399794 95.45028034439505
19.18365179575244 12.1069703488056
22.39383570313851 86.03820159108427
77.00870691787047 96.36366067758429
38.46139000880458 5.785563651963471
95.92295580150464 99.10480381174575
78.29403380413682 94.9693824383472
92.1062952942039 83.54150122286154
6.448092763054746 85.98057257045444
5.684616248939268 22.04304408834157
24.9782005823512 3.597051796482974
57.40391517423484 29.91132463194816
24.1176157100972 12.82063196357367
23.34796700710947 40.17404047235545
46.225509347752 63.6806359795217
77.0836830886881 39.25326710961299
16.32518072454576 47.43456950882444
59.7681848133567 17.66276594068074
18.30255363124326 42.22528215435788
25.68444255191364 26.04025331849656
98.29454502032235 9.435241926408679
63.3001239263952 44.3643318076114
74.77240566789126 2.395725449720592
61.63073586497979 5.322890408387165
12.71422330764089 21.46343407817047
38.78777479985821 62.89626242531119
31.81570354553385 87.51129066819075
86.85425968189045 26.38375873675754
10.53840199536649 71.47808863213179
42.52964437048707 57.29189318252887
58.71296121367337 5.914715695671824
97.20485765882488 51.50678095417406
33.56727942419388 75.7528095777942
54.3160029080639 72.30234005966982
61.62836300724767 39.68752848705935
61.82407078413891 34.42677387042379
92.25535878946214 45.11496951583027
83.06295627490249 91.53519947690677
77.42176673536525 0.6131934729703937
44.78030544608864 71.69762440489875
32.5190616169706 35.95354395588365
13.25631331660053 34.24265984778218
12.9717839024791 16.74821514802538
65.13990647073281 65.66602464981963
4.097954241021886 2.055153066802736
92.17263693857232 98.95581896988961
54.00907677372062 24.20894365503529
89.87278808452973 28.98478420150602
24.09420836741072 58.53606852596305
32.41837169238698 20.87390458246224
67.08694798304658 95.67719627107455
83.480039929546 95.06601317711512
41.0467803843099 31.92178038350541
14.8164820494952 88.22424387602074
12.11225614631894 66.70197851976049
52.00361219728117 20.42880738972787
19.37948068634972 64.68723387359846
57.9724319161521 5.084377466652602
38.71799889909367 92.19213796160565
79.75115090679427 80.56450869451363
64.27891052024829 35.49813296750843
8.692597994029853 43.89211002735713
92.05564079998418 64.97884835299726
14.12589580338142 22.69482913402632
1.978178188734099 64.9620142354408
0.783052450171472 80.04043639476939
53.61720800060111 42.32270872801588
69.1410195346178 16.80729042948466
9.510415469730921 86.50690542679352
10.19788875327314 61.91818833870624
14.90829399339714 36.64949003566201
60.02505421252814 35.30265373907061
19.69966938879715 9.312534773271425
63.42279405107751 97.41555543950388
58.14180877401909 21.13983227337724
17.6921638907842 68.36964459188967
18.79298277417097 90.22631187400137
98.90650560383337 6.869033493910071
1.386813903424005 94.84635292587026
37.98454915585985 36.78316518838384
86.18236245496425 31.84734361319497
81.05162064658424 32.85406853100856
1.991694933404236 73.30719366767455
19.63313240094091 94.94951878512308
2.460535128674846 3.129169079453845
74.62849615436369 40.73276895871126
51.67347797694053 36.12570626047377
70.97391496557798 99.46778263244082
39.63896786728058 41.12644919045266
50.54652930552064 3.142280270472369
99.93538656897364 18.40958225128854
42.80961131751928 79.03938238190878
80.52612850346407 27.81633638558165
91.72437100146911 36.64350575587699
75.89296253862554 6.035714138789113
24.49078700429648 67.16924863363062
85.85725438151927 81.74070280542419
76.91433918158916 14.88957347540029
80.91769425314469 64.92523754067449
64.98916512845857 39.17579439167369
25.1348661373876 64.48190436273723
86.47910817260501 30.89957098033928
48.0957507539581 25.82888124482539
92.66497261854268 32.75867476101291
1.578414571301019 13.98048248116895
11.27293859972407 17.43841083124152
39.75920004949302 37.24733936283715
58.27251027885008 60.03873394813192
89.91913715657859 4.234753424688279
14.55659973110241 13.25922517680521
25.05600899244341 47.61850884412451
69.71279494398921 87.39401048843663
49.82048497192532 45.68896545838403
4.648642323965355 65.39624202556614
26.43773781913068 22.90588267664778
68.80071932685347 51.00688203344253
86.94624010946539 14.08575724100128
84.56876732532984 74.63162213222199
25.52087192737447 82.59068788587223
58.67782588915983 40.52291521840983
76.69985476659599 38.2582390829285
92.21423609275737 72.02073116007078
96.10749215335609 44.55911489283142
40.06868356808054 42.92508544809274
74.34668609914769 84.62179483575335
95.60693585849742 91.44003586930712
49.53487094089889 1.605430408134627
38.71700892429083 44.30447911678716
81.70139655806956 52.10733666368753
56.27097831021362 26.00164493863262
52.72794620990209 40.35428419126532
61.20202042665225 48.92507956468677
55.51884866155596 29.88784924398139
25.11828959302247 13.14647900309089
61.91946926665737 31.16580634635685
44.79164942271701 62.1788013281838
6.743176033571879 53.77232277411325
73.18772451757324 39.51688839290666
51.81330256403675 69.25204463780378
69.94648687683974 77.39955211310236
17.66511881849596 54.34669788804467
47.95342088786655 71.75731603948321
48.75846884096379 55.04789884347971
9.119787588308609 15.25806801409095
72.21322380475195 15.13452849193658
94.09524799177696 57.55924018874723
52.72253273655311 44.97978766737068
98.23186786361242 34.93514816682602
58.96721011653769 90.02638525742782
90.15261912022828 18.03691267633727
70.89946563843215 96.6258767565364
57.49482567449256 0.2710468323995577
2.44501087159916 66.80991562146895
30.32147364870959 30.60506944383041
15.15392432878623 76.70714106427062
78.81716986901665 96.8579749738992
10.93028135778292 93.68717862846702
95.4502310357159 50.76070925556495
32.22911786872493 42.99758031118812
93.0413810986518 40.09659881484032
6.167840719398566 9.393057810746651
4.294873691067725 16.83926181682518
46.83661499158065 12.77881660616984
26.26425989407348 34.46455740498452
73.07618366141475 7.441871316944056
73.15678842812282 53.55680536922191
19.97639946799425 61.92788941520014
24.80794095721184 32.96092074799163
33.87437469435118 18.36000422063047
36.70644955625053 94.38055629224566
49.47147990524433 0.5050117106447555
97.23071329215 46.87927920125711
38.05201582979915 10.76291474223531
38.23307793747135 3.656824314573247
73.28959014436198 34.86337568239299
23.47164971452973 45.18920832419135
37.53345524386035 23.05382596152648
24.38729855309494 27.37220030365294
97.09911199910833 74.44956485790364
54.16119416159798 57.61152009715644
3.402769392530675 90.41234171938086
42.98822716875473 88.329513547742
44.14910663202646 90.15230635103435
54.59624767122279 26.1947012621216
28.43205309190602 61.9462282661779
30.46640382252361 63.97894184848481
63.53467516561297 56.76652522477129
12.95959489676268 27.43861449566706
43.35029520320779 78.12144887494259
41.85394449374434 43.40818268770853
68.13487153701874 80.73224606358943
90.30327199511298 99.32139046919288
83.60652025280069 89.52559010640913
98.15347819784159 49.61982759562132
95.5629749016698 45.33344996250505
41.53342644296099 21.78061480467102
13.89526719360172 48.9147641113118
93.73762617594586 32.90276699248261
12.16813978211957 89.16456873005646
77.59737141641926 1.660172321599331
99.70858924317125 17.22777425811908
60.85991571951647 38.89616580625649
82.9434394452953 11.32826785345832
61.79952500215714 71.2749913266492
20.51208017973626 2.431224063728797
51.48843609785537 42.05576439283259
13.45102850229949 82.97272473140485
39.30797408391527 50.04983829215208
13.15463688313767 41.04956325632563
60.5597201931039 63.49800411229666
3.446013322967949 89.21455658155574
97.02348740985011 57.05393834006927
79.35725711724047 59.17896140894231
95.35665505803924 43.16023546431889
62.92553085155467 87.48468975472069
71.91464178002805 47.96988059605845
18.86666084472973 19.72842882319015
64.88394192585582 31.99975912207644
25.15535629059315 28.13019229856671
37.03070394339745 46.75505417295206
37.49944856952525 97.0939948016522
75.45494249964229 55.26040084650101
61.03785581895473 1.285189463645743
80.07069935618058 18.72925960490221
48.08070169521793 50.34598415872524
53.77691256896752 40.45269232180639
60.79110232279645 61.44783042864073
73.91496466805225 47.51693463465124
11.42893581529807 86.26515018457418
48.07269398750847 8.155065767969676
97.39818248285971 35.676670490853
45.83836387372003 52.06744937042088
75.18900116795494 95.77607398053523
46.00401287208332 23.77732308615144
93.66706263160221 6.250597617205292
28.91409534588444 92.65519171150225
27.81185426911096 66.98079342226912
66.90522519938358 41.27317187854967
89.37680644932891 21.88397059761626
67.17363122165803 64.85786386517708
36.45765076724472 58.3413887060992
98.96843868259718 67.53379960651722
86.8481767778235 64.27075736845374
56.51213231762917 75.53534037543535
22.5983166752112 22.94501043108011
88.93588970799672 78.63888883715816
53.65490152804137 37.25329210027575
32.86806523306004 34.88455442106608
47.53356913949042 56.8607945049216
79.24381929713448 46.74455933555306
75.76429398910255 74.27072081773719
84.38610526144186 5.962570183100031
28.79160934877661 90.4938660813515
55.15975677364326 52.93646310641705
75.99482020280915 99.40622932174733
59.93135728154814 9.897125357366745
66.39574970246917 26.70331598833802
22.67377170089182 62.03867900804902
70.53355612733927 26.54288488022511
43.14044062843582 72.61344485351739
57.94446686976836 42.64436601127041
8.091767149832805 52.05678585911201
22.67341424717551 18.83612584127724
56.85502188649421 17.93185810689904
43.73000115607893 47.65210763557504
56.78641591589721 50.71635702368003
90.56355044569428 44.25020378039554
29.86268459631015 67.81413860065457
96.38341058433306 35.39183067138753
31.18927753261433 81.82469273132193
58.99726109776831 6.932639748970034
36.60176635694119 88.25060923098141
1.72344131847326 32.8750673361122
70.84158027992096 5.176913416231542
40.30107648091025 45.75206462052732
72.92390423872364 73.33300789164485
81.24390011895279 61.30899505444793
51.42696000181648 97.20790521531126
64.24140872286446 92.03396042264153
20.26954676860885 12.45373935675432
89.65322892312659 59.99198517040045
80.19498650838645 0.6607426335637447
20.78045915800526 78.652971320508
24.4514856427882 95.48746449697155
79.79649232862691 98.47250619404736
94.74617918405785 84.61271360243796
49.00724141062749 61.57542683065503
63.79347584883598 81.65022510320904
86.29224556942701 61.39458165007749
85.41370833861849 80.86118966952549
11.16257602324856 58.13189880964396
36.26407140295512 51.19579703277221
87.32568861832119 97.95793528865256
98.88924655638013 17.83056972454202
37.41594337327742 15.24895837787491
52.13795478696741 98.8634790159078
99.57764997260077 94.65687227980645
75.20803116114395 49.41198516928857
69.78036180264765 93.90570909134404
20.49474431262868 99.56077138130847
1.482247318869704 46.40514762840537
30.45486421065689 36.42041339113528
87.29458158940443 76.40717190035339
24.91862121346126 63.51478831098029
50.2633244685636 90.64354774268104
95.84615925093165 54.36410379689379
21.72358568760261 85.06498159209491
11.03018831085084 27.85243161990261
96.49563725946831 71.79997928436288
43.13067431346455 42.1005713565786
84.6995781878412 92.01094049146961
19.8854543379302 96.75935204047103
12.65900675988062 57.20543430164209
3.111257235346672 37.80110141705094
48.80973234374635 40.75918017440699
70.79084571216556 11.35190873103789
63.6002500523457 90.28263399461177
56.99031750861259 98.42699029783432
63.95712999658888 22.8393849670786
2.48883050431466 38.65451305430294
2.265806921052433 31.82822498481854
46.66456117385196 0.1678429327925299
95.4158077644982 92.6348365206826
47.57038540465765 98.50242006356567
94.21754509301233 60.74182208078587
70.14493411258152 62.39703330270515
60.0139379659263 69.99955641274983
83.52881542735216 9.555939470724855
19.05274324979555 43.90749082627922
88.59831415334087 22.67941113777517
69.54445206984735 90.6096349049992
69.56763029613349 19.75758508626274
21.87346744225732 17.03834111829994
68.08834935517633 36.84625665669289
27.46480817144244 30.37381286054717
22.29002697609655 13.23539316889639
13.68771958051321 65.71671438324188
1.484900043308077 65.95867104363047
37.52473407839301 84.57353436466946
5.965429945119263 45.62295310041532
97.34781040744789 53.27663894140773
56.94039775095196 47.02419485674131
48.53352403127622 98.94238860515667
51.01252533154689 26.60945675715423
0.4413624294355095 2.412000263826202
93.01348052116948 23.62334412242267
15.96377041104655 46.45086016718426
26.72036772496541 25.75028987801323
68.01468343922205 95.14210061045159
59.90605203779947 72.09812779020341
38.57055471353741 80.9075121025157
11.01135142096873 14.60515602834876
8.382110613352674 67.80484947027556
57.32660079787892 77.13582848434933
4.164592167287359 24.2724251982748
51.68895774961127 12.32678278063774
8.423801288651571 35.23470693675191
18.51206594201335 88.20360709863969
10.44093218791513 50.40939555417057
33.30998919936327 64.2419167557513
81.30023442551114 67.91690954688632
10.87933072359636 98.39240991853757
34.4215349229679 20.16034579592344
73.87504530335775 62.82656097631125
90.7499031030213 55.10080119005992
30.44360836406159 21.58335867919428
15.81624924420604 19.12736892532128
2.848719759496145 8.025438044033518
44.87219232475904 2.468361286584818
90.45824729060607 42.49327953068413
49.24116525004925 77.52857644308102
39.49939820062769 44.99073189644964
51.7743018165097 37.1998268395304
82.71775856503382 59.57277664148582
39.19277320500549 97.83434592705206
39.94110980537199 51.7628044933411
36.19105400344428 43.00888223213433
70.12600130780362 13.07625986044311
61.69901801514933 22.55746488479581
40.88113287318068 98.57450875132811
77.32122659296476 32.79069572321477
85.17281828773336 42.10390375583714
63.67858548585924 57.84283879093947
22.48274416249001 79.89389348435562
84.53796862747772 4.344555269124467
35.93434268660393 37.20785466155102
8.824072181374506 46.20844084386015
4.121865480111251 69.64283974685435
81.23713262805818 27.03640194782198
96.29682017443193 59.01674357247195
5.967411564055746 19.16588988166707
39.31958692690021 35.55446911624511
68.29475634926966 22.94639547446899
61.53653674932119 79.53096935859737
12.92007249364767 51.6171570253339
0.3738166804323584 95.46425701330317
25.74276548562792 1.588932596452937
59.93391021958902 4.38118150941941
89.31393276068093 88.8689005138999
47.80852672371944 35.3891411092598
42.13148010212385 42.34722546383742
65.25845650579961 19.24272365702164
2.888503675730584 18.70214907243682
60.55652820545948 95.29783761543048
55.69517600424339 21.63998425590895
93.30917287526499 56.92083144991853
26.3957784053816 55.55856010852958
12.75954779540641 53.49785090454309
79.95493655014369 79.47956722666886
54.26563570841638 93.40355098891833
86.81948692615437 79.53324151468327
30.29848801029456 99.91518032960346
29.41473127728332 36.6456487375422
59.14931655959965 14.62294789148407
72.55040663367842 5.679601081242123
49.63904839334851 12.11663149005158
61.96206870774714 86.90273928999946
76.95478619235988 36.44510888838628
49.92126633847153 30.76142242739786
73.75038832379953 10.0908593155613
63.48117588653788 13.12242488104319
14.89318285634926 67.52827945303538
50.27463292448481 19.34230569053524
9.592281277715765 41.11386014986075
76.35263909320147 26.90435353091518
5.734495507134238 53.46523191275385
71.67273162441543 19.73536353918934
25.40817168813352 23.19827642960236
32.68429359886031 93.82930359510254
24.94707611609101 12.05009631784714
10.05367357426775 49.39401216546875
51.68774118347234 62.63273372872694
28.08320648948506 48.20538931705384
13.63865849235142 2.393863496449903
47.98234604205452 66.18997801261595
33.41539013665108 20.51480996329928
58.42203838164424 92.11106558233783
31.44602190889788 64.42388177694484
99.94662292459242 87.24981643431276
63.71607110884191 26.69355305932831
61.96725901542273 96.57284984942974
58.67459465402504 62.02909538007858
30.60107483574334 29.55008643123476
47.09868681492637 23.80768080894527
61.98136989780545 32.29797603334372
29.03669458192901 40.63899765611268
10.19018184009226 76.19210037664948
9.407536864704133 97.22428241236777
93.93943485140096 81.01001819163857
57.17603193371992 26.5287842045233
77.28413827132128 70.83670467655385
90.33505269374206 72.94123730089834
59.56849706282385 8.776668526313442
54.67223775875615 86.85954799771923
76.73416697585587 33.62425032723775
47.62612747543826 0.641037960688027
92.61385954876447 79.49175814698954
84.80408281566631 71.38778851165655
27.96334291326509 92.15022679422343
42.0582762174358 72.60811034174101
57.74422416953932 64.87272438962765
14.24687432089656 96.82025421365516
27.37535694111511 58.06454652368654
92.86916277364706 41.19169000053096
78.09834888362558 98.86121576832326
25.19056884207711 84.90782024713255
61.94226900720306 35.510261882615
92.01807764328142 20.62690748820699
57.80957752272958 50.49750140645459
71.96363312079822 29.04184025238371
19.27179971815894 38.78953121864336
7.347918731157899 13.01084124532602
31.03926818099769 60.14578742863027
36.08214191148117 26.47689985467617
26.35275978962706 60.1216507770515
75.89827747001256 28.72375817651924
84.35784185315947 58.74392129079724
96.96263017894495 59.93470457430819
9.84799955630559 96.23967870137328
49.53319531985693 34.00156636419337
25.0696684531719 86.0850741364476
91.19451586123036 39.77694444126215
63.88481597131754 98.38468687708804
80.38791790648349 39.70797733961015
6.23133724913926 75.42931947327858
84.27091825942288 21.04507585315628
28.8133310698856 4.006268473798239
30.28515727851089 43.20993191320837
82.82993031409121 72.30489702960126
28.30303585003375 60.82950879792149
38.39378267493007 45.38246489255682
69.67083570209468 50.37102063663858
34.63299263137284 78.36829710263068
21.15887309155665 91.66440129046009
40.48689197887977 75.36949916471703
48.12524478329129 90.93669281219783
0.9184093867852532 73.38600718773441
29.11284415912843 59.12874343782026
74.35941273946705 26.52100712551021
7.433785227891222 52.92511677851142
38.46691572881908 49.40801650620217
42.85263998932336 43.16460129774318
40.48072112165406 99.5806808319639
50.58823660080559 9.415850515703591
62.86867807591107 58.43476520408556
44.86327806949014 19.99209440893375
63.4788956158703 47.18009261235947
12.55522120960326 28.52462056150188
79.20681528195806 36.74052358394295
63.61186941466382 71.48101960877075
22.48100448661902 45.56888937442496
53.33949074128837 8.669184159450756
80.53801111095132 40.68951011189259
68.710958873544 97.2164811369811
67.10398284571144 48.21850315166404
1.401525308804418 20.00782619863901
81.25260004667361 83.28641269220562
45.46503383437924 24.70222445993628
46.91211287343832 57.76703940596482
36.400180290664 82.74292285737667
58.16942014181875 28.13670794047536
8.10064405615139 9.400115516408835
12.2856296020047 38.02366562114648
17.19052120297 17.43597399690065
9.741242024093358 8.721439422528558
38.729724252304 88.33050356926819
18.72387927750349 40.5824129980475
27.00934374770006 91.6246610824745
60.9847187404643 89.49850922972686
86.18684586320012 24.41222844390392
75.16354934263825 85.30446937458593
97.0797114233259 17.82508229378242
94.41897967224448 58.52084267551443
12.45098424432716 23.29347034100111
88.69490669766283 69.53398279439423
84.28621206221081 61.57378534947588
73.86009097463271 9.074096439352212
63.00809702656186 20.88602556893056
46.87855034939899 4.46730069050756
4.31645073504942 14.61753197138121
24.16619563880326 86.5334890440266
28.05509992722985 6.026172553992924
63.07497233081319 16.02474786717857
72.55630502365082 24.41065543224286
17.44489439537801 39.24968534528245
70.14764263487287 27.63552442748647
35.19936830982346 0.2233326049241598
20.62874924844435 36.34152463813688
40.84568810413849 88.35798317357123
29.27124224457377 81.9604965399128
55.65981810367821 19.56685001102217
20.68552531104635 80.88203864651064
6.767812936423517 6.359567196975906
97.76559970312056 8.603800243795545
1.168602311125304 75.20400996425479
55.12363496783504 89.68434068864329
24.18415575575182 40.77614043387156
54.43233270621675 82.95802119051473
80.02881344395263 53.58025798332629
48.28695323438028 84.62580962368416
93.3645922796582 31.9436823902579
57.39756619228994 43.54962668977713
49.63377042321264 32.97336347044053
10.1988319369689 52.33030571333462
35.17090852912636 73.40310318860874
45.84297637854952 2.924673381843324
8.742480885000974 51.17771194993744
84.31420736660429 66.49596525502368
65.43901215339585 43.97070104909592
85.3061865081883 15.41131895220635
88.11591734730771 20.48961087363714
11.33859794268336 92.79403662380255
15.93570928601986 9.652955959763792
56.36247339643585 92.71795973171959
41.77457419224534 28.2640223322166
15.85787907450072 97.91091185107116
87.82159722600259 50.62487006123561
31.58851600304376 83.67345595988303
27.93978113929101 68.0290163594199
56.1190200843786 93.77999639044633
34.44744553618808 75.11804904633753
43.28271053065237 60.90696732717734
27.17887945374307 31.40351534854494
97.77870361359861 77.12524469068123
2.921969902085875 40.8381379458653
50.59402642051922 72.98784061581823
89.1988540936368 34.77930755701232
88.655301671868 12.85500319991374
64.39250386395292 39.96495682827601
4.842405449994591 62.50609267983481
90.10437485179007 7.484651383636805
28.54269981609835 63.06295659277211
67.57616955273016 40.45308319675609
12.9969235825996 62.90287387176276
59.86534343189564 24.8637911321729
53.8588873895147 9.576913494943261
10.75448721697564 83.9956058089257
11.5015499160087 44.42103679406409
21.58390470898195 79.28725843000083
5.006402854671565 30.97970892700245
95.43367326792092 42.10267663263161
35.73200249506824 6.618164179718789
14.49933866229871 8.467911742390486
57.63063870980628 79.89089636743323
65.35809135257622 95.67017839684216
98.08403277875338 26.00979549802585
29.70037928941636 89.93412545604735
19.26603924397435 73.15483478088301
48.44905701472272 24.8381779177076
18.4571492197412 75.87101298081571
11.76494481940048 91.89303711277347
76.33425963856379 79.0534512754479
44.06262597893497 88.31121534976023
68.04859282207789 18.62791783463606
2.586792330167832 86.10126170027132
36.34578569035162 39.07533016546265
63.4321621271441 91.39418931033748
2.28452768584651 95.34758149578028
29.7159273267775 41.42657579881676
24.68952385062827 11.05955396309522
88.92269004963504 35.84089611632543
64.81767432420793 59.39802354633918
39.85284312984609 10.5568245377698
92.84125761358547 72.94792696596055
87.68925785194406 92.37571370970953
85.42269736219919 94.81726343271278
29.91128948884706 14.71779556458357
60.85564688176612 55.82724904767025
33.59118882831046 50.14538442574772
25.39678834440717 49.68037662359553
25.62625852555004 77.54441830647548
37.52903047600238 41.70392071492164
88.02959284867281 15.60617213405608
60.94779795594332 20.54407637933516
21.4966831466566 49.7326345585386
31.29956661474058 86.56780368220318
71.74282634009489 61.02497176883062
2.432912346285526 5.293916364045536
45.23008044317069 10.85076035203539
55.46186098776244 26.66222151649503
98.84206237735233 22.63237645759322
11.62249008001696 71.40321941353159
75.29809530290962 91.87302323254541
55.55249893727882 70.62883333116316
12.03747788449683 7.112360459002468
49.74685696970106 36.14576980523238
47.61094182323981 99.57275164192768
73.79066738174313 81.79375178461861
26.6503387036929 42.89191219309316
7.81277831560716 56.78409883789114
0.1681803460127397 56.58578811015175
80.12960841849628 49.79629078129744
3.386636861758026 23.46576683246258
78.05195858653386 19.50317229300279
70.9740807437754 31.62616557176496
77.06675227363361 13.78418262347267
40.34264266486691 64.41825058764377
99.58085468538111 45.58847083378232
61.89463353938375 27.90462468545507
29.09686237970114 95.66986309949189
58.89770198944309 46.37644187966583
25.10872160349838 89.48146812824717
40.61908039100038 8.815786171137715
97.98353898619669 17.37109461167862
88.34520478083962 9.675743096029004
11.03613741491388 66.74254217255128
36.18543987830709 46.01512726371327
55.40440296933811 96.91556578696357
67.94100163994375 94.04699823256145
51.89418591290261 23.84029322878359
91.1521170253552 64.37971094840185
90.40802703951431 70.78567051492719
22.33374294248556 24.00681869991319
7.980844042052665 4.900023064413505
42.4358491277363 63.85303961523211
32.5905838086822 41.88497642714764
86.41298954903719 28.23511777713553
67.86038164636852 20.36128411266391
22.8537386340084 48.33283671209462
83.24978798921448 46.66285469746148
5.062748579332524 84.76386806263392
13.63731132693164 15.91084603385791
48.72472130514262 81.95048675995874
91.64760442428988 25.99933614280674
55.50258220619292 65.81433546986084
1.658219311745068 11.80879760596429
56.77246021565308 19.8362762816198
56.65988962040196 70.79307897777851
30.01808579565159 58.55698191716144
42.46824319067751 59.1391795363875
13.3554455801299 92.94367656313517
30.23376316676772 22.67775098417389
31.09213021245059 48.05366572365583
59.76071792091632 5.427326470762589
28.17615775400844 97.33345834866083
59.42638904454545 51.05074108434989
26.82709935820856 86.21869641938756
8.347124003727606 50.15315820384128
16.04033140062578 81.05698161199734
37.79087816936369 72.5471249869348
93.22165035704873 17.72482432486202
82.53268910057932 31.39166266316486
95.3845576661854 98.36925281317033
18.68544609923872 79.7407938781713
90.11984784681206 90.79846242904212
75.08896139373952 58.10798800764851
76.51890567008424 35.44633886019746
28.00672621208374 37.88607839885285
90.31489162322637 75.08358130541819
49.49722601424305 78.52961403697853
69.01975514445805 95.44911549441592
75.89095641643981 57.37289074773433
69.48250585939796 42.73606253727459
50.84817129019019 53.20799994669549
81.85173616300652 89.0055179418442
54.26707911114816 6.654269234773427
61.31642992411346 66.31391299248887
29.35810676596014 46.87338244691303
17.05392347832372 46.52238256179942
53.7651627542775 95.46840453714984
84.09844872429271 68.64182659119471
19.82694869953454 72.25520862227889
5.404216162472123 85.79648877378001
27.89570844000336 20.43243941054031
5.483581775803709 26.99847038511788
95.87632810498553 30.40889268860598
63.78521127634236 15.2758402364129
81.96723279344808 18.8542100891408
16.20283348560814 62.78093802286414
28.71275386281831 38.70426187224614
33.89493403645776 34.65345430906243
73.59655150044891 21.744619036888
48.72156184008937 53.1904192896558
6.805844428628401 30.68700046251502
11.68800131541918 53.43249005227905
96.55588216095691 12.64037745618426
87.86330289879743 79.07885022312063
27.20269157297844 14.78842445919294
84.02431991893344 26.75294600061318
44.78086866718069 0.3130253298146584
19.32591223895133 86.30324177334981
37.76352322042551 21.99064560340804
71.86609329319391 4.910857623734045
42.93398600263095 46.93407803048967
7.040690193468243 62.16790175501478
46.30743887354157 58.6317787121577
32.96146742864097 48.26608789016864
12.84228298103686 93.88351059463749
97.48684662071786 81.94130157856576
80.82720474546537 89.31779022977955
76.06265708077366 92.6521967609953
50.64195337290835 60.7317120334584
10.00264589590504 72.45689547196456
79.71219152572019 73.63134911046131
8.124682283012826 1.240257149492389
4.231158837326678 89.8465890823277
87.2856681848704 49.71723184400695
52.01843169363045 21.58713876009567
83.58824585581024 75.11419318629324
48.76267438819632 35.73837833846498
59.65960126526306 74.30710595527867
6.780199914771996 42.82433306225122
35.14558850046061 43.29022608684156
43.20476691568043 37.92986566571179
42.04516803486189 39.46697648041138
49.65319875071185 27.74066456009277
61.59219757645252 8.581746527914541
94.84072911761945 33.08350752859219
1.580398296420238 36.4672867888215
1.290685967733855 31.04032747071074
56.19488480314486 63.7785580563736
44.58225852073089 32.15082047192421
43.75036474811126 30.22300238589034
96.99233871137957 84.76391178898633
56.46535181751669 0.533524603775656
40.13045037590563 61.69923346247502
29.47550903481768 70.56397435989246
80.64254021856803 51.82960743161377
15.15896155516679 22.88357172222154
0.04246655476497445 75.37823762283695
20.76182179230904 6.621661926841894
21.679682599118 78.10179109601087
0.3393389176722952 20.28031036567345
67.92915288903427 85.29461739569818
1.856592005889683 83.97588146927507
56.53993904058735 91.61154198074566
94.74298631710195 54.50359699562104
52.29541399981424 74.67671263071631
72.32459607164265 30.00066631091275
63.52434752055993 62.34578755174594
4.192789102494586 92.04520819043974
15.13186776283261 62.82793584694189
24.58196752616783 61.53750018615917
84.20780642475869 2.324392809000464
28.03756656615146 12.63179751225958
82.69531016708375 62.44985321491863
18.68669297752765 45.90830777764852
69.70015958738323 40.80367661743542
28.09446634468219 69.1233400886729
76.93585138754541 2.393726235468614
61.18151378893111 15.29562478586669
45.22522519561039 68.85667743376297
31.25288124809708 45.92028460949317
8.532978761129952 5.851433375791173
17.35452599921008 12.67855228944225
70.3837810868898 22.66172649798435
14.2939861928766 26.05839661899157
16.88120344204869 77.46976535468777
9.719079179328183 80.94070890329192
76.77960504655042 5.49082846883131
60.03746228827803 84.82920317522485
68.0949284340282 96.24638032803855
94.3920424730223 95.72292735312858
7.221895786351659 33.77376739576678
65.90991904087102 36.55365174252237
59.21033140289678 29.59010097115826
42.15806467213419 13.56529582891066
35.99600370770729 8.796620788549317
26.19959615718411 97.69669683828471
55.69303462487487 99.76389887173625
51.21510168096192 8.632091551246134
88.15105644844743 97.38570899905157
28.53000136970668 42.97302238467802
42.13916811034321 4.32224736534723
23.6635589858208 92.56375211802511
29.77248289575802 73.79371548580352
14.11392327593789 98.68938531509524
81.98941421986895 17.8691281007143
72.65610928334759 94.39372132544477
94.22783604963465 70.07523006691332
64.39577408539695 13.46252707039163
44.76542155755815 41.2394991779659
23.16875888665189 86.83257293840737
38.89049722769264 70.67310376080826
70.55730391424808 46.39273227830917
86.56401432651073 80.62137922329863
30.77647587363087 54.10486804665678
53.97920697192104 17.11303032296767
28.49909417415191 96.4414472926713
39.94944805182597 11.63167338199738
18.75415280123105 70.29580294209495
0.2164829955548012 84.71346548196398
78.01367439742424 29.1286665066832
90.60588320286176 1.456321117201187
22.45904110999479 59.83078562330603
37.17854056626731 16.30825456940633
22.12140071882129 38.78576735346411
0.7305009059307072 38.99326765398605
27.8298101112281 84.7329268009394
62.91450571353167 86.42223084391101
82.4276382489202 14.22766899567616
75.32365806865283 39.91815512201161
17.51952728298473 6.168773624558058
91.3565231595654 19.72966997490256
33.21688098694693 8.564809621783942
7.807736254732623 31.08327581266826
37.97049076294202 17.04994955478421
87.3921074081122 28.40134330948299
8.729129193254849 45.01268305682111
37.51580852492663 80.92430286150068
15.50437441696516 99.93735464889606
46.11732741378599 82.70211638804385
37.29019037821136 35.9646689015954
95.14329163358506 21.20854851639218
97.5309590391311 48.77309981377687
21.31503347364467 24.30351198954004
13.76394196279622 55.35756143116247
79.97657153338442 92.57495995648102
25.92482297688616 65.01881096721822
38.58907586268798 82.75964297848593
97.04841047756064 4.670929968940158
70.22392130317056 1.504721682906051
44.05759746929176 65.30347855795958
50.23255904371138 28.59484574434423
0.6317932403682395 99.77130204766924
83.64803030663535 6.763923557184008
93.52586753400017 19.57753550780516
55.29298098801645 32.95722689025475
74.52195862482941 83.55611476210608
84.69530424176293 28.8339446760938
56.24026106087039 81.42547472629776
92.18169987989087 39.40332272241117
58.57121898658932 43.5375970827011
14.45595417381327 20.815393150614
58.1456944651509 87.09362053001036
56.88147824674486 13.34623557092863
78.01439483294013 13.37685597361826
23.60924874701887 10.72739676061472
57.23927274589267 97.36885783879035
78.43248027057227 83.17471096233253
25.95349496504888 52.97254922292525
24.11792556353496 28.42269764195936
3.966289928522053 59.79860350185145
18.77019801440329 59.97119036166384
27.17811634700959 0.4141138745703027
11.94377870920369 32.84851174936522
75.33774169001553 26.71155758741362
3.984005999304649 56.95986493960757
32.23018313393452 56.61474721356858
90.49975474878296 60.57466900175427
74.20878097140923 98.81229994155646
45.28815322740207 26.54829330895619
9.6406579423053 0.1886744587785091
96.77560674746667 22.40307292521677
31.17714927503994 10.39521107770646
33.55362574087874 66.36254464336091
7.521852944367107 20.35465149873187
15.53109429116047 8.63145135805383
27.56849850133451 56.94999119463785
18.78541487098217 36.73255064970073
85.46515588979467 25.18129008306686
3.671121653118388 28.20571756695346
95.89845274802089 4.640729051041574
64.71393578694105 81.17680419464997
32.66378718025832 66.98269854242427
71.64772443661658 14.16441703239987
96.73621501176886 89.49713419369319
10.95927796374212 11.78739538557029
95.08798196587156 96.55103679975571
22.22761915376077 34.85748613510765
90.50412624444593 38.14628018755887
82.57915522323347 89.77902770859343
95.77288080314294 62.85035645316743
79.99104852673584 45.9940454939804
16.67236654705214 27.6362874953522
99.21045518141521 87.99407372860023
50.67307119167805 12.25071301194123
41.93339528635328 2.181142023005358
88.54447784492184 18.81984739003509
27.76266386058586 64.82489703521829
30.01950825414951 23.76594137115513
51.29156808861452 90.45928080083307
85.71115552671104 60.4500004280558
56.93815456490048 63.03189234213536
36.39271018190541 15.57110486280584
43.15794293778555 19.29093352410038
0.06630782762817523 8.343738876926954
92.19883524555034 95.90690848058387
69.58903493276898 13.99767347716438
72.72333468263882 51.50708465936271
99.19113011573157 49.42356600727201
32.20296215904022 21.9726538780241
27.45854017876139 22.59340980544526
65.98878297021798 67.33807288212226
10.3812360262278 63.91279405194533
24.284848461803 31.29698505207905
35.22222173950163 71.47393095507971
27.64549680543572 38.89772486030439
50.63545598353393 71.02893994695566
87.27761021655279 24.60217515281943
54.42440380229456 75.15696240620196
75.86324536549374 73.23662345510881
59.86050861920557 39.19722640921231
17.81702330709548 65.48996956420741
26.46367543212889 26.79462541905551
77.42977531162627 91.34715216011494
75.67051164456028 56.30973372791608
78.21044651193745 71.38180789885313
47.72589218523657 45.24016809760123
52.10267409323194 63.74549260180552
3.367981244159814 16.36841119304334
92.02398561432724 8.466330026206009
98.1366686047983 87.77830375072998
14.28458583482509 87.34491045352978
19.30588454634076 71.27183455159772
72.24989855054093 18.82273125889338
42.17782771736551 68.76388291805613
37.20912501167518 12.45512566911406
62.24715651240634 52.97946753668958
24.39812815683802 96.60347442134041
35.00450961570944 40.34579759363571
20.83611924353424 22.43970774929738
85.70870133319512 50.67719065477316
64.94773053100521 51.42771014556396
28.87868922581608 20.08798817133616
34.18738566379321 21.23890594915992
17.91649755799774 16.597458133391
66.90880408993657 2.150840476697842
89.53188375954626 51.49375869963547
30.06412404977559 18.66278795617699
15.65402293275073 86.11893270179169
0.9908034301321875 62.19439492752764
17.20274151801194 34.35034695697286
84.34806507202954 14.98768857566141
33.86900799173847 81.27114707991194
51.06511052649901 57.96745782292189
57.26654184881688 83.09761849871978
66.34143375586899 71.19115577386683
67.18212457714928 80.24166670283097
67.82888202821196 0.2046270822359846
13.80745971281698 73.10679373751613
32.12593456120064 31.13651938458158
34.59392093621067 38.47330374191575
32.379655516612 51.60341893907755
90.48404271476977 62.73963017083062
50.89222018288689 38.52547586430351
45.4200748287105 45.1180018300642
51.4428416290312 56.94946179584295
6.586806058357327 28.51043364840577
5.450253345280283 8.7634313452482
26.97365880117056 28.58693156538248
66.95802882171483 93.59291805116499
86.06254428218446 35.82754849684826
10.20237257893339 36.2054553275401
15.63728893201141 39.76217907733942
82.57369644959522 6.480917817620709
92.9815281072117 65.57264063877059
21.17160856633619 3.273674654493623
6.771035306853149 70.67116919389693
99.45346095063078 30.71533185445895
51.74093147246448 60.73227217617062
54.42839832122802 25.09776032181583
14.20005648198883 47.10912269190819
14.61689532021345 28.02904304061482
77.48633817437023 61.90259407929556
71.14765053730338 34.4999892059453
36.78593483301375 47.92256544584885
77.39523373437022 83.53587014086931
53.25833155161693 72.14081854287824
16.77960998503179 80.25569233181841
66.61963185565087 86.67647212056785
36.67058702869263 78.19454777841075
12.08990228946107 96.65083272180152
81.6163677379739 25.20209407931219
84.6436009314352 7.034518922096487
75.74576746093155 87.04199655072568
15.34184853266639 10.53514355480543
23.92979833156331 51.0168351782544
60.45839915915437 99.44507445678799
6.020081241764742 15.27602119039791
58.99943595180572 70.45090855101571
81.51402603943009 14.89973519596397
71.4782936114632 22.60456845907223
34.08533840063336 7.938856752671151
96.18916103720929 28.13575863032176
52.32168762671127 8.777242822072065
48.42914232421685 9.116316097015989
6.75390839725273 79.87771350266698
30.30179795437205 12.53900281249484
82.6012842991689 3.632910954222905
72.71034928054991 77.83532904044763
91.06187539565656 81.74272429640853
23.36877616292625 66.97192167337028
52.99475770231455 80.5020229137324
95.24453609920016 66.33137660279976
39.80918865212093 90.25878262637464
19.83792627926699 97.85505886925203
21.22917491661642 50.76144909128847
41.43419272041236 41.56428525651312
57.71606946191477 44.50279769270268
23.2150735395363 35.22234500944076
41.62747325051507 44.43111472988801
4.725206088930846 35.06623704723176
35.15687842210993 64.10547308984718
3.982095269473362 43.50440001671947
18.1117443145115 47.95868965694777
41.5056628724524 99.42460688771234
62.54126246491692 62.73819137692738
78.88893334266493 38.56225416515166
48.40902051174078 74.5140895740725
65.69219958925709 42.95696902085385
47.99235716269575 63.40855990879124
30.80416707767283 24.52380717174991
68.05383761068416 74.37189960082466
78.1551727937639 99.89084548250239
53.50256284569679 90.42241494396495
12.31191624366754 17.59843354349314
15.14346594670416 37.69017666699245
65.45194236724471 17.41625667342766
74.09273656724632 7.096611233756348
41.68070939961531 10.33655102552705
11.38623157541536 47.65117919298179
15.14221393178278 41.59987588791941
53.79779815213588 91.5519323118976
72.05841093193787 7.777925813573819
99.89384222970381 62.45576768984399
6.428146362368961 0.6921276030441293
9.910759624669303 19.15914841660997
22.84706783583584 25.83711258415484
20.60346090724674 32.57072027245377
90.84625341238161 53.98541278533823
31.62637172577376 89.73061757953651
21.80752590633949 43.77609094858894
80.48536873664388 5.806744313445237
66.05367746708646 48.52152458205897
63.53866393924473 78.82362896326289
93.77593112324125 49.86492787830851
8.317824814548024 59.56241840701634
92.16090503931733 52.6270928839014
88.16183793034143 31.21600605045947
97.69811417649089 57.92015815387624
41.79957881738643 51.9764342053673
40.1198348819436 53.58121395343248
6.247177900228863 73.52571786899674
1.543786187722095 91.41095938893289
95.22660490046115 17.02500434150349
26.8852973764467 98.49555655638605
5.170821842049418 71.63117871932437
95.03964610156855 11.06027983806581
7.809601086249883 64.95804435702298
16.70072482104511 36.1401564742164
13.63712318753874 84.00895498291584
50.38211561742101 14.19536095018658
71.86572484419449 75.12610233703136
95.28811711402211 70.03330335348244
83.26559784841922 77.21328563816155
92.47899613571929 19.72445124124419
20.34689074658233 88.9547006094818
57.04649544264364 31.6763587128437
43.921645198425 96.45331148021063
87.32558271833045 51.64691500068379
82.66853937771434 48.50527053830293
44.3939771532159 10.46051837844435
13.28876382253979 29.31707951853746
50.23245017594049 17.10414251883915
55.8434165493866 16.22297045815933
49.42299148741553 92.78353520123522
39.5566710538295 18.50770031472111
41.9723677523725 58.18889939909771
41.96704256569436 90.20763423192422
52.43643953363332 82.26828628234385
17.29348600407801 64.59034833178234
82.88523027179153 99.79758086248545
30.48430097410968 16.52671046705862
9.698678568816611 77.14736493225806
35.01725073748959 52.61108434712102
76.69680435449607 56.55177219498946
64.03381038267482 77.66611512127886
89.67550465736964 22.89794055500101
64.45842096390213 97.44353295465116
54.33317333691316 32.44529859312272
16.755647882714 63.68701890726744
87.7921885338354 13.45477769884354
41.01265242270596 70.70423271559875
78.42853572245335 27.3262215816325
33.59218877726791 28.72708479057553
10.99678588973249 96.5659523549992
86.74049727500052 60.43126191139359
43.67709262385451 73.5269578057746
36.9587039265077 36.9981300245686
89.29452026910985 17.15236644437617
18.52597276140497 35.69762991945373
66.35647677970533 61.96550580754387
79.58599361454199 51.55634491054393
75.86665846970568 36.2611390961756
15.16748619189987 44.4489027523757
12.19195744864918 40.69161430392732
10.10833719527082 35.10104363924275
62.64549937236391 25.18116480069419
29.89574162568509 77.04969762590051
60.09450012727334 83.74838152389954
64.50905179785281 33.77563535851473
15.92295606324143 57.19422752722846
92.14676018605032 63.90583910315838
28.79353056243849 54.56090158910472
60.05351156669079 93.56651835994518
16.55418890687047 66.55959100873262
1.055135573402638 47.23670711520257
13.24841008352996 68.51492946820615
61.00829695800169 60.45809104215905
70.49537611712501 54.54715753667305
63.00533840220624 80.97737774029393
15.38953881974578 5.725533720719169
35.31216941421108 39.30075193830934
33.32873380388509 9.6781150392118
16.95679597350216 37.18298936778496
61.43649627425003 16.42447094831872
59.31336372745714 68.24652770908789
58.81270646526621 56.04542584624575
92.38909505240125 86.34055293389652
42.68173318683336 99.41901600736027
61.25079913458202 11.39878887022723
59.21285852926417 88.80961834395434
35.87612095004833 63.47311244699833
55.63710623566921 95.87407378175942
60.50698654369769 74.96126678390188
55.57266697034206 37.98748466368467
11.27914589596015 76.11749623975467
99.75565909371603 12.75720860237979
91.28673653384703 21.44468521442952
43.08287714573003 15.25155019127915
87.62436057171665 22.92663839415008
81.27007745283997 81.6812574760833
13.85561369398353 53.51802897352543
17.25851929649001 23.2158760527306
38.390901721158 77.21658878699293
96.7047704349667 77.2347273208577
88.5293194572638 71.71722698855736
91.57102612016189 37.66453384925004
16.77118421503799 98.51293352735152
1.179585389493911 44.33899031017916
35.93451401509924 56.11815054676141
96.23483425380454 43.6503416321057
75.06638828312029 6.545487746604395
49.85391025387008 7.216800313242302
73.21500423639137 15.18518180576409
97.14839247863101 44.31833257056786
60.08882426543416 34.2316234910842
8.395004019640693 28.30548414825553
63.15314162090532 37.25463015430091
11.4862160986164 50.52243642424209
28.42050317185499 17.19858993482574
25.0132005199934 73.25554916453034
91.95622411418016 66.02736770765985
78.021289327079 72.44718661746181
34.44938823422157 65.74306800146144
61.24729759229653 51.17910917307974
23.53000818490122 76.77148252923608
87.9005861927271 36.18604592774506
13.41933582615935 23.50724737790467
65.88802735824602 18.3855785662699
39.94434692083533 68.83525710886897
2.533571650181271 68.7400440281651
15.13755063363233 19.97279576671549
32.92804687871206 95.77162636343495
46.75556205370862 2.319865339183163
31.49820795212505 39.12006677478674
12.1538298356119 54.41234082355767
16.08707940109216 4.904049274415441
47.78011042592986 9.930577816328501
92.09681810579907 81.63838854702679
41.2968548968318 14.09081881908735
91.75266608099196 35.54744016374391
2.016116213816077 67.84786610776224
22.06044968321295 28.98301342679031
64.19137034973154 55.03178254035814
42.07602233854982 74.4541469182326
68.36139120158427 98.19540919327898
8.619715717482183 39.5726918655172
32.51766173272349 5.378275693688132
51.96434559421421 80.15117559907692
11.07667421361266 94.69161022344998
5.0815956096743 46.08677399079672
76.71388693410664 97.38502965924616
34.91231112001471 37.41883372644557
69.09971109802576 82.30211538637548
43.41502493709274 81.80976342415492
47.37515066485156 77.85607994539966
79.62921063995479 2.469318829097344
81.48946569095122 10.01155423314353
38.42765877309396 38.58998629286108
78.95109683410202 7.120523149960155
4.177591613440913 81.75466232151724
38.58912334873607 13.98487488597483
67.91484108783558 25.74003820808841
52.52285830422238 11.54253546085741
99.58117433191509 3.189110458823738
78.85421609224366 73.03116415123975
35.15366036503113 25.9272487520138
67.88300565493688 48.94004180654125
60.60835778731287 8.153600505456424
2.466599647725623 19.79966077717496
8.453899158613064 75.3739155560599
26.60731853272041 7.172767356836071
75.84497744823098 4.031695045293584
11.70963705416694 13.78384146070705
19.44589318549238 53.31793249073728
13.29401894466108 5.337888341943708
9.180764718040438 1.150603451424944
93.55648061444042 27.04464119431779
42.81023957508543 17.47964834563918
42.99895353099638 65.61346190786578
64.39270868396004 73.21554571698948
63.83868234744365 88.10229694911892
96.07092831355619 0.06735990384270989
15.7461782572507 88.20444119311816
49.1968261498557 38.95124179730371
36.04501312580448 47.170723613704
19.51684615664858 27.78925614121533
93.30152780058273 80.30350092554124
78.81262928885236 81.04584316283997
34.05787145366889 55.38141683305577
73.53139899592551 83.95104304712461
15.50320030269752 89.24901666742855
49.58122431986165 70.96225674198959
26.18065716310934 13.43911741736755
9.650734882474838 48.37140236960437
20.3944821107149 94.24149190587875
2.457725593587002 60.99925441261806
25.63989484005676 29.91876618279518
83.51237142171576 15.64168241037034
72.17634965444221 20.64867911574489
7.730866234302357 92.56014494424996
72.88422700160393 81.17205234405439
93.40816224476805 59.05793575891985
31.23188408427459 70.37205604987895
52.18571935570809 5.143333122922581
82.46004127145609 15.29542645537179
16.27642043011267 12.5596481633125
85.01012254364245 88.32941277920385
36.64083991655831 99.09617095011939
82.06908693095524 78.64974049652299
74.63557106998496 21.86769040669558
0.9159164591782216 8.96141469120438
13.71638909146062 77.81082711406954
72.19168259072259 58.11909225409514
71.20736495581185 29.71940508109191
21.0533974137286 87.05293929489679
2.697295067306323 76.7205089299492
85.10162907159115 83.78273346627488
67.71892233702872 46.19399893441456
17.83100816018193 63.6578120163545
24.45225158202798 44.76526999754554
20.71558197068753 49.01696296242385
14.89972918267095 93.96085566569641
55.85655333030878 17.3253591091147
0.09117983954343632 40.72602075773894
59.63052138010729 63.91002938658551
48.69866465916174 45.58614888752691
96.56322384305227 50.67815226245511
17.48388501945903 49.90812362594788
83.60482765009785 97.08881450258487
77.86993080393611 93.1429978557952
62.89137664486526 85.35674015813667
84.75852179496314 99.66057902785839
90.52476130864054 91.76853422839875
54.04713652141765 89.52510731459266
39.55743006696475 79.04425879125158
60.64862003254917 73.8888455304716
56.51797981197082 46.19539329783464
98.86546844311741 27.84226822344335
94.04476568259678 78.324013336345
72.75573292485332 0.02771803891659783
63.59538991381675 43.38621569466989
91.63518713064447 47.92802476937423
26.9473275782178 38.13130852301745
15.29842622375172 96.8897192750559
47.51627458267378 24.78575363610662
79.22343829858771 35.03561067229068
42.83337932471188 96.5301324093372
63.36145821438378 64.42113397165906
35.32483720339204 29.14651151431227
85.55928297194217 10.35855623521235
2.233243956473776 30.68752246206149
44.91837655808195 23.72495549682171
23.96494060813601 34.56487976391159
86.21493084579934 49.74724743190129
59.49966418265541 99.72619331716641
33.09760777886117 82.75127813383732
36.04233091757781 40.11913355142698
63.17317795373265 66.53297241416693
51.54243276895463 64.6187937838825
4.45920522528931 50.55185009401147
64.82497792102419 86.52980486530768
96.29878177342724 85.65231525536115
7.297133953497157 75.61587319913865
34.85758769738087 44.39948459079688
44.00563834558983 86.44836070050911
5.484733851575714 47.89269289995092
60.7987252142709 42.94873354600323
37.61563935510807 92.25852011389858
4.337032907670449 88.55611865056524
83.6667674563768 98.14123357168053
75.945613244908 15.28749951948888
31.46600209673654 96.88644540475585
11.32494464762852 3.228213821371268
1.110957631691708 79.11536188244452
17.2303398426934 14.58654663649858
51.10543298853382 25.47712076538193
13.25639089192281 70.36110626562133
43.28083409738004 49.7098271766825
2.367795903066373 77.67023886220652
48.29528606537499 80.9638854511601
74.93107241787673 72.73378777276132
80.49592280447253 9.458204781529007
74.67906253306093 16.74228961201273
90.7730736244467 16.02266249606992
11.04349479899009 89.22073557447337
86.36992159902583 75.80751885953828
59.39792129784362 37.29722833965582
25.5961700132727 33.74108432570967
21.42027639122196 69.54093077194538
35.06653277713442 47.67072643742434
62.5717663944305 9.048963488103976
25.04874668062146 31.97544177397427
75.72537229457539 24.83156142126841
92.99565137396647 11.51066769081277
69.20055166783041 47.72303740145224
42.02863010065748 92.04231028389854
22.54441400621649 30.8292504964853
59.92047928589807 89.79856429774371
10.61025856570438 25.19542256657087
14.9259207664183 0.7738648481283766
69.93333992783271 23.69198034252908
64.56085515830551 71.01744785786076
86.14996352904885 20.69431215144285
35.28264336349355 24.82008412831727
61.20655010893424 76.67868229763691
51.12638143908238 16.36252650147542
94.11302344645981 33.83273750682227
82.99245309902012 65.22561089791914
27.87670791296315 98.33143430143957
5.955204225527479 51.69725179104871
59.48520743850623 91.84040158059054
65.7356767285427 27.60876385360343
49.79330688427074 75.73632432667857
20.90406140488947 72.34573843664897
84.6646905119016 80.06256112985878
32.92050825261244 59.98075904089943
22.42834378316178 5.072647106711426
61.039641601584 81.87621212450308
39.84653363138879 62.66879476349943
9.278918307409027 27.75391508705997
11.94573909677048 98.49686408359705
16.1748978305896 7.778624409957018
42.59858887983865 71.70088878965194
93.14845881565206 81.58397953202149
46.61221726955745 39.1216441307405
45.56101702938902 95.49348992444665
84.13792402123762 77.86463382289487
89.80999321524311 3.14651499713435
84.82354519753558 53.07005601968999
6.102592783382637 4.538663745561456
43.5559732512893 41.1629006625714
94.02638277468705 66.21845253640916
68.81439390903455 93.40874297539446
25.96033499018349 73.72999663685887
27.86268931234379 15.51010908288921
27.10933569991086 83.96318575428096
49.68198510809485 49.42125832549727
61.88064360161481 70.19462142265972
57.48108400427114 75.98792365476223
41.01718654769358 93.91534236049476
16.99705121673703 26.6613910045528
20.99275191096735 43.03316833442591
21.24256695990331 46.94907579788138
1.288217982859595 5.607570628047754
51.2805440588629 39.37983602150496
22.90065250051438 38.0821557646286
68.50174057990831 26.67785263952635
96.55743488736901 80.00732986194583
56.34532510067917 22.55886443082478
87.16850747383933 77.43452558613447
36.64961487706929 38.03509019035346
76.91137977434441 7.654415798595223
32.04913561283215 82.5456806785666
21.86103810979249 22.16657086112532
38.53823447135152 1.567346319056683
19.82073175868402 52.20429548810088
57.3811858660434 85.24368614791688
50.95231531540602 45.78065830478829
11.72182876772016 30.63697993828867
56.30460830628503 57.35434415409675
97.85739416498146 22.55296743149426
80.69763172736386 38.05490035050133
73.25294886615379 20.68454653555204
42.2765286198315 53.70149868794955
89.54425339600409 30.03268616261945
95.20289404441809 85.57313429885461
81.1274934939199 66.04281181978192
42.42776993297792 55.4678252920766
32.7860338236672 58.90099799189667
52.12389796353701 94.08187202956074
82.18066529651507 41.79401076143609
10.90819359390541 61.14947339928604
98.29909721958145 41.89856707838938
84.6746675230418 40.97679327688991
84.38279049127453 46.90002171410966
42.57723588739418 69.8896559192663
73.78360663384647 18.04182578719795
79.89593030656641 35.84370106651149
99.12906796670526 44.62899839102564
35.36558080346046 15.89732376057293
65.6001516243327 46.68565867949907
89.7666168985281 32.81448680550449
83.42320473279865 66.04197033750063
53.96215756485451 47.68083607300174
87.2951935192846 7.10087877976806
55.07195696429492 94.10482089976163
9.991665628681565 84.7257656749279
88.37994048091119 21.53893689376799
88.43291007862126 81.86522006537206
71.25099158094616 16.94145687430952
66.10696472208502 75.46171875912435
84.46689156568625 82.92260075202176
17.62186638109036 15.56403858396815
45.06844304701743 5.663903294538968
17.77663656133894 98.44241755545859
62.66340353650598 71.9327562201791
73.65864737162235 11.12172337848988
46.70672852819257 1.242873429950196
8.497203358789099 77.32680500125771
42.75419942348869 66.63821677240648
13.25701374667473 89.14648854288968
88.33124509511889 17.71968376079354
68.41851355935462 6.473650968642701
75.32885502458991 21.01338599298928
90.32835073930862 10.65378300299061
54.2522698060497 77.98689456597819
10.95531111452101 56.29066212462472
75.68681405797307 40.94631757286334
21.68883946925334 90.71918553432103
55.42950959223678 0.7979718208501863
1.388835279369677 81.79958857094377
50.49453900458062 64.502446272832
54.01028867931209 94.43663245174915
96.69108523822338 64.56924949410276
56.52879286823346 51.73276513216595
99.19418855853279 24.50610292076206
52.51728042167856 54.09999896866891
82.088106742162 69.55019213595278
82.43212520915263 94.60988063169333
90.23289714335128 30.81298283296856
30.52750163013243 9.538212759705399
82.938264884351 19.63016954639672
87.80696035249301 19.48345065919895
67.05602029893932 75.96843865156472
71.2394676321419 47.19115239619454
21.51947887082358 97.9810739871384
99.23193237744776 42.43168038448859
41.82227700519594 11.42785091908172
87.6399556327714 71.09022564778148
96.93418498093055 3.045545332355989
93.41595523272559 13.4027629683379
63.74640476514499 89.18468296347878
56.60299953906376 80.22949190268544
73.62599644858717 24.45584435009528
8.428780354392623 79.64516444760227
6.598934176741896 63.15908686543283
11.30489097294151 29.71973127422396
45.46412331111016 29.3987921406164
42.97096975973994 31.02088616320382
21.16124869716237 66.70729879768368
97.05758484099071 49.73686016480024
2.734421347907845 62.8753507774281
27.9683418592589 74.86011168306761
89.09850822497638 5.909318961750836
42.94993725966619 2.634842474582676
34.17947253561166 9.028853435026294
70.18107026144025 16.88275609064362
56.25722043628626 74.55968388128851
96.37305554469167 92.34653761385573
33.95534353604802 22.32647020268492
83.08076574390206 43.77447458370974
36.95969424856796 9.227713369524755
81.51421620994893 13.83597346563146
57.94644348035831 62.76321305729401
81.57169243877274 28.08520458282891
86.21404318835451 56.62017467711682
89.16162144652867 64.14584295168807
83.27436877240963 13.51694328792393
1.49573851432966 34.67014843400775
31.14377184431883 37.24558875402678
36.06227832593512 61.31961726064666
85.9267557989031 93.07593050553946
88.89593893027677 45.12708920854451
5.946394080529987 5.653531273496352
64.12162770513315 53.97051028574415
9.521784895799749 25.6805024510582
85.7533910000765 36.91925997660697
77.1031340346734 23.17484872731536
42.33703918070754 81.81417410913251
31.0598709318985 69.28005097769113
28.53892367381993 26.20809060199156
73.61000302666746 55.64691925166503
14.30830959454845 10.37674753140867
57.3048761507184 4.243678796776719
75.41498579856568 66.73211998484612
67.00758820090496 4.983775733068291
92.69011185967003 94.97491868676839
25.876094597177 98.76841790562186
23.85515482246498 21.64161569804546
89.77708607757887 79.26113774486353
60.60165911049403 3.530737294465593
7.541990781950788 28.91546098667845
15.4449432931581 54.43073198475815
68.74364704508498 87.09674589757213
86.38129150395011 85.390427468895
42.65458207307685 52.69135886748619
87.88676386334465 56.73124217418765
45.01971460574592 96.44199963907859
78.13441368342023 79.28453790240424
1.920673793420151 52.06640061028406
72.56652241691964 69.27845096691327
57.18841813075672 45.46448298108396
89.46323672914492 47.88074481020897
52.55596688163064 28.10568640872746
24.39328513014082 49.31103068743482
73.40610327195438 72.21231101396509
52.20124376609589 81.22273071506577
99.64639187707496 84.00623371364661
10.36241659761471 7.86125512065197
62.07025184236607 54.00052185861789
19.31459282204715 58.98101510160402
3.161096292769659 35.75415335082917
76.6706809993248 51.74584597014079
18.38622888691001 2.772275437804072
3.70860801957557 48.5094630537532
17.36501169222025 44.82889150835016
91.09056719574185 98.658095966367
49.2569920196696 24.31308197051883
7.252338582024434 88.07978035086759
29.15884211817031 60.21933753878771
46.24065655684346 8.227247566846701
29.06956559088514 19.0024938900035
23.63621829989544 44.0941484847442
74.96431717059677 41.76211004920027
13.65593707903268 35.32610642779754
85.0133692691778 45.96350341238445
66.34718648820564 63.03364497482788
85.37343617293999 57.08540901774008
27.50308972168751 26.50295044354916
66.85473482454489 65.84478634218361
73.7851867263559 86.73968886841834
48.82635671493851 32.50329192604196
33.77753488490572 80.09439360133227
74.55769534474845 77.82751120193737
74.54092141897027 37.89318541120928
23.17171221291196 64.12664555015172
55.24301676100115 49.16069139924341
33.705361507173 77.90265040735484
78.14550567412645 20.56587477765612
49.55512146952098 72.84023787236768
3.171409318869327 31.15524192577194
8.621493173311057 40.62460763000878
30.19331650292695 5.70768754454858
52.16862672107019 72.05149798177887
64.68984638043815 82.21529500303863
72.74570814113996 28.19295056174575
87.25772335727001 83.40085389740666
44.22769500222523 22.90883738251102
66.27906533708884 1.31345046458543
83.6977021664478 74.01049468675016
28.17618485718886 59.70482619042232
30.00762345611015 48.49210211104333
74.43191934169813 64.82991284628449
20.12990684633373 3.462862529389932
36.43474584316642 79.18272060721229
80.01236500838084 19.89544938230915
86.01032797555136 78.8570533776352
43.71561097167621 35.8466254964784
15.88805441264804 32.95159962617802
8.188628103920934 16.94514928807963
38.51621121016615 18.82092263805871
29.01119514831459 76.48910239383615
35.82777003062637 1.170943661049185
24.94515990356135 90.55219459696724
14.7536559557998 79.68149571282663
28.79785590693872 29.05657519754276
26.88270256421848 71.20105915182232
60.759707147664 4.790644242340832
0.07458840864645745 7.154545614679642
35.60503045336227 5.552983765877019
55.81452167263647 62.90872710284312
63.86426893665017 14.27948403346683
86.23280345812817 5.53537509229959
40.86933962241293 66.16526593897181
33.12431493278463 71.31490158488134
69.52127288933774 6.300165779930446
53.61680504015538 46.80758952869102
42.48044897443648 89.26885477671318
54.64363040555047 0.05350291510590174
14.91030214135696 9.501989753703736
39.75017254558358 56.34845011705675
79.24404705811351 39.53163408107437
96.0590657199478 15.32993836299775
28.66855606611503 41.76763773082848
11.28390090640687 82.11152273387147
19.19078111307995 55.29430236792815
43.05652678277087 90.18022404278135
45.28680984246055 8.823827397024836
29.32619233812927 26.96380254667514
49.79376101918878 95.89182711002704
39.04503812653816 12.32923024010302
60.04741998102442 42.17824535768371
35.2484479844276 82.64949675495563
55.50398733568433 36.04847566584155
4.571406463065547 17.81463881356891
26.51641147931593 43.93427876795549
83.57554334779948 31.43498287604154
55.89865259552091 86.70789951492486
87.23053418547808 46.00520436249329
75.17482003743133 29.53695492888886
22.57784929501158 83.04410361521374
16.86954184587006 43.84332399884561
98.39188910283887 68.3659457362585
74.46543454701779 70.63215221940429
61.11872880072116 68.47539235211671
73.68820763233225 94.1713412351762
10.65226887353527 75.22487617223271
25.98066046353989 68.25451111254425
16.31585181984588 25.81816846184519
24.46225266156492 36.64747694073721
14.72075403116168 16.07343590303457
13.3804498446796 60.04786239221568
51.96971907272151 83.92549606172112
94.33947194073353 26.24968233111206
19.11581115518971 0.847458470372309
60.31356532558052 92.55192974107543
25.88032436713293 88.89413781353596
48.11723739079777 21.81202970375844
50.56520488099093 96.5813094789178
93.61048966539036 41.95064602990175
84.21051831191942 13.90909588622862
1.217135790691903 56.41689446659844
20.28425274235179 55.37937940870183
67.40786383712766 86.18145692039892
42.75520448153682 32.24478456918109
63.60445164371414 19.99169296853458
29.58793636333643 64.62090106608854
35.49739346805224 74.47269409009384
82.19654010947474 1.487373935101374
60.26482202858777 67.82203690622474
1.370152865251573 64.03702835881627
43.88884692692929 79.03506539709713
75.01051490454927 34.24054634050352
20.57107061242763 23.55599743999319
78.28899732744051 50.26945478550852
59.95411458399128 26.9378598276445
5.689334451250776 72.59240390372656
59.28799873757151 10.72495631522709
48.59733483637022 11.9696441417622
38.08462897205598 55.45603791273077
99.20134295937817 70.60243706063892
24.40928458814738 93.37400287772257
35.06823020895132 31.39624109564368
57.59142046512392 54.34001127332244
81.68774328138875 97.2686969826386
82.57849004119397 34.49441720702255
89.45322572672831 46.04666448180053
3.245133219615071 99.25159297598685
81.19945173992433 78.01080308382781
24.30273716257491 59.49291264153969
81.04117740676489 71.07349126736574
40.82903659260595 56.35669233219096
99.25466069451751 61.57309052918146
77.38372435642651 37.43490528151744
39.14524162000976 55.39117681562623
17.86752291602422 19.52723226246724
1.060771140965036 24.99531399107249
93.34242257027361 91.09214184933258
45.54272990631667 48.08646852854623
15.96094199313088 55.33275503990144
45.09007905156528 43.97185205037343
75.61834911082477 0.4792135205275755
65.26389336927258 1.202412124874664
22.10759069400193 86.9857184606096
68.58347291670766 88.01390621958468
16.92042513948254 11.70542155432074
55.18012390987046 24.390007856712
23.96240867216022 87.6277435098162
5.011100059384382 18.80821256244429
74.92969195252644 99.62783516904238
45.77610509558963 61.72542955022802
77.11061669153516 46.1731120315069
21.07374164876603 21.44390305323158
83.01529975202475 84.08438258624673
92.61621284889175 67.51749227001858
11.43475337272984 38.80290421046529
4.569352552979127 53.24075243097401
48.77043715886154 91.82175189371667
72.57443406299049 55.28957381414963
8.675222260344 30.45854489970549
76.50082601549265 10.91578864730166
92.32951584295479 61.72047111836536
5.012313616553357 6.07387656515231
7.667359430754762 55.69412242751643
88.05365795073511 86.03017479685835
28.28942571520495 81.34018898494379
12.37314398176926 82.56944283644391
3.348547674345963 91.54084218269239
68.96636325147475 55.97261886089692
32.86846820000029 87.3717658758692
89.67488623326707 69.05238171295704
77.80060460416749 22.34710678751443
99.33421285385405 46.55928922492394
25.93871892898683 24.9962945319225
31.36247639378109 12.30423083809821
69.87175803876777 96.99692682775587
66.08657247258208 39.3322013273483
22.30427075578613 98.46452026775572
33.33119143572804 94.77509605970694
39.03235894965174 20.60579905393714
99.80223710469959 4.213878193700562
76.11809258309071 14.18620529499965
38.83789127004356 74.43105168079298
64.79544370143222 49.515840788025
90.98615248603979 6.907063964283358
45.27834627056468 63.98491009939623
56.13864133012105 77.45898566055583
69.02589798041537 79.06042418558482
40.46363637044401 71.63776279882229
88.21847157014393 88.7423804245401
93.16605261151825 83.57082942917366
90.68809415534216 18.97128579715374
22.35952595017404 55.90223531112387
74.19905502408601 53.89598482861952
74.83713486887243 73.71594185143421
65.65043166560056 69.43848493892565
94.11726392612184 38.58369131005265
24.18632659210293 64.35016595149226
83.2602029610028 61.56544262491383
77.73580506479337 15.57789875984561
71.69427688739832 94.67704169405836
73.56682706457744 14.25391572355774
51.10941800029369 72.00364332633573
99.91066052706144 10.5832484101277
92.28792273161004 9.631384546360531
14.35767084921035 70.29919843661762
73.22918827464007 92.33050726189529
79.89324929334148 3.590432165371749
57.70024007278089 11.63506531079496
44.99901056228568 98.18708289768045
91.11548830385104 24.05567952458245
68.34429762757306 42.41443526154808
69.14631892009814 1.746430311796414
77.58117399187091 4.794242488634013
10.02598443418693 91.04764738150617
97.11821818686649 93.19833577368202
66.22003747933547 79.75559901468057
0.2898429667431809 49.39729848464678
1.042759492339254 35.58347894632786
59.55797554873246 52.08112332315292
26.84787356300892 73.23062745416593
40.10685477431851 0.5728063474019279
12.47740453870797 42.76823749625079
81.69704869157472 56.91278794476808
94.11347446501544 85.50575991082935
92.28009441490582 91.02492791371196
38.40031144138717 69.70113839398732
55.5520313197861 3.646282230998006
42.72755306180519 27.72831702347467
95.63051280120132 19.03766844896494
86.28975998249891 94.11133897598998
66.1181611963665 52.89159537515972
71.84604805048426 9.888415461209457
87.81096877358588 60.21331444442106
21.77330397965025 62.83444298922857
81.87212194812147 7.181538188456213
10.49464489984044 90.12519360341265
94.33207968076151 81.8956337425077
18.87646663973747 48.63405285083797
26.65429561333895 77.97750692467264
53.78120277042801 19.25133211186962
73.12522768478284 99.01748656850096
17.25377044154378 60.92006801124718
3.388611490032094 17.56468420302767
66.25230518764863 30.33222712382588
30.05364205344409 57.3884816843229
65.84193870498031 29.43767017884629
64.69183265585671 83.27418129255045
29.84474670024721 74.8568489852148
78.90078848519761 3.201120716725491
92.62815109166097 26.38264800355837
7.168702168211591 54.73545745004488
29.79833879878852 24.84309964696577
18.19434662332547 73.03892132149646
97.15410408724694 25.30453260326975
50.79671631588089 51.30148617338256
16.50456111551566 24.00674692861305
5.188614707788078 16.1333549119666
6.753514684300377 57.33078894297436
32.97222967566732 22.70790280192441
39.45666600990483 94.96547735457743
27.33577369046031 60.36148102096948
37.32869883554965 45.72702186666769
1.557546224692189 0.3689213699842052
96.99643888706045 70.87335220132043
9.901740522809522 64.87722812734425
28.14531528280886 76.99122502523329
69.5415289710092 26.66050316639062
66.68030060268822 31.25854019731761
48.49860426467168 31.53918759074804
49.28826575109182 55.99297671351004
82.02832153274133 0.4220805051012184
4.076218603034356 80.71958377062424
33.56650028337405 4.756349275643302
19.91985885082852 78.1369612950608
57.59678781821375 66.92346256618684
3.031367558481779 64.81570730533682
18.59602266512861 44.89539656417924
98.17432234175355 65.5034131410677
88.5846393397199 85.12268779795257
57.969410226257 24.86638243187907
95.25916591903159 20.04715867696659
71.91607160415023 73.11145306825746
82.14226411661654 73.86617654124038
72.12915395515277 42.15512212897735
84.86152291759379 86.59195204865013
62.37113249122281 75.23139927546269
37.83739860205257 78.14268804651687
94.24509041696533 83.6481135153372
54.81276669660205 47.14988094861577
57.41286639118654 18.98240483492717
66.1314548459702 11.48461547257494
37.83095274062697 40.65872126861749
34.67210059933672 67.85439087325481
17.50886403071043 88.25357163549029
62.49579718679525 4.756628194687259
98.06729851168089 56.91177507019212
4.604675489966451 72.6039522236895
41.16614485852195 3.87304483746512
34.23883527545016 47.12493001308612
19.21605356077224 28.83501215074057
21.69348698913123 95.70147555178269
83.29452496030878 58.63075075750965
81.60108430900168 59.48862176905506
49.3251003983024 14.01267478021192
56.95988483709196 58.2303746322912
21.09676795743944 63.80176212073471
96.11402688988663 93.41983705372763
66.02266401688441 92.06921548267321
63.8251418044649 84.87120469941361
47.88819510786944 43.4452850253487
59.82537522213071 73.20895811130254
17.12848782746313 69.3059317978153
21.46817156629678 45.91698899289324
36.92163803775936 55.43804046879916
30.69910113526364 15.4517607634609
80.69666658569953 86.43720628308611
99.09283674112348 25.64833167815549
84.98394501369388 69.2414028117024
16.71185166948095 13.56339132777244
55.89378889448005 2.619267100145687
25.46351546192237 60.80921378918974
44.99776903981431 33.05707112511438
22.86541255766813 21.86195730311945
61.71454978440724 72.36877523676722
49.41629979308937 42.64246713438506
21.64863674795355 44.85064374638141
0.9094434184427953 54.54436005796003
28.23092304847803 31.1362582626551
78.28713793887329 78.21052361812356
17.12685000544789 53.48323377950031
48.13141619622014 16.61454969140783
65.0662736108977 92.61376768397069
12.22469328944947 74.17450201032005
96.76373154204661 97.10144404647524
9.29039388115172 7.743219005555755
52.46373888984898 33.49653472067094
93.65179895226109 84.54313287201582
47.91527572877921 61.50196836195715
60.33209372388338 54.88805124629697
70.09016807682625 95.94163210175559
12.12563488547796 33.9475493586899
84.74996654569487 72.45684361722944
40.32117693213183 57.27002079666538
11.88765889784733 61.04138900591855
93.75049599102717 94.91332407188635
79.17076765339866 61.05042849952948
16.61728335299336 49.26138635135422
66.98829011057018 55.33719498599087
78.11178712461196 26.29724968928513
75.31588996664533 13.48048552433658
64.6101098231931 2.893917387335805
6.233553631512005 49.86753564002748
29.75683260867996 35.60499211889037
13.26092369293847 26.36911614496425
16.17804999515389 20.16390194405041
53.6537349331637 75.93350965763426
69.42004284619236 43.87117074976841
5.698685928096326 29.14542143978852
3.652799032268069 86.38337410733901
6.777593834345821 65.0142197194577
1.482436496272798 28.86987666738223
29.16718147352096 57.99968355643361
11.74251748435642 75.15038627461597
38.27702161928131 23.87678010110254
16.15474453813027 99.14694298514563
68.18226022514087 81.83372958685031
57.86839489463049 78.83414635455757
40.03467169701234 30.57558981476422
37.27878051569871 99.95197910884742
23.26012421031032 31.65745512001306
75.43808568385685 35.25423181595604
60.70152245724247 46.97916130320605
20.94365599794655 33.55189473158282
18.29798682539692 10.8354517121234
66.04700704616073 5.258256670976637
92.76502762035678 46.06389935478382
96.22524239568266 46.17867687512569
25.91011143807123 78.61405443279227
22.67242269686998 77.54675713829644
86.90512362706205 23.65933695487483
24.80684356738495 52.73819648324583
74.96346411646731 15.69876826180517
71.55313572940588 26.42700903583533
45.14865796420479 6.728997467772182
61.85804979659516 61.05982343457171
16.02698315976745 69.31813508683278
33.41044986759059 2.43514353944159
56.59512224962289 11.80312271721319
18.17515232537133 25.20106381656312
43.2331459879621 64.58738914084586
26.81373668650728 46.53601821861106
38.34187320252762 71.60574971380549
26.2070839441004 40.09557902195151
18.66363259893297 9.067894474883188
19.54495352031451 15.13241912699071
61.00477389112909 28.4753932908773
98.63872173988824 30.06184005060856
41.79230396702199 24.8410612482266
87.38411344124407 75.36943162883082
55.85771103671892 40.62490625558496
43.69033516862881 71.70570612882139
74.90040442436914 86.36058885193813
87.68689683604946 33.35727460866707
78.49763032805795 47.48512878404994
21.32315278754163 39.57536297261432
89.30937080911525 39.59833521098766
0.9780328311300037 7.829284332889653
16.02699939311443 59.07801361769909
24.24649461223649 91.41928378632247
93.26411318407962 24.67480953453728
73.79876808882375 45.50447924252828
77.98616537270914 85.31732293359198
25.93048764014524 6.306945470942425
51.43253948488345 54.14814482423248
98.41814723526184 55.91261206397241
51.17750955282774 99.32600328770071
70.88710414278331 76.79598926521214
79.19722500109077 4.34503103997392
8.50691496638413 53.08248761179402
13.06175603740792 12.09918681851462
46.35852863701737 48.84808981322062
14.12748893025357 12.25675410606824
43.2050712546326 45.90267128631636
24.12833681193192 74.97195978627036
28.91922074532085 98.20306976855819
89.99134056466619 41.37063545606151
40.15371814002071 2.44354389723
1.22375567640979 93.62230574146083
39.94669735351101 70.6893635429837
84.19039312498039 85.78995014593147
89.78330442845919 36.5145427050017
48.96356985133286 59.75853009497348
79.96563212862229 43.18735387088502
0.4119320857611038 30.42829504728798
27.4128594998321 17.54380914620944
66.33192144700622 19.33825638743315
43.57338984512977 11.19393149647642
87.82800617792533 58.92226754977206
50.24085405647081 68.19858374760676
65.237752158063 78.07814088951928
63.70759255809315 2.194592566209034
39.26022761583182 4.157627216239883
4.1497754639359 31.65137903169392
31.81756919970874 53.72723301215749
20.49947018075892 67.58837786982242
12.83043710381276 48.76335505904496
60.54398308671981 79.84974579797723
60.82789834816268 58.59997896507294
93.73223413942503 97.71244482832559
6.960376206080118 24.59428719522394
97.65231224458671 73.51334634223312
49.32923755952291 44.74958694251276
50.48063737639343 84.68663444886889
91.79974193573216 67.06916597210947
89.35158272022981 74.49206502643901
26.89979969047238 85.11285888850993
0.7645798176397952 11.19537340794565
7.485719358895006 86.1488810696445
40.96234566262264 30.98627441251105
64.34205968336849 25.01037109475106
54.34696658680815 39.52235026067533
40.28273044104393 23.14018288124473
2.461203169531199 28.45918068500964
0.1404357715070105 43.97910779860582
53.88803683166184 18.19039930379705
87.21452395482322 95.87008160422036
59.30707074258785 30.60160282418513
86.98859901262722 20.0768203424991
93.19890857413411 75.71356034890279
94.9747597918474 46.12891277385226
18.38335260827674 62.74339712583292
23.47069508973571 36.27774295254874
26.62965253613989 51.18247456830855
68.14818245634039 99.14758434820189
14.35487149797738 68.46490976304733
36.20521167855837 75.40341568955988
48.48633503813373 33.50783897016934
3.036138264958876 73.22867731473389
64.44411098543901 3.873047986831837
38.67779177569101 7.939432801933658
81.6496697475831 96.20574126849995
84.27283243263484 47.9397788011206
86.06818180597057 88.37087951974833
21.2253230769386 41.94657106734223
98.1992183947968 61.68920568541778
61.79501542811109 90.12372247253673
50.54275403982506 32.40729014928999
61.56556534478433 4.149148280285776
49.64651716027095 35.08318522554266
0.1624653822598583 41.81835502897296
57.44232810621831 35.99900496581052
12.57118055150088 77.86657287912891
67.75126800358973 59.4925616577972
99.93251761926939 9.410725881318941
55.37702019029165 25.50881023134399
98.42721080650384 53.14605622760244
71.99743313906868 57.05222145946708
91.62692907673748 32.66408793373768
50.49005071166926 74.91665416905889
19.21663053580416 41.65642841209547
52.97198981354222 53.1645769345118
52.89852045745255 76.66378894637795
72.2497907443486 92.55699348931343
55.40932596554831 12.01023257647101
97.14299175110611 76.26536809824968
35.71567716239861 72.47865399424694
51.62186882646901 82.94225540567531
36.07885640480362 52.24435495493316
39.62641607821532 96.83687869061714
69.64151825147252 71.5745744679507
98.84460414369036 64.55970154630769
33.17977308915093 56.08290094053181
59.13098183352294 34.69962179758966
60.71356731220054 5.891510468871594
73.60659884362909 5.405198397444151
73.79984991949927 74.04967371228733
55.32665161927848 93.0523125868939
96.29681027055189 27.00957656645097
26.33063540280691 10.09847197514231
51.27462801158591 0.4586671022393348
71.56413675357264 35.50437742918339
37.68274434954124 56.38241725137323
22.70915776201474 92.64096614633281
91.78357452958079 18.83190263742256
14.95104348125879 53.50524750602605
2.385978427104265 63.92378201983692
48.43215427112933 58.80992826260345
54.56135777937711 36.62395501645766
25.77283264970977 11.18336039357664
66.30839202044412 99.33691198330479
4.930787204782654 21.18445008368629
41.41932158720783 57.26845327828061
70.91076227457521 75.69933727324016
57.19080062923882 32.75277933072345
87.83176541586154 48.78500136660593
95.61513622410448 86.54509622028959
71.67772867941375 0.2524664588786771
0.8126488505346169 51.65290753065951
60.73358734164825 98.27263988389562
72.84044152628111 9.464035067899637
64.82260262147393 18.26257141214671
8.917252544260213 11.44936596582331
69.47030399337318 88.54140991484665
1.774944592746859 9.594733827435862
46.35180925427992 90.09515415654812
20.08528749972789 91.6628338650591
9.036824715216197 4.914995773429148
31.2875960834162 55.9039447006648
38.09794635179253 85.50616420446829
69.11040704114806 70.63156040159566
79.18502779612892 65.59892683980266
52.29566200106851 70.22060875824305
42.51022500015016 21.48768097933808
47.21208548199283 13.67672673757789
41.83113131044706 29.3703427390159
55.47029316961135 75.36340738702793
83.80335157504649 57.73556355787299
98.90062734377472 15.59680718213513
53.47081431426192 30.82462439997155
8.833494770454637 31.5059454067232
62.60742833073135 24.07009946097918
0.597754748400929 3.437924063465064
0.07551045945693724 59.50234028141146
63.50083032444428 24.59633666064665
10.94157287526515 19.3191327866435
77.22660773701907 67.65225572290257
80.45654324007239 76.33624535333813
65.76672094567554 25.75999901730106
15.90783959948586 40.79911018155553
18.70083006706151 74.02889527599596
55.52439596142482 48.07575352099423
61.0426030414117 29.53390801597555
34.95817196515573 21.95593537057133
85.34799521429773 3.911827924603106
77.12011485891017 92.38259616923256
71.58697580566852 3.077622666493909
74.66389443443356 82.49571226783516
53.50411213188844 29.75824377222228
9.93973488375214 6.877539842950153
84.36354394926435 8.859188926133523
63.00808286231264 45.38142918000054
33.60157655352839 96.62936373544773
9.456717139182004 69.65159316045911
19.87759643043981 79.27160534643818
14.28193249507278 78.71413637463641
98.41005880517184 35.98936364855935
25.39862021007016 18.31611062898475
18.57289245545477 56.18683852570528
52.98939876991826 43.20367620747464
97.82759052438078 96.85196250205985
86.25421706561296 76.83464680150797
38.32460501470223 75.36085515946296
30.4409226064052 71.01919154189592
26.11734637902825 84.49218103667729
63.01230728875863 41.27603251530652
41.40239688421533 89.2893276648481
43.47945052739257 10.08903109430646
43.99404822373432 46.62224952355518
0.164519426764011 42.90029375943431
22.13295236961152 63.90788626590532
51.63863814844508 96.17252236671801
18.38970740556534 60.90798157182044
36.42823006555272 84.53476399343461
71.05865579685306 52.81275577306755
91.94823073792499 85.39227186116915
35.43560332425529 19.81317147783176
39.80817178994138 17.48282037289041
61.7331427280492 24.69160811188797
52.77023363159393 25.90551273737815
39.47500035080995 38.29967064191672
72.26545931388681 46.90435628431713
41.39200144068611 18.87286238771593
5.354397890412355 10.94230575051881
73.38369510617031 54.59731522131367
38.13194121561057 97.96169900915021
44.48568589337856 11.55781843295553
47.0942334566871 54.0214408108425
68.10788991473994 9.535476748246738
6.157727454582406 64.14466095282144
48.81449470052985 87.29126585244245
63.25939440857534 92.50484402862101
2.010825569105779 7.406710962096548
39.68183426584771 32.88531885111708
70.09478770929458 83.71917792634446
42.05757479587355 3.251096348330886
81.05205150838147 20.34065294682428
9.648125240439034 92.03299965836969
86.42221411884728 9.754799245557788
2.162176256014406 33.82193420231761
57.23016226588589 1.318513062446666
87.50026023507262 22.00816893343766
12.03052693259357 22.29891340874565
28.1200640434437 95.4363841054453
78.36471632980525 42.07143175943042
70.1572755100845 70.55113565185785
78.4957525905925 5.123518056652104
96.36940892862658 88.51602557264931
92.08595800301153 75.73925898436939
33.56694116159375 38.6948582925336
48.68868570892114 51.29295538621576
52.66041923326538 92.09435590232637
67.24109831869249 81.33318478272304
9.042887181336711 99.22189178492809
41.78493185191475 27.17656853557388
16.59871724318088 89.77703106206278
7.161168108857504 82.1528266626906
91.25024419220081 11.17695410111621
44.20211595814104 19.08855239985026
22.03963276266929 33.7819567137434
16.14501801510999 60.93407457793152
25.86222744728475 72.60382657868998
80.56975750440519 15.40277234490843
72.67897069978414 21.53790054288972
47.57986407321079 29.58637420949182
41.25964164976793 38.7115748711224
30.57137650012044 4.704743296709905
80.75539728106183 85.42908168994836
13.86168262831046 93.93579941924997
19.14939499318495 75.04241045637336
0.1454699078827933 21.2965545778797
80.05915803882222 41.46929426896362
32.58109592615494 24.94298366566168
60.98906346556257 86.35862954313372
27.24341991710616 27.5465930233858
92.19628711696849 73.9309808682591
39.17613964111092 85.52805657971535
28.78068142993995 25.15278721365253
87.61285704708699 0.07014255101163058
46.96960332755499 25.70733459246721
53.00535341759431 87.64132921952942
89.09188311747384 66.37706648191455
35.24098017418343 36.36404447367985
79.57484753401934 74.68626684753181
21.20740177678594 34.55499387320017
33.85077015204411 44.29526161707532
18.4261259726473 43.18946808795016
9.900641652228211 89.26555160708304
94.80468291465546 47.97768232571778
6.629164625352829 50.86598692815124
62.74225010326895 22.87204099059031
77.15484809910882 79.7156556781698
0.7712921140031083 27.10621992348449
99.63458053484771 51.33451326742835
16.95791446047398 41.03692647695987
56.14632592666017 24.81663676972625
2.577001540805694 58.13490741245462
93.53999636670449 9.528511377901976
4.195939370070266 5.399839566198186
50.5277025108068 57.06535074977261
76.23525622336251 88.82454397706796
1.173227408043717 48.93455164775344
19.30960501774556 20.81451340256093
53.48791884644784 92.65623338814792
66.21991732052327 73.30799804138002
23.28223934942541 53.97367909964742
37.06641551451755 98.09360370954552
90.26114868582607 34.42562111415173
72.793847571733 38.51388313739268
20.81208056697478 44.1392941060664
20.31682210559742 39.14923588408479
96.17091117249822 34.35569542819761
19.84609908841617 33.30694696679286
13.2237653375047 14.92066264694019
33.31670775178228 16.56355190830451
39.70595129159605 47.8717006158278
53.1940091676732 62.14789621047381
14.35275542050516 54.43496150342241
74.16367086616593 85.67727914921562
78.53363048882517 51.28488440516998
11.9154550141531 77.00215381600198
34.50465915600829 24.14348245351848
31.83651269319844 38.07387607255516
55.03936573121045 69.64000890225675
77.18859779318421 84.59516889205162
14.03692232020374 16.91303551945226
26.73866750882182 56.45678316834767
74.0466176752052 57.76314530058593
5.108111076386058 73.53133099374
30.81728848114926 76.46919766517871
19.03324852274178 37.76566419757835
74.73077618327746 74.71239637537875
29.70497903273825 72.73976787826682
14.87848829434776 40.55072539154058
29.84784301113076 83.05062340584347
46.97315226550475 90.96386237654578
89.94265593424757 52.52647630153925
45.62587424373669 27.53512940622236
83.06034280755173 23.6375365768377
87.45468092527616 74.31480239070306
52.68662473934876 58.73951333657721
15.35921384676243 78.86909246495546
59.03958548949044 85.42990755270348
69.67620689649759 28.59038644399055
73.71022101529917 35.87592387068197
35.70717144145066 68.50290233305589
52.83258774384004 19.79920080741165
8.610646450203967 48.2747729488907
51.21172731854174 61.66747783609618
59.67694791445594 47.20131864499022
42.70853714353604 44.14821687476826
61.59520553342455 19.69734905095597
81.42439629372439 8.936157630450984
10.60977547484416 44.87475360048431
32.76992286602564 23.82414461876593
62.89776951685343 14.8965033635115
20.07850442761005 38.10215997957629
94.90549351139467 2.616706360224883
48.71398659525649 27.73495414367894
56.8355796864227 42.6239537008505
36.21385128144289 20.53585818380389
47.13348538509887 45.94538318475729
30.80032522083178 35.36546672484396
60.53646459828567 19.58222892039072
33.43131091761563 72.39254602035865
49.43536328649942 20.94947876444962
48.0330669569806 37.53368820763009
80.62374452209926 2.864617134052784
44.47150448853751 20.95563887134859
38.26324151197058 19.87227560697836
61.9284658698087 30.05001747787391
98.55043614602658 66.50955989190402
64.35027154740857 79.64242567040672
48.61437657277146 14.85077719248218
14.8633341470166 55.35421331571612
3.866304992705859 41.27797305172415
97.37816301894708 1.410369917909985
23.94426500356173 32.3687875390691
41.4099302786609 7.096708892505328
70.13050757524108 14.97858364865196
81.55776164774844 80.68163965680748
18.51317821538318 31.9233665340139
99.10898192492999 1.109291359691299
90.56167138270011 59.48433636374465
67.34969299750503 57.4002594016444
96.60875405816738 55.20630264820385
78.23425214135845 3.977410504451847
28.84063334374956 85.02664928816358
30.98114700166055 79.68401793180324
88.9470075765794 50.60729272422845
83.79182914144461 17.86022670869172
75.22804092974513 64.09142359178395
97.69225293580703 30.47865708293529
74.64975365365646 10.70478569683252
97.46374248359939 69.96828513740094
84.13131406738739 54.80135347063104
25.8489050511011 32.70378337351317
70.01908901575138 81.66976984132359
19.76366573163251 74.17947331554377
94.08257246471592 93.86076173502394
41.21352628935101 79.9659774810975
22.53910242521145 6.253675013655167
92.30196186111128 38.33331556580597
14.60822850343918 39.50158132703231
27.67159264426668 49.16658802940504
97.50631262453767 60.80799922930198
42.43865151461251 37.19260931106005
32.59365929091985 50.49968037326126
57.73041784425808 17.20166699327907
17.48010862445146 43.0183121582067
99.79614880034715 11.69116608265123
24.52155347732853 82.05958685418646
55.44546043259714 39.64483606329549
65.72591424475198 87.15684420832798
72.85111556972622 16.12783136243817
54.592333480191 79.05155021262225
94.53536069662216 22.16672633361658
88.34487146581326 28.51026348394147
95.93513514871316 8.104747787321836
66.06824934093108 76.52302815386844
50.36131376489163 54.16457466018201
34.58451726475798 15.15823779675709
27.08924243487788 3.296407518343738
35.58375874374349 90.04462812148435
10.30770708942006 47.51473484338633
76.46662567836184 18.12441417773827
56.57274956844388 59.2217682732057
83.53975289804455 96.05535888999394
34.0055317086854 69.58223445739281
71.42919660314011 91.70276916839371
21.9857706691663 72.41349979796423
66.63525552390692 88.88484040633017
32.84109066574451 79.60492119140051
84.37152626305422 3.344981704899418
76.89780280127137 6.580179089307403
62.42735028274288 55.0829982295291
85.62484601325173 92.13350634131704
82.31716214566131 90.81836563329226
71.20214820969844 4.114459410208075
42.9385263776007 86.46260897248627
49.39393819865665 86.45927595234424
90.51750161776948 82.69823532992069
35.87431687622728 13.78698932564708
36.21477335735474 2.886934163967451
53.8561161017227 71.30723301532483
28.21228172556639 0.2388282035278823
30.1456595272563 60.72392635258155
94.52537756606014 27.31758283151794
97.93069467978977 47.72873732600957
74.54238176202972 0.6316987887274605
45.74435217430539 0.772633359283119
56.13425457790301 89.7292268245742
41.1177638048315 34.6054481315161
78.94567961943918 92.87662024711028
70.34947398277542 63.40825244363079
4.057377471920248 97.65500031902059
33.7385203702275 23.43384066663945
65.55355046512037 22.08189757723887
28.03256539339557 93.25765934953625
97.35365113484634 41.329161911124
69.11247397564868 72.58545375077371
78.99044769292523 84.97783784537248
13.95795523033096 27.16984936869701
46.94554555069402 65.45435170631875
20.04559864197933 25.656960305155
47.82451733529231 15.65919014284431
50.96297037448619 83.766005875075
5.594074069729995 28.06361662509723
75.92177269266517 89.86097328544393
67.58361383710579 15.70501781562747
37.32717422771262 77.24509567637307
57.24265599662134 60.12933690410795
88.83942795218472 2.683854726817566
93.5878734367928 36.55469014318246
39.32074580276253 33.9094521917855
32.25013443906988 7.22643114561327
23.10206872336163 12.52029138657282
0.5878761203952343 48.19514212584181
30.06967581558933 80.20971973100903
19.91638226924151 48.29725808041663
21.84500101957486 18.18043404506384
7.339766183836581 97.61953756461489
4.050672345663416 93.13239724384661
23.2482671158547 57.90982117778893
68.51670865665488 89.07014038225431
95.41728742890781 95.50233017896869
5.105880940617193 81.1142405702506
85.05859249535933 1.770465662789502
67.09357036606416 16.64321664828922
7.547305752972751 57.91370193174195
84.54120608420016 52.04815867193613
98.78433353577135 38.09831740478285
30.79136459983438 96.04227383635079
22.16669900814243 93.51659381338057
54.85034111692899 17.72714032982973
24.59904621687386 4.597356281903631
96.83091065365043 30.85439175790329
7.948093559843048 49.13924782517551
24.08726635575474 72.80267931891588
99.34114521423868 2.196702524273004
4.432122995043015 11.46666129534835
80.60177592552171 14.32452696767934
33.37725502706077 25.69232197560295
10.60612743364537 45.82186459447686
95.32024606259549 10.06186050092802
40.20035314733347 55.42151607223452
27.9246678973622 78.17554125903433
67.59927312238881 88.4004930965404
70.50808091076992 6.269717682928822
58.81795500831911 50.23975978151357
63.26961437476138 65.47273141780134
13.93749028074033 4.4678614807813
52.72101941833201 84.61800597700173
77.47433069776434 10.49112584021143
58.39421702463289 80.54431885325282
60.82225877092139 25.31317838861185
76.21499967387498 49.70813371555005
71.7682181163652 16.0477254532093
20.76510486892638 4.300156995539088
70.91324404533549 78.99115921667283
80.64177570697022 13.23594932928397
87.35114040571735 63.23567033503291
39.05662415601302 65.73820872314151
11.75414550318076 2.295903661097419
36.78983291483057 70.58553145660889
43.90961270690816 54.32062376163912
15.76879032401648 6.771588928707255
80.67694666890695 73.13206942847575
12.80543919796526 13.93599236708876
83.35272719830098 94.14253857787801
10.57658717472298 10.76215806773455
61.21374542346167 59.49284127069558
83.16533340797372 63.4402200844582
28.94223679304239 77.62558012914108
9.995924437773184 70.56884959614881
80.36699002929851 10.42836935352786
25.15674610428797 58.66220929294965
73.11091064114675 32.00774749641977
13.5513194473003 50.71096678092237
76.95612313062234 28.92268432885329
40.84011354436878 25.70891464403473
97.69274528673061 83.85119944433609
65.59063055179097 23.93644472134963
20.64325281452763 45.20206392532062
97.72462845655518 12.57481153135527
94.10348900757232 21.21541389140289
61.40249346857601 65.24015675069275
53.11701387842912 4.969841233249464
99.97349013401515 79.36081361433104
11.81141542064603 24.00338823294446
27.10700690220783 19.69286537610403
67.08324338995814 74.9169481935191
8.760952373028736 96.3602011713146
12.20635611183505 58.15078689093977
6.740868308127095 41.73179567132212
61.5392331367414 12.41926548673924
96.35235392350032 9.816759051221423
13.57610447202189 63.8303849788995
49.40493319714884 84.63204994842458
66.27999659994335 8.248378783155903
76.76029281034675 81.82207423782766
53.50579796329847 88.59080275019569
80.20151582521683 17.60100325573176
81.02274121485777 99.99659778168264
0.8434362645796551 57.44453717235994
85.52914636532257 87.42742142202074
50.87886193667126 87.61318844938431
31.72611807542396 93.14228986092041
93.88394003378902 44.26204851782633
65.71114522909154 38.36302311416099
13.09358421525838 64.79076494649362
12.42297485345599 61.97750530448986
13.18475849314024 78.71966585329025
1.501827309927627 99.27370947856613
16.51120329350616 0.1279785303500333
12.3015357687384 52.52252126121238
33.3882080389349 51.2336750411928
93.21444810227807 62.30646952147023
4.842932418458195 51.53538536888282
87.31192516046306 8.167932288097294
86.22985079368534 91.24287400763428
11.98231274946586 27.67316714210816
62.0903715148744 68.03626338131274
85.58134562748883 22.37456704836998
81.37672351713937 40.32171419178886
73.46471284607598 37.70029491790206
1.543359203933482 89.52353433793041
2.749788274228921 74.11899051886564
14.37429596723834 89.16132434000784
75.71344011041064 62.48162172018937
25.64890222567415 43.28811929119593
62.9100983628739 60.58933719734473
12.24912509293441 5.197150652066923
8.427823439463749 38.46929607056517
44.09335139375187 5.213442712576986
61.87436334393726 2.00511304820671
64.54408120962727 31.01104386186824
7.694151390409695 25.42604775433832
71.08824919418905 95.52148579382346
39.35458424535067 5.18412542577438
37.99038678450777 79.98450203041817
0.09766503329455868 52.36412663437637
30.03342130106528 31.65288856153709
62.06575501434982 77.36286419356708
22.88325877902133 87.8162915844855
42.2775408064315 61.0292358619184
97.12366245316002 96.0718117863476
80.44211911586203 16.45340524514777
49.59481953728808 2.670501757445363
64.02667029278658 21.02082555397644
68.77373142003729 12.15268335092891
74.46978461805772 30.35724454522142
72.89013402709847 93.38470269931875
43.60522236950279 31.88716129801853
41.96454890700033 98.51340332138206
92.40244603863545 21.57441009618306
73.05304438539655 36.69383077421723
33.08890844184171 17.63232140546732
14.43951821242984 49.88852192565113
49.36142582603988 17.86910290587131
80.24907283535136 91.4848018215197
98.1443137490116 70.69369162890203
8.881340415790779 18.93225180649657
13.79588533654665 90.08132758249708
77.5529930337198 64.68474941048838
36.6036450305912 5.978289647463547
41.32427535442876 6.023680124571389
74.80244115720612 52.1707302348493
65.50541640075883 6.461818253210024
19.37806684394074 50.36387072344734
87.46189674349849 99.01849035505906
79.25095012456136 17.98749179338493
70.37875794966627 58.4691105064045
99.54019558485085 89.01423922842102
97.83676822083257 6.787725789418734
94.04169744429072 28.19476730244683
18.94551070665735 91.41291844564448
51.42111985790218 66.46063790582122
78.90324632115359 43.03520522973188
34.52935725586227 58.6201762823864
64.67766288496466 69.91790145632334
44.42494031148765 29.28317979945485
20.40576271600418 8.541059973293445
55.82374619282023 5.476187833145778
17.23886648128642 7.926452907997286
57.40699159274082 74.87650555357875
43.71227009362625 39.56598195127657
48.19809028720358 54.09662055832024
9.843478400573403 22.00239362074968
31.06884216410382 18.32303651860146
77.98061539922975 80.37661356140805
39.13897632104391 83.68002441767416
64.13555800433679 76.5470287184409
46.74870010175147 59.68120664014147
34.06994861687662 46.24124565012335
66.54833936605466 3.128188334665947
34.6059874603404 49.78469657296949
33.71159340128998 1.325733577396621
83.96332963651217 5.053602503801754
32.30946994137577 86.48601877738976
37.21889032668097 61.24391804452585
45.13664609051022 88.29350795082119
4.437822085931389 38.98502591426603
34.47381538976872 94.72321196406867
68.04470589230667 77.50436854480753
65.59009142095327 31.15124522429013
63.60432265288382 30.94913831837601
48.30563723643935 88.21337863611153
10.44046116570253 38.4006399474368
94.94501564431614 76.46725814761189
24.01349479234435 66.15631768359452
24.01796738393425 0.9042622651605953
44.74116563325054 52.25760420220703
84.52951095654238 89.23312237790678
62.47692670221708 74.13649951917139
86.98379320816669 93.25231345030019
16.49767362480728 31.36109114152273
89.99157185242065 88.01094967119575
37.44823141856357 33.19937619155457
51.86131396113209 13.32456077407968
73.67016896027947 61.75647263973389
63.17200990803586 18.93947803925359
82.89939895416623 33.47563415987035
33.46536477047573 10.65584825290625
16.5501370178546 72.0653769588021
76.82020047934166 93.42846202284316
43.94055736871862 80.88936566945272
66.79175587544556 33.97012182789088
18.88587172119435 87.30831795516896
67.90263424631341 34.08203314508164
27.39005224927122 5.16421910779232
51.57773865688834 92.34011022181588
33.32748052615337 57.09721061398282
74.66275427092809 62.10922193846678
14.89586110013722 46.31627484435802
39.50773672401402 67.65683820891545
99.87553097495653 22.42929814529658
29.89595369688944 75.94317505049962
79.65592299914884 81.73078955136474
26.82937344999651 64.37489284311143
40.49580290006066 69.76701375929416
57.3744885837108 68.03422745762244
6.229486098165088 69.70908649856189
70.17889285306894 44.61874496152673
55.42704124651008 83.26408968744234
90.3836586361964 96.33218810654115
97.81256933839622 91.32320805739587
99.76459415720879 71.5417720017445
91.52238057516217 69.27595702727493
73.18108084417766 85.95339522139777
24.19891015806981 68.8995100921605
31.01302746747522 23.43173841999756
60.95186320014468 14.21041581335895
48.89054526124254 6.48783078006595
94.22985131112254 5.362348064094293
80.90539141252167 25.9910635022177
69.14608397453675 83.42312319087183
78.32557638807489 32.97232833803332
45.6844551548331 32.22449631137096
52.19837284860778 10.56563633799545
7.805642957806326 18.67707122373058
31.37017891687674 51.98157958534098
34.81319982293048 1.195213911184439
33.24459613192776 39.75180733241991
90.0221740873139 48.81786967344294
20.3166561727378 73.25289749242101
33.6398863163433 76.84197787898142
29.8657759573622 19.74522280791282
2.97908054566443 41.95163200126095
15.30521363322867 47.33903383990831
13.27657123770586 49.75221140005492
81.90595986108896 60.43800668606823
82.91847363646724 18.50176199642977
89.47256229139251 38.56290199810102
33.75556855501358 68.48021778723978
1.608383238831711 12.89787123795226
61.00614644715734 77.72218629605636
99.59804517707148 29.65331463591771
34.93669229436717 98.3507176123773
91.17330045573352 31.5841884101511
4.221137780196943 15.75255529717125
99.7386016088529 50.274976176869
44.75743295224554 73.54008368459354
13.01113536549356 85.60165315416565
90.06677394518391 6.385925088968133
97.94666195220604 28.27315652714531
94.6727656300523 64.48655124863247
20.44192814356128 5.506573159619214
0.5348638203316283 29.28756780518013
71.89771350271107 45.07659378062366
86.0542535691086 2.27070614469918
14.52532425783886 31.83338639930188
4.786270355030363 40.80853217182655
89.6333025718923 58.92455776742293
68.60967168806441 15.80165985974196
59.29636644688884 76.34413139619181
40.13572895871955 79.96860064236716
50.19036764501222 23.79760250821996
21.57575895059838 23.2297369577973
68.17101398326355 56.695042587336
82.91301939139029 71.23945300673178
22.76145856454183 7.26072029276952
97.44765525768732 92.2358294388831
89.84569047473582 68.01477712942072
83.01809786058203 85.93895821530998
31.70717654847095 94.1492421890228
21.5995441804156 94.53099090496816
60.51421431178312 37.04098523846584
4.515233218363536 9.264271663200747
57.19609684823551 10.78777963571712
12.81065917741351 39.97731585856721
68.10523893538782 73.3345765528389
30.44538139921911 55.21128630552872
59.2171472614046 81.15771921796137
98.4683437073588 77.94283801396841
46.85930593127682 46.82526019725923
57.49301187450516 37.99031704896578
69.20157831825307 61.98540111433893
62.94466940095386 50.32922140664051
40.43493884934837 6.664941664165096
86.70002733106362 38.62308921515964
8.767074137976829 14.2596824229296
51.69766785675283 29.70184546998019
30.11306249575771 27.72254651084028
62.55082927943737 3.649934568909998
73.95573860314278 93.14538159607599
96.15039950219973 23.16226295912221
83.28584763817651 55.56629047414748
63.49633252620726 9.693270157325943
6.189704956284071 94.98619425846769
38.22140585470041 2.632857381285894
23.54248678254431 94.82611338657046
15.43865400646461 93.02509998933202
75.90883425156265 8.160167641080706
13.76453872108789 95.83727005115735
83.89302978376794 0.2453706884811796
60.54280821983657 43.99540970153804
78.75325028004856 8.016403750977091
11.63806407895499 18.45737877461934
3.156673933463561 95.90425723757957
48.13732638359862 68.08534765886657
45.32236147174736 70.73921042959091
96.97311632038513 80.93938699041271
37.25552440447308 75.35853602127885
6.709818282103025 25.62384314358011
15.0066293909104 29.89252942109783
95.334799260279 14.65465984783639
17.58484434076745 2.040874043838941
53.53744217246413 96.49907605378675
98.77612808598508 75.19679843943536
71.9791043885493 36.50820846487121
32.73136870416653 77.44380354117696
67.34137784940425 62.4874221460316
87.48705563583049 85.17815695648531
87.55490558528663 11.30696639488201
46.60468136194318 97.98698823446732
75.52707997465957 11.34035177100886
53.3532574869628 39.4675594789516
88.61341864546283 0.5480804284281109
59.72309361843484 90.82513939840716
49.20115767935419 21.99507276160926
41.16756713432509 50.36832806041517
1.696992707045315 10.70139299262197
38.16630664033833 57.32464762783686
22.29107758543924 39.79675049483819
23.25115727898821 91.58635401290742
58.10396665402472 27.03818051572061
93.21150304507603 88.26515258506679
65.40972265975363 26.65925951941472
54.09956417391735 87.71338479269575
2.316522357902325 97.61489721669902
86.48843948477007 89.39115565037517
67.16277003813182 21.21267843389094
54.36989984825385 31.36661105094133
49.28900099189099 54.14515133115984
54.75938167316264 51.10653662198563
41.45587998348706 33.58361561728185
60.98680304814309 50.07338893665121
52.67663601174448 23.16036567603888
37.73740949605455 90.16889643328069
69.76444662944253 60.2420187165778
96.01095850896542 20.63392645775855
44.13439082311442 50.45884954276048
86.67029615313594 46.91539056867794
1.51152935878148 66.96204508320459
80.14996759351621 70.44781218950496
50.28630319336721 52.25386930529665
96.47959360177659 3.833997277624011
49.60683883652337 31.77497765661339
38.98347654431131 27.85955969681645
77.78656906241308 25.25884324443609
64.95585986907599 98.37362761019961
75.40755660966889 19.32992499313159
5.9296150150366 95.97024484222777
52.9352693899603 47.6759315787446
86.12202388187809 30.02806976774663
76.77161420642314 73.79765313808512
79.18743921022597 0.2493547567312313
82.88980039938781 17.39138784338819
46.74518201587195 9.942567430480574
28.91113193965645 8.798364936130152
9.843630180404693 16.25902232486599
22.68516791610738 37.00774093861381
20.39049539651736 35.29992103618022
79.07422447167903 49.5248717118033
54.43132357819279 34.53900684784568
96.78776811632197 69.08939218574555
45.41062679859205 22.849872207714
38.27448939709194 42.47615455696872
98.78597445377599 50.4936285340471
31.66075196687582 4.568966231153636
32.63295313908362 28.99900951348763
78.58327344656499 16.24510411439864
89.89564489468435 83.47517651856066
74.61720228683127 44.6520977592721
82.2909196003762 58.63889019112409
52.61598018672371 64.74742606138153
30.36570265987366 62.89207270583456
40.7407953958656 82.75158176171547
21.75414718362303 32.83200001553576
92.19097664207649 10.68982029735223
19.09502192634458 47.57256703997614
64.25948906250278 10.34574041056957
45.55025457897872 33.96437429483625
30.33037090958815 45.29972351106836
18.02324234731864 81.59488430505242
53.10449641500099 85.68758921677625
71.88205920121905 52.15284688121528
37.70175865623359 60.20482991019171
27.76711848799803 88.90481815628787
44.46487241231112 44.67981326463898
66.69769957685594 23.92144118269398
99.12074471220122 56.7466067762049
42.53762190282374 9.675800747970781
15.12767254028349 7.607510398770161
62.35907996544763 11.65805889599928
29.56824021905375 25.9084666074061
81.92844628540806 71.71615942510105
18.70993007803984 21.61087227216617
97.00796681203731 79.08328960642088
59.12318901860632 33.64945382843067
92.46508566685782 16.03881271856599
88.82334671109992 62.18768147985845
33.16294970950424 52.32512992782391
13.44747262130079 75.98012851361804
42.11752343343121 19.59694722271216
62.75458661584294 70.83561675753046
43.91322500290385 77.22972999554833
7.058671043264535 98.64590585996035
80.52773103063397 94.47715846308587
6.344800425831052 3.543035779578036
19.93562258044682 89.88319283866085
41.66335984454646 77.21671185193534
60.06011535311676 87.94650451239087
1.954914479965913 75.96402718869804
55.23308166380318 63.91812698512612
80.71834404705905 96.83617352488012
42.6923686590369 28.74806950866317
70.77100070190342 60.626624982988
6.515229064130521 77.59210543979897
43.56239858140967 89.2465514163043
3.915218130172582 25.25954728023546
96.92168443714658 47.94752222319361
78.35711533736142 55.06875342258371
26.84209435321573 89.45337541341688
50.34715122665708 11.25415753382103
47.56240994412082 97.46879608385998
62.85953905235655 84.27913016782431
99.41954290285329 58.63535432360781
89.43423594395495 11.22074142557222
89.67354078304781 57.83206990946246
68.00249809602772 27.61699523672722
86.81034054701892 37.53264282723426
11.43167644861287 63.87346731243248
28.36689884669769 36.86271300151331
39.78735572352564 21.34137689338774
66.76767671366628 0.3445515860251303
20.65221848809133 82.02287836907071
82.20783227513891 20.61434141786288
16.4475300982211 76.50842902317811
72.05388779976843 66.32411015051676
57.02109153415883 23.23876750586767
92.05317742299803 40.45314218235649
36.09019640533739 89.15425813473227
79.19086903165358 54.32206738294452
52.67290910130939 36.64103788247123
37.13175852604485 57.43097708315285
97.33405966806374 9.631731295679925
25.14078095507005 46.51907451812207
44.96523342788218 94.63611382435354
31.01640527153669 8.483236738885671
81.47722874321586 55.91188135935064
34.27841462627381 39.52581586860645
60.14818014532475 68.91425226477901
0.5759287735282528 96.61929331258651
43.45628622360876 85.52160473245269
65.76132698176046 0.2938290687339375
10.79374712513095 31.30766841478907
16.54415748862062 52.5925495135924
53.44136682815216 34.0315188240589
3.119295994941512 61.84230789055002
29.92114968859041 0.9344612520690624
29.15509197451756 13.99534576933742
94.37365547731825 15.16610327771629
58.51816092372106 96.00387269625834
64.63950104122313 26.00006739414682
56.75776307941871 16.8544842080247
31.21430572903068 46.9936575923083
32.26941047317022 55.52162414317226
6.718235089849719 18.40882329522102
62.95844270985791 68.66943100358401
16.15385807735343 34.02896920797107
93.71461172909937 30.13221306055025
67.19851034874972 98.3894770999395
4.877028660640529 93.52484547768164
49.76296943018426 29.68888050875443
18.7820836162364 54.30784525602958
91.04738119321982 65.4245277188006
49.16585643568828 26.58727982093662
99.26558947517934 7.784640871954253
85.43287971270057 16.50513974564592
15.47111034845232 68.41862964780444
66.50748179793773 84.2390946723917
5.717658492629798 35.31360176504617
9.314225591875633 63.93802937831908
8.195798311772107 19.67771177256879
78.97074373769721 34.00119055378724
38.75114718305556 90.27149617669332
77.76276217195785 8.271649213735484
51.57742560843961 35.06788147989275
9.166341557517754 61.24217284593025
60.96915722974489 34.9024782836593
99.12475666161734 5.037610663875075
98.78089184084676 12.16535394729758
64.72689893346367 29.26296834538288
84.6847700640474 48.90255084836488
21.79100673296016 30.01757323805908
90.67222616202289 37.14269392385718
82.1479514570009 46.44396150465272
90.67190140319346 13.84305031435735
53.5426891660174 27.71489441520843
42.93314106212133 35.07152381307938
42.40035847031999 45.17402711007193
78.1007686785936 65.63271915600235
84.04533172380724 1.289925719630342
5.076430330901355 15.14115959143323
95.99200661007191 57.21971009231185
24.57247461191069 92.34975767017502
65.19283278937307 10.90598940359047
15.67276259915303 35.86253526976257
71.56221277900013 86.51646151822628
1.428912344768579 80.74644008252169
98.21699662422429 43.97751947370062
85.56369287964917 7.204792117341587
92.48667473328291 17.00228084279384
88.03477856314306 93.36779602141198
49.56206814372052 62.53178902415751
9.152551681143022 79.0158516919825
9.234332140590638 17.17048039492312
56.27973451755519 33.41855122437566
8.579721101182781 0.2387084257078214
18.15391844507808 29.15335089144322
48.80942975921531 83.75572997546095
42.88632229245667 40.22734167046879
35.91315130656793 17.68774432514671
97.90536641725591 99.66586823069105
53.84079200231393 38.40958139740214
20.15089477885057 51.11438127602838
2.324774121588613 82.18284583304158
0.3028561088487833 44.99322974891223
43.06086827734689 58.2512203067911
95.61839562044108 9.051720479849489
59.65261604007729 40.27330812563635
36.16463437146793 90.93675240582989
66.56079295543594 35.73472699131
52.35459663163299 4.146997399148439
16.29519054823544 91.28017474277972
81.94465627341117 26.24752938277483
12.8198846462559 75.07478770768877
31.79331544994332 49.77941590915758
26.19255674806072 8.181355677296006
9.581281537379512 18.14628458237671
88.73883482464272 1.605410231316025
95.42893246364716 73.70491856416704
69.97076099850177 75.2717018846849
16.00799709755174 71.15861472109316
80.80971007906204 35.1834084908684
33.80218424699659 14.44320397103595
36.9398239074327 17.36244245291995
88.02109314702476 84.17905978665483
10.3189548529927 37.31455884507025
22.67361724222136 71.50180497101972
57.4816349034408 96.31327574864569
90.94628063101702 41.71501313939669
42.92907001301748 60.0469967201587
64.63829898982243 20.11915655680454
45.14234603922409 50.14783046760282
94.44865967532871 52.691492696567
84.19521140480462 32.37552678195596
25.47823797521238 39.36933695830366
25.26379492458966 59.79389868786808
8.52152484092116 17.93797749147562
12.08284094294774 56.27256640471084
83.85510395478462 18.95733719110848
5.444407925001554 55.65548352932007
43.33222443539874 95.59070762640997
38.08271401727105 51.53353331377235
83.90009169650907 70.77751640954537
48.83550636650288 36.79470970982874
72.78063731333057 75.62428291992526
88.35770613390336 42.30722104892477
86.98030610842845 57.29535835234409
30.73517038870416 74.27639044919886
79.130272610611 78.84970716762197
73.91507391779102 16.01621494087225
45.05642245808154 46.23175339066584
23.24177872387913 2.925161315768657
52.53883547207799 86.65174315144252
72.34084203434108 54.23744696946016
77.59651011207782 75.48621190778449
20.52214598435676 40.21003475629775
47.78011241195497 3.87019980191765
57.17918255255481 89.644022885589
57.17802531628103 69.97219822692387
18.23587611651111 38.50252339469439
57.87588966560779 13.4303145777255
95.55849596680534 32.32091610372225
84.21512812399597 63.43756863405705
67.27913384240448 44.41055283371318
79.03206484115738 99.15454096955472
44.5855430708635 18.0679689859952
60.07010837889796 97.49468306892688
63.82083536284553 69.29612978769846
89.71062931964809 25.97311598827465
91.69715456505675 26.97898974311434
81.82562010159153 72.81068396253332
35.59178584284346 35.31428250040311
38.95323979908471 78.12738324067071
25.26580214862845 83.7638271727121
44.44406007163285 9.463163025281773
80.86674037883598 60.31815142232629
45.23498590635364 7.785499723691681
33.00552791912629 81.813929580295
90.19929636000312 40.2491658753011
84.57541333491795 90.21962567252477
62.24726032534218 76.3113519717611
95.53718693242007 36.14193634401694
85.01686992567636 54.08337356767163
77.73083747075891 90.29734958950564
71.15176061739182 62.86755075844544
62.9065008605385 78.03892373157116
22.05998680099819 47.64908279178561
22.33427167565054 75.32295787341782
4.116560853154827 52.33247218013615
43.9258630386101 51.46977988985135
20.45763875081783 41.3103067223546
40.88326073534174 90.23490088303903
11.91082252784585 16.58102041400034
77.07982990431806 26.07868147627706
22.48566661963856 14.31883953227603
40.33851133544183 60.78732043118338
41.87063995065819 86.4740481604031
42.96853938344711 98.35054546071912
84.30968320867426 81.019341362083
76.47099073679587 1.324822768213605
82.26464328955879 61.43988050372962
87.75259160681081 1.128029711711521
51.21920172598033 70.13241861973191
42.05746279640268 70.77292847472262
87.91498419828687 52.48778113017843
24.27206681240237 97.78222933243059
94.27348424549795 20.28907303551964
94.50769692039721 55.52663861709012
93.08868400245355 63.37649441596839
27.89889328753954 91.06124599579765
27.16363989620424 79.96216055676366
29.27567853578253 97.2323453580333
64.46085643835676 78.60791462656042
42.79677975578014 20.36112329058701
37.77739203629108 94.20902459681396
65.07259382617626 14.18266923566984
95.26208480068573 29.54943035669431
41.31871423142616 85.54186911437198
6.1785423537112 33.4658362801409
97.0862648763953 72.6468071670422
63.94401049622113 68.22033159352138
71.1992925395878 64.12436723381479
20.42161960559292 31.41298328637644
34.42616123460007 3.018145715875405
55.35489394158345 33.98858622515792
32.6732111326496 89.28694792915199
65.31873117536496 79.22032086270866
95.91873092384756 33.31113288553085
10.78939723963022 8.869279409662958
79.80138138322599 89.64919534920304
11.5473604317783 57.19326077445832
29.6446263228275 71.67784186167697
11.61646098415002 69.53188199101055
34.18902939078449 56.44456863132164
43.02574984473278 16.43597966147828
11.84818780821414 93.82916429015326
90.01077626185425 45.14432028466481
35.58806454200522 94.58071858968049
3.831865226780682 7.556737052945154
69.88758889955861 73.26889837728284
81.89626477686529 4.354961124613576
67.7998885959462 23.88758516998378
69.027948389207 10.13752669607302
53.23839222184572 81.56066280043729
50.74060885136799 89.55752310936228
90.92971068007448 20.53846766677483
37.71128661593172 47.55833532558255
37.11885470375924 27.97942215003887
6.113284647140054 84.94365967091133
62.954545731508 42.38925190299094
81.91928816274437 65.24933681307442
65.30075228742369 4.453722983606998
39.66684302294836 82.75631378985668
24.42809789877606 80.98318544150321
67.4051470593474 47.19877488502376
89.46302195443401 71.24243841844127
45.24898990488008 19.02743797368321
27.58783764913671 11.738692551244
94.71474986848339 40.34795221140575
45.59893092704935 81.7593279567229
19.76975678910837 77.0703080382182
74.55521292554826 97.80588621999149
77.69001385434609 28.12110897287451
9.474757648389325 37.96904699112382
38.56993640379694 6.859451501398546
10.49082448116639 41.65983845503934
0.2968097456942552 34.62603899854911
52.4033546909704 88.55897142993852
99.09508910082177 9.976369919911603
10.07831122048358 82.01317616993371
5.288508251753688 20.06018684453434
94.84719808676098 82.81744617683432
44.98828413555392 61.10052451324439
98.19863499683301 76.14815737613979
20.39244776521794 20.74420311158464
62.26495281446349 80.26787308189188
23.69929046058848 37.37339867161767
72.5688686288229 90.47407709977723
73.01841612384604 57.41133316267188
69.07270812367172 29.51293504973233
39.06185307511282 79.97313582134394
71.64860577751489 97.4210290844028
2.913998343668793 84.26620062970764
84.30107439216823 30.55771580867134
50.30298756120804 42.02428531592363
14.90177417564389 71.19013915466151
67.68181570307101 22.12592553107846
61.32368128349643 99.11004799030339
72.7107747759008 30.9961113403978
86.17323816252031 3.357574257542851
84.52414012057562 96.42301464690868
24.68626233383392 1.74860283958571
69.07690731521602 81.21155078924274
32.19922410845652 46.51454383200111
34.52397634031011 4.120842578411094
61.56197419525086 43.72993734441092
29.06825812217408 34.7984198794075
47.55778080475441 11.8753307027447
65.07905799661788 94.67885169464395
5.09457803134128 95.11870553807501
61.17923876728008 37.8026239078746
83.66021268026468 64.41338987231755
46.94425671804954 5.539520260185117
57.29539809054523 34.89775371827583
54.9271187319208 71.46157827927615
50.94997754765271 55.10974529850337
73.43824351066465 91.29953080131519
86.11886907787891 77.84576628465675
34.08816706220932 27.55342100094198
29.239177548167 23.01229972593993
38.59195574498577 33.07541576594149
41.96551503580189 16.81626221041558
91.10043723696693 43.36799047237262
56.6621260200432 9.936737348031542
36.63572154354913 74.44111777161882
5.394293117630363 0.9839658768112082
18.30726944033205 96.55982246086747
59.10380593296529 82.20012503915737
41.14822652870198 95.7515263274429
9.000674988268374 81.71214280226015
8.291271433470538 88.26899033682884
99.22891982208219 75.99886037740161
70.87678368447862 10.29759313040186
46.51189372442064 29.50726413659517
5.164778899882847 49.7197521338817
13.69683907606838 6.384898093532009
88.54627049649805 11.78926245946087
39.83024681714393 98.70588519350315
93.79992198727425 40.79491764677138
99.58205324073111 97.29020715344599
18.51648207982587 82.63372040862805
67.31475530128901 3.936678667842478
84.1902046142169 67.56116895601488
25.97797199532237 85.61217266402413
0.6122302779508879 63.17422545630918
62.28871942083249 65.89171246647356
79.21829198842475 69.91907326999218
34.66713804138593 80.52654061297396
86.67217402652177 33.68281217754634
39.4262540918123 99.69841377104832
44.97857608413988 51.24684614091693
3.893013463560382 18.55903217775302
31.22044957779635 22.33202638833644
56.62229286411026 68.89711929559139
18.31511970378688 8.083536604041251
61.5727623389219 7.5375741488209
40.33882485748651 19.21924877428946
18.10630238192903 51.64197900483954
12.68275251367696 67.61376246472966
74.256358082779 39.71733940258811
85.84995319084192 64.31363401351609
68.41028716519023 62.51745939271463
35.90942921203631 44.04723705100191
63.26564657684429 79.8758223597376
75.94729532154422 86.00523839681493
74.93761638441862 45.62874476383396
76.00707332335686 65.80193722719659
51.33557027817549 48.54723665950771
28.8818509727008 1.100000536946723
25.14584740762418 79.28184607251036
37.58725647711481 6.40740579786434
13.55361472449002 25.34598472401581
58.68378780609041 91.08514385645313
77.44923801459298 24.21626456008951
83.96668518668329 29.60187377900636
27.11949440144256 54.77098496879638
58.38744478796682 15.40005248453986
7.620279938007496 13.96517925353668
74.43915651796868 79.8888056441089
38.76562352070068 17.77478369593594
50.10794976907945 61.6306921644519
62.73140702412939 17.87026567186393
98.28991041957423 46.7247971367074
9.49468442775601 38.98742750574633
56.44815950537686 18.89395809023608
45.08545382073832 13.41484370825504
13.29823207192517 38.24944736716995
0.8163844111489008 10.06284210471616
1.229176894533534 84.84257250674415
2.023360467440513 41.54742434201069
21.27700971459466 55.68287591990146
92.15295877196178 17.87840360927834
71.72076565443746 38.32913208929204
57.91217428715045 90.35756131389722
23.35521088758472 27.65559857782093
18.04047755776933 41.29144623426049
33.21497074468608 63.16441714482791
71.93689676074949 8.820209772485335
9.201005218823816 19.98565881893942
0.8515768966223289 69.67194410462896
60.36462807266312 41.08768001569401
19.49709267298509 39.79705511110853
27.86868033620657 73.83498782428499
42.0161523324641 51.00361016541802
30.25592440062582 82.1916257593172
88.34955145599943 24.74890910219623
60.33690029904183 0.4981416355378969
36.63156999921978 35.13327943600912
96.40712081243905 41.5972618765544
88.36526693368874 47.8639171099132
3.073613105758511 75.65187767899825
7.034297930952401 15.56509337232873
1.964345617232702 69.67111300325017
87.36583345286925 17.33334073397478
65.05718942383622 42.07191777950883
5.018023891736018 32.12164791663379
93.48481450849363 55.84915197481376
14.87504075297116 92.07957347534079
59.96607037584566 78.08928427833118
36.03000443970328 87.31698766578477
97.62098644674086 71.68940809955535
4.703854957423959 57.79671296570955
47.58585597373533 91.80917998943143
54.63140814181782 19.83180642142466
91.13748363448131 45.13625217225962
11.24656503091344 52.43735362745554
82.54831462517816 64.30771161165333
18.21424501638142 71.20038280146819
33.81071174861544 70.58795821089515
22.71025772832268 10.26949046621602
86.75215239636367 48.78915145040396
61.3593391530374 21.52275943728934
30.48704508451371 83.85401778107294
10.07976698961659 93.99829646808467
65.02790315248006 16.41242233596121
88.19630654655082 82.94557419554089
19.39092614349988 46.6009529468002
96.17715991699886 39.25508210929767
0.1778940175799378 5.241729388427911
92.80906450588368 87.29915172176737
75.18237978149692 89.14039822515667
90.58497707878523 51.71731149927498
49.17218822250189 68.11850374913581
82.60581455758205 28.34463046216137
35.19689726985563 20.88239110078865
40.70482569859491 80.89419752577943
18.93364617825312 77.81051863849174
80.0854810680887 11.45818023885639
15.79814075539014 24.90542629189505
76.63305586223639 27.91509001111667
89.71358332626589 56.74365153761637
31.28285046248535 17.25157426489802
44.18612329512357 56.38275535211096
89.46962001273083 99.95789801079803
31.25987916223767 44.8236082681144
70.01386167160739 52.45344702791702
62.55250885948569 8.020648962066202
17.95100613856794 22.37773116475781
81.6152196143541 3.253467447652525
80.01165266898846 34.55312665139038
77.22278073213144 68.79086270474708
82.90849437675296 4.72484737818507
33.00054552434497 27.8783937579359
70.96333467929465 81.12653255033018
93.17444779714778 10.44811976569649
91.75545863416251 97.98895926121781
52.94533692001348 94.76077525204838
56.67578159547246 15.80881001176509
84.28470353246924 76.7745927332704
1.719514956316896 4.691372559381045
75.94747260800034 96.58168260535355
46.72879537156448 15.46384203946183
98.50083455929253 85.95662117076152
35.19278720929275 46.56851693747423
7.348967849260875 58.99235334376176
28.16627539467803 80.32252330820479
7.45775632866987 17.67256175925111
69.10431433628473 44.8900305819354
60.11616772661347 82.70591080208244
5.930747472617623 31.38716412889043
53.1614637050651 2.356892893333359
72.67150646545072 65.43416494856118
69.18450433433254 98.93056606156104
52.0578477614802 55.0432314049579
85.62106963720106 99.08218352685033
61.77792416763642 55.8098765273693
61.6864526214241 17.61999294534146
6.512616291161964 27.47247557393634
96.79463570041585 94.23271642585291
41.77988907035929 54.57544572750197
23.52244470450199 69.71669709971341
11.82574758222892 9.020609453467797
92.97789706046005 33.72446151353503
52.01116448802317 19.24280467719977
28.75464057774864 66.34693289158945
92.40920289857398 58.51580310468559
23.08851116275628 28.70879060484016
45.04797582613649 55.86185670482669
43.44739717956858 9.038637534760518
29.06369804231933 37.68133952022456
50.78513491175172 49.44838914556816
62.08678922102822 41.61866744866008
13.88163536712893 59.09222289710708
70.07461300533113 34.34203649841086
28.57064532443568 99.21111973712459
36.26084979139185 71.54277792398011
62.84954725677789 69.74944558447402
50.25177368703754 50.35992351365953
46.65992135446348 85.4961514391659
13.25731034606887 72.21658983296778
65.00216057945499 23.00232223364512
87.47738802078912 82.28205294093135
13.80656399534012 46.132396149293
90.08346748231592 65.90221523561048
29.14837549192756 47.90854917404961
10.47369968402362 65.81394343749587
4.464199492978635 3.065130926678257
77.5991463744006 16.65931449484903
71.52311352916043 5.976398368174938
31.65426966681576 66.55400121488749
48.50947596670326 18.84749022181133
42.36271265921398 83.67087957795161
15.55874396906957 45.46078204717539
76.40435217239937 71.50967901629083
50.0258010938165 16.07489237974729
25.93725409371777 63.89163779254411
42.00837504850411 31.50770641887503
53.71606429198392 64.84978212688964
79.86675650139918 72.55938246504914
81.55349349332829 90.08115243251807
17.47298191888219 35.39366230667456
31.429643300066 21.23222774814133
17.41951145790909 28.39105258634149
57.98516876325652 18.17950257893202
96.77831612104175 45.30139866601473
37.47571823194735 5.318256857096131
79.8151716067236 52.56823799989344
97.02752070792445 28.72851366403163
93.92532441619365 53.69277068411776
33.20109543019939 36.79223052553161
32.92028754535256 40.81101001131131
31.24273527883841 2.649015547971286
62.53077865772664 79.14372497003934
29.6195628120837 99.05895632513167
88.4685563439814 99.49395926339275
93.87010392058352 46.0675222008967
3.711064017503051 65.71619652582599
47.91645840109267 89.14693998388243
29.46186228023664 42.50702574272144
89.71770643727695 89.83058894920831
33.95622058031748 48.03565439439415
13.17353786495086 96.74055135153444
15.79990041385797 16.23556766261987
94.04576667905916 39.64186557482027
56.83990870094917 73.75061643038002
74.43738780321729 43.59326347771617
53.54068493720421 13.14403862976771
65.67367906917178 58.73544708588183
0.8920757209402962 26.0456459322186
31.73488389364915 57.47375917169941
26.94149547087484 10.8668062697664
10.21586211527067 28.29872771866988
21.78888133456228 48.68920078042787
52.08384547208681 16.97558026716916
42.63928504265834 10.76953488592289
90.54467984775003 61.59950352536555
74.88957565139522 8.630134526029872
28.95291935560058 53.60929166937108
36.93931795414532 62.22045283626399
64.4821422771587 61.96294099073773
29.66728767727879 65.70134108773169
17.60864451998346 92.98706172913953
95.88610774983746 70.93431841579468
57.0903686921071 78.11649099027093
54.64663877498418 61.18246255580139
43.7610618236527 62.51799362460637
0.5796531645635292 66.80383701642722
94.82178192290399 4.494275371764212
58.95924472378795 60.94885279283232
93.662461567173 79.28484601131736
61.38510986622069 54.82907917316786
9.165948415934219 60.15582306238085
81.39266401907297 2.161597679451003
92.9101625765129 8.840386422493371
6.31998620497234 10.36782063651586
66.33319183855326 57.02339227431155
67.16668135714997 56.3623812079876
83.22841327565857 20.72677639128228
4.658870448515789 77.86253385362967
50.31977888393684 18.19223475896908
21.49025574206759 64.81970662702146
88.39780584765265 64.85268319841127
69.64415387179594 15.8863806731982
17.99746745770973 97.49298280103628
65.5514805038387 97.41617108446376
8.26151777645917 60.72760151729935
29.35272868675831 43.64437500651382
62.23321844898383 92.90313515313848
62.71418724586349 26.25794570387269
28.33002045748952 83.94768533300476
75.49329516290284 88.09296573611098
82.41989249924988 37.30899203814703
44.0123442061501 38.60036562173057
26.86342480756468 65.45702022711544
41.35145034206803 45.46423478988698
18.47574653215994 39.53554671894212
44.60561686264856 59.30933252771125
14.11835524789 37.44729957158629
29.45545626013181 21.92623289018851
62.66364097880633 61.68621369341995
64.8852019917521 50.44065488363285
70.61891427350723 19.75982242407791
38.38942340764429 95.08334199385085
66.78803857606624 49.22536276752398
80.40272792752103 87.49064435696801
42.62722222701922 92.92690157188427
89.2145230894353 8.065746492421569
93.39041350150387 52.60974310951783
3.984941192879382 79.67901088764759
81.90703156734666 29.14464118322011
28.95497484494691 75.40325413475634
32.16320002085432 84.59214305864289
58.24587787277671 84.82000044326469
64.82438345107306 45.92630791704355
93.49364946453255 1.500909536318149
86.541667627709 73.69897086203132
97.80520426307554 62.66527992993674
53.616444408637 26.70733836631725
26.56727089227049 16.83316873857376
67.184296951208 8.901810698663965
42.88859085343985 82.73800914286551
21.38399932950146 86.06579779318318
9.289249465479571 59.05464266140461
35.62089088249738 38.25406822711815
80.84718816462674 98.92155463369022
28.49904778185295 70.14869091761844
66.04305862660333 98.38921284691
55.06371783062028 81.20646661292434
65.7092254984513 84.90681628875576
91.20365150010942 90.91425157389341
7.672222913756308 39.19018889481863
30.62773858490703 89.39823354183143
8.918056066685173 72.52996449125037
31.54699103917907 65.49391706602366
36.72151910827517 7.054119862607071
22.8507032726037 3.973294285244785
82.35084135942282 67.44042205228831
34.80210446549714 48.71405873270333
34.93681878704284 60.87394362478195
53.26677614924998 15.41921726652167
27.23517455469494 8.055869781276993
7.936616658280469 11.26131672585093
53.97319598877584 76.95776697430705
71.06043828484016 85.61095440947585
32.59716145566514 83.60389781811394
41.29518350882852 22.84707468421818
45.73341455989253 59.45834735973668
29.40552731901446 33.74930249857298
66.5159378018984 58.07443016809531
47.08281411347336 37.2160007626496
93.29941011002461 95.86677809732726
75.40912871799098 50.43870715366791
79.60824962185151 37.76702067326532
78.22691541355201 43.79470358124161
30.95109780558367 59.08414479037382
17.74088173694825 13.71707979767667
18.90680672053227 63.69971677122926
90.52258382191199 12.81468473608547
6.173558824199792 36.4081708033294
72.51223392816578 67.34149486994068
15.63506540747414 61.87130993042399
97.81904667500179 69.0969030200899
97.11751393083996 10.67461116004749
7.055782101867955 32.7666032331729
86.75461153968101 81.59585844409385
78.77038652300011 89.97862517500906
88.35868140531292 61.29122254293466
43.72720939717483 32.94756886997579
12.56852649497279 97.61956406441097
92.93204167333636 78.45412791631117
45.88541072885806 30.39379797207575
59.80176842047 6.443804027831942
66.96848098158829 18.49473148442807
41.31129904229735 55.46848638083882
94.21889293884348 17.39055569137973
40.53566023681267 94.87297750674337
35.24131927519871 30.27508389309295
13.95712683991368 30.19172826286701
31.93131746971649 59.55808901299935
45.33709447082265 42.09994773302938
13.22992826649667 80.82778531132051
39.42404715204215 69.73366341203803
7.107717567556871 47.14418941472429
85.5709951353351 17.59477244167419
29.40095697134672 39.56934100488751
53.72078503966089 73.13546719866629
12.16348579347584 70.43151501785292
7.262706270282039 23.52549414753628
34.2733198954289 97.48729580250874
45.22559312993106 76.24270527076342
45.11397794265462 65.01003097057156
80.53278409342839 90.40407504941741
51.29504985953211 88.56252315188046
62.52514898799721 6.98289067541396
24.25494187393643 5.601780330995195
79.75010890642832 64.71695254304284
75.66003959694609 33.42337259787826
93.69135219116902 54.7781808400434
61.9812827933439 69.11567599795356
63.52103728548164 72.58535547378658
34.2928823473661 84.48668545530521
44.82783709822779 30.26677145785225
72.54128114028529 50.50980322452751
66.76552313383212 20.27959499939254
34.51039798567799 90.07328767084644
26.18902681535958 23.95183999856264
31.08106867495638 97.91493894320294
41.91522344630462 88.34621351881643
46.20709026223612 88.27620797608706
21.93011180887462 11.03637891687968
22.21128006570376 3.083313702557792
24.29968805223354 2.746877186976023
37.84006912085353 70.63396662240078
35.24781440066183 10.62919665478906
5.472507045662177 94.22677879895663
71.1474077225747 20.70469840501206
93.92045372891724 63.93856036238142
56.39578164221264 83.65824980088624
12.15316482987267 68.56889093113142
19.7570852242726 65.66844407774208
44.72165080876185 99.21997003641516
86.13040573746856 55.54997400053825
21.4143341720623 8.857944024872848
80.90113892110432 33.98161544391672
10.96150665688889 64.84681057030248
38.89822831932334 10.11899029032845
90.95089238766637 27.63416967364126
4.065764515965586 99.78003486155967
43.12427347293787 69.12503355610929
12.12544137033867 36.97610789038742
39.17941862103071 2.246697198908655
93.16394203225246 70.10760640203684
14.7051158956409 24.92955344606174
38.49124753888608 63.90986648002431
73.60621187034444 78.36637250177563
50.76555418676145 30.27546710999376
73.34382140722188 59.55061083713797
77.67909152701571 74.44064453476675
74.53046506687627 71.84097602933552
4.082227037408368 67.66919888219293
45.8377538450486 71.67680331365075
95.96629642051164 65.4381693037454
5.706145252708557 70.66539932965662
90.67332391742221 25.68695200897868
91.38986303470925 62.21591322789876
10.11341778411319 5.003729752479347
35.13307555489273 95.54321068019819
71.04823207842448 8.121209590610304
86.75723622518485 0.6376451033635032
72.01929779819844 25.40672924206087
29.50496462218844 4.864261660721264
42.67649023048038 36.12111074627345
5.876347259693619 21.01678676647498
7.474069240676587 10.24968138251619
60.71876075685496 52.08733624788317
96.93721433476456 38.46871598608169
13.19446387534521 56.27994957880269
46.04080413228507 6.125276929413269
83.27081959517679 5.760719390879974
34.89370046010414 7.271846457531697
32.40920732357737 12.09715814043044
45.28222411484825 37.27003329407827
5.610351352056105 25.91402620854909
32.02997029514969 0.6317129943728489
50.34109283134283 99.91507108439446
59.55846160106881 65.0059216973178
27.18404785234641 47.45017228445376
15.98120552102007 72.96854220330678
82.02413909940095 11.94719562170248
77.15532712133748 34.62719526130581
68.26905851124158 82.9880954809327
89.53748994011649 94.41557630206604
73.37108375597751 95.20463612608917
28.02265697192805 28.29914172956606
90.16347043407981 98.22993058158019
31.05888241355435 94.93746735089563
91.82456136208818 53.60557801294288
30.27007235597961 17.59390128329336
65.50993168844867 70.54799964489602
5.161954681630397 36.18690909091308
24.16799950107819 47.00907018227837
61.07853911337554 41.89326439458387
17.97490732341985 91.1416587511992
30.28204264740482 44.26111481596867
52.6390041488407 62.89856217571538
3.499912508388693 3.628658938238229
18.53989991367037 99.15066466950695
86.60979990517534 99.57866320176021
63.83347323228552 31.91746078507942
47.944596442574 76.2380674529805
8.943732420582789 54.11052038875153
10.03016119890196 32.97076469018526
4.62797760494039 68.67992176805005
8.190230734126734 85.29925732263013
66.89815779450541 27.60473710879307
13.98357611439982 60.97879459761806
54.90525048695172 38.71287817161333
38.4335528097112 67.77772849929525
87.82000875442273 68.92372013238604
73.38472269661196 27.2846314135934
11.14147926504307 74.25437778192479
98.77389102522538 80.67505226444426
59.42712046256653 48.23042316909024
26.33524863939998 58.35510497550119
99.15544305995373 53.98085354876157
99.70799872686052 14.96489710697201
63.20042591413857 54.50827512460239
68.58481433717819 71.56585453376061
22.58790361129111 26.8851800930524
68.17739016909258 8.506018535974171
49.96008076732543 13.14337181302904
23.87454974133695 25.55944413644438
6.764824443895181 68.7783247629817
66.58818504739567 97.48392847674599
61.06230281939559 32.77079458398331
92.28734006098493 93.86119743398341
55.34757366375365 30.84168888754571
86.75335054771674 70.46537394795219
50.08576978420628 71.95277457175008
58.89147973050203 73.65069613063318
75.33207072490019 3.208071631199414
79.54753689925168 8.699772599201165
17.76241317759641 90.12011189355513
79.90003057486787 7.622184577697492
83.52463565353469 37.17616552994811
84.17574211250968 41.91702575290132
2.196157874194586 59.14840683858151
69.7027160420599 21.70979949236348
92.65699635818143 42.30664934838187
41.24130710252646 4.950681337904897
49.44682060814772 99.36968453653505
22.7793023338652 16.46852324819421
15.43848695074657 82.84087464102966
29.68227092457584 87.75195916087114
45.95947758989065 92.81149740639785
11.32353862577545 12.79761830683931
52.5118419389571 34.5497609528738
83.69650008766966 86.72218624558586
5.621436164247745 60.47305953861723
60.48778384577593 56.7583314954472
78.88268515537003 62.90809139753277
95.74310396114426 69.08462229964161
9.335247318896213 26.69271970776281
72.23936500938972 6.738563801814326
72.55537314658194 26.33428346799198
51.88386935039004 47.64643786346343
52.52268219878398 31.35809769077033
18.01507689539015 3.698539013360425
90.84309810516447 35.20046586289564
21.00409242040422 62.13503042273332
26.16819469817203 79.63564926239151
78.52433758875898 76.11673245080908
59.02909510037298 1.87109942092234
5.235632940813969 61.49848773886383
81.75295629731222 98.31152204841936
44.50103318332116 81.80074986193054
68.51185313978411 90.11842157839537
25.77043488191533 38.21599741111323
44.53353234151816 36.561465333463
95.20822100256588 61.2993665589056
80.56819466832889 75.30006025019578
5.865087226638271 43.41484549797516
53.56025639383642 83.76499179437532
17.62901906039511 73.89351748166315
4.571750614024159 74.47063100359286
96.6675185288924 24.20690017135916
17.35286255942923 47.40628409120232
51.67027347521975 79.11570948690031
93.70420302199898 92.0539965817289
39.18352575590055 39.34080991499224
23.45802243458037 83.62286855786552
85.02182922909273 36.06857565502049
82.40172416356204 40.83901039194038
76.76194044395096 45.15086596143681
84.27823023452139 35.21557644114247
72.59040626364859 86.72154606056219
56.91882217035965 94.5168489990658
22.31687383626567 50.43540629465713
3.394139331235793 4.769290304902349
46.81207357322064 3.394376143022902
99.20303857017952 43.51837307694282
14.64023544726901 63.79390757945102
45.13538861664696 60.19033974928836
57.29856821396442 72.80393706515947
47.46813242827348 62.39411198879365
94.77421358826103 79.15789164265874
49.19685454984261 48.46742290077601
36.8451228913831 8.13930361959016
37.67219318268335 88.28513668338107
39.070043312064 30.01115928141013
46.79480518558702 32.33535996059532
82.37509861722481 13.12908380762091
11.46047614083695 28.72393274184011
65.6584107965456 33.86957915601899
80.76076552170376 80.0969080899247
97.92217874519898 18.5514908107063
54.22727710879438 41.43402443770318
45.11385830510191 77.22188274282014
95.2779869806956 0.7381394111266176
16.89837397037468 24.91207734618908
63.33453167718346 33.62924156687655
63.43845575019842 4.291736711444659
47.42453425057833 31.47187657571336
71.22150948614549 70.3917099971285
62.37478970139584 64.82977151111247
71.9755475175087 68.29519175627668
97.56915530663443 36.71874245381638
69.97903643384946 74.24109790506066
75.00401907741475 7.601890233485156
30.81564061018379 6.55283836179335
55.2427271548238 31.91989739266078
72.92808650868652 47.66470175547265
46.53507264699144 11.77907948058224
27.47736028432406 70.15725933649787
35.05294545687614 61.89293415864589
97.83460572201743 52.31405573637896
54.58872780104986 96.18309258008929
29.05527252757855 94.72997513829699
80.22198168114559 83.51725522756442
85.96395416780784 68.75738039927597
20.64466738641864 90.75055708543881
85.06809111597038 26.9840277755411
90.32397782414162 74.07306174493611
99.44961131526918 53.06935078438695
26.98620659179323 12.71883379445442
0.548375958199235 89.35937013010467
72.6434238418055 22.53805696800961
37.06547813761347 25.93831201768633
77.54517631939274 87.44097378578363
51.59709347423645 44.87252690818796
98.97537790503146 39.17001734358318
71.75691090664297 10.97856400437478
91.18779673644497 72.35233766346416
11.45081039747466 25.89210892397519
78.26789446066309 18.41999075981319
40.54494195671931 48.59939248934122
96.13742133077847 16.28649755818121
83.57202604086572 40.9162193236295
73.97641917044244 52.85930123323504
50.51460969959592 44.87112533814037
50.73315626853788 69.16618013157247
96.33207852464751 1.064942567778312
67.37630962743981 71.67533450709558
84.68353434080143 84.80503548592426
80.32271605054339 77.37879849732025
53.17044343603899 41.34041723266532
97.96029021639818 38.78078446221697
40.33113675874592 89.30509967076033
49.01151433759933 80.19819030743504
12.70996216561333 71.32559346624005
4.725737061897927 54.98330528198068
18.3682434899456 0.09323818587269658
72.76303198534383 71.1988167107486
45.82366551651554 73.57658094394174
36.93932207879292 43.82474651818056
41.8121979830191 20.69435638985355
93.33886953612601 45.14969170080582
39.33219795008767 60.93203393368201
47.85025089733679 4.94617064636829
93.84453157353217 72.89462156145204
0.3126991274014986 65.825152577474
35.02568041237211 55.7287167941174
14.31880662479061 15.08152721498001
55.17444514816945 97.95880072459836
34.62719977173786 91.94543176110258
3.968695451328901 73.59727523573221
58.39665226471258 67.61206863278476
35.77499105367669 70.55473249041128
8.503757033679399 86.3359126721936
66.71442358052025 69.0120318201588
34.34095727248804 16.22440063897526
10.10413018139138 79.07378871674572
7.509591900608637 83.22178221003513
67.00349385989604 36.69752352068579
76.36918091001367 12.0013788604906
71.17499916961806 18.80593335586799
39.31412041148248 93.09504590217442
3.722135314584833 34.84876989945074
96.64138668428589 58.05295165887797
51.59668058743712 55.98499927549172
29.42065391844236 45.73584822534356
96.126844480543 90.46122587096721
70.18160543146763 57.39812063142292
73.34947378196691 64.60213069702048
45.30060234945726 72.62477258491491
56.3747537509043 28.2837264582812
30.15449679623499 81.23729602528998
94.98409575425237 62.34213769539203
46.31498793814318 19.06588554507979
52.64007606761906 13.78475545721886
35.31866903774892 11.82590935324674
9.238184199142335 85.49977911641609
43.13676750901821 92.00381405610929
83.6971690337283 25.71654463298848
85.21654115183539 8.1620531774614
25.26375046239339 45.39645616733132
31.57686116657888 90.911400994147
24.63960841416485 43.68994973439121
62.83707378779897 38.35559119613856
86.84134303311581 69.38014185887464
98.95203854953887 26.73038190736501
15.43331600517228 50.60480447358491
36.4828742295335 41.96299058204988
44.47691919168597 55.13179153715728
89.78342555406019 55.64709398740191
77.97014076236296 31.94915256378431
39.65091470287555 8.380550018888961
84.74204258860972 25.96167546894853
4.352981790038782 55.9388806304511
82.20737158723476 5.444643050083146
55.99089274722672 71.62042100888335
37.10338007636005 66.07356122292011
94.37484386320746 3.480403155095139
58.89481564377433 13.59069217905077
12.41072133818102 44.89494871779469
34.89084941437925 18.02048127946367
59.86536460079283 20.38487997152341
9.353401404904247 88.37655087186738
65.72609189451978 88.25186282876356
93.2239466042227 48.91711396235585
24.75004808275656 51.5866525085618
99.20678027808857 78.66635867739754
54.82422731640765 58.46066709901725
80.01912065265097 99.57137238893908
38.31296446432832 35.76003448461776
11.65218250930418 21.29459437925201
62.02466460183993 81.41883048851732
59.123045090153 28.56251602299143
21.8871687661095 37.72566134884035
58.04503967150266 71.948024770324
35.50561531410511 80.93535040450104
59.74392455057199 79.14103413307521
96.71386813305861 8.753279776716454
37.21586879166902 65.08988098509825
39.97763801534207 76.28903091499086
89.15130713404726 97.90338796965538
96.34806450929901 42.65044074547226
9.100643003679606 76.31208316492824
37.06847310236269 10.30367951601841
68.99968101811839 75.86246364205891
47.53743504649791 22.84541638492212
6.237112037754898 71.63248151544028
71.58903076393226 46.12300694576749
23.89597746739009 38.45018994343258
56.24402210914668 4.459551601156245
64.81867302600756 41.02829095805444
20.17773740489598 0.5897635038460177
29.68985256179817 15.80862133498408
81.22521740207945 39.0865140452633
49.18951962336774 8.320201331822096
43.87690623153915 1.012693747646475
63.19710354878363 48.20439251623351
53.96189275500296 60.37107722749632
79.03383424366201 71.98546113025954
20.70259632290952 88.01056372212486
74.78628768086702 36.06986082658922
43.96710572151186 82.72679750179077
11.13138315533243 90.99022626375003
82.67839160307058 97.70499721792966
54.76793924637209 21.74097807801784
40.82497774578737 43.68451150756883
48.41983954650991 60.63214926313536
53.50797985678266 35.0855764454808
12.01629617439089 85.390051524428
31.79468298787863 24.18747871669371
21.43007001564865 88.87233552278632
45.2006200392582 58.46569353673456
93.33362805423711 60.13635175463043
50.94827653225011 65.49722959820414
52.42433753123814 0.7912985846943983
58.92751748139627 23.18528318779507
44.00533842196961 14.70246499739021
10.71123243498092 48.5173062859858
94.79928512921602 70.97892181043697
54.12025549837144 74.15205954867004
94.32458819965098 29.25402296353899
30.34318581951979 7.613873974069283
1.99832738381984 79.88803739636184
23.78523776317934 70.79939977866935
17.66738716603736 70.24906855725744
91.60361589400287 42.49886107759755
52.665682878022 12.63953955141224
81.50462435546673 15.98714643416277
70.00594445505222 80.61566209543381
93.78022790006071 4.343396253410565
98.37712659042023 58.78685572610094
43.76153938883463 12.34930324059379
72.38190767991506 44.04959073888746
59.37929947423568 3.641059404115626
57.99962727683566 86.02900114670877
57.08273050495316 25.38838523381945
6.474598227975244 47.94307876359132
18.60004471746812 24.27830747726858
30.90046299200912 78.61640286461677
12.71965245698376 79.70348560951166
11.46462897113362 43.28510640612801
14.13517359384571 76.89102069449054
64.69542741684539 0.2978404212575521
30.95647134373206 49.0911309905249
5.385709046768394 17.10854601706585
87.6108033467362 81.16130922334762
69.05362682743191 41.67664688342903
5.005456112908742 1.946432559998811
1.37340912285954 82.89915743990043
45.54600268066608 78.19631776550153
8.889607388320684 87.37968486469806
3.517579002500618 10.8598510238533
54.48698796100895 52.14148019464169
49.18470867232175 25.5127336281164
54.83046592729934 91.39781269506587
8.424825955130846 3.97989309687243
93.31470163891107 77.48482102637779
70.7513709469268 55.61720839756266
19.02456395429866 57.1042458007222
59.83545978043642 55.89386799562111
43.22608210037401 76.31770331094729
34.96269524540945 87.31611775213717
45.50729381836558 62.89315877702933
40.13276850196845 46.79224629310227
17.09180598840638 72.97465545528965
85.69181563234032 48.84022609494272
4.703911893921339 86.63319114877709
69.42958624295952 86.28498912792739
20.19027239313969 47.28507695216022
41.39254946939942 64.12542913039319
50.81941668399993 67.32294494796979
80.73661976123783 6.904699761954348
12.43317521322292 47.75206643766462
79.92529686049176 95.33231391554398
61.07261823617178 88.41973806946436
65.23987845017861 9.824423455306668
32.32908807284531 63.79449652194683
6.866514192154683 45.00081918853269
6.017890679692068 98.84981398833041
8.280438590124733 23.14806571103597
68.37234488432041 86.23252150983518
6.205411950924874 90.88527809666715
73.50265544055185 60.64941341242491
71.2708122407294 44.23827037495235
98.19289461921221 72.5832387908137
75.71291606707291 21.97854258200964
73.39361375668896 43.38603841651206
59.76608706696523 98.61662628486117
97.29496679607058 63.63712547739997
98.57985139798423 37.05637206968056
82.028353566763 10.9075651085393
29.25958635567816 52.60728041802467
94.09486376781706 31.15253909641742
13.06892059660914 7.261052529085538
63.86263477514785 40.77221016283657
40.69475653417059 96.73131189224601
86.31115037328908 65.38720678075532
59.27021210874273 55.00771624914518
49.78919053089694 53.20622326683556
71.67169897075044 51.11340331074289
12.7796611875858 84.61097162371146
44.83671989612904 1.400983305728089
87.34221246647701 30.3640552648197
51.82404369049154 76.31183790593907
85.28785377583409 63.40624011109096
57.60848374862674 91.36327490789185
91.2899521013625 63.32855951446549
64.25828600560652 65.04748652321068
92.1734600094083 50.82471098996589
30.58825309361801 25.60211223105953
70.91142370442211 2.285353598687911
99.74810704518427 38.53645334815935
38.09387584242936 29.49018472544362
15.57322819619001 31.86091612717772
49.27792994338811 11.11026694055705
49.00655701385916 76.51214160450017
17.0535202736602 74.72964586599628
47.77957314976726 40.53661805904784
99.14602013971384 40.26201486428789
50.57363930484634 58.89903831825401
43.43635911795603 83.65949870862919
39.55693008153413 63.67606746355683
65.98447613096084 51.86438057012015
23.80658570741748 90.51730372007511
56.47006107292589 6.2954059470035
36.18010409008819 10.93784351024095
33.52607821688009 92.02258337991503
86.85624919294341 90.38144476726802
93.25342579322215 0.5101440590714933
69.0734278772436 14.87911412662182
25.38810753075989 53.76474483536533
3.646619523036506 26.16015367386577
32.37880153869907 71.97310800335728
95.83666159195916 48.03084585086133
20.9331695677693 10.70883050649918
33.22483616394759 84.50777995315511
19.46591075055156 2.622972712380366
67.76663393302614 31.32031342569031
35.12675323471105 16.95739179798496
94.01159040543477 90.19857022270055
74.13203905393216 63.84336190520262
33.62973841190338 3.662979026502957
8.924065997135827 84.48224405318416
79.07518449936489 29.35820421416974
79.5933038072636 21.85335598539924
32.13117498546137 61.65970269160699
4.430339521328794 12.57274205708981
15.95980252041159 93.91661598133818
0.6861359207921781 19.21132005105039
35.68485451020175 91.87142470003705
78.45629513179945 10.1045551795531
21.11105987548413 38.47087383560186
68.20812050723318 63.37583903292982
2.280410598124845 45.85741345155952
5.445507491481402 23.06949123222045
44.51136567355849 83.64309772617328
40.80309122864778 86.47839509930324
90.28217356604807 9.608401177664401
25.37750483443142 55.66602068974121
67.47830230717062 69.71227176814615
17.71110006098814 59.99807034269224
51.42579620758117 11.3567562235417
44.52602582020448 48.37552078153848
6.519589243695342 8.419291963652999
2.504778682436103 70.57745745604885
56.16248808923628 10.95106643353645
78.1561002888153 39.39335427160088
64.8115929479866 36.40498904379882
38.03272840357148 25.05753425927568
95.09643938125615 28.48413151618469
91.10363751802252 48.85628573676669
13.70133112669576 11.2431718611657
26.11899659644205 31.68405393927872
30.68591197413958 90.41921123857999
66.44878265322242 28.50276828567608
44.70554931543143 25.59626613755171
72.32049951188341 88.63450426528524
34.74164451403079 70.51845643911132
41.00022642537279 74.44795903545595
72.03708799416172 31.80495836709883
91.48706938325321 58.99198449351161
85.21585267716895 2.828423729130791
47.31315184379244 74.50531333527135
46.55246167983172 93.70565471200231
46.64365440163737 51.42662854898339
16.44256332679237 84.4495933508706
0.4931095591069415 37.90022238317123
42.85847343700699 80.88636811074983
76.4446441029753 50.72952628220047
54.48044268724426 3.844710552231302
6.019857399556894 92.04458047455131
76.77871601096511 8.746138146432829
47.54683912031214 67.16221999756468
14.77657637850105 18.94610054442766
86.23446845080454 42.20396420117224
69.46254964507371 3.519187754497225
96.09304759535048 96.31316168773432
39.26067190530791 59.09841776944517
29.30018523649011 55.55190003712708
44.77635622524884 69.8472565193515
22.31173183785747 46.63787360178141
65.76626759143171 2.312724088905673
4.609440271965077 27.55903004253449
95.7266653879191 37.19108504777875
2.873881805797885 59.98175410005725
47.07045773528351 63.31810481446211
90.00766265198639 46.96609016513942
78.95263854962471 79.92972823559916
72.53667664660523 60.29163113840746
9.139329783732155 9.570057467495536
69.57876770716734 37.98784704430452
57.62538671189903 59.12501072285301
27.17011286606184 93.89378851062099
4.658447302147485 70.62324070862934
85.01896968783618 79.1987160888939
90.9481347189957 66.49496642282639
22.63479148236622 94.35001652559669
94.29054217033895 56.54779243586098
91.7359793196232 54.64897823325499
72.40360485543765 72.23052079807248
36.39260223333032 3.858965891823319
45.8903001978567 35.11962015706081
54.30163114151218 65.77826715202903
99.20824048302518 20.57257858680043
65.64549811122673 89.349140572915
64.98972940237476 96.53967677604064
21.38763550806433 5.027548789779171
43.06713394799984 56.37719157255417
1.441027339900797 98.18355734702912
67.1879309798399 23.02213463624789
30.8309321068945 87.56857035735588
60.83181614802211 2.394453577108251
59.17638781598122 69.35337272908919
39.7966738848072 59.95681370394091
55.82422955491645 85.44008172430794
46.36733220299413 70.72323888777696
14.75671837541367 86.54008450876358
67.82702216923435 91.84855873324879
16.26843176468693 64.67537898491372
16.50764132287269 18.2825743109014
51.9279207508808 6.866139954680103
53.407666071437 32.97637838168158
68.03330168246228 14.79747346709822
89.76457119711952 14.36850296677954
16.40657614307649 94.85434753084115
75.92641325649811 81.1665751125346
5.989181337633794 56.54157256596579
78.7876286193265 86.05207070625465
27.65322270358331 7.038099090046284
33.64158409077042 41.62156015034555
52.75684768500618 37.67348971427475
19.03582834067093 7.282544028252081
73.60780427340764 12.16267893244131
77.29417013162666 18.86203582150135
81.49761592955505 30.92323775455445
34.7351016140834 79.47182040472417
81.27830140978757 91.15415922128267
39.40194302552356 71.6254435165413
66.51633543453418 17.53934620574615
81.48103984549537 75.90329237281837
51.46430103710383 14.30161897057257
98.37402178794768 51.39459042693189
65.26357495383735 73.8209159768128
43.70160061427836 69.94762043140341
78.22434315245111 34.79891103248288
73.73481843747598 75.12487764035887
34.92682509296646 93.76672433413823
50.40995957593061 1.019592123240019
91.88066452096325 28.05850280165216
26.4083426953755 30.65745109189228
1.758753803856689 26.79259924526968
83.82249925378771 59.65989312482137
46.3492313068791 72.62433896018659
42.60101970819521 73.53069022342426
54.51418837549991 29.31041854692026
85.32964781231443 21.36404647355715
87.5040308851018 39.37254296649152
54.13514473649767 16.0115628426421
81.39926999596237 21.32411935885881
57.22116574348966 20.85426627088195
15.56247286053354 83.88402850769526
74.19817852339769 42.57346077091607
60.99102641857178 57.6006748168108
51.5166086040788 2.568504307852816
59.48943095315668 80.17118945722258
58.54426401678541 51.33247275427549
21.89262475395953 54.98649635775903
43.03923502670705 3.699811577843722
23.8946780598488 11.7765541503357
68.09622042165766 79.64815515903685
36.10995257475822 31.56269768371255
75.20712412106444 37.07737293939277
60.93438451736031 10.30767968078406
95.42490632000994 81.93300487934265
16.46845830115496 56.24356799919184
66.11070220210095 12.55595700154127
17.69507326572643 52.62102623535531
45.84709582689479 12.70852157941734
42.47014001518058 8.606960485299505
16.94982922183781 97.59825047491327
62.28195380672016 44.54564965898883
57.93663259524909 61.07101083519408
17.1084959276812 59.07338662759569
23.55409789983591 30.5526778162796
23.32431048913253 75.64787949335712
67.70464277391524 67.67983412074614
86.40187420085506 97.4114502928041
38.16835218284783 87.36786970915425
21.70749979338182 19.2845469747264
36.29630592908335 59.41566883674452
46.89463108989906 35.05720628416412
23.86895421013864 77.74221683801017
41.7798432097854 80.88972098158004
3.154631170272364 30.11402791731131
62.63455218178085 39.34825774873718
1.938564878042496 71.47674985956097
44.092647295559 21.90658473728123
83.5050732606793 21.7950050493608
41.61441579145561 48.28643676339139
36.1985190895016 28.54500431189484
83.18173910705521 35.35729056357544
84.55851865773516 44.94951475066593
39.2498903562158 23.47848779531746
48.56587920126687 49.41785307572735
70.98133738562191 56.68918324240383
45.77679190429127 43.10830582940267
78.5771776961314 87.10723638531478
5.569140198346326 2.795202278024544
63.34770268373909 12.01151079028188
35.83644035383502 83.59237211121635
79.43222234732522 76.74741881435034
2.220421422814964 94.22684237223615
51.05080446585965 22.10730743073679
14.88378140180657 73.01843263898657
22.38632110569459 73.4489219721745
92.61135292409398 71.08204526675382
98.98701028856755 47.58349928787849
69.33879218068137 66.95057123516069
2.519472551984775 83.20696727329108
86.12058992958222 45.98443939975083
60.75470176068575 90.50529466610988
22.49372924676756 97.44444550152858
48.98621753415046 37.8734842270859
49.02765766303592 71.85239417676198
58.27170046562941 97.06672003504454
91.40734893315829 34.42925572919984
53.72031667771203 63.03886896503025
76.43607689601663 61.72428486327083
49.94182271859984 85.58239544060072
77.38551761659778 27.10715098622745
17.67078011704197 87.24845933523623
33.86886133654505 98.4773156407866
91.52876677972914 16.77918614736482
27.56088682397169 16.47667178817047
23.6368124453289 17.07007212722922
59.71718666463571 43.23832523198897
64.10777109214365 16.20811990016037
99.26195279273355 85.18182486952647
75.99846536232749 20.18477731191346
64.05517645487134 67.16608121549814
32.19193393514759 27.12520384388314
87.2247626218617 31.54499527339034
31.40914260367686 71.4873444941893
37.10248132061158 51.94442934163784
74.40840984100207 12.83224555583347
85.8494264561416 12.55255627245683
29.75888223957547 90.99917515635956
8.668788123963985 8.57206376073327
14.52685169187266 2.663874233041275
75.38618858543006 71.15680029763482
4.052690861346542 32.87035193820254
3.272781703614374 58.9761077309247
19.8207094807393 81.33968173652656
98.86473831100454 62.61764712215786
33.75837550141686 79.00680503474024
69.03097376233212 20.72515916731276
24.09229016503804 8.521062291821702
16.4138071098232 38.98386852740474
22.44050766858197 35.9433491165892
80.23364902757291 65.55576924206945
60.4414421168113 65.65896111174931
97.36959718925934 85.80445630249521
92.66357353900257 82.57774314363246
50.62784266938411 62.58973395330826
13.27536570375645 91.02128053853355
58.64275234807406 11.54418989164163
4.161931681526642 35.96109852715598
22.93196528674164 65.98115719971337
80.71445328337435 31.68665129955042
81.27141965115555 54.8888812496367
19.45971625793058 58.01653966141158
36.52282438817331 86.3923764167855
31.58315082451114 41.94931737500184
19.82851888857962 1.616395330451836
36.95463396441149 83.65098300908836
21.84261162266561 4.105823878576401
77.60550249857651 9.39878291501344
23.38089263029467 55.9037892845584
19.58329655532242 36.01555823108333
7.697224405695101 96.55827430534362
60.0104032788558 85.87435563652478
39.78240346073503 88.35934742745738
76.59631821064734 75.89913359651682
79.55404479722948 47.75546815544391
85.79796634808902 26.18765787430685
99.66126174509949 60.53789540407327
64.34852351879763 6.012416786868592
25.92134689843279 21.12821913168423
28.70847474890222 88.34015943937088
49.16584289587257 50.34581228505199
50.19755518957332 39.25081338266158
14.66408678336254 85.56653309114171
85.24643211488521 56.11496093809721
29.37385390444868 84.03965548685427
58.76254943521509 7.958741966948647
63.96550672028555 41.70123842858966
51.41116726017774 46.70600783759902
98.15361204772309 95.82489452059123
78.02204746758825 49.25007173801355
26.27072321677542 93.36941133798136
46.77791009038813 79.79480374433936
26.19858684621956 27.83722081000732
1.450866085772675 2.669975009838346
55.43174514109256 35.02548227935467
17.36135014906716 10.80575578333956
44.94955382157459 28.42393904006401
35.94352758528109 55.07734340656643
70.64083378179592 50.66303755602684
86.79692787653292 41.33628782743275
10.39576777880188 97.35947120467742
92.53770519240753 12.69874963601044
13.66184581349201 97.71335661025957
31.62347385360157 73.66707459704577
62.2400707796316 99.27623886059675
83.19916759368553 1.898887543032608
0.4226398514279217 82.1768285795701
45.41732620482783 53.09176909332018
27.44530539273655 55.8218090716403
75.17026001933401 14.58385936837641
17.74249765475546 45.75883098870307
70.80397112149829 94.35406567543151
82.76027730540754 22.60331165420397
66.13121928884901 77.55259182113922
79.47013402727084 82.79362715423217
46.78345054067405 40.30136930980647
50.85306700460965 37.58974346131247
68.36779846509825 57.74828578198024
70.6099215648949 65.15715483986516
51.52284230415935 34.02108373458482
50.19518359413056 8.328853725858934
64.32658625810254 12.45756497171005
11.98979951876244 19.46455648676901
70.04112915347666 85.39361043271653
66.27415769399067 80.83114594604106
75.32768510030705 67.97508605802766
38.88503350603559 40.37978842654255
66.09107032188494 23.02300974495066
10.3181000167247 15.40338771390605
18.69273092446519 76.83524415894206
39.87796951846237 26.24709264439792
22.43836699623142 40.71287614223004
1.518354363182859 58.30203521519193
20.72927639026788 97.37846983371141
67.22847383165461 34.91350733311315
80.43816687088722 55.60699815149445
77.75098127313601 48.23133427998004
86.37315278155968 7.709551456849728
51.57064608197543 72.95276141289311
83.56446455376097 39.05608034575992
43.52838639064531 55.43751565642768
94.89217884454631 72.8263781769126
57.49920967712185 37.00659253974557
92.0403628216829 92.87075738163352
75.44172191774085 43.83234036192268
94.13958959267157 68.18805386944041
9.332161432909277 82.72897079418523
46.16867888151879 33.15001779799386
10.39394956034106 57.2866235375467
8.230618285614151 47.29158456413476
3.304825473940922 56.09814404440537
82.86272958701196 45.64860502952909
59.93070695076003 13.88217896866568
39.23787400482322 57.29008041334846
85.32225881056695 85.63435515819361
16.46475896077977 42.82472238053659
12.6520338658786 11.0826841770878
51.49525047583091 86.63198403736847
41.83893448767624 84.6059788955847
26.68565525335682 15.70450286596294
18.90365638141361 29.86377506986509
60.35563691678598 96.44529925869803
71.62388646383231 30.7723027925797
58.89751425272938 9.710297018879478
99.80610626130988 27.45670556924363
0.819597414902369 83.83895511586502
63.45346165455211 6.483997331032652
55.04445761169701 77.22922034631449
78.99884659152083 32.10717768009498
84.88729196966864 70.31554341602794
3.603503090533198 36.86452030093914
62.6141557186055 90.75646322583819
40.34435967454282 49.66444817641089
37.08406760818942 39.87652663935042
74.74073909920772 87.35541105620918
69.47852273320788 97.94678319133509
29.75196627664167 66.76317724298934
13.36180979864102 17.76021891821391
68.946001730795 68.75614886583379
75.37673870708552 79.46698757396062
60.97502911977118 45.89104459669623
23.71795840115398 6.603094172791741
98.74890302878474 57.76790684716016
64.96937664472894 34.68893814766776
59.89670874690518 25.89169496208497
13.4734234790947 8.299894044950054
73.15038029812504 23.49541643335809
14.41470849194144 17.92582739181947
84.17755119847342 40.00880684702186
43.44481608363683 44.88111333868562
2.628397376164458 65.82954304466882
89.12190607896486 86.0774874173956
42.15405790126231 46.20521322119235
47.35800385968374 58.7635566223875
54.36471259327733 97.21945403790829
76.68132771389534 74.85602718240213
25.610348096818 61.831957076894
27.18047628074804 59.20404137463408
85.708348858609 11.45598819765877
28.04833250327992 79.26183550279794
60.63815473006617 62.45998612611467
49.53341893012767 60.69331210501063
82.52951017722637 51.3610884449366
19.70488256321779 30.5201251775071
40.00465922297612 24.15400038491309
23.28642287332255 98.13482796995562
46.04602002940378 13.75048128198759
4.177776576966093 61.66216260397658
60.78401457899212 78.78126934341486
2.669266778377625 51.2221916531721
98.74306239587413 14.41228956052543
64.35867060375098 64.002059317952
99.20918524023288 65.65337553081234
94.42137689347675 91.13049505743851
22.10385758945531 12.15171526849534
47.11167878972176 7.741537033958292
58.67570233811838 54.14323822639221
97.75839249620161 37.7531909344735
42.77365181034855 77.22437708316814
36.69886266346913 76.29061498591308
39.98075009470715 29.47077050542623
67.84274769767731 38.6600189873177
53.41827306171084 52.2424171834708
28.40279908503821 44.12378356190082
53.42475164620981 31.90206097509239
46.2299970284422 17.13497482430687
65.04970950642637 52.42342324959885
91.64215471079079 49.83983683166532
30.07549055293313 13.58219537813555
87.02121522756367 78.46433877881799
27.79010128719444 72.8368937015408
8.641366746025703 41.69574250102857
90.06819087840159 50.66630752989405
68.17034842837255 32.27241312081942
30.48970778346136 88.42984807917958
47.75164155793332 87.30972127667869
32.03427656482044 60.60729390029537
14.75923617958843 11.40439899217495
17.01052940259919 93.89574847321194
48.23647437171672 82.8191142355503
27.84241417777803 1.266952109601184
52.2599004585451 39.40114811138181
51.3091487594746 93.35483116084485
85.38577582745177 28.01049895755763
31.35879359949703 30.34077076853309
90.67575327073342 2.502761692808582
55.900916160939 58.34197534949962
22.64320215047525 44.48540830762045
32.944916882571 53.4271678332901
27.76524055844879 4.156549426850419
15.95327151958658 26.79751966892869
7.738497096835824 43.344768040117
14.04179223138824 33.49116357397727
21.90721644061805 1.18719560128671
20.56663126313216 92.57157818913812
13.80708189250469 69.40854852617987
14.16168376713297 64.75956364247679
28.17188414312576 49.99420183504628
73.6488909148967 48.48994205284778
50.85485562027906 91.52205954226618
48.55040168649624 0.02738227737761614
53.96997212357562 69.4797479357981
52.54880893402027 29.15055730581465
44.24670923701854 91.97050316708093
19.60264321939839 45.5174033912838
41.4990548760889 8.172366285905916
83.79195422051602 22.84814896102626
71.69912609895329 83.82839023119134
34.19627522677587 26.41597055915464
43.74123131510721 92.88698880159039
64.98528624028246 93.69140317048917
33.37110590261899 73.60898787706527
30.03973523366042 68.8469595786317
12.69117935270205 35.07198189556051
75.26774010231509 68.97787086921412
37.72882921473867 18.09500514877374
87.1529906491791 66.14457366167663
7.998837231604458 95.54313817168551
65.60409203302375 82.66764153135139
84.6246260284218 39.05045021093797
16.36514882416814 10.68223662676412
99.3119946900444 68.67609158809167
0.1174071296481562 35.66942164967259
36.22842493088086 69.57776044380211
98.49412278841378 94.79726096059743
18.06606079605275 1.129035422034558
64.28070170674584 99.35179586855239
79.74650507664039 6.514373382767848
43.28881246333749 34.00933807688048
34.44862593081126 88.25552388476616
98.97752453369402 90.98794591107277
24.59621153240532 50.34378085268278
70.53694891732907 89.17442973831572
59.18644003367571 21.19294030367475
11.79052255489479 34.90804723394043
48.45688995979867 96.95878865326917
33.33185415190484 93.04978872198618
19.8966672046693 21.74017768533755
13.19321647504279 44.17411459981083
79.10122609036493 68.05685855389879
83.64129309020799 28.58224684900616
80.18564566876242 4.711270870682388
22.57113867165573 76.43579718136395
59.7632007006233 53.99853563191493
28.20627868351994 58.61248196899894
43.78554773791568 28.25208539009921
74.11336639988733 29.34111263907637
36.51681347198485 23.36557585893205
6.205237337260583 16.31947288727608
37.99584155182581 62.07201990749331
47.07579485479177 52.27241539245239
42.50491176276182 67.67729643629491
82.27478209867004 27.29429428251613
53.02903582554361 49.51187259333464
27.64880501565019 33.20622999054678
17.74024728836954 36.43277054426033
75.23216123025725 42.78672901646846
72.81373028633034 82.25405296503942
96.54587993620552 98.22902394742675
25.08646361992436 74.35866822923863
60.09956355178441 29.02689286207523
9.569588101184118 53.22849282674455
9.184929424798838 62.18135334828245
11.44152503442749 80.91127506808361
36.71728882239363 91.80614682278414
86.82122039634692 62.299264527989
13.80166190337517 71.25005550564397
89.91033665632685 35.49551043039951
93.00657952663066 96.84091182896354
4.130808433760673 46.69408403784615
19.39021830062139 92.38466295407427
56.70013795693134 85.93166645224814
51.47978424935493 3.615128997068423
92.87904040607472 53.38080922156202
3.203408980934489 94.79179774805108
48.58850801258416 89.98992523155898
96.24140703000791 25.94203680179509
40.90307290390706 60.02128618712891
28.62332195368345 86.14227231889237
24.32058124242152 79.92061043212919
39.92025428920143 72.57171750033379
68.58011807131901 28.56053378038148
66.48535154455232 43.7751128778764
61.40778673570873 0.157106037978442
88.30633948744683 98.44870054688774
88.2213739290014 96.18735253274335
69.54729973450407 91.6713090722297
46.43247036982618 62.52742252721362
72.255150888073 27.27102625495536
68.96234782789536 52.08377569954741
50.08073342681183 73.86853759662127
15.63410956550176 27.82040268949319
43.45764449626977 36.86539928120891
87.51903766494172 73.247363821368
3.929185671819412 42.40605909496008
19.74730137284832 6.425394453503714
4.867491124465757 7.13830563630318
85.64787738046684 33.97234264631813
67.32991606972541 24.82272767372686
20.56800869989023 14.55767769940354
91.9067140128048 23.34785283757579
25.76429340050166 9.184782221525321
58.29794556375176 76.70861301830766
44.22602250188045 72.61575458871282
64.23981141586752 37.2313530296904
69.36169220514242 22.80416564985958
55.68389136998834 76.39340180521708
58.19409990850075 34.25954927005218
31.99551755016654 23.07977242719256
4.679043658000021 22.23695917775854
61.82099906457227 78.41539939275889
47.40242398501481 42.4073897122293
81.91261267905085 53.13591743712094
75.65251839462782 97.61501234403161
81.5235639146418 64.15509744121057
36.63728220815326 14.50866524490347
68.68550046875997 67.80491130131097
46.80637543149533 66.4483715655329
90.19130965028026 28.12536066186494
34.71120723806638 68.81872514347593
37.68238979227566 37.80939881406694
84.37496564123801 87.51003133576425
17.74200449444502 27.37641105192758
46.88989578245614 71.69372798790178
55.19898429579526 11.04143526609377
7.270985413056612 90.81152537685782
17.378476053632 89.21150285453272
43.4892912882864 29.23804215443815
45.52151275144619 11.77477043406058
58.01769478349117 98.13385670973678
10.39278399216625 26.22074821515104
42.2116852132812 38.30719298378749
41.90621200809792 30.48391190511401
78.30997513445239 67.37018497899055
50.06149520320574 59.80514448983949
20.68454014777199 19.62905335025029
65.79729344488319 49.6537618905018
24.4105130469887 94.38676992532517
12.2920108847791 60.07843249015847
24.27864852368459 39.60582564665262
89.26569423026929 84.38818914178013
25.34772831613689 30.95425121973328
88.59308401305832 70.62197916868102
58.27180282793437 1.065410045242414
68.39776562355605 24.78167579914598
23.00275789116619 34.0754122413461
52.88598591366181 91.17393076848231
86.12271837249487 14.74310604553
56.71418627774556 67.2170363647754
59.14279051612546 38.409975848839
68.7574262965849 59.87304769060635
94.93644608114819 18.15155369472821
44.03997366405489 98.22748869302085
32.27702316483044 94.92270525849165
82.02850371994613 43.60275013804991
55.86368092677063 64.79090210197369
92.54175328936108 89.15584102048231
48.2114584398722 23.79847712235324
51.1591245560551 19.85270868622494
70.73066334416318 21.68393175132907
8.191892763796298 90.25414937927877
23.02905812711352 72.50052480550239
92.99050111667493 7.847120253709954
80.20733430126252 61.1786055262386
53.73732694976653 25.76549802294144
38.7870594187208 9.025997758889647
10.4789225357177 55.25214692906528
19.8760479398021 68.47845866099807
54.22901528290851 62.11090451635167
10.69457948533275 91.91381130323145
12.96253159422154 33.23377950912823
26.79473452061739 1.428985411665192
24.29800474489778 45.8810553006734
58.19351426293199 72.97583566362161
54.8155412218556 40.52001098643277
2.080502144289531 24.70661895493112
39.90087558738468 27.30132732185511
16.45877881688871 79.23270990835555
5.282146206476575 3.823342384513261
60.44656219544626 48.05244242137221
0.6588275896239488 91.727300902651
41.66440029096039 36.43114729574619
50.38536981410022 97.64377570732096
62.19445028894801 66.9599682365495
47.47283990728043 90.0707485060137
11.53814884448148 65.77872257952815
6.682657620900319 96.79481765310032
79.22131046429388 83.88565178310284
61.70149876493838 46.69780600110126
58.20250565753071 81.58086024935717
48.43739168638081 42.58599646336529
66.43446773047772 70.04999669878227
55.96117705935968 7.304378705518417
33.96191007228837 40.57559192075717
22.54473986595835 49.42231439961459
96.90555058836577 11.70111260028178
96.05363666550788 61.89221899441929
79.33962117191612 50.54232381284506
72.66788622075107 11.50287554869419
60.08803711565968 18.66416841209921
70.88423114794246 87.37190399711426
18.22715915063903 5.439183614954453
52.77264116729492 71.18648228012063
90.73277096880342 68.61112119640589
13.54168618550526 43.20894439985576
0.6220301869283461 77.32530326437946
83.12253544340386 54.50067718987432
93.30545110216183 58.05285072840628
18.06570084213326 26.35201767830718
24.15341206954439 73.94553804735554
16.63099679717096 45.59246419260933
39.82001960939258 92.13630750060423
77.87910780817234 42.8397653429463
2.590817867621456 11.33249197903575
71.85650215663186 82.73473622754952
57.58693596554188 6.112213574342292
11.61096555934214 10.92317463248476
99.59316496586267 86.22533504114467
47.90813730964665 12.84336759695873
66.73699374679691 59.11021641238872
92.42751637083734 3.336199871744872
87.91185038597804 64.07987401796737
42.95237301555858 39.00636445447215
20.80291420870231 26.41081635406299
56.43659585290101 35.5372801842016
3.921815176799203 78.61300883208661
28.36902872114161 39.70735823345635
43.88975917154951 15.8814586444109
63.40684855710506 17.0484581348703
69.12799680770991 96.35797379265203
83.25302323669159 8.552542921054124
89.13261918973078 93.45331055640064
16.42126554141202 5.970117202488623
57.64625724266511 3.171548890441304
7.471290894088797 93.6718750856212
18.4746335688911 28.11146780847545
31.4928273532492 33.24375296520349
76.40911999209359 46.91225126683268
15.92812800906046 36.91068500878015
31.59559592708873 25.28550186828234
44.77306113936566 35.58397181553113
87.32689483601807 42.24151350621187
77.56441177782611 94.20257909170256
70.76196168201284 40.98298822711959
94.36004101495377 50.78898859974987
55.08075590496806 60.26363157256833
47.63741056740195 47.47983327170376
49.7123042360036 89.74928878718384
79.29450556664278 63.83568764904121
16.18265581668737 41.81701685070925
6.613341221158141 88.88815144830613
70.24533052038718 53.49516999852794
81.19260001320646 5.078729473433335
95.20893039364702 31.29178766727184
63.13271014079917 76.99261512720358
40.6758269672486 32.81268670494796
60.66214177118871 22.26302815890504
82.29825293055404 55.24044401988493
68.85680560081184 48.75001013972351
15.46476867705098 70.25429858934378
85.98411295804249 13.64446474117014
37.97358242671577 43.53991814074246
78.80919643343805 57.09826147322813
17.52970285282551 56.20964602223738
78.79663179031893 48.50608765919482
22.00020647964695 42.7141719563654
11.6072514658455 45.61552218214252
46.70809575333673 18.12737839765346
7.86424411484381 87.20935521745186
58.78440685267054 20.24867476109281
89.55179610399077 70.1520033490667
54.10930302086857 4.803908730418299
74.8120646363224 47.3518383253796
72.70653901311971 61.40191061102848
44.7391064418083 12.54698184868504
77.10965072524222 20.11606041563811
50.75700843549066 36.59896569461971
36.43912858175045 92.69159331046659
74.12349804807869 96.00029987437075
72.73973366038392 76.73223700769842
62.97980406967795 1.381905528781183
56.34395090621388 27.16140278054975
23.51724946636565 81.53105475386809
99.29119038955201 31.65903154265853
80.06263415027939 32.43089620262658
53.372156145876 10.74800380122466
13.54178876566757 3.408871219724636
56.28387519488237 87.68346232808182
29.29750161833931 44.7290535077092
5.817952506746603 42.32939093682857
83.05450560149156 12.38233229419132
78.59216726010557 75.08456470989429
26.34680387799012 76.89393645599139
90.4042774253045 11.74397417423908
40.21563335699474 13.67771763953672
78.34051004373276 30.13042744522148
6.864603693719936 5.206648972315622
76.15848148043013 80.13020902148305
22.61074554345943 60.91536704242203
96.56403778367243 75.40598753926339
62.83719099638942 28.39742658675981
7.014225099736449 89.91479054765665
4.378935710705838 82.79010646427908
9.937544907985648 87.4988507491686
96.8212191864297 29.81864460158855
89.00387139250009 23.77903339226918
86.94115146554522 68.29693387236108
92.59971969375849 27.34162883516056
93.01894633940928 64.48753279760662
82.98512525072802 49.58266101563431
75.62226179073055 17.37156604854607
23.37726725243516 0.04865424384313674
89.53025188974298 12.28776147462729
65.19205246102295 74.91576924484167
52.04511152720653 18.10025719476028
28.8663661515722 48.94827186274897
30.7592486789012 67.18248941420934
54.50572173857318 28.2766180763956
10.99601188574644 6.984840223920524
89.36372138508732 24.87190579804329
38.8535166304741 72.55960900306957
67.83140340179418 68.70002169467486
27.27839331063351 39.8526031659361
63.82013280856978 34.58715761621858
0.253652556685492 24.24260300366246
82.88479991873996 73.32791244108527
64.03355850518346 42.551551494417
69.98893341743491 94.95360041482327
20.80150488224507 65.73187242708825
12.52704855467096 50.62216004281631
45.73586573991388 89.20338896780693
94.47349926241917 45.15075712039405
31.83676459985927 35.12386073824823
29.31899808072219 7.768342976507513
1.440854949889832 97.08599707042046
61.66479663970743 9.623320155498828
16.15455367469003 17.24840165789299
25.30159947796661 97.05877063083636
13.90569995451728 36.39767373422351
71.46281161332885 43.16140559381908
13.51351836337408 47.92320759380335
79.71426133185626 31.38308887151671
54.96679244526408 55.66481191410482
27.46518872213747 2.284079242602196
15.33342990764417 1.853806454594509
87.92370365827978 54.50583654924687
47.99423542884076 69.92463766906502
57.07418956873327 38.86561394727914
73.99501823131368 4.507670887010675
59.44233676877178 19.43888566118248
94.18199480729517 25.12879710365141
2.714876384571953 26.49363894153819
59.5240681521831 11.84742675774101
96.47656971688625 40.46084036019676
36.67716922110792 90.07845140138586
30.56072813481791 65.05867860327707
6.889194896821764 48.98043264829012
33.16594117698225 47.11391841871385
85.32941403659076 35.02252103107853
0.7296203597780129 86.5742033103396
50.5586604654674 34.52553832280536
70.95554244427834 61.74017346392399
29.2140355895726 12.78828789690228
72.85510211195091 41.33328126459269
18.98040652177859 81.79227186101781
81.62174092008593 85.08393344382293
55.81091737305521 73.51928101749375
46.11673775018183 94.66736260923211
61.9399077206687 14.55142740886702
88.1997156493201 65.82441471398275
16.72550883488735 61.84090882460739
95.61612525624038 64.49122887879025
49.45331248837341 74.6989868085705
16.17875144524991 23.04424943806595
67.98575980372158 12.83497148792157
75.5984404269832 76.33222677248715
56.98683779240179 24.27338841331315
28.5159693230087 30.0986224662236
88.28759187268744 8.637565964990833
71.18709185658133 57.75941889194872
39.01149391479679 24.58916180143525
67.97386602439602 55.63357197414872
75.23527032268709 60.26799165726837
97.69888361899557 3.736364038204623
77.51604155353075 76.52406253595203
80.61127031248465 62.17387429260251
22.58761442931259 95.31638529344279
73.11431111020826 66.45592261355036
27.68714545319622 21.51921656675987
2.304508743781938 53.15141536764493
49.3759649991751 81.15247158540284
16.56989400683634 86.68248437808715
48.57851535009629 1.11684829330049
72.65246317899603 45.88877248535291
21.5721363894613 99.23534935534633
22.09137380134504 8.080630475099374
95.57858535247858 39.98652826320785
91.09553117914864 95.51996437534551
89.34738842842403 10.16081798653134
17.15869262163005 78.47269232176241
89.45726583758565 63.11915911430923
59.0479163872985 18.42566294373685
96.70827545456065 91.38783243707771
93.86952428947293 8.435098470000449
62.72077222054229 46.41985800806339
64.41504625030585 90.89948653097066
4.080860472632017 45.66140804764904
62.55820480019177 36.3937753607857
67.46291910239388 83.58779602844348
17.46145407279707 94.8225310785501
34.69805334771844 41.38485267907488
67.66167421261815 35.87281829245752
78.14596092297988 23.40094104894957
74.81542116486423 90.11769067072575
53.2910256158976 59.60599514268208
7.679698612682355 62.99287786708691
93.04433074377839 30.96693470850442
42.9081847211396 1.593462011733846
3.138370529854948 45.2224801946462
44.25122811291979 70.80421495199487
91.71893161561243 94.76167675156103
12.74661448671803 24.46505298949984
33.47223992560748 99.47565363286272
3.042695862330278 67.73666492853746
81.87214908169881 99.35980417505547
24.34985499159385 53.78967961533436
91.87784292606294 78.64781716389649
69.50844967013361 30.48447027488276
82.76440886211861 74.53139252128004
79.805852762692 57.3767746714459
78.7057343202063 15.16814560187992
34.59421560379975 5.153380685193714
91.33256683433818 38.73719158621564
47.4008787668818 49.45464855227878
80.57534570290926 24.94711517744888
39.29543982460046 19.54992508607726
89.15687379099847 6.984457894130552
88.21885096036775 77.01485730910974
86.28880912349422 8.69814494165696
20.8853972859316 70.46206873501835
26.16971815579686 83.48305310838411
24.78564726299862 15.78017948560547
5.108101081644675 67.72468107966026
86.61038215420706 72.62695449265054
21.0437260155101 25.33982673542073
79.84836584643172 48.77510117010851
72.86947441520836 33.84764406543216
5.126450574274203 33.16517634808342
28.85940928085972 91.57228065971374
91.60836738745812 91.89197145344916
42.44028136106681 48.98990075009616
9.139293240685749 94.24794176878433
66.17271444039659 95.21548822047511
64.79959836838965 68.8364574931604
85.73117576206802 18.66103248528613
11.5937817264149 88.29576722961934
6.84687342995987 20.97150260380787
68.75667805642176 5.513015875674362
70.64987909340907 38.1536354695246
65.0419985173491 66.73882015365409
70.69543056069359 15.97680357476388
21.07989224777081 7.753151344828044
92.49857903160107 14.96880529010308
97.77033512739568 64.55712824226772
28.51026744755151 2.124911612199067
55.64234242060424 56.49956697874708
9.958975993895793 95.01230322325108
41.13427016194067 65.15203264695137
75.48803518903436 94.74099762295626
71.29371960879159 72.33002447409973
98.84605198885035 16.70989695039057
17.14270844596745 91.95028310358555
10.622382500351 53.35056588159448
21.97997467620392 51.48760760806417
34.09633596279146 62.51881872571838
82.65639527156483 25.46032578292608
99.40352469658308 74.41990869008143
91.6124442522212 15.53919476506789
67.59366449033641 43.34569654250289
31.15401151045497 27.42781341261506
82.08282985920566 39.79086801936634
90.56126046568329 29.72170979836252
89.54102647927465 80.29008571262703
2.490278571965283 16.85444197856875
80.21049273515747 68.24084423831897
18.13160593933535 55.24784062555221
17.58750537449943 83.13512591915513
80.59528724736143 42.33596971548258
21.29703704531833 28.22793473474104
18.59639920093723 18.71297544880158
51.32346060916809 68.28571251504576
71.81173690477331 41.13753872815988
87.81564208984051 87.80870336803268
81.78469485420516 45.43706755996221
97.0635112254314 13.50597314714479
79.79993255543904 96.38661726932699
11.36578157892224 41.13070158556763
7.159839564676725 12.02903696564831
88.36990572147347 51.46866354784389
43.53644197786394 18.22222467202136
41.47376954785206 37.57812968959291
87.65562369028814 38.28307427507289
6.452384395473036 13.62121613910793
79.50823184571477 90.73057761646082
58.11381744883849 14.39171384548068
49.1945535503245 19.87397182722134
47.67589181897275 34.29012669527805
12.33533173258997 41.72303431451417
96.36010940415299 70.00909240653905
4.984783391418031 80.07337006952579
41.12353247533591 46.50285491887872
43.27431499974936 6.901532319588378
82.03133454419715 35.5033681596963
2.342538768177589 23.691282541497
49.00766405969225 43.61414527324923
69.63719017903431 17.8073517618297
31.88272135551104 79.1190243941746
68.74893680502058 2.737106087572456
26.32416401560259 44.95866394127019
24.79422241936401 65.39634399317688
87.07591702507706 15.17674197392704
55.12266689922928 86.03945905843523
11.62775116432773 6.094085837428931
85.71311090329905 72.00261734419385
68.02544116611917 45.19225415602382
72.9490348800538 8.448125792904447
25.92402689190018 28.87875597894704
74.34094968192345 3.453621681439352
65.24990903444484 64.59153005415472
10.90656218487151 32.3887130481813
86.86843449265223 84.38931964404172
92.22561870631777 24.31788282196979
70.46422618898629 92.19797947764339
66.49559941366333 40.31085238875202
9.689453153831581 83.70526927352964
49.86273528049517 55.1098296076536
12.57961514726551 31.21680895175153
81.11784821045555 11.12251985225945
0.6488273098051359 13.37836515966628
76.89088111176922 52.76134548432755
48.20305738103119 38.63326497722667
53.48220678985625 56.7456480582292
91.39238385970488 76.75664519631225
0.1064651836976894 1.490759416965542
41.52492085304472 73.52592910002838
33.46652161696004 11.73491330363413
32.52442973400323 74.18100516408917
25.1551704516307 75.40478731079094
15.42249138093341 58.14046221245828
91.61019081120155 14.39820692449067
98.19938974186067 39.7913722543295
51.73763860642058 27.3970832446017
12.67005133320671 88.19973672196011
34.31692290109861 12.32227493029705
28.29848854357268 47.22977026986479
8.374956833227227 65.89625624492673
36.42883167550588 97.22676878322962
80.89953785275567 49.03889758745082
32.53829742731578 38.90672506309988
22.45761865946987 69.58523043203105
26.76428223830572 87.31549056183322
46.64758592540096 83.65165118403914
78.18450941186866 92.10766989154936
26.13869415068814 20.05355354989332
14.76572310442026 65.68735341275254
97.17464524071862 26.45347018851185
18.34471914619257 23.3460492346648
12.32245156636706 80.56490947077833
66.80934623920268 68.00018812671809
44.25119003100448 7.341655381050743
40.70439112694031 40.81748695077044
28.65745825668432 16.17149968220672
49.02071956551844 89.05686042380147
3.068586552128008 44.13889690774288
12.06523134560841 87.29196426801275
29.6227231413934 85.78027721115245
6.63843089874147 37.43920683830572
5.726758058555002 65.11420362155496
16.26379936472948 82.14368986084487
44.02029672573954 4.149310617191814
62.60648537346973 56.296313490132
44.11099045672604 40.3870270549609
79.72346684009494 93.65849084611905
78.12996655864895 68.35505972313791
52.41013983790409 68.3780999951813
80.93959890055244 72.14259928453941
29.85546096441701 3.85243958917936
85.06380386689727 78.26871666722958
35.97279271581602 21.60024033014467
44.68168005617906 67.05327714832232
91.12866130330968 75.72454669061088
17.44820558268732 86.12454157554613
28.69988039072186 35.84243312557123
61.6362335449089 56.82534505840214
37.23640412156021 20.20006533333198
9.256549307091785 22.87032210571886
63.28766244053679 40.05470568257471
65.28410341567209 37.38747263137418
48.47928160884633 72.72954850135613
29.18044892115301 2.987127379661672
20.43752375625452 50.06553347056752
1.045085287828802 87.55096621849847
38.77183930920329 21.67277124790145
5.728980373294036 74.40873831985712
32.43555148943977 91.54334409137658
79.3052193384226 10.77321373830057
25.35991945241407 76.45524606756958
37.32264440014369 95.22790467732658
39.45235041743557 6.236791709404048
97.5059624341043 19.59155103811759
74.73200224913523 93.93987981315722
45.50567194113052 67.8582432069979
2.993790099408018 52.24193210173958
13.75923764478765 57.20813508808118
57.38406067168222 12.52014027265752
66.5844548827166 6.093330008930299
0.603664840821095 32.74091329017204
59.01993226498616 72.51056992925206
70.50755060709851 42.6983010462172
27.29925609408181 77.34950215007436
6.791148404179969 66.91966080202961
15.8327920545279 95.86600302451939
34.40213665206757 11.23105567517958
96.25668119076288 68.15814692819134
57.77462825756796 56.20374236494928
22.90102481851823 54.96395190303812
9.734617438095682 24.68358488890847
51.88444653117882 26.19764688699455
35.83400085711839 48.33153833862713
71.51601221542676 24.47831164383012
34.3979667292814 86.38345508962909
53.35954777649832 3.949518122047111
12.17244780239282 72.29895753188181
17.82428686248809 30.21059114904127
70.57160864557669 59.54437391410865
92.96629902043789 99.55796593260628
8.255831458487078 63.9767751663119
18.75153269655389 72.1622434915006
79.40200135425353 30.3683394384272
22.77044376309211 99.24713128017075
72.74990256817821 19.76642502937221
63.71294296464899 70.38214644867389
33.18900306381192 21.60425738459188
56.16243575602482 12.71915989535233
89.63508940127582 37.53108051847532
98.55978701258368 97.7833024316391
34.37983069310079 29.58341121011703
62.14267973159365 15.65938512326829
91.63165701020863 1.894932396593889
37.96743977862187 52.65163559991605
93.8696515943207 51.71524858318723
15.49684191850736 21.0023811771464
6.156737328040327 38.35714042094269
41.08836143274802 23.86778312904906
25.7923890775502 87.86129981504337
85.66076075242096 41.23480909176323
76.79972887542503 72.70200214364462
75.88518516208723 2.265044558015434
98.8345539850245 13.20308800796746
90.02701364738412 23.8880016783062
82.75976924737947 57.51996095555052
89.73586197748915 62.11847370787073
10.5136031598016 42.74334817521523
94.54222856105409 1.60541660015426
81.19624281622403 1.075388496403871
25.03658818842831 66.39236850575178
29.86910529500066 93.19270986760623
63.58538734637252 25.68113207994753
76.36325652673816 91.62011722926971
19.10314823415186 3.609703253045418
78.7475188526997 28.34503997889539
34.33046607508855 10.1118507313603
41.112218649539 13.08496294387748
57.96777105760852 2.109402294219898
32.17577798260844 37.01751924531191
89.21990000407328 18.13020586044171
90.85226804318559 85.3251406208085
9.790644262602068 51.30947646988277
43.55773171948118 27.17530367431459
77.79992597579175 81.44449327700802
91.84281513522365 68.24464820912792
75.59312693636099 90.86292057073707
42.67558603030579 47.96424523228275
70.90538071454981 36.33273963577114
43.14667823360491 74.45361011390432
2.309661057424405 1.006490784853121
87.1501261145773 27.38608698502434
38.96035521508504 68.69453101005284
18.34019843413134 86.48592187935824
69.82834834178215 5.334584208208722
69.49387369686524 84.47847590015053
93.4046465268391 21.8677311171927
78.77198377370281 60.02312949195291
97.68466646056649 50.5796831650691
68.76764439898388 21.96584595210069
31.93130294953382 14.08332906188452
69.37569651008671 58.10590208521645
0.809749284452144 90.4734993890619
39.00607990720057 95.96053076946787
44.50679852896116 24.63364271515364
28.69940714095272 65.27292179551083
40.04097630532407 16.47889466076209
60.2646776536368 45.07308823971189
34.73621116290484 83.50506048305127
66.18001967270071 42.03750784366364
8.237891115911827 82.44919153890743
55.96618514057153 23.64419478508957
95.15328743562107 34.08765371582809
26.6237950897313 62.18935974733991
87.90703682168343 26.55768162119742
7.672918618961519 2.234428118174469
28.3619827222884 57.46291325918909
25.83761162557625 71.42400116194636
98.87039331235701 99.99533271738952
30.85224915134117 77.54910773059419
48.62655901020991 2.195617757339996
60.17311806280908 14.92856235147121
65.12395047141493 76.00663420366415
53.74406529953193 58.60627633775311
3.575240323160531 9.747051214444104
2.345918231092653 98.72691026449594
42.89706509784683 54.54316881179209
91.11423505539381 50.77551504209906
35.52636964852618 67.34287601262038
53.36941157082961 74.93520878752913
36.75204708989181 22.31775367978564
38.74560036468176 60.07756115410397
18.09457091052455 93.96674732535207
28.04687020028309 10.81408505556496
88.77061709185887 36.87542133553016
5.026709670195027 99.16369952888476
50.10421427778049 22.64500047571913
27.26485093719289 81.00692905868428
3.161335138860245 97.04974960530053
5.777904990335447 41.25202726894287
30.99192289778489 82.88439609492141
5.196377767198338 91.45265344294033
63.51894214839317 7.522941944046763
87.82719270869097 43.22842213748657
25.80826556824687 56.60634342071235
21.9137481477237 70.53943119797864
38.23097976120322 89.25705206001598
34.65606105980814 19.08787210311674
16.17086616804557 37.94950476262585
85.93281226190119 53.44694646002025
43.83148098470194 66.31437565713708
7.945808976904348 24.30196052152947
96.38052356490311 66.34594392115071
83.27225248968084 66.99868716208542
53.85283414302585 51.33286648306508
29.39391277342761 62.42328390092992
44.92865847289188 3.53284708218616
7.705383831159749 89.1650459104028
49.82027761089144 91.7219098706383
9.546998577409687 10.59321240867311
20.67422100676178 15.53908313597811
6.003677768674193 89.75528459635042
18.52426837395802 85.4963350899822
37.68219728693217 44.6178225598871
7.674833300704201 41.19647572353026
38.68967012800595 58.22253452645207
26.10060413905322 48.102150354765
70.57305905317378 49.48314312249475
1.590409653075988 55.38567616365702
95.10884160704853 90.37934005573331
27.16565829490951 53.07513272326439
61.61458514950728 73.46797436846272
33.3965453959739 29.8264417235347
35.09556025286617 12.98906792926958
12.18253766979073 49.63802007880577
25.56813297823421 7.296060595884602
35.96229105121789 34.28190047748147
23.64780502786973 88.63530104258508
41.5813176930592 9.249088333135392
79.53148837712438 24.69447511187196
71.75927802078013 71.32391968755421
47.95890170309629 57.84119044201338
41.52113078518644 71.67402901567264
89.94603815337399 53.51147501519517
84.04273324395004 12.79852031087262
67.07592220542141 32.19549995393456
39.27058418589556 89.30918050031978
84.71466195298302 64.33161081564292
56.33841791064326 34.4629493609682
23.32088656552533 73.50010993790268
84.06038190866281 83.95186921543704
36.49494356789963 67.6995912005398
63.44642875798265 63.38139529341152
49.72383917170433 47.53053849943967
59.23746890723724 92.8546114541174
69.67115066696481 92.81486491863332
53.63460380335638 20.32664966684394
38.80138307157473 34.76356850357843
90.25502829154671 63.78454910768502
97.27098218447085 23.35616954138198
37.14093373258049 29.05684590429939
30.68541963257944 91.51636250371719
11.351720201201 23.1209351521843
95.67471465761626 23.9534679578482
87.01152418726343 54.98450358197683
56.16656749538036 60.18358250666076
51.90491234400681 22.64051575239623
75.39645367234019 12.41782018084376
27.83159557083825 53.97928556891374
6.633998207691156 39.45135444887827
20.87869285775254 18.66256882355776
36.6879896951941 60.37400873055265
10.96549712120144 22.1051187129897
67.64507527406258 2.938119859691631
63.43705824424786 73.68857883984302
86.17049726348395 66.53574283371627
60.54771403281446 91.5342548172913
94.31351613842176 47.02517756720168
47.29775357244063 26.6911505277921
61.54710311270219 63.12762895717267
98.45431436596026 5.871755449837052
81.18825305688678 50.06810213430956
71.71878430303825 12.10704692696142
9.876258980773954 14.46319753355808
8.319632875079201 54.95636047877446
20.86700652150512 37.39858929337343
53.20751248197084 93.71761902595586
10.70676729188945 4.120725400618969
67.65764064660208 5.763131457130553
51.54560655436801 28.54275050197202
19.33383040907654 5.474670629858021
29.66504721314839 11.68725355314993
41.10900745658159 42.63069999633906
40.80896980390931 47.57318433796878
92.71958910513192 97.91392155835119
8.461208025923044 26.11567761655971
47.74435654542958 85.50265937905763
64.74555572594537 88.72362545844108
70.2428885608555 37.1601539356007
91.17548837905575 17.91396799186584
46.02626088295226 54.00111752880651
38.99118390534834 32.11219803815946
10.30202614081561 92.87944883782104
3.076643533779281 49.3354860760698
8.999121917245938 32.52738402126432
11.77442352139959 0.3532443481122524
49.04936983916578 95.08446064003215
73.81846365526958 87.70686902719373
73.46593966396267 98.00604800243752
30.89190283870344 28.48613248252208
15.7274595791852 30.71619638446499
32.39877641995985 26.04975051946567
49.01710547671643 63.44504837061157
53.4897305690054 68.48048981411755
54.75075201808719 23.45827440561613
54.29137244114731 54.84264600153652
24.32319122545999 76.05746456045325
95.18141447230794 78.23999889278727
73.04260463640961 96.21864066985115
86.16588494252953 83.61683562807845
5.921249417897801 62.35685795896547
10.30779145417562 85.72923406380001
46.19850870890792 36.94525451335963
70.28096774779769 72.40302599793681
72.21843479212541 34.67538243033169
68.91314001585127 38.81481849799428
21.56369748202097 27.17406396368412
43.35200464925613 7.967902359430263
98.02018515836743 27.13904784120293
40.8818503897062 1.605608008871545
43.37748785280097 79.96228723932713
5.459350951861036 58.63787773333263
73.84189927257945 99.8191324657047
90.91416067738835 97.4457387850706
5.622692466330067 37.2807557236385
28.98831540555924 31.9122417010445
28.18856527787698 52.90141069094371
65.06955889373278 48.64182169345273
80.31010783123283 21.02486793236247
22.84422803465488 63.07530065790431
48.61606400830118 67.13621477305789
12.70695444077174 69.46824451100611
26.68708631207705 21.85579710193653
96.86081296566691 6.531286401913157
37.50072121285003 82.75386847026674
8.919403699108688 70.62397799649963
8.851261108691046 64.91291603441539
17.70150673011525 40.27724637272736
1.770159041813865 90.44613028659055
69.01118496764208 74.80925675076342
85.19445552526912 5.116086921037486
48.67686059931101 3.26850566002107
75.36407681943226 70.0530560492342
62.39572718888108 21.77595761206057
92.16590600511 48.89708551142583
49.18114058873011 66.28170986546699
85.19532074006408 67.10063455878823
57.55407076293839 51.53542270233154
20.06856549607688 57.21443251144366
51.49596566497673 75.21653874106912
34.0045086945002 45.24385304645951
5.501118955365341 63.34013116133207
96.07055422374792 29.15332114745504
41.94542643774282 56.37345244549363
39.0180482190075 0.6660267588230927
24.45073954653206 57.6813148213193
71.88868478793559 74.06703944620035
24.50755313162358 69.98839526421993
33.89079462609661 37.63579515489675
14.09320043920684 19.79326768805859
87.92804857991881 67.85883690568831
71.29754932676877 1.269883905639076
37.69694029823657 34.94529866037078
12.2524567749004 26.61011928119408
81.39430979591967 44.42452798943706
62.16284073228894 18.73236386171677
12.65820242674628 55.35180173822879
43.3075512339989 53.50022406468257
51.37091064601783 78.09440243469608
57.67629967708385 47.66764395298012
28.23431708318864 23.33803783488695
93.46744303587033 86.40577467461723
47.19202383032307 84.58949408104205
91.02409783793517 83.556750217584
10.8342143963137 51.42484458376795
96.30646552601897 56.19980731733442
4.840675646339066 41.84707320666801
60.26633448021445 59.64959364486758
65.31167304744578 13.10862003475706
10.04798195610993 74.33774412958786
83.59625663952342 51.62584207816724
2.171254501548917 37.54823261039552
87.93942451705972 55.59237568070753
12.72939532986507 73.19243105572529
56.1158489388666 14.97892755415425
90.15216840400188 21.13799195665944
34.91938645723461 34.45759784777982
21.65571353623482 36.6684839748136
55.57959947445505 10.08139736537852
65.44260056937377 35.60046304999196
98.32556319373387 40.87151687584063
63.34527187607062 74.79504761317371
39.05357014477463 61.90560068981348
41.93183084397762 62.03993094703646
2.350339997092795 50.17332676502268
31.96555962112539 80.22102042027174
22.30613035510555 31.89951536594289
80.19444147922671 26.7781466954956
30.10620844785484 37.4717190761527
72.24846182250741 3.870703134669814
70.89520090443224 68.27585980547302
50.26156656514259 93.61330816233443
93.16314526182893 93.02786834898892
86.82080863942872 12.99869405593156
45.9094453655849 50.84747295225257
52.65725573615798 27.00349611927727
88.9288855774806 19.79730596876471
14.34956078892855 38.47090393722177
75.47363647049075 18.39460053700434
39.20387681652564 3.179049594868642
25.38601991596142 94.99202775168429
86.33062326363587 63.31742148668886
5.172884334927796 69.67412692584021
40.34568365486287 5.598030231171594
53.53435309976007 61.27928982682769
57.35517000066293 84.16544075838381
54.03313926708399 80.83955173348734
63.26620279355507 99.33377853818389
77.72457463567568 5.942356444391676
61.98626169208519 45.61913036194547
61.04796498489628 33.76876029478643
26.71310095723695 4.303573570386323
70.97809939632664 23.57165242407967
54.80276807540231 85.03636244549432
43.19416128392772 5.834090928678663
41.08083636419809 0.5134093614183387
21.86033503190096 65.83199554531393
77.15888519236117 43.41636759490643
36.23134565128964 0.1235311228640767
69.56967591423837 59.17350223323378
31.68769987857343 11.26433960046735
74.19505966754274 66.53431890169175
63.09352366939626 35.44442890937515
84.42248193939712 56.88066771060455
86.55760308556999 18.00101422787204
88.05019265658414 4.360185366573168
98.94690103046095 18.78200966248878
3.125858315926008 24.46321044189947
13.27451198267711 58.14605613588795
12.23982689408485 10.0531523876086
39.92310010208104 93.98795812684118
33.00531598918935 44.84742703004208
87.87912750809669 41.2506268658348
0.803357226161583 4.485663341786236
95.19831920731116 15.84416856042044
63.50844068370191 8.593149318414829
78.06693828291979 57.83337305099202
20.36737973079075 69.46228943492667
43.92808621886738 17.12940874411591
95.97454903158626 80.97473802045204
75.64260546156071 10.27510103049766
55.96115311342644 98.71474869064834
71.29488742347199 53.86464119747009
54.22565522108778 63.96323623614774
13.74276326227309 86.29783642604779
66.33681150792 72.21384709540938
59.38147249613849 67.1787342026211
84.86442061235196 57.89390585154617
92.67225640642668 29.94645046922476
73.31603115211273 3.666580164866112
58.17139777803701 82.63790780811958
5.057674103831631 87.69095766805684
35.34826371584084 92.81253732752864
69.56036627833114 49.43607533676242
82.00259402795558 16.86041676928996
85.19299987604882 47.85811213021204
57.20989207218287 82.01615934279266
17.01521982526334 90.75681692897608
40.97273653040881 12.04299096760635
49.68875338980519 4.884515057532856
9.969224497321514 66.78586916721979
52.85212763744665 21.00463930879497
6.809315213010796 84.04749754009308
90.69123322228369 32.48985107297753
66.90951289518377 29.4424605089659
70.78634551160482 28.62673465730521
81.06561071832427 46.22327961793199
4.003616169258989 87.45671562815248
15.82872370121012 11.56183321971605
90.34045254866835 80.94020819962471
75.68370796325509 44.87076729115829
58.3630284311692 88.17605015869987
17.7601593419017 48.92910014385473
97.72324320962485 79.97341140787668
10.2059860677023 27.23540308049074
8.764592843434048 89.29141943805766
87.53547386590668 89.52833247620056
54.76455462945504 73.32848878228242
80.51670337181416 81.17677890874823
43.48862382396901 48.68316649049457
11.23193401239256 26.8761614936483
79.29764779400536 44.00301914139474
49.61708685456671 3.752969301523094
77.4474901828969 17.75010215838111
46.4927853127461 24.73898068655931
94.33303770938657 75.62451591381539
87.61326261026122 25.57329332204309
13.02827012633351 98.58739551818589
90.84618942740127 78.9089671457744
67.56886849394435 17.63248699038387
6.446829029341878 76.45919178510636
8.953376680006077 74.41226042061648
97.82647692315608 93.9960916528489
68.21086988042768 66.81723158953506
19.97459737958004 87.17772062978152
43.67631974663713 52.47014637348115
39.23853642444941 15.66615103523105
91.62076618597109 55.71748439701356
69.180390715569 53.12457016325281
11.06814638756527 68.62500072932302
47.27791270936159 8.893705035644107
31.07982186948639 80.76013054470606
32.21189101452492 39.9476207464141
62.42584379668497 91.83550114908049
0.1411145412185462 83.11302897910372
57.30678252418151 52.53397920885126
85.07324878219983 20.34830917959934
24.78441182442026 71.09329867473976
16.13519717293054 51.46759190738933
61.00327267990502 69.55851878734062
64.66644082512553 58.31247825074056
90.4792944315452 0.373476582860986
2.890554545882658 21.64757889994694
23.44371699645406 50.09965489356878
81.12276971085799 17.17048058545199
30.90452201769208 68.22726790695522
63.76419397428018 46.16223314991058
13.80145530005914 85.07231377988973
58.96275902595971 4.783462259812682
86.53743360155799 25.39334626640683
70.83918660399817 51.75297267231523
91.49824815822598 57.91169181731993
84.10522438723625 43.9151456576697
44.32163481155556 8.397999317961169
29.06929517963583 28.01213744381761
62.79142275641981 13.85773179054175
14.48400881094704 75.86814545494028
49.94736247865052 10.26931077342835
74.69424633678945 24.61993540213297
86.76939834730564 50.69096649536512
51.66036936840601 40.32860070230917
43.84461281241214 94.67666517435232
53.53020900967545 28.73384107253725
13.27564561201394 1.408363460733511
15.46465835552753 18.09790071561175
91.63093120245649 79.7221518466379
42.36790488251221 97.49529726505111
82.03033314549474 91.88385749166326
65.15564046950249 5.506874016066952
37.2014140017139 59.26973396028677
66.95935445876553 13.07089103170961
65.43183812285862 40.15440055667336
40.35511884218378 91.18404196891862
74.17804696846432 32.20263059946363
46.11798960127339 60.62210432839709
20.13508404972401 18.07462791003892
40.13466700121812 50.71760309218606
59.54244077030917 44.2486509309123
5.828611816925527 93.15454243708284
52.2951793895818 97.847926207763
88.07098647900014 78.03782432452596
32.28819545341342 10.22193852677943
23.77863516821703 33.40909586974107
47.49624004590135 69.0007875182293
98.12970652158334 0.7264035727854145
4.795032972467847 39.86052077013972
11.29057328295442 99.37390372564219
31.33547659466085 7.447242777126862
6.824554624041837 99.64294265454136
59.15788969025692 83.22369396908873
7.582958881352091 22.46764889548286
35.34332680835927 84.48895486093532
35.09257862379778 27.00222159795925
91.10558856738572 46.97724761780758
69.50050738727086 65.15370345441465
12.44666018816684 39.06083664261592
18.39328826681576 12.80958168139332
88.9267359393186 48.79638028482612
34.01174684649447 95.65011829013183
82.017062417376 23.37758497381662
6.66119532440723 2.53955668616376
99.92572824241957 76.61030338569257
99.26968143364434 72.52335087672701
2.262327321956157 56.24947687123777
7.857484026657308 53.93986425100161
75.00946521434527 92.90517745398374
58.38617785390905 68.65178559968687
85.5410004639588 46.89988884214083
6.110889779940299 81.81985278809869
4.13429519153232 71.55556525882423
30.09015420824563 40.38601860069753
38.05868051057062 65.96028308906135
76.76038419470471 22.14034098786269
82.19562182100385 68.49960768980769
16.51045997437586 88.7509258590609
88.82251550181677 56.1904439565178
7.845230739968985 70.65914776945726
95.54570072203951 41.03439923604702
24.39068411011807 18.77924894863571
84.04530666409612 38.08763092457584
94.72045910183738 36.85538683634253
24.92073975448694 72.12126663525846
81.13938449540733 88.23014930805995
51.38623143099834 81.94567711176414
14.92292167495783 48.97950231089948
87.04038301532321 67.21329928543119
98.85749001601863 86.9807912696668
4.368324273432624 33.95896287613601
5.75772503459913 86.83783855542023
61.63929193239141 94.92500459055867
16.49390988045365 75.55589321740462
1.605701972758173 76.95827129289533
84.66777711128036 73.5463670150629
56.20953980177378 32.40147750824266
58.41727480989383 19.21304479429431
42.15104877924709 76.30681408069832
37.10040904144094 87.33571933686758
85.11137769584057 49.86574089896145
31.92801355038799 68.66332864361453
44.94596209161543 34.65642282706473
56.56325636915678 30.52068970610636
53.13688260623585 16.51337518019578
12.00419146045276 11.94404888281865
79.96954272793997 63.02072259242594
15.29657404493602 91.1694804075145
86.84573877876744 36.52933100438965
53.58393017331673 36.15154539628011
93.8015125397559 22.89976247029217
23.8919999847718 63.31160707160561
28.282586852243 45.23656409239958
45.95809842219333 79.15868598275634
88.70193088570531 79.67223893637855
98.22351109724785 74.36820230917898
1.590534242229847 3.697066489348887
0.6436703337598266 15.53343986327329
30.887527322685 3.70381336846173
97.69213054231487 98.64738782420179
93.25839705687871 47.00390664309928
51.87501786735422 91.32950075850651
18.82274450249445 80.79439464067212
92.89958823335616 66.54367449921895
69.19481851938006 7.16206961505343
23.49705551852641 49.04742754469395
91.04327875291152 40.78737017092737
0.04701931647245096 25.28363820642703
6.504460672238962 58.37542661484039
59.15034372156705 84.3033720769744
27.13792127534145 50.06885858698092
55.56983413867705 84.33730361802327
84.09857486059741 91.19606959363179
38.54875732299223 54.44678878797709
60.02860584110486 86.90602420889583
3.293641272250904 32.15454693366802
85.47201133055864 89.31063833038313
16.09283923498125 78.24102516464556
90.7993373609014 89.9420562617278
24.84207980150575 56.70677876569039
38.94686624898982 26.77321377349749
78.85630669423684 22.61350195745486
74.84542138841111 20.06298018247554
8.90256170315021 23.97427938561887
94.93861753811051 24.47362410951555
41.70214660170923 17.8344946383791
3.163362681613615 29.07894120469916
10.86234449198327 16.41246999251436
10.22012431763604 20.18078825539715
23.44228016169206 80.48283814052493
65.32030732515581 47.67066604083576
42.63933197239979 75.38372880548458
76.24630959047296 95.5460085587376
31.77635219149959 67.60450633178355
78.20626475313996 84.24331542582375
6.167254263489299 11.53580545480067
60.1679001653352 30.08252254755915
70.07709755119464 41.78911738773645
45.01470633227299 38.25749918560126
19.6028179434807 88.14997533267994
88.45113506557814 34.08232632816718
33.38803804724937 88.31966069059958
43.82103320791516 20.10850132883351
88.35668473549474 91.51010744894856
90.48496359744288 69.65389492040472
70.95847543854673 82.18434099891401
74.06453993786478 25.44041567650859
54.39878342806674 20.84204705481794
48.18562561044994 48.47313693551857
3.050754173782131 80.36092640516551
46.45988135362768 91.87582289282592
70.09748657280549 20.72649491499641
54.76837191294081 63.00281160318066
55.23269815903488 13.18576077580596
73.93994750334926 34.04286477989736
95.98955468431302 59.96501056567185
46.55539010364242 45.07944408120206
52.58423647763523 75.65056380763264
24.54477501520726 7.437644873565428
95.7719135783792 94.45728091940053
1.246832718277835 45.41519489649515
39.25676085185043 13.33452656852481
8.697622261272945 92.29100498080379
80.74270247878356 95.74957777927428
69.66016106457114 33.35172910108165
98.78214307072199 73.49210739455589
72.55473942947094 84.44517486031557
49.83804186766596 37.17883311817115
97.97256870534696 16.22805301555404
39.75357642443432 9.465289591662241
87.90901850346529 14.52850254040362
89.64991407170275 19.04248968473254
24.36982462583555 84.21807697083372
8.254166736244512 34.1684220515936
48.37245547351523 64.33075376277718
24.4072179063167 99.88749034681886
93.26411833073928 50.80838635900996
97.4672252734197 95.03289379290217
58.9867784497882 26.44031693061301
26.37275042006533 95.60496210552496
98.08850647221645 4.797626827983591
50.31245688544308 66.36694310345294
48.25320580647225 26.83516853024729
56.2270114006377 52.736352167271
84.7515151319307 93.01965460521775
98.09315761570784 78.94566733308929
3.464933549210085 66.72182156215092
36.51052926425915 1.990190237084186
64.46708165783812 72.1202229918982
1.576314873744767 15.07051282638701
49.35756115293199 94.03674213423686
54.40178378044794 59.4300640212283
31.60003474677954 50.88150032161775
41.87406991060173 47.25127270342732
44.5126574061951 63.24306728509641
77.27932540195978 95.28449551875856
73.56277793958587 40.5263161252788
68.18409254512135 21.24031833555279
9.370835477481231 57.95124352739322
34.84465750065602 14.084084132919
79.10968511752837 11.85619791433959
82.75065902747912 52.38913844665889
6.490941434211004 93.95059925884547
42.54448591902997 91.11185068585299
9.396374945172614 50.2906030768896
45.58975274773501 85.49851796228715
17.94731279648635 44.04467655350349
91.95707447948458 33.647230646069
54.38081644197585 1.064060801714031
38.06706925318127 28.4290879236399
91.60927109624109 22.37564748906478
88.3799346076066 74.9345758225448
46.96565115428654 20.00009877470956
47.12607655188145 76.80365217238113
54.06374830751663 43.29850358316013
20.02580694446281 95.80361516959505
15.38877422699546 56.26856178878207
49.20770181537998 28.74184568313265
46.44321722288416 67.4787505813331
64.51175175881313 57.22670959658862
99.49332254035926 23.47270253829141
33.92395434381081 60.41158887703251
19.41736725638167 99.84595088076263
21.66911229086553 77.05772953225021
72.45210189998389 43.07808692318775
23.05060218794044 8.439311742369616
40.5657702992716 77.21031619080368
90.70673293606124 26.62272548541275
48.05278041811722 46.4691203221396
71.16900139983866 15.07116493515282
86.36714485714067 34.75179555990647
87.10101937542589 88.50288111033835
40.71585932991702 9.901796066775768
26.8976261610843 32.426804844528
36.15203143752237 16.62950760308693
77.29677982922927 58.38535936655438
18.69890250056262 13.80247200343138
96.27955686228061 21.52530335912646
47.91716008454198 95.38467397582185
11.06008233547651 78.97090146889747
23.5622966477593 61.26490607411869
25.12972684944565 40.36227139133138
49.64849363585722 15.03796815769339
9.738465289002146 2.151587039071487
88.62894493303939 89.70211200328524
1.117896660221609 43.30071613247166
74.24269235852013 14.98916062716185
32.60717853576058 75.27653696894269
0.7393696240667921 0.7995564450754996
59.8467104856654 23.87399789380045
54.45979466771657 70.47400931185821
8.347940405422067 97.36216460277987
20.73602206276849 30.33720003704926
6.913529230335374 7.439752972573094
61.76411758212222 25.77466786445488
88.89949261470231 46.95237123401061
11.16832425742899 60.14248216640357
22.68033569030934 15.39812352969152
12.58063794884806 83.58884450194067
84.55722706278198 9.933574024543027
35.23005130894209 51.5584793823524
59.71391256955007 58.8053363461865
11.207354024523 9.894629820871696
22.52450810568267 88.77352974980167
82.88838048476565 60.53941792535191
8.697364644459945 25.04392713487436
31.50574500747546 54.81801482791368
77.48611898276951 44.45061764673345
61.00107372877748 84.22557257063573
42.73697084761043 29.92334035080427
96.68273087276762 86.64822089009222
32.80616629667274 98.61179678986529
10.48444512408299 88.35625729000974
45.66754786957881 38.94130335511468
15.56506128640596 85.01539219824357
88.44643452663371 63.21797845110401
12.36969999535507 76.04746538165935
20.45286020216969 59.18042629319137
30.44853281808449 33.49716161921717
15.54126000827197 60.01445506423889
64.33135668723357 56.1317725994726
66.16085451789908 74.38767692863547
78.43415188995539 17.32486394268266
89.19626982947446 31.02139417007958
61.91449096511577 82.54381759280757
68.24713520253226 39.64402737501656
89.49192606392575 49.72513436376675
95.36434093594561 47.03118337575685
86.16445926531196 4.496594891599491
56.51577907601012 84.74300620365567
70.96336827506616 9.215779585616515
57.95271944673737 22.87909420660266
46.16648922170829 64.70630990844676
67.74357186617321 54.55100987752608
84.37058567323783 94.24104251785788
24.62818873616177 22.43560755571445
15.41565701445366 42.61704615311918
76.98278676238812 89.55668656153932
55.49520864982586 59.3114988850147
65.47065271169332 28.55394072918321
54.94356692535626 9.331347622424722
92.23797995383353 62.80628812610082
38.03961746259265 27.34031210182563
91.97173684759605 7.408063419203999
97.13367036708379 7.697539700116089
6.025802859306987 32.43799263106229
65.10935425706528 30.19444794179235
41.67109281931585 52.90150335554096
95.79024586862693 97.39548296450261
7.839395504635511 45.47315576659949
41.75823278947299 96.62566493665415
44.34898427156479 53.27795507587648
31.82233435506116 78.04219025219096
41.87483973903768 60.11221557055617
72.91029412849817 4.656257841673894
98.77870625230217 54.93249931428792
52.32494510683357 1.898511248546122
77.87123018886648 14.48495407203216
77.79668530121307 41.26133989787493
50.20373242100916 88.63003346007127
36.78337067058083 68.73327671764777
93.03086334269621 85.44591093966861
7.940845394310037 14.91312186615849
15.38899619706189 34.80802999007128
46.1765025435058 80.79602423002925
80.88250557190942 12.10691504501261
94.73241566395473 97.55544146498161
20.85896211054683 16.53750598514874
17.27708216507441 82.29852795858994
22.74308584288221 90.64987937223459
24.41430100697387 19.73466557119256
70.90407043589001 73.45496518119256
73.52255789875032 33.0253486075393
60.1621056454488 77.03569168867297
11.29369545239163 37.72150351941072
29.46310701459781 16.8735900534117
40.61621517072568 18.18073730183718
65.07934026701473 54.44944202428514
46.30917082279498 68.73078062363794
88.46567733944809 39.0283459153389
66.6970241116115 42.87662247876702
7.704760489469948 42.26373629373876
75.23888710697628 54.22175155067873
21.71598916477547 52.5065368484949
13.45945888611523 99.56104901805891
63.98106783521202 48.88395949401687
60.51159237356224 64.57924483236934
20.26934009533877 28.51768147533988
7.655800054401378 35.76428250158684
24.7312155760655 62.53277725243437
1.365041126350911 53.61038247153105
46.34972102237563 74.57069645407843
69.00555926039128 77.98922335326384
9.22842501225343 47.33473106663307
29.96971341067553 79.16304139381727
54.33819769531282 46.11118193212587
7.290301236459984 50.00170022340503
98.99565509129255 8.757790224611162
99.5775911299629 77.66455513828987
26.37064017041452 49.17901912419507
13.85745817225964 40.27421596281633
16.49665046794854 85.5646757224617
9.217024285517345 12.46943546276482
19.97449824959765 63.79685427916166
76.43447449196125 77.98994140216068
26.95077899265014 40.8258105613583
8.506466795697397 57.40328506868375
60.7227853941484 13.1589734846325
84.61944792647519 34.18877910144231
39.92095813012588 74.4387563856756
76.01312389444301 39.09176645077045
27.18625501630102 97.37694790490131
26.40627490781135 17.90273566477434
63.4169395225959 95.41763907651027
75.0210695464355 53.19213105423233
19.37940830564019 8.282118815522933
70.3673465093427 88.18597275013286
2.640871556953082 10.22794858951929
40.23130985251134 39.03631308964511
56.36388883012614 72.63533318567661
23.18002576713851 39.16139940333185
45.92605703362297 65.74699874560118
12.28013160611027 81.57168542046456
16.92439168559797 48.3093371171918
75.23678297996224 32.39895350365482
92.69082696879281 22.62227608066654
7.214106165199106 16.60892872015464
77.02375463538466 65.59182638836076
25.34224117949073 19.34899942382609
32.79774454087239 78.52045591919519
38.98458246057391 11.22919365262975
94.42993828290692 42.51878542750918
91.60893722245463 2.910743270441258
74.45143641488758 18.90102684149556
13.25193422912297 54.43334153041421
94.31903939970647 71.92311877301213
95.99771630282133 87.5328047037838
4.331210819219971 4.242116742109493
51.90732186336152 53.1892468229637
15.54462562519328 75.79176640799868
13.11367052062346 37.21107019269171
22.94947821299917 1.027152341171117
47.20805564312753 10.88617666315994
53.56224851761069 0.3765988455149132
20.7908666337879 95.17444217358437
59.78744322384002 36.3622869516351
58.05153783932615 32.07869956663037
1.325667831694212 1.60767131503563
68.99487657090597 34.20359655572931
16.66734172322176 40.01546946544961
30.31641104941699 52.3194896610576
25.95079697513204 54.67134410387618
74.27235407350703 23.63257415802594
66.96997666556976 45.43765077244768
32.98265611732955 70.1410651437497
21.68852576860732 9.959083370315767
73.5924335682386 67.44831102896947
84.00496709968239 78.9969841106835
99.94481640766955 39.63179086040392
36.34197086971079 11.8796702139435
59.60778927009076 16.67478953797249
24.77396888954852 98.87248980376116
95.57236705608456 22.28812821708825
95.75634837378861 67.23210653520472
83.44499141569273 83.0834557359629
57.31321330108652 80.9647158009675
76.15605170938102 58.45096910757772
29.50821959180232 9.699414791385705
38.01093037814966 20.92950814576734
17.0859069502961 51.81598851269365
59.2768543399047 59.87319227339162
98.46794863247899 32.22639331800703
56.83145797706364 79.22112461845475
95.00713674838921 63.51241808489804
1.637147866636671 50.99388790182883
92.42841309720951 59.56068277271078
27.38424813052682 96.26251830134079
84.98944296180575 59.56678440473145
24.87716238287173 29.17894130320838
67.3486979061191 42.21464331220742
94.3352594578834 73.80287177006099
12.79494221433948 32.17219345926733
50.5063350960986 92.57026197440155
47.11600322573326 55.90097595779561
88.62680566567005 37.93074953986508
21.17229072217941 84.2229754777206
41.72340824906475 79.04283785685081
64.05743293771143 45.15487869783715
82.56291040763556 85.07085256732731
62.36502126441009 95.59656970072076
11.62966609992412 90.08350691551117
73.83255213130307 56.70389049465374
16.95395379406967 9.784727122671317
68.93696356922366 85.30005903601068
4.88236606885751 25.18758237119255
46.65471138986308 81.76111440796512
78.50670973821792 37.5758491201852
82.70883445267198 10.22769163909827
94.2811704152228 59.64126663037565
81.77893228051686 82.43317819272902
35.16166289870689 56.8427588519928
0.5070937998680666 81.11944416457963
39.01689203144928 43.23761597713573
46.80109240328363 43.27567278714201
15.07082177750683 80.75871688245105
79.91953998090993 22.87186612810712
95.09309769242194 53.53700508269512
82.24451578867271 77.61586730303364
21.45765307899159 13.91502384758059
49.32436587428191 88.17166482611069
90.56969355227079 58.40777015373233
23.80593911449674 67.94126890444558
45.12191600869694 40.36723391940137
33.09531317110706 45.95850406677808
41.37873785871012 49.31768945439409
90.66098827421071 87.14579778662403
10.78143492877732 24.11385710739528
94.47171074301092 77.39574340801472
30.10989092705132 34.55242667831786
90.26203426793636 76.1929188393417
34.48901670270038 28.52563139935734
11.07866996137523 54.34512766761272
61.0287735811299 83.08470145370049
9.701051530443822 30.91119462071252
18.69254565952924 15.79749789885937
62.7714349177539 89.66044417157046
67.07173591187117 77.00931708807845
34.39598618302266 42.40723976002183
19.04134417308886 33.96972866853221
32.16682655500711 13.07616984012489
39.85729229224927 25.2156453755679
6.32419477044647 65.99719048867087
25.76775150315981 62.85432275262642
8.02747550402264 15.87150103704699
18.1732667349421 84.57371474959814
85.19444597326947 77.28137273024545
7.305825897705204 69.71944947473668
83.75416053091182 52.72989008052919
12.70032753022923 45.91570032596918
16.5546550023687 92.94285926651871
85.33874068381294 76.26666266261934
51.20073037976859 80.84557602100223
80.85987282053821 28.85288490576422
64.20370484875988 19.11475598690351
71.47133862086467 50.08010108110302
88.78071197042703 60.43165331576088
88.81189994414292 68.45958368048827
54.55809856125923 56.63037940828279
68.03767559838835 10.57992240380394
78.78365078379696 66.50045597289939
99.85728386019333 73.44969782148297
58.14759457979065 38.7606946650353
62.03795516919775 50.74276943305505
54.10332869852854 67.59968650309789
88.92000838353442 29.23184619421019
66.35473675381347 47.47341715620422
74.42132116593677 54.93822912071086
60.63813306650524 39.98791536878849
69.41326522583329 35.18303347572544
51.5675886936415 31.90551830653342
61.93232220706204 89.03622626265648
76.06305468926652 53.49251878753519
41.77899073654702 32.60632028768514
45.78821423372407 47.02381146254132
54.54428650938579 68.61662186892771
55.17441518986826 14.40123717368063
1.129862216366391 59.32704897115771
65.56899971242933 81.54701297352028
88.46357916144265 30.22560099002752
7.189363540945044 38.38800179565783
15.52422387427235 87.23018999711169
44.96969525681386 14.32943461240303
35.67426370743038 60.22033845826785
56.68088376575139 95.56733691473478
10.20391711193907 1.195785109656124
8.685368974002932 21.96559941053206
90.21873351969455 93.57504483200569
18.82471701748808 98.17085753659367
68.75000375256801 36.01717322096555
39.00762860155142 16.7280983433833
3.559935756112577 74.71129696914673
33.77712109128164 54.16744624433632
