# Supplementary material for: Universal hidden order in amorphous cellular geometries
Source: Nat Commun. 2019 Feb 18;10:811. doi: 10.1038/s41467-019-08360-5 (PMC6379405; doi:10.1038/s41467-019-08360-5)
Supplement: Supplementary file 1 — Source Data [file 41467_2019_8360_MOESM1_ESM.zip › Configurations/2D-Final-configuration-derived-from-Binomial-PP-3.dat]

84.39253978570949 76.82599431401883
97.15980428217831 4.477326934373593
0.9532413766195459 99.0701476764273
27.00507372093056 63.58174449516923
82.29036266552858 23.44177294574648
98.33402209784968 74.47445654972262
40.62065443699451 39.01530686681011
94.87635354133511 32.57975760276812
87.43623139487174 2.113190230149337
29.94694821843472 84.83143603192653
17.15662708739156 48.36568858209067
5.376092278830005 41.60113265038719
73.579453667439 78.02451471790754
6.389597724136975 67.51704187420611
5.438726351288826 52.08149524312606
17.22106923487858 14.21035364388297
33.96296891782514 22.61952428750755
55.21131996770742 23.94685706864211
27.30739802083871 70.0154521149061
47.95067216222907 48.29035331831248
57.60695076268708 48.33353825951838
15.01689829167695 25.40269577988763
28.06103777518123 20.21730214513275
42.95476790891861 23.36054296989102
40.77469899055869 68.97088654325647
79.72935061697187 84.90783257303465
83.58008006118445 92.89082725813837
24.97616945479863 5.04425620960617
77.9728553343714 92.48549078350518
67.11616905022859 94.08350705964388
16.98572924503432 71.08152256521173
87.61480094065929 68.33737650927837
13.1280784901852 77.24575166776064
31.64475481544141 85.00636884213698
56.72571494585113 19.17340308659574
82.75511930434159 86.2595925253835
69.72229005545728 23.8095946449493
20.54273587288507 63.67182249026829
3.602101562917124 37.76352920088188
36.46790981983641 80.14620921430587
40.02067040849531 26.57467619790902
60.18751777703028 11.08454637728965
26.16977908688617 60.83636416654344
16.36467871245914 32.63334390543979
87.38424174801158 70.63986096792578
12.54164222328748 41.61062766361803
83.83541826234101 91.87146063410225
24.99745566781889 7.70102409068147
38.73284403416888 41.7216967010201
29.92840542453942 72.85653078816858
6.103981418126041 49.2199645731951
13.09497872221664 16.37700580500078
58.18917510941596 21.54314591991803
88.65397201497923 59.87960366183692
55.89330508864432 0.05003938401640387
88.67025583028581 15.55312426928812
66.54372656153876 62.08829262488243
61.56891814863293 43.09234261702878
53.73698994118377 35.9745268335246
37.65677761451731 42.19357238727275
71.62214945087395 1.835349426804401
84.21949525381949 64.88648555656039
1.720975393031359 90.15180921615139
43.92290177544199 55.19478769838383
63.77052143919014 22.17881883057444
21.64390243235606 13.54371447297577
94.57803067926274 99.25791504888221
36.63004631448624 45.02707578397192
28.78752457523676 87.62009785101954
17.4792114105617 59.93297566383635
33.0333310875367 90.7970849156907
56.66744025485571 54.35626087899594
51.95997397623887 67.35211559517001
26.14188172857598 22.34110899657444
51.47476808133218 23.03641427065268
29.30072574094772 88.54102379752956
74.06654827515275 77.05523933293541
85.28349835348615 53.92305010478704
58.19186780955771 59.62269334945303
8.452498199288966 6.56710768261392
38.95271180802895 23.1511315148739
15.65556883361514 46.79970982660346
57.3124781481502 89.21288525732048
71.89252421433751 2.873832637269857
73.29757254973359 12.6661402915781
24.67392126084782 33.27734895891648
88.5469366367391 98.71101943784434
48.52522071240043 59.48316080059566
77.44971083436147 16.45300508245023
36.2277229572691 22.37838257798865
19.9767693747363 41.59947432927994
54.45425179902887 38.87951866169499
63.27286176343132 31.06431538713186
25.26492916338768 8.701910768164677
52.78488994184003 80.41197567648253
60.7119681662954 87.44990731896843
21.589806459254 96.63517473474853
26.30163330111337 96.01335648435786
41.22452419438725 57.59960650604844
80.82096327539018 86.46681590029277
8.976431425218381 31.89256960238172
83.99513933233804 17.02032374078592
41.30396688017873 54.69716303627133
28.60488777454437 93.08403547949435
8.800413125483175 40.01937529169692
82.40803551006097 74.85854947911605
85.95230642306971 9.361258369367359
44.7630702740325 76.76530491588078
28.75810917310456 68.27819987422055
17.17294327670686 23.71292251914584
37.9993653482396 14.30681946186018
21.71303297601218 77.75039631781924
9.287621803641294 29.0984819497979
48.14434034691175 40.05266597559444
83.4184392846434 29.65417846516566
48.75356167470785 25.92567371179508
16.88962604666709 3.689518075948411
54.73801857748882 49.84987873510855
97.89402514862691 82.78136110300953
85.73769190229301 99.71795041598671
48.03757592869358 92.25736126561584
6.198892157224054 47.32205740938444
33.65487833301685 16.8589199583722
45.09857895995635 37.72353267071414
8.56597140235575 22.15063838259332
52.55826444305727 29.73771141223491
42.91783006575057 77.06905615964143
71.30080409503363 74.29821982272509
92.57320091518331 29.46670731220505
23.95179126172804 57.73048060111999
44.35286308453098 90.38531667753537
51.38688632962365 48.66125740026221
46.83813421375286 77.28904416891093
16.9621838899971 59.02652918001161
79.90060038586132 45.70089429383643
47.13053804773428 94.92191444968859
8.659605333363046 10.39398552725954
85.27200788400432 77.36990299960431
74.29099095988069 60.74369661665575
94.71006304402009 19.27334287699481
32.99300656005638 71.86901729696051
52.07308724932479 81.31242011679559
76.8268906838905 99.51838333287957
97.15455439070817 76.04487522641986
50.20346192766576 79.14077853414227
45.48644789760763 10.0391465554424
35.32763129576617 84.47355742419555
88.710849779179 80.09939577202867
1.099990216785274 18.7036648892128
43.94011802877379 45.9918397655592
54.65157171014677 10.17318740605248
52.58610265278463 72.20529633205925
99.90318412540185 3.048328815037041
32.00118836068471 96.46732978071728
11.1579087648917 42.81067701165137
82.04836408126893 35.64601417427414
85.1328835404764 4.167731781122528
58.50217076870796 2.70991087216477
44.60358696834146 16.73486221189397
75.89783710197312 15.1209379553925
41.90792091877294 77.4125717957737
58.65878177068783 85.55700718309753
41.79243147553856 44.14141617461263
4.844127650117176 90.84264011211667
22.27070597758334 92.07272102532879
92.34376555879946 15.54038478338766
75.27536367049025 60.28896603094085
62.57147632963642 7.274835492091296
9.756175511109211 18.64423700772477
41.68733728046075 39.17023611023384
72.54937446479077 54.30150033754334
18.56561434962883 53.65324711267572
31.84241225198454 64.08323298302038
42.71187469093182 98.59363015042173
73.5241789367489 5.17179481068303
57.42769473909664 11.10797497468032
51.03040211740181 94.73717472948404
91.1763497800811 45.58803566323139
93.41348665196952 91.12612043582193
21.92547290651715 85.09803210631756
40.35386342922163 27.56763999922902
23.1622116700919 86.71097020248476
44.38979573382851 78.60385820154194
18.54553026606332 89.07425539253651
37.93155379961613 13.27332360725462
14.98030300726225 81.90184307577343
62.1899824795957 29.31439294284618
64.62776052940609 86.52946442921133
80.16572889849716 4.211972108884476
56.32108635018827 11.00703382522328
23.21967748088066 29.54253444680861
69.15990738456976 42.62679697708852
41.4189950539649 27.78328143527468
94.02492079303543 77.47288986318154
45.5929737550706 59.39771261087027
19.60669832002949 89.42979792096276
97.26718226823625 98.23598528601056
59.10960346436831 13.50975196977243
19.76836853852842 80.86286871745362
10.33289513365402 59.63292738762214
91.31483519204208 15.54921222597896
7.543920479277791 77.04371999391044
14.14058266418051 71.22460546478274
79.66302021304899 52.78100181350687
88.54122158611032 55.86567171866236
22.68029996990193 96.8722080254999
91.34419278573749 95.76810189487192
94.05130733046188 30.60050411358731
11.5195665251068 1.444022750430522
38.9590342602789 67.12291455004464
14.16026266141752 25.82699681040473
95.71112595974678 52.30523427023581
75.28386093077062 0.9640772164930894
88.62237465763022 25.54881693531012
17.57228423501573 58.16418603201741
9.124909832713199 85.86446032826524
15.41257180176113 18.20611103500199
41.995528824561 88.14874186091063
31.86470819105829 78.35392484584452
76.57561857566006 66.62571537326457
30.47929592024282 3.246852147287266
29.31332073797816 5.114118753263436
21.15973542131351 15.33374918793628
57.54378832360126 92.16436480446426
81.96323925214413 8.930878001111457
96.85396503283357 46.96411525533901
86.67970609438683 40.3998259138882
62.49830761449224 43.56274133661658
96.40891665040661 8.614109968528423
83.50059191450073 34.14602884121481
87.06823060657281 67.49686156463748
38.71979841381749 49.41225152237411
38.97508866011167 14.8108423420813
22.5565704901259 72.89459992328231
11.37638658615664 71.87630619878313
1.233241516812505 67.88927020229087
38.63835192386495 99.03676073110671
36.02561122658497 31.90478412361441
97.17751441373066 23.01422825847431
7.601200400202263 5.89743224055153
91.81801575068783 54.86098394005243
47.83957770507674 6.964879189514796
72.84695625408105 17.66495870582817
26.64167743882984 68.29217113458611
86.30673808909403 64.89910580768992
92.0897167903186 81.8015814747684
96.27957465409759 17.84414268307289
33.93411113185155 49.06323075649932
12.98669670559751 68.52732320785724
35.8520129576623 28.12785186652194
53.11884189558224 48.57968464999887
62.99480973980252 78.11515109382879
12.13893515711132 69.13965897859546
31.3763044726083 35.46263960598289
34.57134894239993 99.22373000983183
27.25201769817153 28.49230564320489
29.74917661129522 64.32464960481929
21.20678885743195 91.79200312996164
23.43315582664325 98.9719887515861
36.37550181550572 84.01767753175764
2.842573742537246 50.65385730691965
88.49009398529074 38.32118972289232
7.784144750926037 3.688372659983314
87.69676715522904 99.47667964584099
46.15102383871231 94.78585721284124
96.44461729322141 29.11887794301254
83.19106391705517 16.29682946802338
27.86265603529933 49.52744812700734
56.9241290500152 42.39779121359815
45.60593006612467 89.03162316913203
21.55871742320517 9.71780534289457
34.45983527382378 51.18410770660309
30.59848136642739 17.3688374030672
86.36559660318335 1.78127292883887
87.97422622912643 4.319318386609442
74.51612475522771 46.01068681540661
33.82284297346707 89.1105654735663
36.02665915600541 13.42001296817837
69.54187731157815 97.28291255946884
30.86846229601764 14.59280694884498
31.34779124942334 8.822338635387849
23.04923711420225 17.57056577580115
39.2133474870714 35.88132864791405
72.09190540105305 27.18125733839249
0.5263542638329682 20.4264320627752
84.26709806919675 44.49704400830727
43.84025493393026 20.53209070651942
57.7061629705959 66.00214159041492
13.45949861328615 44.3675015108523
95.1811214953667 26.14467077264488
70.62775917873816 62.02726329505141
46.31976987586396 70.1217169375834
62.22831395501267 92.764572189619
35.47731999898494 86.79678690295742
81.04681894458007 0.6167529815237693
29.51165101873438 56.02500711596441
65.18004018335787 49.86737434884981
94.17701655651641 41.59439806785921
46.38394748246664 28.1144249524966
60.22538637881794 82.79990259000513
46.29556075429121 69.00545550535765
24.41538033363353 70.62202917204957
89.59877924989689 72.58735205688413
61.08807193736908 31.19649577362269
59.79986761459958 23.07131912052505
38.74016610500786 73.43368465750791
58.24026285480606 60.74916215407972
97.23974140395777 46.00731518070756
12.1793733316082 77.77252348369207
3.42968120866959 32.13611416527826
19.48674188342867 96.32930128206408
57.36099032366437 51.57187359452006
58.4793974725884 87.3542783560904
36.69944287015332 48.83380493903464
30.82399654033448 64.25322247317533
84.44617643039201 88.67616613635252
10.32561670750054 77.71838213694862
12.51470286730675 18.54963675921798
77.64810729826185 51.85379858053793
13.29705853156206 45.39076787027605
0.563307007063573 96.22409550425445
81.89486492919667 73.97992637304498
94.73564731849969 93.6630476866317
83.84955472944102 6.800537893398296
56.9066192843293 82.71268787242349
98.1513221004805 48.84719796202716
51.19436271861777 65.58328992490564
53.93522720545081 74.67179642521836
55.92078354281299 42.69623460908561
31.52572559928487 83.0556070792601
13.20241986817368 25.50520536897454
56.76033194372716 11.95142134615234
83.51266244689904 89.0782661268095
26.75869079913668 98.065557610219
40.98319785997569 0.6146271875763186
67.66774480640521 37.3747271791304
13.53068175151321 26.5700918828358
74.05096174733698 52.75563634205183
75.00970041192049 30.68319112618899
11.73807453042273 65.90579455556367
24.77527039254086 49.31808123894792
91.13729787805462 84.39371157106054
88.93277743894966 42.24716361840223
35.90810764892383 78.40744861190768
75.86771555474698 85.1550869326696
93.06714465271847 85.58869412951034
15.74365038507699 26.18345138462269
85.2735040448154 70.28656572696117
24.13339876337618 23.152464565996
62.91347933025164 1.240372269901893
85.16512693019048 74.04596494243992
18.0983704200614 59.05076473971366
10.78623723393799 18.93028558239711
25.12942679177151 93.52251855352803
37.15361693921924 66.96893258494715
21.3046213824589 29.38976644202462
72.28835473154612 97.14590043683806
83.84233747927637 58.45424572284759
86.36137186346053 93.34413040577627
67.30461094308271 80.21259361071672
10.62164061953149 90.03406924865608
25.90777829769623 17.36940670789591
49.90460664104587 69.33988214321103
99.26389162697072 81.21302621833165
64.55755707371924 79.29038894023311
61.26261981710567 20.81592435016875
86.08056965805839 30.5876295826824
79.2586009563839 1.098103474261729
28.87185628685381 61.57272469430053
59.30923199075797 71.42988023885613
59.4295239327685 49.40388514616279
11.60031776293109 64.82591849402334
67.94678676351543 32.21287415432433
54.90185496632386 37.87424190859772
80.07947472305771 11.11612243754988
79.5248071744064 80.64083764726789
39.94066461184391 17.58376453450431
73.34025258610386 66.56464943072758
40.74590870367835 37.11006074277064
55.5787647841755 33.26881395404835
52.24531433908292 51.37950694834677
76.28394557424727 12.84767388000106
55.91810576317152 80.74142886436081
50.32273155804221 64.89773766066223
2.903530629104602 55.3701398825666
94.62419524348789 34.3713936289794
57.67556903137311 4.277903008665108
0.9370888446289991 76.38245115735268
18.74379189603624 49.85259092537057
37.81184622720568 9.082529441544798
44.14201534249563 12.48929978705901
93.01013885584908 77.03427057079686
15.79281649377571 9.439413648695934
40.35067872117051 30.38286555700171
72.50089509362458 46.13577148153511
74.94951395891837 73.20706984201421
47.82880363180411 62.78639946891294
72.99360132590463 48.32162026828141
68.19200814883527 35.5222478229516
95.53095099419794 31.76339183459406
74.93078421667128 32.53596809718609
2.896870343812361 68.63672848159743
52.82522134926647 30.81942278993684
47.05098968710401 7.645295525321862
23.92404890294008 4.774380602085421
73.99222586065341 30.65878152866531
36.78641617997262 73.25577711623346
35.15216290965689 81.529743166636
44.26119018602925 51.58575552559013
17.38386065535109 66.35726250114926
22.41356813298458 12.75487538587574
29.11145247762664 35.27525888117413
60.18298225933905 24.90812902897293
4.421990294687467 62.76521310200307
84.67637768457369 86.10344292577821
35.54357057658889 4.927696049066678
3.557076371052058 83.45664128466568
0.5172221659381919 47.46523350198846
39.66198650178204 23.9373315823365
93.91899153179946 3.861052932131179
39.64657261460405 74.06135160807567
28.81952340282372 42.86842940291341
80.62168300731848 2.420499135378247
13.87465821936198 40.34374048093549
11.39423528684284 47.39130639717953
48.551130328582 20.74140961270529
84.55854730315862 74.81920609316272
18.59436785192692 59.9561024230868
62.48535844066611 16.81050456160996
95.8744320814483 85.00540037506197
25.28289627587658 21.67011635577947
82.59110609144544 45.18330383216977
85.33225485777042 23.81447881645931
5.951521673215169 40.71971215810514
95.30340833956281 17.50646136577081
50.5134349583082 51.51601559503361
18.71263755451205 69.93864930522743
16.10005841490438 95.29917313981018
13.02276776953002 24.48035150261574
70.91959240960209 14.53655449618405
35.92340467014732 14.53007138355886
0.431590074512235 34.5522730195231
48.1842415228726 95.1667842319238
57.71652232308964 57.56975781657057
55.45442730592757 21.84519667516242
73.69966272104442 39.51658434852917
0.02651368702434216 11.23211421267199
64.31386691903668 43.38825462348593
83.58296121068858 97.9266253172231
49.01698618773156 61.36276085834307
78.97922479236804 43.70953125691604
2.513665668663295 45.66848366877386
21.35073812138726 98.39555773299158
9.739625247982479 96.27796546344725
72.07464183797852 40.84737558625598
52.39441032953816 71.19610182843589
74.68981140158083 51.73639385455793
59.22436052969916 17.57502952261383
65.2741026300157 44.88521405916861
49.39278715473419 7.901264594299203
37.15012824268485 61.52976701505848
15.08054930481597 71.74046923572826
55.7757049465994 90.8499556950902
84.67511645647753 21.95685208726859
58.87364297706528 27.70887110170217
95.07847526574615 89.84787036688299
79.24493180603034 75.02593938513527
13.66084601257408 15.36698568482291
27.17102592179996 29.58686523667224
75.94137297760287 11.69752291598803
99.75601647154765 24.98176431357377
75.78140445068375 79.83006502786679
19.48742685059993 2.526081359477038
14.41304766444266 65.0403917718736
90.67009994859964 58.73229607369952
35.95334097266498 39.0675418141422
56.55877475845397 26.18802610904564
74.02468634887603 87.47835513961886
83.96830647775158 19.16581033761257
99.33066138697495 45.68638567740759
1.530340144681677 24.49483384655766
75.92429352188006 56.06912558926732
12.25109055268025 6.853262117325486
29.87139984472346 42.89912195496616
72.85147821774208 85.54184333823382
46.86725702216585 96.85458034422452
56.928605669532 55.46526957296611
46.78618612799021 3.562229034063594
0.7969501397435508 25.22338654885624
19.7355100756551 72.54392922161847
4.572790581259895 54.27851369609188
78.32006124092661 32.29987666213442
73.41781265657859 92.51112851762683
29.34316147646284 43.83355048295698
21.56469358121186 27.2476384284028
5.681615016061934 78.05756968182547
74.23006906333363 8.218941003783593
41.77551605184698 33.3450679862363
96.83428625825438 21.04186636216586
52.57001328094876 88.32343259797001
3.757563446551326 12.5927610739838
80.37584705941917 25.4478615149617
90.70746038440058 63.1514668060185
10.61737079148237 56.70434868026116
98.72146224558223 69.16992810653012
14.902332156038 3.004675024727171
51.73330375857161 7.632184272679574
33.01744280758182 4.107600130063172
35.56709474081276 44.70388084239441
80.72263157934243 7.337102898840281
80.37240412293187 32.02954921769101
85.68199079563342 40.05438808774331
37.82879813039391 21.09987827994745
43.57488096480241 85.75921752564335
13.68846634943404 66.79772536490252
14.36059581235503 48.13293074670779
90.44692368768975 89.87370192482726
17.9317757139248 39.69797350364159
11.88334820309196 12.60475731793968
96.06773678015827 94.79594122034599
69.43758944150012 89.68429583278341
67.96932984833488 27.43639551759606
68.23638760752746 48.61441216313997
50.61777684183345 7.789905497705837
13.05737301636818 98.25249522006665
80.93732548661603 3.459276606654233
67.9769757715187 95.98457867164305
66.72345237682114 78.47780995200438
4.987648159383724 5.382710773835918
56.84419159160414 90.26183147523396
13.47525070469359 55.947242891636
64.59574295696551 81.06375596105315
81.47457466772467 12.76129210890119
78.53277885690922 29.45737906081988
41.07492308628849 23.00857291661941
64.76662450370601 6.902477467046083
25.23076958344144 52.16445714021001
74.32626014126892 70.3626662491619
51.31623904085052 40.89742348022039
77.71530514270006 76.03582245658205
48.01999700743109 61.66955486920695
86.71037973222462 34.5384045829247
25.28960010088375 32.52508221516177
47.27304210382501 70.62139388363012
41.78051269722566 23.70795054604834
17.89697241702976 62.64801837071929
9.85351469540684 23.52495401927195
10.59788602503252 52.1216434726236
4.87682009765719 40.64872233609371
33.79494139985304 1.196031994174219
21.71435598905526 6.953729658440346
53.09177047705311 46.36990925638196
1.112801842305204 33.69276806462157
60.01152472433805 60.82093079801585
40.84989080712915 60.35222026559017
55.70837926478168 27.88775502723136
86.67279381857071 27.72723635223235
90.85831592080724 30.21211934473253
99.83364590937151 48.31612031547015
90.51770391973049 79.48010412863971
14.12006119489647 81.16503155592186
45.08470192123989 26.78610936927696
94.61137515767108 40.58376836232833
14.83842422898032 49.96299774036575
64.47739454990027 64.88435032257304
28.69065571550998 99.00164987529276
47.39096678446088 52.05429552089148
56.14972106342908 62.63952284197362
99.10216920053595 22.91243326206753
97.11422189479525 65.62636294458422
51.97655819695745 78.69925223626973
25.22106894858591 31.62396898818567
20.92460072903092 35.90212643027008
62.06387967874929 9.33309142307651
82.24158227337254 27.96112174834497
24.44015410283712 3.028379432570673
44.453084062087 94.09356283698739
94.89321972391666 81.27563210224321
63.9473611781098 88.21924842855893
53.84005944812758 15.9481187196368
67.35026047778987 83.94656638382878
9.31449107803633 47.42360217531126
56.14473155107624 97.37138737160363
76.99258304540143 87.84569257048902
95.61548772195935 92.96069222990006
42.56221477129074 72.20278941283918
55.85500784249858 15.72107864765282
28.14232343625085 79.13515326407808
66.27620739181835 83.92413263165751
52.9967819247897 41.95119861392043
62.89888346326505 18.59535061429171
49.58629655637413 93.53513474852156
45.70323475915372 20.40143686357676
47.98732666028461 30.4986562160021
5.702877307276731 74.8069960910815
0.3684319003959465 31.6492906654042
62.5161482479174 47.8431500465539
89.2905875278495 1.667793678431986
89.47326969363722 9.196413945948416
98.84389326658628 99.09882276436264
18.76013459900281 76.26855390259611
92.89320779919842 46.42809324123898
15.42880486284026 1.169362540349189
12.13992616820666 3.475867509225051
39.33616111732653 80.18018656425279
94.57424843993826 69.73848468682213
1.661341058131433 86.16099695481692
14.57809151119127 51.03228152300368
66.21634263358931 3.14470827910424
80.77435770550142 99.55978447470913
2.446404088072657 1.907012285850137
74.84465511118175 96.12409028070553
63.49078320155003 46.21927471266899
99.16572504033461 43.82177170912713
36.5942616195113 30.95561201765958
54.03402755748256 41.67078103573496
53.98182236963346 49.21455828992085
14.79904619139064 82.99684125335206
48.06899653418034 68.92662342853964
16.63485510176934 56.21527049225518
35.2834695294649 19.90836495992486
27.09605602419091 78.74783303919577
60.37543510426009 0.02701098948474632
55.78841551641023 31.46946418982905
71.02418318276848 81.00445980570592
70.23669617274182 96.47774679088778
86.23192092486659 81.81898465205622
32.9022554512572 39.24958344965481
47.3888465776341 75.50305214287501
1.277627231960968 79.31924920880988
48.49497445309662 79.63731223623509
43.19517776330029 97.75302376027356
37.24682931659805 27.02120905734406
11.41027170341905 59.5183146653989
4.176784420894963 13.70037122749864
15.27535573756112 64.38350012880093
63.45509779713895 45.1079858789826
88.39337317601844 51.55723495232682
86.63496872093994 49.30541672460813
11.45282796167457 5.251978003665707
23.68068850658017 20.28283353263429
84.49329761092758 31.46475559706526
90.91578345030393 25.47360357280248
64.07135957770514 98.80516851889394
84.39689872421701 87.6265540512991
93.02721068325997 82.34771931975865
14.54603716985952 19.12834647527467
46.12534867640143 27.04873445168236
34.51099132536329 86.38748048174357
16.11577553990828 37.07476649596104
90.83185051225605 12.44876096596295
29.69034700470581 9.83853612567545
97.00248373338327 68.47957136228045
58.87960895963736 41.80676684213685
61.36925404509478 49.39113540787597
44.48623033404203 54.44279442084847
49.33627712614466 35.60928978680343
54.4202881460216 22.39099866662465
6.560037145351322 60.79302039591563
8.022070414641544 57.8501961395547
61.5041710623411 3.803746867178332
94.06402790027704 96.47455331289885
72.60023438019624 59.48436150459411
59.13227511109466 84.61933913346996
39.54369117940963 54.12253448683577
72.73229696480438 71.32301628045501
19.06699427867436 91.21119532134263
85.94505758442737 41.11918078485285
13.1843950244403 91.55707400600211
20.20668316208605 87.73594262057968
65.18620263671892 34.72130124413881
11.5360519805394 0.3986472662572919
88.99741920901755 47.61399211016395
13.13121427477475 28.2801648982197
54.00193134207183 1.044019411341479
92.33186829880945 31.31604332790794
87.09510540896412 9.27915316835807
24.40951356437538 58.67425680740998
88.90647114430818 87.46177749109553
22.04662423737785 52.00342475681879
23.18573979357834 1.7068208577641
33.01967712462728 82.12454561042721
70.72609742354034 73.37573334907411
28.66502039649056 26.0036901513085
91.47109122751679 2.204315055844654
98.35634940133525 96.1783836711475
87.93397498719798 92.64563705906195
5.346005437778646 36.92238140811586
31.83960457796196 0.3570986121763489
25.76408589778563 53.14678103099617
40.74712554780253 85.59929386370058
81.72452449238696 85.78884936815773
14.04399719451216 61.73752575174574
21.10529903440288 62.78307060798738
18.96294693380038 39.69043683929362
88.3876695692116 85.03676240487627
83.41885709475956 57.46780218777825
62.64805199658781 26.50600989189638
69.62951343365749 45.39750649901315
54.55006988057888 69.52237730904972
89.65649124921856 14.00818839893512
54.32216478883521 36.93642654195019
3.290442712663247 51.65641179930464
54.72921292002293 13.96282906222184
55.76095090738223 82.51744750313614
63.09498209773459 51.59360364234875
19.20203814964539 33.10383758137697
90.70180655070145 50.05423776879122
81.38048251598448 81.55719425082447
95.27724147499107 33.58348405582865
74.80403537791162 2.712456070332261
30.8037062701256 22.89656615978117
59.22720720299963 77.0312054937674
44.3735714067428 82.65712133127087
63.98927763045814 70.91553599985481
46.89623974297243 57.80298306281419
17.64007989643835 9.572526251368091
66.46875465242711 31.11127769086219
84.16140017315902 16.00967393594941
46.2190541247862 42.5242274175989
57.74358635688726 45.14330956274244
36.69534325313993 42.45958794119229
47.37087087689305 44.47863795263874
64.83069268543763 31.97643583737051
34.30957817652618 19.64087586070121
64.46593559839195 29.11671143448464
0.341903528760684 14.07507659725476
66.48888102409002 75.50786405047253
53.15973455322962 34.97184257746242
0.07746593342658251 51.11320401314226
76.37101323910477 48.14462558048682
42.06109707778145 84.23565199504121
78.19595965055071 75.06227117212606
81.29580431742541 8.12543798829615
11.40992037516878 25.92601668461827
82.80274100589418 43.31144889891108
1.504761380094589 93.11604706648365
7.095588964688827 51.17245889567242
17.61405070826143 27.58802658784127
96.82598939253599 3.621516302576555
76.07088565072861 65.66770432419301
43.65187950940108 66.25654668485481
57.15491145144303 26.97092872583794
54.06285598340422 42.60611372031602
42.83392306711126 53.34123817631709
71.68729946878345 83.8064258934368
63.49080124813153 79.15559037799979
94.02149987886303 79.62883690391394
97.70924385730757 24.74532383976148
73.62788127370565 29.02530625214579
81.73139334249342 37.43484329731236
87.51857683703555 36.52766300224992
1.976965035347635 74.79852283134716
82.31265593794457 52.77960391030506
55.96859038846733 26.97535935565602
97.27864156265126 56.3891552001586
24.58778370498539 25.83779907519742
66.9691013932829 55.40449096748639
2.044665820355434 13.28752862745606
15.95885985914967 76.77970395167129
45.81038336338079 22.4632708224782
41.90794661484244 46.11522549868133
37.75909853938082 89.79950141612076
61.68046955712663 4.812837265247043
10.9197320339873 40.87845950317584
65.53958839331115 64.61130306946572
19.75239038593129 3.56623749404694
5.483828536244261 39.76532153505537
7.913759814194039 98.49496748256696
79.51402070551845 98.11577179612149
3.217383613974973 5.682252278577878
8.85562219282615 87.88165915589846
47.48091856544394 40.82346512973989
3.451941988182433 84.5380906949201
45.39300454480188 68.46943420448071
23.74920026186556 25.23659121540814
52.39870086037867 59.18990459990687
23.69149533849755 10.23792961479799
80.16560243882893 19.70198130292303
74.32207526506937 90.7624009247325
20.101016628075 95.44458274608975
16.82913789855916 31.65426213454001
3.786040340802652 69.32677914934361
55.03847802481899 99.63435461530368
4.719990042753538 93.65747325967676
92.54758746535208 9.468826101748286
16.49298972516623 67.0203773423913
19.90604275168124 7.391453328595451
80.90792765233763 68.5161603751708
10.31926980529116 78.8138775946906
10.25467570645695 88.94909735829791
55.70311996560793 10.19415533803428
33.17088716765457 8.108923337174367
92.3454968830175 49.16904426066419
50.67838280692467 96.54278637010347
65.13493983598821 58.10691946001922
21.59679778496875 78.73892844020715
58.28484634839299 41.1035522653061
93.11274647073208 79.11420741238325
22.94082657930954 18.59371581370962
69.25480323703637 53.56405488015634
81.10075060076457 50.13854084259842
12.19097475697149 39.69783485121422
41.12711834104431 6.729064093051522
57.91763153237627 42.10537895749052
63.8091457740807 5.365152376192558
65.85785593163982 91.40700814005911
38.19310682381311 61.55780987447597
92.81327880848126 16.55781109475067
11.29763621245365 75.04690176631114
78.8997584347503 77.9471760786483
66.98597250676875 39.10959711078053
62.96612993146871 83.78117187240095
4.074606433875489 55.25674082401713
79.9871959100481 91.96664545935394
21.03881477332696 82.43279704341576
51.04844828915787 91.96119559888218
3.475984394879892 64.6824624138987
33.19725141363265 32.80734911100863
71.14729591221599 52.91475047160775
52.22560826946442 48.04750669013121
56.3848311365101 14.73221961487184
58.69735946879261 65.53496496990431
55.15302330302276 87.18314780766879
69.5671729794484 90.75357884119752
28.92345705367731 51.37523730130658
61.02451325998578 9.536456589300744
80.00930193227428 0.3211729151163356
91.57792732165903 62.62463559407929
17.08684111816056 42.58041529752492
54.07060153766623 61.52891511360471
36.07935117462922 1.78172844333635
85.54469230711324 85.45249672266785
14.09488278452933 75.63659989023175
53.80724302571937 67.67481586260899
40.79798920441078 31.40037080369186
72.12100823083324 35.84579759886398
11.73369629771749 58.52053278206311
5.759683424113191 98.42408247357535
57.38485693663647 52.62213223833301
85.27126542832869 64.88995694474487
88.33967714180326 11.03110489966887
45.00534913672411 62.5373673493069
84.66574729668892 73.12552081264649
23.10868975630456 91.3427808445019
79.8495964120843 66.68226184636517
93.39373529218095 49.19659497116695
28.14928720187184 13.74502593100999
65.74100069474542 19.11740436191189
24.69374778866507 35.07447528612899
51.18048585681531 79.41510255011761
75.6723306685865 16.17599160155639
77.12634226858553 38.56505985248371
37.90188381830237 12.19998833539215
16.14218356158594 24.05019089059602
11.08402712652122 36.22907531891404
51.88938869166222 91.17218347060412
6.564695615737439 39.85337918279617
79.81035810500737 85.9679750582188
74.95547339939124 83.59712218389321
68.09096463634518 11.87081832652326
37.7702513609688 78.75805965911614
98.47628973502934 59.46011881124767
63.09189023694854 98.37745870848256
4.737025897782713 2.105964952980021
75.31277608206425 93.44774804367169
24.15430738165635 16.13668169992562
3.921798030481056 50.86310897876211
50.84613452405976 11.40105038175939
57.523017728516 49.42017451815957
48.79175270147164 54.89850180834557
35.11182007257184 22.52393750394311
48.20151644419335 7.97099646158002
89.08508516733622 94.24317073104653
23.26971134420095 48.33172763589024
12.40308948042907 98.91778536928709
33.59977761156393 87.00477156142931
11.279185076406 76.12225883286928
5.677761611118496 76.97657595927095
60.27636498913881 73.02815660749951
67.62192266515969 90.00778106958131
21.17503377755955 95.66651388195727
79.80530179154616 68.51286171430804
1.957568640727595 53.33368460790131
73.83127977087672 32.36898922333511
27.02105413304389 86.979506754745
69.45137124856261 82.01214548605802
43.95105968311119 0.9712035627763694
14.64321829708364 47.06374233669021
54.08291314611174 83.32606429785417
86.90085014517832 56.17541939275722
36.94238413769455 59.80991641792701
66.00168055571427 30.10116553693137
28.70141368807303 12.85400568541997
3.222712608065474 28.2678248983837
44.88432229767495 39.57451651556417
85.51434822265304 10.32645907665096
16.88477015390095 39.77119643103226
15.94416937479587 7.241780001023205
46.84854544081095 2.530141294260793
39.28831489867679 27.26707822127506
34.15682713959659 27.23962878035146
3.783451484890507 56.21763370190661
68.78280569197975 95.28149606005323
56.9146553251454 58.21756339576899
55.29628562730365 14.83794785586645
87.67306791608192 17.13623076255706
69.48407004903417 10.60948798054408
71.60786665274425 37.64803305566854
99.17915330276273 73.98282474091543
92.26006857973289 43.69539182343121
30.00112601615448 53.20897622695264
20.6873585249652 89.76786819978257
14.29169252316123 99.73507076515331
46.3663609299202 89.77874521426423
70.06429630257801 24.90185978597006
57.49927589250727 53.68202177139534
25.87333911737589 90.16071330554895
46.33215368707777 67.90433810771519
36.48223453905042 38.28279005828917
21.70890691137702 57.54752850183552
47.50442913174693 18.25667887336508
24.4290941413187 71.67961508628299
77.38528962730686 78.92297364941793
13.12572147359977 80.58441897885706
42.1490653028771 27.00688224543888
75.41431002800915 70.3634395204799
51.84214001798816 30.54899939180548
63.08274625128527 88.71959509895443
95.24716811875331 58.76902538721994
60.18071744399465 13.80788878285546
62.15547578344862 54.19921224981476
53.70040266636708 68.73899757636337
66.8550763625806 68.17796352201128
53.27782978866183 37.03852045979758
0.8465832293784067 17.69200802869723
32.99443292645046 74.78067932333819
50.1785161229033 17.5992254386071
61.32756254523072 2.766615335274549
34.30118400458399 13.19329837655659
60.44892723559786 48.8719027103375
43.29850904124769 79.93975896237525
5.460389767435805 34.00140518868096
92.57600650541566 91.77961873684553
69.84861777136291 59.3568754941095
85.56673796382775 27.73347160028057
65.92833884351042 96.90030242653349
53.77022875776208 57.49525866249493
21.07438340199545 24.53289535985816
88.12369209084179 69.07845301752774
86.46655652380988 39.27373902891458
90.80751845306602 74.05271238353797
68.44104134841815 10.84192444709599
25.76286785485025 13.66450258004439
77.43571158910824 9.229658986238645
27.94168425185833 85.05377881918565
51.62608528673199 90.24392610527505
21.6129138138147 52.95772684263297
93.27803270031565 5.631716291205362
20.64204502128256 75.11651321457582
94.20760504194966 58.58912183550868
74.13692570871915 11.97887680406624
16.06590329233359 52.49172429573879
34.59396678860485 83.51722532142901
53.07929164740183 45.26320094440269
96.83454502207917 15.95835652719447
52.20597779850539 20.81475989927278
55.87096396553083 43.80163679176307
25.11335148441687 89.22823525877756
3.34811048222463 16.40545659512387
53.43265639956629 52.45961762127218
3.661716877776688 21.41000833887225
89.81464295390089 52.74342228173664
85.85161822358972 17.05871393759486
98.53987949393346 14.69607892512114
63.8598851969585 68.93679121662886
1.491257146050114 6.810300155522013
24.06158017845679 45.49988481743955
78.52123986144061 18.10989661546504
53.71290383979185 4.289401505069333
45.30785612738909 9.008312366248655
6.185827755427532 8.296460381555612
0.7540603247894101 21.46199779306811
17.83413599268435 72.57791288681464
42.69132901994674 66.75159136597635
89.08845931243435 45.72032062813821
47.94250877217298 57.61882412400341
90.51841493512379 60.91576605441936
6.383475974522381 37.03196741200461
93.70457332630446 57.54407963125058
21.26507929559857 8.705388938254206
39.36679362257807 63.9775063279895
22.88643040348524 4.47953654877107
49.3850044349735 88.78053242030607
21.50159474582042 23.0137607297107
25.14215823217875 22.74467648469237
46.07473529370871 73.26261137638544
18.70940774500708 98.20182931509288
24.3341812397733 48.36084892096723
17.84519140192785 70.51641996844778
28.59709649432288 76.31375544579548
86.28381981147956 77.04863370923205
49.26893924263227 98.22148397223582
10.85850155844613 31.47063162081951
95.54403539009634 45.3292904161435
80.36011455172783 41.95853105128955
18.80260595169049 90.15345459075105
28.37975653396919 54.16602034651037
33.98123463401102 57.07358365231351
16.36439606470153 59.88519974466035
57.68475645001615 91.11055470856967
89.3252682355797 11.16186105008149
35.39176071006865 10.63636656228192
69.84970029771361 29.62104701455474
84.26416595284876 36.07990285605979
52.74379250617544 38.00532250472398
3.02314407847 46.83680219242268
37.43571387204572 75.97972257293176
46.72967020330936 84.92060262694797
67.9782956653674 24.53698008231134
4.757871134813955 75.34567438532642
55.9512446072635 35.98407148470746
31.99247676394848 4.101366390359214
78.24156166350451 65.73150655970424
37.97515877687972 39.29365146085249
63.01109627831864 38.79859040407167
72.14475470541112 25.36028798733878
51.54461694145593 24.1386481142363
27.83317815456729 89.35216029341986
31.98177393215227 72.2670942394669
47.76406393006351 23.44084772074267
58.14028895650652 8.492605557984854
70.31986242528994 42.38973663210451
92.94872133400996 75.98090994713765
55.51766343916336 72.28077890346134
54.92744076848 34.15682372953801
86.74871111379173 16.54191879162548
62.17826058413574 70.96123688371284
64.00662416897322 87.29113583451424
11.67587250137478 93.07266386282906
3.537904259732645 29.30104755231813
89.57480800620877 46.62846879854489
28.09609214902174 21.3152602208335
55.84614860600031 46.00336152162693
46.19213227472775 12.97203639147224
86.98862491026451 24.807806231679
11.34343136418237 72.9249153149418
46.50288705818253 56.61754279847104
28.15807291838295 86.82015204086414
68.54551951944171 62.0679865096098
54.7983260498319 90.18331724634687
91.17703838383065 71.31569721623346
97.75612113908932 86.04465102441412
1.996352513468998 65.788070174174
2.989777165782976 79.61483083272515
98.23731266386588 18.62857848530018
36.72609084630413 21.3761661138207
47.81057962830003 3.083536750234853
57.85583441123313 31.36751130864254
61.94975652723025 78.04608973456322
57.12893162046378 94.31731659112921
98.56746479975685 13.59601358882286
18.2779448227767 81.19512159148222
78.44305553377146 34.1033753594154
82.89713977935754 14.43393302173647
10.70506666939371 98.75043024051348
38.74421499860987 89.16374082724187
74.41096767586706 13.99553444944432
80.65774627889323 88.77370821134897
64.05040369587354 72.18273765980106
53.15741411170823 6.474467573248233
85.39863611773146 89.12139883135946
36.2256684530818 55.54911415034721
49.14227246018046 43.22739722272615
35.26035769832959 18.95608847075548
10.4002892547398 72.38959135832135
45.94167932541124 55.6724929501302
55.25327340170722 89.09036026675439
98.27402724754911 45.8393691644253
37.7239737014323 40.16198515202414
56.602094615905 40.57078789285139
84.14960035035028 46.2824839305063
49.48468173893063 45.31055369472286
76.83654828111491 84.62537538761197
60.63974432208998 44.71112673942672
33.79635392553622 80.09685649029302
25.18274544783909 55.98216225474712
12.22628528962952 52.61742756772165
66.75080330816841 90.73685117744175
95.78020722109673 29.93897634658239
3.782466161772388 90.64073088779872
81.92619116357129 72.16843952577921
20.03234031225432 4.604248607361715
15.00412994967829 24.25937667656056
40.63708174493049 95.71500826205886
21.43519449180393 81.39385098940366
10.42276014978409 5.795967602997307
71.11501587505286 68.44595885891758
74.72370363273083 28.84817071633053
39.03410288295046 17.02667477604295
91.18421978423338 86.36255485091731
67.75651707945299 65.08983850395531
33.43133354135327 84.92763703934008
11.34302338194776 6.297853535085676
74.65589630257132 95.0476785874186
22.41944575462192 31.23195070746679
94.43722838902698 49.24411843833332
38.71951710312633 9.551356772558298
74.79773321141845 57.41397292996845
26.17588783039745 57.93653527389019
13.99924677364606 37.38350896633627
81.77927467597945 47.92058328529131
65.7284785332411 71.258943059578
13.05720742018142 61.18865603519965
86.46273785500573 22.03121102859343
9.799580723921759 60.53430180349037
87.91880846978283 61.57963106044794
33.61863539060366 48.01012844010048
83.14460021812002 66.71638241941362
66.70889524997513 13.15212118680614
29.2731279649945 65.28542813970947
48.11882546937051 70.01285580859704
54.40171504318798 26.51806681756068
8.28849382790558 54.96460567774296
7.285737269606257 20.7463284932676
5.04846662350606 1.108147619139327
72.6526232164843 9.606558033375235
27.95124074391641 1.536247255428329
13.28272832618516 17.95760034311593
8.763312185781743 27.0246894498167
89.89578979124862 78.72339313632649
83.9424580080733 28.71456343708406
7.418980836471014 82.48535130456563
72.91539659881052 20.95256787838134
21.19979108039553 53.93574003802726
20.96196765917917 90.77469812510073
62.92417687780367 61.43508506023379
55.64737445109042 60.8109933180728
36.59879195016175 75.33307353242935
3.936414741327052 63.71691999745752
26.94404099481814 33.28248904060248
83.72378918987039 62.13785392714428
59.63424410917487 15.54197128967219
41.85121782521929 35.39466050369538
6.368670856383529 89.22068859907371
87.3917854005208 85.18370160105277
5.709129163700243 10.23502408122948
43.19346734451391 30.05445981551338
74.24968962156957 89.70440248382799
95.86741674325953 25.38350401651913
42.90592023329338 50.24094467684741
99.51887016493421 47.40929340676803
58.01518578157258 86.47792910965094
30.84142544597234 66.15309335176751
75.79924373064563 62.97292379188991
4.397387021970795 7.039033923823194
46.22779116028121 83.12528816775563
18.74858602145258 75.19518157344584
38.80203893403996 72.37504987108586
59.32186105982662 34.0271945592344
48.51789464559252 18.73164552386719
55.77896153666035 5.327816510271946
51.43406048076017 5.819922980319881
34.80793992359359 78.68909125769861
53.42210530289559 38.93568033014949
65.80925256047701 33.89824531518872
24.67400476665761 6.73381491600192
57.41666098692958 69.21202478704448
34.37209472986368 11.01513946331694
62.02315943381925 53.05935502722795
85.50209095666415 97.07968595585473
23.10815467341894 39.74954405265426
89.79055362428491 96.97695217281971
18.28165126591507 36.90115947563348
81.1387329256939 28.10585422868003
45.92276707928814 1.881673219086025
84.45935833901142 27.77176377058645
15.03869722000592 74.00584919340713
34.47474089508317 21.68518311232068
99.95851573628198 70.8071237698163
57.18216979104404 97.15714265696538
74.10740748910372 41.66463471069111
7.756785772185214 22.8494143736869
73.83625071181645 67.5289527070086
61.81603478617973 10.34605694737633
71.72990816464224 14.00935121910846
72.86451646109002 99.29938632708422
85.50862374640289 42.8522297479291
1.867961499578192 44.6246207735157
41.9887267240131 3.170031147665146
8.150127566979453 32.62875968439718
35.19085551618123 54.31521611447429
83.85419393092553 26.88392303140823
50.88154438540891 39.91507978718776
28.38561480804595 56.03909236201257
4.138930410857498 31.32864959064755
48.31480884384222 36.14920628826728
32.20900235914412 70.15997201389843
84.64689962151957 47.21460127081384
35.32273425245457 76.6937548880819
24.39103704391355 79.17182683861377
65.06353399613495 28.09031529477097
17.46998265529933 28.6432996325485
79.23143112704332 49.46502769616631
36.58910483011475 88.30580224400441
87.29528021325004 76.71713299097114
54.04444172412693 43.68085743298258
71.65398884697193 5.642685676120758
40.83226255204713 15.83767681910443
69.36305893554724 63.73649711472658
45.99117607928594 39.65735145639521
92.98108344392111 56.78357539335869
0.4739614567507275 37.38943602044739
75.57201985816556 64.68496174091884
24.17181670933553 95.36347829576057
77.37759622077178 17.55169895730245
36.03629703921349 11.33204854827927
30.13197047619501 90.63468029319314
40.39284219030432 19.87289282105297
69.40441540239185 80.13453396655044
86.17410439071611 56.94857377258025
95.23119133611084 41.47743699502992
84.65744846702145 92.60037579430518
40.81978159463391 14.73488406095133
55.50838789263509 56.93424583856773
51.55781859575828 36.2000180835499
84.94320285965703 90.64132551791259
87.41430747692733 58.44041000788321
78.22629163639712 49.09939138975572
78.18142914694261 67.58281527264759
94.94688848838666 88.76080754446123
94.40444104259208 9.440096282127465
83.94464326055619 18.03924984994576
26.70307088555851 59.94474393711921
6.753294555024915 0.974364046349212
9.04640914927101 24.23450341777463
69.89904136028728 39.08936624770315
24.12875705608197 34.13850997321427
11.23605577903251 94.86486911310732
97.8079899840635 93.92048549084865
33.17915286490348 62.75270806561661
51.79704264860337 99.56286087748873
58.75941057925414 7.691882078877176
0.2891102814625409 54.01536144168574
14.55827887902483 92.90236157066367
51.75042530610762 93.94360431040161
59.33673746380779 72.49106896854872
83.07510926678145 70.32199327656343
79.93173906985437 77.87319052750426
51.04571298194664 60.73981344570259
91.5117137391002 29.34227770722591
14.35796968053153 4.873560129431208
16.91539544197981 16.96082220481087
2.941429679676852 18.25361113153291
41.95222940650677 98.01595900316917
64.37698952766456 56.06887783371938
61.62118119633052 28.41829464675451
78.64136872482804 24.77502850171419
23.01988703276863 55.82836919663567
6.561517209534204 10.96708618799637
65.3231168684143 48.85553009594992
48.43881601205272 75.77394418265791
83.45436317696276 2.08517613276514
37.7360180771327 49.1184368560475
40.79455566214256 33.28856714209302
74.30852274243007 29.77820466938922
46.38772504550793 79.07038228421179
95.90209911220833 55.18463099366207
90.06715909803897 77.72418963337699
4.643851197625868 81.85543449180946
77.54268019063522 62.10100458581338
5.722456951804592 73.70282111119029
30.01376863935549 95.59917520606075
34.0549696596747 12.17711279587913
6.311517815682713 86.2627944952815
34.35647643620967 16.08851300402751
78.75765138740552 76.00653679967421
32.49418479989156 18.28239569888503
13.10837253009044 81.65974860955679
64.48507249536239 63.85611480842589
9.400660540275235 77.13099723573366
48.53462812037503 71.99488845281358
81.89721546091513 24.36680850868404
94.57339416024425 92.61975953828457
37.51064356181715 24.18487386408591
96.07160203171982 4.587365341874645
99.64623414398672 93.52984422596387
47.55147223178145 93.19104276330378
7.053180777747479 19.71058989400815
73.49987091465064 93.61298954216677
29.87736727230115 4.170481041306249
80.55409036305129 83.22171857438478
26.94385404484731 27.28237513840392
79.74391687189676 24.61497985412727
38.8147047389287 78.40958235590122
54.62807348987864 72.86266163671192
4.791180553154817 74.25077896404095
22.24266273745188 64.62278137729844
17.98912512746698 95.65500963511575
88.68947063521796 96.94188268886347
95.84050941880945 15.72518117984757
2.942801237465571 74.26135827066346
47.6808534930075 45.483713703796
82.10761267157368 38.43569440543947
73.5006292626142 13.74317969309985
88.29307386427686 76.21400478289137
46.80603092804569 22.95291538071317
28.41355950510393 52.2996347845769
37.60410847888982 34.76617994263002
95.60366610970888 69.61184925528229
35.22070059128617 67.86263461429392
30.0528570153094 71.83988539126371
38.0748279134221 1.067008426974803
46.92353752831506 48.21306360705524
78.18260151207753 25.74824498487549
96.00301080850018 5.750440792521512
61.73363634154766 58.9857037530257
5.623736953543508 48.22020469604091
2.163833372616036 28.06322860818166
48.1409182067956 0.9801185296863895
18.79666486371291 99.33618064755865
16.13005384253236 48.63495480803157
65.77970619221911 90.34812795307231
20.13280904033096 18.65578263491601
68.92965817122348 15.62752395033685
46.34908885237921 35.01441357245098
69.45719989653699 33.23979778391811
99.73571819233663 13.11271621982342
26.10678103171019 67.34425472492752
76.73872836697298 37.54670167920889
23.41460208799168 64.37962694450476
83.02350831081414 56.50932311538391
13.52392254577482 41.41658736556533
15.74187720925178 27.22233822023473
86.37823466861974 70.3523541988735
60.76205868629584 85.57268377003008
66.47694733029293 47.41054134836211
87.82922118138896 56.57115868656338
97.65097776829177 44.98086489027587
34.59006740698661 96.47676480764289
76.80413867348041 10.96125267459049
3.758411122751633 76.95585093935038
88.42482310378324 43.97903182099345
84.3106593930512 93.60503641112734
56.61861106875799 2.756863851028558
68.9844864382876 68.04549268883271
91.20969742892198 47.3638919685129
6.665155426918726 72.05064561277392
83.5446142578618 36.85332634296837
11.96734643524543 37.85496013339554
70.15272912080417 62.98524900643425
52.07538771402634 58.11806875671962
45.80686041780682 63.19237210628373
45.66019813237624 64.25122406997279
54.9276432030243 54.78279239351505
67.59444823541341 41.80748739438071
89.81212350830897 7.153421347286799
98.51526095301173 72.15912511205299
17.75703593383916 6.873308995127756
81.97166250225602 70.33009880705944
27.85964365736411 58.83051050079593
35.44577488833997 80.48062449509931
42.87754495200156 18.92732609460226
65.24775227885115 11.54841761242583
4.083215715508381 91.66059896046454
55.44572714906807 98.09893582586155
54.34439655766167 25.53025451878719
7.154965848723306 49.28540219663971
76.718350723507 42.13580481937719
33.28251964002357 92.91832228076656
71.57989685167423 69.41857970143543
51.55046347400456 21.84306123923664
74.04875884668836 28.00892160306211
37.92695834451762 19.81853058246015
5.866797822733789 4.674567985949725
15.51984596938008 89.2150177885669
2.198880336178708 62.86007463629508
79.09607765664822 23.80317352852754
7.179879668387087 28.45440605922931
55.4789919960546 16.73149113227678
77.30023549467722 19.57550084750897
51.45272642239116 32.39145091854962
87.12260195016344 26.7616318903177
58.2777869231109 39.50659235645501
27.55154831097965 92.66629527757541
41.79326751436587 37.31826152565281
28.7864514871665 0.04979014292288082
37.72566990295936 28.99659464265747
68.17494767676865 53.64691147648481
90.3318743414669 19.95564889255494
28.55456332803706 97.93025111431263
87.63464165673402 59.49772830110377
88.73831124704121 13.35360249210318
7.1148768210721 36.17978936748292
3.435805497856549 85.59670617223453
21.43147317286757 16.23755059913661
98.34743585777112 34.22651654004255
0.7183882165698867 29.77044913484077
71.07947857635116 55.84181182316741
66.21458988347845 34.92016677225973
52.70769233832436 4.615654322170521
6.440454498550206 13.94072857678633
97.59240721516446 14.20652859119879
64.97464781113599 38.51108769451555
99.43000651857112 92.47527583120214
31.48008520529605 67.24054843399637
2.971992027668825 8.664328280275575
11.69316771719412 97.03844186209432
54.15166665839369 13.06605598578243
85.86290547920812 55.91302172967281
55.9767062227493 25.46748080806417
36.81478095189115 6.438329208309322
38.95334520027335 2.66239416815249
57.67599966566156 47.25473734974287
63.91429049360744 15.61216666010364
7.417585655457225 97.70872141987572
72.90939586897203 40.1651807172945
66.13157840054741 99.16433745766557
0.8562560144092152 86.889457656951
90.65028525681134 32.08732781107098
64.08215853024336 21.23444238319806
44.63052222441951 10.80227225990919
70.28886905073129 89.01438261741937
28.04069342223113 22.39040764683251
30.36884557331693 60.39953656358351
7.68400337649847 30.56954194481757
65.52328304090543 35.73391326481873
20.4035035007482 16.31582167551842
11.19586492924094 14.46006615826804
8.501953635180104 89.57715206304941
17.04868385750504 57.25690020525042
55.38340291950178 76.40258570063789
43.9826449629595 1.989952111029302
89.38712425216609 20.4924650873503
2.943470062924423 15.34257950332072
33.37924463571196 40.18649570016714
64.9349690177463 5.786772249611415
95.43751381436101 91.95451797029129
40.41580411422972 7.458646158302781
27.77101773820852 7.687989175318351
62.13383430280536 2.01087899074738
2.776004656068616 44.38365798372521
4.411842960853186 85.00182589562637
85.38879734883641 62.99870997318899
32.79947618652633 28.30020278075984
13.34561425316423 99.35055992494361
40.74671742592862 58.54506114966183
74.32443361881478 53.80118625375177
86.49625955971749 5.669193633003736
8.469343104296458 77.63211038441523
89.75278173560086 36.66319352342717
50.19832996377973 13.51064422983316
95.87930871281861 86.07160901309435
81.1249246527381 43.99565472707803
80.11882650214125 59.19726563529377
19.45059152662056 9.181009642436539
27.43606167285674 74.97766651198981
49.45628010059846 64.20564821439076
96.23025817002457 98.30691237022702
21.05363899157968 18.24103939815104
38.87437215399091 68.18042936959822
8.27346137084432 39.1301594770316
1.907641397326401 75.88722011273254
30.07680989508812 81.63925496515355
25.24576491406668 50.28163429020122
29.87006206575461 87.54155992425449
72.80459085286375 95.358022521347
28.61893325516552 85.88749314585515
15.37781956070734 58.04237979548716
18.78986826754462 70.9966004296441
89.5766439101656 90.51407938295446
73.38237366623835 91.39498153492644
29.93623506930918 61.42797036942372
32.92961634832946 79.77301051561631
31.85367870376904 51.37271383601303
23.25620768411457 76.64356870521777
0.6815857895612832 78.52656630638616
85.90351740528007 45.47189707707407
74.37733997657098 22.30228204877753
98.31306081587347 70.19909213353887
84.97922696506197 16.48288386578536
40.83546089452322 13.63301864045728
93.86936189743935 20.00977523280547
72.8281187047702 73.25023153515274
25.1150981510341 45.55234479861848
29.41492884986847 47.53208542228933
68.85253204009616 57.45805322468198
17.68007162232118 36.01349233819944
69.78992103239048 9.554680760173691
75.34479149258644 25.1289679610922
92.86079582790406 14.57991597126846
95.12234879481893 96.46715260614623
43.81052269208061 88.59296478007768
35.12333679189468 58.97255963909404
18.86628650584571 10.92415910939477
91.26410984141943 19.42606514905234
83.11551568040413 5.897981503362875
45.40751311746998 82.46401041795279
63.51768322922419 84.71050090340867
2.15462411669168 88.26404360816787
43.57963062215801 14.16884373007487
71.09444155944499 82.89529929272805
83.68514033292561 55.52703448043212
41.15594337579854 64.2702894856418
76.82205968131441 81.53256410970089
33.13973668764084 53.79571121584118
32.94557549890164 56.83677862337149
95.09406616170439 46.36766194987941
91.40353145842874 66.78213863263376
41.90582745741875 42.20747257590038
26.86004076016084 10.97961912563096
10.57356612724808 34.20332471700193
77.05166485993681 69.42992186985721
93.72333963843759 63.1626127023965
68.32656965707181 76.34929693987722
0.5091287838605937 12.24586544610973
75.5860657728871 17.2846038811179
14.88320458849929 43.08699318639673
8.759272947007744 60.69111075390112
88.48475033926046 2.418743526258749
36.2050812120135 96.5798825315826
23.28691785049212 79.32879704636258
14.87914344209357 35.38318625920171
26.28209634664952 52.23020382832828
99.92022715708845 39.98262614759631
17.31429856391159 61.75333806253045
56.98671387591902 18.17392060292052
32.48247179374181 76.5825808278003
34.79373010897262 73.14289470994977
79.8282043644827 7.02801451267726
83.54303388409569 39.61930279488401
10.48816308266793 4.814584748659863
93.63840196411921 29.60885959985875
66.08160462933434 94.64190389607728
89.26541241560604 22.74095008002169
13.23057714753356 71.8126396216076
86.31789056183661 33.53524002982824
66.52911325290607 43.59410661069677
34.71520098112507 79.736350637787
76.41951541433451 49.2910311596741
37.19339237536386 0.3916363037265225
94.13563626681112 67.9516878797194
31.51918043559548 68.44172657402582
99.72991838380325 89.56604202063853
59.92607250025777 58.69547571895976
54.88023375537539 5.841417124671057
83.86553076884034 0.2050025487735913
34.23455722414461 36.38348621644406
57.82272358782132 6.296410946607046
54.06582333435808 87.23229654393205
99.50005844173376 71.88177606381382
50.31743935595324 75.33856847741012
69.02423352009616 49.39562883076341
76.86091523832255 88.90704300041124
79.75805990581048 74.06179838883085
6.404267735803331 29.17864637398955
77.3608205426321 90.69103626913056
96.18733958883119 30.94160485242523
8.721356689237069 54.00914885524656
66.15177232229999 61.03341174900051
94.98644850838019 66.01587636992942
75.46031057058762 19.45933606254818
86.13133454078482 28.66973552742183
48.35105636386822 16.66077972158411
73.08723703041521 11.6434800264402
23.81750504014017 89.51552726359589
51.35664266670104 1.19386669277726
35.1416563820557 12.77580954942173
29.32938368045637 80.71234449471102
24.00480911013273 0.9907808575830594
97.52128140340243 29.29693674860718
35.88284884652494 40.00010498116577
6.654354767394436 70.95956151459029
28.82782136479312 44.7690034899874
59.11285784570484 25.04392876645672
40.15793642674397 50.62997256437706
34.97789141746002 39.29147016306219
6.342419145045633 16.90356722331099
77.68318003636074 93.54067145771302
72.40048352288836 60.57943707872899
13.57883615581092 13.41692557782084
1.568250364931993 96.09640818891693
87.55028767382612 31.70666894837537
55.58707651742291 92.86694166967429
9.479469037277921 62.91654642795757
82.46903097348306 73.09401356805051
74.67566929876361 50.57985695390384
29.98214576555691 37.18084774902579
18.16830835017233 57.30972045312731
39.41062144210493 48.6498860856328
64.23539373205851 32.89626849409581
17.43130629690945 1.858635772131297
27.79688669348071 17.19142256207565
20.35352750421481 34.95654470280699
93.92335022980129 94.47743955160138
38.02131090711132 52.51119030086822
14.49625050596733 33.48543908576577
28.92022306476817 49.52650216114408
48.54726711184411 96.18729574755868
50.38856801056804 88.80520291536183
45.11218975115883 7.960301532454639
83.73279511441602 9.597080377357939
96.14082787040672 53.30772098683347
18.00870881403774 0.03299366370852089
25.75249072296624 25.46943881299602
8.243181323873827 24.94459373231514
94.57716666754409 7.203492107356475
48.85429729918584 80.68899190878646
84.20879087343019 80.9405704100337
23.89686806435689 7.478486473704224
17.93850696647602 80.04261209565794
79.45221974759058 60.08474797755337
99.07232133985958 87.37831186558624
19.87491925221275 23.1179781035061
19.06309601434752 55.48131936042119
87.27097831200119 82.21919508500605
75.51926876942564 74.15456014625047
51.22481613381682 20.76551089010453
48.59968185808124 21.79457013063274
90.21320768870207 4.567768680650781
68.16736501287946 63.21310436400513
49.47580559502999 29.0130454861739
53.66753950850266 53.4818158567992
52.42528922958487 18.86992061117745
36.17871091054005 94.29855592297739
49.9432917543014 94.54560022216909
31.85586780910889 12.53083999629483
91.92768176823358 87.27294239784214
33.60640373312729 59.97937633545675
83.21268238804832 80.45516830545654
65.66905977762514 4.898840156224884
71.77389481845961 46.95787090217954
70.11680655908825 16.12114419841438
22.23001552063495 53.83601121909696
39.03518615071563 57.88974567951409
92.24097369398096 71.71466479206246
3.305651816995582 11.57158992887761
9.766468608071847 34.92728965627593
59.20565015172027 10.60907785387368
84.91196143485246 17.56740296967887
93.11305646737001 41.71417784980808
8.939945850477773 19.37862148426237
50.82815065356458 61.67643490374123
9.349661267363057 13.91069831310593
65.53234690259174 29.09577323727671
78.32675146389634 19.18058877450926
32.10181567678295 27.45567710140214
20.67482896123652 73.02412818116255
66.36680879209682 63.86724586591215
16.73170733402301 13.24066643099442
28.2486340244465 60.70026924864017
84.95104574485028 26.82164311288923
14.69461691602531 53.99154512214966
46.43331528018979 14.71360526342169
31.61045247893371 25.68338990279635
19.34651225337961 88.3775715652211
10.00990603568362 55.82741982044955
41.24811256224123 63.1476712610947
79.69806872750962 12.14015149889829
8.153028692889567 59.76474655103458
43.57781005587853 67.34812849554795
5.887623865804496 5.690617758291465
9.774181379588045 48.36743994641916
85.1461884280165 80.38703574591176
31.57985894264741 47.51340767331291
34.08239644873673 6.075341796439043
49.90049822809622 53.19647165408283
97.92705532597682 46.90713636383273
62.26808782985751 88.19061450869731
95.90514690286615 73.34174486342145
4.019891412717564 8.858020561779027
5.46495026433381 21.03767875365707
77.26097323574062 48.65343891738235
92.44287707846254 90.66525122750656
97.21931699480758 1.917142154928917
45.91359409789857 48.06205707353323
53.76641394727626 73.59757554439625
96.58338437924165 38.58280968019766
34.90420439125516 53.26954216384115
78.94630443421427 62.95886084068158
48.08727422781891 42.91070600324375
53.15625708902711 55.37156007414388
19.40726843993684 67.26310618051399
86.96175358576897 65.76641285139108
8.727527094995295 18.35736629912191
15.02855480619495 75.11047904015771
13.85223161803357 27.52278689994133
81.60147963872005 62.04678618828919
92.37953755253992 95.69506075046441
81.49592764297292 98.62448397233925
62.51836587763639 35.70960839845565
41.65095542685713 94.17327297228636
83.02331586609047 91.12974845789289
12.24142489752602 70.22147526570248
37.54039902104298 63.74250507777484
86.64162130217912 29.64689208124199
7.669341002538017 13.53568181734141
50.00132467096787 91.76657494822268
19.85535228474646 35.91321735358782
79.01882294527809 11.36556110906999
39.84963506018163 78.06005266464759
70.00748598741534 18.27663260018499
39.79102055705798 67.71798530419231
19.77757631175637 49.56873744012215
0.04104152970316288 75.75974520236386
41.086923487832 76.66937697625976
70.71099100284249 67.35575329980928
69.60786308803434 67.26189703822767
15.75167147050004 82.5931788478976
85.84323158780367 96.1104352425764
53.83098230632491 85.32094428363362
58.34902435697806 89.12098408370694
87.14514239301457 77.80072589769551
54.07099799461629 58.56765802297581
88.12449505692989 53.51739962336892
94.83400718017155 20.34113731774421
65.55789936501505 26.06072467049421
11.94507049953043 84.37268078659856
36.01356418787483 25.2206365782934
57.80867884175682 18.87980459135846
61.31032638121007 67.25139169540093
76.93917380271682 7.12783224110773
55.2290311782034 61.80566652859467
96.24058020843808 56.20802479192925
58.90518984493625 40.3070692204362
24.79191678773443 14.15060671093567
55.41205245135188 35.07801381254514
86.73630369100221 52.24666710170764
32.84949375991091 52.72174901570128
23.34979946862101 15.56617279690858
59.45825173262912 67.17690490589801
23.74507164494593 99.98494456943415
29.9565563572273 49.44041529447294
30.21682777462249 88.52592912883138
3.844906147458521 80.19674420645198
86.00636189840037 72.15714482397321
50.78257623693427 87.74847047895906
83.455828360298 23.34016945412247
7.87843169582243 9.663346910080406
40.10293341941043 47.99440224885777
96.03158591888887 28.12461328958731
76.58184249576183 93.81354049947187
35.03257080946425 91.66182664585702
98.83516313156625 52.81272748352707
28.16928370051131 72.80502412244496
44.96926590924435 92.15350222773745
87.85098193198478 7.377816857687062
16.64793640450434 2.604085985720852
92.74433206058521 32.29553865950543
87.86139590362382 79.50170636240571
77.84142442874618 77.95525633470241
23.70406848508735 59.50742852203713
58.51284567228441 48.8848619688473
98.39201350763011 92.14172985606771
19.26879472057444 54.43650023616386
70.38506117206563 22.11046346612217
20.92157629711979 79.48240377190896
38.55505627220511 40.66753956961206
39.09023308785434 43.63925602764191
72.84830252747463 65.59372837613735
55.63779639822541 86.25815505781975
90.1390221028965 94.07860844786991
85.585052063338 29.60853134713283
90.28142322879991 49.1240541883445
44.61771054157958 85.47744955216909
32.58983326408296 23.78248232337064
90.42642443678209 5.611036367624181
45.18604293788706 94.75756834774594
35.20087115385565 43.70319879439213
34.92568101247757 25.3068066917559
23.1205643080968 82.09569868481942
92.90137087857227 48.24458270078748
51.76879707901276 54.13326463591919
22.30897573918057 29.01829513000955
98.02490101130627 76.63164755876383
91.12090566955129 94.05473150764085
80.35611471699049 18.66285267496208
50.65819645503512 59.82366677200228
28.38556914237939 96.85614136192902
9.82794733278357 27.35053875779277
69.9100086647564 57.52701851426229
92.16753885824053 78.60825073907036
38.40612879502697 57.06785718354833
42.90576287420622 37.42335157487152
26.06217520410353 1.742265883826199
3.98489601701478 35.85436102621091
43.97238029672082 53.44770327229718
49.53038932349251 5.319501517036622
42.8430662768697 29.03875666526913
46.62502913685121 5.604929013495977
79.67813787920626 6.003337423463398
40.8917840440384 52.77761967433167
84.42974671544721 57.48342157425649
54.7758417479666 67.30264187341727
14.16132829260143 14.34862310901041
46.32315795464623 33.93293165882613
94.15629547856003 23.11490193487365
58.16699289055131 35.92024754759218
99.38200843939966 14.08975902734143
76.21626242703148 54.3453973315353
17.22356262377363 0.7648477989190569
70.56461648168818 91.15891712018897
96.44185367125915 18.91384232755753
76.53359922212698 94.84097245267817
27.71246365941482 25.5029800693404
20.27717400102491 1.815777327739218
89.20006646941555 24.68188210645086
43.75574246731875 11.58169704144942
37.03614721813898 93.68860986852346
54.75446675752713 2.73694023574249
53.45455445464821 26.12910060945958
47.42051967041568 36.69762861781073
82.59021370358829 98.19203552012647
7.889895784266237 87.48156468188361
22.18045654562842 79.50713687679817
7.373346207567464 14.40563025102811
72.35538043772941 56.86267343745239
44.54458370548112 59.72858876379789
27.93406577050052 11.20504932244703
94.50927147307107 8.333452060978084
56.22095180575803 32.37032500977251
86.36441939068962 76.07554488878563
70.18710975376781 46.28098679010103
77.56677524225543 10.26609584402565
7.316057933863143 84.61984255002805
67.47393207975749 0.6041971485090721
99.79870592407906 69.03390422981867
15.87615295424584 10.48701517890475
97.91398842395186 30.29720669647792
75.73520047401625 99.22775410275597
46.78939447891723 11.30596993880676
21.88704124717992 0.41586100734744
72.85364634064057 35.04033345018006
2.63840318258072 86.3105627158229
91.48277534882358 11.54374128578222
40.46099481186797 74.76219410554874
87.03834897889398 80.10725417885375
19.31529264957389 16.80854691403807
68.97537260700808 18.68840898301026
14.31983910361046 95.78268816985286
26.25981590317513 69.35181464538536
70.98639221355681 21.15586532646426
23.97284732762131 11.25513823117647
41.83230070602269 5.962194116343746
86.40555408499579 84.8114898507957
40.63277910723813 8.496757593446175
2.877538458642155 87.45505823738404
23.95727941076449 18.23255938837958
23.35159133227176 22.44785535809367
98.06627439428398 68.32490223943685
20.16090679163083 25.06755327227275
42.31780120712456 90.99608104610085
67.79186607385395 97.86053096794457
72.99009865895081 52.5809045687547
21.10097614545084 48.20073893115016
20.90237534517274 97.38319553738923
27.14220842838322 65.48489036265073
18.96421011974025 62.6992607311126
29.70600525419802 12.7015644074696
6.878971495918091 98.70074319785944
32.2569738143224 75.55074208211764
74.65212142498827 58.5800542399428
80.4289884848839 89.85172932162178
85.48510288206231 75.21667230340861
55.30630309880684 22.91634390641559
78.74891100201222 84.44272930696006
92.8630791641974 74.89746862346341
60.32835635040766 35.77882313310923
45.1081727533326 87.24715768060508
94.16717790005136 1.046363523215194
70.5975129885843 83.85428022607728
38.34517883022734 51.31822965721825
29.75954294877856 68.07909395637442
95.82065667247691 93.90391915803531
1.096483409032538 11.33962885116185
15.48315923178112 23.31208001474539
88.24651806257555 28.84950152138894
33.15990624895232 0.2881954748452991
62.42378277672318 80.97883654774604
71.88705061544957 49.76462700406913
8.984085989441715 65.74823996306375
43.23291482519317 27.29400219134623
59.48007226927599 30.37177532408284
96.46389626430098 75.35417912177635
30.20575559229623 96.6826744497122
64.7123655572419 33.81630337646877
16.38497112822774 87.52029527576727
3.263884448638154 36.77366581158343
59.42520670014817 0.2462811206190043
65.68667640359254 52.52425181411174
32.67153416310438 20.67595983889543
52.02386889775062 13.15261029938764
31.59030630820466 86.10701285341213
46.72180144264789 99.75440757213417
80.56108252849972 34.3351974461109
94.28011045973086 72.55197447360035
28.17708492465806 5.140149822388974
25.05932253147849 15.67831859276639
19.7216218080069 73.5907893480321
21.61861449629017 49.21352778573463
15.30034089209707 5.324910846273961
27.76783972578894 46.64677624719624
89.79105674923134 73.6349468044119
15.24141920373298 30.32944259377884
43.3550183046686 82.89508915204166
47.19141583020674 53.90498165504132
30.4115525472911 41.98062434082529
62.96411003220823 89.82999821469411
2.88050215488283 75.34968819545009
6.592781695462867 50.21052732927779
2.921341131329835 78.49230530055337
38.07535544941006 15.3747998640882
6.552928131614395 95.7625870485664
50.10173671936107 31.03707160202141
86.20134010625327 48.31455286348863
27.1404415596569 30.6725877261852
1.758226702503896 58.13779146320387
31.1045490120348 46.56086572005498
7.537317676239521 78.13533708281413
96.92987383114652 89.68237928544559
93.56510256495385 34.21081848959268
33.8874150716581 53.01525186621569
39.79613766050841 70.76080274322896
14.88233467685819 10.71698184133261
18.34814988365207 18.47437867641874
71.87180025469283 75.22829102888231
5.05353685480584 27.80754319336363
90.35529988674297 97.95983675211573
48.19264328356051 81.42057515137608
85.34893935162785 44.6363455351538
17.97459472083555 60.8544790987383
5.689562710741904 70.41204427242698
59.04101516084945 97.54212678843565
44.57758911111343 32.65102412759756
19.82532107535327 14.05426982649241
6.72681046304456 17.77013034024978
12.58630996388156 38.65861967605454
22.89216346708978 80.28608785841152
68.35134805639322 28.44675057324411
80.40554414845599 12.94079231206756
17.70443064153359 43.43675880073918
14.62717954033637 13.3440503486227
28.22460347346473 91.11186468720209
96.72496618941062 82.39840593126607
36.42169244991354 98.69231593120003
24.06348199230761 98.20415163364508
53.79568677333869 31.08778375730138
74.48569692654995 94.04030341093163
9.286076969871658 82.57969188384395
43.75629224885544 18.36423931049989
45.43913124868669 34.37879730252253
78.77875406029945 53.37800060774829
45.27925642438355 74.96469535519196
96.4817046450235 49.59439375299473
6.179522363003956 65.49212885574688
30.1423841696311 48.44508167758617
76.4339939310542 19.01495810352091
31.42713638886105 43.80140635601794
70.182041028634 44.40043746923153
61.50310128831813 23.68028857723179
63.86872354480227 30.10319888112024
70.68499841416613 45.31151375151607
31.28036357983012 81.28768082195296
69.8764759883513 6.48816762882321
67.09332378727974 44.60621238737797
27.53683766328545 12.92383605890956
17.33843379594861 38.80816726735979
49.64466675289336 72.26912068973792
30.9760713257197 72.46188573384973
39.0625982254201 0.6522605902014524
15.87276112385162 94.24126215415761
76.57837424298651 57.6749054226293
44.71350209643174 25.82897399060493
74.30029743111997 86.47269230995946
61.47241715984205 95.96825083666481
59.69922357713218 7.294820962946242
94.00364018162726 80.73497773690946
57.66670601014612 79.97984338330737
18.80596953536117 72.055509376228
31.82088901396539 73.35299383797658
33.99925612174502 4.084628033295107
83.34948331565958 54.51363115758627
20.86625335078232 94.64218818793348
10.09780292561965 24.56250399199413
62.2768031676139 49.95079477594734
92.39381221792414 98.7733981643355
0.09525016033902527 74.66979391859249
21.9926190859068 97.6296984894679
81.24421349209327 29.93464675845253
37.92325121484929 69.6946130298777
25.25386198751041 28.55310871403945
14.91083036272954 69.48464669858346
20.14325350120791 47.48155897592031
54.02413285360021 9.337965226024558
34.84719006872155 20.7352809642888
8.480874103142289 43.69660286265032
83.5755747124917 76.23333648887191
56.78464112121503 45.560436945623
60.43220090407088 7.939212005417686
87.84348750361504 12.81982697612798
13.22232124657676 39.49137845986456
56.69769894830718 29.59737707609363
37.84513277465496 92.00210609417205
52.8873033878668 94.05025392913538
86.78196085651076 91.51689506188927
13.94066718424623 9.260460284302715
5.932698687652188 57.98621853694809
88.8417836901762 86.2681971389889
44.53690048763483 36.87031029787917
82.9137778785511 11.59093256818201
77.4621747214924 18.54006886624876
9.361888355196944 80.40474682775584
84.56668562030647 59.40927991185073
95.77830362752864 6.924009563287703
5.810654441928359 93.80903637420171
53.71489181792364 27.20782443274935
27.79812347984361 61.7020473590114
73.94423620036142 55.6628824781646
93.9886398488475 65.76915875154511
65.4151113713157 99.89833873199559
26.31139443042885 72.59774267276602
10.19033069700193 7.921339160163433
81.01506764891374 20.49040123148291
87.02778068997502 50.32393145241701
98.5945383842557 49.89328814844816
96.79002723276973 79.12114619354298
88.43245857590058 20.98304217755855
72.54521539694935 13.37988973528639
36.84793164638346 28.07700674438659
30.3878436200916 65.21922996310875
5.762448373451615 35.02101850693467
95.48030505308773 14.87934358100267
44.74605779516047 93.13317009827162
46.57622130361097 18.79758558025754
55.67410414896516 3.287646150784811
3.677511778708408 26.4604387664927
59.368977977565 68.24436071723954
0.8509118585450597 68.88657605305927
74.72475860554815 39.98700505736304
25.25087318740448 54.07337436559187
42.52530066512504 9.142959143152428
54.48199880989794 56.66859476083036
99.78837222668948 17.30101375664704
27.35668046566003 96.41718180674944
10.89256290757366 66.55750878896198
89.19975946666544 96.0443820006451
19.2532958157252 30.22843572968149
65.93479904020097 9.487088607669527
84.8844854801897 91.64475734037129
38.9978026601311 85.14344856722703
70.59603580929767 5.559993233382739
32.39044998275914 38.33374919148471
61.43876674253028 66.19917663160329
31.65853951825109 1.362653828922631
44.47171764630495 9.761501743337693
84.84122911272574 9.474808459077726
36.99537062786323 2.48844891857708
61.3476313947878 11.33352863951108
30.38975938252219 38.18549415343963
70.46615133392505 69.43426594502958
71.35063127569778 36.61219168891435
89.84390665237075 12.04963542548991
54.50254932388764 86.26135608343941
66.39924241016074 17.07955073830562
0.4596913017190016 98.1156250216398
57.58480016319964 99.98006566309554
15.64440482417886 2.253252992213953
41.60464632144512 56.57076144167119
0.3662626837057475 79.68541526985095
51.42997546000249 12.20658187962437
4.659544997612242 0.1640148698484342
84.15670005945672 8.625340645775578
94.05946557203697 12.69417349969067
89.78160208855495 63.8174670053701
85.82802896465552 43.82679458545152
41.46665162908404 47.07861239084863
56.21105277147657 23.50476244613879
43.94678256487447 6.472198878432255
97.4272824806403 8.243028438337918
28.04542694535576 30.27190033821078
46.6884924051396 50.0378281242968
16.24142180446802 0.4126515290997422
44.81763081293095 22.04674396516483
95.20801597127175 11.13635081854004
96.63377555384164 69.48573769045166
57.53162892792943 1.119788335561361
77.24170138235959 63.82023438737503
77.33627117948582 33.86607651869219
1.313450870209956 7.774478003887614
92.73913545491463 92.84416327629283
42.73817627114483 11.3005331031649
89.27494113331406 35.73971883377927
43.5215179395296 69.528473949857
19.79516295228551 45.49382066684586
95.31492778250251 72.55215603269467
45.49311467278169 47.03034654151609
93.00049994504823 68.26116183075506
1.434948797878768 28.91471702280666
51.96008206582106 11.29337563462104
89.02389312767909 50.67801482008294
39.8533760502075 68.65924655974717
94.36045201418345 43.50825639677229
11.79553054080323 87.59421202542592
31.81136133425846 28.42202660253136
78.56563330439488 12.30927680977457
59.71355397821979 19.26976823076354
90.27194784616587 88.85575062535086
69.59633488630679 85.76242911290703
48.45978335444199 38.27007271769136
59.94145376323957 62.95567023164501
53.0409436168208 65.89451162489358
84.20282117873045 1.243356960415689
28.78903649089794 4.241929742427733
55.95999551537592 64.74565603926027
60.19793867409821 86.5155486665757
32.39333648407008 67.98252059417814
16.05673143950268 99.31212967282443
16.17500651251819 63.70635859188554
17.40966284697861 51.15544708507618
84.93826687294334 50.0079158180646
95.51742850660619 65.14699052179125
46.51889985438704 65.78651096597859
87.35366388076811 33.64017551646243
84.47611018628912 75.76893184279079
75.05483672586267 21.50649750086431
37.43898045451347 54.4704464566998
68.31395998658415 3.787738101584404
25.14379867026668 63.55106138074894
4.401993927372237 39.69780688151063
99.43089895171323 7.423672560754985
98.51542634068046 62.27651792187596
18.3046992003543 44.28419075897302
18.39408662373433 63.60605182572633
25.7187116110598 38.88549305235238
26.39863816224536 81.56101975120187
93.41089956641524 45.48954265042757
47.35895038281407 9.669977372735689
63.51331270645323 13.79379918217577
99.01026094079864 17.95243310630577
17.82541745493936 76.82456179554902
98.10169057271074 43.9630531486137
8.376323901660724 81.98997789061532
37.18243157248625 16.99960536345069
66.31428835025494 11.31482026184868
7.820937420902978 46.46103344497867
98.4664274621868 67.31599519955832
61.21377850912123 74.5802035980422
35.75013149052783 74.6970875670844
53.14076294545029 49.67174472126231
57.55152550502403 75.51823320801428
18.03361660181888 11.60009005417479
49.02000217803914 33.5267681376633
32.39408126975851 8.755598504392891
42.77524035000817 78.12208876522868
28.84538746438285 83.06314807053839
72.16069487845326 3.898492242047101
29.81578405429103 94.5223283056458
68.23320928032581 58.39814936697645
9.187049786326993 8.328769289087015
12.50560110703092 22.42965676485303
59.43313851864648 74.7483395319324
53.47977407476752 84.14170289388807
20.34019928158488 59.11592292474305
34.78224823045318 14.95463247433941
84.56328344694334 7.645534243575526
48.31993848448427 71.00936724627263
78.60683463225784 89.37664531101578
71.75889084644702 24.31110995998838
68.20499283293428 69.94391329001419
45.62211981582391 49.90386849148135
17.68384398407462 46.30123180539728
87.41024682730094 93.45579523867015
30.76644371808825 84.399674198802
20.83379114226389 0.1156326069625688
11.53518366464465 38.87369314191805
78.8803121017002 37.89519155904691
73.03147487848445 28.09616145703981
10.33602151949139 76.62935828436673
61.18407491814029 69.38044585166458
95.96267116733802 76.31277112089734
71.11365287063761 3.643352684559991
48.89048529792412 0.1023302781950413
76.89785414424448 85.68380477685243
67.34963852125603 22.63587238931624
10.30702457996278 33.19738532348613
77.76823015388278 81.80771849959442
52.80991830739696 96.87677159223254
3.825483022182604 61.87324151995956
46.42244422620048 66.83497489076547
96.59920016425438 14.79689242654876
8.994576295930923 44.62441407671068
25.74775503362875 97.67990694908514
22.05174563324616 41.63828868674751
96.17140229911492 10.723805723914
49.18451404423153 81.8016830518546
7.968089744820618 27.73701082908452
52.43317651000472 70.16706981740009
50.25547877389612 40.72202209687037
97.5563835074221 49.74603532833164
45.55862079092426 17.24053092575895
34.01140579261518 46.20981023188704
33.52038031058766 99.14485318143834
40.07248457280516 76.98326739475615
26.09836170719914 5.142108918514206
38.55829033522463 79.46502659399339
70.96062163257655 87.45486021544079
22.68785111354783 83.09762937296961
97.79698505257007 52.63596675386909
67.53572111960722 73.73161026453607
85.41846350047975 5.696378423292461
50.66065206837584 53.89888855008849
70.87582273226562 77.20278663727839
65.80208183977383 68.46754117447425
98.00813156082658 5.030328993340762
84.63613817485592 71.23689622661453
60.66569495825197 12.06090742834013
67.76932735643614 94.97413676947049
73.76609192768559 6.206973244992727
5.234036379166411 19.93875597763171
66.84050458506144 84.90094685474641
67.85186997830529 38.44239060348499
53.95429385847743 7.417439955380842
96.02416619254275 60.80035640818999
88.08707988360725 57.69013889040561
23.20115657703798 5.504415419381602
13.25010540165486 6.435145497279702
33.93148782319363 90.17080263393868
75.88305368265304 6.815251662528183
65.35160683569973 43.73980012516181
67.42522950444773 13.97155791937314
68.43156373717922 83.93888114997901
78.72159784418372 54.57306972407719
56.22502363778636 79.05954374148563
5.011850424929839 18.82213574341987
13.19255049328171 70.71977094129309
94.97725310602077 77.96811873848843
73.91546286211761 99.62052724973744
90.04635954979902 50.87270979244834
18.86736991243187 79.42509667766643
38.27149625507615 65.46953260127334
0.1845309565962054 68.01927202963066
27.57518833556373 32.46618419885232
70.04021143478306 93.84294190981586
59.44682651328451 20.27186841321461
24.94302202288252 16.80168471426378
93.2426545512879 58.3862669486865
22.74901328210597 25.70484913227418
8.830673490846127 90.58893518275543
50.60642099597135 62.74989242596666
44.36286799504341 60.77677618053086
23.14292162223417 16.51594779969778
30.8332016411639 78.05670449716993
23.33384774106258 68.11735069387666
38.98014502270588 45.5088036422402
13.93694730385331 79.96278123956196
58.25072145694977 79.06614146969333
56.15250340991562 41.63430903259422
84.81570371867295 3.230116784872402
76.84620113037106 83.58259317005104
38.73527274337893 10.59377859488439
75.79892057842589 28.77744483408348
90.61107591825484 44.67499358406802
77.53030732190393 12.6221089345007
30.5741795490747 83.41921974519869
41.66262630573279 69.51970430237989
9.506666101722203 5.096612101667282
52.10351256613197 97.70063314674469
45.46222346491889 33.21411195978018
3.432167467226333 20.34733559453039
61.85718373923186 59.96520462758387
56.03017101324834 7.410433678240632
79.03900713209414 20.98120848081716
37.22548071641828 84.64992037256194
30.83592676674813 9.77943453180335
91.52042968159384 34.09621913127296
82.17338774074304 95.38082740479577
75.96174017496527 88.33668863988842
23.63499195743184 3.742871940962813
10.2717016334843 69.30795667519649
41.97436833639446 2.143560371891642
48.84876532881012 1.807158964625035
48.30524216434262 37.2441778989042
31.68672556335195 83.94872770061454
84.97358125157484 0.4993301123605105
59.34847292167967 26.76790425065177
71.11125971091779 25.1590925797465
9.317557130814592 7.252872792025714
36.40851717093027 76.37599670985993
53.6467561976025 5.387744949867083
82.59683120996328 65.79708688304397
16.43005600979309 96.39821548438901
22.62738957002241 9.978274633270093
74.3089700029299 4.454696147064274
10.60082880520057 92.81207149292447
51.8722266324007 9.461784521688609
51.14130443899395 86.74221383661519
46.14470235678295 8.293743873895
14.79401067980754 80.36735603234212
27.68407713499808 4.192622717688369
30.39142095925907 43.84554973874186
97.56121266914722 38.11404352362813
80.57210814394043 60.13907070074155
23.77164882479085 78.40044883340661
61.86216108949393 83.74955664990887
89.18294654215205 81.01673665270607
56.79589371236892 86.20486490294611
93.52871234439161 8.885060092664521
75.60950781453366 76.06799312052408
63.46470297681421 10.99490373282953
31.44690037468035 33.62517937864732
40.01427308758791 84.84057788089721
22.46303645272982 81.23491785222494
68.98417585377678 34.96515017484922
30.03032797870109 56.8759414145003
49.97529647700503 7.046978476836429
30.47815423014229 68.86885162839987
74.37902145376353 72.25946404000791
25.17895045644925 41.74305603892526
22.68561539952907 13.75558111916305
0.1094020321495555 63.17468430266538
80.65122043168398 37.2425059062148
47.53778685049885 47.35752038201003
36.45005955713047 51.68635553357971
46.67293633478329 93.79624074398063
1.000216796803358 56.04204890980736
89.38816132234801 6.235900989330629
73.45638175944573 84.63337270324455
15.73960932327778 68.81405503666177
80.87119417943634 70.33820143770296
77.51194966870302 94.54434093007497
67.79414971781659 21.70992482517434
25.54288420732977 58.78795069718037
12.52600520284748 59.31700685226171
15.02319283192624 61.16821605209697
56.22509095762447 9.430317969778875
15.58628327364607 43.87197504244791
28.7424324318557 66.28432096563371
2.519591353294914 47.72223942704701
25.08618275186241 84.58061358127141
88.65896947308867 23.80751830252204
32.94984873112922 12.3673923608212
90.25751955791404 22.10401714665442
73.62119326756361 46.5794860413431
78.98097154648819 92.23138365703767
80.42094202455345 65.76800157463867
10.88528128429618 38.05267079857548
11.54707000111926 54.76846313328583
36.54395574948782 32.85093654479482
46.74583167171265 52.92765561611336
1.121415230622643 70.82777165608172
16.27960841682068 38.91391497589466
1.036458027202574 97.14538788535549
91.40924991223315 61.50815585406416
97.99299326292906 33.18898347912303
79.12063196360106 17.01311491199658
1.449303836232012 14.12229068233566
78.36452258304804 50.15049311379754
82.83969474153217 49.74519168229503
9.912591567108166 90.8155810800051
79.05924730906771 33.20431123224428
76.35949085696772 1.261484246754144
28.53883847945006 9.599593120114426
9.922995122278046 66.14190119362136
15.84817920524644 17.14622390234966
37.18995339117826 43.26420551976192
78.53447404470036 9.548838037640074
99.55264808291001 16.23723769821853
76.94659435649338 3.315726094262415
72.44450633489214 4.896020443012817
53.55358719038919 69.76764542520868
77.80956400237376 37.72216601234857
5.297740444302677 12.15729823725721
78.01760796224858 3.617750437010297
9.168818537832225 91.58925945581915
18.17810015948602 30.45060529993199
60.79411884774535 81.87696710076989
98.77681052005653 78.28684033626671
71.16948730278777 27.93572356016476
12.57397952429799 47.58285928924163
87.90794454195299 47.55550516147032
58.90153045161406 57.91707086520068
95.91789302807331 89.24524714487221
39.60782289295916 44.54095804526485
48.04636910808299 83.61561984916997
35.92667032666408 91.04525738530596
57.28022394894634 56.55112914003281
86.97631790966209 41.45577616506119
78.98140927960294 28.43496944848511
37.0078477062417 37.42293057846453
63.16362043290998 27.46062457246158
70.1391838759947 68.21326268090191
36.66286022631276 82.97112042494017
21.92329226468149 25.07774183827275
6.350101498327084 85.13659749238941
15.95896572232555 42.84789623372752
24.45506545085197 92.68684743318423
15.61528856935531 93.19208975751577
18.22710275337378 5.036953431223462
2.726443995709815 60.06508780178739
97.56161650255285 88.01234014330072
23.41003375653823 2.72193036432799
2.058135530385187 80.08081649453663
97.83053072504207 97.2221986965824
72.02371280575545 48.7847056791812
21.27386539403499 60.99749100144609
36.81878626471664 53.71383695720547
77.97274870385951 43.51101565093252
74.93220409090058 35.39790445523949
83.15564218247464 95.05636303164161
15.74009977858241 33.45258934985269
13.33104949113481 48.39773503766422
6.612235269959835 77.55061683407037
95.36720971384398 28.94101197679091
47.02266718219119 12.29021320742516
4.213027060370779 88.81994857614579
77.84143456477518 88.50283348251114
79.14406206950289 8.695148403367561
0.5721938859043686 10.33618475110791
39.82216556781934 81.96329093871863
51.5927298254242 80.43860644115054
7.996436281039063 23.89922729118783
10.09497579571826 28.38108336376045
5.723751848163259 68.31680713397755
34.8848511519427 42.64793386652887
76.5158796681298 16.86589572756602
69.10846634335543 62.84925001035698
97.75125374115193 89.01776703512914
14.27205533462047 91.86498822852792
88.77057796351812 52.61733109494582
9.177258328766928 84.76631483657918
21.39402103429369 56.66774183899344
5.734680851468781 72.59363974028447
10.28274753777354 80.99399102272149
58.47689900333027 15.17674832470966
4.378445364536746 11.70798776762766
74.24308193397019 33.36795922078674
73.32789926893422 90.32188127009289
1.77524992063877 32.83416307739505
4.401952093069387 51.92274200328467
93.78624771188724 18.99427957001704
16.2991243140828 16.12125417011641
3.042987626887945 65.67183250921782
82.38657494657718 53.82516175272031
79.51298697428895 61.98305401380569
94.92316597008771 85.57042572684452
15.5942977847431 50.72539696437509
41.7468301289806 89.18742754665311
23.55002169494489 6.503907059940127
26.6764141386353 46.5755823329665
66.90031199256222 95.26971759259729
96.08995146795644 39.48368581539897
59.36784120160634 96.52824340012144
82.36093243372835 82.05200403968175
26.10507400379553 26.96355980398505
89.16251003150303 53.64280688273234
21.18938484971606 17.2014599336321
21.5010573670193 76.61222630747154
79.5214738729362 34.17362649106597
84.17535615594245 41.62839150455525
13.97799841736225 82.284840360533
38.02490756682635 50.21277558583047
45.95056338421865 12.00654612850423
21.57753389579522 75.57019180738641
17.90602445852779 64.55244159455614
86.90131424194298 92.48197415120343
61.478828683175 48.35210049430143
82.20093332204775 16.47537447274187
72.57462043147569 98.2311862777271
20.67983292917025 26.60938599333968
19.58712456398816 6.361564092816103
3.015257238634625 1.009303321407295
7.964205598491992 12.48578892269448
67.31335083618275 82.06359720501611
38.12140996790446 16.47788650310447
22.55058429707945 36.87350169408795
87.8296921998855 13.92350794628725
33.37564359393304 13.29173373644493
94.3376811619038 18.17806332746832
57.17611623244304 21.92620764505109
88.80028654603142 12.18803029972687
20.66790939098066 71.9707657784699
39.27550368399647 4.68028797097057
98.96262037946032 82.37398307711923
40.57152252214676 82.70907914916907
28.99529436141071 20.71350142800737
17.70377607299307 69.5100149030436
15.93753133069337 25.05563451273269
84.62243779700549 12.26902947014051
21.57625470095707 3.152761809984943
62.00758507422983 21.61771186375822
59.11528721423698 82.7952366579751
24.64714234536745 42.67607963563511
59.34387374177896 50.44983572427539
36.13645846797016 46.75318430975231
46.93150330221173 30.23987649635735
20.9879991120534 37.79576147530272
81.92711131698633 56.41480367930549
82.15141866003746 19.11887318786602
43.05475347972688 63.40210327645129
80.69495922322015 58.27256644652853
38.96623075162772 52.26307268951518
64.94129824813209 1.803435869840141
74.51054900593212 1.688794555496567
97.35104139394976 41.20065890708428
48.54937132447052 49.2847354363417
21.22325834540585 84.17580443634098
59.57467791403694 16.60301755670074
35.31690804543556 7.801809630806548
18.94218842605488 20.16732395869108
81.62516575893557 84.75148398107642
33.71097384181869 33.71613183276095
93.36508584679763 15.57699388101574
7.240630025266751 47.38633189510129
10.30686334100827 79.90582146411712
22.47150944324563 46.37277482510657
26.80950395092743 99.1422472089106
64.69889522110563 19.26131964581786
50.02615983732625 60.83800786145424
72.77563051249122 50.42782472909519
52.85997233452709 54.34169192181035
85.8998171858309 94.32118363582532
20.75759383224151 32.05454329723106
45.97895911895557 50.89861458933355
98.67474886670338 38.14494949848756
73.32760817034612 43.41996946524063
82.1563061933774 61.12785246801352
32.69023115058516 87.60061811674454
47.20697406556372 68.41363213090989
89.55725183317864 2.664803669330505
82.83668280248196 0.05177854916939916
68.51902447551694 64.28738501989028
43.87736768539148 22.68795768393774
38.65333990680486 28.16561371983253
92.01983999162996 36.98219006832426
13.88600751627427 23.80941563443081
33.85544149855964 77.99416832167799
93.75998991481008 42.60187539291328
85.28800558485852 1.511389175993689
71.81265349558163 38.68090354767509
30.30206912145265 13.64777570607349
68.44789791374916 7.953623690579138
15.08154033126329 95.01191857506559
25.81231446004215 16.40120226726141
84.81422249359451 15.2484568359346
74.34256973963014 68.48152341195102
49.59064029477827 22.2167958343737
13.43381431664394 64.59769552236506
17.74697640988047 89.91072645465096
29.57739735417341 83.86440791420254
41.0552082685619 3.832552494195316
98.05496520021154 58.429009527087
87.09459308107363 62.2910492106573
33.1007075311387 60.91303820873541
32.57588897013505 94.66241808218629
40.93031210959546 55.73368017530044
97.6723853431121 69.33788238820365
37.9711774738047 94.16936390409128
86.34750342525334 54.1228279173981
44.24562094014033 40.45804595125266
83.17326293979923 63.03802811417033
73.54360970226274 45.58127601581176
80.5649697181629 93.81287274247263
72.7315142999322 19.85768473711853
6.050585112146995 32.13723127596108
22.05408775566807 91.04555339647131
52.90112234712782 2.542542649493685
10.41875391181088 21.77487387880265
28.34951427647688 38.04936217238257
79.48978548323747 81.65072744179548
52.20896446728398 35.38867972402236
5.164369206199466 32.96957261230062
66.5254146028503 46.3433508638832
29.03953429419971 11.74051089274367
50.94339039675079 81.20557967610861
37.05782146000085 68.04073818985333
33.90279702086539 9.017690205740355
83.00042952252687 72.1625110853446
42.82217753371736 35.70887517075879
38.7013644335424 33.01671412156402
68.83456357062654 21.71502674874381
47.41109385802151 15.18628123356455
23.04252684655623 60.33215328839841
34.15670221374783 54.07440749191797
71.29079614959493 46.14313655408201
64.52962358929331 10.75772700521878
67.51132031572118 31.20502151131414
41.61221977660284 71.71585913594667
45.57787112435112 93.85060279694675
2.683827159806795 12.44560107805201
77.91786183481175 28.58272352171501
73.43807298961815 64.66939706409461
40.99608494395186 2.73637070087669
5.478500326743135 95.62433255271307
39.86865261551823 13.16833590500154
32.5006715335751 60.07241700656759
99.69827856502515 32.51116272803803
36.26309133697081 54.57099821904807
7.337343153893879 67.16705684223892
44.20361299409769 61.87444324760536
84.77947596858911 58.42941380734081
11.27854999027187 69.73681415132188
91.80887837952699 48.23645967200307
1.72533197537714 10.50851794159114
56.71138875583386 0.5554548051664021
84.0567984027988 52.67640167248374
50.80504263756431 3.069491775284708
80.33837995150752 69.42717452916744
19.33859139554104 57.30472632279148
5.280589102009898 67.46516426990257
15.60774227728798 84.76694214458418
55.69469774072939 49.36588633124376
62.25633894400362 96.80827162925887
44.46016380262464 69.00761164588161
91.64773945094132 99.4980421042534
73.775607930275 69.41830057392511
63.3566385733938 99.48329629343976
40.94453535800234 88.44949079762483
33.52989843552438 95.06412741906829
50.28989446079323 92.75333110210407
35.19697505206733 27.18507975955534
29.41539066353272 27.71423568156375
67.53448263716896 4.474786738309593
47.30781589430068 67.33493936271843
45.86468836933195 2.990465139576381
96.96204632058256 32.99257523889607
67.20479348243288 58.34156211840921
90.14240040302923 82.67623734289781
89.86121402319634 3.626241878541945
70.441446135056 64.05522513159818
73.64041494300488 59.0528284790118
42.49293858703098 28.02837458011738
34.24337577290176 34.61314705929659
97.05164060914602 17.09186592058834
57.14210343908371 34.15436940049583
79.89805517002709 35.20163686712897
60.50147531238296 3.495257402912091
85.70978529982023 52.05605974660619
75.20384988233279 12.38504578743346
17.40471472818487 87.08791513302504
22.37337264549815 2.429135649249368
31.39819788987344 40.19051221536531
77.59931412308502 98.78908883517603
55.50575262336317 84.41234194243533
34.41251469750105 31.00350970882039
18.71729587807868 56.46457186082728
37.07755458136021 1.434614852962841
50.58990678042793 22.58391591313387
65.93997052955584 74.73633650545365
73.22824060256077 82.81584740428272
30.17602127967557 74.94295477965652
8.803417513592228 23.19309371008193
17.27022497175935 80.79109177614954
8.926273719947769 55.89406666956846
99.31121689139992 65.29569800257461
75.65466394921 34.51244518076395
19.74514540046671 25.9507910467813
44.57361253813215 15.66755186096819
98.19387346279736 75.58576986439928
88.77273583561397 60.98262266311334
49.11520533715876 60.36729705619513
16.787086314728 6.589231858391562
56.14483722018021 24.48624153373989
27.66124704367236 10.22926851727491
10.02394581785584 41.08195723201181
39.86152175661886 88.78419529623
27.01655470558199 90.70681331436909
98.20755913574493 53.6644787586755
59.64607802327458 46.28160824502893
61.9044024942221 39.36503835317628
21.65350141582271 21.02267660857785
87.42762575827922 23.73642893025892
5.623470482993923 64.56550262503342
49.54595800630995 89.70237669929089
96.69956465147082 62.78782790163605
11.16463774118216 11.8430483460608
42.28002429473948 57.4188386460448
29.69960597690382 25.51367617873534
67.75263660340865 1.664965607428053
14.95851316738224 21.30998127780964
62.3139205256353 73.10097063830088
83.27617857907656 53.42091928687137
41.74435095026477 15.24195462038266
14.4374781220315 11.51737086435689
24.31639414565089 22.06208051414255
33.05159206259117 6.092629524375368
14.61180087701099 1.91294522689702
45.22010976339109 73.88243776575639
68.58221097144006 90.37439660195633
45.32702176891745 78.85890736024557
32.8790478788974 72.89410919755217
84.17781495539489 70.31064135239137
34.71512487416496 88.48595009547864
94.52138938621333 26.93842681480996
14.59507924360353 87.32091445720404
44.89320673672276 23.06620679668125
31.62237967970217 17.57253119098332
56.53430588800303 35.07314486297582
96.90172081015912 42.22035220115233
45.25555214548897 48.90683060454347
18.45060909798838 8.875840311856352
32.15633264872442 91.43675777716805
67.33279173068158 8.245972312422595
38.18198017862188 55.26017178294924
1.980323695410723 56.18299568285284
3.619074221200386 98.20378301323649
73.40352501495711 74.1976405746814
93.99986243743152 83.95532358813789
43.62253947202672 15.1943676356584
29.4968552413573 52.29762829748941
18.40403319289147 82.29712372689711
57.74819396753038 33.21156142214138
1.771180155041856 50.47119832571224
3.473929786140435 7.785325547709833
4.576288888100574 48.09185848148684
43.89695206917555 92.43600624530144
95.88344030628963 50.44252259696295
83.27437489401079 81.49056971361861
84.79952977804943 69.39808843108447
76.06995598529085 38.37945683950764
7.989820800279083 94.12012194955146
11.34120156060376 62.71153006410348
33.27959635995219 68.68090145358182
16.33478362589649 18.98632941269421
46.10525641933894 80.7940417233645
62.73768085968123 55.09259154310672
65.4841274722349 59.11630632427767
16.9695816568094 24.73257562123898
19.52119271353443 15.80798395513534
69.43070384009623 28.6091423735364
15.9516831252124 8.297288289655034
12.16759948674884 81.08100010941047
44.88957940246319 84.45481002057986
26.42411440980472 12.81071785603428
46.39537433695413 40.63660348084846
69.23550763628765 40.78533095778909
30.55418915450017 86.65618904082628
62.18381650599682 50.99108670915686
21.4149314821908 68.27986921370859
92.30396007600177 17.60378077155619
40.86231392255976 81.64134028079101
63.69090840241331 59.72784551766172
54.92231833142681 46.47477774620732
79.37741781245002 95.10628012649424
55.5806804567853 96.50541715210053
37.51233937807506 79.81018848143086
6.320989858368195 12.0338015135039
90.28719776675273 21.0550585152149
63.86257116048716 37.01981482598946
13.87082324466524 2.67993897504221
97.57065282958087 54.51603442247042
39.80948009959236 60.6026722831033
17.37242299550983 22.58755155275752
62.27776260590382 40.35611356649542
69.55720984722986 71.58282431040395
55.7021761658979 19.50544302008698
47.73164656591508 38.98210694227452
11.17192797840408 28.69034159078415
92.17695189110822 18.8134013312485
43.32152739350343 57.18243652297578
92.92910717709547 94.83505060412899
51.84207556606565 68.42639962577067
75.73654450031013 52.12449635298621
18.36088526907072 29.44181350978451
30.55022762994942 98.84454655470549
64.98099126141115 15.41067194393362
72.87732442031512 55.28497594785598
10.53822419248998 3.899129016883157
51.7118413446233 69.5010034967262
42.41484095285829 61.66506863166622
87.83168360999996 11.8597699577986
87.48955697844589 98.60446343282835
43.62834457668091 32.19534105584134
39.83331527128494 69.68792979662307
84.03146977213386 95.7529696146928
43.51418860778895 71.67118654942784
78.36117070117122 27.57809630502285
51.05115769279056 0.3009977290072186
90.79648022002773 54.68548451958227
24.30050400354077 93.75297009462848
98.60395183203322 6.769410218422212
49.78775383808439 3.292096737226627
4.306115254538422 36.84305641161739
18.31218730638315 87.93663733540362
90.88981566724284 41.91035671545802
97.93292990330302 10.98679785511859
87.79969725798692 72.87384206418285
24.93936519128956 17.83071903866222
5.703833707728997 37.91387232770616
87.32141707246525 88.78226870194236
99.9410914337877 66.13270517797638
38.87748688155237 94.64565667140295
33.66352248820542 55.99524498626293
77.65482927560257 56.15364691840404
8.212469619476218 49.31847822428092
1.810515116352892 82.2186966417981
35.33962082522595 94.89937869903774
87.74072710316165 10.14000384308362
43.33912211544332 8.367908600683155
62.3054488779995 66.77494860750784
84.76011286112048 45.45383360325207
17.31438677421926 29.66771628390005
90.09096954471596 0.9178639863506057
73.31181810734653 21.88617305160993
3.45432518416338 54.44474058782411
1.029434598763218 95.05338320762098
83.58685776222485 12.44277087299524
2.446250110785193 89.34925270526304
94.95207060271773 44.41728091788487
50.98388573336833 2.119818046008999
33.52431790912307 85.96004163147882
29.00309757933626 95.17609433667221
60.22000313469767 53.06430112387487
2.486477315465926 29.08490245798678
40.69053393285083 28.57790538823925
54.49922355842768 30.26470087853814
58.36423893412626 56.84484169630046
86.08322256512608 79.81366540478108
5.607900447907054 81.33614560764758
65.97152415304485 38.82420679615012
45.42461776210853 70.66768970555103
1.369161722287436 64.89568419704656
96.26480124446984 23.66470699585374
7.562602714400537 73.74655706772492
75.20235262152586 92.3541738574132
79.01591770691027 87.46633305213071
91.30631819538543 55.77375008921569
10.05209575245784 35.96471356264549
90.55116987596401 8.59517514495688
69.16010072497217 11.66618761887038
68.40377965593413 78.35016457070412
19.68288789217434 75.69368187628891
25.30643391620286 91.98006540066886
1.569985989757507 61.93739212052557
94.70831336800559 29.76733788406612
53.02663589919445 92.36750408336412
1.821271791615604 25.48793580566951
77.67106678552518 15.39858434100186
76.07351592062379 92.9339385153587
81.82750356086896 30.74809981304655
60.16039814792807 1.234484065385396
63.90299558852605 89.34810779368088
64.58336727502196 13.58259120846577
64.88914401999637 26.87128593754119
42.628796899173 52.13453839424189
38.48976032689002 54.27230455182803
88.94458934717585 74.28225892057202
37.42370666297472 64.8376588261696
73.72531067069013 18.21309032999385
0.36098961345221 1.961386172389091
66.8653960189379 34.08974315127606
6.817888545257142 35.18262505801531
96.93904875524885 50.59603310643211
10.6232484272642 2.111384613173695
93.30168914521825 23.83153271194828
10.34674377877019 47.40222894481725
34.92620557199865 31.91261959690176
46.90787168548938 26.27142748091354
85.47455393744181 57.69966512342523
20.69358889239534 49.20073538637085
11.351820615489 92.04398786030461
1.49428644696748 34.6925445862021
21.92944023964059 50.17014533664754
24.40728591376935 88.50922419271969
98.95404263715687 63.33581318974912
54.87778480780607 66.21544703958537
73.20974723765892 62.33480799065959
23.3475671975538 88.56754159218715
94.03285143266947 53.05888692082059
62.59228273274142 77.08820955613197
85.79919280685974 15.92685241854452
28.74084019171103 16.47126840609303
62.23538664695422 56.04850803202839
1.321864282125753 9.584781395728193
41.7810256019954 85.29477047029305
46.33547201344464 75.26617560862852
49.48934908538207 76.05761312363907
15.31205645009391 29.2658468230785
68.51549430563706 68.96827951018608
57.36289197564131 61.30556325972088
37.61258830091936 60.64535034317048
33.15657016071115 91.85458559184265
44.92740391085244 6.87873886146635
80.37544938336428 67.60246043234581
23.44770429224064 70.17768467516946
83.70061616064855 67.62541314179413
71.56435917909327 13.03602651681894
12.5234408594826 0.8816440551545862
29.19242955400498 33.4388297371177
69.96097929586426 81.05338481396588
94.30466057736939 55.76025175429527
1.45256374000357 1.960419662645279
84.68636383378245 51.84898904582929
13.87187409558316 19.94499648977453
82.04200804906776 66.70430997886643
73.91550395196694 40.60764088856958
98.97295620826451 95.28661407514292
51.13786647367637 31.32644194750747
47.59256900265264 63.94434618044307
28.94866315506608 19.61067586883041
68.25385507898989 60.23842050410283
50.5102970278145 71.49110269467637
98.71493789438001 24.75398336759208
18.83603425550321 26.48049418810195
58.60548953426834 81.87840279817426
3.475922147651697 25.4171535967875
1.868093335709148 35.67897063836017
31.44913819979041 76.30701508003041
67.48604667065955 69.06917090902883
35.34790752615975 98.26872537514109
0.5985398259392338 40.71336471386309
26.24165065184912 29.06770075131666
51.52832181153068 71.80911007911284
84.1406253485399 79.9199141779054
23.49838653290441 61.31649965290372
64.15790972001624 40.17457126431681
83.18426503312536 50.73787232949383
87.83062603168447 91.75436065953394
73.84101224250446 16.00337928837972
51.01135893117956 13.06745112093937
56.50990052075066 36.88538847823597
60.58387606411896 16.13214284439588
36.65773819676955 63.24000102945987
79.90730603208588 26.43551073034236
75.45054372333703 72.24982928958791
74.21989700575567 42.74762054693281
25.75175192852781 55.0592337508529
32.008090508154 41.15712864785579
69.14634099424948 8.709051929024552
29.89129694391364 23.44981926995109
98.61409400741563 93.20379017869676
60.6587134404763 76.23656819711046
53.80921802556646 79.7634489696498
64.13079250142002 8.920559562522522
92.0499889445128 4.216484216496903
76.11112125178657 60.87857291971735
47.55935137576952 19.26983425543404
93.11683624636373 80.21481701221045
41.25365417639092 43.18100080258981
38.93701763276346 6.348024627793527
18.98538996267637 48.81929587642187
6.696460228733609 64.50894114319979
92.09132803855032 20.02642753031546
37.10656141506693 31.92764891745415
97.19605076996632 39.31750219777883
99.36381241839969 37.24919145177292
26.70291299603154 58.92069087758755
78.50391809813976 36.88717139629448
34.44908631771542 17.36733996769577
31.90775223157853 36.42542915090866
39.48241264923857 56.91005768978533
99.99918613117279 60.79970137138395
72.05062380958968 57.78751246264667
10.53921760218797 15.11708610553977
98.66242584889574 32.33828687657617
9.514978606477351 2.383385996339884
30.46169554548737 92.773272711503
71.08180686491188 99.7275815993581
42.89832077265934 46.04073662024631
66.07651147244185 21.0458450771418
15.86607717000328 49.67766720971321
5.905443876203832 30.99119018228134
86.70439555917464 18.74225603330595
36.21022703064548 85.06715288788781
79.19222746345746 91.18682274852335
13.54372036190877 22.77169900573509
78.51566156180276 62.00765630352417
82.74203228449832 26.99476365264159
71.15877253041536 63.17672532905292
84.39932738057024 10.43327536482665
68.67655380064568 37.71293754209324
97.86548967486414 77.64073593866125
72.99188676334434 87.28714931514304
83.59520994342695 15.24227115200939
29.06267433784496 72.27166827587115
57.17250370414877 77.40870917043149
9.011170753456458 86.95472038068023
19.00146552601356 0.4229486186775602
4.368170683384774 60.92996583072902
10.01449619973329 67.20179722888584
76.52183578532184 68.49772464840588
5.718056209937902 71.4912091770525
23.43265555372238 27.413796964469
58.55279287158593 75.18719944444187
43.53424918909165 68.43930804537705
88.67664341499339 27.25360253012403
57.42046970402111 76.48326668608888
99.34502501414472 2.048474657136166
45.64432013243309 28.88723905960965
62.59315929043409 19.59588895232735
58.76111158551265 78.08479646161589
26.0615569144705 95.00073751631228
41.04986528236017 65.40582501025791
85.96150939069928 69.41597354612836
63.86315272226444 53.3274829975195
25.84628864867164 19.43777455456733
64.43749105714896 54.18358239369263
72.21776255107601 53.33854980610227
70.11614423145375 27.768736857756
21.41077810302507 92.82334202054766
7.24866761395206 63.53828050269948
13.60594959602614 58.87524768092261
82.31663865949129 18.11813632026613
9.743865932140707 99.36510606726165
58.1991335615956 61.83840519059679
4.384705060083943 95.47543760653303
83.57242841014627 71.23762916794715
60.21531502641643 93.46956077884197
7.087485594491445 32.37432178255703
92.16422974415023 67.57623467565381
79.82695459985696 21.78694551628044
64.99362499025136 87.5746437944748
72.18983847892991 88.76947954496215
16.86455825400947 98.54823980833059
6.435536598094057 41.67988181670749
34.02370915940006 14.20945547603421
7.620973894164143 95.92025765861081
85.65724683364363 34.42589891055681
20.88153047845078 45.390146174247
68.45208602472034 13.71539542284547
7.55656638817994 58.84359921029763
69.66033627285452 51.23363633607674
38.13275908525615 35.73811235023684
16.66396601017413 93.4692231745352
56.75875461493874 95.34830451170231
78.71268452004327 55.75074970222362
66.43125003154532 0.2546933637417098
67.58485705146879 77.90332417075716
45.90753910371139 23.4645942010937
59.37553276548066 92.70715548932071
26.13601242442186 91.23509866540834
8.190570600088352 51.17667034606373
38.97800729563728 3.642532915572878
37.94010916750373 58.02753439368778
13.09075700010601 78.32801991461773
46.6112478437098 63.83132231518139
62.6785078156903 32.01848754165376
12.85170739742359 67.43694731641634
97.67407710504993 79.74749642057229
69.55245729430257 41.7468765567408
74.40722129408623 44.93741028698025
55.42175327024267 70.16128062278838
33.32439689960059 75.80862873584933
74.73288393011963 84.64840287684133
22.62392210783445 89.31429201689227
86.88728846919824 3.852187265255296
64.38292466937749 20.26003696647942
43.40946279397228 61.21387571152989
72.0830717071271 55.94896254269037
10.92568618014389 93.82904543206394
95.99695589010938 44.28864330754238
57.71902100511208 46.19099719200751
98.70118353859164 2.901540590292737
44.64340540984028 52.60863040311489
99.43029910114132 96.2740414098034
46.52336359564516 17.76209982405047
63.17606515521617 92.12868139799205
4.773167252388759 68.63849106104637
98.88142643204444 27.65815391634535
84.86587252818406 18.64667690554952
44.62035370257163 65.76854459772866
37.99565564392271 2.141634159173682
35.82233975838388 3.822068322664071
8.329595069156213 83.07429806794454
9.420259873323165 37.48438554508186
63.92561673180015 1.53158227601308
9.90595705987762 87.76386121748597
18.58819202237139 97.20445708979619
81.73915215305948 97.52736716070211
79.21679515192669 71.27224724506581
84.80808728260475 62.19867762013659
96.18496638898226 36.64727786205621
67.99557984252311 61.16788947229053
53.24189249524339 20.70831859216774
11.88129180491199 88.61656976524395
7.802771831364056 38.16879057774591
64.73421655692938 59.94392606286899
98.80414299475933 83.42702874170817
26.02036279932237 23.3816469361589
2.713671921615702 40.57827478880467
16.58945702978673 27.92098071291586
58.38209176599876 53.09294091019409
61.22636482679965 68.31716838099996
68.46912123995538 71.7658026224898
35.8254480787045 72.67273834599207
12.43205867670742 45.67549940809069
80.27193247919791 36.22827128413298
12.19288599283604 60.25270930354645
98.22373263394773 65.48548830977953
51.05991383689216 6.829023810264272
82.25905427403811 90.38692778128838
86.29857679646638 88.43801009376122
16.58173973126846 36.09951702948267
99.33394470230269 31.48462175784468
40.01866120064054 1.122617712624389
47.0653353521717 81.13235550564742
80.32910024534422 39.0762937905268
1.23918983701102 92.03952596506552
21.08064517631675 1.121618700974311
75.52869153728568 48.78475658484765
66.87205146945614 51.23116214620542
94.0032357490602 46.39906760600363
94.67837647339239 14.26357736017401
18.39745000365869 38.75369397270383
63.03422326507397 68.37147866593361
19.45675437831483 63.6461195231071
88.78257959504924 63.35945145424208
21.48906794832638 36.85170027777337
40.61579008434911 53.85410816974326
55.02555389297983 39.81875727971067
77.2867651496736 59.44627205368082
75.63382755808519 5.787827996361485
20.57696554890818 53.11928253491924
93.03075412252002 25.69226660149683
54.65295671588979 98.83072247600467
18.77500133302638 77.33726132784025
26.11695629260542 62.71677958042808
65.00382383146136 78.46477628692077
45.83235445437205 58.37396731365093
0.5903630282565865 59.92326270564948
56.8490036932214 15.62199834968888
79.68657862313815 42.82774118105542
94.94653165298472 79.05872235417463
1.475709185805071 45.59587341735613
7.644255138623405 60.71235079087002
15.51592795595953 86.92216963498463
24.22283617118337 15.00485449748435
97.5007638868189 43.09763165757764
58.74015337790397 90.92479285294091
91.75933731675927 46.45917612413637
80.92491136086167 45.88364552587067
43.50984641623537 60.06339449662042
89.39864436467772 71.52293592818499
77.17839882455019 44.21050864729004
54.01093269616567 65.52326126981751
38.71292516395123 91.42049301034822
9.512153607685622 92.57533073775198
42.35683697822017 54.42019455554296
37.65636502779552 30.98680339598043
28.14837253637332 8.638259398683937
95.25535156682199 90.91222995136664
15.56898803641018 85.83969969129279
98.2011675444257 28.47853156822083
15.33303061886969 34.35264161346626
77.12247021918367 13.58885425601231
84.97554288920915 6.671057535464448
11.26086762329195 77.20553398241289
83.65470871523016 85.70442608380907
48.479163793967 58.47378872619061
60.5421081593047 28.47861700787605
23.19726847381384 12.00735818393586
86.86298732599786 37.44027694606859
98.869074092247 97.18066242426096
32.43073435049895 54.59503984808663
2.580815926582344 24.93837160120064
41.09069753451434 26.7664385503964
17.04691709957071 41.58329465520411
31.21048731857327 11.65760952353076
40.53246866809916 90.47219560843914
22.89295295715121 24.60003544692434
61.1912766749688 70.43329571284586
75.03350367229109 75.12035827114779
29.41506882031631 69.1135693572015
34.4705850602482 58.0547539006857
99.16745328082239 49.02055914578593
96.35990418067064 61.79958067709513
90.40940069622447 35.88941926816838
82.57349348605892 93.22693829260599
90.57837957411328 6.550560991853992
55.56065075589457 40.79045733997706
71.77577055829993 45.23495315064472
23.54898126169901 85.75186531932029
8.819634740125185 98.92155858174642
7.755492606408572 64.40249793696685
65.50805039072358 61.89814299771364
56.75512376892949 98.24481834046995
31.18964618172705 70.49275094756626
89.47872104703772 18.27986155906935
8.247474956162485 67.50506199104119
87.98368306175671 45.7408018520233
58.38316855509886 1.687708792461263
15.95398424444537 72.32964040859831
79.86464090452526 3.17734323940096
55.41761064126793 71.21491462558586
51.3122117827248 64.50948349650588
99.39252388848408 98.1270234403184
56.30955827222618 76.95417789786845
42.61484263352275 82.10274764556745
29.60429062263226 76.67762961654965
44.08663822183667 97.21911214154785
27.77474823731928 42.8251784012786
87.21426025167953 11.06544702891318
28.39299744711982 50.45091373360188
17.77557393035342 26.51459223020936
0.7475330604918452 57.97919706255796
85.66626995024247 7.558549870184591
99.38302141176686 34.39732819959337
19.99635638521183 48.4815611703533
17.54391663651986 54.01597957508446
16.15310346395738 41.85267314804273
79.76154748096381 93.02221068638194
72.80382157118224 83.76144302474046
28.15959114129407 29.19698079704133
3.626040748491093 46.09439214383392
90.75206549686523 94.97991908235903
76.79840648541753 82.49588493720462
47.69404924662138 88.46020328555532
47.00420069088162 73.42232972238202
75.37098773081351 4.761645024733669
33.88061640136889 72.59485853742552
31.14811761784129 91.02738956658827
52.1700692429895 45.794738352451
10.44960439238348 54.8754860175599
40.21775618875565 64.66657042339408
49.48565894861845 21.19978724144016
96.71016140049333 80.19547463837556
24.84522694334769 24.84452410756538
49.04808745634972 83.45678288556277
62.94182661526983 85.59169457332113
12.10891343297265 8.936638837468108
64.32299961957192 41.23595358397198
35.05638642064029 69.99182323162395
93.26204066667043 90.00994595100606
77.8991266215927 62.9951118058932
91.11018913550954 51.00298736514367
82.6383210851982 85.218289188376
79.33912931195788 76.94766748575229
35.93332133073092 2.834857112651105
48.55970945788986 41.11340944875358
83.82320119908923 43.48308332718736
43.47231611320834 43.22307292241181
27.84093852954049 55.10764878186285
22.26295003910144 66.44197981716074
80.69302506333874 40.08834837024629
67.02677662111265 63.07315240175292
50.08748452662968 86.88330511101903
54.84828572780049 74.93359683596336
40.87043775359795 18.01854692541094
35.69339251016813 62.57806963261444
60.56970768338712 41.35795492084006
75.9747073769568 35.55212309368576
0.8261538415915152 14.93650788536734
77.19447098396996 46.38268638568307
25.01962429301211 67.40932754845218
12.54777163244036 13.4657828809668
98.04850191384769 63.82687290506809
17.06837077279806 35.14222260537649
17.59143871119475 34.21213502857581
3.8122175586581 77.99269589332044
52.89888502455921 91.35432928318833
92.68302307111139 73.84759951575133
0.6105259873875113 6.014612633242001
90.27972742353319 55.5212653582166
67.6671260955229 59.33587336798104
31.21951496132253 75.29057938056843
88.09883951228224 26.52934004795513
82.61746435419143 63.95009339573097
69.62839789803569 64.68575484483458
93.81404735470127 36.09024709173714
47.19337604289601 69.52383939479871
80.41198741836217 5.245774844662074
83.21242483857486 79.40140986572776
25.38493685802656 71.09280289605674
60.83690952407504 59.37303287396166
86.41384155408879 23.10388582540878
20.0085167967846 66.21831778791451
51.17784609501919 35.22218789173713
61.39666519183211 79.01865349275043
24.56466693840619 61.51793770913525
30.79715298966026 19.50566617782218
94.89167862764008 82.36782063497679
63.51611157257168 82.88313722209747
91.89887822759883 93.50462617920525
40.47489824076732 48.91533267535911
37.43704247229374 87.66746843121091
52.82608027361548 68.04732162263217
61.56016266236468 47.3206585076964
69.47982711706848 13.41263490176227
68.27626111152185 88.10390257573233
76.16107614020525 4.039670319549294
66.07437661605778 18.10129398260533
32.28577478489349 11.52044365565054
40.85605090174311 49.85439576677734
9.411425285250546 39.19428028761668
9.394112792053219 78.22363142799854
45.60792130315397 18.30006019487729
61.00714859605158 33.02406279449542
89.17933022483741 88.48873686328777
91.98250062061838 75.52905908252356
69.67199373202573 54.62276746490449
80.24359331451403 79.8543189875525
27.09625187955116 5.076351055257954
87.97513597929813 32.73583327238872
79.77298968051569 70.34472003168747
19.56970135344336 93.3236887280863
45.37896463219031 56.56666166930832
68.57544870917606 45.46800850185681
76.65483905532079 2.288217147221606
22.66587333703106 20.66873630104966
19.16474074835008 8.12674517337955
66.44862216888093 69.24851509777265
83.03539308837317 4.004645954446836
52.10137121387029 14.80873639608725
33.83228838952725 79.06384441614405
46.35606239014492 51.90827226848804
73.44483005246821 1.388872497419061
70.31950452206945 0.4854240700920696
14.81692476032985 17.20130228770513
38.45302200132863 75.57490757951079
85.24892766146718 61.36943251208531
96.75201289840047 88.63947211767449
20.51731104200916 40.65184173449298
91.92469813768219 70.71453717007641
24.19938926268789 8.467918836932647
0.9096105748889747 48.44970836826635
53.52384750118421 96.04849362466193
28.32944074428403 69.36470273121391
93.37302436379956 1.785949539439044
18.76064667072383 74.13876764762617
43.87073066567552 21.61198087996535
76.11696832981418 7.844770070067522
90.07658912885645 64.98782940124254
2.621200941485746 52.47434721796822
85.75943638105639 19.25163436755487
88.60315635353201 36.59623466002933
80.69201360525807 97.72486737129361
60.83026796043664 95.19151259928634
59.20658620832332 80.94752934277169
10.90697025233332 88.19280265234039
36.92103788903679 46.00486762707749
63.04237897116927 74.08654971908456
72.03401437897968 63.68544298493322
48.60318419376751 63.52765399298912
67.25882509059953 3.446301867388215
46.79716378891527 41.60187123394562
3.314039376165757 39.65187278257155
94.88347536572645 87.68618484240851
79.15983821468656 46.48424556981995
50.5001538201162 89.9783963906151
16.80833170591295 70.16396431333926
48.14734201019699 27.68339805269177
36.27659324337793 58.97057916759746
92.38612331307964 53.93439614172169
71.69193569493201 10.27387613109194
99.43613658101805 80.07299735177659
78.67480874101204 42.65387178260546
85.8241740813009 63.95491052271752
90.39919661694711 71.9531938307278
89.64566745581583 49.84072157568107
41.41216123259932 30.56446517355581
83.86586991439998 40.61914833140855
48.28524765826361 35.14627369500033
76.00401896693462 67.55990415047157
32.50066564116338 50.60042500302524
22.30238604228098 15.66218631402648
87.4200334369085 54.34587631042048
69.06931245270096 3.060302934973541
1.453760970777526 0.02626966668470868
39.65627393623678 58.7214956904459
27.02717816202388 2.144805651678549
92.57151014126426 37.90779793188258
39.87740521672092 98.8873598635861
80.30589204341132 71.25843957881382
96.10431865693072 22.69214256451831
93.92131992042758 16.35514905480458
10.49334926324824 51.13588454939141
51.0386322649294 97.54825796803144
71.65473073672808 93.88852531126273
56.80529296119973 5.825976409392431
8.430466628582177 69.75573977943696
43.41771048627379 46.95746087030081
31.07985482206359 27.84051069678066
85.03044678525598 52.90375247911123
60.28376944397797 80.93671744391614
58.19966345452472 77.21628064153757
75.53007548146816 9.583630210193903
94.25397324662838 61.41906018005129
52.14586543576902 31.62709714567923
69.20171102166191 30.45865380843622
69.42935923672412 94.54100786040671
4.761860405412617 26.76871144443735
57.05168023537807 63.29397987998573
72.14250995036124 32.92393905794974
2.205851354983447 51.4784195603749
69.35596864965468 19.68313238792735
5.007129238222258 15.76656225053253
5.324687885217673 86.41563259377324
53.38883285598074 25.05423298581856
21.2765257711536 88.0240508680069
49.52466834886248 79.92214006168511
74.22861687882192 82.73464569360492
80.38160680943096 76.86371738629325
39.91010070352097 15.33121449366353
90.0579540613719 47.5454723565024
90.83404051427607 57.570075182074
9.230272442911009 36.56067407625328
28.17824345491309 95.80285119652679
10.08703529603825 12.00597464114516
30.93203305411482 41.09336334838149
63.37429015652062 41.85102625291157
33.34798789786237 29.19895726572047
42.5473497069111 89.93892879333829
28.63706186638803 59.7024595833723
47.63886094116206 21.33414323607797
91.59109689334902 6.939676257367673
5.122114536328482 23.93389969119752
39.94238283967422 29.37235015020601
68.15488649810335 40.61381959342787
1.012291224753722 46.53868863217926
20.89055645947498 14.29386732427124
31.67267642550027 21.15644908196564
78.29845171998301 4.646609090992566
50.43019845750222 32.07528199861297
55.15885746540386 9.155694313269557
67.44511984244529 45.65746465492981
91.69543074309648 32.19738503716784
64.15823154611688 96.86329825538661
60.90528186649195 34.82808525161541
9.844677752383824 93.56923727418562
8.453659113624848 14.41646682311359
74.97589349336569 99.93978002960687
97.17360013917184 53.48678906819531
69.44645622840662 56.54889378785116
4.305587010320555 41.54552980712278
99.16286397852447 75.11913460879794
70.81029196956578 34.53221898126586
64.79736977660161 22.16313116237326
93.4203099179943 64.83277054758939
66.67018652467803 37.04137156193906
43.52370636030373 31.09298478699415
69.04420718386768 27.59954030001738
84.1094297526688 78.85404435302947
7.663994610337957 50.24515404774536
73.92604079361212 83.75772637253381
49.17243413900989 28.01036219203902
90.05952462341919 67.95581177327809
19.03834051083681 66.29004442858465
76.37778181532126 33.59731898868661
23.04103518174326 97.91193950333232
29.90866526178029 21.23362112135461
68.64082770277655 77.33272277884809
54.97575306186452 6.958852499760396
55.66925072280124 91.86852705243008
2.061206896195527 22.82470217667479
26.82054421140316 37.02431862171532
36.10019929513414 68.49105115970997
71.11786378834805 40.44763924890903
61.19780294501557 54.45006406032302
97.04133344903917 44.12864588901787
65.05194177256513 96.34798650067677
57.57168542659515 74.50081525407533
42.10761931174365 29.77112492370347
22.59278447532133 59.37674260557828
59.36735968142072 56.93033506619641
85.04291862534281 28.6716968888038
16.15189559484387 64.91036763782326
73.86934844225765 14.88365076080855
10.75238445755849 65.47358755931124
45.4628330279227 75.97631373622291
75.5385407774782 31.64319079544289
42.60129102072624 73.24817472821648
28.44080566687117 84.0571577281957
20.5815417808764 65.40898151076513
72.7199240854312 24.53386470783572
94.189707720879 70.71416958364408
3.896093914786876 22.47910367820574
61.57925113441434 44.15879083939215
70.96560717958833 79.1023021989477
57.82355048805726 64.94517538769053
31.48469810331102 54.26836697691758
77.13521970081024 0.5293015365394476
36.19729483657106 57.26191587226566
72.18146601326225 47.82977545235923
93.31210623092785 43.60756240366185
75.85427392380596 96.51613041432293
91.6992396741656 42.77589449914717
35.56133792718646 99.22771630123
33.27464476404847 46.96444466816889
73.13031422706192 57.39168941059871
82.27468221350954 80.99096485902331
54.24113949983762 97.97278502035712
41.59743104115915 82.40003056766433
89.71340246027299 23.78291281425694
0.8411178858389204 44.62601168504876
44.02594627246401 62.9647903035715
34.8794665085857 63.08183110649018
60.25934181416647 54.14689277510349
62.70267203891451 28.38668094096892
61.24662945790836 97.02980971519723
36.98987421447628 49.86659316573336
67.61753553982322 26.41256055549401
47.51285496940578 65.1162322638139
76.00572955435105 86.24826074991164
65.35409075071726 69.50690445261696
78.69671673620964 74.09360801172761
44.70142375940923 18.86653899872087
33.82335651079792 42.1616222855236
39.75613603795021 31.24202252079517
42.05686209984034 22.69531396460705
78.69455584076168 15.12294793101419
35.78353078777621 59.85945876103134
85.42158640003879 84.42342421752932
82.37312441114517 57.39686293828188
66.08916198758376 70.25773627577993
66.23026411366327 82.05512452092307
24.54149008727161 46.47221113961061
25.06593026034042 57.83293490670606
83.46095333563966 31.42984442861841
44.56614190898449 34.84753256984669
65.0946083708797 42.72828188821325
36.95363539188234 8.401035006025912
74.99973332034551 87.92617688440491
64.12452617454893 97.88466747198859
25.89432474002019 18.39112309638663
97.94040245162374 87.09296586720721
18.47539280771008 40.64459275499852
56.03684923893746 34.1789108711746
82.39093610908533 4.933563109406244
39.01196437467947 15.91026800532336
4.731327041366595 17.73783167341836
60.82012180117312 63.52630729674181
45.19165635229525 12.82888187702496
38.88682915521879 69.20480888233881
51.33119564194429 47.5102320990282
15.85262387699671 21.09852709930578
20.49110720200977 38.74250596241619
85.08179061615792 72.20568630493652
24.22661044046258 2.011816199530152
83.15078005717083 1.065475905243483
12.0993460589248 91.27739928396572
21.13431458662577 64.59229121441896
2.409479782540625 64.762897992478
15.03920149788643 62.17909421966649
81.66623952438293 60.17943705467081
97.00602756414871 22.05240719731488
34.60006283389848 87.44117212301734
8.612860612796814 58.76939293601282
56.04741731702377 39.71439457385667
60.46631804308627 26.66423255912401
14.89741684710672 79.34111643922481
24.47055169598928 20.96974956646279
46.65166743379452 45.28094393894578
65.06709531187779 39.53926123653076
37.47334361881694 38.42537098662988
40.39337443413194 42.63492687444273
4.357930825078847 57.14603116972155
41.81064201620944 13.01031881197122
39.76534073670519 11.11064565417403
8.749846298689265 93.34320001517251
63.36157742364389 3.33669009165577
19.56400594975882 12.92077228574278
66.76539292469472 71.0846438596714
87.1957500135225 6.506177341777075
21.01512829182469 41.61330290279613
9.341287716004992 61.66374484977204
77.89741785699995 40.55885961138822
4.960414570181838 88.05465618582689
95.768978425428 3.485506643973664
64.73018339507664 62.726209186142
48.94961851275997 91.52347819745799
76.19680482831188 63.8370741247751
82.83558829300453 87.26722320949712
34.64934391291101 48.28160253195687
90.57275849690464 38.43415165382768
31.46686355621795 50.38071154593462
5.472058968717815 92.82984431721985
43.16239697683154 7.257937734886586
67.62504081618913 23.55771376431275
27.30788555384961 37.99804912039458
55.20861586570882 12.99525889420499
86.34845568824908 46.46354732443626
27.15270181235675 88.69155459371991
78.8757255514313 47.43578604076207
92.61330010249976 36.07807261395798
17.95510730664298 41.60994762563301
23.56410019763386 44.52701196669901
38.00821796592953 18.63009731049856
82.54361335950556 15.44110967823789
36.83149905337284 90.426856306167
47.26483617781757 34.56370634310925
92.98305449413819 30.45650670548638
35.3926213140931 38.24198109599357
56.56937149948801 92.46783806274601
10.08804149086272 44.63074094795379
1.697576347862199 83.27793565027756
19.70259093605207 74.63738097202707
11.55932953276874 41.77377630159699
71.36603774756574 4.674689689701995
55.78561313405952 48.22327458551577
5.46852282728666 60.86369897128159
87.7601261351634 14.99956030076465
68.8185828401389 12.65336326017367
93.68181864816766 24.87522938577459
96.04001067334384 0.3383101949001913
79.58817954949875 82.74571297945991
61.51093484216462 42.03033417542913
13.99388649212226 78.86379673044563
33.50920358653341 5.098108862360658
35.66147126620704 56.3730757695693
37.9436060402176 68.6486228957758
75.11343871621575 42.07857833561899
9.106649089850096 40.93831306927149
14.81018846586544 27.66876837523262
50.36973615794004 45.84174463662463
49.60976047960742 41.48036464391135
80.48048995462523 63.90502334036527
80.86704365233749 56.45731797246454
27.78205068543226 40.90823043708915
57.0651111505101 35.96310403900528
64.39998962572737 48.23213839056647
28.19780453891477 71.6431150011544
81.85114115176252 11.76170190021863
30.73663152953391 67.90459857783242
13.16598950360827 42.49205577569451
13.82513233879336 67.89789021679853
25.96431430597377 98.68546080355709
84.92057142903441 32.44759971848822
22.67725317987511 99.69486298874921
60.93016682521581 60.39020305285803
58.96943828882498 88.21022459741792
72.43055038238492 42.9500678852427
57.93986595271018 63.89690619975046
72.36932700476764 8.493646410633954
86.9507661194436 97.85285790837489
53.77185089244241 80.69618732100005
29.62939708037102 93.45968147111806
50.67653041976622 83.03108841307493
19.36415432027239 18.01767481937231
13.28268980078444 95.48722791990016
12.35634805494384 44.63132483544551
96.50454354098974 92.40300116816738
38.58098441065145 38.56419515743861
11.24586348904926 79.40269785388702
47.03954606922393 61.89703263666776
66.76822212644545 16.04574234207789
48.00962372219067 73.70919491941952
1.529106604025789 5.792285865262519
96.65569514962215 19.99342040032494
42.68996556806352 15.74559582745362
2.921265089893331 2.709013441653673
35.37671860391373 15.71916494412834
94.65228579281327 97.39224048818718
52.17433026188926 16.95091323097085
34.40530418928112 38.27127241680462
38.0065268622952 67.58109277564948
29.06482860062479 29.8395656907574
6.905667853665619 27.41030200142061
50.81529942528993 69.82768965251994
9.025120409626492 12.22168188876741
12.81966031323419 84.98649904732356
61.08007698310819 89.32979233987716
69.62196420047248 61.98373519983467
20.16484321238241 31.02745969403608
3.563288423157901 14.51722847959825
76.85945658017643 28.69862344798497
69.80775338249356 98.35795384933964
33.43690398028151 26.33125904062878
37.89075053341949 70.74131390385287
26.54312792171325 97.0336023068194
64.60361553948388 73.15779853982644
42.12445240832239 4.185974323019654
96.47937125933159 74.2890384520541
53.46737477557154 33.01386615529734
34.49063545743901 44.41907628683258
0.8915950877886488 38.39337564255856
74.69320116607358 49.42215473539512
92.03505162578722 77.6458984058921
97.44844884881698 19.31239744360479
6.39602128667629 84.05607443733678
59.31097754455075 69.31028306077017
99.28146950480362 61.48353820289416
91.77940624649418 14.57494179177105
26.51725934172393 6.092267324571067
1.099432416346318 62.90508491361859
55.83430111964613 18.50479889069184
39.19817429626421 59.7246429668695
96.73790725859863 13.62392674299405
90.90139569703787 52.82881226820442
80.7739596251141 11.93514282106897
21.06609745663198 11.47557654012318
38.17741026048021 97.42706740732453
2.553795005004427 93.33158736198556
56.75604946212383 99.38772191288484
26.18130340510487 84.42510112483025
19.71608168361585 76.77435465697677
7.416621970904142 37.17361898843284
22.61267946760402 3.449109446152812
62.31095118948085 8.31061381640975
34.71938059669177 52.24176721056814
78.67160108230128 52.29454169051056
79.68903210427283 99.27923690167853
39.83813253684005 20.75405371237156
8.697848053421227 97.85404805329406
98.56344194253116 42.94974433581437
9.383482675277364 11.17623843880455
65.2029548724426 85.68980632782062
56.45293214216436 78.08458479252621
26.74511544844891 56.99851188857297
60.76513001439977 83.72863411578437
36.49890244780841 34.6845108819577
70.24884635747395 58.44397716464655
35.07557508406882 13.90917448613331
76.28916559739366 59.84299352758934
6.134626082551461 63.60601671226102
15.4751035937674 22.24295927956222
70.13205538842632 17.21088155431276
82.06320667052162 64.86646968417445
79.51106056562034 78.91716135238831
96.70694047612388 27.31983190306777
3.978256299593898 27.501957403755
75.30111386180025 8.552399174528146
77.40748295855894 95.5939853128687
34.15011241013953 92.28120635237882
6.718663564970475 22.49025398814794
86.49981144412462 98.94093266583322
53.36152893531303 23.92379097356996
12.64138285688459 15.41343630247712
28.26851691790628 15.45568461858121
99.4837862929602 40.93565756236147
97.6253471505816 32.15368597918103
24.49198595526201 74.88447024480034
6.393220114228455 43.54519071577898
93.29913084915033 10.95751410413465
30.9816186494636 61.26991229160993
50.64305913158897 52.63356438624403
67.46928734776648 36.28989698455035
76.66670276992794 64.76949369890119
45.39241498577257 60.42777327699235
94.84035657142381 75.86131120749523
86.36747347699557 24.02882388614477
76.19229949685413 77.01600550987507
73.9771894134137 75.14362472660927
74.13825944491902 21.14093345722455
36.45993270094051 60.6986117923872
74.03357812494683 56.78832647047679
36.72854210192146 79.1004253848663
91.74384655730134 69.56229107563063
49.39764110604091 6.268246538753596
19.80769992428074 94.40282314444337
40.47312626762638 86.65283232402332
48.48116416334666 89.26578263283932
51.87789464400912 87.51424259703309
64.07321888292087 83.82514302081138
47.74705466333826 25.56351357397915
37.26077614608857 50.87954471934996
24.99107257909202 47.43584530774022
70.66562206377924 43.41478501115779
50.31466961446397 95.54542756074012
7.699769668310307 1.545710783890926
44.94659011489816 2.459753288887117
26.73612894235898 93.29525491271202
33.59822223449152 23.57990416919775
0.7347278837415152 32.67537847900089
10.37550408809946 73.42561718482567
65.39883156062108 20.14371445024963
55.82725508078381 47.10569792262647
69.67093995006948 73.48074680529463
31.45643297383472 15.48262783078419
61.76084792967928 16.03533360643616
58.70882560165388 36.80711724883103
43.93916219341744 37.62357875694183
31.39692240077762 98.20237150802937
11.87374347018173 66.98810094483535
84.48730433880388 42.64426869275348
92.432400315756 72.81991836723726
26.83927864095809 85.22001377737099
13.8260293061567 10.42753011829722
95.76976734470836 13.94918731376747
52.13784749519961 79.67587252854781
53.08530373968443 61.31318591656906
67.24452033081165 67.07715510645852
84.34795523919047 98.56607694883408
34.83622734412096 75.16797715613392
37.16880921338907 98.02894903143992
22.5861398929693 40.69375294101595
76.13364935740059 43.73709834438272
2.935757484852525 35.77708851384303
81.84996310242994 21.22619830135386
22.33728099691253 8.969246916730613
37.72780572641549 82.61518837016014
13.00252924079255 46.54057846067476
26.52903296836531 87.96505037717463
86.24549181930918 42.16314428058319
58.98751618555044 55.95861889242877
44.02757742872353 23.72016467617038
93.26780249581036 38.84517966866677
75.18391262930928 23.21846960619788
36.44199149976483 24.2496044387843
54.78741282352713 91.29970028683164
15.63043280555171 67.69831435935289
15.00213593022242 7.680053711743195
0.966105746043745 65.94321336559867
90.98699531873943 3.884575548985269
36.67438594211029 10.53453031978627
90.07755677890194 45.57514787164322
85.4098226512797 68.52582064837554
24.1102867875823 55.90838323843104
57.08126812937805 37.78098528326758
13.73242455765689 31.41858641369707
84.04047829380468 73.99070350801466
32.04304452467175 42.93967451757638
0.2267495821097757 8.123698989117333
36.43008049211849 65.31189160228539
88.13245596841804 30.79562000294095
64.41192897973431 58.93099252868701
48.27490018482927 86.37844624691739
86.82337778242817 0.001176465439320875
47.34573978888367 13.2040383061654
41.23792565804041 87.39985452648735
44.77245703976921 5.771195232695938
34.33231029895682 47.23781493504681
15.26211605460387 44.91770667672089
39.82991692896913 53.16435299123039
81.73669720936567 28.93504971234992
30.47081536493524 50.37245255887431
26.28553956145541 8.98160345684431
99.81100933681613 86.53806192808058
63.96602779061897 18.42221408702389
19.40556818772636 44.32931316514724
65.84480897677543 27.17269507588502
80.16002600267645 95.94121551584885
16.63487003763308 50.42399772437619
8.143739836082453 16.28956087276832
53.00580757352594 27.92535553646518
82.5405425453133 12.60271759965707
71.6485094688542 43.5103994197216
72.95007380517235 3.152151540599578
92.16974459956928 28.47044319120444
25.47995493853902 3.375104969615467
82.36255356697296 7.915884139406313
24.58433134816884 13.23637896381471
33.75357359275559 82.83420000863936
28.18504870759381 6.856933716757024
70.58560894831446 1.542465385034267
70.98850323924697 95.6929587119195
29.20232119461614 96.23763503862713
33.38042370033205 67.62326775834016
88.37343715112233 48.53268219364164
0.4591181294581114 7.079789927744786
26.94265782515111 77.71634110462342
52.09919048554155 55.15637345116704
53.13182938180586 31.91419980221178
79.33401300567368 65.75664176846522
54.92978491895592 45.36895153668071
28.86674913523797 18.54091034781353
47.46351728185362 79.33513206023935
56.7622472941059 46.64012955736269
4.370820949183028 16.63845752636526
40.00153379405779 3.085720929853755
54.38784147984242 75.81615280427968
41.38461013115231 62.0890134006427
85.71806106514222 59.79127119196706
36.76003720797057 41.50586336913084
43.64283784715305 98.89669853728122
24.03468733485464 77.44165719000884
24.45886629165239 96.37951805284149
98.4601230746776 19.70671535184671
64.12731612604257 94.68820713855831
18.07570611562937 24.46795888224511
20.43609691128401 67.00759401370333
96.29228207535343 26.34340242760289
80.88944644768655 87.62306866097313
1.640418564979572 60.04454290412458
14.07754693718766 24.8076550917758
38.87753313026987 46.54381565840258
12.0047169632905 20.3327306041895
59.28792675829428 52.57154772830368
62.40688962801494 86.54096224453761
29.10153985092548 63.4274491417861
41.93978711424324 52.80752562523986
76.26700694490523 20.11886061438419
74.57380692884033 5.483367629709233
73.70765922248542 50.95143129272815
73.78540160776976 17.11587649654639
30.38058970925715 6.957105726053644
67.8120403206906 92.1914130158314
72.26681652991628 66.49883256232015
82.92177998384237 32.30481522265669
31.73066630621008 22.35304539849886
94.1706180009255 98.29583617500799
30.73899587659649 18.3748906735764
65.59365767840504 10.5193158804558
81.36635689825239 1.65554264501826
64.89460988174706 51.96278752606334
26.28546550847488 54.12432240830888
91.28980768261108 22.74527056203048
36.21339842128411 18.52880499589583
39.05188192433082 77.34449669167567
23.6238343633406 51.12213012581866
62.09923168616224 97.86561222592728
95.69547928873209 47.32759632776811
91.212530323728 20.56668905455117
6.578056108641798 68.76771708281505
90.38224105928727 24.57155222252745
94.98196410209914 4.192907949733118
0.4083555136294948 0.04427873904362856
48.17703441735339 78.57882959585294
41.98236187284292 92.06987920019461
26.62038898212501 66.42455679947895
43.56724496216984 89.63940471586957
2.171343573849756 41.5418522992418
19.53474404841626 28.09135858846812
24.22730479879465 54.00681217369063
92.17332110651938 23.52059131607973
83.16150285191144 33.21069071238261
46.6005397683478 64.77430380363094
93.49048081691738 95.6170391323611
33.32582022096986 57.95668275318607
34.30323527457347 40.03358308086246
64.58235881826648 76.49994493616258
35.89624612954105 82.27267992596583
11.65276024644633 34.5264734300008
6.957992857134454 96.74586413586157
59.6974505104337 85.56989061233452
96.86824247311773 86.58373269990985
8.138886702175293 65.34005221651691
20.70521468689272 78.3325238018502
88.8063604899795 56.9448642467168
10.17378558318107 94.56986574745611
94.93885213791124 84.49463437967266
56.09239054181698 94.61052988435432
88.61003559009659 8.292964021072031
45.42691392140667 25.13111594764881
28.80058365998877 94.12225925002888
65.6748442440383 36.75189318030736
98.21652366708405 73.25638305500463
27.8638076313534 51.36488102797718
99.87494584028096 52.9889982896493
25.69112809334116 42.72572054665765
81.7479641044232 99.80658922721703
92.61089574853021 70.12709495622612
68.68917353551969 91.45083990420511
32.35745385185858 58.36865796629492
14.70745243512213 15.27008978450848
13.01861704866694 94.41763704284877
14.29223087743528 52.09222697210446
19.28776265915704 82.90944074352672
76.88230354669396 61.49038895798838
84.67992856332972 4.9915474970582
85.55115607619281 54.91423018273649
61.13355889422789 1.723960212215133
52.93600450731144 66.97331288640187
85.66652643563891 90.07322265369076
58.75168128675874 16.06337424078991
43.52950778462758 36.51264580758999
89.51675364371735 59.17910203041831
49.87655275576639 2.211808621552851
78.00953443096866 33.18396301665363
47.21035531002079 33.48104908697471
11.4122630918708 29.70679253532867
40.39166797053156 47.088140747338
32.57077082432155 84.35870235333513
94.30880850004674 10.5039240971012
92.60166295143875 7.364451361699063
78.05171285919829 21.23326220375679
92.45277672096601 66.61653441512969
5.374530003250689 57.0565943905552
87.12563882421665 57.32046921668667
49.38700119092702 31.76406219238842
71.73856609896076 50.75974789320798
51.40821968232359 50.87898039322762
41.0816357193151 40.03064062093016
7.52363450162135 79.2269630872422
26.58140032231167 4.029537424390897
13.37450595891697 36.56101995177233
30.36428535001557 40.11982933282452
62.09980509224076 52.02014037940725
50.90719942972159 73.58757064091158
58.8056974363071 6.702909542808242
18.59532571486296 68.89944093833164
56.51619503824663 68.60837813173855
73.63540934118335 24.18122677695636
84.6204238492062 99.52156291270352
97.83138163943646 0.9976063771836298
49.50129332997129 46.49874053929088
39.84397081375485 41.71870060387315
27.60345713269827 76.00505545350133
57.52580070195562 73.43918752115611
62.32595818690216 74.95433905684477
13.64879842577573 87.75779554406625
0.1111964453495439 87.63881718611559
3.97480075484848 38.7391906394898
42.33682794860506 83.17303069468018
4.747506711290187 12.90019163767828
45.90890869073746 29.96859708410716
86.91304014826562 94.32746188768485
54.94864975508363 44.25554255431739
30.80869758639587 94.93214061867954
77.83674321131436 11.4651213876637
79.02652283044877 79.83879327948181
30.78689248283449 20.6275122245865
24.20946345521622 91.65882899564114
21.74345003790603 65.48958197134321
57.9328390642286 55.82172009945781
99.63098827826744 6.36790198803391
15.2443414735074 39.07887643381753
81.34460470365414 36.42542237359727
11.2060594904699 61.69778626940147
13.89581231248371 56.91057628965442
67.83878591347839 81.12275605406542
16.85747598452149 20.81716644297149
60.28455746057968 71.9843712977479
59.59541372741681 47.31950976486073
79.31356469901303 13.11499834265589
81.33572569809284 51.18077306594747
28.6638787166616 32.45540620810041
82.31549668020108 48.76646768456467
56.55556563032736 38.71562460001767
10.90536033952503 23.8497684894671
60.21440098162029 88.45623774685411
84.02097813492318 90.84096303071031
10.31489658297169 49.29339282924369
19.93295156314062 37.79421354564953
28.88383548022471 23.9606203926795
13.06051826976627 79.43207769602743
27.97571607362118 94.7611616169886
32.60341715927714 65.83759144144213
83.85121088743252 60.26226321548116
61.54177876977644 19.80220508210484
35.90210980319497 71.64524741487551
63.16022547876867 32.92057760411302
59.28961051234097 70.37081223056622
88.54560740776084 93.37365990885807
34.23918964157264 60.87453369200898
16.68201049460047 9.014198814490712
46.53804824250899 10.33518030941417
7.444283970368416 29.50800979504632
39.44819667508935 61.66468887817093
53.58036096731053 98.86036655376242
40.71990978638423 10.52935148199093
56.49236730091179 84.30873337232374
63.31013716576631 66.3381161989369
26.28922252679268 2.868889097584145
46.99507495422215 43.49485083868712
99.73238539373642 35.41300221389317
48.89492449804707 42.19923053099583
61.91213024072675 61.97907320947042
45.52831781072872 38.72331088186028
4.466007704310243 83.97579811568195
78.19673240913531 0.8186035839394593
61.58492916063049 45.2245974327378
68.54357048786311 97.01549824318619
40.65724462791677 9.509599927485475
68.6875970525065 26.58795114060783
17.59541736005303 68.48069218808735
74.47376342832673 31.5839467470638
77.02272234079209 96.70827967271062
61.32189780947425 82.8153070036721
91.77734087775704 27.46656916857705
66.56858061569189 26.25993007907704
14.18076281915207 3.740874838941847
49.55898047670895 38.59537081964008
1.525629857546263 47.55241682427418
54.22951512445655 20.61253096044516
41.82312203360126 31.57443120122657
80.10982816229695 8.202902174211577
10.04736018903112 32.18568302904082
27.77704301907797 99.57053865637971
50.69559699935011 99.34521222349368
64.76957266612743 88.7629558920586
53.37081273691886 59.42163701401442
29.3787349259801 38.10874187897801
2.039684483024534 46.61701651350934
92.72318998149822 99.79695212129801
12.302523819182 72.38503085699863
27.26780352089063 39.91947745262213
91.32017743230421 17.32958611075747
87.3388108772152 22.59261667701069
37.07518954616845 33.80565675151869
98.89173368604627 21.84665397117012
52.13489083256867 94.88892428763985
45.46276083079015 54.72067717633609
50.78217143667686 9.521621014695278
91.95267833812198 0.5078674280889671
67.26648602132505 28.30356687200343
15.34741537876953 65.52496459511595
70.91084577441306 59.1358940227614
7.583060597196888 70.40489409714276
57.0044668451985 10.12607137243985
29.54729415138542 98.38741209470982
56.50902027372222 75.9802203899747
19.48974172734761 40.64602021306627
36.24312032557138 5.667882617753442
25.95747498772667 94.00209370586326
77.49980881358302 50.80553445571221
76.99874674075927 92.74005157423474
73.46176807308845 37.1567871457859
49.32994027906441 37.62681426427503
93.9493356341268 39.74042964984553
56.61619499194472 73.89332094915963
56.64379831481448 3.799932069021729
66.00629557337935 42.73258783872483
93.52283454829173 73.22072068857135
70.14326156258517 20.43706293807933
81.77351146693144 43.14155972732319
40.00103136443755 3.980399229955787
74.457163034736 38.97048195538849
63.76000630356846 26.59654767140985
16.37753451667177 80.5809151856381
79.76153064230385 31.17274150489193
60.78278390183098 22.86428072965188
16.44256314353837 58.13706611262332
91.64762604575617 7.949081559815346
9.72718222684377 98.31066368629375
85.934041581279 32.52853630550867
22.42245860127774 56.6829693712736
75.12975568070098 77.03012263017476
57.18876894184289 59.1929803117451
3.266903068202874 33.94843041551249
42.23205428119925 62.73867030358403
77.59837457237353 72.22784626661456
2.977517203359225 48.78212479732901
61.93548094776032 60.96049397982547
93.58025253731991 92.22425946498848
52.81267444015691 33.84081937475494
93.84169032840764 54.87964570296035
40.32284643777814 63.56215679257956
16.93657705537409 45.50218912323298
49.16437820748799 67.44080828102508
21.75972739936867 26.18878145136298
34.36341937717921 55.12982290712734
50.52471516881695 29.27179907217961
14.5288866816527 44.12122650134424
42.35935345357511 36.50578893049868
90.77927424795499 93.09421667475122
65.19446009199827 25.04170751892998
2.514412722170979 0.04277133935863047
21.32708102730875 2.133263504162407
18.43817321543915 47.04766426992988
91.46155946829096 37.92614903053377
44.70606731278816 64.70104404524974
19.00575940528691 22.82542125925805
43.17851533125094 40.35671339811421
21.00369505168441 47.17569640801372
86.54095606713948 44.51326902884315
87.47149692998964 95.19337950430655
21.99540777223999 35.9123062658247
88.37190609959629 22.03580090708526
8.474139566353298 76.53865169623464
18.81563942262098 78.40231947140946
35.59346976542763 26.19954530723387
3.858734831796268 10.64705758560578
89.40914704118762 51.73198720778874
42.93979478869937 21.13628892634256
86.12661808231506 87.39269045396671
72.32531227366697 89.85855591383257
36.18810312182908 67.42434887593716
59.52649268135691 11.75364203572268
46.44179116066027 85.93115586266059
53.1064731839958 13.09089699052652
17.74669142199759 10.63115407954109
22.04597822203789 87.07449615416371
49.61946476680588 19.14196784815845
20.20625631759767 8.42722564661489
89.79077265672704 68.82594731078758
17.89084969475763 15.13085534190052
16.81112579801133 11.27410790547431
84.24503120000188 61.24265721295382
95.39452924441609 8.989167322881132
76.08989941285959 75.10259180358543
55.09661956123306 64.06418971239114
41.58912675922504 61.07230539908338
89.49753220238163 44.55918952510058
12.80154786226029 35.8147439213216
99.21312892112623 39.09271584320008
18.91424560634237 80.45458727376844
48.74950871303053 3.758648340780848
69.68710725177763 91.80534782696145
29.38638281178816 97.31241469231863
42.90726083498114 0.565866940478326
35.95871597557679 49.60900707238547
53.46276912251342 56.42734578893684
37.76871906692828 53.45569792692882
36.96241694054669 78.06321752162546
95.83103032095671 88.15809044285083
4.310710840977499 24.6698600989629
31.51403171292446 42.03053806577694
81.27518109081183 80.47194433537884
32.91408815342982 45.94634585141901
56.24278373145665 12.96692116740185
85.00425155773027 14.18190192755438
90.66752253856676 2.912428569396631
40.75976423585633 5.765974696056367
92.98521909861542 86.73084743569707
12.72946037375469 88.21986773209315
53.12710871419111 43.08220126923481
11.14671588233833 24.88440398731667
39.46441224640737 75.16713172472424
49.62535018346797 52.15656760489983
14.65967188891194 67.2553559684582
2.04838962182405 73.71751621685793
4.24160653397045 6.064999221827145
18.78981346894824 94.09622692084488
37.44314853747268 48.07723196638863
3.735328524450554 96.32747891158178
23.03935980217812 67.12176194602108
67.40229556713983 46.90429930686876
21.6291643016501 99.41080616254762
47.59919248117998 20.29109465187416
89.19782381634796 43.36460714161748
72.58157458944501 79.96952610775254
87.7627469990101 34.6455798143632
98.68551582713502 35.26025007810372
16.81541267172674 62.670133307438
63.37740328495375 75.11030639276458
12.51604546587189 54.43153371792133
63.04628986923987 69.44416151738656
73.92567823014627 65.63473131234541
91.73744032233216 44.67843848422061
80.59293238461326 22.58823374802357
75.04074792584541 63.66962634091634
48.68480539525606 32.46034888775479
22.79525263468872 7.230517732978679
55.29608151879695 81.52709255407089
30.82098610075406 21.77827810158653
36.22768751546896 50.6496464371065
75.13385227331044 86.89735850691433
37.41737455037361 4.256167836016375
47.09750179264697 90.54713169416361
84.0643624672208 72.17921735560203
44.65612536869083 99.29215845661888
20.37059520961066 92.54886212973159
92.27832948910914 5.256054006165675
29.44759512162216 50.43042784194868
14.27197886428227 63.95481333456596
77.92373323383524 97.21223875444622
89.82061257224069 57.2324269065283
94.50481867151112 95.50240200805671
37.45334609665273 83.64477152438833
73.39781302994039 22.93310226446835
47.9928361424254 91.18683284093576
3.303692814785999 59.1281882407681
65.18945944219388 8.707565511746438
99.05696231014601 76.2045466586784
9.668360213471161 0.4195146056911181
7.133713085636614 61.69483306427016
60.24087222794159 69.87767428555193
55.49241851767597 38.79783396990266
23.09407359138179 41.66376370821301
10.71999098397519 58.626710834037
13.36724350919036 33.14303222901587
10.3727760279535 13.91529098443201
60.24563368746562 70.93022552594657
27.78502160328886 77.04215717263116
24.72483321079848 53.08066245858696
32.41517737082608 40.22710149414984
97.59895344755347 7.17069278001062
66.05016140795948 50.50910198953282
40.28366981884619 36.039526248175
31.97073030032031 34.56919473871731
16.90342611115605 49.39494272444394
53.41130401831844 86.34227623550798
84.25050307673224 66.73209656418614
16.73478751402145 25.82949935577737
42.53992957284606 86.04988370278643
73.07403108760748 88.22493369889666
47.01124959583308 46.31258543451611
64.80722043026388 89.87202022428505
9.271636416379067 68.94668259421606
77.28606365155967 27.70720787504411
70.85165144509581 2.596437593930875
94.02431899833581 22.09758873719338
76.61687899049043 51.45006572985423
89.80401782794728 25.48345812853363
5.66327142333204 69.3490577086998
75.09358104274418 3.734694087449667
11.12377249024162 8.329531571122516
78.99536283091925 14.1255648536395
68.88310579867201 5.91338072991948
68.69840873941664 75.43389780323392
28.08905658347311 33.38013237052493
78.38696744427023 90.4189631675376
76.12560135183519 13.99922282438245
41.21300173606553 38.15995601241919
20.93609212363926 25.6210521323623
22.99859556549163 14.72077420949729
87.3957168679256 51.36952591065894
52.12268898480004 6.638418509146349
80.78844447383194 14.76223716407968
18.87271239321386 37.80817325685499
28.73659169384482 6.001458984371578
81.77080236398753 58.33210717903012
62.4167627271334 82.84582562106412
51.33883281115686 14.05310982370531
31.45362642450854 93.16900956806488
24.17824984635089 52.09250693634321
97.87095795039036 21.47386125347612
24.34500969450352 69.55724553693577
57.51986668718023 81.83918883271139
13.6783657721915 86.68779094186598
11.92510534258688 31.79356247344454
64.13761292337355 74.25280355882927
19.23848828403818 51.56292135764265
63.03331851609496 57.71865928669403
61.57675397587438 26.53832180454548
1.118852731490998 80.44299768533345
70.46512454984467 80.0796168036912
52.4366453569459 76.03606750361021
52.69963049270305 69.11503821883259
72.4504924018247 64.58273147520768
32.0917777594159 71.20808265653616
78.17277810759411 8.474734133370763
6.493408935133471 58.907217260491
73.88674260415141 73.2238888963354
6.601135810834576 6.317170176850646
11.49546931239572 51.82336504124985
21.44915769818747 59.21053089013131
2.982908186729285 70.92162274776139
42.62858514066304 34.70997418507672
81.75260381643312 17.3699194612418
79.58352362269017 54.00588885390806
95.43487452586572 49.41526847283477
64.78727298843432 68.73744316249631
92.28436558763413 89.55202217891201
67.58331269958265 43.64475177100414
24.8320582434785 0.2898406513527539
45.31802575093634 72.73697208776063
66.39383837254331 48.43894298394661
30.78071501855391 12.65705755919659
70.54528320869694 37.34320585437668
43.69099900991554 17.30339512577308
53.04418160477042 11.24098859488859
83.53251898204775 84.63551114139369
37.50877500775326 86.56722533654211
8.706364346904856 1.01552414510788
11.12966853623266 39.90146260346495
47.26153868019668 31.24930617553047
47.43826995300584 17.22269326319531
22.1976487433191 48.29129321603921
32.93909609945592 89.74597896133929
18.24603313753765 42.5349491921848
79.40877388507612 90.14199009697386
69.31044325050964 16.58867839826407
92.76838140850408 69.18422418454028
73.73309976690443 2.417464587163904
88.90942875542883 92.29283539168603
92.16313211639546 51.05390195257817
84.97192848537038 35.27673644260135
53.87912733740644 97.01098548931847
89.73528320933396 91.51738675148061
38.71414995859225 20.38458685508471
69.90750305099526 79.15558843437124
88.57468691810561 31.83151749198039
76.88039959343162 11.96447434697652
56.23105594933116 56.19356241249282
27.48413310502987 34.24573812393469
54.98342595352273 65.13727679924156
99.90024436133069 99.08237248821649
24.67341776427005 38.84384734169819
60.96481685831297 61.42050741846274
8.459632182429029 78.72454753898917
95.93820000835673 68.60989435222302
60.92145044187981 62.46802545790781
3.844758200619697 74.80256361921857
81.55105581619591 9.910050921259401
75.45748425025707 59.2180697239347
76.50326509720382 50.39411429978092
18.70908331421496 3.247961103515966
25.41055194800299 5.971498239757047
73.14228871492139 56.28247733053257
39.28128821725621 47.46436413346479
97.53486319361772 64.70356732536665
71.05525112012376 12.18137833355429
82.7835395837223 6.92962498706637
84.48864971551633 49.02826406875859
67.6959846563928 51.84623671693255
60.83138288273668 36.65879910746452
97.25143283340049 36.99783676183954
28.93556386321869 53.22852867391915
72.6364095568544 94.28354092200783
2.270197394552957 92.28715125622395
46.72799877069217 21.91023257721718
31.20630676682155 80.14458316435966
1.250643242477812 23.49476651085958
17.90816897877166 20.5222574180928
76.22980571275284 23.23348780488378
31.54897030742869 99.2660351499791
24.64073694680803 85.57056481514782
72.61823280303886 23.56704344982002
38.28506931446609 22.15167370390843
72.42318113619689 90.94326574237039
4.390169598631318 92.66624265959967
42.95392821975832 6.166877739739797
6.482998710398996 21.41367342119219
93.09879239862093 18.32887336416915
16.77626297904622 10.12723956142445
47.84611060604477 2.03615097101864
62.44709447825408 65.73137110515107
56.52957568288373 72.83772806441542
8.805748472267746 64.58341851024367
29.42749158008401 54.16956190038258
6.790462167837616 5.231370094520617
9.416197296694634 73.88672431607696
82.66187799148551 62.0850423477703
78.10451451192134 45.84302200032428
83.99812619479371 14.34263752303917
35.23309592439738 93.80845967949683
52.4746856514644 24.62176892747588
35.6153967925119 87.84865406670001
2.324862945229054 23.86544852331619
46.85717441824639 62.91105919040607
90.43412666685536 11.31963808443081
48.93088892734586 77.82084082583269
6.615126877595929 76.46362262301056
33.12772960374052 27.3141201612953
98.87909066438969 66.31050497134343
4.823972083309209 96.46290984528869
82.09635388433053 0.8446308819664398
55.75391332976262 88.12547001498578
83.71384766065883 25.05169113723545
11.95985768796863 24.16984334282552
23.92636301394797 65.3559294763847
12.77811511937526 56.65397468092353
59.12608371419578 86.51393890421923
98.74110320089325 89.27451322371857
16.92545835377672 7.701039447115106
18.57104345907184 96.27368747237854
77.61236385369753 68.5026478684447
65.26124724751389 73.92210724271894
66.29943960002777 72.08653603993548
53.43231448280331 62.53517000679737
27.95955896809696 19.16689839488263
63.18269282327724 67.35352656170281
5.697323609447567 22.12488919134858
45.06919054025737 53.61936658329653
11.49647573982176 95.94135035881878
59.915509454629 33.08008907431697
99.67233245679355 64.1837515134175
78.39218781046549 98.08548330665656
3.980025071951673 18.52857912678178
9.973132107028515 19.68001830131426
39.49725334045574 62.88517845637733
94.09456471862673 25.91610031915523
11.09596396076689 3.117012571190327
14.04326551241795 20.96617438667615
49.6153522501274 63.11681117850794
93.16590210625607 98.2142604956443
98.41730078456473 51.78471618954337
34.37654201052403 94.40777130715838
89.44055008999828 33.87927033329721
80.28909150034549 73.10729602737331
32.17552041117128 80.45135378526973
83.97562805496406 11.42606532211005
40.04580946863003 97.77367141814393
50.68939460187191 26.63642148674296
80.7664325798924 47.81798641091317
54.00874178400696 46.96831007929431
23.76209366395213 82.94526142790016
67.53739081735637 76.86147412493551
69.76521472545795 75.37449184158604
14.86271691552687 40.13459576938884
82.40192716117367 47.02897217840147
69.62875739760923 5.262110369818426
24.97125777716568 62.57106252150721
41.85952161566347 66.10196142927961
45.57641068135641 81.52079734894622
46.40056729461301 71.23084333287034
65.18515186102366 2.85436913703049
80.94441839770428 66.69301115072838
2.005353854181682 99.07511333615054
61.69002649637329 55.25386336403196
2.882871490878201 94.34310454630533
4.787288079365463 56.12966894938809
88.39223673595416 71.10728308744162
97.8281928136434 16.3822996024158
21.15101352652664 66.27131666393072
12.93483836181179 37.54514828679753
52.68849297868105 26.83865147966023
91.36413217257547 26.45912225835454
88.8578393365573 7.263597859784733
91.61038488557089 58.13770867386166
52.06601734287675 66.27863796164573
46.71835214791755 25.1978812426722
20.6692075983917 74.07302001858992
70.04859288457311 14.16879072372597
60.31856730003884 14.82494201158867
81.22053271657894 90.65500095496265
65.78426200608128 6.719156514385287
97.01397582301806 63.78529336582985
51.01981132686338 27.50386666809292
6.452620557635604 82.98555959130283
50.02240249689751 68.17354009246908
71.91619422023349 15.03848835943361
68.77060004961645 29.45405835396423
83.52827405992738 47.11254021674109
0.9529503985061983 8.728483458112741
99.77625311335967 38.18381875793164
17.46159575746996 92.70234495263303
89.7033134381176 61.5101522663084
70.08581708398209 32.43633134220921
1.159781293086186 73.15608755446992
56.19638358089862 17.51637038425078
15.88404623176473 3.369935481997549
50.64337900013079 24.69804867476794
98.2927278677152 31.3114707974667
41.88351630004047 18.4401985223083
66.93552379630314 32.13716096615828
66.91988904196491 72.89750810238401
89.0411838045775 58.02568890276002
70.61278341927184 71.43601980051088
71.00628515464444 18.78768152115122
18.73170470965973 21.22554252413859
27.70537438753918 98.53320338240529
76.33563531746039 47.00290194390551
72.29528428794227 86.5384853560644
77.42882558451032 1.558382973639842
57.5967817259255 67.06872618554929
66.77175060320715 97.45949651728797
21.08804176778566 4.906356619084594
68.07855767392617 8.990677978314661
61.4889986886119 7.586968471624406
22.13499444869297 1.419388553000187
91.76305238996359 63.75271243042884
4.871486357410498 53.03651655894336
5.027292801104949 35.92589056000943
68.79223220474037 1.992202392063208
71.5700401364051 23.28152042550686
71.06902843871909 70.39472390607513
91.35856580638421 53.82051315165702
64.10089663029261 57.92446861895459
23.34509094425057 83.93919222601193
36.72729495991486 74.28106657796839
90.79441921900693 96.77973913913532
27.15952567019689 47.52685011564235
29.83270496477524 24.49022410383149
41.51894599425881 49.00116615149851
79.63911800915255 89.10067171275597
77.21639027848944 97.82705963147828
34.41167594109585 29.14691770214815
33.4151551592299 18.90946694183785
63.1518150639027 97.37024751231375
54.69160720683669 88.13972423057825
44.92069418335 47.90422556220972
60.95184483291495 25.71784568731577
13.13700192039104 7.50926273798276
32.13689202201849 57.46255138858832
5.800091759391611 0.3730642218697489
73.13826470867765 80.8899789628875
90.29601193236975 53.68176502456235
25.37288657693071 72.13640171815456
4.288966558707705 28.54329795959249
49.6118549907621 99.23033819841228
20.94177988017885 43.52280917131043
85.3572570308944 66.73914458106648
48.89110595562325 84.39377469813823
90.39585942348879 66.97232156370073
42.81752511208812 92.75031144828978
92.27534443422526 64.73354773787862
50.32779008946756 98.37392596039017
63.34236590875092 58.65842650700873
29.83745672503178 14.66304107557902
82.75716114789725 60.2231958240035
65.10185805649266 21.17896933405413
59.86684899675704 12.7682946871765
0.1810698790940694 26.01866674215163
67.85915839859238 50.79560478940382
45.87038907730869 87.9829312649164
45.48526685983855 71.7457084824416
4.89503807961675 58.07011431010709
25.17025858188815 60.66296779202731
47.62199711580962 76.52371473350547
31.87996833081594 56.41083233318824
4.911658032341615 59.97126725102878
64.15751586481548 95.75651012843544
24.97619517342747 65.47527187224067
51.9428054254698 40.03505512753539
71.88898981381647 20.50408941243635
44.47896387600338 46.89471462512284
46.67229371025246 20.86942042089991
92.9610547761787 87.7837098835805
42.46363195087734 30.74601150585847
62.54049981179041 45.72373887071477
26.78644392657549 25.01810996949688
26.26023601443567 73.62154702294875
58.33869272482584 70.85578170297967
71.07921094584829 35.57491921295901
90.13917113515532 81.63540425111042
84.23144489096063 33.33592461813062
5.144852164174267 8.726628142191148
72.39167137213536 1.087539716879237
12.7959804360154 19.62026223812074
35.70760394035096 88.92352978847958
25.03781995680363 11.5441765983793
92.5033125778976 40.82825062778387
30.74840894920451 99.92943217879557
96.98397619996938 94.4467293958742
52.29223485260223 28.68831390846602
78.80122118918943 6.689221908482414
5.575035403907025 26.04850113769818
51.59163223315335 76.68119035212663
68.03127795379261 2.726541162832322
75.11173210005533 97.18303483245732
38.77828772142689 82.28792923339282
2.099974937399815 70.50163521020204
65.9160239507714 62.85255342815422
5.907146268791394 96.62120233418997
38.16967384017968 99.9863925741886
38.52714596676852 44.58589195825002
91.95691879171993 52.93242121557169
72.44041786244972 76.16154333449502
54.7857255808827 80.47289603801113
52.44579938847997 23.54253956860617
50.58485972505801 38.85466728704626
7.788854681886203 15.30816789732912
94.22995608804445 5.998620462214648
53.35930377115427 22.76690610363166
9.430114920619225 6.171630177599154
39.6493497916181 89.80263713160249
29.4548602253159 92.41364902626516
44.31943705315756 27.5510133742785
88.54662056327358 90.17959095947671
92.29804842881582 59.79814338695264
30.55794995258128 62.30867000623797
5.165498820065237 31.713543428188
8.647635068647904 52.10351095562681
18.98475104052488 4.295862941792059
92.11676628743493 33.18902502042508
61.10057160572453 29.3651520195766
87.7807497401845 27.74864275858546
64.39781643522826 23.11588032169322
3.137345114961659 13.45230232714767
7.418751528360276 89.39420765998004
65.50641580939009 7.712725566868579
14.15900590007415 72.32834548360236
80.80722928764669 6.3007743680695
27.79864116684076 38.98356220788115
95.79035907265781 81.83492327632136
2.206651829184651 11.47287429958326
11.39071684437011 33.50724140641452
39.89439651461665 14.2330674232899
22.28480120474139 84.08902735497826
29.92495452030573 30.67329281359618
95.95578487050024 21.701720645266
62.87464934951873 60.38520048823194
59.82176500182153 90.64589700668181
34.38477213076465 77.08704135133284
13.4256384170337 30.31766280981255
71.32276853250603 61.04141547443818
29.60175720779369 36.22096205206587
21.8058129753811 54.73046972099571
50.53956625889764 76.35595725564001
89.70199039740208 27.29645265070173
0.5048737393251324 52.13989928393319
41.79447477708763 99.05425701879092
2.800543785002446 30.10620720803382
11.88119738070374 53.67741628482524
74.31239482776056 43.84303814374313
3.76820636782584 42.45921497899046
84.45250393797096 54.72051317371209
26.75688311073331 76.70173612715482
32.65537937735265 42.09840825256926
55.62977602287788 75.46233534752291
36.0934236550992 93.20111321159705
29.88880574460334 44.7888930596756
26.21913104676197 41.79164659125255
5.885355503794385 42.56732018198821
63.90142347808768 55.11708896213358
77.15843384912414 65.71190296174844
56.50487632816753 53.26490412977995
40.93408802174946 66.56793755507644
47.35376499023447 89.43144687025502
83.11718143936736 52.38543364106123
21.59475591963209 71.38198101121168
33.46815421272383 50.91306041453308
39.8202503820324 94.03821003284976
26.68735559525335 61.78617628126557
81.84039107284337 14.59941925047474
70.17190637765837 11.44454631246768
17.20609035203048 65.3595654361596
42.62940173207927 93.78555080967625
62.14025264797937 17.78587329450482
36.66031947257874 26.11807771314339
85.85066675033576 65.8159729433486
16.42358080885711 28.9519588602321
36.29823577915926 66.36196043402576
58.47837715472507 67.66383539605857
9.612754343363473 22.48687124826178
94.49292275621504 45.43187749358893
33.77987125322272 73.72433100474008
71.26350424243384 96.79256185538779
67.58643875494398 96.89270207320163
50.55634834707912 18.47564111380862
78.73499363068157 93.2732464018197
91.1642675169817 1.203632137272683
61.79892370173405 87.35949940281446
84.35759819674749 82.98681251535734
29.28431473512516 91.38646747137804
90.60283390630374 16.58261722799569
31.71408166179259 20.05826477269304
45.74787954204979 21.44181153741823
51.94048912432377 73.93555732590073
41.56097775986937 51.87069067415075
77.99142698599417 7.434259245728351
49.99535000991938 0.2000633660240367
9.900473700034595 46.4733303698592
37.71288088398084 10.10450506239539
7.233359958533458 7.952534719339178
20.77261664470527 10.46516616742445
64.2933741410794 65.95592413943643
93.96519989962606 82.89380121979644
41.66832387991357 68.37964943638669
58.5808635068032 66.59627242032732
4.719130075959031 34.93088949179837
35.37859252986427 34.63569229849374
16.44180034457544 34.28185050775653
67.69167340834032 29.30923398413025
35.43485928305194 65.74908238952659
85.21729277910767 81.39362649014504
59.39003939818815 2.111794490878763
7.443831067052388 6.954413529710797
95.23135857269563 1.24257724804836
10.13208506095452 57.70702319000763
39.79166964535342 46.28804603761693
39.92906227395223 16.44827710686961
42.48463039687844 94.85962843011974
95.60743038321726 34.64173317647874
42.65685423961204 14.67302557007343
56.40791313243513 51.11167964514541
14.9498934546494 45.988574195349
31.69333101835051 77.33584552294764
66.73077529544146 21.90078220474524
95.05377291707637 22.39789345577459
25.15771092202821 43.65491209125143
35.44200812565936 32.82854985585418
15.94809082550512 73.47416077889407
89.22166536659803 26.36281487877834
16.61514552610796 83.39029611615103
9.233644889065303 83.67034428699651
54.49640836947907 76.92228428356518
96.84982102111645 30.11823233422831
98.0853363498865 25.69032814150899
68.62319123691671 43.61020608778949
52.69544796807477 21.68838858857902
52.6753813566661 60.31050746750784
9.851945338581036 50.25747021095894
40.10797197225179 80.903954809146
65.80546424934495 73.04850608032163
52.78225002503425 19.79773529720662
89.33439619070302 21.60679903759503
81.11488269788926 48.89074634811131
8.498883649189088 72.10108892329588
69.45380334093548 22.67990255135191
44.65304231628608 17.79815128136631
16.74406746439703 26.85750852679182
99.54260119194302 26.82825886433912
6.240653644176955 20.32446666069856
74.79952696597944 15.50996810598312
56.8122025736178 88.15323717683546
58.72581508348879 4.73348224915719
62.573037682921 23.58155869202803
95.45025911737707 37.38245308740392
33.69643435536251 10.21726303123806
14.52097126013483 66.15754567080485
26.39086769197964 34.22902878238267
72.79280889051194 10.61789693048316
40.74161884260977 23.93416885504024
60.00139578093033 94.4901138067313
2.421317672749961 7.531541240985167
73.83468984327762 48.85092449261414
96.14423091197031 1.605580301053068
77.15115231511372 20.57126583124278
62.56750492832392 46.80137516032874
28.10662302100425 12.11660207471475
88.26477903160009 9.224601318137905
77.72674909052331 26.7242248294076
7.930165615342387 44.58933130036512
39.94348703658822 18.73835693078886
35.41403204085034 96.01116580998983
35.15174595943926 5.929480997322597
12.70612985811665 10.67193579540243
73.9989537431229 7.213854190089619
43.27203805045057 51.32830576670689
87.12411186885321 69.49869589809488
40.16592556922211 37.97283906214922
17.45776685764827 67.44811847965057
51.86867730688603 2.833370747797412
31.60011435497601 10.66601176485312
55.36295845903612 59.79391380815061
67.90655305154938 84.8893547612429
1.83854985627615 76.98802476887822
57.81175341150508 43.10393455233461
93.98499689393384 48.26365393819439
92.95059058046422 12.80877279506681
93.07969698750333 78.0499522485854
23.6256152237787 40.72386370744233
42.96970326200083 1.562539841124983
54.46322080790318 84.38673818382848
86.42173595959397 58.07557808593965
48.67077586236565 22.83252461316188
39.12835700984053 66.10579383434209
68.8061926163827 92.50443023868073
91.15124273145715 81.24285760404933
12.73548552618521 87.14360466800201
16.89420467403901 60.83800071420352
8.232600099524177 28.78024321180468
29.95846843588466 89.5567167902493
37.12215125714123 19.15976010639442
68.38826180939515 82.05004923610736
28.98325555553342 58.74978447319292
68.3290057889692 25.56230892589124
27.73607303350498 16.26012769520176
17.94327098747067 3.980925711747648
40.69938339428807 71.26540552186457
46.10374563684823 53.81129431407989
99.48585512052938 20.07851959392243
86.17569175175495 11.19995388054363
33.09550256206551 70.82308566312646
0.903232663775295 13.19439024742988
6.668284904829886 48.30619379539834
67.29048180556505 87.76216901255238
13.0025973581082 32.1375429109148
5.876087071879028 13.03043416744718
55.05336581726424 28.5721360670724
36.7875439310912 40.48295578944737
52.84427472836133 17.87204610006133
55.84579609267338 13.88689004178811
59.4912106122901 24.08562613120266
29.2249699971903 70.12550357502538
72.03036807424888 29.98877754118375
47.33506986204901 35.61678242649077
30.14894239350845 70.82815973990354
73.80771885782907 71.31136955819726
87.99112386252318 41.81506209114258
9.984398916487496 40.09004084469665
94.27130524289164 11.55288545411846
49.08093331067236 68.47532824227484
83.7025579925251 22.32711891224484
42.17487392392147 6.964131802126694
62.09523039227283 32.9811035221204
92.40303658513366 58.81277613340556
37.79081193741376 90.8947358904871
99.02641488211763 33.36951930328048
29.1459807801908 71.1881822666806
25.25615872030535 34.18384822005761
52.47146059744174 32.7252358376984
27.07729959307805 19.71846980639167
18.49331073874201 28.41322804361245
22.41543971055476 86.0063025671476
25.58421483364803 80.92179847769101
32.618202030971 61.92242580367147
86.8506130692525 72.52634496177288
9.670150970301426 1.453827655822723
65.90653035304767 51.54926086350183
91.09184746535773 77.23654060861452
70.66270684650192 50.95634358748035
21.55044532436417 40.66857751559679
12.78004565244747 23.47253665654906
96.86786188350742 12.49189805288218
9.547538968669494 70.88452093855155
27.33363651026571 50.41919103738921
70.11148765103179 86.78670139415431
93.05942150155029 0.7870414106315016
81.5047833198911 15.60806866901718
32.88861019997112 78.67848478791915
80.03185965639358 20.74974460159525
7.71168073668397 4.790796667994336
22.44780723841937 33.15229066567413
56.79789330190579 44.49111132817288
44.23544848842291 30.41075384115095
59.70068152550895 44.20611508790629
42.78379851372123 17.8693056450898
61.45751335405322 75.53205402769591
10.8191805854389 35.21067969421563
69.84322250257402 50.1840942311177
2.417143144969869 31.97191174910282
49.75799925658919 87.86770936739089
45.93694638381071 7.290100256171928
23.06703798293189 35.9450375663506
76.46365367060554 39.42537216433707
49.66029160014273 24.27370424512413
87.4547534567801 21.51627591797134
83.75023233151889 3.100273649979282
15.16942399391907 60.0027726815
93.43428882138393 59.39113216892205
94.65974259095677 52.1787242939098
75.96750868840276 83.0733989293665
92.30783763300184 55.9243480657443
17.88957351332228 71.5643482818073
6.782381831933945 46.41368206447403
40.87805518987572 77.73208682163737
46.67099840254762 38.78019388394799
30.92938037726364 2.140767162892708
78.65075474993736 82.22342996622731
45.32519001234426 40.54188798362509
68.41346605027573 19.69398131747243
89.16867679749882 30.93739063923268
81.56906314254954 93.5303599301496
14.99577038901799 78.330502262103
24.3165845175529 31.10110996028691
55.62843088355937 73.33740595251035
89.46255164325291 48.58912027640125
45.74896438474048 6.217281335315427
86.31684390288443 82.81377534586387
70.39574979390262 53.85525250600774
43.50023469076916 13.16374868655821
74.9894256307763 38.18522746942962
29.55748722629584 26.57103171779475
11.51950289247323 99.30393414898232
95.89213261949639 83.93836752059541
41.91225298082515 50.00544959985485
1.25212211316238 72.07927482326176
85.92217506007931 97.96651337643215
26.37745240667687 74.65948931921218
67.06335862217782 30.19545360685055
13.45436597151049 0.4509614919922839
2.805914993584955 58.20511477309614
51.18700923269841 44.05371080560538
29.38025694864183 75.60678257078433
3.631467258557458 93.50020157619392
15.64738038879832 11.46577221529472
62.78710978766921 62.54595995445789
9.172724822162518 53.0544804490557
80.4984561398573 10.11753486603748
78.95438142658374 61.00334291560301
24.8799629028898 87.42034770510531
28.24962635295944 70.51096443555679
34.97608215402298 30.05987053411807
63.00803535053316 52.57562569678534
94.52710939385722 62.39293621871641
99.42193099194938 10.39135526649259
74.07383738402747 88.57151498581236
39.14506595671921 37.74452574584946
7.65926280028313 39.94901067548941
42.34832944743177 45.09007022538349
56.63408213550649 1.668134896993809
87.67571921850451 29.75059683676119
50.82305507949793 90.97387678326334
33.40690953173666 93.98866623066053
4.413344036145285 33.94659997546285
5.14921538170126 99.31638226947872
40.86837553892454 99.50345457514048
34.0807039733455 70.42821059069291
46.62230823386995 88.71347108435026
45.84068491933953 92.90816841107545
63.70247029886048 63.14449744805201
70.09028007489704 3.376026147701597
30.77428823968583 25.04323409280661
60.60248321177195 91.37588875898582
73.07732908042374 63.52988569694234
84.78166949961701 55.69971428036305
5.837575435071975 27.0863387745354
65.95970106756674 92.48843041936124
82.17925392032691 13.59821044896827
31.87404706168257 24.5988325466298
51.11472182624513 17.33572494226072
95.10863377519065 6.276778487012908
31.98301252288887 7.883982080256756
53.78487568433334 3.208702337722547
23.59323022977306 35.03243166631766
19.91218332388059 43.4521110752415
15.48319969568905 88.06334744418137
62.78515931214927 12.98421589282431
66.95378947488754 92.94256435551367
86.04926603018065 35.42109562653962
45.65685241803445 19.35354875868171
71.97116869725883 39.73356169380062
67.72251228492429 10.03884330192003
32.58612379924399 7.068269219672583
31.61018001697542 94.25171976973543
57.67173927846628 38.65968353236679
7.657651656798349 54.01857678016002
52.72647628693608 36.16595265777304
5.415057877686269 84.49057813678127
76.57905023378306 74.13883613189671
72.11164191441783 0.03812814232181588
1.945876535063409 48.60021738885999
21.65077292718931 93.86005610863143
53.76930794333028 78.63108168879253
78.29997316776748 76.98964986397235
25.19072760875973 39.82321723901532
15.31236068718652 51.79137830315602
69.18822594525132 74.47443854420062
69.14884590251954 17.62550967650209
45.99327855773129 0.7458131620227433
89.67608231293829 86.9747926054503
90.5036557345302 13.44683036982207
57.44572934261164 72.37701492187188
80.05267959599428 28.2682897168764
32.76211738587681 73.84164871949096
36.41778180407167 47.78740299800017
8.616443067941347 2.062234774502778
62.54099300413466 4.103746153256765
26.33423966469267 71.54281534160505
70.64887317929379 13.34914419179367
6.180944953297092 55.00727590766479
10.7737753905995 12.84655884500837
60.4559410828822 96.24529184982462
75.70781044106857 57.02922619130405
31.97203499193751 74.4920204141537
30.2790860628369 69.84050535246726
32.5361494511224 85.49416280500577
55.83911910659727 89.91789354295224
37.23722704610341 80.86358789048815
88.18001116130185 42.94914341541009
25.57214715015149 75.26081133348174
31.89144744812868 37.43118338507669
79.04832597400755 7.717485947651303
83.46790126977598 42.46004997117521
12.91881320848201 53.39651682918567
11.59392227630033 18.15152159660987
80.45720258867736 51.8148001036617
71.5243048443314 80.02716589597843
80.48035982182223 53.65476499722111
28.82187204625378 40.96440391087033
74.60420610402298 34.37706386509149
97.42962623461452 61.98499406489918
36.86724404111417 23.25439679459256
66.1504614858024 40.85854674749616
97.7707934593012 99.13503281954995
49.36332950328506 10.47716118963511
18.55146072344445 15.9050852874915
24.64128405006305 4.035695721284123
43.51582443495862 49.39735467795693
22.42290677838087 68.70528934807454
84.91700852231338 40.82806705256932
30.99884372214756 89.96587287886439
3.258374361248282 43.39698515366449
42.58669746362882 68.9601520501696
42.93695325743209 55.32026634667794
63.19610895090888 14.81302828195399
78.17415786887295 91.45484126751543
47.6772949641132 72.65974757587077
67.82355622999285 70.92917718267356
23.62687211619503 38.80777116266764
65.08985235981687 98.72811030028066
33.98656780508111 71.50307967317521
69.71187907849556 38.05459540328504
99.52740609061343 62.4325431571362
71.78501980371516 31.82514480443647
59.71824783081318 95.50505580556744
10.50467707848109 45.53743848872551
84.09435545300261 4.078531769294703
33.48544777409514 44.1335972616704
58.81942639188938 64.48133550117963
75.14535336782403 61.38262467308749
93.09769681337526 84.46227629094513
6.637849678262963 26.3709418180227
14.27069714981624 5.920719813234697
89.73930240896196 41.55156600427379
99.94660315845591 76.83510976914931
81.18972279319848 59.23357033908508
67.55854734232881 54.50414112143822
51.75862419465007 33.45072450960792
57.9361382324468 90.11002607597712
7.255288426339423 94.93702473188094
67.0683678628809 74.68409332208991
47.87864856683851 97.03077422142573
56.28572797387414 61.69069514740087
81.68785177814914 22.3527284399264
48.07878256963488 33.15306735107519
5.967455273168367 53.06122098662399
14.54033264171025 88.35954901948669
96.98061252473262 58.20683006957757
77.04446155969248 35.71103185270255
72.92314459724662 75.17810195546463
44.44129646462738 38.58084284472469
54.43193491747724 62.42209266613472
22.84829941385824 62.09377892492943
99.55048778231975 59.71424921227455
97.65874834595715 35.08318235019117
23.21731471722535 53.93495618481344
19.0504382509296 14.84220423396707
8.111153531473551 20.07914210660924
98.32907863120816 98.16290509718742
49.73531611025933 50.87515222902579
52.27170261876388 49.19265749774515
76.3279686487819 45.86449957785222
27.22228143521571 60.84139392896766
83.80706107191855 86.78068001829803
43.46555821714658 94.47902008931669
63.33776131602229 20.40799895115149
20.03343022891379 62.74364187250751
62.11598110757774 25.54781962513537
33.32964750360826 19.91540933990966
94.78538062563788 57.73983473856095
82.11089083522278 26.16107228467679
22.29517857670654 67.67978517730977
49.67570825554228 56.74224975893586
9.792435581788546 31.16287537184087
68.82967365561846 34.02559102495734
1.579912551032957 12.32941046764001
29.86744452771872 41.02664253369134
21.43817561267277 28.33393267546348
77.22936261842956 4.343822630366389
56.89733922683395 6.859596789898629
82.38833846356991 31.56361502835159
34.66306669333714 9.869231650804551
54.80641458530053 19.80424810085188
61.34205292632274 37.55297844091995
70.02168552251682 70.53228874250496
21.92678572727367 34.03605680290835
56.25636019462674 87.16397524300868
71.3507034067738 0.7865149155429724
76.3015264664002 78.9059701563004
30.40512133772944 31.70714692897786
80.52652557136535 27.27460440312712
9.2271142481644 32.9073869997338
0.3515905212551023 56.92650559185633
98.48826659171272 88.19320067335171
93.65539382440826 13.68552188222783
42.94722109830942 22.20931850488117
67.51881791018903 88.8913865472164
11.99384565275783 46.61237230289024
84.78920733396052 96.41114592690384
91.50211236174449 36.00477197863058
93.36891532185278 55.89527049633728
93.92820731881442 87.21092562385145
87.13469635863616 1.055552698686974
3.926350294832798 3.916750481729125
58.07042288023429 13.21299669852179
96.32671718846748 51.4497317904614
33.09896825541063 34.60601253353646
15.81025246945758 59.04193489984407
67.09314199461845 15.01588662560797
75.13237786787033 27.89357384712677
18.9840004142745 23.85819677786073
96.9459060682444 5.426317195832912
57.33339630751608 30.46771784701948
49.321206776821 14.05369656200374
25.04640353801996 98.48145980231608
86.95153823991626 32.62405035464366
29.74029172392154 17.88071243455371
38.11258294473833 59.79079472157355
20.17228165595495 60.92325426278681
41.64315640824972 9.869395407009728
96.9521287480175 35.91933450985368
67.04350903434381 50.12964142053313
80.84031196707227 9.066197600322811
78.4376495951982 78.90477004698484
58.80593195641072 5.719106059193852
50.71711997222277 56.87284630623834
15.2652713972186 16.20816958598127
7.263409130025082 85.66416561210733
15.25527284270501 0.08301475902025225
5.388297988442836 85.48531248822604
19.72687941162891 71.48661813325326
6.615478077772165 62.6526885156467
70.99985624672807 15.57093319940403
57.03859426818109 7.947390902660822
38.87388070393311 95.75323320669146
50.22187556681507 43.57510955825661
58.4010318715353 30.42643844055027
45.38953762186403 69.5690894247528
27.02793153029905 8.259493729964909
53.27366482455846 75.40511036272324
38.1862192295273 25.13740556026716
89.08969188769231 37.47891361836408
73.36778170179302 86.39594692282557
72.2363556788217 41.90450756367969
21.50671289926671 69.30203282494715
29.14964800313149 79.5649415806116
8.650745443400995 13.25120107368245
77.13363613189517 54.54047489597023
22.52320218723531 51.08019190483263
26.88218503399358 89.75090979911931
13.52414640106609 96.54639907219654
17.41540349377987 47.33062380641226
39.99267088317412 66.78876465600356
3.483836046862328 9.698368140657884
89.93186068864128 10.30316854589952
10.31420962705199 6.837940689686911
69.80692793807289 21.42504370321791
25.52295551005961 66.44460291947743
14.13636900284334 73.44060475366813
17.68659867342534 50.13714998028969
22.81119993903688 19.62223814243855
12.17773884972685 79.99215926127656
61.22893577543262 93.1561232877166
59.64395275394304 4.171955206794992
60.12633634265574 40.32716250525431
9.541094660288941 30.13262203602808
65.62668021271122 88.31043433826549
76.63503809779459 26.84151871378862
59.02103251768632 89.96096921734353
83.68845269520328 65.80975754171783
50.33523081009925 1.229809835788278
18.45075367942532 61.76257733822385
12.784198051583 43.56393335003393
4.429778952659024 32.31188551549031
25.74419964217095 92.86938771642548
24.74832086770792 10.5104780746606
56.72343758482898 4.808142579251329
47.40821993187943 16.19090196212648
79.59377566028132 29.28552943419622
19.93269470649291 52.30990122013731
15.13948338022388 4.157082802328287
10.07501001443385 9.04494246797497
83.77661895843964 21.30130856759009
5.357318884293793 43.46163700133755
29.02361738009066 73.40684732079268
29.70178822729303 99.45146531229578
94.58273344531298 47.3276489314133
64.04598343255053 67.95477595520094
22.64764437969415 49.25866747878302
3.984557844728616 94.49162495697541
76.05522728533073 0.2416779281825929
9.44676336601237 71.81675659020421
84.77217457197321 65.82174592812834
79.57797662768996 37.06371204333428
2.681299059797214 82.87357338971307
77.49943538438015 39.58777431903736
77.30998956093028 23.14516404262318
53.10676272418677 47.47751829002782
88.2202159479277 81.64127490183735
67.00135870235462 9.258374408706995
97.34834748238212 91.77636483150799
99.81092882531021 77.88642039623882
78.24825163762691 13.35761356495406
42.09141119567003 63.83348775446007
4.037562025712869 4.979815882085427
80.30302397625616 50.80871797005568
63.55715234809011 47.3356127992039
99.13054471565532 68.17075730774826
91.75273407157418 56.89215479520924
0.08807108241734667 36.40809199020313
6.560186113754724 92.99058666173663
58.48754742391273 76.20321900099532
88.39427258481687 33.75451660666049
81.43714443109674 89.63288421823522
11.12672421442961 32.49622039352851
51.72912033740806 72.87121060061529
20.50225182829962 68.87408796962427
73.41877287117906 8.894127153248217
17.81650510347535 73.61367748826507
35.50755459530824 30.97633439647805
64.3516880946805 31.03012771871637
41.90784375076362 58.45836853039751
59.54930682278254 75.95255199522236
40.3231409905699 24.81143844722948
86.87267381240815 64.00445224634265
38.9280073579076 13.74136652407674
22.59616927139124 74.99455020826424
28.32952534091682 48.63596838618389
24.71785135200487 55.00285322578482
91.12180280139505 83.32444302606704
80.83071456255452 24.44673440664566
82.97241825395831 17.36504527346088
71.7596558450868 85.62256965360267
67.59438119397454 62.23577187836337
98.31443107026389 56.57307274272073
59.06327965203064 62.39012923351677
60.69894606380468 6.827655444437298
30.22680121717805 28.38911014168468
52.31619018031206 83.9707989789174
2.993100425939647 73.1621956536132
72.51815789206415 78.06777307273963
6.399142574007282 56.97948554818012
41.3760415160527 32.40592252782812
87.54781991761838 25.67813048467706
23.00128922328519 77.67803983417433
32.18756591783094 30.98737092157863
47.35225828138518 37.88094426541882
16.24592610944815 12.28558536521595
79.65604867580107 83.8321417642248
15.5463037470637 28.3115105304951
1.905525423919971 15.11544125615016
57.63392081702328 54.73694163197845
27.28936426672838 71.04957905502427
26.23528640412496 28.04610852383905
4.906607304754138 4.285641296921331
16.70204015186479 69.15035171652603
26.85236242672511 49.4252538520368
96.8218763361058 84.43127232007129
98.47673580966911 26.67217998257317
0.8485485124622744 77.46778365701192
71.37244426082503 42.55136572438273
40.42475916083503 4.817602854430137
5.284275705886126 13.86970970253745
5.871421248350901 1.560190630562354
34.93969538427474 1.160693516618941
77.04899441229817 71.29520375748858
60.3674376521749 75.22865830043789
7.184554265716967 39.00559103919353
30.94834161486343 51.36964561279758
74.50762596279597 37.30461589022013
18.10542906218762 33.25023831644471
85.37683723710232 76.31701365719434
48.43419791468329 82.57294872136227
8.328531299037735 95.08112576932228
65.75322268001001 84.82526452600635
65.20195109155152 72.28178527871687
68.01126578154638 55.47092272475403
43.63477519648897 25.53891802834024
95.30181299115613 61.61714746575632
55.44864413752607 20.65130974398007
79.09089060350907 3.919671250597421
7.210373582864043 65.44414152478721
77.79702939887322 52.89539465385639
82.08803542134967 6.094581596336874
23.73228190352139 94.4622826553036
84.0250075179281 48.05482383005213
81.48271101914183 76.84110913736134
2.068659323983915 97.11997646251326
2.416351656123827 6.369141794991769
20.2099516226709 17.45130870798641
78.18777015621119 38.73432081257879
92.98886627983329 52.99513527728342
58.39937971030671 16.94878806248605
57.90708418124387 97.87198763893751
2.522608165335682 14.28974534636926
2.22158275762418 5.185790658484933
39.23053038440667 32.12573128784097
87.72667393334615 40.76185216702519
91.89105335849669 12.62201500883057
4.810406747981868 73.14110385892947
72.02254186295909 79.046516883998
16.6440212601002 89.60317218857264
75.45072298359294 46.49113063246405
63.07302710437983 94.25268359596055
63.03147180023168 21.39911397522129
90.07216762134539 86.20470351389625
22.54392486072621 71.83596588387012
64.9003668177142 53.16838462031042
37.06794913225276 85.64668701854679
69.08443889256213 72.60781156548346
72.2488059069014 72.30123739383598
63.39612263888213 48.44525630583719
47.46767653114411 14.20608174824426
91.30720956347459 49.15491051683769
93.02731913328718 83.409055467708
62.59167368757103 33.89699304510129
24.41884762597594 26.92029954103243
9.084804772859481 94.31913716179693
82.46726555813015 39.43421140276536
30.61079943790618 52.31445715209142
32.66379045945203 1.185918620341559
70.1464163831405 72.46680848170439
49.03903174353068 57.61475503010195
28.19972156205466 65.38841020836024
92.57630447830482 52.01975907805787
42.57068211603737 71.14072500762558
86.63649383963791 85.80175794518031
81.4626767099475 25.32594418380794
9.298234445229715 25.27518522391997
2.23959765797557 67.73868093250469
30.84351999119442 82.29527933481188
32.64571943631034 17.20549719747558
61.90505442593867 79.9987423681349
58.27341236225825 96.8474791788037
26.94988302736494 94.36257642172036
83.69370878578434 63.96855204908658
39.26902883179581 84.08044148930961
2.842382141942278 63.77330260939843
37.85700251833533 6.311827708873283
71.7785659733733 54.98413930583803
21.61218183979416 72.43625454287127
27.76719840241102 93.71091403645306
5.160137096037712 65.55503443207633
77.24155792006249 41.35825479499281
73.63720766920979 51.85409519457243
35.03336525490399 40.54644731760605
65.66462408644882 81.12249372822664
39.04009073404894 50.44484467268995
96.29529402266553 33.82461887389994
0.9171605344862517 53.16386636148951
27.08253036301264 31.64114713998029
99.11422852438054 58.65262682186751
48.47831966795911 44.85514938902699
61.31361179929285 84.66349353346452
65.43630276466095 45.88552033777163
17.81566824777818 75.74334958385752
91.4580845753059 90.24786010287353
54.21587170038629 14.94359137284159
91.86889630010742 39.94318345577621
42.62052006991328 67.85848013087187
62.94493247229833 36.64464084164782
63.3054128161685 40.79606211875764
83.23196489230369 26.02621766028059
15.07492361157358 91.137491122819
42.25985064822786 51.07785585947645
66.58465638136633 7.417334915581522
24.43209019165238 73.81351966285045
98.97152440490363 55.71873841869915
42.91653837850303 64.50877511509754
78.42914196606631 23.01138887340054
36.65741955217356 62.30752234214694
2.875532106973155 56.38599313409913
26.38050943282747 80.4167951904551
32.18312254670462 62.9975117806618
34.88883709092332 72.10309612806616
53.64271839664438 93.14799742001996
85.84325899649352 86.40753284773707
69.04326179885214 55.54407184289984
85.34093923024349 51.01827737443507
53.6283501794835 72.56217522859085
69.41888400224073 60.23895642632773
13.81475096782085 97.55208775684015
70.09506403359661 84.81630501722105
66.14383766303094 65.49776798014963
13.95532571983388 69.00464245769804
74.02131665675219 3.437614543649783
74.47806044096369 9.244236701004006
7.363085156310854 45.49858810980416
71.24175753339033 8.351046571163785
44.12771995767358 7.59629972608504
14.22683582407738 39.27275244171407
69.38939444129888 25.74502306823163
43.06351771564052 91.73718219664003
88.82541796181465 34.75914175558076
98.77748722047136 94.28931296691646
82.30678307021346 54.76897635153266
63.19438481276315 95.22118130498836
46.74726785418952 80.05822069262561
41.76804612419161 16.32687552165005
27.25536603227985 73.13848784588144
20.78443574764838 20.40111508699365
75.96751694515824 71.30177481253882
28.79171803848532 77.39184670469655
63.15121161159428 93.21331366883156
20.98564796550012 85.16313227635437
67.42501119281347 19.83556063456365
56.32778317106662 21.28353168443935
65.2325001525456 65.65987479950229
58.62291296934572 95.80889125519131
91.24165486995531 4.906852286836206
41.55318361445816 41.07396355301488
24.58726231241726 80.97136328502285
44.77418803521888 4.695937330171049
50.71823212226894 4.061157070519124
79.51117099634651 22.80524084429351
20.0284367789734 0.7838664169100831
12.18799477011286 25.19792770153563
78.83192354063308 64.82875407974245
64.83874791571552 37.46724699399377
35.78686606376342 23.36662823151573
49.8601856504402 73.28241165862478
89.11983454862914 65.45219930596039
87.38400042902136 84.26284982662422
75.0103217221784 52.89121882540834
98.3152062952463 0.0611853128066067
54.87301021451924 48.70789144210273
99.51637990548348 12.08613833391359
71.77530876418582 94.96712385626564
60.37460900069514 92.42552061871504
14.07796802966456 76.7207818496336
36.95264150783409 70.15650776924215
69.63854060493345 31.45570888056365
30.44850299241688 57.77856746713405
9.316131151183898 51.16252521052814
31.03813662951499 48.35861830903071
21.93259320517827 94.88822081581699
77.73697983942181 34.88487694280481
39.89309441071035 55.91474352489301
82.8089600019666 40.4353169973023
86.15857232999848 78.02611368127845
65.35455039408484 17.25113040742614
96.44900472437507 43.24871183760261
76.50981441431375 95.84149321508859
12.73544521251903 93.35728955543344
51.39463840619794 58.9797592804159
47.48899467335826 95.97915049979991
34.69838956857703 6.950885668861623
77.93319128249493 61.09804561002222
18.11404812570847 7.817882548645634
68.94595593223345 82.98083163240513
41.50712882834434 86.34821432926518
14.38052493496487 36.31354330605909
82.81919826053056 58.38084036177358
2.645983936308753 96.20300167994353
15.99375971028603 71.13673204355865
34.84977726705581 37.30779632704274
59.8181460955071 25.850299716028
81.44234459767888 69.42424957213353
54.37885648109412 59.6250822002667
38.31102813933546 27.02859807949232
43.57728976961535 52.45768617485119
32.8018575518035 37.30492082635555
13.32328915824868 5.412566447481971
37.09532201541583 94.79515495712525
81.84133231008359 75.83865655112209
34.16714855530171 62.51187807349875
35.68797062349905 79.41074555440628
60.35197244881194 49.91016031503354
68.25240435139507 99.88757686954779
41.53419868180502 90.22718264676958
59.67574406619806 45.2439359522992
73.62925756262128 20.30218155556065
3.663607820641009 82.37472057263804
64.29450561351358 17.42420581706181
58.6881483409548 25.93395906859492
34.97944585431509 71.05115602294732
45.11988456760574 44.20983936743337
20.94640575332774 19.33465042686171
50.75949235734026 77.37019828683475
18.46111427592018 12.58432221150551
58.36130716149152 28.64247751944661
5.539199345898259 50.12934416632292
84.82939861485018 67.6379575507888
26.79291203993508 55.09476140769242
73.46679278183954 44.45906430872044
23.43438981595517 66.27192114755606
34.03091635637966 81.78094536375454
70.76050777585642 38.37189420083714
83.43529600131687 83.57869832075687
68.39757169292501 67.16832023008379
69.84256291669207 92.82792685225236
79.98998582859578 62.95220857465461
68.9049255226565 70.78012731072899
63.05477016986896 12.01048252382329
1.765011758209324 63.84368409010561
98.70371347855468 12.58052590544843
9.872195186307421 15.86632704249079
55.54601641055645 95.50897215639769
12.76173620676611 86.07404637636694
57.52062401643587 2.220846248535311
86.60798905498929 10.20787003023959
0.438583201821784 61.9275441532778
3.050531821564899 4.611560845206304
97.09428831295573 48.77860452821707
55.62618734602091 50.50086878955874
85.90899353769143 3.55979326746104
90.04892497056561 28.25731173239135
89.04028348192755 69.43263554112963
40.66551729858789 72.41407147957717
47.56284463222588 58.69219219695389
44.1419067431056 96.12311793955433
48.66879989338955 88.12717109718422
88.27719063963636 83.83511588319783
39.64533549801487 5.579946033651623
94.98864119389987 60.60424969529221
9.216145626302536 59.67050368522577
62.82992620881391 15.80542254407052
30.72977135840007 30.0488913325462
58.97577696228415 9.4460035439209
94.98543279465534 76.8902553905676
1.589524955088552 84.30872099327034
70.922439925123 29.82077826508163
8.750430327851921 50.25934305370269
61.93310848520913 0.9476930620950496
21.5994051245524 83.24686575819658
95.09022993417365 53.16039473269957
30.33838403061375 27.20354439603992
62.38815842998887 48.90171315978713
38.24846083637712 76.65063264485696
44.49215064451325 31.55589544092262
88.54215328573255 5.311121605697462
79.94450142549354 87.00847675337097
47.72925033160319 24.53948812117814
5.352437421979102 28.85216473283752
26.79011617012335 16.61464057932958
45.48720987676434 32.01451706260626
35.76955084236474 6.72979483055453
50.02094024816123 83.95536696118722
93.66216196431181 2.80967446771066
31.47003710761262 5.098285932279422
76.60683915284517 22.30648514268287
97.37859149184152 74.98053349268628
54.11906108314993 64.45248940583687
33.13785391001519 24.58445736649244
1.139742989285568 87.9605372937512
91.21894177461658 21.67826894247022
21.88516147060988 55.73388331578956
18.58802479489926 32.2484662831203
17.47835569040344 8.538403462448688
18.70083258325314 34.10236890948578
6.889433825361053 44.52568390455419
79.28068280171927 25.60013196162287
88.70244566904267 14.46385142607132
91.43323719203266 72.36316938145015
50.40662996086728 58.77669264018655
47.41287688847346 49.18503378235282
12.16950407377264 14.44644034132238
11.22926891605075 7.330856485337094
11.69846354548832 56.59571998408152
49.33805509353237 65.28775575122545
67.08830937790239 20.86698532347092
3.344165128324503 24.266909735285
62.17697398482287 31.13180761949435
37.1462159693879 95.94136981705284
80.51004190464653 78.76931207700994
50.24268206049147 28.27405943848115
95.89194466960076 78.51706367701154
2.228611879604749 59.12243202329532
25.23839847905507 30.58055892480116
69.10540734152995 14.53036844629658
20.76415087163128 50.22492676411789
6.555868512341294 80.82426628649506
97.39546283145205 26.51843189443014
40.0056001403982 39.87055509264341
85.99512772280058 60.81982844967377
87.9806012675714 80.65557466389673
11.46177288205838 22.10081994623683
41.27092563700141 20.06538129624138
12.43339185042315 4.624553111352938
9.568836990277038 63.93666060261557
20.56707399890202 27.70033410700043
62.05089513181368 74.02514833920405
95.22214783793576 56.02719688610334
57.17746954911041 12.88867909155784
57.39722180274782 93.23327402239646
87.14289289142641 87.74811214377553
34.84500305508343 33.72854329401733
19.42208662941572 65.38016168190889
21.99978132793952 43.53135125324634
1.341319755048457 54.1888178211322
49.17016951719908 34.57004072876855
21.62431743130917 74.54015765554476
27.96960079632062 2.488453280365388
53.90861675021733 66.59931933972435
49.95570605548815 78.10185554108426
61.08647507340915 18.01046001912313
65.69489225689863 86.67859831022538
53.67839621629118 21.68103873634735
49.60863019484843 96.36784220556351
73.30360157786743 61.20453177981534
39.28458459328359 30.21038131914938
95.04959761035724 16.40409322596426
11.61533103794426 15.38498533793548
38.79972122434378 92.52138684063212
23.52912956305265 74.44677917173452
59.82176131872549 34.90334896677791
31.9947573614332 79.37868702962501
27.1353129553066 15.49104166465384
39.45495572844494 51.36793601616358
92.21239364672417 38.87621738473427
97.88720789572943 12.01196237249261
18.44659184260576 83.44764820069955
73.55313904909802 34.20553631033243
51.39024314197445 55.99289898856118
89.90285327701166 42.56295236402919
35.20935287992656 50.39282697553725
73.75013203698057 38.23327325878198
63.72540261670037 62.07937247668021
30.15884746786078 63.33659509487598
5.60572415104675 90.0344070982061
19.69507017955709 10.20107824319043
70.46814079481449 56.72233187824011
11.68446379691656 26.96363462921325
51.45115059255991 63.43103400281194
61.30883367761703 77.23225082073992
86.37368974335425 83.81843354475438
16.78414726314227 15.1451855737794
49.32272594145854 44.23090507232863
59.6947519706946 65.05752209200195
22.22948655985619 88.31203975399758
1.942251910580041 4.177615575352135
19.75712949557825 20.84900602980237
63.42117117584075 44.02930772470871
83.21603831675762 61.16897617317836
68.33191192002614 94.23003680947744
27.67679730133985 26.51593315473504
48.67525358191507 76.79464778077786
72.40733407406559 36.89458637078809
71.41880259868064 51.71183993305338
54.8860322749813 0.5894207758902413
95.45237568200118 2.391911939346925
61.13132735624965 57.42094976628819
12.55584115233232 89.43141841598624
55.74484073308843 66.88623903020638
2.753606715064465 69.71593395515239
87.53143054409654 20.42310711937963
71.65176041552962 92.70491110710661
34.79518901733186 35.50955137850256
54.69819913234628 60.71563214878341
13.15458554810436 14.41391455812491
24.17674402781514 50.22806375796878
71.91691728814084 18.23361609227436
16.90563392352098 78.4790216491004
19.17082623233624 24.85901092319647
69.4912411475888 37.01652967155241
85.04615485266393 38.04786219093514
98.8829306649975 46.69482599422923
66.35965576408339 45.3768229862191
2.330497007971158 16.17042841051644
91.36317181455294 60.34853868357185
58.83015473155837 33.14790725492469
12.16747470175626 42.67414241529055
16.59160349461411 68.10048186897576
88.11355304060974 65.44356347952427
66.73313060376306 79.41502949089013
97.77057843646844 62.94484632017718
86.07791114446057 6.608230761057052
9.181992877929609 67.88612287610046
45.49048607809854 15.08346553419965
21.75573560233668 80.37123061709279
66.25294132866105 66.48610696341716
70.94619756107681 39.4013023035549
71.53355258234204 29.01191150157772
93.6400265571246 37.90329616748922
6.605160644701761 78.64050860907464
63.45797854999388 65.28955435873583
97.79811822880605 27.49497184211514
48.63516931401535 47.20704871629923
19.70789238196798 27.05100813080143
88.95573044132362 28.14842546317641
93.41892697746481 17.39713487769155
47.87800210514217 41.83180794188385
85.1327320152282 95.32694848780169
31.78218406015418 95.35076828581919
81.84605827970042 49.58898253755266
87.00647598319142 4.775220665831032
39.74237946062098 72.97349170863022
67.38533624543822 71.92073381550547
34.56266210678375 65.1302099357586
28.29464272104397 43.80248360657023
67.60485258656699 52.79683167124197
57.38515090638808 71.32360673607434
66.12579084240356 67.44694364192384
53.63608076270617 88.21959898381284
27.85815616380435 18.17498572472383
2.056499294422097 71.51134207538063
65.44999702320816 54.21658189289549
26.86972241773697 18.76910832293142
71.88088672031134 7.529708852527872
12.22703511189249 75.60544205527096
95.49858060349689 7.915016816585032
70.48407450763133 33.46811586120357
49.97361298708087 97.37389270860531
26.06278173076702 47.47546879527511
20.33386745807777 51.26415422350506
2.572579428098507 34.80825973259341
88.54045985592481 18.80413622559631
46.16884674771965 31.01529782587641
71.36062121475001 64.43182731797002
58.54145088229318 91.9291512549856
7.499905493740066 80.3173388393116
8.631730236892377 4.355564563503464
20.75363980130073 80.52047626657814
20.58008888091232 13.26568252888037
49.1864689124033 92.51406495337426
20.43092547040482 67.89773282008359
82.22300464537275 77.71579231569687
85.3525865808051 98.71964851489645
37.77500678647471 11.109250105963
1.755648839420661 78.09610047637442
47.16667461423772 8.611555617036069
78.53012338986271 80.98253162589376
47.81028635461756 53.04112896310648
7.355279143165666 68.17062142073587
59.01837935480024 22.27306239842398
32.13544659983094 49.58551370983555
74.0748962058654 96.81034142304991
13.51366460721994 88.84057420418672
23.49877178526484 46.42571360712624
96.59104293815702 45.17860513286159
52.88199068085719 84.83375883376598
85.60029511396552 2.527685904563324
32.4366307921717 98.59951854232393
39.65312044899756 91.99315453487122
76.59532486615245 89.98541260044568
67.09369820156918 65.91987784255923
5.675775957257431 79.14873239845177
75.95310556724925 42.63984956893074
40.59350339075685 51.59748714818573
48.58963243656132 85.37562433322502
8.961427927909403 35.60211745593432
86.46386755968231 75.14316144167286
46.99180955204735 83.92183581487295
21.84571815019217 4.180073955601982
29.23713637796971 8.81724191666531
81.26241916208693 23.41739975406432
59.2858628253767 51.50146918106498
94.4646379327486 31.58936591782092
84.12939727006912 94.73168395165476
22.93243385619132 84.95459476077167
91.34609850512146 97.54006201067689
52.64081328763817 77.06680032978086
56.36180335511334 59.87044521804413
48.79015435688361 72.98058387980812
92.08466868697514 83.90817450101862
59.92959442645087 38.56687055404521
39.07170093390231 98.08382199530031
64.64000029472425 4.704901676181382
89.74268837554099 66.19069037769444
57.61858509349347 26.03783747748459
96.8121199820275 85.51520663091689
13.29365824539883 57.6663842783714
97.39663403445482 59.22568193270907
34.44584274224778 66.1660856081874
97.97427842777637 36.13511489628267
44.89440915707718 11.78484678362412
37.18076913204492 96.99766555503153
2.701507196346431 61.91450697438398
3.162123602717446 88.55363909787886
24.00626730085742 17.19332022816612
16.40879439119249 88.60918011687049
36.95288421651496 81.92096238564798
72.68011151476168 26.27431964935312
63.30205962103899 29.26575614302854
22.44708405236005 93.0852139332323
37.37448466550989 44.34460925408661
34.8011273248195 45.45342113822767
30.4070983000428 75.98300402333926
96.80091551313589 95.48269263611206
82.33159945978467 78.8907264436166
70.06036969321796 99.42462714929616
68.86542944570537 38.76546136519028
68.39764609886863 16.72805779633013
41.76009778093886 28.7859564908027
93.15543220696591 33.2634344753927
47.80796734553753 84.63342954572218
12.03447140300838 83.26430985525536
77.08102929975479 73.17956562413237
0.1727030389655138 23.19665114713719
67.71919165222609 79.12406478614183
33.81427587913639 37.30099375958478
46.44296384886075 15.70034432027452
55.85760098428852 44.90562889538229
47.18333707474555 42.54341588617955
88.04325419760697 24.65591111405924
82.66545951720127 88.388957589981
92.60466667069907 8.410610119928899
47.18008409841639 97.89754823792735
27.03952382527159 22.91645660757716
72.3478650906347 61.61575842986164
6.790994899882323 2.084780737009094
46.54353698698831 37.08308680991234
65.70655634553131 89.3109777435217
82.55207608473343 69.42013908479905
44.48340359291199 67.91873972710853
28.35687413537488 3.331414768884541
89.899151990687 34.89237830511866
61.59743756903136 32.0838745139969
62.74946514621897 30.19055675286771
61.20289764004731 24.75422879414304
34.03589018516657 91.22423122767836
45.40570989968113 98.58060024033836
39.60466050015399 79.12247342936978
66.88469349166736 86.74947968267583
1.979328337241513 8.591439212685843
58.09556128129386 17.9080715063834
82.43961033743713 36.64399541272486
35.3039283620245 17.91009886248047
52.89004283542426 16.12254342592515
42.6353886950124 56.36639352546914
10.58093192943494 41.93362824632409
41.59926271266461 72.7564178680733
78.23259507704709 44.61712342941142
63.93963483301474 91.48001501367928
33.66512830308135 64.50994875210648
40.55524240409577 56.75546085024228
53.00070410169199 1.46615305501371
27.34212275268008 52.27698203388062
75.45575613948897 39.22300036420111
27.76930386501519 68.25796347189949
13.15171179206138 76.16311660966282
14.01302791659565 12.44536796232362
37.87875200456456 8.098946743392839
8.404988420846623 45.53553760644605
26.29545198955941 50.34307930534481
94.90930574805424 80.16148768241081
85.8335491799286 91.19158802227965
63.08609685986389 9.14151009926085
45.60163593813944 65.28276647886725
92.93466237023618 63.9171955611473
99.25334587356097 19.02078777634863
80.98625264883674 64.8477129208249
88.07711688321798 64.22677581248713
66.67269093764681 89.6544599984951
74.25030139587044 25.16363740320607
81.39599839286667 39.25471669344297
62.86850149539561 53.52163402175375
31.34549495032029 13.55780467511945
67.85749980446029 18.79697159283904
97.3198949742732 34.03671642966252
96.97687217605957 73.22128794830189
12.44890934191749 30.00446882946955
38.69707043376513 34.88161967316981
0.1504541585400581 58.85815431573298
26.59698789309573 75.66243281979968
14.58762666559599 23.0807373967042
43.66800494406561 35.3379829882979
39.66939628100354 9.116062315695704
9.406553517656906 76.04227543199802
90.95940786593147 35.00347408980669
56.25430934030619 22.41134771781385
89.17296590307556 84.29179592240025
32.53319270747703 99.58337055845836
57.09953680466253 8.945776084983747
71.28214491661713 86.58570559733143
35.26228069995239 16.78314013496642
15.10840126397674 55.23592153674628
60.85878522347277 5.709916916698956
48.55934893495407 99.07164364933108
77.98612276828169 87.35904134218723
87.5559044199378 96.9515902349923
93.10093007557134 22.80121225502713
75.26911294693811 20.55345247268857
44.32440994603073 98.21869140385432
68.56494588114759 31.31538262491641
36.22961572162445 27.12208426035168
23.93928281436002 47.40092331659744
79.3248311881043 41.7860695464561
8.01801493190677 96.92510710163261
49.96068267918643 54.87075417573368
25.23393116832391 36.02157400721958
48.18193495106811 12.59940119087505
30.32565399920352 33.55106367923382
99.25644694235069 72.94560226071003
63.84634380760407 12.78039200140322
92.03011119057723 41.81513526677634
18.4849306856785 50.85517916762335
2.175164296720225 33.83575787792037
33.80673118292376 28.22614340982506
6.587333018015585 79.73300495292268
7.487042365652957 41.75903925335339
44.83912838742327 88.28914713888153
61.2133033228779 71.46842498569025
70.76109013225125 24.10131952089435
63.63312192306268 33.82341567951241
82.51239261384299 76.69300588419263
37.90666757800913 23.16559844189094
39.77984867248021 35.02082216080868
70.73258297939132 54.83779320670298
4.688165873171186 98.31523813372476
3.602556773806092 1.925479495361609
31.0087164454608 96.03163161034527
22.88516872064498 87.641909841356
18.16430813610206 51.88016145613577
31.96242877969763 89.3332940738856
47.67665660542725 54.83784113940269
47.05542868569056 55.72060457845235
40.85107005685069 35.16365216760774
77.50523488521253 5.372219236499565
20.04974253496399 82.42651918903454
16.26872616092876 81.58944381124147
33.71166340915632 51.97969726886136
78.17642467219578 20.22185102204636
25.35930278774549 70.0687774650507
96.54376122628574 54.33647420115678
84.8336714460346 19.76183984016159
7.98311193034784 66.36022525101725
8.663431862773994 96.03240242591353
66.90038890873669 27.29369631642381
94.0917591940172 89.37245018471476
53.98473187081608 39.88825212245934
74.7221169040464 16.62312881676893
79.15616050100054 96.14923765697903
56.72164678184524 66.45284449981114
68.99578578409728 84.8707093623419
14.05431719211681 77.79706433471783
79.28235298303352 57.31469593484047
83.19631320970029 38.62729305968188
39.57226771656145 38.8415249060705
88.1143730065711 97.78966073795931
75.57987843964074 94.38215322706412
32.50505833315523 43.87628068004953
65.06889176970711 67.69248887460392
96.99534210969574 25.56043788057812
2.39227749331248 20.03963768196025
12.42775721497375 92.31210204740434
48.92600515321269 69.41664982637101
55.68697749245263 53.98513201802358
50.09467936803129 74.31274382124717
26.14983417504408 31.2102709251645
78.29501308476138 41.58221955340453
34.19931409215225 2.152374482150624
60.60071787956444 46.80462032848781
10.01549138866371 3.094002569279221
96.12294867606452 65.86060844025863
71.38878463428134 76.21873529470257
44.37585988274249 56.82707172628787
58.94433249023921 63.43558733059096
11.17314200692266 57.60237616111632
77.0603613763528 30.62914340348377
64.28647297391558 42.25985460511578
72.78600247677804 18.76156067694167
12.20495130020953 76.68683375839449
41.68101803112575 73.70597255675797
70.15792949674079 19.28632220732487
29.72473675017008 85.83308241573492
6.664633489290259 15.08383671331399
16.71462346256321 82.43786030843212
84.83269497290206 24.89659621092478
32.81480442913607 22.73888451319781
80.77265176917112 92.7559664844805
91.57324382832316 8.904355899453195
56.61649214948218 67.52771572249402
57.70660459546698 16.0856330989682
10.29310514742983 62.30892853849079
96.09759149647287 90.3058223214643
24.1501165847528 37.87055666097446
69.25599071200432 58.42420425072066
93.4450346031642 62.22690688347845
50.27559547112688 15.61368112030417
98.80941138771531 86.38484769378283
35.95904857482316 61.57089125963169
90.73650772586379 65.88170497194315
53.9181208459674 94.24828579415367
5.772635031697549 18.03040167331182
64.2089026220458 27.52554166567559
31.50144103757073 3.127545973121817
65.98090865761488 12.34520444332265
57.91750907016208 9.483330719089162
87.38327317013179 43.69986560457499
53.33497885006337 70.67396764363276
86.52982342754086 43.22990660802052
67.1159322468436 40.09351108654013
56.69896408519725 27.83988306002355
49.68584592414528 85.04705778904324
75.21680756859035 78.91519210475703
87.24789386795679 42.53260983012363
14.08445049208286 49.18852485720851
24.27326092264327 12.26291553272537
27.5688805981884 97.46073867681352
46.88725134560283 24.01940191395821
9.411575535397555 74.95974199156136
88.10364646743005 62.58043610624321
83.86883585662876 49.8811051389359
76.56406236877369 9.909316765943155
82.00429420486891 20.1515570907831
23.49661506745007 73.36391183817339
94.22066495658811 33.39176237413616
52.972166047865 83.1989573157643
27.30468601537414 84.24956372351323
94.35626947539676 38.80504923949379
71.13285148825832 32.65327907100689
80.37071038731173 94.87157294734025
67.07564283250557 42.70476137452741
31.71377280666221 30.05020855321655
15.94589259529999 45.73783456251261
62.40906640243943 95.78517757437517
16.5397534898496 21.88475643552326
93.96423182647666 88.27682425451127
86.46174803897348 66.67836506255034
85.63340276963028 58.81286852597929
0.04414656301457049 18.34602289718338
63.35163832897911 8.130879210477412
57.41787670407652 50.51283342609744
82.91630461748498 47.94248153205746
38.08773398713934 43.68280610576097
3.898061421334313 72.58982070570819
60.12380876274029 89.63047431466369
67.14606794895406 70.08136443663044
16.58608340723262 54.29653860772686
72.84831842612834 47.15349666494174
18.72655227100411 46.04029401199809
48.81556172248157 39.30908116378023
69.8236773198355 2.304656987536768
29.7177050131128 34.40278200724553
23.12096764633598 52.01747741365274
83.87473465412231 35.10553866066508
41.47150918999031 24.84006546879596
40.50971409599885 40.89086104627
66.21881832574854 87.53906068600082
35.32120980794182 55.32569817515837
72.79106546361534 14.45584015287496
22.1765062902135 30.15633463082727
90.73849334852132 27.37021954952545
82.64290374183167 9.756092638628402
30.3872000390074 97.76625639806103
19.35959978653505 36.86287822301104
78.75456841782014 66.66620080944688
32.7370081071316 95.7683164404704
24.48684437136569 64.45482358935183
65.35491622061296 41.69359412930317
65.95847840960278 2.085288620782811
37.15089824802436 55.38574840013187
93.45508234181835 26.74025092301652
3.889216320592472 71.47666821232995
43.99851240799004 57.94669835526487
56.55730891296294 49.96666677400508
49.79056714833359 11.3881206833783
65.6493744765888 13.37097301016225
22.62419491218589 63.77066212141477
36.06487754037061 30.02101296206602
26.20863560651638 30.12613232403586
26.32975419075009 32.32963353772161
30.73121212191862 56.07526840846705
45.19298311139647 61.47628729975033
98.97113795938895 30.46707771611207
99.87234007581264 1.020899247345051
20.21716859442281 84.51546899443623
35.3802818518018 47.51145505439631
27.87004240952766 53.22164015467559
97.99035782443919 50.75991025167103
81.36946690784131 94.59576840603835
61.06622512410741 38.54551828513551
13.83392803775217 50.28337755692702
14.94833286846999 20.24756717676518
7.651557223764057 93.15453565608982
80.26732305851267 57.29588836081038
94.41226746116621 91.55191197625264
65.70707684863976 82.97198157070682
53.55069859610956 10.28256412802762
44.069574509747 87.54811700633411
9.424359792968032 72.83228781026398
24.13985313727791 63.44827343380781
25.64023251091719 4.299188667382848
76.50185861781584 70.36231395824356
58.32906166873826 52.04731003338204
95.27707084373164 51.30599383111862
59.70423104818324 81.87562926639833
12.72258431661406 58.39440091934959
88.56523422888975 44.91851089449318
57.49834985545814 68.14110253332441
47.19539848889115 74.47699535872425
83.18241917786851 78.29265621396164
63.62961662824632 7.157939286465544
54.26949488416034 81.5201759261828
52.18959180065242 42.6636423484684
15.03256878177164 37.19114926846711
11.71533882802783 23.14104058771159
63.01451125004545 24.71432910723206
39.16520127741678 96.98013147207411
23.49168112326305 13.01545738791405
77.46459822306882 80.75259854328637
56.48008782289125 20.22664583715242
49.30685134816631 16.10940217334832
90.45878243389944 51.86565134652041
41.87217513817366 0.07889479619254618
66.68846202649817 52.37825336337972
84.70827441048894 97.6355574955308
58.73017015968874 80.00472653641403
29.29799204981339 6.918688278857015
95.04902615979596 39.56605532950836
67.03722092875685 12.11192517482884
16.66722868813543 46.54718943486341
93.46955593971488 47.32920195003727
48.4042296171854 17.7077545466768
32.48702444255456 21.71922442944852
27.29567731930407 62.637757518219
31.20638766601574 97.12421209978271
9.555052546382017 4.032106145138965
49.92941122935804 27.31111073043133
46.45942346260404 82.05028963931385
81.25375182927175 4.477211569795811
6.343765354671386 7.251023675329686
60.66002651803749 42.5531030644663
53.1803643176433 97.86559861189181
77.75068602257352 6.397912442237149
27.56418397482231 6.068452638528387
68.42490629307071 56.46704106703616
19.58264838720902 21.9433205198841
28.28005259114445 88.51091719849369
58.69480710698114 45.73837433701766
54.78120936713768 57.72935315057504
85.81648610633142 92.29504503061118
10.4163943666116 70.32279796334544
48.4203151931388 28.73107798958309
57.69098140086489 40.36968672039721
12.49822339662729 96.26046021149499
32.75977918560456 77.65172382303301
52.06248171204886 92.1619717819198
26.24866893311478 21.30828432709141
51.1686143461103 15.16524330113405
9.586018205343397 14.81314336801326
66.26869686855295 8.459980790435859
9.49333185290277 33.91507214850392
43.51117458531752 72.74354657395082
70.41142449515917 78.1755358766635
26.24418311839954 56.03352572255987
76.76800939788978 52.48628200939638
59.254867443685 35.85913115024839
10.36000602471919 74.48009931653043
60.82423962842066 78.10377067137514
26.23235466461925 79.44235185780227
90.61143474525792 90.91359335070544
90.55071784605411 85.41791899370796
8.855276433286086 38.31473012680202
43.96651540271991 80.74016864632011
66.2378896348922 25.18471804546925
18.84979516552129 7.095070980225462
21.31301276431446 86.12495735395005
68.850265617151 50.47273660438577
33.89370079057605 30.09925149131034
34.25384655177141 68.28614753603085
52.60779694771704 85.68600362617735
3.311371192679232 62.81530854620463
54.98092142531954 43.10657117040651
27.28671131575477 69.08786259397732
56.94839043376622 64.33687455932663
43.84674782528175 84.72110920121789
38.37360448536334 7.261071027702549
12.14887487900938 7.911004915287601
6.239721915573029 33.16311870890238
0.9745946770639196 3.774604085503054
57.76516948534745 44.11346363018067
49.24310843731867 95.35700035338131
54.01475758003742 99.84685898608753
93.97261349370116 81.82136145709578
50.18721022462401 70.52707189679998
42.57472766037258 25.2763152385741
22.40800935971211 22.80713279350307
47.67532756187209 29.4743435449534
73.30094091488552 53.565915601704
60.61407217739146 99.0428577069743
27.77600775301788 27.58178564863485
16.14476758572697 61.7265517891127
90.30940979418507 26.39426405006143
52.83344470666103 7.482640184829853
47.01191703010279 51.02940494865992
30.62893832642157 93.84656189325817
6.880314007855667 99.92868482450982
92.59785391448729 62.97174494457433
89.40382494136598 89.49799660992302
76.89682351269404 14.68613510762894
81.15869389027958 19.44214194037421
62.8888268585425 90.92190128017738
34.36351489081841 76.04565004202092
48.51134750956828 9.899487438763989
4.554120092979592 64.62539908623738
51.36590422179928 92.9652389246923
4.793601816755532 10.73364052855987
48.1687523261168 34.13968469320131
98.06363627247916 3.896468622781514
89.07566072720148 4.369160553827241
75.13329914280514 14.53161801579077
23.04038087345153 34.06508989783191
3.912171972384141 2.904879315883277
90.99392770710199 70.17906708095788
18.21641028072003 1.128975183956241
31.03160057227541 49.37934800811691
50.98469307395916 67.7301745521177
10.23869698411655 16.88504514621014
79.91087109023265 64.83613015874516
69.03904586282535 99.13274844265274
60.21896400552333 84.6377762717251
65.23545149406382 66.67575205599054
48.37420271241011 15.63700993391599
91.98943085650552 25.55427254704366
63.3996959234731 42.93286203470828
60.77992528172989 19.02015684594756
82.71701502161818 2.942843768920602
94.80270503758983 42.49073413397388
14.28029127262304 57.97765413025857
44.11600791134531 83.68630573168862
62.33912282057671 3.062321372524234
15.10397007529406 63.33541356571736
23.92460004056144 90.6425431181331
67.09182601037719 61.27066918150989
66.75403975309997 64.79350305640556
18.4490921622802 2.198344065588617
78.51514101582464 56.77233014959687
13.11542790237259 49.55266227761044
27.40893764567775 36.11050820530265
86.77342171411563 7.473389494012282
38.49648102705585 63.35229956064956
85.56807716218565 49.16381837153122
57.21377488578349 41.3621464792642
23.53719111640858 81.1105141282583
53.36277958096677 16.99664609514147
96.5832839663563 7.579397178717326
76.21901870603095 97.46832015917188
57.82390234105276 29.55419357630113
82.14695219254494 50.57539935873632
18.10206606097817 23.3277202572996
81.02852780581884 38.24948924432491
60.22338693160474 77.09822859275994
79.42340740090106 44.63437883953812
46.15673648287436 90.85756916444356
61.87168077896454 12.24997513449637
90.7514352321073 87.17841608994304
85.23036672096224 13.12430256621272
21.44341727531737 44.46033136316476
63.62171814098554 35.84795281933737
66.30534341849994 85.81040809864747
39.71359838427307 96.12984984694852
44.29843284762782 95.16586006967626
46.47412944047672 16.72341706399969
77.22287153928555 47.50753909034266
52.42329148416117 41.0005029977783
31.62456183666679 18.82118179164409
36.80213118910223 58.10548170779759
64.05672633503875 81.97782991537983
94.10678543426451 64.06310950539412
25.75323745109218 36.98062314845718
90.21967098736008 37.5608381373191
73.49460625958689 76.11806242307011
11.8966115636105 40.726957083351
21.80185404488749 19.98908801249119
96.57157167944251 57.20079952577743
60.91289042057615 97.9786391099825
25.67547303489348 56.95706034119156
97.66599377306524 20.39635641204206
59.8501413891091 98.24891100190915
83.2131015126984 44.33468987839878
87.50526769661101 89.79709577426343
58.43652865585041 24.25896510458833
84.43632145421557 89.74760852138677
32.73207040979052 51.7127587505389
35.38930154731796 85.67639022193875
76.31257218749985 80.72389093263691
65.86639786335445 24.13184722542056
62.12170734392463 68.88420278182703
65.04564563569538 50.90414047317044
7.066259625864651 59.81633896872749
82.48867146730819 71.24061373913077
54.35274872095808 8.406424676948806
70.35368532499238 4.457235126104201
99.66434078656043 29.62030347564999
96.40247258875159 72.37011016683314
29.84907223898855 18.98749843265843
60.50869956888164 32.13970508807105
98.96834129493078 90.34489767804173
54.08816680128241 28.18522521751995
58.53546457358701 83.70174535097985
16.05756642117258 20.08541287075287
48.72590974884105 29.75287738983152
55.52254786092947 79.75485519767064
61.64864738761491 30.25096610200513
85.07906749291408 78.35612831073867
43.20595381739948 96.63897114851596
37.29835505655616 22.21713909497994
6.651276520543743 73.16270317515321
62.79586396567472 5.124909589977996
75.27113630619154 54.03267867898236
89.09367265786638 75.30076935078182
23.30998573147265 28.49139864051331
99.64209673224336 54.86489150749653
6.019639225328389 51.14017851894736
96.31610493758768 58.99298724798114
16.87121471513526 74.10290689928951
74.15393115291712 61.82017565541348
30.29915593829327 91.70514817128769
39.21425349800764 88.01483259635472
74.73552268523373 81.7064276177377
30.23411192608804 35.35588015408942
70.19614809975076 8.508342709460539
13.97017791706829 90.84770970178943
46.56125569023825 54.78033867260805
67.26591408796487 25.36564923825589
23.60069231082742 42.63202581380242
39.71481045369562 8.167528077060082
72.08411158106303 80.95254222171252
40.19415653182213 45.31884647281956
27.27264497115459 72.10956757913431
66.83826694071868 91.82946387472012
55.20229715021203 11.11930048591858
98.01295582639794 17.52522671725429
4.228545179016639 19.59416034837847
44.19112776897254 48.70101243503007
18.12134594116031 19.49099757101694
83.66121482200907 45.33157224116443
82.83783498040236 28.80108705037291
32.51610761742278 15.32767910597947
4.318203578052571 43.38722547857251
24.00010585821996 84.75834010513904
24.23155127356165 86.56946551878126
0.9176433393323772 1.00697734969186
87.98831691313849 87.04397417057045
40.71275341815551 94.61410718448262
79.14731164552862 30.31065210971644
12.46488502116868 26.24947468351078
8.204351806629495 61.59398656602666
13.73693065090352 35.38297191096674
98.28462527329513 10.06550509501744
36.69721980104216 89.38844561114226
21.59908452290422 63.7158900714109
3.109016524509388 31.12330577286789
60.6289859627888 45.7641783938093
14.93026571218191 57.08282350850627
74.72060275873481 79.88287456745178
72.29443845717634 84.6764309031259
9.016861710588868 42.81990852669301
89.54884889606436 38.40945963572315
22.01790353251619 23.93486072869564
74.64283637473224 77.98849298647642
24.59010612483597 56.87233433034316
30.15628788690849 11.76977815752958
90.62052826049508 46.52351486817989
77.08929016063034 67.56905282852136
46.62576802712149 19.83164872216722
3.445621958733695 49.82287242546838
64.42872524882557 7.904626307874941
34.01003092950046 58.95432625064544
36.9527956864661 13.87471712331854
50.85654280923795 68.79526695936329
74.46024285272777 74.17249198671932
48.53950960247526 93.30958173718346
72.85272846491809 58.42662676217752
26.20498421365183 43.70918701592051
5.990440256075166 59.89290246105969
78.44257205053682 10.59213463429898
2.626288726957231 21.07974756612298
1.931627543068338 81.15002683536986
22.38997600875299 61.12941068946176
18.34132220408299 86.75767499343333
26.57440370055892 9.989185873577757
94.2422788977676 90.47224930342377
22.22035561796916 16.84034939507135
88.6233168558265 16.63395839539119
41.97744851903931 64.96046771700627
44.78476061158921 20.99508071365133
96.73398096308485 40.32779359165839
24.24666202377743 29.04807844622515
55.48451200713853 29.58055581018353
40.93615484192581 21.01283014803523
3.665539450931033 34.87223252985681
56.07729318007748 63.69447735856914
85.37100774950436 93.31507642551554
64.43484485789507 99.71767724298714
96.26120111027691 70.50570558670404
20.96176349230144 7.686118045608155
82.74863412216168 21.69712179143437
29.2703314170903 13.71833425053224
20.17116529714678 15.09427331611572
27.20481861864543 20.80907616934635
93.80829463810525 32.41872672334365
6.901292302919724 93.96354042581591
52.44603656372118 63.0785532060396
68.76464914260244 59.34980937636882
48.8546776934893 48.23286388597456
31.94626315830851 82.22601472775536
38.54404557186032 24.09622589090371
81.536438557427 45.02090696623942
13.3361571354414 29.2662327734278
58.39606190315693 68.73289289877832
54.23317207875876 63.39774792343339
2.741216189353949 90.41268407774216
55.71466989077044 2.218142477528401
5.5343811489838 54.03301272999656
90.74526743482492 64.12893720211507
25.51686844765025 64.59031282550771
52.96040586558017 79.22938565248867
16.40061509900005 22.94080571577578
99.14038204167107 3.743613771039509
86.95949965438894 96.06676448383429
29.84968623548851 6.020366540397244
64.80176114284403 57.08718021385665
95.05567032442723 36.40872795660077
36.20955870965586 17.45449357244778
74.44867326043257 59.66791446726321
96.29788724251591 91.35769212817868
10.32042442788591 61.302277493353
6.877821980482002 31.33612018575006
12.26464622974981 55.63846112530688
34.2489934934514 24.44197616880129
98.68647424001766 64.50801559620899
39.43910048562286 86.95312463079938
88.17675526443533 70.0646784570597
88.48984844235306 19.89951816161883
52.47792023379323 98.67887586787391
49.26196456589903 55.78831868205098
44.9978138229835 57.65212023539251
13.15432318011482 55.08545721516584
29.33867338369683 15.61685804114962
53.48735930219962 18.76086651390675
52.19745842122332 46.91915531680592
95.05152522169321 48.29455400581069
11.12044251191121 55.72872024651922
8.679510365211858 34.62120803376899
77.98495787052646 23.95989057595639
96.88459089322775 83.37895429687543
31.72621872038852 55.40580609559573
80.44836218516552 15.76053623094829
1.683756993876877 42.56695080710832
58.92370061143328 31.31378496261265
84.24130778652497 53.73110538596733
19.32766212330868 85.08329993293334
12.25060958693403 74.52756227471647
15.11202482604405 12.36762764262051
3.279301485553182 95.33448034826559
37.32594617290999 57.2097717341339
1.05441236909331 30.78600223575545
41.54050532855612 34.31669608276459
18.49382699266069 67.84791294041707
65.07091394299991 93.09340558999772
24.66597029936743 40.76187469807248
85.66975217944444 12.07761641101725
79.92195169472055 97.02016735143276
65.70503415939093 16.2337889797325
31.41786637644491 60.24403276558301
74.54494459582288 64.73294738629879
26.58640318823061 64.60357423545706
78.49647840698306 1.850364012923626
90.68967388723711 14.51858040380955
54.83675826871968 35.98657546192965
66.7892163084818 18.95882995743661
94.45123276506447 2.062221695530162
54.28390452303498 35.04857998955534
17.52460863810221 88.92547139410512
74.91857498335175 67.54671054742906
96.5915044498006 47.85911218340632
46.16205315043272 97.73159621108451
90.45502701475651 40.95637510233713
10.75797880879362 10.09212917472867
93.06514178551967 71.02818511510503
15.50000742482237 66.60978712108502
14.10032292927576 7.056812093719011
89.25567253036915 55.28369321511696
35.77225524709957 73.68307301400192
38.17205219561771 32.00200047853783
3.979867279292529 15.56513192236296
90.48273543524208 33.99533984231476
1.812889552720512 21.79125035356803
70.16817684078373 61.07605396329108
11.29530013337898 89.31020421737725
3.791841533511119 70.34797520926304
90.99632598552265 78.29535176671159
17.21554575004264 55.18617078301848
11.48991976436586 13.55301025794726
41.41495112257435 7.749278065109936
74.04126115086018 63.87795681729899
83.04957643001838 8.761919665608582
15.79066061704902 53.50313442374151
66.1725565341101 28.18446593046834
34.79431580247787 3.141415604991931
7.52073212795492 21.7964625345838
54.13255944530125 11.15863488214871
60.61037939660331 39.38963679656509
8.749742203572142 48.37857308874795
66.47720185128162 4.188164685060417
32.02270013070606 90.37829136523604
42.13580547520365 40.20452189129163
29.93044209069226 55.13430608783565
62.71597705887532 22.40737129598014
34.50491636366847 5.090264128167786
73.80240057718584 26.19859311731144
1.542324288321451 37.55520545146938
81.44925744987108 31.82494838471521
43.64677420475591 16.2465738986534
55.85683526721652 98.94806337610258
21.84425140921013 10.72794481538535
17.52745860894437 83.95687204461431
36.84990693927376 52.71710811804216
48.81353599611969 7.050647797791179
61.50492406968933 33.91231267668908
4.099919869727276 65.59268581289184
87.2099380343256 74.54910374385106
35.63326428279374 58.10827244132521
38.28771844773004 80.51958803369338
45.51476028968751 16.17236857350992
49.68920451292019 59.63312295516409
88.13659734007364 88.12651676186405
81.34679417245204 74.92728533266317
51.17148296268429 83.95462715478173
9.270230562662496 49.33047488203794
90.59074216832579 9.563275543476809
92.17978627833286 22.31098067238427
94.25169946258362 37.01210043729893
92.17955021958298 86.14831003191918
84.29210296589133 38.82479958354929
9.558317272972028 43.73659944065005
22.05365280429358 17.89238428745508
97.9603346922666 42.07854723371111
27.25952756307076 3.233239831226282
7.578465860938398 72.62839787324394
18.77581957761583 35.95371283179416
71.70593976602098 67.44458398833875
43.97632548863111 3.031388719775788
26.08445664065971 78.36031590691012
26.80460207715852 51.32175407095311
91.71288391719945 92.45925154204976
43.41393108735361 45.06754931642448
12.12100892123763 82.16350256404577
13.19928762590477 73.99102506289651
47.70104839128275 22.38290836067582
12.51429430939406 51.58861606019463
88.59044984196538 95.17305057178987
2.560368038759637 98.1241280816963
25.79981524555875 35.11592191820382
33.76214189235181 45.20015039082367
49.01850638590151 8.832254978169804
16.27232726813286 44.66962019395004
70.09872901883708 87.94287239229976
95.71867717854444 97.36680020181312
23.44798463936409 93.35020809262059
4.727249786455935 66.50962177653307
55.85038483692962 65.8100618849451
33.36278977912363 11.33056950755964
37.03924560258008 20.32697837253195
15.41519251086845 81.03970209963944
8.412480340144089 92.36752488222724
30.55993473683663 26.10104863966447
5.374185420617494 7.605328632300007
80.95358923780088 35.3978763130913
69.37365845478972 78.22197787960478
56.82384670202616 43.43443090621673
89.00614047104644 32.85913233249973
38.80542368472214 11.629275512097
61.86233679233415 36.54614255296413
15.3766613876009 47.8555935390583
91.43062924605471 98.45561313813236
32.29541661482883 92.50302366898653
36.89827509813613 91.50667476438092
96.29082130676593 41.34240842944746
65.94796380166794 95.76606517140806
26.07358437953234 11.77928140184749
88.74216383611574 3.432908744396518
42.29248217013176 38.30106757838366
35.07399578464062 11.75262519484016
98.27953720827712 37.17741716903856
36.03124519330465 69.55282500398846
39.86061744588435 92.97104208204495
58.06312629279234 62.86495021186717
67.04628651261289 53.5475650794379
21.93000177012693 18.93624787173797
74.42516539835523 27.04983071119563
91.46455695859279 40.94496882320056
91.40150721449223 79.19043687135316
44.76982762383714 58.69531051230145
60.40921186318376 33.9562002328401
0.2917129685594316 19.38712882581926
79.79489365140213 75.95519766758598
61.51198530028062 41.05409162420467
94.85478069940737 13.30848663938606
20.41467406003767 83.41674498161926
9.964328663914793 86.56702255302648
40.41960424222645 91.48885984907966
21.73246043516481 61.92753408288494
19.07544928507953 60.8766138587587
78.83616153017482 35.0603640848218
18.63486760912338 9.927392912992676
18.21609131005235 14.24273779700565
25.79987118221619 10.75990287750152
1.832041237219131 27.0510619058999
15.37649792524909 96.07990937997201
98.77792060847676 16.86224175549902
76.02584361603721 32.60956217278834
31.33862707927836 69.48438297126792
52.41538702172981 38.97843971740294
40.29308511282823 32.2741632592076
71.77888026061886 65.45265342404848
70.2522101850025 48.1362058092465
94.90771054979008 54.9660310716046
31.07660201639997 29.07442762970506
15.34821603568531 92.15428652378104
41.82901368028877 25.95594601772034
17.81003234200546 74.66955697643802
84.75112512776394 20.86045301193029
88.10373292838682 39.1533864079289
88.72748909645712 49.53588250806438
3.257404955448314 60.97824160011777
38.63993677369363 86.21224973399585
49.27521263986183 17.13190111680117
7.587865757766076 52.11642717440692
67.82421676416955 57.40461549800755
70.017600214605 49.1542060026035
63.82763686689383 9.952032252950497
17.59835739913057 56.40115208833694
43.70487725063136 59.01463597719238
92.51359443951246 57.66630716279897
58.34500391543249 32.26202033390473
37.13275528280388 18.05163192136148
91.24569459736057 39.09412979976694
94.67000877605351 37.91452827752949
36.81442708822041 3.485248216826471
20.49103926007277 57.22765311272487
40.83161004407209 12.57962600707656
18.63603042567568 27.4131657532029
3.351155746343284 6.770452372382466
66.499783322886 35.98006432253497
15.05529219881303 72.88257802636481
24.10905267563684 43.60399196070123
38.81377053490153 19.17160712024641
33.19237307324124 49.8347033632958
71.02536257486122 48.97290778907504
84.29229790113909 50.83540718273645
82.00296676740281 91.42172617332791
58.03319009802323 58.55133644835181
52.73554200369284 90.31360218295059
54.42485785754013 16.86795652716077
44.5402458043689 66.83832511563445
6.800693009852775 9.966080205037187
32.38556248898399 13.43015041133544
22.58077860296568 38.77763834735532
81.54720836003956 63.92476060871664
26.74387287419184 40.85570637354295
15.01398909409586 77.27596520533109
71.55451241687427 97.89049988342332
58.91731931975433 18.5640069233666
47.95242820396723 87.39352113044569
44.90479697746766 3.554738061793392
45.7017733866781 11.03149270790367
56.57504684830355 57.23885289010044
22.55007589476462 42.59996297406398
60.01806901795597 22.05160021272399
86.86898406503616 14.42873621768256
55.66790294233551 4.331129464174696
28.95710397145894 22.90945728373253
38.2129655731036 30.04521447733357
26.49030639838691 92.21551874703816
2.402041000251293 54.36326492916725
48.90692339967143 53.07797827437233
20.98103657090537 52.0996879564421
38.00802561558488 81.57038899214265
22.51155997903417 44.47775910495937
94.59045618018733 15.46326285001709
93.38594410092406 9.965561228622617
37.44833425066636 58.93949648237813
14.17648241686587 55.01123737234466
59.17978693356074 93.74904593582652
87.96808341033056 78.43980210138596
19.7879543627692 99.7384985195005
84.20249214383314 24.07997610041994
71.17274721150049 84.76591047765531
98.59505392621733 29.46668454193831
59.56954226021105 91.666257573287
7.498303098294266 69.28834028765912
18.94542713639061 41.6037474735997
38.68597484315183 90.28144033833014
8.403855336415331 33.62992971254387
44.34167387251872 86.50820988170112
62.09626084063082 89.16174200897433
11.65823312149471 30.74855715873148
31.30103875615168 92.09562822238158
65.94157114973717 98.08123652293693
62.95923559720981 80.06007971014337
4.910620587406121 22.84424727391484
11.46526614735167 4.221630349763611
25.18428463985483 80.00090401434808
7.034906157933331 8.968148908849885
66.79208172066582 82.996402737606
61.2648822711832 14.17591119582839
70.29525047790504 36.31294810956023
16.97326813469419 33.39879346091756
66.09977870321966 44.42563760041163
80.820645915531 74.01999249142371
24.9726226528619 76.98294373559359
60.60462984003176 55.23549272144957
52.84930297594842 99.62648095339789
93.82547263421766 50.17802036866033
2.226344743973685 36.67361918040383
12.97465096737085 9.662570195040026
85.36624488930003 36.26308061825154
26.95211501455517 13.72278237344104
30.33871897020683 67.04615831815497
22.04091113016181 37.81146526135991
98.69887259055433 57.60664437747526
0.7036049131721162 50.28900520919729
36.84619713322674 72.23296205116647
17.71581229193286 93.72944649802146
46.41384451413658 36.07211506463376
85.98942216531887 50.1683656987292
82.43934354320879 83.10800557236668
87.51001551078903 8.350578270757136
42.62819531868621 13.57685139169276
43.15827776100799 75.95934370273463
66.43301123707836 73.84366242478143
31.14431916466929 57.11025068976176
51.25742094092959 8.595653261929908
81.96884534224264 46.04105369745523
56.2936789591173 30.47596670221273
76.36477166062345 8.881306172077375
54.00780625354955 48.08074561574339
0.5222206110245787 84.76402888011172
1.434356312720545 85.24882642081531
15.85562938012407 6.192587630366445
80.86129211526193 21.55985864796148
8.134468025325374 88.58783700024121
66.08274168951189 39.84619779362115
38.84863086364447 29.18772262687214
7.609085081609324 71.50328926357358
77.62880133443795 31.55829092656919
93.1072017274507 88.89344157165866
41.96286901808331 21.63486099964271
65.83505338056644 37.78898200545049
32.60908374985152 83.17978260195218
49.04759181893654 74.01022685942971
48.45910317352282 64.62043205315419
72.17347550500693 68.44797094291997
94.93619046876205 21.38372937557244
47.96614183320013 46.48382319541432
37.09518187691559 14.85646546999111
82.82584978788923 37.6372424495061
65.17005904388913 40.58776249712073
88.2501245180694 82.72198737995782
77.82151590878678 85.09563482149463
75.60791251363989 95.42604204493514
93.477846424784 66.49073844753093
42.91575524888377 20.03478111150569
43.83325736859987 99.95365616543829
68.70965836173711 23.6481774684541
68.08065534481597 44.6073157337805
59.28136643811251 37.69590331278477
31.18289718093283 63.20032361328234
17.59848399110538 21.52927453921671
90.61786455814637 73.00177036588522
98.29337972470236 23.67557909347263
54.84467894922167 15.84330317439853
20.79890700594709 3.876687173931419
72.04470156544417 52.36828830646126
77.42799673506744 36.71314147646262
35.60302141455896 83.33595109769698
98.68138336133676 20.77843775338475
28.9758396485137 78.46434799117309
99.62724768481741 42.80685507044925
23.58038549914244 26.32078461933085
39.50263993933879 19.75157521472646
7.052533391627166 16.06875533781475
21.41444537470192 51.10377767772582
70.06211348371458 55.67006806835952
39.77832618217006 95.0989728544841
76.05349029163105 87.32539572669933
7.700771941104485 26.69717665386911
54.74578999138017 73.91009948685864
79.21713589228496 73.13683213728166
30.98548764957424 37.2580680075646
15.49256704618972 36.22297180777728
27.95286688210709 23.4441498481576
29.42158170917004 57.80643289982186
35.58443817641406 75.75567704191067
96.92187115452265 77.00500965861531
98.98902515091355 4.683352012173984
27.83782663033956 24.4794821087213
0.3278180712183423 65.05753163164624
53.44978865921425 40.85893745775462
58.59342533302843 47.82729045635148
33.47074865169692 76.86586382269584
35.8157859954057 89.99134742868955
41.02815757286224 29.57086588597069
88.79159491532735 99.66923165382201
58.75410147508058 98.53040248888209
40.95572009384231 41.8997505572417
56.1911425448901 83.43845324932514
47.20817118078237 60.84172973459038
3.054790195439312 99.11605872327534
66.63421676111662 77.41322732572272
86.93838482715154 45.56790670853939
5.044417679083714 38.80396602627915
9.742597067689132 12.99410377282228
87.40783323233779 46.58979923369488
52.03499607180486 34.46425054845718
79.75321466774224 72.19077004745149
15.8477076614357 90.30433454041737
64.63632930350234 84.76055020165749
40.09399925725954 22.9198109131827
4.739586259065086 77.48697474401081
29.93652853458823 2.447848206373424
51.60276704739426 25.26234950654681
13.63375729447191 47.35169401355008
19.87113387244115 90.47468562651328
84.06097632303577 56.51470960717801
43.6176228351659 81.83079911874025
56.6687618990577 33.26656863959176
51.29552166891141 46.35723547890119
10.60250278874315 30.43752348145135
69.51230021456847 83.90765147144442
28.9404457433964 37.1208923040036
18.52754709137491 93.02411334537416
69.22084429777335 48.31501707329267
20.1964627333211 85.68275725437469
49.40538036694185 58.66031952848521
74.97287448690176 41.0258630499234
19.2361874464652 1.482281371456321
97.79783632909765 66.47041497079374
86.45177743833865 36.42417546369298
50.44853702148627 46.9668232223861
99.96773138388592 46.51117551570965
50.55598409040473 50.32640346769746
2.820097548968715 76.43186794201721
31.73828268717099 23.40001193268772
9.766122908409251 65.03874376785235
4.875812868153351 3.212769802287254
38.48229420777252 48.30929738360083
86.90601066736227 73.53011081696422
14.07177314537667 70.11995280546316
15.9534871490302 78.92010205565039
7.547779263133803 75.95102513156147
19.88315590196464 79.86414119141936
17.42592397299093 81.78660469444799
30.85014943367275 34.50399253645711
24.12775191030172 60.4922557916933
16.39530059855128 47.59161256663544
23.50173159809392 56.78145510656913
31.85813650914077 59.25543159572324
44.50499211121818 45.08071620438155
85.66472044566861 71.20782767884513
73.83607150543902 95.73795962774004
35.31955197342453 66.8005677481957
99.53011981673716 67.15719662946974
24.21372814165363 32.24139381909927
83.48104224500291 99.10729280690433
84.2570425385293 63.06498135913087
75.43194612583574 68.49080836081201
50.13012884823915 36.95114062051726
68.04348468459838 49.72347559519534
20.40378651019499 46.34517267797052
63.09644396577373 34.84303541143358
40.11949665798308 57.73414157753114
72.84517291092835 38.99608954902426
95.78206185543627 80.7136314803067
61.14231656758225 15.25511233591152
56.80447049687445 31.40646596502849
64.10505968143448 93.67085216454559
89.60806590914699 31.96196157321579
7.31891561848076 33.3839420714959
52.98858669388795 87.3392864503172
52.7587306286427 57.26473651350944
18.38695718766746 85.61492549520686
38.17362681642418 33.89798611105616
10.71390319329903 96.66486499564786
37.85162733101715 71.78799070499542
88.29850721676496 6.360328360779208
57.05013336242308 13.88683379944705
38.87645296908198 26.11112919893185
87.8275860157556 86.03361274621231
55.64091722325441 67.97326197984891
28.93335331844824 2.200170085488071
62.29292044410327 20.59894364503207
76.4670221993962 17.96134599395592
54.94181924718495 97.23381744456917
54.40044320952267 70.66243440824277
40.84880667529363 16.93662729010826
4.735120911164843 69.79342131827931
87.28643232113342 48.43580758770389
70.64750378746828 7.467517822820231
80.30725632568544 1.378201339153355
59.01866704917399 59.04345170730682
37.72935349446917 73.86471937508354
69.15102892323178 46.41241288481795
89.68283937213158 95.0753520944012
7.916519276464729 31.60955179464172
8.557630406448068 5.474376974304805
54.8398163086619 1.667980822883167
46.52747925552946 13.81151912521024
69.29475210179616 69.82649154906993
15.88521674224356 60.74834621987271
53.63880162697155 14.05450682772751
72.54244429551603 93.18998924270991
77.41379382800476 58.31623132612032
83.13808296851178 41.44356791605731
19.95541084681744 19.76363895472118
51.11579207506121 42.87999679735477
52.52134834645706 12.19690710803598
25.60052143818696 46.51979694443407
26.73308734312507 42.77671539440254
81.47221806421308 53.30356250546434
48.2815170083147 66.82339551441849
24.96930206949353 94.6059562845696
72.67738245639453 37.94484233006064
32.06583205215845 32.76926916616367
31.07954811249652 71.48809398878757
46.15899044088025 86.9581248069214
6.93153753624353 42.64963520327969
38.07196301905899 37.58459057081625
87.31886662768962 83.24956945867758
65.3176661129816 14.39269338834383
18.57437435692279 17.49159020368986
83.669589929784 69.41289076029598
29.22310047751687 28.79596882661582
16.52882761397525 85.43187641218464
35.48809383309104 29.10315753907392
42.31572226986262 75.31041811856332
44.92274200012043 96.62344194205609
96.66477189627172 99.2589868155162
25.29086929150668 86.38476203464492
87.55940875679956 63.32558945639357
77.91674945123658 14.35111735734334
99.35897522464187 70.00320495863777
72.67112419724309 2.125657650751162
66.05712945082284 53.39753339826388
21.46145591746794 46.28290421126388
31.53093584130874 65.17378000150354
61.96200913346376 5.718957808810408
85.80997367615267 18.15518270295708
67.12013668571755 17.94144931152076
92.719665896259 42.70043304734246
9.013224019104895 66.78994398599242
63.70412125833507 23.98698505345151
2.152071024388219 19.0069519184923
70.73102165349854 94.58942342659743
50.32069621027765 44.68116644056389
10.94273049020333 46.47369186863893
92.23605132113995 84.93715317747592
10.65918851612905 43.74334331003459
48.85193572719479 90.44170460208949
54.70222446615829 3.806646856405668
62.51247886658631 44.64502163930572
54.55895137252031 78.02920607333903
37.55501612530357 88.80856987607417
15.07172539946595 98.97331405108173
42.49115732702924 47.13055236201329
46.92595197693377 87.69990749263479
35.97029496852522 70.60380944633235
75.15233550188874 43.23404221273309
3.232767466608588 41.52422506421575
50.3276440357839 14.52687721029059
52.75893646052247 73.24434039630921
4.208575559337143 97.32252761008947
26.81208068089331 53.19506647950946
90.44568285132416 29.22778843788875
48.63750551487734 4.799299282275101
84.5259599761233 23.05779592919508
17.66107190133417 25.46723827189406
14.35985581853287 34.5293917301309
74.07145852180005 62.91958780852015
81.62863758221502 27.12886234827824
29.8101767286596 32.60265017740397
66.37560118900389 14.18640250360807
43.85000388867995 76.64523657164143
16.35419478231436 51.45613167387332
53.50420277240008 76.43436089618146
95.29538087462713 10.06331478323558
24.89326774951045 18.86310234665884
12.25829717171845 21.38370784932987
37.56780042523717 36.58573809533301
32.69818063073431 55.71904461576993
62.40538980204822 84.67707116082111
4.493231700191294 49.99372309361603
99.81374960606793 83.0664180320172
51.09022744580041 66.65668981610193
2.902167767413027 80.70442233767746
4.762171982589972 70.90208116062033
64.55404281832918 35.51213127502465
1.772419764244141 55.19563301843947
4.554972152762657 82.92440175810738
22.07189590035816 82.24798706608607
93.9722269956446 35.12664945313448
13.55138778597873 1.582001615179776
2.883286793504359 3.639884196933473
68.88827585101846 81.07465825053006
99.01184145957113 36.27655098237765
51.64706205810926 4.829920745869053
13.39934564049264 11.47517007158097
6.925467287696456 12.87986410262951
94.27526449002649 56.73393011176304
60.0139907263506 61.89235632832977
77.37093809568051 49.74286188309466
97.24939583322185 18.22133998352846
39.29961573679019 22.26730728676731
1.786515529383838 94.18446837361462
40.74141451381419 70.12769558896618
86.15200185363646 80.80850232055508
89.23519400732877 97.86780582999343
12.6944484871328 97.3242542418926
40.64997408905545 78.78810180223536
19.64889580982357 97.40833433217601
68.13508362414827 42.68563922009141
95.63904349216411 99.32979958868916
51.4383610996518 52.00783920745248
89.29855246146933 67.23978627827971
62.57240626167688 0.1717045468950762
45.79404211186174 77.01467680144248
53.81459054904767 19.66636042697769
62.70273281391046 63.61310770871379
65.90697096778585 60.06419562646636
14.59689708407184 96.82305319742825
83.87938904298126 20.24663209308117
73.04810617083442 96.43155462730492
88.14022995900068 77.34685185219892
28.82956039583303 39.04183689303424
0.03792935213234063 95.43053164175775
68.5190489441856 0.9338479507561326
88.44573348333796 58.8193591362606
14.62045857051471 86.24962881323096
93.05739015653526 60.30992334717225
98.82675790219872 40.05448948422999
85.61055816379645 21.48393563378314
95.52261372121264 54.14553211917933
86.31295980603799 95.22243376969523
28.30610443416592 80.19363187150243
48.4446836297134 52.19759326489814
42.2627563442246 97.07438561487216
84.50858574179041 2.255863445072289
99.68024876192486 84.16763480748466
89.60279098885779 15.01253378333554
89.72267614481927 54.49825987611369
54.18702222968921 55.59743586760416
78.6932634831843 83.34955161552249
4.698937618185024 46.2388224149861
68.37961229330215 22.67305504509466
57.48649896649624 14.89374202566807
53.83484415447109 34.0765554953802
97.78897769031902 6.087705408385635
67.40366635840913 33.20726258998793
66.80490914435359 57.33173076379335
20.46481282341144 96.50114286090266
39.22663358652979 99.69638361985551
58.72154585414037 44.71423462903237
31.87806424011109 44.69811099790191
58.50361910875503 54.12445618172343
50.97053926217585 78.38686316373726
89.60543257935629 79.84096371947975
88.90623510938971 62.10355033774393
39.18576252257967 24.92019893368031
15.5849882278686 54.43861130437828
34.02154748547871 97.26251820163506
13.29942741789696 21.71642106862997
33.14334965981533 2.143939207143621
37.76053029423809 26.08101552718409
5.37045215063365 16.8912145693327
36.46447994535059 36.48211545360554
59.73925167954239 43.16779378783056
49.35588696689086 86.09029044554131
67.87061087024458 83.00185983782542
20.43328675875571 88.74249590120688
8.31700367565823 68.60905669520906
3.029796158135912 91.45977462225643
27.96040797885706 78.09094162175576
78.58146645620833 5.675503714634596
36.33754788728515 7.561364827281554
52.47532081626653 10.34258467349131
46.18474252533789 74.27093447193911
33.06430118446336 41.20341621443873
21.39619304503364 5.933215143003637
28.41714242667857 92.07526019863234
42.61972091123486 59.34374476090471
71.58925808542247 81.92906913936812
9.256999107838373 88.77319373463142
73.25057979809912 25.33592624667391
74.21278544880359 0.6602845789540431
28.3025589895255 39.97511169425843
6.333745659511211 45.43519409303999
56.15089036746553 28.77608880597312
41.57473036735924 8.817421481354122
96.72885989926802 93.43409873648375
9.491364316015609 17.61216576837128
70.57685603215643 60.16403431894314
19.23050889319772 59.06602626075256
63.81249161351701 28.37251321346263
4.601979984812841 87.08588291849721
35.70884184980706 63.66835282655478
89.03479331342956 0.6617005081640459
45.49513600485748 13.95049759870855
93.99053626303215 60.40768761506093
56.42702744590579 69.68465028462893
78.70706130596326 68.50855855170624
10.34772570440013 75.54933548165513
33.68022301489508 61.72544095041442
6.171758044386962 94.78439273132328
57.33749251275741 20.88771560286656
10.2711318854377 91.80326153551863
27.30622033766669 56.05108392395756
35.95268468864614 43.07536343705529
52.05276342999891 15.78892509672942
73.38542159676517 31.34734340271938
58.34911832013858 50.99864521929754
69.58431161341122 7.637559343886215
64.63954524304108 16.42177322575109
14.17385366415036 62.83279166400673
10.93850611500817 50.15490493022475
6.030960843743731 88.26219870993876
60.26794880159931 50.95008730817773
24.91601024755396 78.07451539361395
75.27657762722674 44.32662389219072
97.95627041176859 90.0443176098496
75.90350449414122 89.35871641794925
82.79576653694967 92.1666010356369
14.76499070681917 58.91891277359214
5.651928617231731 80.24476164278589
47.42497226862395 71.66679439006204
74.20135760860953 36.277788826525
57.97633133306585 25.07556014208032
63.56354917654294 16.60908997179777
49.79104609935767 90.77431745355618
29.29996552245333 60.57479604919749
64.87277439798318 9.72598503272244
6.233529194437998 92.01227783640135
41.73034978339197 10.92161380512787
56.59087382845912 60.77917098006021
22.51213165352798 75.98105415317414
88.71532483620101 29.9037859924535
79.6445462230984 56.33328820601461
30.98879590101382 79.09624652787421
0.1297894410257465 9.354197386987849
3.854015232005258 79.07686582249929
11.77083724413749 19.27111802916528
43.34682816730788 38.46831367180965
68.00933147795205 72.75492060864174
22.42987763359684 27.90222236141282
71.97651988635133 6.578805890635993
8.47718870150417 75.44408441349799
36.10394737870232 0.8007752072252916
30.81102878009786 59.36406051287975
74.55166681237635 76.08797367940046
58.82190707183297 23.27474548701851
0.578432974685674 85.8473217858064
83.31466487400542 10.5878509706589
84.53082813199647 85.06190089039055
99.4618953778631 88.47005415934633
75.48403231130332 47.62511578062291
52.08186211398846 1.81814722735129
42.89854637634843 26.28613867801642
26.42358631911924 48.43581269745312
17.07297302823141 95.58452683550777
46.13141561316408 37.88236931147902
50.36666462283097 10.46504075183844
68.85150458562636 79.23386850320006
57.54319790677832 19.87496411416192
28.38842773006565 75.2073684423703
2.161192943098127 95.19558372215529
32.66886021169719 25.45665006242449
87.7758498798848 60.54868182249842
47.26568814227683 82.93550515616164
17.30981063460826 12.30025508026911
83.23954418769503 13.46300614917302
71.12169112101164 11.15937182611828
22.1271292847938 11.74448640629481
88.2220864922397 1.399733196729151
81.42179159745227 5.439797194799524
30.28348723736267 8.872885334153786
93.99918688658362 85.04498307130507
32.59008556020087 47.75057148220046
62.14289279342749 58.14628454624285
30.37687318618268 15.64691946574975
5.806685152791509 56.039319060897
17.4815378284545 5.793436735808454
81.4776301786893 67.60961391855092
93.56745874755927 97.36370170528677
3.678501404464414 66.57659576746076
67.42783471549059 47.95650407439673
90.45732370483415 59.76819210731755
64.05738767264737 51.26441492385399
25.52229497448434 83.59704218605378
34.94226077261825 49.33903473628352
73.15608099902515 0.3494196987682019
24.19063965766558 81.96160988804139
98.71222204328043 44.8259473910734
0.6937601901242425 55.03240076033292
52.43293347399052 56.20120387570473
26.86390986222685 17.72104980808362
13.32039070787351 63.48350859630676
86.74597418644994 17.64629945131427
25.3885211955694 48.39407188452101
86.57154799980303 20.9432559760864
42.54526956495913 49.12893737328451
69.68021056112028 43.45969474854532
17.77401390431217 13.29280229271147
86.04606664238521 26.78297262506833
79.5564796137129 94.06520030988342
91.10981382091835 82.27136480350876
38.19299768791743 47.31570855908212
49.87234966439885 39.63268652294862
61.02535044504205 21.8505668572942
78.67456383319822 72.21134196800683
24.52614902697569 99.28749073631742
3.477028833614292 89.60557107323596
49.67954272051291 9.586313425681309
85.51534172300046 31.52266824730932
59.21681897046464 21.27129316523165
82.44329784286661 99.11774876262217
43.98868423544384 4.109611958177803
53.86929398009463 2.120968697552872
81.499523677524 78.47064399895503
28.99537912579469 21.82265924517355
55.51263469036461 52.86730100550295
11.3365416735309 17.1423301997698
88.49850072345984 54.58564563120761
29.10176514363521 90.38675717523944
43.80813129719613 39.46255157089176
68.36798246073776 33.1864831129533
5.861441518915492 44.4479845248126
24.42475316190198 83.77231866609264
55.9294801002634 55.0989838010214
92.82403488804154 44.59361480897473
17.66627200800804 2.9329393770122
54.5129744454276 52.63326939056678
78.70873299780193 99.01504170159919
77.73756058802242 64.78598251853246
66.89206023603465 24.28851048185198
72.923334051572 6.932671980748577
19.57673524122766 98.65533271463767
58.34537025197444 69.7968741795062
66.76735773116833 5.218107099827102
6.635655287977474 74.27255836372278
77.75134792519722 82.90716001309974
93.94949713199746 86.13731519695152
59.45573955662166 28.56093602842293
72.74451764016754 5.882785522747224
79.36545012681505 4.955001110414651
25.76616518869454 76.31358644725059
94.03325064674502 78.53825638793919
97.77236063328496 78.68711514775953
65.38148046217063 56.18967937053684
43.48595451484119 9.462886509954606
67.23706601759619 49.04800851938843
38.89338435799866 93.56111335798244
63.58403919530637 73.27160654988893
84.43071031011543 84.01654091619091
22.70777154542531 54.87286618438634
73.78166633041999 49.93353397738434
82.89560003189609 30.59561928000951
51.59533794459912 38.07253006877392
38.28373696848715 4.410543312697103
40.07353527708837 0.08268040302000308
58.37105833032851 71.91404002532148
16.49870202775117 17.97368597717441
23.93336858529858 62.34102735704866
21.96689960397777 45.38583997187926
94.86134698780087 71.60547978778307
39.75917544004315 33.15248502351189
61.79262619815112 22.69450799929227
42.79933110678675 65.62981664618361
18.36636667993961 22.1776132542679
45.69892078356963 99.64735957656185
35.99923342592585 20.63233860237539
93.23555519174369 61.26291064128893
90.20997502577734 70.87363840653006
11.86371424106759 85.47486738638581
19.99506092415478 39.69219139561513
53.74982155145261 89.98337943102722
89.11334809318943 39.3265801479828
65.0140866083962 70.4647120650819
28.31325388748018 45.70670535585845
69.96994761645719 12.47756750080518
77.91372134034044 99.78283455423808
99.77973430219259 44.70409446741391
45.30912628784476 51.75700207981436
3.993743298395527 53.54388787126052
17.96002502734658 94.72389223260259
90.70021562046244 48.26816333709007
90.79782026501334 91.95808883540418
20.57861322985462 22.45858790478359
40.70482789786747 89.46513774178015
82.32289099149254 29.76196164942402
64.28283960425368 49.21118297357851
10.18777647499598 83.17490047448607
83.46294655735767 7.786534627811725
68.64510701386816 54.55253231065623
61.51713906094187 99.80767799409544
98.84952619309801 11.30730149064415
13.5642123447428 65.69213836079024
29.95450570879692 46.58391085944758
37.76394911126383 27.93345595386963
25.82257890556886 49.36482727552324
40.37148560343899 62.42218392614443
29.70272286631631 59.59294180607579
14.26258275129201 45.15880112569079
86.04892126034338 53.09839809357658
78.08443479069503 48.03471105764734
55.77100813597999 1.121437413299641
10.09163573902872 42.8530040359271
16.56377028171203 84.39947919212419
30.13774716225464 79.81176560006598
49.46763213486016 20.12036225314207
54.26382365819979 89.12624422508523
16.008515414415 57.14733142473845
47.13728976683186 27.34881749115926
9.006699633820542 96.95507852275853
68.12861346231419 30.31467126726588
25.8859185453034 24.42441799454052
3.841127998398709 68.34607443015771
93.7314537891362 93.3435561982691
93.39826219820316 11.94980239673911
40.98828569877396 1.673606506829743
64.93295906049012 55.159743855165
80.01592170684 61.03984849577252
17.52045852145975 96.68690364216167
62.11538019968165 27.46231674581916
57.55235626411259 96.10195852195994
79.95496714752569 38.06907914841351
93.8883425284392 71.61511503527508
18.89131700149492 52.60558027404364
97.57395887948027 92.83604534582796
48.13528234045246 55.78389920684133
18.72393912940018 58.17575693587227
95.84983915268857 71.51103276115907
35.06531797081449 57.20858755924771
9.170503091703667 16.57172999402777
9.569290012289576 89.79687185130007
91.77862910610135 16.48337099631543
81.44869207567869 82.62555397325721
4.809213039481485 72.02710005269905
8.484444033865534 73.23459512215302
71.37282703443232 30.80848170635928
64.16822950224963 50.22723618948375
69.5956351057452 47.30184383192147
96.574036726744 24.64246307401751
20.41048846870185 28.77322545713223
49.734281734582 26.28340319554421
90.25249467606758 95.94367583707431
37.10395499605316 25.16046860900542
25.22041892468201 69.09741310944555
66.08587762789206 93.58340551151646
79.40662927818425 10.27965771414517
20.16959908106435 86.6692809782661
1.439352142157092 89.05960218734984
93.0938742372651 4.562980861193576
99.90058096973368 5.26497320453901
12.58604168678834 65.25587499195484
89.2179831256655 70.45909042253585
93.40479776477505 53.95923036256278
86.00993950330549 13.87058581895987
60.91427583964753 13.0446854510254
71.5516743204053 91.5946309645264
25.23784350724002 29.56608564500709
7.019869000156281 40.80170244722066
83.15029022916791 35.86348335683201
32.47382453296868 19.42014234219527
16.88685355702729 76.27377720730388
10.9001166190083 27.67274879077936
5.471576399779761 83.46333757316123
47.4115418414483 66.24153087260012
24.74281240525196 90.05883855159259
29.85168720628275 39.11285262556672
91.43292556326274 13.56677583270958
68.09976892953271 74.63300423842519
98.91786741755983 77.2511663996644
61.17737986217698 56.21796083907414
10.99210742860899 84.88484280578476
63.86979419934505 90.43174293750015
76.03673277218033 30.68747013404086
99.30266646483636 8.502759367723245
73.23812794102894 70.3626100522855
35.98654384598615 8.656674921718311
55.73506654926319 12.01063201562987
6.523952669985594 34.1772614216138
42.38295216953288 8.047790617581184
76.8885735048586 79.83775796529413
2.327230335504182 57.25439873735476
86.48783275737313 96.97256608847755
72.01691266652021 96.05754568037258
80.95962659151348 96.70691054801554
40.86574710511128 46.15079306803734
96.71016381207453 60.00282141160906
6.714477487177764 87.41618691783525
2.906668125644438 38.68975606186331
53.15247210045766 64.80774086101393
99.63351814733194 50.07755290111993
12.34626763582874 5.769410801331293
22.59871655628903 78.52545223544668
58.65557135230654 46.7771907602233
72.41012978267263 44.13615453683135
49.63235726914478 48.77124660110282
11.76298298750461 2.442644562952009
61.99550811489803 94.86164896986017
64.65928323884842 36.44479776038268
4.68723688151767 9.709600734373323
34.34525834232564 67.21965279248322
47.64221804296391 10.62448448737404
19.68932830168992 32.0761231728017
36.01014817575295 92.11736718036401
37.28119996446263 65.90219190339026
54.74892064891802 31.36119251652073
0.7394157252638724 64.01319346211287
35.96722859079403 33.75253518894696
39.82386627560224 12.12847033281603
11.84724208360348 35.57367973359438
31.83709239060378 88.23155750219058
25.39115340369889 26.40263202413433
19.84497206452133 78.8847876948102
91.45022880372434 59.27281040971975
46.51773979526904 72.32492480107013
4.531566823415947 89.83706008907322
16.46551473932964 5.458037204011805
91.74750177274713 50.09980127638006
50.50697924687026 21.58693540259928
32.49786472019668 35.50706910589538
1.95525800204023 0.9700526209850109
39.05947456069236 81.23515036232492
14.71393673550587 84.09332161860422
28.86156384318694 89.45023255177952
75.25244025547059 36.42004663999359
53.07610179249859 58.33660713005725
81.68359319116118 2.71260920061487
47.20653531887795 86.66007042015323
91.07879862088055 33.09270567200287
82.27949280257909 59.28677258950479
10.86071451041025 53.91755171739845
77.5368548099467 24.91821085377786
84.23706577959386 5.86652518941089
31.46660368773004 6.972814497078019
97.32615907267413 9.317941657939224
61.80939562939347 63.04089229307634
22.03209735594615 7.964160434529445
71.60866849189992 59.92796578482458
3.880629140544411 87.79788899901311
6.99700321585604 91.2006850216241
50.45464796253477 37.9079698368103
1.138202505597631 51.30326428394445
37.98661781990019 95.28349635142563
52.34266108879225 22.55575012100875
22.57351284484576 73.95260639385327
26.99940053388823 82.52629582062055
91.91969058069505 30.33025240548627
96.28734436825827 9.655844389948284
36.98345070228135 12.80127997346017
19.54861311766777 61.80524594726921
73.23468710504282 4.16457521163811
0.1667412284180089 73.62248699391756
29.5077013925283 62.44097490777742
23.07502078818708 50.190488309408
9.378104055715804 21.44685393765529
37.15693902696719 29.98338790428165
80.54775416940254 62.01025055388112
60.34093284913122 2.395254604748298
10.62336932531749 99.88304493006201
45.99702816505393 91.87163348341628
79.17571602109028 19.94475111216357
65.89289556619985 32.03019186626312
92.93626763693192 19.49277873485236
5.989794966211295 15.91993824795478
15.66304134136745 38.05525512386792
43.29034793705626 95.53816523513736
51.8075688321809 84.84771762015423
91.06284973783686 10.5827512784821
98.41234317807812 41.067893153447
1.396185974641815 31.81018042338719
19.59325954863443 69.37371583397331
8.860975843766951 46.47915623992385
69.23891030584365 35.97815462720096
7.263357170667435 86.65478218768254
44.98469310597305 1.383681040577591
43.80366889062443 19.44748312979332
47.51998838584101 6.067495111358729
40.89056425743895 98.44629271002367
4.124308688042786 23.5619234258433
71.17440668131903 88.42067452381467
96.74738849207536 87.54891836542684
57.69222285230138 78.18953459922203
23.01320683953951 95.15545678314901
53.8708182860201 91.93327423448794
92.15202427918823 80.76043035198431
0.4626936438782036 71.59835907928836
88.18111822998675 35.63445857260237
99.99196353866543 55.88650140832193
62.5680751598556 64.68482830239051
54.60931533182892 93.47969196160837
0.9563068956205727 81.5549807411969
22.84855055951587 65.42813116983223
63.98573473877225 6.266829275477204
67.94549985094706 93.27032566840407
0.7378175960858601 93.93099451229796
94.95636147248356 0.2348865244145897
16.82343770963014 53.2362416787442
33.89895172627702 39.15211699423651
45.15948702995123 83.44585377152957
95.22873211581901 70.6090460587809
5.082761885829521 94.64010588562871
27.34526890388523 80.74346637216448
25.66840473058877 99.61289826414823
32.99947514746364 59.10373789308843
50.45443450734297 63.82382242130711
12.24830488115335 62.05749374214065
57.25396469438629 28.70448153307186
15.43630838847271 19.28472129431854
88.87646826165847 10.10646228803494
60.84304354102066 10.45577633245424
10.90446510186185 86.00630127174483
77.7920845211227 84.011042807127
94.71025441108995 3.14018774263024
61.73374996227682 6.598892473297049
95.49255526237943 24.39500508058817
63.26520006985084 96.32593876834521
86.68610361798909 71.39492279601886
25.06901790075921 90.98179444283657
2.619862857474915 66.67503745524544
45.20306337870808 30.8199492805818
68.13070746972005 14.81085231883604
33.15605928334028 43.03414385893856
38.12279219466757 66.51523806870476
41.73155545208434 67.25433708215272
7.464770126644643 81.4043009240596
19.44578157338089 38.74092121251221
89.50760009976656 5.272913895887873
38.64379674593547 36.73540414024033
35.84809143954079 45.73748725089068
23.24977019485641 30.53083256912928
76.21021200960807 27.80609771477798
23.44673488918999 31.50513739353864
32.68901663130634 31.89865180347056
60.24471131849887 21.04173397584024
83.34834927409902 93.97776735978118
5.916203371980864 91.02753857543308
16.34837482562702 65.96746353694728
4.72839424053612 76.42527289446026
43.9064602567324 50.49672877371211
56.55806878204332 16.5472339486838
26.92040877694301 1.111660157416875
4.841804442888884 44.36215707715069
10.29973257458969 37.05330412258391
60.28594555803956 74.11552591893948
9.155963417026459 20.40759190785371
94.94859218894705 27.94239439234878
62.09909956108537 38.36638790128549
50.48758965513407 48.13493799910501
50.69238569947396 72.54095925323742
11.23435549728005 80.49480339951546
57.66603711490583 85.63120891520006
25.20550609239334 37.90864683652092
1.559502826400823 52.3168945456413
62.39944944269293 99.1090654823177
57.37383975519583 70.27212726874689
51.80235970302088 83.0948422292158
93.82819261809209 68.94825337269978
73.64240551247437 79.91040017887161
14.30253463074827 28.58682475323004
51.67657757106387 26.45184655765699
46.04088859384847 24.4548308171892
77.86523191407716 55.15235497156105
91.89470693923086 94.70318389383975
24.9963876820762 23.80055568827035
49.42278292414795 54.04538398327468
79.07164837900923 48.44559611955193
11.78994702020117 48.2289923712048
90.8693947890427 0.1744373657354481
8.499015010866506 25.98588880971087
12.7079410227728 34.8325173478194
63.49849476866456 81.03729871119435
49.02550664066672 30.78195371335672
95.63274210045735 59.78288762472579
24.72772275005412 19.87145090263892
16.43211701057983 1.50886004969344
27.72894782827297 83.28736010635319
68.66163265050147 51.54310938274092
31.34013295003399 26.75704860998398
58.7374215043942 34.97718556970773
28.67139031749755 64.40163937630021
28.89431755456259 30.81026988221641
7.432158024959778 17.03193001889574
34.30477930312253 84.41211769455211
19.87470640409221 58.17093329289558
23.24337196695802 63.09211718389421
76.69381531701508 6.094871493903362
4.30941111970531 45.26212303526138
11.07311631585204 83.77168230408893
54.09571378935738 6.369669534393777
51.55544123367221 29.50638097982341
1.07554609489494 74.21888942645913
17.90336952123119 31.44106678825676
18.00685520767334 90.9326235406249
26.23039892363239 39.86899075228597
12.71983352983062 66.34345345521456
94.5194408986078 64.97805271987154
29.82617845617484 82.72260184684336
99.24538903393595 53.84086624508323
18.51236419661729 6.089324692851138
50.30304665107775 20.57874096371769
94.84567761947427 50.29197929582779
64.16306844152147 2.584888327125319
94.40783258467039 24.12304861868052
26.17402319482698 15.55658219174156
29.21563482314203 48.51299978738172
1.042390986975744 60.97788526387573
76.00996810353938 61.98764064178318
22.49754688466804 69.73039829927799
87.96638621607626 73.91111196608928
50.65894817766728 93.7528036182219
77.15959863586012 8.167244207193352
51.21043209214854 16.28840923819966
58.04278792130336 84.61490840096597
35.85464195468373 41.06073917338036
95.66763462429425 19.62240728754279
68.44716554115669 85.81966898291401
42.21778380738353 80.25332201199893
7.367081630785132 83.55773475068163
76.27634445676823 44.79444660476128
4.597235266287124 29.58496428379493
44.44451840651364 72.21266806574108
85.8170124722389 73.16097244058363
94.8885032664553 68.75006462354369
68.11332513216581 20.73179406287803
6.81797135932417 4.165494565615464
14.08026921047866 98.61751307253145
25.2620291817555 27.52116449318743
82.16857378499783 44.16731387023136
21.34426839132917 33.05446007587829
53.07672757198664 44.16629348242756
10.78374468969824 48.32272909510894
91.62819995528298 9.852360995218886
53.18518279909946 89.19054688969319
79.43943405689402 27.42766667963746
4.013796945802851 48.95776823743078
71.49182447499308 33.73164115911982
76.24640471795961 90.89773101907049
64.28823233282958 75.52024345196884
98.92222958839295 71.04961426163813
15.00877002954302 52.8743313889209
49.62601095096024 47.58872761345201
54.71947612814928 50.87873362047605
95.21738364841934 23.3946784655512
64.1867722856838 69.84403061130661
76.67128360783433 34.69289377471097
39.99293086851196 2.127967311730163
42.55447724472918 41.26998766714065
31.0898419944899 53.25534237311166
91.5295454138317 51.95738384955146
3.132302035434861 97.20775475837222
20.29976954337113 12.20503178152075
85.27990300532007 33.43605182124391
52.4494471112886 93.16428222584443
90.83688505697705 68.94969977621828
11.21888186182369 21.05669562843079
44.89766922765962 0.3542129798391825
50.13167275359318 8.669401203487077
94.23722294379397 51.1850724616004
36.9082638618725 39.39254787652648
65.08695080342649 95.20669233125824
41.35582111132044 59.32047974703572
66.98860146188714 2.396918883996307
59.78500859055021 36.74753062703859
78.38270328829459 95.3000122270977
1.850951181516266 38.64471223777345
75.38148087955197 45.3952573986392
90.01324200886876 87.90233337399907
51.75822274591727 41.84077424438084
95.20631915495669 67.75359613608171
61.87772272869164 81.89922229793328
95.45941215663238 74.20274626470426
39.26761107909349 76.26388413184996
42.02828850735817 19.47810058749456
47.4786948738744 32.34334504895197
24.77650878352172 59.63703044269963
24.12514861063704 76.42428527793281
63.3616067883208 54.30225992221743
86.37307777635367 51.19922842870425
23.96004409130402 24.2086028357617
46.0483413262172 78.05039878718556
83.91416379798201 32.3746949560765
53.20232134733656 95.05943685561024
59.42265960124764 32.19958998688196
95.11750704257946 5.216415066279528
40.79589419597946 11.55435806311469
83.53610552432392 4.972843231123147
33.93270948709952 74.86644580920161
56.61558337734801 79.96976608102349
67.71389964228226 91.10383197906138
81.04420002205174 62.97329930006751
8.333064398273271 11.44019082738738
1.093801722925414 27.91569892386264
47.79458910264451 94.15548881538206
70.65068439547916 85.76267529281586
53.12099466685437 81.45739600956323
55.15126794158964 32.33441340971001
6.618220645692332 69.874366422525
0.4441979073443788 88.75558446108965
44.9313143126567 50.73921413720495
8.079811759634717 91.38290399544574
67.37674202578879 11.07365780326407
38.12943146217979 96.41368320338543
34.52180796715083 26.27226950929498
98.85794884705693 1.044927416852504
4.376874539181237 59.07336214816128
78.34750467391537 63.905042551755
62.31497262477385 91.74696486679295
58.9239111921531 94.783547147636
0.2734163275433303 72.60623207698998
17.28011682768514 44.45035114072078
94.46442547268477 54.01427703714391
69.08939940282343 20.65979233628212
35.16824997933418 2.15690057135808
89.65391847169761 12.94548033088756
76.44179944081559 29.69434845396743
66.16978024065817 58.25291276745293
24.41753327522644 72.7395558982375
40.38758028170978 34.17494781546631
94.55684495442078 59.57563259860991
46.82228085188159 92.60664853366825
70.8207095976374 75.29516788141957
69.14264040220965 44.48269254283151
90.93526711477219 36.89044514766481
28.34865729366896 57.8816408753708
64.96741740606598 74.88875950251459
28.77202471413874 24.98331799081959
28.62643760761277 27.06124228297533
10.43542279620812 11.02936011286058
95.8903964656885 57.97872881840468
47.91865316280743 26.6195627541944
51.07459864406672 57.91286472365538
31.92210335149136 14.45108661725948
44.52805510309334 35.92863944839466
19.24565167364968 86.1929884454932
39.70518839119754 85.90858181491494
2.395224028837568 9.597209073474971
73.22646797459984 89.26489271938102
82.53112161501268 84.16531933048807
15.86929651116339 98.21272182194629
70.46402515942741 52.00563525388929
62.12706719556208 93.80329645791184
31.93654689747765 48.59307411685516
80.20011739369478 30.13812607620354
81.6241033322263 88.63130433422219
16.64664852629502 43.61285433342392
55.87259515357412 6.371977024042287
27.1813329340522 74.0641093201351
4.453216661214098 20.67765634626675
37.64746998671513 62.60571999121867
12.05863319043026 49.88184932324055
32.92320391742196 48.8072939095295
57.1808462755933 24.19093163982795
45.94653324033779 84.16409153330696
32.81078028424002 30.12556533189399
21.04649534760167 87.07878982257779
65.69048246139943 1.006664590083799
42.78004059123067 88.89276054545525
22.58724563595906 26.81014877534129
78.51000906935238 51.21233052293615
25.88206933878611 0.6706767949969119
57.61556792437712 36.85467355278901
86.78037361224071 15.48051245633427
15.64250944448512 97.14136167419684
36.060409782488 12.34039770197151
12.46925420756578 33.80306670401018
70.49948305046809 28.78499826975072
27.13038332863762 95.38752928287504
19.17751033553375 47.76467206664921
51.50609671941655 49.82406094132683
31.37200151073863 38.31290213160518
21.43204919525309 67.23334988437077
90.30079827218636 23.05201128064525
87.75368637698435 52.4462618849992
55.08751709378691 17.74983592276512
44.68946323796368 41.44009798067147
5.435053444667598 58.98615977513501
74.65421035694011 48.24516985898063
71.40719891218262 56.87878360168092
59.28512171992777 79.03918623124758
11.97862486131404 61.11412967769122
64.21335415900093 66.96586131594019
58.92715958123517 29.4980386593508
9.329856954595355 81.4921408357677
73.08216456623144 41.24743164789268
82.35971029034251 94.30042427786753
97.24464351268816 31.12801244577046
62.44614972609726 79.05235708307751
32.49745076981967 5.094789714877204
73.16326720697549 36.09395147019982
23.87806846756061 87.58443236470359
58.19018412842708 37.74532916601719
43.61506941764735 10.53256954864979
79.89430647900987 88.06579863500906
65.06221043654516 97.52594061077019
53.11822435601496 15.05686535260567
75.61078377705246 55.15481565029241
52.13421353357504 44.69144003921959
49.01560782647037 12.0000193990166
13.99229926322569 53.14809832456329
69.26452126424138 88.60669345222237
94.86317754274641 63.32893248794683
29.62638934147914 10.88133233628621
86.48062718681473 89.43776236964865
21.35164148157895 12.50980269001459
45.33939552989805 95.71304378692452
28.00065057957185 35.20400104851707
87.59371794188192 19.32598629894721
70.83391574011907 93.32790360417717
83.55478374795713 75.02730003362255
76.95769887229402 43.16264087648216
6.51013179938049 81.90971376055289
50.12312126874725 67.06556276502997
69.77037348334305 26.77030047079772
49.98606638932417 42.54085789570971
14.41864504573794 0.8434451851948985
13.17378732081317 75.0783849892435
54.91006955375759 47.58450225398308
7.896667862833868 19.06415517947508
38.46771543543005 5.41732174211914
35.78205002838859 9.711733309710532
14.17779719636511 59.71788127825018
15.856116533439 39.92617568150156
6.040138542179451 61.75492864534956
98.50304346126249 80.45619834958963
93.89766711193307 44.51520852837196
16.73150676029659 37.93664360822267
79.27636877246398 67.59293912540326
92.41031279808603 26.57759389723787
38.24590308205472 84.38486202358578
42.433327687352 24.31325723643782
49.19504075402237 70.31898217046373
71.19690689602805 72.36227744548066
90.76048963662456 42.92236714175495
1.333703269519993 49.45776306523904
64.94223365465625 30.06852232193274
12.29632474917356 71.30687454668848
39.53992295367519 83.02258838161055
75.4398745908952 98.18868222884574
15.10703081161459 48.91030473328283
14.85318039539826 97.88300662448594
40.86769018820529 92.41276784571279
78.93149239131704 97.17293550701004
27.33051784739573 91.6473209433727
2.231179127424256 43.4973794639034
65.14784489375687 80.1360577106597
17.45106928708661 86.05387981534803
48.30893246569478 53.96756456095908
90.15284265982037 75.66447992701096
8.335253964331418 21.10982069879721
8.448621178113145 63.52759946021692
29.80491933056684 77.73035227846773
3.363786171763925 57.27410628411237
66.59277244746515 59.25731863786648
53.75397845975586 50.46721578811251
12.21994646856511 36.6844661281712
28.8250671789841 17.47066848943881
78.67949892027565 70.35224095188985
40.10245968424816 21.74455290198218
8.306498585914293 7.629964353370951
54.66708795325751 12.08384376518519
3.694556120501497 17.46798615481437
19.77981566283902 34.02032183477433
12.45568008274767 17.35292741683305
72.29407697870343 62.74488502214465
5.315415950135495 45.3546914219302
58.01926032565353 22.53691942549424
7.432477637652111 43.62413540734313
33.37271635743101 38.24274752703911
59.20508889210446 1.1655080820624
51.11671727026023 37.08082454114749
53.53300780556144 30.01186772072011
3.764562360876905 81.29137957730465
29.39849860000611 45.70671485971703
42.9564413900418 58.26161818276015
29.79588142927939 0.4757042285149778
70.45969190379343 25.96178799214643
1.638057164888642 40.58642112279932
62.45310190764641 14.04256050106859
15.68542038510076 13.25987607828372
77.62569304788602 57.28963883012588
52.52071323966092 5.614504171966962
20.45166478534951 42.54491600584729
74.31269106139931 12.98612942173278
34.19431818242979 0.1984703099807389
14.11066636902374 60.70440954528784
48.40471697423798 14.63357598923347
10.94116440865063 16.14046559908113
88.19931245363283 67.4279713296864
61.5491475071701 98.73568592579694
57.33700173043177 17.15705031054527
72.51298578439003 33.98777451101112
25.60915121116818 61.72906219877856
61.35551000220939 80.94225317070317
20.34906285419202 98.12736982137237
48.224960253658 74.74919070531308
83.3521253794989 27.84518667272364
27.13836228721453 21.86693411374657
56.08602299873238 85.34043592348546
83.00728596244905 74.03412423812151
98.18644945480831 61.25503265240646
52.81420150768947 78.13413583745424
63.14237327210841 2.295283749449529
29.32973376282508 31.66526771243803
96.75844345124175 52.46133377302091
41.76331351618533 93.09378353017736
42.93620687698459 81.01686960315277
67.64074417154356 7.277501473209067
42.53906910713918 32.6517914812048
25.48072615422712 14.7673433124268
79.23879066142767 69.42872112393442
19.68039903652972 70.42622209066006
25.37241419538208 12.59800527833277
18.82626885920616 43.41065841027384
70.01746468766515 82.94034188971185
16.87038432818241 73.03918617830861
56.43728899068072 71.7848177444184
50.41547978368521 36.01652205946458
71.35261770406822 22.25412823494693
23.1163181070909 8.222867010616646
60.34930086934462 37.64805634173508
78.12645401618592 35.88221983470267
58.25243956986851 26.87183972904585
0.371707731899916 28.76943548531984
61.70234660981447 64.09596028227342
97.80062586613869 60.24246782903203
76.48729333456966 98.52329948496249
95.52314477233567 38.5203565505042
70.72387988252743 31.62473097303238
11.14878167093468 82.66955034701374
17.11086402175604 52.18812152213981
22.46319515593438 6.228318107413716
42.98028936334721 2.559392892383822
25.04610058379353 1.326521113196459
17.47438459536171 40.63788659777541
10.59804224451227 0.9780844187526109
18.89193813050748 45.10742516128355
31.0312293680729 88.93718100836519
54.35323664488438 29.27351186175517
52.17950666389005 37.10947711704571
13.58695656712363 38.41153647452743
61.27175604131143 72.52760251039822
40.38332752652797 79.84719989862319
57.17755703636009 62.28839309791966
43.37900640074391 54.2908594240341
76.0284735915011 41.37075762640424
22.90909636667803 10.9928985690233
6.111876708403011 99.37805489845927
79.62695187740802 17.87262439108587
4.682596233854908 21.76017670144946
91.63051578736149 73.43331226990844
82.44021386102249 42.28726708691804
95.59489368578555 95.60154956141133
6.112841979838255 38.89252043783263
59.9479763885714 9.942023427361091
1.004280537701112 75.29229744729443
48.17046107183635 60.57973715114343
39.21561632324134 55.09919206640335
63.29313002023578 25.67264480906601
52.52580137735561 62.07358964302654
36.20808072707204 97.61680868000379
21.89280107724046 32.17501295228643
61.13195204858005 52.48581689093084
82.0951579747164 41.270441749767
95.04807670921606 12.24479616390488
59.33554551538062 8.437124572039716
61.85800169180156 85.60214312025109
46.02312882146392 62.17392893781765
22.91197529742348 47.3634901028388
39.0081047505444 1.656857938874889
89.56738742392037 16.13355555119668
60.01694037281542 29.42946038125308
38.81202224444018 53.28664262083169
3.887512978938561 73.70444481089946
29.83556470616602 7.890555307510684
78.13174694404817 71.28538535612329
92.4607645727751 11.7149009209835
39.47587704743744 40.76369543197031
23.44097883422274 69.10674288416376
32.60757168748501 64.83708682022512
10.45751827514651 71.37333945659145
62.12104711957033 69.93385035963867
41.95194903966112 55.51424102224957
93.84924635824895 14.72186959213749
10.48861705996581 95.58744020238781
81.53484111766147 83.69373013658416
5.289072837936083 97.4512978571863
55.36931164802987 51.73264166840305
75.31916566083008 33.50838265803999
30.39147156207746 80.75264292219168
27.61724634925398 64.49169735972102
86.16521011808082 38.25998644477522
62.44470913630858 41.42670085230708
40.11333927339532 65.75147821411757
1.166995091679612 36.54511096054655
5.151548490065384 47.22348067557204
23.57976476344791 75.53405336653026
20.69185955962046 77.28070307205689
5.744533342918793 46.3392600426149
17.19887976150758 91.66537868559037
81.52754053850681 52.16359715622717
77.725666941165 2.587571252627371
80.6662420839956 52.71667192748997
25.60899035744219 68.2696547725326
24.27990002539521 5.778232048033397
83.02394896360677 96.12170426231759
2.805308252185954 10.58343584013833
14.05053451484784 94.71717747291966
45.43977863895545 67.38513927310642
85.84792300082296 14.89568546295857
55.20581673962437 55.87001308379413
72.24238331332215 12.32132200697205
91.6207133560273 91.33161678984979
29.97375460867474 78.77715804685684
80.68697308692758 17.61676646863982
12.89992715210005 83.88202651433031
51.54376430991105 53.11849760597059
42.35708487693308 43.18537778754595
13.61707521178374 54.13802699798244
43.77430991968922 5.342967019823371
97.22502505342359 0.06505868584982297
87.28476476417525 38.47667325813251
51.21362014774856 89.3542328125623
82.25341658407724 79.94497515922903
90.12050850564758 39.36606218939736
64.16657031684174 11.77985467596406
44.74528110627335 19.93376703696859
58.81249768550651 12.47769778819858
2.556973606700045 37.69959681040213
88.99865457084489 78.08309455730625
56.64159216753594 48.84754863436728
21.0306973131161 39.70236017023826
99.61423552786022 15.06875205832283
97.72128333186949 84.9390314740846
57.04801189860768 80.89224611457774
53.83044461365327 90.89890852524633
74.35328238703927 92.96546215512743
31.58910967875756 62.13263085673896
76.66451946008027 76.05200409148956
50.58943986181893 23.65509268113083
55.24059942082731 62.99170744377277
31.67187847521722 87.12265533134669
8.731857359725426 30.86527228549959
72.09301305035046 21.53836109108218
30.57024492804625 10.74326126907343
91.02932574526869 23.74258059193017
44.48067200244756 13.55789222063568
48.49036516134487 5.903385097241202
5.339740228999418 25.00066188576206
75.49989326725699 66.61553271273651
73.61180243330691 98.57491424666928
16.10942351628231 4.479008664924106
13.76905796539438 84.52229930983641
82.7563812873331 34.86759717747178
50.17373236152079 34.94758454074781
90.99823388677392 75.0829876619548
38.29995431227737 88.23544152989561
30.5431507379227 45.70057340209871
86.89896788744113 61.26814185056574
45.61469107707831 79.82555398033118
49.67984071061843 4.324679067035103
92.39854693910748 61.94246415100083
16.87780355155257 75.18446246459884
86.65235572643232 90.47644384467021
34.96902189149801 8.857617904891777
14.87366212429167 31.49947692780321
88.8638561617766 68.26831274097954
82.88010567042035 20.69838738394526
56.4131355744163 81.72211107330865
73.31105504075693 72.27414241095389
75.58308147101452 1.987761408953201
32.33741686200073 81.36467031283775
64.91636831340298 12.56637188488676
11.21470704023612 44.63326681256967
8.433406891468975 37.33268609080673
96.3120130209561 67.63635928011523
79.63775312915864 39.91049822109058
69.78620840712306 77.26748213892004
60.37384368781501 56.79365054368939
4.623241838981579 14.71758310822823
46.51828678658065 31.92092108121378
91.88963032494 68.55698493134481
73.88526069269621 57.96635404252535
57.276179832453 32.31645433914934
7.229247249668459 54.98390890004098
92.03777345014036 76.60248575374919
9.07986873510117 57.78868036529462
95.81841514658048 20.68011303757447
97.81686169684828 83.87512290696442
13.78334852595913 93.65488494963741
77.14474438376475 75.08571284466957
21.49799778096066 42.58034283718742
47.64551383892437 5.114147047275824
79.78942154875227 47.60720220985817
77.93250163771 53.95994698208467
25.49594389082758 96.66464588390166
34.16318905223621 69.35265595171914
61.36891150585182 16.97482029343877
64.39428073825579 45.47628731468652
43.84702744495841 77.7102177416572
49.33664456314096 1.033826460815365
3.795932414640417 40.60058325632858
1.329899025119221 15.94197997493132
45.75197755327274 41.52758299438129
39.02383180568782 18.13503388202326
36.35203833546505 43.98933021440598
98.73469221218781 84.48488919406712
77.88850526771422 86.20082300355446
7.319870354385357 92.18171833303832
38.57381950537034 58.85679296590798
51.72426881578718 19.85767946020215
57.99267713873569 82.80518833044127
62.17831943648797 67.81425846367216
17.49575818011327 84.99790360893155
79.33387869521999 18.89530256422896
5.282416726718119 89.04911918249296
46.2659043952448 44.29052638395331
31.93856933901629 9.704922635613055
60.56212422927257 30.31131897875423
27.24661356184123 45.67179438598213
17.19219710180137 4.721794129926909
67.90474736414009 34.33442981494202
92.46703364190093 13.66099658718167
36.13928216142445 77.38379272802216
31.28888497163529 58.30962235758152
6.14986803254491 24.27454597299168
15.56447439349603 56.19863500855701
26.33982564198388 70.45912740952829
17.28160205865506 88.02778865514045
58.80855021414378 38.62495735000982
54.61536741550614 96.2032295927211
77.61571570287401 89.62627299484723
85.93324777284555 78.91362164514146
8.110986787762643 8.648123504256027
5.525270894192741 62.71098919628779
89.60420147603787 40.3490586629618
34.8841035517729 61.80150578231954
47.85378859463664 99.90344078398776
67.42356426436488 16.91042361410432
5.787753040950591 66.52818024721371
36.22596011116572 19.58780938853253
57.68530106807415 98.88118380092935
5.771321883316553 2.582352754977073
80.80503755670671 30.99325687982979
19.39724739002759 83.94581665030324
40.9969776965471 19.03320335087138
87.13621588088229 81.20666222875521
79.41716636014104 63.89950948530011
42.8572853974514 12.38202639579614
58.21022837334918 14.16731346943146
57.84488878218577 88.20575033054634
47.499547838857 82.05057287826941
1.117687723428706 39.61677473123309
1.916562303364602 3.034352092656077
91.24627354044298 64.91301433641327
42.66716235388786 33.73619136279152
76.95307511715261 53.52510333049463
76.44834560791594 58.76977707515417
4.753414239744516 79.66432713610958
79.20606396026906 36.05673104799217
73.13276734887414 7.872542420733461
52.11114051691867 43.62575553537618
63.11477226123264 37.77247017428363
65.93325002854968 55.2804622520336
32.33916215322776 69.09925868418415
71.94478013879439 17.15443646458106
43.49174677045087 78.89678863905047
54.28081447022731 23.39373421658379
18.18699907823996 35.06785785026155
14.50959377854184 56.07070537537227
15.13794496283331 32.62447863682179
36.99481610481445 69.10589378383844
8.793646815376952 3.209747000818457
24.30454375297347 28.00475299437718
52.6102824711722 53.34708140900365
54.28211356906366 95.28339417396626
12.88421557593246 40.54454799307639
91.11416782345749 28.35548570075527
78.95676404385419 40.74799403566692
84.59073596553229 34.30089353813442
83.93108201465681 37.83957168705494
7.781305843549213 99.44968172760555
9.029104459628527 28.06196679520883
71.56032455728301 26.20563829497729
28.77120428928157 14.61989819814042
61.26712225732925 88.33704568837295
17.84508753275043 52.93059916292168
11.36398823903386 49.18055843248187
81.32349985766528 46.90902325367387
30.89173619550717 87.74953807447308
10.66178357641375 22.81475293319149
45.77768964386475 4.084795376355411
3.863381271662239 58.17161948267366
25.26374127570272 2.367510682341298
65.42730847835271 23.14324784218249
68.16095783867883 17.7984291374089
17.80373420850274 37.8523252741382
48.37295248869782 65.73288262428078
44.80701021076048 55.67254154794016
65.46749258221361 75.83514934303645
5.58078335962784 11.26744705412391
98.16896647988737 39.10041797899278
85.76728462316595 37.25832456962532
51.72542399404886 60.01632731911367
19.37700406459518 29.14280798644602
21.42470739489309 34.96121996354722
27.36642034434968 9.267563103789863
86.43985734381707 63.05583272257692
13.03590363185335 20.65429201137944
14.73026181750836 26.64225271041607
83.04102412885783 46.17391070221246
37.80002944061828 72.8267415957399
91.89119487244166 96.65445272182355
61.20404925961918 73.51311362317094
15.94965898547936 74.58965548663006
0.2643057763797937 49.28364616797396
88.14781597046381 75.03423898836211
63.27972139178451 49.51624389702882
77.0014032000057 86.77725166842536
27.49878893597691 86.02288332489826
85.38859928497945 39.03824113178965
47.05262450134254 91.61928211242973
17.84276618886872 77.91225804446127
41.90052042080266 81.32392634453326
45.88150218588933 96.70191832037422
23.69711501651369 54.93633735384118
41.03834652643839 22.07533766051467
74.36034758006467 97.86937516004068
25.42322388220606 20.57858999873638
30.93217008915366 44.79502571873134
86.56585457735733 68.53096580874423
46.70871493934106 4.588417791673667
45.05328521685065 24.08601426974885
38.70548080344184 31.08906980232885
14.50912967898157 41.20757291262235
50.55760422975597 49.26809736026946
53.20201663140526 51.36471191876382
49.99235335903743 33.88398622003412
82.10604611154427 63.00299839884762
69.08504899409087 66.38390224349496
52.21626659766858 89.34984369613146
87.69019961869009 49.43238877610889
39.78690325900708 25.66488309183891
21.94601447368531 14.60535239382822
0.9911856226423965 22.48488417793361
16.92703942527795 90.62906735067371
43.57587418154371 28.30231234714182
5.643899637097801 29.90805877822837
54.49879664894324 33.1980463054009
30.86964924900392 24.00870566798372
91.4672554570159 5.925448168259668
68.99997398425346 32.29797759070274
75.58397915961271 22.30074961484531
1.897034751936545 17.98297114998762
80.4328696022625 81.03504831436163
66.20784466985688 49.46519857075631
81.79327495250938 86.79442372004233
30.49810722837258 47.44745067716642
77.07395444030686 21.49447106607841
52.33210782140078 8.485855418644881
3.844131306732254 30.32261337444026
55.71743657559327 74.38781564935351
77.63810977538417 74.12001470633074
97.94577887913083 55.54419576896129
98.60297765696448 54.69217684856118
84.51235880470566 29.60351989655557
77.66451326406354 66.65057979103482
33.39702712504725 54.88637479870534
3.320076546836965 92.49055069315509
12.25995154211778 95.182766762922
51.51531948637675 88.46207243581708
36.74913074489034 56.38857369738819
15.75523129100361 79.90255339208998
80.65517726955888 29.10408661024893
96.64061458490799 81.28053968895661
24.40702645201297 68.39226928641099
94.65937447910186 73.54061026200272
80.99165441113448 91.70066875093637
86.38381074499125 8.423175980078957
97.35165046418345 96.28337061791471
11.24636650187107 78.29903072122956
23.10199248143662 23.55849522914475
49.39472976679462 18.18638950932733
93.59218095631668 7.804726794196681
22.1466465437024 58.44868329021665
81.78222798635265 92.47175341656009
18.26186228262713 54.6848196408198
81.11141862018823 16.585272622549
91.32919786215558 18.32548110219642
25.26679341565795 81.84831718481669
0.4697709392936608 92.83428225507957
33.82898055950153 20.75474527803651
90.04115221402539 32.98092455112344
19.37306385376956 42.52451654198543
86.05711622820893 0.7500930656016184
4.652941930197704 37.82918585384689
66.7140695310173 1.332099403641909
93.142858740083 36.96834094704181
82.79059917690905 97.15741340130002
75.53062589189402 18.37971247379155
38.87728084176195 12.68908438673375
62.66909046077343 59.30102920111525
64.0191022514078 78.27462893253315
12.34816936330996 63.10003913850028
42.74141608784137 39.33284073390483
86.18515099444808 12.87384722068569
76.77977436420831 40.46050261753154
53.84104685902072 37.94815311878813
73.87822474445385 10.95083502610212
66.75696049216303 81.13259268673067
68.0247080131662 86.93338099571631
43.03420419650553 87.84845651785551
68.03439038598621 66.19908438924112
97.88144958953002 95.12571001756874
65.64382298833702 76.88811747895159
57.85104461485359 7.354903038509867
96.82831354125258 0.9534447168465584
32.51687578018939 66.94876560530547
36.19554565752297 81.21124902042926
77.14332023158671 91.68860387265046
30.40015133052131 5.093264984700671
11.0109122594493 67.62286367540402
11.91230995069327 9.948811747190243
34.82892406131481 28.17292802709778
88.50596798028752 46.65999865007142
89.43713172457008 19.38468300196822
95.89492899489761 35.66434330810495
48.21491272477753 98.06308315492703
3.822254390779001 60.03547407520787
18.28959402659219 66.8215157488418
70.10217437207395 52.96175955088867
40.35969551838717 96.80706545408545
70.81241335293535 9.39876274947018
56.83229011459199 65.38841556288563
48.92147380798062 26.97154425982357
21.499646103899 89.06694752765681
46.92438464088159 1.511301853023491
86.78481112563469 60.1692994857776
94.39065810276556 17.19596427212877
83.55894674337992 87.98630573068561
63.54686462706107 64.24596660615427
58.63207066278612 19.55489461907061
59.35427649504891 53.67607958854065
35.08470919230011 77.75078965010526
99.59764741805824 85.36876104296768
53.20602292908428 0.4936330908217457
59.82212350831703 6.226913522125987
92.54867345274278 34.18012038248316
42.52576084872748 5.242062240086158
93.5445271336574 40.71694640650475
22.14261034969143 5.208587183099458
92.30773877132526 45.54873865068952
88.0506176609281 50.46389057088844
13.206404644874 62.36233036197518
48.20229279335125 43.86158056607646
47.48706653857207 98.91948239465916
49.63883712081444 23.23942346553545
69.55234688828369 68.92807968927022
17.3382459164655 63.53490162264665
88.79843248346539 41.12583877776716
35.13155845942337 92.72976844704091
61.08978044926182 94.19449461522966
19.98112324146683 11.19632007197661
17.32723801446151 18.74713562009242
87.61958939240009 71.77935434072363
31.75421492323958 45.69380786311379
14.62407502373493 38.22896998015117
98.26528358248457 1.96967625603528
96.98370727582022 11.41539631459704
12.8639944862505 2.628006025007532
13.82992895656743 43.3248761735849
75.83219857532343 84.14743849451722
16.89920468565109 77.37104327244811
96.4224795153856 64.69439468653262
28.30035611194097 41.89263411418642
18.26753637324655 91.97193059538321
0.06515819844656906 33.53674471752791
49.70367314797138 25.28766472226865
64.95581990330703 92.00033275356577
50.73026799669219 33.13762423303023
51.39537451117626 95.71308200841817
21.54556178585051 22.025888817808
86.84720794243628 12.13234357649411
67.98273451399427 6.408198957492479
56.33652641238053 89.08718781443983
78.95732854184553 0.06586266870630524
58.49225368009743 74.09228003765148
71.03978708913053 16.64267148783812
22.94444077989527 0.7005012937322822
75.85641769722791 81.81360455639191
51.39894169352944 10.42243990094657
97.62577754657507 15.28104309994852
23.72641889865388 97.14224531108326
87.92798461081783 37.50106092256857
4.833680009808418 42.49124839450878
14.33015962316993 29.63132703279618
75.31025821011362 90.19224073503464
18.77789241477443 73.09414607745578
92.94061962896062 96.59004737093329
93.55124367479652 69.96185482144973
84.65828684444459 37.06229849773794
11.52497058936239 45.57329164318022
80.72109995693378 85.3826922863343
60.32304120228249 79.03859613131976
56.96373419119573 25.19730146390181
84.91296276317343 60.39980684139291
44.49369748899447 71.17252764069922
97.2945957435992 23.91322145410826
41.55427080632214 95.28293157780139
56.11366813699659 58.9263300977458
6.592425041602595 54.02524630545783
85.26071591007062 8.511359378320041
54.0057587498822 45.86398630527638
22.91566917840225 90.28579860988529
75.01360870157373 89.01269335132442
34.48405929209673 95.45648839642985
42.58382425677542 70.06176763902562
89.95856432613903 92.45771180308189
70.51452601774827 23.08834434387965
65.1801052967255 83.87582349996421
72.69997549260529 45.10802862960841
7.600065651158127 10.69066641965484
93.17903502974582 72.20086991139165
61.01709834249293 0.7112087446379817
49.01993341945306 87.11340281732971
67.16537446283246 41.01492282121927
30.8886982412951 7.901538383676197
57.76372391097036 5.283404456659075
89.38441312544394 85.38844510543547
27.61542681002535 14.59220255968362
64.744282711753 71.45243329928697
25.66834080268708 44.63389679979822
60.66604457017534 4.589543892668164
80.42056722839557 55.64507330519219
97.2885483720795 70.3712737426232
87.67388509289907 55.38519939211237
75.0370160691814 85.73648549581493
97.09080748494713 61.00368988501362
41.08401197413836 48.01741031762725
12.75555400907233 27.28055472805345
74.90720151021473 56.14821107056979
88.59778548906671 72.18197782094416
12.15990932384088 78.8719855664301
4.970855972014236 51.03364682503555
70.86762161461061 49.97003326122077
19.46541959898571 46.67190424343139
43.68303680279752 56.14381475448356
8.523182409648779 41.83965036580695
82.23531759159418 10.74992125899446
22.37865700235505 98.67393777856444
57.86413504741929 23.51873408501657
68.55276888851681 41.63920765835984
71.01830877289365 57.86689242999181
37.91609474025341 93.09220750934809
91.56234709102077 24.56492790890648
9.558955559030702 26.3141471258137
64.48342596759808 46.45055926674766
9.417017654851811 95.2955793777809
93.61491653698833 52.08503046905253
62.11416143820911 24.50313597936549
13.22712578579718 72.90200681786024
44.12085146607363 91.42778348551516
54.66464460509067 92.43818535256577
22.17196462805212 62.8513860291395
47.51103135939342 85.64380372637871
58.81249724211587 42.73840143901351
35.57638971746207 21.55989866216517
5.843543685431268 3.642989478142161
95.84975277854834 42.36188803914981
80.48476866615792 44.84254195469778
48.55005333555531 19.70228077687495
90.37753869279565 18.84692555819004
61.25522292084185 8.582519341751443
52.17558667666205 65.20632515072981
57.18437044675817 79.02187854639382
60.95228951865148 58.34326688274017
85.29291388195293 82.40185393114218
74.30218539115845 91.85525032194163
78.57727561904495 39.73213623321038
2.828067944328724 32.98725267120581
92.82155883137858 27.60124835218982
89.13744366179384 77.11204747243053
4.895814067497597 30.6333509359155
74.86931390847137 69.42441600241055
62.15630856342472 72.00236723996582
89.30282041344205 76.20697255044847
27.32933800083143 54.15404170213395
31.08216731113387 30.95259958244836
62.96252333054027 81.94079919231834
51.79633637626131 77.6928413985391
77.17318196918082 60.44791786325541
75.65139795541067 37.37844740693006
68.01688292343164 39.51243486542941
72.35077234053874 74.23736645487584
1.516219473814439 98.10457194451111
53.49926466694593 71.57244449368503
54.18902863897925 51.66601432248736
28.36647488784275 81.21742300665403
44.58949857308046 89.33828798435199
59.78345754679903 79.99668171036323
21.08870406241449 30.36543907422736
21.92164590941 60.17072088613678
93.22748887487442 28.61095393416388
44.38725459284225 73.32327639084643
78.09420441161775 30.50234627638199
44.60309458389063 43.28913420832758
98.43824532669089 7.850147610428614
19.23405904859252 87.30030146779691
22.28726227273041 95.88434765064947
73.88968022219409 35.24087746984187
58.14926534934936 94.02853003078651
3.578594382514215 0.1003421254831804
35.45755354348229 51.44432137740314
59.0821842993774 60.19629622099222
58.19151929219451 10.38139207537692
64.08455152771629 34.71171609568112
95.62207177569971 66.8150786264067
0.1018854130713542 41.7734184421976
84.20181432138962 77.8236438124006
50.2049146587545 12.35541952779862
30.00733652249886 29.45627004990668
11.36141409546687 70.80742213231876
37.38304353619148 99.24471679263492
38.75804598112701 60.72030199944896
36.90429661287674 71.19967131082028
87.5672217814398 44.7182465651348
90.36869169893889 1.928290519035429
99.28458518989797 28.63656407357076
50.82339771560525 30.28603479241195
43.87193553642465 64.06141959419274
70.98179450878042 6.557243666789087
15.18591855395228 14.26349807969704
29.34788919150751 41.94166952486476
27.09393817321079 11.96979394957364
94.88598874973309 86.62389400753727
96.89665806157903 71.4059679292338
10.54602359137481 17.89557877507599
23.28207586514799 58.5615078968347
24.61533146325486 44.57862453139924
45.14757234956716 91.13130959333934
25.23377898908362 95.63932877948714
54.8640635536631 27.38413774748231
20.53158419241841 2.845215805251912
55.07857365488523 41.9186819098267
7.865979689586039 55.93276466577843
65.81115403474318 22.1599824987993
11.47793794964625 63.76427197233549
68.76962685949238 9.786620998138273
53.61284464452488 82.36950058688957
87.11233409132936 35.53707247966788
33.67520895188302 3.107019001742979
25.73044400562402 85.39559518540602
10.19902218701913 53.06430027227046
72.4522784043629 30.97565206572012
38.62510774117278 74.49726748110371
41.24631908946567 50.82005154499812
90.24640349792918 80.6075941030232
74.23391714041281 23.35258527006076
50.58465744401742 5.050058276913619
41.64034411398998 70.63254445494735
11.5455544625868 10.87716536364212
31.01177799547192 74.28303968319418
99.38346476994199 23.94146165153143
35.76840887057746 42.05911960124573
28.79832926945729 7.815233648766303
96.01917306585661 11.82361461220357
25.33663307361732 78.99547096995143
35.34939587605422 24.33743776678041
25.48782684610385 88.22010050211431
19.58179419873639 53.3788851521572
96.44808121328094 37.66908606345847
37.62966900580975 32.91146058298315
95.42019496717474 18.53292503168448
93.20405115496743 51.10209606853562
1.34313451256946 19.72764047976725
61.16153879858988 53.51849155650569
46.55977821820753 76.26283980519037
92.78824092370022 50.129270621711
80.83970005059579 75.91675584443614
42.11767486438355 76.34727962501177
32.08503817114359 2.234862511662218
95.20387386856942 98.34270286582662
19.99226645248753 55.25916788071515
35.35617702640291 36.41972693121399
58.55693554932768 99.54778586805715
19.74094537952456 77.82952365442874
20.59135669341919 99.1156392116804
76.76059167997668 56.63466601936334
74.74038676705304 24.24317745681635
45.88147659925111 26.00462381622011
32.60064080192062 3.145372135465026
82.57795163406875 25.19997936458955
45.51968397973077 66.32522741463212
6.676084210094182 90.2161643440801
27.25881203129595 41.84206223246531
30.92273364657122 32.6761088858315
21.5658972199231 70.33336629806701
62.11263185489229 14.98741008955707
66.4864594006405 23.16825457174363
41.15851297935362 80.5765485980606
51.48335013108973 85.77543696542639
14.78987882188131 68.36033625280756
61.17244078203027 40.18622381894185
39.7600684456271 49.66750038160359
60.15603879687924 8.96272677599187
78.79172536445672 22.01386782085439
23.71249855603209 49.28391063053471
48.69622188791229 45.91953674262007
12.52962258517959 1.77565489598978
91.84490278899828 74.47162776567649
20.6415763311572 70.91890915273329
29.79774584419361 16.678316891257
69.95023120981838 95.41812666089669
72.8910737048575 16.57470666994561
78.43882239224823 16.14012223798756
45.16477870167331 42.42420062353578
36.52030475786108 87.2057958021306
81.33427011811783 57.37725401911299
21.37949731679201 31.23100692054088
58.12996853143717 80.93029755005952
6.121389216053147 28.12762615107962
49.86655132925309 80.99764661582545
76.79668451276552 62.79692440118709
47.88928676472026 77.54881408473645
29.34916758722446 3.265337660071797
51.23641072155144 45.21669421681001
85.70009626636732 20.36623313036186
13.85044503193397 83.41357091709847
64.00647557009259 52.33662430863353
61.65031153133702 91.07278747112987
87.20800234801078 28.70082631271732
7.052972304706061 53.06713440533342
43.61692111670231 34.28228203355241
52.48827280115548 50.39952036077627
80.05547066896148 13.93132022340896
85.27380616660393 46.35970785538022
48.18668177945751 67.88876930511169
26.49309173719155 14.56838683226163
63.14207363948988 71.47236938335375
60.21328030813309 51.99631984040874
33.41741154637517 21.70290370264152
59.77714533971893 78.05515099185072
79.35751522541533 50.51382371670906
34.70981000184192 64.11756637851423
95.45867368802787 56.99058807107237
0.6705018610117696 42.68839901953726
44.53686285337393 33.74364507756029
73.76608194997418 47.6920523978855
78.79482705320298 2.885836931664982
41.80029960928461 17.39804305454073
81.04717364971958 41.1036465457669
41.43048597502472 79.52045514732397
89.60752921295295 98.84017828040258
69.02935147789104 61.11958119398477
42.5408279835979 74.32293631671129
61.59275888807113 46.28190316050533
21.920747011728 47.31472787469919
23.69107243386809 53.0067404266066
26.76600941266838 0.1018315700988997
54.67851851303232 18.77877297026292
95.63064164009026 62.61107830850973
30.78078455665051 0.9662229169606362
45.53976601449757 36.69635966950011
68.45446704208642 89.27003607004187
40.21036322774697 87.71006362945667
14.82906687311181 93.9529672795787
7.691868077430432 62.6199621860684
91.09470672418962 67.85084815142508
81.02752956600258 32.74572929307408
76.78431858180618 77.96598289837891
61.82691584241353 13.28353131870582
72.7765177218369 32.12359987122024
8.414554828843352 80.90386354836255
24.13728970732195 41.6990373001212
28.11269173399418 31.45809619703126
49.36478410972934 15.08108600007506
17.37400521746835 16.00312280100896
25.34225104577483 73.18206300203917
12.69801664244543 31.08044161504229
87.08396709981702 53.30348954620766
32.02669790130883 16.40520208745611
68.80024241775308 98.07957916040729
92.34776385535834 47.33375586499922
86.6184509054263 59.14421898810782
99.87219380252071 94.51701428486295
11.3186395409807 73.98069066313201
70.88802266280995 26.96881974095862
5.365488522936728 6.535348326651295
15.85355783321676 69.9539345239898
74.67437700226445 98.90144025603239
77.08241216214851 25.87730925061517
19.20067920785512 11.90158376576073
50.60565501956616 19.63246085500849
82.37524968274542 33.85583714539255
6.622183748157754 75.37345752508307
50.72415228311738 84.87897830998078
37.03424023042504 35.6280861098389
59.57606913288006 99.237214157457
8.122817443561386 53.06280957313722
46.73115224931485 6.669572769792709
20.4350344099179 81.5465383174942
76.10602344073877 21.24217348520424
56.51131962646679 96.30620466814555
38.0010540287073 85.4499830358879
2.143889293082575 60.99932939024681
75.96080212436526 69.42821866576543
13.73103861301746 17.15051301477606
30.93454481870536 42.9012617523391
16.13285083419943 91.36712621615246
54.26313906242622 24.4548250655212
73.63291958586977 54.59406670270928
81.39948818274806 71.25022620001512
80.00130517123475 40.93273612840822
56.39467626942385 70.73900093552059
25.9278653397902 87.1765684196078
45.70500109136815 52.77199442296455
20.4265226996984 36.84807632519147
26.91991825194144 23.9642673249293
34.82030934120088 89.5466011906619
73.63237382705653 94.68393849428919
30.93302780015897 6.031933948081112
56.68589400864595 91.38509588086085
90.57478591217263 62.08734281273028
85.07372909378111 87.0105243428888
81.08809566665195 61.08708215085455
15.73862208199028 15.20258542683964
65.41609337933012 31.04202995031434
62.28157046966588 37.39673227014001
23.05811278031732 43.5587233131298
17.84992861232893 78.99255909359015
97.50965700229609 72.33104508464507
4.393538239133036 86.01825718139571
84.99155006046151 94.31014064276953
71.8036243946454 58.77396676881342
48.82021063707536 62.42606991460057
53.33064547472927 28.955090222275
33.09970188352005 16.12197315747935
26.32098370792848 36.06397728309523
46.33194016560424 9.321209084821898
51.49218969943622 39.09216337926413
27.77411244864696 44.73964857982758
54.1130353287483 32.17984192491173
97.16205028911099 10.31876750377005
34.68189385856599 23.47099385218615
54.01086003583746 44.76618300844067
48.86847327396923 94.33813412562351
83.64629283135613 51.62229581849047
45.67040574419342 85.18896736569162
35.89921650199422 53.50461062626096
80.18611112398332 23.61120203174218
19.3223901546498 92.26215298937927
24.1483028708535 35.98281122785735
31.74800026470479 52.39124968562007
23.84163101400642 19.24968143333423
1.99588899340532 91.22687044153604
92.98954094655001 20.59662208108066
10.59491312582402 64.39677232780048
23.09481653097283 37.83759431993586
71.83340604886565 98.97341728207319
29.31510276557708 86.71256991694037
69.17270161013047 96.21596480862536
6.953080263884589 23.55560029082265
79.55834182893203 2.139872637311964
64.40052666496284 3.636772169572594
95.83522351025103 79.61201577164164
38.95375254051907 21.33624978540596
78.81650120498759 26.58531681804617
14.66068614639947 85.17710121149746
5.681993845909783 75.89840481381805
50.21642918733125 65.97612932854109
80.13662366118504 33.23353737608328
80.20634082983294 90.90974783626396
10.24290531315257 82.08167257614768
22.52461760622503 21.72929703670994
94.29335344430088 28.76959576664552
82.01613739862039 3.798349511348471
0.7203532084802687 89.8614027579643
57.06311235529903 23.015169247021
37.77886343696853 45.29398202583884
15.0153016114187 6.583279743635313
39.70546355871629 10.1072309097412
90.39639732182434 15.55556110708246
5.942906945610787 9.308466940261461
70.28030117400307 30.63191911736665
5.0578308832559 49.11046583115147
19.48942789834542 68.32443208055122
82.58521101421157 67.61658993951278
79.06305821418132 59.11908717605939
25.37921062821503 74.24555183432679
64.1015992648679 24.93166362004019
71.43336289965919 53.98567295490621
46.21110677783013 61.13339781834915
37.35806572004708 5.353430901092342
26.38376893277709 86.18850164755108
52.46230429657741 95.88186733793032
50.70885387866135 25.70940829841054
93.49812551942473 99.13529081527354
44.56654325682375 49.70764397811066
85.86559914696088 24.89091437915792
51.74293232558807 96.7088800055721
23.47959080736641 71.23201821851883
13.00280258494857 82.76631352030053
75.78839531580446 24.1627436829136
58.75401150616822 43.71112679867794
9.533522360696189 41.95219337125692
33.09398515174605 36.37760041068092
56.06734809891165 8.454881218304779
36.30321268967919 15.43195907105618
20.0109474856298 64.53978276964772
11.02871933858466 60.521209769408
35.75864113834395 52.49708490607735
12.46524585415488 99.90714887393568
69.13109014682809 87.53140627670281
84.34314894820825 25.90559004912053
78.72939939717008 31.34395875939415
83.54660472016157 73.08491814401206
23.48589877473025 72.29133518548869
12.26217192488713 28.9820576269508
83.32402407855055 77.27288803540449
22.70034275853465 94.12784891045868
74.87528812729448 26.07267233849439
72.91706592780999 15.49333630227643
30.85796560886612 55.06618879957902
52.47755900124238 82.28699943438612
75.71391279201026 77.96968438653131
12.43787676974295 48.85355637699193
79.80905307318227 9.335869295460791
41.73239783622432 14.14122027069266
77.24832426213534 77.00314351059373
41.40263829670704 96.40853691530207
5.152658921650321 91.84187594725842
37.20710177906702 15.9448617607929
26.0744389950433 7.904469574122907
98.83793053577099 5.713891149228752
12.28931807915399 11.63712776558228
39.5666743572748 90.87288136352228
65.36610944066129 63.61479514734182
58.38861935775391 20.54668004761512
13.44293321190317 4.468329623396721
28.8438274471454 46.6500144179464
17.94678998809 49.11663870701894
21.80004033564532 90.0508167169764
64.00425612916194 38.13612977805533
20.64919424025165 6.659560165578053
83.39023498182837 59.34532388404124
90.07335962120159 69.79557993695404
48.91776950491516 97.21000774956042
69.29012363207437 0.1853806679731766
15.78683939739663 31.87001682358437
69.30569063336695 76.36495970533035
41.14853571552294 97.42653392193247
75.28967590198872 80.82355976445371
54.66513339957154 4.864693961263537
83.35528232373281 82.5330662228633
45.9705631249821 57.40795251555502
33.26203764301015 80.96251347086553
15.95328734346902 75.68953071726946
95.82638865645482 87.0959828306891
60.01381133811492 18.26215185437239
59.50893499160849 3.134398788659463
81.30915483170855 33.65423808894529
62.87121272422762 56.78340055475316
81.00150064612635 26.29665286718822
27.98437402686871 90.23045459093919
95.12128854528143 30.76331982157691
82.41024694887204 1.889922006633867
58.40395985139575 0.5796800539112299
62.4654249548899 42.48401792259995
67.75863279017408 12.91225759072038
76.43665290019682 5.067325841814158
78.8226353684981 88.3737959852797
28.2555905369858 67.29596785202021
82.70249660537965 22.61945237375883
4.076701315832749 1.070442326110345
15.0220658608331 76.20073415846531
48.74806761709011 50.35742525594128
81.39398260713496 54.32932624814485
97.62959415091341 47.86731264751126
34.65143262747907 56.19941681698069
71.86892473322968 19.34652504992799
5.922671899682334 23.20689153742007
52.95803566435427 74.3110505536235
43.08661950958199 83.94933885956337
52.78407067247339 3.580750311623785
45.37005853872733 90.08920592089461
50.05551993997933 57.75638501210914
20.82284290487632 23.58704115331392
35.67442807491366 48.55799179413562
5.717231758065097 87.27988390000084
44.07652426608271 42.3352251157987
6.067489849029949 36.03020320273507
12.96412856661881 12.47763099266355
87.70790067603293 16.06135534954467
96.06894147330902 16.76163865610238
17.55690659421127 17.74197255877337
69.55447153122432 1.242472534840723
57.37714544757779 83.74000623519885
6.667104530751081 30.246774113822
44.34462001769421 75.64980530337131
20.22457340601112 29.84937615721837
14.03992373764996 8.153404325635229
90.22197851570519 31.08184797202075
14.4741485514478 89.28170093410748
76.15703672540438 91.92067529126263
86.02412099377131 62.03352259038004
55.08243720616429 58.76640591281782
47.07158965686191 39.80648192848916
13.5498543639246 18.92394683140274
89.36123859299423 29.09674810354576
15.86717487415485 62.71717827092337
17.04167661020398 99.65218858904264
96.24551421465887 96.41035333172712
45.00789337628034 46.01675953140363
74.71907939058502 10.28079653073726
76.01475614342317 73.19385866379355
13.22777050981321 60.07771353632047
20.8493782913678 33.9988492255894
66.91711401559627 6.358743463687661
25.89047998416378 77.39178334165865
66.49235507574775 54.41864841051062
79.48709992100827 51.62863479985535
59.95765786732824 55.91607915018798
72.16822505306895 82.85433097843001
17.09259347180605 30.66499489623138
6.839492627486236 18.70786626053362
52.19865792962599 75.0026565408244
0.8159970290976064 82.63892143271377
25.8074538630716 6.925979971085037
93.94987305136702 21.05000527280021
44.46784720122333 70.09620309193986
89.57677700860418 17.16560031842582
81.90545123280614 87.72186603873109
97.48504876299482 81.8567596773788
41.45153386508866 4.929331554941139
33.48610794540887 17.87819816887278
64.61226704643418 82.93068811049139
47.49283076402097 56.7262966508226
24.14950595186608 39.78309334219117
57.12072839994496 39.57082853242736
67.75604798619261 5.50150369389512
0.2214032840535488 91.74160084431979
0.8988810262064209 2.814944802089924
60.00275464060471 31.25560504364722
38.39323981909475 64.40993082714813
91.12479479802012 88.11487449365245
65.02426978539945 18.25879222071567
63.12800994085714 70.40559266241254
63.40594888504593 23.08512823859883
0.6425554156161943 26.99957295759116
64.54690132967438 61.65658610769633
75.98287839105544 25.98783125533589
66.84264123762487 96.29254530920389
75.01160225798262 65.66824883046498
94.76995295625872 25.13880911021309
33.56428630826829 65.50797900866813
52.50528538273354 25.7387534857921
96.86041220384472 78.054342698309
83.41050750301669 48.89150726312982
85.11614983262292 48.18342744993296
26.72271618457645 44.69209152018258
98.6039875946587 85.44989577596847
73.69290264309853 81.80774494601205
61.9789011301234 57.07982014269226
80.47816236731698 54.68132441826154
59.94019359242468 59.75393803211451
88.72049311679929 91.2187641884756
97.49242877275879 73.99065436645763
64.09646716389403 92.60542132180558
37.92779254294052 3.24726428661068
1.137636945078674 41.63358456256457
59.56949886323807 66.11360432777124
78.53923882279598 94.29026830760506
3.918225800664473 33.11627641302533
46.50424702060007 47.19403548048205
81.12165964897979 13.76318912161244
70.24573890613317 66.40761331088302
88.35632571336598 89.15526589659379
33.8241075525879 25.40117968251894
49.59143565937133 49.78707208651547
49.23264618884157 36.58728676052657
63.81528296526576 56.93496380173612
99.45869565221649 51.9608925852804
16.2040063742796 14.21020739032643
10.15381515943131 68.2691738472204
68.00923984735898 98.862167798377
2.147302378812013 79.02694957199778
54.69370176491312 53.69772468017545
37.71760247472429 41.19730582778001
34.26277426150037 93.34463592741922
12.27748003603376 73.45401640875635
28.29381586234771 47.62035699506093
37.21243253875361 77.03402507062357
35.07658267574173 46.48096849398222
27.18263442583408 67.35228501170229
59.53352835522459 54.85723744829536
47.79065556697086 80.39724423553932
55.16152802440615 24.99585347781628
46.31553606334487 49.06818476877799
24.74400816155532 97.41732218738217
9.358148451357811 54.94002903169746
1.005570451519792 4.877746678009572
30.86176514305601 39.21154259996199
87.70972226930776 3.203149141148822
92.00248793787515 35.10067465945527
45.70413011335806 5.141353444678655
0.3487217004684395 15.73632835929119
48.26744901119402 31.54454218963741
6.381654564912395 97.63994835808825
5.996568315186898 19.20609190840377
63.17457946074251 50.56267979819643
27.81629569935842 56.98471392482669
28.60253686839232 34.32627723353233
42.35446443154552 95.97797418686223
81.75005496907376 40.26122590824654
71.51886075812504 62.14670973385218
88.08132465621462 96.06816806232227
66.58820004530426 76.40325394689367
24.47452516975075 9.479615447707088
61.56983025643157 65.15126672190821
32.57945185839823 33.68809733421256
43.97664535598908 26.55478527112628
13.1094175604596 69.62394934254364
40.11830433453345 43.55532441871437
71.00149053357731 17.73374798921621
80.07872612739484 48.66804398705759
86.95271664550562 78.93563843180399
14.11292678406659 74.54357664282334
86.5012895598644 25.80587613621769
44.92973995614868 29.67171651445844
40.74350063917553 44.30012091034382
81.35002124755205 18.40356630639824
35.57151341107531 64.71048389494145
77.58979478817845 70.35859589632713
17.5853955496111 82.89943426359703
1.923999234465445 68.80337277081229
44.99133721648266 80.61661509212139
3.796338829532013 75.88667680526866
74.51896497354105 19.95139831952656
67.48013634171274 64.0306015421248
15.65782750194344 83.68813185909528
24.68442081224262 36.94081009794445
54.00744730966739 17.87329051145849
73.31749277962608 97.5096046742524
9.938727522819775 38.25683871629394
43.65099774370898 93.42892006254527
2.710427207085372 42.48186057304169
20.13503068387685 91.50855113500656
61.27446183821142 86.4910964964849
38.38073433637099 42.77291051606326
73.1778068844588 33.17348743648833
19.59880744556963 50.55308983058834
13.62556204466023 89.87062740508421
93.28635362383039 67.36440126078298
1.625350062155254 16.96439505356096
61.3586531202528 92.11567111505876
29.13327580716994 74.51924030750591
41.4500005069586 74.61195417834664
19.70268609256767 59.99214231018097
49.21371500479842 40.38088119182618
65.14068216726923 82.02742850833287
92.8608248910831 3.521839383635509
73.99205585627067 85.46848491484413
50.34314005070737 55.85325578560999
98.35686325555527 81.57872697662084
87.10707462374175 30.6725380404655
61.27143934872792 50.42833405129277
18.89481931417096 64.5681510330668
31.56104415457182 31.856289101017
18.59809073476157 25.5737642253971
92.85282268580153 65.64498545866422
40.52744911678862 61.38990485186099
32.0125577802292 6.072899856260169
89.7904002447651 30.08136404085538
83.12554809133829 18.58215127093484
7.754123517089202 90.38835974940196
27.42036795664115 48.49199817066904
43.52921003016307 70.61093734267141
57.82073327372457 12.11604926867589
53.28019775001022 63.70010893460777
16.91372934866952 94.52187214489216
11.75134019460877 43.71198091742219
64.77270852155078 77.48887722980915
12.20425318191703 57.51890829145103
82.05938241472555 32.79202303411196
22.52323062083816 70.7830827920224
15.49004931116876 40.9979547600897
93.82745247627085 75.37103941113826
52.18844383020721 0.6065864435242755
12.22104341436112 32.81469058256541
98.27013570142863 8.919164963100203
66.65606768334277 10.2836239525133
99.3397866563708 56.75392697237078
30.44865624570241 54.13114121299675
85.13190574025782 56.68853504616125
80.43593942654245 98.62538020641294
4.090967451605815 47.07987142279708
2.109490299810429 72.63161341236139
65.79783720314019 57.22562640706062
51.3700230234755 82.15974061655744
59.65920074298208 83.70836182306836
28.89393840263895 55.11293134659277
85.04724514761332 11.26364623814884
81.97995116457577 96.44233394271485
55.36979927729325 30.56775423934376
26.2588379155603 37.95124744344658
41.65172664666935 53.69256550440977
25.95342397520566 82.60106898127718
33.70171934644237 88.05429343390247
94.11391850583217 4.912935196592755
1.254691976611018 43.63217980706428
5.542661193939456 82.40997255957714
56.38090769568023 52.17503180774719
71.24605363351306 47.96789986766549
14.34723133687834 30.6502792407902
42.26997802435678 87.09954529487123
10.3502697712594 29.40701578884781
7.883427973892107 35.37291748723234
35.26179735471439 0.1712922102327654
69.43849801374394 52.27599187159631
16.68606491113868 97.45095569029175
0.2201721098535232 43.70780692470314
48.83934588668378 2.753574228530867
95.40491715540426 43.3898483893235
53.60764101452327 12.13180918914424
51.75770252118393 3.8355950666837
17.91944408825169 45.29065461978522
71.77577375787168 73.29783971454046
50.99126568017343 34.19463122228181
83.85332236285319 96.88194960104282
42.8017135719592 99.57798309061604
87.36534980667676 75.6746698530457
18.27021182917573 65.59548201737483
45.36556386191766 27.82308825369243
0.6848463849189526 83.70779210897534
80.63401952613174 84.30437729224504
87.9553113596823 0.4113906750322872
87.66848936385938 90.79790181476174
37.964501813597 46.24510022555519
60.56664670612622 65.62940084486404
76.34604566673454 36.5481202035407
12.84315370640986 90.52211572149496
9.668038532381106 52.08438727095437
75.06209262946656 7.527637070785674
99.97125823697318 27.80768712006842
74.82483844070526 6.506177095125411
9.382390691715525 79.31538151009623
42.76452440995453 31.7194183062006
26.05347212509854 65.52375056490686
20.9683700647338 58.23817312212693
34.36347407135983 18.48848365130101
95.9987070496244 63.61633439473492
89.95268668350374 58.21618229740218
54.56436579303677 40.82369880215306
71.31696299600576 89.45605458191561
81.45516715813712 55.43708796903224
45.76626743328109 43.38461294461579
2.083430611750936 30.94848660777365
16.47934516525076 86.47747845839386
99.97543311735386 90.6548660858968
70.81695776073721 98.65627377411505
89.62948600150591 8.144217337526916
24.79243923876583 75.84502136103617
75.53306468908663 26.93564429050118
76.67310347755632 15.77622555302671
68.73908101036118 65.34497015595093
19.98226783142482 24.13037625867848
34.42034233130982 80.8266573908459
45.1467434166139 97.57956284415593
12.46729247486645 64.17182851264397
75.75675468663211 40.28814567330404
36.25842367670096 95.42519065836538
64.38613867989152 44.41172037012911
91.29879485080666 89.17147864278311
13.49494922469972 92.60093120129302
54.70822907696445 82.46260218941561
65.80791184389847 77.9808231954901
68.46760914021922 47.4677895480709
29.27865699040111 67.19341324410293
72.00386839990431 87.64408139773761
16.45441974077436 40.76304461549149
91.47035165504555 85.3944184559043
87.60900635667194 66.52584065312803
92.0717389285157 82.84915857933973
78.50259394793009 57.99929461981013
85.3669685366566 83.40943528378355
71.23557668012306 66.35687245756073
20.27133629622832 33.03322447460982
38.83758990575914 56.09006099320187
23.49873973443512 21.36009346314661
29.88470141140267 20.09975253110318
52.94041009672855 39.93973552263661
67.54782755375665 75.67620138921603
81.16951988628072 95.65625606446139
14.33398690972225 22.07447003453741
45.45663507034508 35.54485171188473
86.66494207453142 2.810827177369592
89.01658144325027 64.4944012238528
31.0002428889241 16.49729096549465
11.98290445451499 94.11544774102106
1.530056935023709 69.73310620991548
58.37523997459063 92.9702542551655
33.0002437968046 96.91306573509543
97.7957228605091 40.181426615458
40.29280814868724 83.77433568134546
38.01732223666921 77.71133549161377
59.38599625767324 89.03353795762267
72.10898298763459 28.19170612938624
51.74313879263508 57.04726258712108
6.385930347060755 25.32812009638218
20.60494466593071 76.17278154917047
60.49500096890494 20.02821890733352
5.032780207083839 63.66105733391112
97.40188925566102 67.48679760131034
14.81711321138672 9.789364774599274
69.73243509579581 65.61788620127318
18.02979024932779 16.74924857638448
31.75573579604772 66.23305011948554
94.920249781908 83.43228514385686
91.22293221399705 43.80157919368427
60.13905415213639 97.24498123012179
42.98353768729213 42.26540889522673
15.03404224927224 70.62235556135094
33.46974410899772 83.8135963105898
44.34460869312939 74.49727696276948
70.34105419389904 76.28807687951425
25.51615039246696 9.740283391883825
89.18057331324825 82.12208751542504
29.11429440791996 81.91192089676105
35.19432308710946 97.24445738461033
53.36782544810501 8.392760690243405
40.7729289237199 67.76936337584681
26.93754703808109 7.078336047607655
90.15684515710595 83.68796095570204
16.00892995001273 30.94469603099286
20.80873584373002 60.0588142795777
27.2498555792694 43.76030840897619
95.84222994672641 82.91073970396241
9.681540694951405 58.7113330855796
72.89391508382728 49.38190313612827
3.231511563784987 67.54047782713891
80.83666182993719 72.17128064317713
8.459221340772185 17.32340691859748
48.6907380555615 23.88349617700462
7.772331403517004 0.5076952990216536
7.293394817492506 11.74536142123817
98.17003307641826 91.08832149389785
0.4188093779169311 45.58431381172166
72.40498475481709 22.5248800503646
10.05324081564224 85.40456405834023
17.48374385640691 32.44125258054748
78.92420754515392 45.44521639547045
60.4413165991212 66.68433409396016
40.82439407328 25.74213227832979
78.12979278242308 96.30569562116494
27.27847174232547 79.75146787047855
38.40403345814837 87.20795238779394
46.43649667341705 60.06826813559889
41.0367443576019 84.53521261629159
34.77447750553077 74.1521833178334
69.02895454281605 93.51093492838034
8.485357978544121 29.8269141172611
37.78410649748087 56.23680631913226
44.98743291130355 77.76933724782275
74.97924156587771 62.46945660495722
7.715745334846355 18.05925337336945
39.37944243215546 42.64345656364353
84.61830027717441 39.81883824863126
68.31759073081422 80.12105975484909
33.68077329983911 15.23240097148119
11.67195623908916 50.86166570979859
73.14622807953673 30.09014689789437
80.29859210404513 74.9867920248721
78.14940368158662 58.99528089429526
97.5673081783717 80.81136981771903
33.66809358199826 96.15156765712247
61.96909878946554 90.15941469794876
90.6131929943589 99.08954150607285
75.38967236294553 29.73825790951333
20.94733125687394 55.0414241600452
52.95034060811949 9.378497025033251
49.83269127246668 61.99466261083094
70.6902218730889 65.27240805983425
36.96668045833044 92.59673010136751
36.80137357212816 9.465741761366349
46.65049214142167 29.18665927243921
75.76482195408549 10.63457484219685
8.664113814451266 62.47686976048702
17.19764191401974 36.96984286825928
66.46192166559906 41.82953114379177
81.50743617253129 65.78128263165293
39.32520476184725 7.321300184273992
51.38900494228665 70.70173178761294
29.90013467692804 22.34828809147068
41.95759422664543 1.117723628387723
85.73832604299024 47.33242723455967
56.61372678765398 74.95681579573338
42.63209255597466 60.58303497763581
98.89337164456947 60.48481386066386
90.6627961365085 56.55419204474723
26.6066377519489 83.46870968846923
78.80225598989941 85.50335403898819
41.31587606629215 83.4693429376177
96.78514404305236 97.29900805822112
18.09604302892003 55.63158066009086
43.94409968600282 47.74993084199491
13.26167595867317 52.3676940593335
66.83705057215563 38.08774915720414
52.25004705996866 86.58106708699714
57.64327301716317 35.03694580502299
80.46900453835165 82.12807541869213
66.95720342758418 98.51244038772968
95.93507913297309 77.41945176714101
99.64598967734575 78.94558780978129
10.18716125403721 20.73036552587974
32.76986385783526 44.96379157899749
99.03155139485224 50.93005743933886
26.33122561416879 20.29678869709584
70.30671157730197 41.15729641486026
11.80693039362485 98.12930788849165
29.95932306800885 73.92460321716344
96.91995896359958 55.3665838643132
8.833168833579652 15.49001564566643
90.10507444570148 84.62465207128335
72.61027529275972 51.47087996061504
74.65668885788054 17.73689578940191
59.64982406298027 87.46772334815132
6.975793624533202 57.91606551638216
22.83357664055459 57.62835022210807
34.03963733935751 41.06524086679416
51.37198019150129 75.66544227028282
33.62859505701122 7.084529622875257
40.02695399216971 6.522958922945415
58.60851022106964 3.727551211982161
9.455839569231626 45.54323095398877
18.17903889848505 48.08906978244278
71.44052883031362 90.51617732649061
39.96581938872214 52.2604453414577
15.95781238293751 35.23470227363619
33.01572694632691 9.45676267815521
38.50230169973251 83.33772341638988
38.67689336339247 62.35843107578352
58.59048770600622 55.07374501432897
2.572334324285061 83.98536472459391
75.87606849747449 3.012787490839664
95.57108398152469 75.2054761846892
80.97916789593523 77.7090271417089
11.23522025856357 52.90160343636937
75.18858776585107 82.57539520729991
29.3346635847129 40.03864143494306
35.30059767316369 60.77873903270116
69.95413743500932 15.17271654760072
63.06834510295825 72.4590213541515
50.23878931860386 16.62162702487684
3.318501040686348 45.16172049801749
2.767886168438285 77.50089286667166
59.82148833179738 64.00712676130961
73.25423476924323 68.46703855226178
54.95925052134411 94.60097477707387
47.46699238121434 59.7521552124693
79.26163130600352 38.89881938849411
68.60043528693841 73.62002724208422
64.68319321018035 0.7475412749316934
99.02832125066317 41.93878759576671
64.47770120563273 25.87166431693772
81.69349316847321 7.046002843099321
62.91189304175083 6.234190874773748
23.41060322257324 9.224742192030767
78.14347380901589 69.42961635644757
69.023291540748 39.80373626134408
97.13443484000688 90.72531865114188
1.348564815965199 57.08557759761396
2.389214796951704 49.6338920005935
34.92896923975743 4.138664539440073
67.83477597521205 15.84330826136981
40.27239442261133 75.88731878839899
99.197387313194 91.41193148598596
65.56234340352846 46.85454371427804
89.19142987064782 83.21227279599238
96.48843261554786 2.648861439565122
32.03059169585039 61.0825865866834
76.4327471363445 25.03143498644137
60.50958328514917 23.90211518604587
92.12155438487255 88.42323827427319
11.80072284698666 86.55409404567634
92.88729322952076 39.81441832706509
31.88677448456803 39.26939650954311
89.9587244706218 74.66505956945628
71.01703283544923 19.95341178414448
62.00789403517895 34.80709426556475
17.68861055649752 97.80006963140987
2.981058151793603 53.46490880628474
38.10558815303851 17.56318043028543
82.4714252945582 89.38324419421664
32.82307353006015 88.67514235513462
8.278974705005821 84.15870710729753
98.6498732522069 79.35271599793046
54.97166742513421 85.34497935253789
51.7724769950442 18.01008491825433
91.27643862803706 31.20396729597966
99.96294968215787 97.17558732361458
20.73057344162847 56.03383623978962
96.58495654205954 31.95644240650109
14.12683579042271 32.39504580552141
68.45568953080685 36.63978076771738
3.709415500054885 52.62609603579301
60.84759776053924 79.98249108080556
8.549366522871646 70.92703892635291
14.17007590745045 42.27389479122967
42.47484368490286 79.20140832560872
95.01519360281389 94.64213270953273
32.43467004367174 93.57703158184127
13.13147497727664 3.582241639498469
63.69841312785111 77.26152483033111
44.56705819478761 14.59710483472473
97.11736543667587 28.30530123085657
44.42538122048608 79.67238859414717
78.00240086204109 79.89747858349982
10.98489814188185 20.00175346042063
80.22833868649487 49.69955973325331
57.38133171338897 60.20645428006864
7.767199974689976 2.649363386252754
88.50290757852892 40.12855684442465
70.69280541122042 47.12143544378957
3.109210936004654 23.18422596868666
0.7970571774250945 35.55277499486674
72.04130579304623 11.35727876771954
36.32669779216257 86.21469169056073
41.30326984825948 45.1762867255705
47.98492233955582 90.15038117780688
71.20727406090703 41.55669317876043
26.067071361801 63.7165919931971
84.77886875937294 63.94661649520634
34.32020084429903 98.22202322971394
90.1355611427924 43.72253018858364
16.17465692202271 55.3009515739657
46.02678269445496 46.14627851086931
0.9806798306160619 90.95465830502012
83.13058040536956 68.5190625262354
44.62841724945586 28.5915406864901
59.36996343844971 73.59190849301285
56.71845125469375 47.73462582980524
66.38073151153425 33.03634865381175
2.584105897658868 26.16891898443713
71.82423684569979 34.79598721735529
40.26911101355737 54.89256365652266
14.79855673662189 90.16106309079241
2.218712451134394 39.62447059616503
49.72074823915274 77.0761159622698
51.39980397484862 18.93796435739836
29.78448489912671 66.17494989062664
64.06755701722591 85.63103023039753
81.36961992937846 73.08067362047936
11.20366178984222 81.58073260092591
64.04115642344458 39.15661803540262
86.96211535550323 86.7269395275945
99.36204157433565 0.05597744900858127
93.85318809521078 0.07608404949205019
99.97274482491611 81.97242210126775
10.83466692334592 87.11859530427611
71.66328905730829 71.34991013508767
92.28456403033751 10.6302370471006
15.96217409023248 77.85867683776661
92.57927745224762 2.501719777220369
66.38635028355789 56.30910566749623
23.76075461934388 14.01831704170563
76.59723040818267 31.66235473428857
93.5236214559644 6.749057992922628
11.11314773325579 9.249434068747391
99.70930726444483 21.13131015520938
55.81878271482554 57.95231862434692
20.58675193447345 69.8829287061787
93.8761366025365 27.7641523878799
26.76101601330818 38.93207972844149
10.12190700985253 84.28061419626691
91.25488299704777 80.22225268933425
33.26885393619727 98.02302639161066
27.4197916794764 81.66111798980624
68.57518890631988 52.65674815707595
55.46207065862785 77.50020130221147
64.61277162593612 47.33954335001017
60.33926059418022 67.74923026118343
52.30008532265929 64.13634065794922
8.082730099106726 40.87180605366838
42.62548122238629 10.22297339165105
78.30237993067541 60.05860485024438
32.86453600721221 63.80051155945206
88.22199818699428 23.00744297333675
74.19605683025685 80.81792323344668
68.19019365780451 46.41830087872385
21.53568372099774 38.75511965210875
34.45417272177869 85.35095641009282
75.31537924320696 13.41089745111739
13.07612670021098 8.575645387693699
53.70630454512849 60.45816355037561
92.49067917488505 6.32349409828226
46.39610068911009 32.84555502421454
78.8738877707588 86.52982569664371
6.801073569607781 66.38370350669615
89.83722405908316 99.8818148316425
82.01562993286322 68.51797009178195
10.62040825389205 26.64005451430808
96.77057908042859 6.500244909085075
84.83294982415916 43.65505223360718
59.79651533345029 42.12058132044792
67.0787169411855 60.2564566785188
65.10979358031368 60.84391781119517
52.42446971967694 52.35740019314085
95.88821447076882 12.90738996632653
33.19935794206906 69.76366747736675
43.90953795216654 29.33782918352511
70.52218706557204 81.97617186187729
25.75434935710875 51.25431984656855
34.92751346519312 90.60610668708078
36.58965074901194 29.06139550547409
73.42655734472061 60.12842285316599
59.11528775804302 61.31055757685759
49.26812151246363 75.03756463587344
62.80395602904076 10.17664087394807
56.44672461608588 93.53419398997796
53.63124423207839 77.51213331223947
89.60476534145914 60.34435555269115
49.19906835861638 78.86377969187335
55.5150964258802 93.82684599827935
1.761810308023783 29.92831077927824
33.81467502030217 31.91957171752322
71.96577340544778 16.07825205888036
4.45378532548539 8.000983010944609
87.59854099821648 5.5278048152646
47.39365929518372 28.42151627034704
4.516870644075828 25.73103897212254
36.51829679871984 4.625069761984116
19.0206981928507 95.22041732994275
49.71762388827245 32.80431298511986
97.91428492601209 71.26562909488368
40.66505215580074 73.6005819434959
93.02363805537098 35.17405699149203
26.17719806679117 45.60921359969522
8.44210961351825 79.81535361830039
8.227873801665835 85.24743755851914
43.134094482107 4.544689798470403
16.89290072363017 79.61371737542981
71.46237878641787 78.12117459537122
8.187215503946353 86.34434161649547
72.67918396853041 69.41227384962232
51.94943617167183 61.19703022727909
84.28001482589818 81.96151606523647
12.0030251202145 68.06466975875382
99.92705961482693 22.17573677572341
73.6684862084573 9.938459474696499
16.88409897084163 72.01484049095048
13.71209864444018 85.61160813287422
47.74789027984598 50.14531018834457
54.66960227091575 21.39326218408407
59.96449599820964 27.61091378265239
92.23873390213924 79.71165845344365
48.0053257625213 51.17773051032389
34.25581181800066 7.98670654035302
43.48742469258997 73.86228939857266
57.58863007249199 3.26302363616149
85.20557006355102 41.85138571979457
23.59560739477888 33.14886979429001
28.88801422588564 1.10141418640176
57.32825683289557 87.21645513635704
66.18058645345229 80.22600500790715
28.7289279707596 10.58781156654261
29.96486772888102 51.36692966929789
79.73626618556695 14.93468823649873
63.64530318781367 0.4829722125949652
57.85161711619467 95.07695412730654
81.66282263327187 34.64508516142219
85.95891884274529 4.709734877005241
41.70407701627649 78.45946910270133
79.4059017352332 32.24787266230376
20.60176669666734 93.6034441534249
50.53659907241168 80.20597985643754
95.93067871879779 32.7774447230473
89.58266696219681 56.2591390709303
21.62078811006075 73.49132926409546
61.05397482312803 27.5180543041719
55.42225228679431 78.55571554934451
17.08722834619267 19.78484440588132
7.553141909218359 74.85342317561945
32.59929520377976 86.54703310944969
99.73063694591063 57.80046826900279
42.03635293414411 20.6279989271366
96.1377061905451 46.23368048127097
49.40006779056299 71.30617898083429
66.41079596074837 19.99496849198048
43.57711182760326 33.20104002812541
91.80937981118157 65.77158639193037
16.40367554866792 92.41897821899566
11.02362498962659 91.01614785066256
19.77615308488896 56.35319044722273
9.384309442236908 69.96290460002793
88.60016046719072 17.70151332496571
3.195676017194094 19.29638660436296
75.6049251211418 51.06057314243836
24.47075810019312 66.38749756215292
35.9236969697664 37.35284545484677
95.25435118619004 64.24001505472984
51.41205013371031 98.55022723751419
90.18940644493836 76.71932846246924
55.980446233991 37.82094183250668
63.64731488502103 19.41529074547609
65.42415913569515 3.89258477043454
23.615957464104 36.90467800051547
98.6787033179524 47.90414943096567
73.08198048735647 78.99221777800514
80.09061698543923 16.79554771177414
69.34308125043708 4.148738175395072
14.94765955560929 8.742008505640378
79.61879855606671 58.24916961478112
64.25519306871433 14.59701748998065
64.86302905574976 90.9342212752217
61.40096627483842 35.69160444173514
22.34189084995502 76.99989089657241
87.64995789557204 18.22610055787359
97.6929213614049 13.09572576721035
82.63920161720877 55.59925975317533
33.6530749531999 35.49362965532494
74.58410648033752 47.09532957176001
62.58878046365771 75.92784819617601
95.61101056035484 27.13307713591216
43.30344815024037 86.80206841022476
4.71792941065948 80.76949878375403
76.52389005432475 72.24032412791563
7.120515206879971 88.35811723635886
83.01217799677735 19.658903425263
67.1944554101353 99.54998083246316
20.25106429887333 54.20165691043455
20.61578306272985 21.44236717545266
69.04657031873268 86.60468906530063
3.607620391525307 86.70836600547328
73.00583899064301 77.09369406463414
83.02722284421159 24.25361784081779
86.62942264998765 55.13380813277661
16.24420182490619 29.93597423714083
94.44707796697824 66.92558097128548
85.040510143034 30.54096720814589
57.78530868408136 27.79790451439437
44.83309407757803 63.61690445018601
86.6433729480719 19.84208244744562
67.42104114730076 85.88337965626876
47.84565970250535 11.6608020946476
44.59965906658211 81.63007155510705
23.35638813077152 92.35222863302916
6.753561751627605 38.02786318389782
28.42476839980662 62.55272982930686
72.75998226625786 67.49635328058305
11.31457959033493 37.14634812937877
74.88683576851031 71.30620689051405
70.52698166114179 10.36531009676292
19.24735052759321 81.71075241083106
81.16773286868232 10.93490792800631
10.47745415813237 63.35155032814679
87.33408435078171 64.85995314172607
72.15196672098767 70.37075188856168
33.30891084945299 31.02069156908718
65.10877982053952 94.14427631524715
67.22570482008658 35.1676214829751
99.12279795400309 25.80869788745028
7.597074097661228 34.38275432164271
32.38393190910524 26.45953482671998
42.72288721435261 16.81289841047384
25.70544033288824 40.80657601928717
8.279800767709515 47.42011218473188
97.61647369286599 2.908812086280493
30.96177875459336 4.153876145854266
93.72931671357823 74.23333268379142
4.938903418278214 61.81872311491664
97.64667116770667 57.40437957460077
72.5007771310144 92.04841641084796
86.53260387563869 31.60167637834228
84.25797433894004 68.51841661153593
8.479962323030808 74.34501617585636
40.77978048229044 93.51314874586714
92.84766492149927 93.90805349934044
28.49739071931876 36.15853022388897
54.6485963982885 79.2412630425173
7.192049636766302 24.61054703144256
79.42920609373351 15.95314848390523
64.02787332966589 80.14633302320973
35.92103688271936 35.55216099616803
94.61689403021083 74.72805241122927
69.03004130320087 24.69515480796653
51.02537440775703 54.94730633313424
87.39636949970763 39.71486647643609
70.54581844952213 97.57101806969457
39.27252243458665 34.02700458216095
36.9596954127904 11.69244828901622
60.34220204890935 17.24326526386781
93.39541526685188 31.4405844932978
6.786135851885369 3.119275304628395
32.66925954005124 10.50305025629115
60.65274950818811 43.64657035830295
34.19900988997476 50.12247661887196
70.69702056769813 92.22902783436552
36.24746340440354 16.43782819027994
92.60431624335796 24.61902863654425
10.35411622033324 25.60223558191364
11.1469508058902 68.68596924022282
19.27127952244112 5.339422088878989
49.25028740424726 66.37291498914487
32.9896982671961 14.35062256044083
59.46582514200485 39.47669239802381
39.71164360421911 36.89892115690068
52.58310095066032 14.00823995445112
96.63282192438068 34.87284349902129
98.07798524919221 22.56112557608206
62.99122510064058 87.5098251791629
6.513440325020779 52.11248679959912
88.79040213529537 73.23906833973167
77.1278800205364 32.6471689842997
2.65733016746506 17.21562921678009
78.20828454238051 17.15142039678472
97.37461107389578 51.61124172988482
74.41798841928731 66.59406794137162
58.23452398503507 34.0964663041985
10.82401622069866 97.7438430277255
42.09508059193678 48.0881616321408
34.32434261678513 32.82403232629479
43.37656142639938 24.48602065115659
9.544014636662611 56.80008731656385
0.2480603415575262 39.09484327444013
23.01409413699917 45.4474628214178
85.50720853956932 22.64805949787332
75.6047438814267 58.12164925366316
48.37029738546334 13.59347814829716
26.90614641801589 35.16187307609092
14.21672473708721 16.25021865405899
66.61282840085205 29.18802314082258
30.09624710646199 58.66087299200279
49.77269103016101 30.02909824781291
17.8515591634203 98.90237160869412
12.03917689389419 16.35353312422132
69.81418758766772 34.26763472508788
50.39035710198773 6.040874572516467
90.69750473731874 7.606316281917106
93.94398991107499 76.43919130434088
85.96629017270223 67.63092246681157
30.7321217650577 36.29774052854086
43.41664438714234 74.97511529171075
74.59802217822673 18.83991651951402
63.33392695518023 55.93429515248668
2.792019190523494 81.78519584295712
22.50904951597687 34.98132472039047
24.23466005279856 30.06860836809677
35.13492262483842 68.92909933711378
0.4611711135650405 24.20614208512555
2.986201621534609 72.03615281030176
20.33496322637035 5.632456484861419
26.66987106547635 26.09312785981351
71.25158248509821 44.3913560527365
83.32719755631729 90.08072196619641
68.58417557947793 4.863369558232963
93.06107917622258 81.28581061976787
38.83292118176132 71.30666014099191
3.823533144375344 44.28381189830206
55.53202686606805 69.06906645253815
83.98388408296221 30.5247927049935
59.52100758960108 41.09690865112974
75.25049644583041 91.27937707954179
78.09245270772539 46.87798737070844
49.64789904821684 82.77668662711582
49.27473464580691 12.97544399056776
91.098827410685 76.15335921682833
28.91052369156624 56.92727376086592
47.12371052919632 0.6282281596070647
59.29251204574037 14.51553242666845
59.79481689899872 5.211043127776003
7.711251438583266 48.35652129635418
42.88237084832114 44.13156546783752
77.26913314011095 45.2555556958096
60.53874766032954 47.83816151504717
11.99155780552865 27.98836063532891
73.28020662997876 27.13904024503421
75.56576641584589 49.94546531566799
88.64981287594094 66.41153727986304
61.75943386522744 76.45173432039262
51.28747486401662 28.48825871210519
73.2557176603172 42.30908627599943
92.82790618538513 54.94373095253204
45.39016065023735 86.21705293865307
53.9074262896215 54.53089094393361
63.59331995657418 4.355088350469483
64.79553224371931 24.07332133414585
27.64694157111862 87.74804848928669
1.276385194908128 26.22748040447636
8.73458897613976 99.94952230802174
57.06434880987814 84.98178611756335
19.27915611442778 34.99609536516429
70.43820888818477 90.08846974007072
0.06309850104848959 4.214411443014765
12.78570571326621 50.59021413483082
67.87711793460424 68.04902209919405
11.7808784778717 90.22911589365849
63.91140195892152 60.82308407858709
37.18168467292977 47.02586166889335
20.49419948325742 9.455060958675356
90.80762528840307 40.06118271083283
63.75636163528819 31.97578914406868
8.167656171940783 36.35377884993677
43.99069582959505 44.15646742478082
59.51997266321235 48.35965734867442
36.56813133916707 64.27245577183723
22.972129973243 32.29342210643861
79.54467048016835 55.15730354428036
8.480850024172247 56.86698205736275
48.97266743116246 51.3880791317946
36.3938197694218 99.77937403429303
41.33542659912511 91.2913522629468
99.12112714781236 9.475417024663496
42.81254270813565 85.00049857382959
58.42901749534848 72.9897454808282
25.86302756897528 33.33292234687261
16.92547298016139 64.38473651634686
62.39766028518151 11.23409922011687
51.58886854906132 62.34084410847299
81.3007282411937 79.46999929447087
30.81125799268093 73.37387147390412
2.863657024495661 22.12736642235789
38.01417529905871 98.40569705922265
43.22179605103051 62.30900577368869
60.27039296763958 68.81543382575553
55.1440435594151 7.96372597502082
92.22977036162462 60.8986966904063
4.104031919929517 99.19340282995667
47.72958025945285 4.110067846020736
39.76275790860618 71.85905514168256
1.177898491460598 59.03093219661416
74.15025998300871 78.95382233024733
63.22492988180623 17.60676262274529
92.38141649405979 97.61429386134122
60.69835523873509 64.57732622913854
63.50358807671996 76.26849551292649
46.43788048363373 95.80259010482712
41.82487385016007 11.97371230146059
68.83356637701377 6.968752035206297
46.62363767423833 58.99102877088666
33.88312591526126 63.5092838745438
43.7489999163632 65.16104990541885
37.60869071346655 74.91789508794666
95.6637190088164 40.47248872530513
88.85912110486527 79.07583020723881
22.0685483125403 39.72205403667101
28.4331576111965 28.20789822731539
65.9892431166041 5.824304509699022
83.14225696140959 64.88447878043759
72.61498064782923 29.13062198263743
24.01487941286044 80.12655457059688
45.59990402402271 45.14103089321151
76.88177666241026 24.08811893362721
24.0234363526867 67.32757763527084
25.78975654664875 59.76244924508996
72.64886988980834 81.88048937697344
80.25873692053915 46.73024637622335
82.81406922207623 75.71760912548996
37.31809162808487 7.289451978988538
50.41710107570036 85.88360858807226
88.01260084785444 94.2956925903683
98.66300746626713 15.72015715926448
34.1538699018114 43.31932190111389
61.84096934574842 18.79630303860743
48.58717954922089 56.69315978974041
28.0368597725257 63.50657650054497
3.531167281097203 47.91375175910336
18.87976715573175 13.61367101586486
65.31524871425047 32.93414796502769
70.24884645339876 74.38088370416075
7.430995764973389 56.91694849161969
0.5800590978842348 66.9996032493723
24.84763994958373 82.80192280303818
15.17201589773948 42.05948319303707
43.01861201760644 3.551570213923075
82.44642120052576 51.58921878972426
0.4791342986850343 69.90526161755902
63.46055822774296 86.48565444948079
9.878602911172685 97.35102502203955
10.48833076464287 39.11471936766716
58.42073293739349 49.94639525286073
43.33307287278636 90.69013052654195
6.823689433338619 55.96828626917372
77.74437264586996 22.24007425907793
32.27312699019242 29.24805347595218
81.40458985687083 42.1184286545264
2.90173029169898 27.22401140081079
33.46764476547259 66.55470613784517
38.9313812297729 39.70422088099433
90.40414309939956 17.7449085070274
34.84477511902216 41.61817609224711
9.723727488633719 10.12094833353815
89.70696145293549 62.72640507397149
14.33306186078783 18.1156442860462
18.45540873837383 84.51590735683629
47.12216126361842 78.30927298516839
71.74337852160286 9.258857011818213
70.08855128450996 40.11349513141849
50.69519018108851 41.7915387370519
91.78110355812782 3.196865857336574
50.28812256593517 81.99691121556822
27.69315221490837 66.38621393120125
13.55328704725312 51.32771481570361
60.88820696153559 90.35624509503904
70.03849070083012 35.28723942512016
44.37335101702959 24.80906063003431
61.18926584811256 51.4586933377192
7.440576854991176 25.65657208403678
4.312582933590924 67.4964301466598
54.5102408950112 71.78197076493478
7.97461110006256 42.73106095994741
85.32868548584096 88.06827607320419
74.64794123593629 54.93150116309
76.74656686952149 55.46913529191218
55.30771442974954 26.19543950217089
80.73679946999262 42.97228135173628
27.62190733992092 59.79555127197145
86.12795311798165 74.21666446551657
27.83869541730468 0.5545056183073225
9.782582170701628 53.99987740169865
73.66546047178093 19.27980720068138
85.03452469239718 79.39222030397659
1.894055637972982 87.18520759391672
27.25383895656627 57.95311087600577
5.681529464917559 14.84274565098706
8.968863768000045 9.355100743460778
4.75870975967963 78.5651831634886
65.73505234797197 79.16775355332194
40.26333501624804 59.54727115860101
92.26971324568869 1.502950228079895
28.99766105774383 84.91160433550107
20.37955526458263 44.48359842694958
29.89106201443249 1.507753345260918
51.14279606612006 74.63566573383277
1.60199874293546 66.83731846604269
75.97682806583951 53.2269615266286
92.11611534642238 21.17190552010893
89.55888773360488 93.27780900680287
41.31993209766329 36.25575651832687
24.69667423238274 51.18783616868156
48.07548079354053 8.978540726473437
65.49368887323897 47.88123958549022
13.49367370053123 34.16853140828945
84.2528099444675 13.31497836831062
0.01774524739419696 30.62823069459585
37.42570488691079 51.8248790483898
94.86170156327084 35.45630996289274
20.63662955852655 61.85479458595344
80.07407607868086 43.81823329787731
96.00252035613045 48.57822720182141
77.48640229172264 29.60171229347077
0.5919294786244124 16.69964406079268
5.164957197033513 55.12777594317362
74.93391707175523 11.31765864992304
28.14104601722383 82.32389736881892
48.6204025502567 11.03707713614109
13.96013570169291 46.24442075456205
85.41821512804003 25.85874054613424
1.577108921595317 20.75869270272798
43.11069024716371 48.21157767324371
55.40684625990507 36.91078592082138
71.94394798042693 77.14295110036564
0.1874248716404098 80.82873859146103
30.63949698553505 77.02338746436529
26.13553582139186 89.04917100903333
39.25517454134551 65.05463337052673
41.2719238380679 75.61923027969868
34.66432941299139 59.88781252522703
60.01820177190016 57.74430582784874
19.01820121466559 31.23681101480831
32.20453850139825 46.69218834529157
34.82817248748609 82.51991233684095
67.40547409331086 56.40135676186578
27.88435485967765 37.07119982151955
78.14801364451534 73.1606599404214
38.77583731401961 8.42373658246632
54.67248070304237 68.40243370942956
22.66430286399289 52.92632232310893
44.30620926877458 8.695314924557607
46.43483637262133 98.75472637269978
86.81784713402143 47.45704224231917
39.63937975339309 28.35396792711555
23.40211485771491 96.11404112485069
86.99416221059204 13.33979576924057
48.70829907454909 24.91127169330523
51.994617269806 27.59909470336316
77.69257466550674 42.42344392789165
41.86643263517495 60.0735769067424
2.459793018765412 85.14551544378705
43.61562793327397 41.35729682684578
30.72785537445368 85.54965133172644
55.1233890058414 83.44890485225945
32.13278186476776 53.46175733112019
66.5762534351587 88.58195019645939
38.86440416209736 70.24708150755947
32.22125782989155 97.55589600822999
63.09250129609848 39.75771235626746
96.73940051668495 66.66933977410747
58.52161595402319 11.39473318144762
19.15354848852521 19.10496652377475
93.05485518425677 21.6922935552227
66.04181394981028 15.21494244142932
28.16296529350397 74.01544992789171
