# Supplementary material for: Universal hidden order in amorphous cellular geometries
Source: Nat Commun. 2019 Feb 18;10:811. doi: 10.1038/s41467-019-08360-5 (PMC6379405; doi:10.1038/s41467-019-08360-5)
Supplement: Supplementary file 1 — Source Data [file 41467_2019_8360_MOESM1_ESM.zip › Configurations/2D-Final-configuration-derived-from-Binomial-PP-4.dat]

31.87987470173986 64.42574729335172
11.40040982473156 34.92500369203546
95.41820328264245 99.36561099373186
29.85519106748579 1.613790835992327
40.66767464418952 74.69496728520211
92.07380040346357 36.16415904931144
42.03411748465434 59.11163148761359
30.65632609110047 8.014661166480947
62.6542622128073 36.56881615490491
58.41959314126958 39.02645055016308
39.87896283121695 1.011781718266364
89.68827518231771 88.99185202299594
72.04065590498499 84.46094256406666
44.99137682070544 96.74122192422791
87.30868050620728 82.81178648336675
97.80558071129488 53.13462501674632
4.457416951523844 49.88731388704791
87.55760272285728 46.24414994680024
22.06504611798574 31.03483912202735
58.54954567784689 48.5959148637073
39.03027701830197 45.75651119297564
22.81532384715326 79.08830809231168
53.8619402853414 80.02197562398221
30.95802831873083 41.77615751885036
90.52246835162207 18.3607075016584
64.52613772566966 17.17374517242038
63.51938978068971 16.49986655754224
61.03269208641208 22.33373309503054
54.15235285163783 88.92855022873954
44.61009366403008 46.0298047590009
44.30848419448827 11.22256373808885
56.48133054139832 45.31587224166374
59.64623735678717 72.51508554352199
55.09103520083942 56.7423080360059
9.525537426152098 89.37822193372236
94.36005213769275 1.745199215924462
58.07422208874267 88.90875128213783
29.6370340891515 77.33793093518742
15.96966708837178 70.96370836868502
72.2518333454333 42.34863589264487
92.27310659163066 82.09489253149228
36.89834117890064 55.29858512104812
55.91964890063661 86.75498637894921
94.98840684415951 57.80279298113993
22.08205742515916 44.29133280513746
67.1208079789677 56.4142625814828
16.45927212343623 57.20285075505394
68.8734258457463 51.17078179829846
68.80752409952802 78.87429780188401
33.41010355632766 23.42173426860994
46.96961753929075 86.8262636446342
16.98535182648203 83.88348840330079
68.1577539869613 22.75377480741479
97.87613866720224 24.15625978046132
11.90577322059649 16.4523844473939
14.17443307388513 79.70754456032033
66.76514308002375 17.2509748475806
44.28342563202817 75.21511891315116
63.12913986600488 8.725498366938455
52.28351097224903 37.4542571965086
34.4449325876032 15.51699314724391
51.99743449247052 43.23615798404369
28.16386076251511 78.91831774637879
36.24267496364773 92.98113527981229
93.46071889705792 31.88878029236077
27.97520443637159 91.1515246338041
78.0821487105011 45.24354177316487
27.20867564170296 93.12193024720199
57.51578221640386 79.03947510696601
91.71565802917939 42.74842622470338
10.95371473654153 16.95236225491987
37.24271968183238 63.57146816362309
68.73014364417283 12.80462549941483
25.49440233476581 89.92177673388503
49.68388217642592 45.51033282861743
51.03610264066678 84.16062031725193
85.58360617631651 76.84958372774148
28.21832396825866 76.09865870248751
56.14702923541638 88.86985075265339
87.73535940775831 12.24037401326492
32.52977931225886 22.80431802195329
28.98617218327909 90.83075927754646
47.91911124069459 72.01598794857379
16.82985261180036 55.97944385411587
55.12304214694991 44.03598446765135
26.90242270579646 62.90205028618896
88.67990606415987 18.64351521197429
74.15667601528465 0.5339415808395684
28.76460837288344 2.9652191527392
39.6218158946719 50.50397072959137
26.02852306638153 62.63808930585309
63.86917642330874 74.52764534257162
87.65872489111764 62.48348288716135
85.97584200214129 92.19626120709803
68.96757936632702 17.37475464932066
48.04957479096966 84.78779329720588
73.49931556125308 80.90059441341376
71.15348780493669 95.17704227738422
59.8310465421734 40.28735683204994
78.98993565150475 51.62163188655288
86.78837557087896 42.55201984477195
51.03833464888521 18.84280998713036
84.90094623199931 92.1161259111615
38.67563860078818 94.25742880262275
17.07933104486764 20.38209059797236
16.2398384759411 59.32949265493738
92.31179955995516 65.07865573768909
63.03067502989114 18.50813863149303
3.991668859458549 9.22943328058037
72.60902532862971 61.15483696623871
71.85711373746589 46.13873021494576
82.84246624029214 19.7324894010889
48.78347831778511 55.4227365201129
99.9348911033302 56.89422465748176
85.47890055221391 22.62693659035159
41.02535760035496 41.47373562736372
63.48396857178158 87.19783516926753
19.96294674927571 48.43083178473636
26.42428604339515 44.51189402492203
26.97165735443508 47.33626082222333
16.45910404561264 38.53514512919098
59.98918483108761 92.03425504968587
97.77370799594124 80.96846083815117
28.5884135883887 83.89058091532935
30.47354571483975 19.53331120644809
55.62793043127938 1.776416907011824
78.50346886712938 73.8739900138772
4.847113180504838 72.33432440027386
62.90545113939638 27.98054553397779
93.97223950789908 74.07887278169341
79.06070036721549 64.8335217682894
19.19220279798118 5.321315474910293
95.6398860860358 49.46445063585435
86.3176563746966 69.35231457299295
95.50619344539683 40.09968537379581
66.69554287979369 78.79413979518174
73.70336635303674 40.69757104376335
61.78062598408575 43.37364743845839
48.4215880542612 21.38640094765644
11.15102094033451 71.71048515797715
70.32739716791478 68.75389623474575
87.74670034388082 2.992041591066861
93.88187975308165 25.52923825719017
15.01637147388434 26.46430949344613
40.43807178309209 93.4717115539452
26.54593358968742 12.2594209678732
25.7563777246396 28.86942284898082
86.79797867527824 39.70166975419804
42.33118204811893 60.92589550232204
78.66799373156914 28.06020355093708
29.91019862211845 22.93512987200568
20.51058738443521 1.069377530438928
7.245709784137984 43.38554423651362
27.49731874497352 84.32702260892444
56.50558666685873 59.6087497373752
86.42432072995291 80.81006776427198
64.91922581797434 69.83409610088833
83.89731902811224 46.74692960953963
6.479202921443146 99.57759358434039
49.1967035311498 25.00690338147519
85.44618967684048 67.60687424850491
56.87618988490981 62.38740810615798
25.96363503451383 70.76543999023384
24.79656118605119 61.30338070849763
2.106457212836243 47.77328063002269
49.97905967478344 49.31018780060361
58.7251949915803 36.21017033587297
7.242535638688921 25.72079350602898
74.89680546484857 61.02086165666255
26.44642435744028 27.13250488585708
14.99560478539715 3.243152043685643
69.36243734810104 74.18805183980028
84.88991894975307 54.94425060491162
18.37828300660218 95.63683519897306
24.96909367427094 19.76431349469271
22.45870195475585 35.74610270532646
72.07424781603758 93.30526292943482
51.14550350568572 46.85041932497802
56.01918055112224 58.65608801345311
29.15672525294724 39.81719075176706
0.6231056463329496 37.70199573625935
59.33283378747835 34.48025642339012
9.365994757064135 42.82508739021169
57.37567115827281 74.42972260412695
59.5240494265346 83.65902716043065
13.72928765330937 44.7321224493052
66.30579528787786 4.213566447041302
64.14744101702246 50.93011263807934
61.00524614541794 47.07974147310766
43.4027358324257 28.57789737389637
96.59568249889257 91.21664436136075
63.49820915983132 54.78761764214844
33.12332622470362 6.455376059745749
30.88759669471528 55.98970631971567
31.18389725899415 52.08711674315889
80.78536406970869 46.46716940733218
75.92972459670021 98.27181332545368
64.40708011128785 3.896798012039936
84.75277441319855 62.79954116718982
70.95599160167005 53.14372112328025
45.28583067678291 4.473934603555679
39.05596423058218 20.37409878038573
79.33557705142181 5.456829702198109
93.54860748746731 83.71102632260958
37.97446144651882 95.11270097119083
19.57551360751469 66.24171198266889
69.38268918426219 56.57506857238459
33.85566396122091 37.23138374537058
17.49348033587186 24.29073537568897
72.44803204880689 25.78114153197631
71.1098022384077 93.33440443948982
97.7250332220777 37.91112170055611
48.90493857318059 27.63062528476271
2.40018368033149 46.74281734370224
5.91243120531192 12.64186888806441
87.51093707047204 64.6658315534951
20.47725693489302 18.2793986339439
43.66811341747631 46.50493947652301
85.74732818476626 18.82461033830949
85.47212766498632 93.12457129927564
21.80986514220413 90.45622007306847
82.77684025330323 99.41246061793011
93.09162336660775 41.5426672618878
33.31658535006063 13.46657421172507
72.97336012559506 41.51850045938549
89.02152750333818 20.73705972364384
75.79852279711373 72.67321990332219
65.79275260519157 9.626057591963637
86.8662547134201 81.82870030272619
7.279027170386388 24.62973526475257
45.46455322558423 47.75817068546804
76.42761483333618 91.25501897816011
34.07764139950361 61.18458537567697
78.63759162969026 37.91056688359974
32.62948670532002 12.62929582998985
9.622029116867955 58.52251321124592
28.25349367370479 13.13956232208085
12.75040361187322 18.10419838235717
22.58322923142257 21.55895042203873
42.3818520185425 7.39125005724222
37.0174070233964 14.14072644859426
57.41251595163848 38.76642303898526
72.75607466857282 96.04781571667176
80.58331720508743 48.1770610126374
68.97751952827693 89.08376321904264
7.730995514286056 60.56240093762548
16.20109898779113 49.07260223649268
21.05546484082398 28.43465335313761
71.12316646837976 26.76774539400701
12.2831474825576 5.235686897598346
49.11448186069705 88.95278607092352
15.07932402341232 41.81263345102708
40.5316573039682 51.02441457113266
10.15326569285274 43.58733155131376
72.67030480884806 59.0342636418658
84.08453170022565 54.18340341323157
98.51294767360191 92.38444732133924
37.59163975277971 97.05121552062622
65.70655799647945 67.81313963248462
34.96089383284139 89.61114572494429
51.1508741143865 16.11833965126102
15.03726249412866 9.503035926811489
7.047922746379231 1.346153164663932
19.63611237984183 13.64850472634584
45.52482096145746 63.16825898761922
74.94217111957964 16.49614287878507
94.77365410363434 63.0194898585526
65.36928625686458 30.65986099242767
79.04642683810447 13.6394493709054
96.87816100681576 20.5995665944496
70.70293858710907 62.10332765412262
81.15495741488603 92.61392040834704
29.95009373985792 5.6941494362433
0.8803235862057321 3.468948283466041
57.42586001452474 68.53002654073694
27.71421261914549 59.6413280353332
54.2674201938652 66.24138590062952
96.34322892166333 12.55250006088245
84.66205024182175 18.6676279600463
75.75981563328291 43.8595939033666
57.09133426272199 32.80832592752792
95.42004732913925 96.7883175209892
49.36260827508508 86.17717683240933
19.37184798532796 37.12030541646013
56.79963985678098 46.35716906432975
0.3943177796660713 69.28437468387618
18.63555531853084 67.98839014132844
69.37277483732714 1.697525996702822
22.74372767925741 43.45620851852382
94.63660069558409 93.12572216056002
90.36431066430426 17.32552589899582
30.71461253464368 33.4126031798563
64.49645723207547 75.36173381651429
11.78831369273938 56.57993409287953
18.58022340262896 13.66228342961484
7.862048897973833 78.35467036015672
92.17849475317281 80.27487765269474
4.614660855357299 98.96062092695153
10.08362082126924 75.18894517159978
53.69857778455491 69.03318076917812
50.96309769151392 0.8149706073916532
80.58547541665229 1.821108389027234
83.10066556354546 23.9891951075608
39.33921497938337 63.25272298775276
22.78312320043662 20.57611640995196
33.78041514991632 98.80814028961996
25.76002347073774 53.92264997342106
34.13445577610861 88.9175363225487
94.96462872492373 80.7156281628627
84.44050632541257 78.6720323382327
84.70404064670882 30.34815339583172
1.202086146117014 18.12563925041222
5.604673322318817 35.52731921125339
38.17698974309639 58.80198657077779
92.3413268438985 3.806741447050344
87.61082806542528 93.3310464102973
29.15338441125501 96.48082287621195
16.63441740221924 14.20406220422497
35.08457472406021 63.82740599911077
56.11474356870352 19.89080858355229
50.5375284082283 51.84619446023696
69.92364471927699 80.28251171293108
37.57150611292521 74.16905841374401
37.42780429182896 38.07557431391517
31.38945648302283 25.43147392802893
43.33839202197814 24.61359816937557
55.16156110825589 32.04507947822346
19.1317248697647 67.06855491783337
75.62554806259709 32.99524227485652
91.821204488858 68.5284263340351
85.80919083678168 58.74314938603008
98.34075408580085 18.16910861160858
46.72075964282998 66.07020541468192
4.073346102118038 85.27814984134716
13.7195142137785 89.08954567961493
17.28068822139528 82.76593929241803
15.34651785375094 2.215284671442928
74.34221230844729 50.29095330013228
63.82438095295902 70.01198342965141
33.29897048673469 83.40428085039221
7.034116273660761 33.04509619686996
14.69290488764085 73.81497384250066
72.7744962960145 27.81292467907623
82.6149822088007 34.61464910778493
48.92117432136012 98.76689136154047
79.51555046531639 81.20732340682386
81.74142423087289 51.21212696199255
59.18647550336321 52.44219638233225
36.24946752541562 19.77213326826933
58.53955779463016 4.315907108449721
94.31438862617919 33.51180195596842
75.16880366240007 8.912944386057674
73.84048951847869 2.595372066885487
0.08532290994735646 89.97832834491972
50.22785786016991 81.43108178742479
51.12803898506062 94.14654575835328
48.12129689871052 59.17489186504721
57.91831639218357 89.9922808701527
71.82576695608847 67.04045443536985
22.53269900411721 45.30802398681054
98.22947719066397 31.72916835065978
7.513662075787247 87.58632506577335
3.492248395385132 93.06529018172026
26.40869443466575 51.14706970874142
76.50783423107276 53.60624413899987
77.91612772163055 29.78245240880804
25.28603646812311 63.34999943131033
8.092609188249826 32.81290784576598
56.5087595293278 84.58956690990905
52.73048421876108 68.61756226382002
35.20554086080102 35.87181160600336
51.30959044997359 3.726261153450626
87.25312014257243 2.109161898380857
0.5289245404656137 77.35260292009622
74.85659050130035 38.07554877552258
71.18303843860784 55.36906123135807
26.95889605853731 45.45386746139373
34.20782378013612 25.15339575336786
15.02508346112022 0.3723385305359737
59.61135534953658 4.217085406753705
99.87374636660302 66.60011644160844
18.28346854205248 82.51171347799509
89.99435338636918 44.99287773011712
41.87000488841691 99.02699771905814
60.74083774385009 4.191714202653677
26.76368137706547 10.43347829158156
41.62050827890174 96.39094365257284
75.97199647506433 61.34423635497568
66.57130774971206 2.194236367895135
51.92072779625707 93.23969386087815
9.162460185282342 23.53941637419189
33.03425457821043 52.22149359976891
28.56178384564986 48.41460432558074
94.48419262293191 67.66440652117433
93.45047499093877 71.32830933395049
35.09108000510127 16.37653708637653
98.16645490900996 2.730307389931707
94.91237689219264 16.37139197367789
58.49712018025141 35.18487487832967
59.51218178567132 12.99997054828172
64.77522708315273 97.12306881255378
84.47769639297321 50.76955052388487
78.00812021344905 68.34584401056166
39.90032687941841 55.68255959775172
46.64883652222583 73.62802087928213
50.19466167909751 36.83950394652026
84.32122765363816 8.469197294901091
90.88020676973953 0.5798395880421894
97.34481888749454 95.00866226779745
99.83981225023658 93.83341493878153
68.1008132584147 41.45559932673316
88.42582131395744 66.32174081492207
68.0880073289768 88.62758704446568
85.4414664757001 4.742667061277231
32.9263555620192 75.09959172635382
21.60471095843666 35.17087078338642
63.30050110743809 63.52150417696218
21.06734966495489 62.07307764330866
19.14169041327633 10.0292388976132
30.12866385547754 85.43268804754705
14.49863800625124 28.25201813724207
47.30363856453068 99.76394741744377
9.018424916583506 29.69952014884591
58.83974494647116 92.08173718707033
80.71423577445144 51.04289207864832
33.67030247326046 8.409646153034172
16.1870802112726 77.61709223931958
31.67536028731882 46.50306171734131
91.51265159661141 75.82290095990533
20.22167441098131 93.78927029576126
79.66441157042833 34.39288470514668
45.47118209480777 95.82243317029088
13.76342112282611 16.5862654848454
25.62050745387508 97.53562342261318
32.90425903744769 90.32260340451295
41.22419265781423 61.07836816965208
96.26850183871876 32.62011805176302
91.1055091836125 62.65402970667557
28.12147087935166 1.145289279064428
34.32450634952729 47.22797230460615
44.35116533229841 70.47746623619541
83.65167799828431 59.29367445445137
40.70071338128636 48.96927408062508
9.319441678336574 87.47354006672909
3.972825249269591 90.25380573721949
81.86481274557607 17.68558732604096
20.01244703088987 50.20628752953648
16.58367534572263 16.39826072224164
50.50270594807407 37.90517052465952
23.37670331582997 50.85026554363995
45.41661955004679 19.42885414805809
39.30703613124138 58.46890506659248
60.03895921552306 56.24990973960944
84.86645306249136 47.02437869628785
63.24504460308875 7.633925956711327
14.49804634053665 48.36355566791197
55.70621762328967 83.77827923205635
65.32924846603125 22.95715294038895
44.60209441257338 9.294799595061702
39.69790755938927 3.972978793662085
25.27743122987923 96.52335264277316
40.19622026846204 37.68980444338538
58.04645025346021 40.84718643937005
95.83181820611266 36.93777327625328
10.09290631993673 29.45082323018136
66.17071778098786 34.8788811705319
16.30515195920893 39.49590501411161
5.117141472249862 98.03993438241324
26.77937157791434 73.51024292429665
47.12383762161586 91.64111457308906
0.9141863915343227 89.25949117826259
37.82176402785555 54.80040145926776
82.93389460903194 39.36523930573422
38.30684952158327 0.1212534937715898
42.67698935037524 98.37491518679512
35.83146845817677 6.555550209786359
10.92570067868228 47.22983833557389
73.18573535335346 35.98051855369502
96.41962611424843 87.94148168058268
10.17984701659887 85.62149364387372
38.72793522369687 36.59592213336205
6.34958979264792 46.54069385342211
11.97620626044815 32.82810303899721
49.04913230873795 39.43534245499245
87.02102133512997 79.90130836344416
13.20459665148605 35.46144821080357
99.86180162956218 35.00625431140055
50.64256922738911 35.05463113656916
1.659821647736824 42.26843891933557
90.96093459827098 14.58964867203739
65.3506755190095 35.55641948285044
98.29767916003614 54.07641280868574
79.02102301004211 82.13440828687236
43.49529524368308 23.54241816539056
11.30917533062882 65.81956927550101
92.43257487062704 11.22485200107158
95.56631833116738 10.45265208025593
79.88760874457334 63.99021852669312
84.25590310485175 47.83669614699841
49.18446536573008 25.93567831072955
85.86651009912339 34.14864423083571
8.426189461101876 76.60266125602429
91.08043694363568 57.87941693363329
32.35695736761947 96.4438906869633
73.33541621540184 99.82837821867544
66.44040530063398 42.77669814613255
39.01032245435113 10.80578564860443
20.62586748858212 63.81865003746071
68.06680642647768 99.01202796463248
35.65010897871763 37.70326392020291
46.58547497654703 63.15845990839147
15.51819244563886 57.50588299250019
3.1683249945386 47.46318031325054
47.79789014215832 49.00772567599188
51.9011996688002 15.36055651470229
23.92638101747055 68.61748053320798
27.7787256456303 95.07883108222561
31.8273226813536 33.24368898932323
53.91861520903561 82.65935047429294
14.77244849795228 15.06366080293311
64.83952008937655 38.29524748819414
40.58950893952271 24.83862599253873
86.46858189692524 6.485257151388957
96.68646949598948 83.36548211512709
31.11966893205131 36.16922640793985
42.47551441039502 85.50164767209017
44.50146788579931 23.10585216536315
75.87599718507899 82.20889184299038
80.33777397814121 14.91223970727024
85.51494282587736 86.39681005948296
65.74355680639727 37.60634033302411
13.03404124250967 63.07426283794351
59.4778844993205 63.22649216794013
63.7312348254866 19.13121444868033
86.82785251983171 89.01668808446748
37.89382220939557 72.29511646728724
93.60822352097667 96.24248650736767
79.68080041804123 19.35091164800163
92.89995569036978 98.31984246282056
20.29282443129695 62.79313963504502
65.76500721062791 46.57152996638612
58.57673932677867 53.29140852614692
66.48866840976784 0.3726332950899071
47.67784655733303 63.1534047579044
42.27757342597126 95.53297138549856
15.55372346162784 23.82638809055942
83.75330157877094 93.48874502637265
23.6533158134273 6.946062880675657
88.53323587351805 91.44865374031963
94.08582307764397 51.91746157812195
55.32402505438827 13.13721256752496
75.44802650450245 15.49245251249714
83.34053111372235 53.52221858431096
17.93988760088264 46.37699495024786
40.26868192852125 57.66163582865258
19.59143758375452 94.47631516414664
34.81293548703386 3.00413672078919
73.75083867160323 3.737613152393212
0.2961827074911753 57.82024437063603
43.22399190728565 79.92938484152529
7.528641149811095 63.8823294896588
97.85710826897004 35.90483154466293
24.92992978498863 92.68956224734988
68.80507988009849 89.96856314597075
86.52478030461705 34.96796258943886
55.4969104540269 29.29195123896542
97.54047739133993 96.25026073307066
43.23435081252433 67.49676530999714
44.23441532133711 25.07447182666501
4.70556766242302 7.222251530695185
62.08809313328727 18.87152035586077
99.50906383945384 79.0030455720985
12.37745870729931 65.86903130499033
48.17588111101053 19.24886775609399
87.5569853026151 6.545895726873224
43.01612939729341 77.76724979910908
68.80728602529787 50.10721558903793
32.22687424191624 13.66175985461701
14.79437776696776 44.54889523376305
55.0210910314014 25.36923941238888
16.89893174143297 26.01600211748939
79.80425660413115 56.69392336579939
60.51008134367464 42.15703733444138
48.74310315051813 38.37392853055959
14.53739080041287 76.80356769361282
84.62777588742463 42.90335622166492
25.55587784855799 7.76337423980125
88.67404204482955 88.59046032121016
82.8774567840848 30.68322563830151
50.3979065748948 40.79425790084876
39.51127951963089 52.59986865869457
91.57511227266106 86.9346239074172
13.27898130739352 72.33939210623218
30.17547683164141 66.83140081336383
76.82824207668475 76.52624248447786
68.53571010072197 68.19508644191774
28.84626626671734 80.93210644735501
80.57418359464832 86.67253408878808
49.31394857717563 16.62019277045032
26.38703755248701 53.11377015865243
74.0512823928252 29.36872322553517
10.057581487663 21.9038140595586
19.58709204051657 24.9129959291678
38.45488211524373 57.83422108165458
20.92354603070727 5.958257997512609
81.83421721333846 84.77088789979867
11.98660059561044 44.09465927709288
85.16297132120965 70.74403639733008
14.49883665604053 65.93085065190708
12.39577873878695 76.88591736696017
93.95335892836799 98.00338250999751
42.41427305551892 80.48926521174509
60.29914726885201 88.24378975172925
2.904415493034685 94.87834709127581
61.62916023651133 36.20263730831152
8.889974868542168 36.5161397254675
39.79324675276116 23.16510419531008
43.67944521478694 21.37214235810223
78.37435938128488 65.58958802791913
97.12898463366007 64.4146112117358
85.41193046462091 38.00996695879294
97.65133776718241 62.57571291348099
72.73799311139979 53.04069936354161
41.95897983026212 38.7586704301513
39.71654628207483 24.25349951065708
97.24741528154065 32.1659757759215
88.56039208842283 79.2171397179613
4.158644757453228 61.83685020823514
8.071217540012087 1.123758530348606
62.4278646452195 5.859764578480258
37.46478167379902 91.78345633191937
41.38288748338236 28.1522205001578
69.29546440376167 58.51260493251362
74.71085919559533 76.42307973070136
88.44909344923384 32.89960030510435
96.22084935145439 72.16978600765309
46.75439152816731 49.06355003230263
53.58424741485793 55.71308525150221
45.50243813843799 13.67892203727238
40.90879130763776 20.54756164082801
40.38632075449882 85.715690618444
85.01565637764111 19.67055448615336
72.70058180960309 51.91154643055739
91.24847164659006 27.08288139347156
73.47115465527757 58.43305785848605
25.51171692463042 55.76045609405603
58.47151454520173 23.70514929256639
19.68668431595452 0.3722568597210294
45.55553065963331 44.45814174622461
7.389636225991747 93.41610559290146
17.54925027685812 89.76671673690508
67.81722085063363 39.31162645149491
23.74600690584336 43.57829338796687
54.39428249180312 44.8322349743097
63.97115055763125 9.394412380893696
44.5070931180587 90.02006340509179
80.16331076341993 74.85322432111765
5.440628359042218 24.51285946267462
17.93492382787463 80.56011175755752
37.74897978649458 80.86585792002535
36.31047447203778 58.02232940672057
72.89478641797066 92.85314525226478
40.99176459817878 56.05793580547434
93.38597471814295 65.64282845269257
64.38473107362671 5.021998880770566
48.29105113522581 73.0591864189319
84.05220932447871 32.13661265917423
93.19606568798237 19.94164753312885
70.55567533664259 37.21537173385052
74.5437970964807 89.39648022355968
22.42205730586101 86.99975119068229
9.097201034669416 17.9842083626825
79.62301390326748 25.22748019831305
83.5899332668148 28.91577210347051
5.778221471256836 94.7536096920951
13.78373107008117 70.58473020506534
70.08269079404899 93.40298183439116
77.33143405121359 90.65228910324045
22.55292413236769 6.98325421483528
7.793169336382499 68.75969596303646
47.31596482381484 46.80868436195178
95.38658765604565 89.42305650116955
25.22849758914034 67.22501450871191
34.31581734969981 30.20486251116283
81.53350205364643 45.03668011425374
32.65281369021982 35.27820056738906
26.01616298956607 98.52545900283086
5.079873987739301 70.25709950352265
23.81318351190392 39.14843651033673
75.83852641637949 64.11493972032171
63.0636596026777 33.78936332728257
14.1080401801044 59.80528660216457
98.6283649958764 68.03671214760561
65.67126012141556 23.99274590943818
84.04512862505922 90.05088064309351
82.41148177653936 24.74289167820898
71.704834570703 16.63760177404398
89.73267964072865 93.24756477638537
68.18200557464532 56.63535644201607
50.44703193803117 87.93541115298973
96.20864026679811 92.09861514924226
31.1128633798646 13.79134240066341
88.95262209646677 45.16526739447188
69.56455075509956 16.49139780876138
96.01610209833508 11.50712396961267
71.9041711662374 89.33978099326457
76.30868107233891 68.9447729843794
22.99750516154234 24.24570242346142
8.407867051683892 8.636125029825612
66.61156781788148 27.15223937657496
74.3578178893771 12.82589010933366
33.86825628072749 7.342693514653359
30.28939143695695 58.1183440140282
79.76347291959289 97.00354812709772
33.7894790387369 59.27616270546984
59.04871978373719 80.04196074598562
88.38704397832662 76.80691123748433
92.87951904484575 74.18399390046261
78.72980823319773 15.58705339024779
46.81771262722225 17.90559317637334
10.14872781579958 13.16960518886055
57.39592526898856 97.93051787505745
70.66009803719435 96.0825445473952
53.50178425712039 97.24851777908114
0.3979281744466526 79.53588268908149
33.45914918764169 1.641246848806325
49.23453223657894 70.33119024820226
55.58065926606461 68.74638884448488
47.29835465522152 42.58707430102752
70.59825180411478 94.32180656960006
46.15520179370499 15.80222251020947
62.95356880346115 71.98921672092848
62.48872799132513 90.91064269573786
40.33593259500155 9.544227267680238
11.26238184349887 46.18278632720001
87.71123562292388 61.39325691046029
19.49932186928597 59.75991546488701
90.00975586652184 86.3726098682136
38.67948369616133 68.55842270990894
58.17334737071845 28.30519825722176
51.64979974395881 26.94275709273203
92.61126667843737 99.40591572685446
27.70772738080402 83.39454093536712
86.10492997755166 38.85430595388494
62.15450713900051 9.135087033399167
13.56420090506481 87.24729307161171
73.35302808233817 39.70888096131448
66.86568118806971 28.20232950124383
22.24646762467609 66.21367097981684
62.42841191762621 20.69221903462425
95.39877020366339 0.2752855024596294
15.03970748393791 54.6711098848281
20.33340342327157 85.16367597557222
36.74282292279766 52.14751822458872
57.33099892941583 21.89572466818893
15.1681328015721 59.53825084743515
5.371959586530121 25.59194809152779
56.49360098224066 10.19179476469501
13.37123539291881 45.74914220556016
97.21372253942386 54.0448543930295
28.84129637070279 5.875187316865677
32.75790105886305 2.418192842692266
85.42869730926192 35.10734464725186
1.381949206249126 27.19113734355243
38.46247633770717 33.9223345091655
64.32319331501691 66.17323378463391
88.89557677411599 29.87473935721891
57.54656587090943 6.133568478989787
89.33636094608029 16.94147399128846
27.71816759247261 12.0983795374674
1.122674592692356 22.16940355162819
88.13738967394771 85.48771943367336
35.94567479827597 26.35748371181874
12.10310520257434 75.80215580419677
45.90727089704645 62.23445812216848
48.79683546286146 51.01248374387387
17.54405349228507 37.08642035283383
31.70315838645332 44.41524133399366
81.3554862498053 27.27436612453731
49.10705321619338 10.10082261211757
42.07993341961417 91.74444610903652
10.30778260394471 76.22064784507774
30.00350711981542 41.23758250874955
87.37160675894523 27.448233875656
15.57026791928503 91.60102720609295
8.255136019423102 75.58928032703936
74.13593414964151 82.66858798429104
71.20905571195676 91.43117613635557
4.828725000001416 45.05214306756796
50.47400259550986 44.77180023540453
84.32764856834775 41.03341279029463
65.65083969948418 90.29358996017866
12.86347830362115 15.97120161086175
74.53682732043276 37.12064763742266
14.61206890688777 64.0312283574593
67.54887234606568 96.983535015892
63.80171110360975 27.32771888616288
9.604851812809921 91.1045342467751
15.22937928468749 27.49948727358283
90.28945616258255 41.08109948725781
84.37811201959407 2.966743367177512
90.17543361720615 62.24690051439686
66.4287182697163 3.192726519970097
34.35935237564961 19.66706978029119
35.81466053467437 32.70455146792505
22.61727519192533 51.50206012956941
33.19015057908048 36.33825487836837
58.26777033470398 25.52603749915681
31.68254971486487 80.6096404746513
73.14756675591542 75.42288258100106
52.81712255135135 69.67781919279339
14.82463029076942 22.26152190144828
13.59992748506299 62.09370815882568
3.323711293971308 11.26659083165065
34.75212619187745 85.76872255439234
3.152137598641703 95.97685286100858
53.27126737614416 79.03300500070223
10.03439987112137 20.79640687397247
77.35298403117559 77.47888397398744
75.23178295894589 47.55053321370474
5.764507633070404 27.47149257111352
0.4147691618926898 92.06571397967136
63.93863532324185 67.18009507655812
29.95593707407113 50.27390603706817
96.40608734244289 50.2850591452143
27.6987146461708 29.82234123125621
21.42574298411061 36.20324905324041
51.65068093321052 67.1489769765962
90.96656561469119 20.58929882251541
89.47364124237035 23.1972051485464
26.11214705104917 13.19522509530312
81.66623436958956 10.44536800663435
38.97683475214856 21.46213698954162
49.27754651786378 81.93625405483945
13.32932304996431 54.24916394277221
89.17000946612485 25.27790571708691
51.23522774276825 87.33982459124708
21.37303424243771 99.45030520744645
22.09821004763841 48.2899250708603
76.68422762320706 54.69834921982936
83.1911402506115 4.796749456539664
7.005537748580117 30.07202871414487
97.38771457475447 12.73040138703207
74.55388179012354 69.56755745937323
0.8778357262995126 94.17055308777582
20.52075882953113 22.18908567536475
5.446861869980882 49.67463393393323
26.09770771509808 86.77781101315401
33.38095383473222 46.67254443650121
11.44082281376155 96.51604887968024
46.56803779254709 21.02025986547228
62.970211368657 99.23952160207408
73.74580712139044 14.71732462239821
54.6443516270017 39.04681659844993
64.99749024561258 48.25806696211559
50.82829069754917 15.10888474406571
38.93890666793743 5.953983659950312
75.76667116771969 76.46875098940427
17.32375180489144 57.96405155237471
75.05375557387221 25.84585944708705
42.34675159353092 15.93860489097685
44.69902082954638 82.31761187556911
56.77811544711625 55.91657895514842
88.43067481664639 82.92368549931031
81.57509443766725 69.25410693995838
14.19713310275084 32.36554017001625
9.151232599577151 21.35049743866086
88.66895314897934 93.31130557824051
70.27966686181938 64.17571928656278
66.91303806858855 81.50854853304882
68.81476809391627 98.27457928709663
42.67284995447738 16.98570214129655
29.3959519844187 13.06883489313378
67.75493399598528 48.5883481773434
77.25828315645187 42.27749245554888
41.5430822578424 99.99463302624046
8.01973088596619 57.2723385944998
80.13361370497614 31.65811190172654
96.0835629191123 64.24053248553039
39.94255994951315 36.48695262248517
17.02229638675304 44.3207485102597
89.59048634653664 40.2309258487801
16.67226359581219 76.64756511503525
28.86657610161471 98.15544879036641
19.51665157417232 22.56156111093326
69.95759884188057 70.58329585756999
67.28573135814446 87.92005961244065
9.468584801581722 31.49519250537168
19.97758398651297 71.56485806763992
82.97671663596749 58.54193415990476
52.1426383115221 25.86274576857018
95.66949950643371 73.09162719728533
83.02204702793351 82.28458356342743
54.86291266275572 78.11707545039674
60.37717129622504 34.81379603307126
22.83941063050854 39.5757556871364
54.46780008542552 73.39670618589345
94.27044106783364 23.37361533938352
0.169555300088635 0.6854221801760041
8.247111449506034 92.70502772421887
12.99342964747621 71.33503521623412
49.23120413835538 59.02226841655641
39.49501363872375 64.96684016792938
22.73264744093792 18.00331057467232
23.03701983072054 88.86765882313765
77.18234893617083 9.35127816001053
44.496389376739 80.15473140953715
95.49001274943612 87.29553751329387
99.10190033767914 89.65250042661998
10.02141491322209 97.80245884898947
25.66028102321954 94.68849665710732
10.53721052233239 92.93352838129
81.87940995993561 42.22475971139156
12.31648928153498 45.94929739801479
75.72943650296733 78.39362045300655
78.62326566152753 6.216755181500321
60.77495657325509 64.90059694112199
37.16450534044423 87.82591376465047
82.21854455658715 47.37539050956241
2.834666356313055 19.37053596761292
1.152186123409929 70.9433422619567
33.15623350671792 78.90335622114432
7.012319584554165 4.140069920788567
37.37567150089323 86.75094020158025
57.85833458042259 56.01922657351487
50.96383858415278 42.94972501342894
91.5811762109587 90.05958578782938
72.75610682500268 64.33565229251565
11.70932725484619 77.64228271578325
94.38264054428326 32.46880607574741
80.64162422311584 77.55346766172102
45.73416214082042 57.64707792504144
69.75855080366237 81.29519220973864
13.93786811010033 80.76957554705352
99.08735963139864 6.49459838534956
46.07972757520624 35.76018845548532
58.57550639994533 74.43820530091929
96.54030151840479 46.49591463183577
4.430977807867226 35.84864385150234
2.711428139498903 81.22337014829057
64.04593792781814 53.02966876152999
37.68566689461537 36.97350629902883
60.92011163368898 74.17871547752989
10.61584989671053 58.07351580810673
87.67049435388348 96.51561034510806
17.55836400229338 15.97174713722658
14.54355151635056 42.79593596051092
36.54715317483035 68.2514846187735
55.44460398318129 67.69725328204095
71.03382393708701 43.99656405685325
82.04739023463934 89.13893819736992
30.81076089521819 91.10602779980238
75.08345928505371 23.68851810392554
40.38687569695714 4.848471780674181
30.66520399608589 97.70534502533421
23.40673039713804 66.64326716967776
22.92441772398154 83.49435267816573
16.28708134714457 19.68586429195083
84.34435177430001 60.01810604237188
85.14277097716848 75.88081130106839
7.16794534049575 92.39736977268906
5.669381525954868 72.96623258176857
37.62411056222908 90.68187097013605
86.82611434170269 36.8191184191779
46.27546922621494 12.93942423042553
27.48869685609358 76.86134584745105
9.487151104702809 45.66595147462056
55.72612628736879 30.2967299204394
54.36196583554116 16.72421470266409
4.404952464854654 83.32582638287516
51.54511773935491 45.05548071324323
72.70263506855815 99.005744085274
98.42666566304533 52.23084565543834
9.12573605954392 38.77024357458944
2.172418796358808 59.48578910519639
35.48181924187699 8.795495127007905
71.53551426727675 13.81567303433112
6.29761884657768 0.5308446898160951
30.91815929332408 86.12469645087022
27.87006432144587 68.8637585625341
88.99961906411806 13.7686023314057
81.14729176500683 82.14832788566653
84.36307054107175 57.14437713502281
12.84434657626225 39.51389601506208
15.5421022491371 33.68892536343933
11.06791888340972 24.58129390420544
96.36945060295589 22.65287389444918
72.15462152041555 47.19997745886288
11.48423887669349 58.68002875156357
73.81039022984334 28.3521224935537
7.805541620553954 83.96843485911927
76.52387557183513 92.32549778197118
5.528496384957551 80.6368248657118
79.84731754910507 55.68688372462966
8.490713043561694 63.38476639577279
56.4853520203451 6.267787626350426
85.87406176206801 61.39610896699529
67.90859245325149 93.40669250130364
48.1951572235691 91.77485765489513
1.733701387576243 52.59500226253912
32.60754267143042 8.664605775103819
47.41344869828884 82.88702709303574
72.3754774545517 58.04676212215181
71.9415184954667 59.6111364463512
43.06142979231121 97.42207033615331
1.361073347890796 98.92856487131233
24.84108376198476 31.59623796077061
96.96132710633107 15.70023148855081
3.607644244938194 35.29130649181415
67.89893121027322 50.74451357874376
70.58277913222364 63.209629284188
13.72365592406524 74.28454257495592
90.31532491043147 64.3371018743137
49.59290073555842 58.08005557273813
57.18701754632585 88.2707279967525
41.65199902539121 23.33277912156491
4.005787029270595 54.29569589413502
49.95594504785674 69.50825582974593
28.97260113902084 50.33404291462064
64.62849133112995 68.00348278695012
34.40988384463913 82.95145085261456
71.5777995826177 7.982096913954539
21.36822440975076 63.09542364346804
2.407641591423241 25.68415437210618
51.04800027366881 83.09361201237834
82.01728037180023 94.20121901668836
74.67981195282961 92.52546049591189
19.78401067918887 55.83106528604343
98.77307115546904 76.1418080493045
93.92595100670222 57.66975661435042
99.52175840637469 26.2691789171591
25.90722668821693 37.17275073709386
98.28836716578334 95.38458066971151
80.13936512562717 89.98831127813784
71.35976552542974 87.55037190639302
83.51625492879705 73.11214017423036
34.72470168515999 74.50538661021336
92.26165605641252 76.43145519448542
72.09685752136146 73.60006361373767
30.54275512293264 9.135205247827495
82.1457813944201 91.10447871890824
55.97997440290719 15.03357052597404
60.32430535165189 68.68089256696173
42.0414640463671 86.66217298899414
23.78925482619291 92.57434451537996
53.73384982791507 14.79399265559817
37.97348575262567 88.53008011690299
41.93361873747696 27.30372710261735
56.1944921717463 74.40489174492075
30.65134797807657 80.4204278775907
23.41157948907183 74.39229258414177
65.69435370813473 95.12101014723009
24.31659723287913 57.30928100647255
61.36793510729165 23.31964468757014
80.46993448027219 37.92771315982849
26.33534745776114 41.13676466137485
14.54989184358243 33.51000684753586
10.81071730271899 57.06376717580844
97.99031688029145 41.45930216253946
55.99371336713373 87.88012885206741
89.113117818833 85.8840246246654
23.0787905374345 93.38387702725053
25.68533356683461 3.858977552342267
65.20215017512787 71.6430927854901
26.92994348022532 52.17264503981176
69.33670713250848 11.97383343949964
87.87404421171431 31.97910415194001
2.567459117988991 49.56937169071872
45.33456040118158 65.0110175280995
12.8939673347031 3.666050019828055
53.15404777765976 90.49048974195453
8.832884852052919 90.10544459952955
89.94500559123462 39.21742764953311
45.55471921794165 81.58049711730038
12.65320707753377 6.286434096475432
31.26283047896177 39.94871372400095
57.14841159709211 76.23475742302641
34.98200401327213 26.87856613951104
5.864555403714165 81.72031995694998
73.14751830814352 47.32101508113104
22.18209237006531 23.61810179170037
0.03556564965500903 32.92853345528409
20.75041996311279 41.39268915978295
67.9525599124962 51.80910817413253
36.12867601559165 72.89264253901142
57.95972631708587 82.04606667486121
25.6659647503353 14.15151292209272
40.18292846613502 73.67338820494651
64.8025859834095 85.87354720093272
0.5513682880593074 96.9858951725634
3.177203912650941 17.15503283407189
28.91692146318029 13.99854588089807
66.32368825415577 16.28030957486936
3.398258091521754 0.7879693503105036
58.90022910797105 46.73640850167477
52.09744625405649 27.92430491287919
52.65041781029908 14.59215666119821
67.85180534636676 21.76772095538291
13.61255418949743 98.80411033859616
24.48697632022034 85.52401954152779
13.09169323519386 88.21452421534134
88.36402580834688 26.97823089526269
87.05991731917885 47.19176728197566
35.47103434778867 62.84842093715763
57.34692454849253 13.63590108462845
1.598301718604036 37.30738755467102
75.01718848862102 1.209508682946796
6.512318783402438 96.49341935772607
18.79089271874995 55.48871491331913
62.41540848469997 26.22070324454027
35.1846030952188 1.161622651660273
62.80536511441032 21.66918764124856
38.2096601529816 79.10915978386494
41.12137139590481 69.98571424646643
4.058146955587752 44.33744397286901
71.79836077998046 69.90006781051592
2.698074370546787 66.18319940021992
0.3613505162754189 61.47231674709177
69.08334028801166 64.37462914080119
52.93655487579449 98.16718206232366
62.35883722971746 75.76704422892672
58.99368797708941 43.85708028023885
53.19291774291204 59.46189109852875
12.40716726087835 43.04754425781895
67.37373442762458 90.72301894959929
90.17420330767952 4.852260453925433
51.98384723132076 36.42124038490467
70.43539565383637 74.32048170006
54.43507851106855 6.503445144573714
85.28787458732003 6.651534536787794
79.69667124688706 66.94403389728987
32.74447084163862 98.48272902442848
0.1425388965968409 9.537800850019041
28.04247293743693 43.49732434302967
87.91339844822592 45.27216095742747
12.29043054651379 31.68796790226465
9.355248925216381 68.24534210431516
27.9370591378848 36.32623592169243
25.87190192787769 49.00647717803494
40.08226169111119 2.97094944474716
73.22949895647672 19.41645117449227
18.42824545181223 1.548509140669238
56.9535518254013 15.66603030405048
6.333004959618266 25.16888242160066
23.22620485687403 99.04665739341904
4.286258484043292 68.55537338381654
15.02995848045419 11.76643199263352
27.65417837034331 8.822710690833468
28.33750803032085 54.95634752326623
89.39684371387504 76.4822885574719
61.53014904778721 42.32887477119392
23.63108425580954 77.16720174019946
52.02730027954533 85.78191813532737
98.29102895603019 65.75842513304526
27.0625927792954 95.89387548103423
23.50291917231716 69.66044594228653
14.72983419109118 50.25463214989272
73.62552366234307 32.20081896881749
35.4651345196048 2.283190616329523
20.9365394610953 27.36854151455343
90.70448385596222 12.47786688940853
63.76083698778481 57.669922489131
95.66046670111045 78.6048139127227
48.24491735265466 43.0219054250346
12.64770126841616 20.24053695096961
44.45442436183304 7.14033734090943
62.78051795656393 97.40475680360815
83.11054959883343 91.64355238815648
57.31960751979491 41.63684581217687
68.16085231034778 79.80461450176428
55.59679175233172 16.99593469031428
34.3358138526544 76.31001741637395
67.57090143570275 0.6687914002997999
19.96261246320483 31.9346898565679
30.30763784437428 79.37828616087204
79.00774014052108 85.81610695935758
94.80945605060735 54.97645626917915
5.389996179403579 0.8154739431871235
31.23449388186832 26.47924965944548
56.13872903866025 11.1576958563184
63.72930094872554 86.18827673448273
53.85293703201314 83.67570289380953
85.76685890235478 62.40773282226836
4.717153556414103 94.40980291627893
65.40143915393469 65.98169212068608
74.2015785830134 8.74612274369734
65.71205950155216 32.76483790103337
42.27844442437449 13.05186969408173
70.31398658831483 55.97201721849209
19.70063815171383 21.45885455470513
89.96785767833757 25.71130593102132
20.51794863812838 70.60990033075534
83.5959882082964 66.30751893114044
13.05820172513893 12.75717472956051
29.82886881148203 18.59407213369052
67.64915779220546 83.31866977068277
16.33287641391406 96.13821764785605
25.5307449244752 21.47333609133998
56.74347821809417 30.66785080384066
76.22961684290917 13.52729354312187
6.720324878088999 2.377211628016728
54.0801850537239 43.78008811138834
2.460304065781039 96.82691859096278
21.59366560467372 18.10504720713802
43.84621938646551 35.4523909539857
21.3604902723287 85.60635312647817
95.06263377127397 94.98701916704053
90.61022178199549 81.24623263722135
22.93166464611629 28.37776988483601
25.31725868207169 86.08099814848018
76.24061156914665 36.30856841062065
83.31772117488487 57.46999454977666
78.08217614224829 46.86822055246369
31.0462675583714 27.52220506618687
6.851075437843022 95.32908923076265
6.863096861200075 57.75844674376973
91.65440142043337 1.069584355387675
35.27498820049681 58.38036045193216
95.57458218847547 21.97549612871025
32.05365520964473 58.66164457291559
29.76702831094408 28.93665709281719
14.87137094537871 94.56947542061181
86.12673990958187 44.49188044355567
68.91075078569826 21.99065952279013
64.6659899580219 90.62709194064624
35.37962951483686 38.74224427961175
0.05221963961462023 44.63093281823635
39.78942654779356 48.42207432773993
69.61651693293612 30.74164407300806
3.950564351157621 31.07502759493464
96.64373963826819 58.70761912904714
69.59731975468272 82.43118459610626
61.77965258685736 55.49770989205305
60.0999295754869 3.288097390872639
10.78628324703302 86.49939223984981
53.72628749912734 63.07420847624233
19.13852070670529 68.85494255671402
1.709347770165819 74.73453391018568
43.73070471316951 14.21725474222048
56.83545664233998 73.57299214051396
71.39210704995209 68.85459725873149
1.328230234579499 39.42858015193303
15.07558132153706 65.00224661113093
34.67064934186791 8.063878096355401
55.20610373775143 21.81243865362174
28.60687885294526 57.64651027345882
90.71074609034412 70.39847469597304
99.87964573539826 97.82584699753536
52.40999601836621 97.20503924157006
7.503461688164034 34.98280236744954
21.90057667558838 19.87592522321111
17.06402106036593 2.806975562653579
26.15313897615629 23.13968785832954
98.45781126970741 87.04031204795579
69.73111368511255 62.42547026755953
71.65398721888302 18.49621743569118
72.29746869759904 23.89050023953918
66.88039076619464 49.21375614738151
47.16806086572371 51.88368044368897
3.530381577079021 42.61712350087019
32.22581431114813 10.72299619871206
78.60696630987135 43.61741967231426
64.09184157720617 88.84939835674935
79.72452083840707 22.11115123009541
73.20598518647611 95.04087092857452
82.89256467511336 72.22976491163756
28.68927751164281 11.37791889947212
66.70956746957204 24.25392749927567
82.09679811934289 82.04906280096998
54.10905748690769 87.87373711460916
97.21648001558469 61.56339031411375
56.86453065212012 20.72411877152095
18.57204229814971 66.14621834118104
60.0198969784226 66.84408507428027
37.02961282518221 58.91597930605428
4.922022150672566 58.96554748891179
91.23273463486265 47.59309160880097
5.146453066649528 61.67550384498256
12.35933975840005 93.3655180543051
95.0608790030591 59.62762349017877
39.44618591223592 34.54452792355685
99.40052784288278 29.25243893877461
94.32956186280612 12.10087336069079
96.99311754886988 8.858891675920701
98.69566385580276 38.46675713913093
9.156975912827134 22.45331827283932
74.39410169111883 17.48985180462333
30.79909719020028 64.83191045421691
97.71448141299454 77.75538081070314
95.71037556351432 17.12083939434029
1.655578650915455 63.11963645242027
70.42753708745516 27.36529492731832
32.27379224162424 39.93500183686782
84.97168610942551 53.81388930927791
69.95795692268162 85.17376419024217
86.48581349423965 66.13813561014186
53.83152970391722 64.14302060691497
65.07681125406143 64.15003783787084
77.15000494460334 10.45834218434131
58.56665718164009 79.0686990440074
85.60390743510251 64.46683448394752
37.6304041772387 68.38119456733418
64.18706769249337 7.195697869856154
4.849829323876985 57.93109604365694
55.05404528163584 74.36890593503848
26.67489540837022 80.49270343946621
77.06890673799496 16.37970431344377
97.32429438292974 70.4065906184522
52.60475159210691 28.93074776018953
19.91624490081198 78.34109829435421
91.43044210733599 6.410043301929237
83.29678078531062 20.66540617294254
51.51112016336071 77.65949391448359
90.05882288868989 95.05896472057917
42.93040307588267 71.94798221143621
48.59562101075465 97.81010268281879
62.07416454551277 25.27339380529508
55.73512001552906 3.603304261971196
42.65852742003343 73.92533353874781
92.54548071395791 89.69837453254966
91.50268544512818 96.72417907709902
78.81508548209342 40.79994717662032
43.90280707431177 32.52525649044394
9.265192098048178 63.99991331192525
44.02116853405158 8.269825744924551
32.3821456851343 47.21764431006518
77.35295342510024 99.91296631304944
66.14333896774754 84.38431092538615
28.53536557614301 33.47386236231058
72.80895037475989 46.28968407022483
63.32205019584823 6.527775522894882
28.54109822152269 51.36663191789119
25.12578405025594 23.50978632721893
10.0656945831556 36.21950220907139
28.10849359752233 17.75538479594656
20.94308693413856 32.43215267709497
4.078394923692349 70.68700446152147
98.27739658131624 88.01858935621148
55.6141830011554 95.31658969565461
60.42689177139288 91.04529150095448
96.79565051463368 67.47673558987488
51.09425528267745 86.319011980574
78.87945882346843 10.4383290908717
13.73949525514208 40.08581985467413
62.7852989360258 43.59132728370447
74.97848520856412 26.91780070462602
69.01701218542875 93.43513493665004
28.74351240690474 69.52341664249489
48.51356719372021 48.18519875098401
91.31553911015389 58.90758380059319
77.81809754195658 4.489091524567921
59.77001901875433 86.48984588746005
2.013893008847086 32.02571097884761
55.24126348930073 54.84445919798245
70.03282997617666 4.544262138131285
94.29607321802317 94.19161145485899
30.90052708163442 42.82363004131338
91.39960686404754 32.88503808156214
3.428972706350115 2.674007918974953
39.74856972965348 62.26500248812676
72.19288641259163 29.68410577591947
4.399817526894701 67.4803571405661
44.8099411106293 62.30061632378276
50.72435845974821 62.751183911155
98.01646382847923 97.22570364974575
50.73476651135898 48.61862802176936
18.46777096048158 92.67959292821574
38.37753150146288 86.38859685653625
53.60970474241257 48.55795772804824
32.56694174265411 45.00035517029472
14.04503011214945 12.25919864148311
6.838138424544914 58.87300797366571
26.74937732847106 14.0763610263431
83.72627557201315 29.97763983110063
4.392967377470139 11.09087096892149
33.38576237801177 20.19570696092166
6.178013767776672 97.98150534838541
53.5606501193882 28.70084885195493
2.648407097538144 83.95677143895963
50.43319513641747 95.0589827773708
71.99940686669591 44.2205816011849
67.53023701671776 86.88694098715226
87.93792642701735 7.53534916330983
62.05177957418694 47.252005017105
7.31517900377686 11.50239712473104
94.86831132722726 42.14039107458483
44.58023448585104 31.6834441685093
27.70215956166335 20.66136854170156
29.10593716110515 72.47684883774862
11.92526611036513 71.01435653683052
83.9848375544552 99.36943999307678
97.31315786259093 52.20659532756761
42.43599157335937 25.25474235428878
68.66210290693607 55.85143707618568
52.94797629014913 85.262694263396
43.11937860330261 91.90895675736354
25.64236344327274 20.54452193395715
14.09048653535918 11.18212549723625
24.02655519658125 79.08059612962818
84.22167464342184 43.9153045924934
66.81513082228894 95.04421164255801
33.57851467540456 43.40465537025099
56.95884746451588 27.09875498644222
74.72101412939161 43.6883757548521
52.95781836971436 82.08025433412584
39.63597870786208 28.5509109442988
49.47198102953799 13.83057430941654
29.86772157242296 69.76472141569521
64.75095021994282 81.37940889314451
88.24252265981399 44.27311175718801
20.75485444899225 87.37363802517132
41.9337982508863 17.81725644901485
25.043941423404 13.24241578249118
62.36972633631582 98.3792344522592
54.84317567970163 5.499638407607518
91.49451004737378 46.59150282813398
19.86748463330383 25.89628271659319
2.467998644893778 42.96149050899631
19.7940524193502 3.286936336432283
94.98288538069852 36.32858371792133
8.415980462154577 64.50851675200008
29.35639961417526 32.11806470041917
26.90389405100869 15.95811984917299
91.45238102885043 33.9017725106889
56.07969754091214 50.11428917099911
9.19116978190813 13.65466281704248
44.78377004944277 97.6918151343214
25.1957009588951 49.69874211494186
1.272246166569756 69.89746560947879
40.94534843997097 44.72922589343557
71.45138442466732 23.16216541373742
24.07075279527334 73.53196102379054
38.72192333003981 26.92806561266142
53.49874459369157 73.71586869674506
62.2858812056468 8.060963099775153
84.61540932718059 64.86294262460544
10.5331499614513 42.61624955360266
29.89134253569309 2.703711928420196
21.62228428872564 1.418145488348674
60.65758729527878 24.14844924062373
15.88004146573728 25.75880844832587
86.24398857525726 75.92761001335388
82.02591100698282 31.37817882015871
48.27327455923755 47.20760497929712
82.40617627838411 53.06896449734787
76.1504587239523 65.10380197816794
6.632424451170755 40.87665545914423
64.05827359531501 40.03068852816053
42.14368167289422 33.20356081587768
68.35965454991383 30.64014144939438
90.17876281728356 27.33223375648127
73.10227239089703 26.70645451444427
19.36773257510909 16.43616090287865
78.39835304399766 36.90065978558051
70.9116394630973 66.80904714684986
82.89677620859003 14.07754181546138
4.111446566220567 29.99362161268386
31.44542632627792 76.72578622659675
34.65039987044973 17.37802295703258
70.63611852539 31.11442738262372
92.81760838312225 85.58548299222522
9.31632084182578 9.317274435399669
73.62120732259324 63.65910881039235
82.50676300161362 98.31223912940874
5.901952302420772 4.291510008153975
94.62781455310706 83.58770958250365
90.04434417620973 28.39794098204863
74.52034999824569 91.43636186053998
90.79107187411735 95.89298014928609
52.35579994432437 10.35630433193333
23.93040081588499 31.05829136676765
88.14649667886835 29.10333472247537
71.00393439233936 4.064560265825019
14.38351093410944 20.47790391121628
13.99008215092669 52.23704413936228
75.52966913741665 91.86965476940358
0.6239181569681751 76.27197259489512
56.51313390350062 51.12664115051766
58.28020619254977 68.9369179642314
35.15655254881125 61.02610082827048
80.4575325012861 57.38814728952869
65.63779895007289 75.1356376929951
3.061898159920123 71.11847659902607
37.85292684790258 29.62503488682421
21.34372797241364 42.20591552444983
22.41061034720639 86.00014715955409
41.45765360474021 25.37247747175549
74.92288979536414 67.6906348207973
76.08065665576711 96.15030325922966
29.13387525534173 99.19427344458053
24.25478012336968 76.33472535216228
41.51437927899549 53.39362150127526
22.75832828602612 80.86659383696939
21.7129633881979 41.11011987504511
82.55636538006553 97.21946059350191
15.04232895115399 10.67467822797921
24.64335985386061 39.79659279310284
25.32754855090814 4.774454924936848
79.56424637937835 65.89760163433814
99.55101560734569 42.90816412209082
21.67240203904309 56.59504594318928
92.60021956778571 93.63931933195606
99.36589462234843 91.72130760563171
68.04671290927492 52.84822528317001
46.65639173692478 1.995736969589571
76.09208334734737 44.86716931458665
51.07467812307426 49.65505916176139
7.761922328128743 55.02211967914462
95.1568324822494 52.07960490342196
8.261544470208669 20.78983795706584
43.98842433887554 94.85165366676922
53.57105791068528 18.76053346576858
80.41350360699261 16.52288785808492
61.8359363804764 11.2622561822218
80.99509391433286 31.00536811529264
33.64219924298229 29.45543717387133
9.14899444440897 32.54506062946366
96.67732012649192 28.31964727998567
26.47236973616259 57.77562677780149
93.94154952645383 45.16929120290814
35.80070270383814 85.38497621160951
66.08332321329958 56.20273962350615
40.80171223999592 55.05595671278569
76.77927558822158 27.13740285384501
89.61560935558529 6.698893115016285
59.34208846739256 9.221216263134002
17.03359373100236 68.99116146122103
29.00157307118196 42.81909090759104
97.60166502779376 25.34499592863073
76.11676189255226 88.04683311011397
56.32827097372961 18.82658802962708
58.57031749168169 72.63098282653439
22.54282155983673 47.18274854761788
33.08147465043813 3.480506550140739
65.41525310965721 3.53241887251878
8.046475300476384 37.27274971071026
33.9928209139151 53.84434034480773
52.34404699728323 77.19756177372238
38.27423952569083 15.80176305369213
25.38967698046471 84.96240050085176
1.091025142683081 90.31521775051588
10.23007479513323 65.77330965060756
34.10863106179684 26.25958324702246
66.00930011431259 25.04048556646944
85.74596012235108 39.86824128933188
45.81657298066176 27.09464553109241
26.31381625810203 79.50128045502883
95.20532716339289 90.40313208334358
26.24174747117078 0.6961521671868195
22.51805242474336 41.6821383470613
62.04280141747299 39.45892354885734
25.99874474782461 2.800979019717659
16.60607859057518 84.94510031943972
13.82386391576846 22.77894544659143
38.29409392709722 70.43815107847526
52.22526018578841 79.28538781861909
55.5495264985827 18.1060173498849
63.91275071103369 89.85029553349261
18.08657767369775 68.94909277150066
45.19504813806491 50.02371609800703
39.83787715931516 81.36849053525394
46.12395858235229 75.37541069467484
13.16525126940433 80.04494214660524
93.96904242618142 16.84599058773568
61.61411759695467 2.211323107026333
34.8624591600686 52.1549034969283
83.63484767298961 40.20150072109328
24.80348066562593 11.45818509576342
50.5543487546573 57.75958477125713
11.17736811852134 11.6455522744182
1.35469325909212 78.95021513931185
47.39492983794906 37.08044003378461
49.30767568613271 28.60590585608274
75.98159818760897 35.23190077299304
4.830568327712103 89.54572916893474
16.19574818078044 51.77413996530695
85.57132213230314 17.82945584767007
37.15550650160785 5.208275536220429
35.44730885549601 82.89742346204905
53.40495975790011 75.4110563460096
67.08551375955906 41.0775069047555
87.66398777871507 50.88434108488799
82.05294834098743 93.15387099379338
78.26684217368042 12.78806570145215
50.25456833742419 8.390085887297412
57.92388987135406 3.433281309509594
45.96032531975152 59.43802489139392
88.28486378967999 86.53672435497367
29.37949882418453 26.13210398450513
2.066171177385467 40.15234297027588
47.39619835654364 47.95896471690403
75.29035996765423 81.22515217055073
81.95724971232929 13.69209776707648
97.15062963923602 23.35780460057334
35.68933949631228 67.48981272306472
22.49764644917447 67.13334460385359
78.39536530846134 53.38899198005417
6.974990954922584 91.32164707042313
96.88758919754461 63.42143166440547
63.00813816022748 14.6804720616853
67.8484319134804 67.40025794871957
39.78980957794646 88.81652137285944
71.55198895584618 62.84828010911583
47.05763304842375 59.28197649791818
5.969035136948989 30.33972128731206
60.33413726773606 8.858442412701343
79.04261517466554 74.80330775571998
10.14270031096876 28.31931552187516
68.70692678163404 21.00889560146249
47.50561862496608 44.65171389178982
83.86996334836411 51.68754143978843
30.33178622058879 11.22942361268215
5.042210629601055 9.057272102338763
31.39982182420418 71.05125251306755
65.12954637498265 99.13858599504573
89.32557188803064 35.50097846388177
24.50544042736599 53.95681671019391
65.16668702827883 20.10152626748978
59.88894938785618 69.65252786265216
22.38671002817247 22.57618664860362
83.96007609057766 19.67059123667028
49.30944444425283 20.7930977307395
11.18338388698711 5.096319331902895
84.38603916104179 16.42936230071937
54.30193713325025 59.48736234872859
70.56995754018709 72.50558976809398
49.64518970141452 11.06326197823089
63.06882001888697 47.41391229721685
63.1950159591849 91.7622633374928
50.15136504614271 82.52954772760316
68.95174851734922 38.75216263040605
25.61194035918524 83.06682744640676
60.9433806679557 51.76318735104967
80.70454420620774 97.47811796644311
73.07304518608122 34.97649664273586
44.57662442136589 47.11976103702462
13.89312837003265 30.10101680157076
48.41111316967712 1.63995165444178
54.50784688992898 75.37417634998354
45.26367282314175 86.04069272889538
86.91253509581834 11.37713151705465
48.85120502174679 35.46918995838664
86.4284145850653 67.19553671691327
85.32147198178892 48.0003706429486
14.82861824570011 60.53364369081108
34.99501821145356 78.30619086166057
99.54402143104812 28.25979676493397
44.4780485479062 36.24859541083564
61.41163218484259 76.05199386831825
63.84287653721996 10.48771506931106
8.582747928936669 96.2658508566895
24.29962372189749 35.87570673622766
88.90355654241516 42.25825160946861
1.127264357465586 44.3154082316898
98.06855188546587 71.23222757102815
91.94104334934558 92.87838170527084
4.680395829452426 65.40941153976308
75.64047708426752 85.23135478081703
88.22750828514705 14.51072185178979
69.78588112789375 25.15278272518669
28.26502322554575 35.25787280520589
65.74789511082017 45.5536171590207
7.671883419470221 41.31559885639934
82.66066883269687 3.916817017814979
73.96673343784714 34.32378862019721
15.24850509662688 5.161306711076807
1.817932714364354 73.67221534658169
9.541215172384744 60.73025831565404
96.09188582966554 54.00144218242848
29.59894571845016 46.47862341895696
45.25115378879078 30.85386619316398
72.72921399771604 18.5008168583669
70.77898205924204 85.8392246057174
43.69820870166752 45.4192979945821
39.31251517347464 4.961495569866314
93.3328438540817 7.459122506692646
98.27945757184197 14.26308448949712
87.29092880549133 16.23379078277314
96.45609913132942 30.49114279325078
87.93549350185015 49.04461340086074
56.32258555314746 21.74818344339485
11.7756517508133 91.17294132767832
56.11017760577822 32.45388791658382
9.287770874754663 40.96625316540847
19.7589154762789 87.10782562375813
56.06749854821893 25.37143633150666
45.22483722768347 74.74930262827341
40.0636553357684 69.78408750713001
38.25243322684391 93.35414190838677
9.481095716063745 65.00629531455105
66.46836891180938 87.21373222248346
30.44081130472524 21.82612120759893
97.71130580345843 42.46060797587796
83.04173205668046 31.73578828220934
50.41416472876747 28.76131772965746
35.37568056762579 93.51689327430239
18.53705543495015 22.79393730574887
92.54406791969222 96.48588485307958
46.70910684553504 95.85583612969685
53.67635919107692 12.0534230402491
2.953650652463196 60.14056410309576
27.09603883718252 78.7073715232291
17.79617019977274 78.6041717002369
58.75292325014534 20.83528474218184
1.85862837464282 15.29250700251222
42.97858876930275 63.61432935540946
64.55979401751645 26.57920184621424
48.41064533237703 20.27498777650429
23.74539146368981 64.77421142192148
42.49557384701483 9.283311558122461
96.82667695052879 92.8916806326623
20.07970235685971 8.02397828789951
3.784815885206697 34.27355612402922
22.45349191032141 5.069866066080403
4.995452025357102 71.30111219004453
31.87442393278993 16.55148412860076
57.864177147993 62.51527492110471
84.87800080501027 88.24459957289646
24.37968943793057 41.87768511090162
83.27600130277237 35.557687810049
30.34794522912527 6.864937283763409
89.73056217308407 10.97354500855023
53.02452304189364 64.72458277494715
96.51975889137766 39.80344599922392
0.02622301570597844 14.64369470699334
13.09734099027102 94.10761874525035
73.67777179839302 85.89337280155753
73.13656101822987 56.30861191273363
69.42746168454788 43.90587413660868
48.91543531187369 5.471579541798278
51.24181257704617 90.49973661303514
80.80248253924205 63.33162065427779
37.92234191386024 10.97752451468522
76.79116070703736 44.04672928729047
73.93428096317724 49.27859786215672
32.78541731374658 56.53253448416156
42.85401391587207 6.389981848734489
59.16068397172995 66.05695148980227
12.71943555127605 47.76629558840771
79.30526181621181 14.68266454908373
99.81142795050285 81.35749857805746
45.51880670650108 28.9916973918918
61.42454339864674 59.19624716553121
47.05743402622114 88.76356888507476
94.00736121555741 92.25186478220986
33.24438928483009 25.63429664910302
14.84380813052297 62.31005254226255
2.60087527924118 75.3452301464098
87.14230630640635 41.55557547643134
89.71988813496633 34.48283886500622
61.3298818411709 84.06687805981377
19.27261700345951 75.51246545463225
79.78160317751794 62.98313501218211
60.55050308575439 87.21356576536769
93.99027092554508 68.58233444263067
63.67343899932263 36.92764685283309
30.38037385788897 25.80173237985823
34.83003648507202 59.23080754886963
62.11563165503917 22.53200014985
76.01221408779894 16.40132810435809
57.91902875581326 11.65317645712569
75.63789583421071 48.51626322183547
43.25867193845237 70.3017539374621
62.49943858843342 72.97047402624506
12.77381648869958 36.36354161709997
56.77853666545531 97.07188681650304
10.84314190231796 66.74673869674972
27.83250750177733 77.89775965401772
73.52349879545359 48.28588353230792
50.93383891268994 36.10158550005671
75.09608741893827 13.66870232953596
58.95500794527427 32.41951194517891
88.04030951203224 69.45345891558044
95.59826916976341 65.94691338389285
7.747166886464128 9.409252362299656
60.16711362380327 54.42120067718395
22.65190176746355 72.55170901052936
73.21535558056324 73.55633397298556
56.19570541003418 23.59382172775727
48.2771050871601 6.380998061666011
92.76241020895542 78.25154732392424
29.40670218007107 67.56857084413996
54.67989364138462 70.46485609804672
80.81732213254053 72.26857951868377
27.86996732988246 55.90745843744587
47.40178740358008 65.14708974338254
62.4515660550381 35.52100143964318
98.12359013620393 4.953212496482234
41.17202577873673 92.42480305235175
23.66528660090212 45.365287955933
83.36501839117078 78.58170786768808
29.68997243768581 71.61858533082433
11.88581133262901 63.11038177561456
47.57489246500013 79.63213339738063
62.50508669324947 16.78663549039517
23.38939286579707 53.57544743449125
96.14104949704092 97.60217318076002
89.2115360415368 27.65012877883568
69.85528865659431 11.09477464764348
26.70884343148829 3.547028330973552
84.48040032416411 12.67994651219846
3.694388105993137 94.11537081449582
80.13783625787099 47.22763889153365
28.5502618712714 94.25112745751616
57.60283486761669 12.65281312510197
6.395661999164936 13.54219742498017
50.21383040898405 20.41444365513924
92.83540908797266 36.93576647827138
78.92830077134614 30.2084101962262
85.37205408547165 80.69766632849293
66.22206430920444 99.34716533788959
67.06566212304008 22.37585446779318
27.98228544199821 54.06218612659919
62.80456076845346 27.06233013552656
36.23938339695944 20.81657473845823
82.62355782777757 66.7231796714683
72.83405936604099 67.23254848080404
7.906475271812719 6.764433364796836
4.523694735993324 66.42447640530447
75.8039872202522 34.10975422839445
17.41719774321352 72.80135027024274
96.62272322076871 25.28805389871591
97.78578029370242 36.91400401718407
21.5938858955282 51.27584528778785
86.82105722241424 19.02409455605103
50.42326032052199 53.77451521633808
39.71237682755797 30.59227545361128
51.31779558522953 8.456234013796086
77.40686990734882 91.72029692141525
65.15769272001046 88.53785779380379
48.02533544740223 30.41244718712056
47.26493835116926 24.03976144045017
16.28475217138112 83.0359944095507
4.84769311040292 55.81102231865147
3.326936339110115 5.51875823561833
11.91131100118722 27.18293559446618
10.80948363002611 81.78651383933033
55.95011540276764 31.36286877255153
23.67427995647213 26.87399800626931
4.454245791686928 87.50053420410593
46.60659876275979 37.90237326243013
39.14376928554375 41.42168902736513
86.49275873682177 26.94330914081437
1.813726794015549 60.34785026805567
55.31484498938706 34.2267928143654
85.55226153911229 65.50720885847296
78.64877186693154 66.54580792653418
24.55627688765084 97.35862574942621
44.45928582105532 28.79203094259295
26.53957572973636 84.66724016019087
13.35102170281011 31.77516008393287
57.36649754215999 9.878032264100167
97.77663476392868 56.88295629525903
38.83738503883392 23.66426481265097
58.03378419856367 79.98887075139361
77.64593808846226 6.528929780901648
21.29886289907012 30.4783861109777
41.66065786985119 60.11496784178067
3.324400538517739 50.21417255936694
59.2467613913883 68.77695376036368
46.64799256211893 60.27008514125124
36.92903560253006 94.92351850928367
51.44309456530933 73.47781255383164
35.9735942004809 89.25427617056738
68.5172990038558 59.35958407393841
28.60298938767764 16.79756778341129
17.74405297244963 55.20235812322612
83.67882712604028 64.20304406118225
4.237232762174464 47.14362736864847
86.53376614337964 78.90005412890734
66.3964224606669 68.63134216594423
6.314237171414587 3.339668893827182
34.32940413244724 22.91919911198182
94.50109112796207 65.79759385163145
40.64848221091387 29.0011946787018
10.52562096409477 2.494407742616612
33.81002729719859 80.85888709699829
54.57999437631229 68.36342427248519
67.46836681451769 36.23397378656433
0.2116524517444776 11.94760778551893
30.35834870761023 0.7027905518986975
97.62073564269447 26.57546466904316
33.13505267100647 54.41401046850457
89.74037354572481 12.0378905508402
20.08213189665402 28.04841513033852
41.37392262176326 90.05153164884662
48.69813834756421 32.55433829991451
99.12310438648885 64.9289134658938
63.37073971042348 17.48616254888971
55.6378999531435 69.76449177354623
57.34206611527037 28.98425978436764
43.78406962858458 29.61958631888392
16.03193989795318 97.209135280609
60.20360000884885 98.60074511925374
25.49468920293368 40.46183133807463
67.25378543727854 84.2359834476283
60.83797270459021 90.01690078836009
33.47441347680895 79.88834055994442
28.03018326571613 52.28756160025855
94.49830783385147 18.56672543690976
41.18719503902767 91.26221144241596
16.0550916574212 75.72268198042197
48.72599265804119 66.33728743178958
50.68236201867818 71.59386250258613
59.39060916080658 17.75705857337069
77.38257956510793 3.552947379646205
13.32400302674564 59.06702469484069
95.09999484307222 68.58513267902116
53.19239557604741 89.45295552542233
34.2826412683342 96.01924763665714
98.39310461205221 70.17854045920657
47.7007037644927 38.09334977553077
51.82883226318101 74.46552900512219
99.49667208954817 16.76828019945097
38.59530389562445 52.10403133934057
63.45418757325912 93.55933870337989
30.03691179679825 55.14688420113111
79.5351414925501 77.52666538643493
19.66718704097575 89.99724322829864
33.42098832872982 47.70179041837073
81.5434000389284 28.29593888481316
15.82143982853514 41.11056325202723
42.73568536130991 59.91808138463462
65.04068314859288 7.858478163949418
61.15028096588544 14.34432107221694
68.30280755170003 35.51022795413193
9.24228071474449 11.57452372102342
53.39070641172953 13.81765383993831
56.16886707079438 56.81078916590429
99.73212885774355 15.70457209458608
63.96413595730258 85.17028869558889
68.08492025795209 25.6285397558417
3.699370504203868 73.85150634419163
7.362702140898824 76.29540746609466
96.21447272283838 73.9952008549047
14.05447533504701 55.00942438850588
88.14851666632957 15.52481556009191
24.19672005562301 84.66759598379819
26.8740482575825 54.04022101631502
27.69517609741436 67.87513205702804
80.18245566727502 20.30861815342067
91.81174365514293 70.40908409795391
2.987557459845593 12.30866634630002
7.215375353003616 16.85350228976354
44.96765619751708 8.048029593208001
8.619698218570138 62.33569272879323
62.10189752906069 77.00920404225056
73.68668078416205 98.76410024653417
56.45621850360468 79.02861163478958
38.61934788525616 65.47126054798902
21.46163433243962 45.13202545834168
73.00792019180068 55.22058280619583
91.87246298783941 48.52364258170955
78.12359484180138 20.25752104955737
88.29987573667519 67.35377599489537
15.15881343700222 93.5297246219618
46.89962097265363 0.8159850786184065
41.8466625759448 87.89265199032252
63.16773536487633 40.75538160779696
21.74353021071282 80.80702591514499
29.53546945297199 60.21494451035787
93.58977397109381 37.66298447700286
71.62841899386191 6.886156612417266
52.44735046148556 66.47080153294286
85.3059761812344 52.76227502245178
10.01362375099624 19.67485398985059
57.1284087682566 47.39493263786948
51.01188976573025 52.81812476062753
45.05102789110509 18.4259661907759
93.4778651461428 22.69574091244089
11.8542160252321 17.52377747988294
82.3416938642154 71.0960982179531
96.32708823099142 1.714286227968964
15.33330413353297 51.13347740179168
54.72992157556809 12.14795135305413
89.62242247109425 37.36430742874834
90.15462454231364 97.97793611853834
59.12579028376766 22.8174111222575
91.45387742664646 35.12187260236652
93.56830048962007 30.8550207115221
81.28585098515245 71.30019341409168
17.34703021933894 18.21150324077833
45.48208514657573 73.56605434523841
58.57486632560134 45.71626844165369
99.50681430261675 80.1827366441934
13.43382641436849 48.57179994531602
96.06702652414685 44.72161541477865
33.99762067605426 75.304041306771
40.38331202028064 98.13635353772798
8.282848717382977 52.11073032966926
88.94254035994673 54.78106140893865
41.80984685616407 35.24570327868577
68.71941162598075 37.6634042237973
98.56919523921833 26.84254705854098
98.31373824550194 30.686233768132
70.13995108643337 42.08816293929782
44.71443195722617 20.10602736075943
49.9482601321973 42.6376707247716
19.24355411388427 14.62206165257122
72.91532841245674 3.105597911488455
27.87870126278027 75.10275315820644
90.54279487608554 53.13950437458139
67.20751932158571 61.00763620377955
30.66929417597015 48.31176707450977
85.69835494859738 73.04258899822489
17.61861824120762 34.09051824081264
39.41358063145382 76.47958501148058
35.85312684564606 61.86441905051269
50.23472394760967 3.649694138929191
40.61399478429639 25.95662235924758
57.75391768028912 95.16401166941651
0.2379093064410228 98.84898144846503
82.52065943710852 68.8485137172011
89.13087739548733 14.87123281071938
3.608765620749421 88.18741761285828
64.25257586700471 96.261201843986
29.30375203142633 76.33106002137913
42.86921587265921 3.532270830562345
58.38404615252284 41.84807668197701
86.4369231269614 24.66525774007276
25.33555578521671 99.23337135885208
29.10470543305425 0.9586009767918592
66.14671437678223 63.95538619852884
19.57970423012253 98.22600943437973
37.26236711786046 95.9739373172071
12.64899650904201 27.72817609836654
24.27837343169666 1.637925142272022
96.86457143882841 77.17227780584099
64.81263913616468 10.06067971454667
86.80044849536419 75.0104638219847
38.30765074657898 12.90191458389906
30.37759501826524 76.53519315169582
36.67447542893913 37.34780649487216
76.9490421476554 46.83396531227114
43.4680603761724 90.14064838953463
82.5387643208449 9.754967422828013
0.8360826269312291 66.13147671400515
5.744999425015664 9.894026158799875
23.70356660583428 72.58862166501228
37.09700316445495 46.79560753875601
15.48088966223118 69.91447376135372
21.75542707236849 34.11346565130639
43.75791222135922 87.11775338139033
73.00957243053494 38.7247764058666
54.56630042463906 10.21754121585883
81.59297005702696 21.55597911614278
70.26192818438618 54.82781520126308
15.70984695199165 14.62615385670916
0.7458182156142981 99.80227629304282
61.0855852461434 66.69979218621437
16.76229629361665 64.12007129135331
73.26408926094329 8.134996302800785
57.44585778806943 34.87437770337609
37.4585225891709 79.83498777864199
69.71277120002897 14.65265961655151
75.41556732185349 89.72755858870525
78.76743295109834 23.64220333993023
19.6531087082017 35.03922213263559
12.49223653323288 96.22645847242437
30.55960685187447 35.186920287618
62.04490221620795 1.264948487543455
64.02666495698679 1.052156511751241
64.25615889909052 22.77984785041394
68.34106165736 77.92679646285929
84.45936914269005 97.17578546262271
44.65760554725743 93.94556987582547
87.52437231918056 48.10426486096357
71.82741650376565 99.12393657085933
71.64511847607261 72.64451385699435
19.07035406952408 41.84527061782645
68.81955498826633 73.16940095561988
40.68467920862151 16.63928758764263
35.92787287317778 3.298414420205314
67.15077218154035 53.50569356918437
54.60951541744549 35.22008985333085
12.95411579077099 32.61834014510999
89.35913469645837 66.92664436612554
18.29770906258513 14.62757187169171
45.67196515604446 42.21847608373079
70.3852019699241 65.94250843131189
36.23794237626755 39.47671296777
15.95805553251114 12.37884917579253
2.080294996886026 62.1332168236631
76.27976146460023 77.45086561927715
27.01043144139646 43.72318603032014
87.19269099861617 44.37743035391728
34.88624877816889 27.98484819036324
1.385439046761914 96.25079125903052
67.71987081927612 33.5372966659267
6.164703545940688 92.0191432207928
92.51252655972664 1.635269497633682
89.39963722196991 64.8411198894409
62.00652109293603 10.20435895226952
48.14576949134971 96.78626254874268
36.95505275002111 81.6105518508018
71.98516343883379 3.593836226897586
33.27285240135443 94.01374091941861
30.12445991474383 72.66634132870904
91.31293849443226 4.343286938552397
28.46079411133329 21.46236383345622
5.590327185115886 19.14860756410419
3.66344579900383 10.2488681356423
77.72130553013353 94.9781604214073
87.28111489202649 86.02540206360044
86.02963031347925 3.841830129948649
82.72023282117117 0.3681671470169401
32.43160530930815 20.62692595076439
53.77501555655009 27.05381918951385
19.02294043751472 83.33321764164648
8.963875979528355 37.69463054800725
6.184837210057548 6.088396688453255
42.25045853257791 57.33233295126945
41.92044576224912 43.1331247858521
11.9642883253319 40.04712983343874
29.97143913352421 78.35336014604299
58.1204717576742 19.13463017902075
30.43425308948451 12.92331142441162
56.89999130017866 43.46354703461574
48.24843041368406 23.50554484088145
6.930203202454247 69.30105712240695
18.10023739991229 62.25656014571705
72.86260693422453 4.236511976817597
40.58162500147963 30.99154304069858
85.05186387127966 39.02288137655743
70.48783420389542 58.12532792913223
74.37751974156664 15.60775909396895
61.73837783011164 21.60320506541349
96.02328778618467 76.55071001854246
47.64534143128397 97.70972497853808
37.23251575258899 44.65914553688756
43.6030688172749 22.46374695821107
5.152995019251668 82.493416469849
15.53906134180683 82.25210355743171
16.46993387918547 43.33257638811199
21.18734867656857 29.46722897583997
50.50945163083743 55.5587194891502
20.99519135017585 76.29783322376936
26.31931323625072 63.81918248825749
27.89007277299124 87.16387085516973
82.40885519160497 74.91983769680652
98.52156836416931 17.10684146538966
22.15885662771837 74.46277936213109
82.4379761723776 69.95507709804838
89.82317923188464 13.10283599176523
58.10769090785175 33.13350188716886
15.9510624671743 44.33669855920358
43.68112542428884 17.17973162127729
74.67203887129573 6.894315516440496
5.434028292283113 75.16946416359785
2.043148842747904 53.60384918969002
35.77366147822762 64.65103486590309
57.70707095202236 87.13669203490993
29.59287626944442 29.96709413604069
33.58775096846027 77.10451020012904
31.18365320161028 63.69942696548137
35.1986592601566 19.16626825120694
88.54860151364373 59.82022607243
12.71741779540019 74.06664796485433
88.1230999213434 21.60972095741544
65.28217829206686 58.89034509481807
7.472015938144685 40.21755876940106
76.06036338423438 49.45390853561359
41.75568913009508 6.537626927339484
6.195081335497391 16.49286844982845
46.97294241411285 38.84229294508602
25.23367090771754 1.138101190992022
45.80342813130748 71.65041261104831
62.46804982824459 68.35908897280761
92.36066519205612 69.4778164716823
17.88955854140054 21.06310916102253
33.01671245258057 61.35635610910558
35.14841410715054 24.64381882699092
72.55556250526284 6.420278535881448
22.86336507145964 13.41950163021341
63.89614731209063 79.42718618433051
93.98426150070496 20.62298367273337
35.25740735854087 46.73724221610245
49.56845415601407 32.35673541883889
64.61042349981 55.00365556281491
36.04726292692052 48.39993305549572
90.85072363009343 21.7057137780527
80.77002642603095 11.12972168717341
79.53957278370903 37.183781524238
14.54814828272223 91.7886485208432
13.53598121221185 76.90976988677578
75.14755206802894 83.27361435146878
95.74676980390909 27.77871809580912
48.26308576162823 16.369614469209
2.26509875157833 27.81064780414748
36.52734506765801 41.00723884067693
16.78751073881024 49.9724050321098
54.23691590057086 27.96476388233406
78.69540876322831 7.141507085180633
28.85142507594802 65.33420423132323
0.01884591140561237 4.95014207691626
10.09338520853146 51.77139524555798
27.28781945539982 40.66383127805779
21.1758545277305 23.99946461217193
21.95358345385256 15.3377480538895
65.21047564745122 77.81880653888358
58.38553823109068 2.469733537282767
12.91881620139232 24.53630326649047
49.71703001555841 66.48813348950395
58.16401792544035 14.33222138180608
8.263047604031506 27.37589277395492
24.91456060680141 43.60201969373132
87.43847708576203 14.13905481392583
94.3298423520736 97.01248491640449
10.82770258653724 37.21246652905725
53.75287802251381 78.13820873739766
92.05047579101326 38.88153587768592
64.96858572720912 79.55509841356009
50.15099640062635 86.91812454819966
5.713673808601598 88.85273637844259
86.27572018699506 27.92817876809981
93.54065984631029 56.62329477517749
83.21599870880974 32.78103508663622
87.33094472061678 74.02952042841866
73.43310590641336 22.41544960036353
23.89659519239747 88.51620325796554
15.90047564340086 72.01693452758724
42.62298216115575 82.57638265085671
8.832656270058983 78.55171946143048
54.4413627948176 67.29809945746931
73.30428418502302 9.206983220822671
33.63298111116227 71.452411982908
35.41796807812208 92.39193703378101
15.57409906184665 42.75433785927815
50.66049724578099 77.10312555155437
57.80987898642135 21.11557675164136
3.180142498987221 70.0668737336685
84.99970860506517 90.34202445678737
96.07592474441306 19.91665239754378
57.04708009475664 90.52846267727426
55.84075575709493 62.23667276610669
57.47760267051421 61.51644381496899
92.42161427920092 8.032307952844043
76.36657088456649 9.894760047613902
98.86481796711173 35.44404893785213
45.48590215211399 99.41716839444756
74.1006115459511 83.71627215823703
10.37249607253557 60.18360287942628
46.37581341020048 58.47429423940095
80.41312126623987 53.8191229953919
16.38313722758116 1.979312286072821
15.92732161414501 88.91569361799229
37.90431928211809 48.40771615495738
66.46236324830492 96.77501970828385
40.10560597368094 39.85788818336368
94.77286504390801 37.41882339613529
33.35029016203614 24.53834157995505
98.7296155639135 60.68239854128631
36.65007802116106 59.91081710255907
29.54059359420327 94.70956061974861
33.31522187494458 88.22851862041959
75.07887574957419 24.75602681378455
3.22940215262271 86.04446052601881
31.75063056778689 2.125814254695749
74.04368381222042 41.69053327082172
82.52612773489145 95.07225532955245
11.42500158522534 72.74092042702976
24.68875852891669 48.93744679038035
24.78908093964253 72.62615434030131
89.15211303555098 51.96409289723419
81.63327652317066 48.31570510139284
11.36326655023043 76.58712689722822
82.52315474305364 16.84992347382697
59.214511780044 93.99302224471217
59.43309232094736 21.5825518739043
91.51871207526428 93.87747277414876
88.86786933471315 10.56767896073676
39.74772772096112 54.67110276470559
80.60644199442412 69.62904034996336
58.34733256960348 18.10163248030969
78.81905413666016 8.159399406143256
62.67834490399792 11.94493180293378
48.22530648071723 93.55732616388971
40.42401834291639 13.76593165889969
95.37261298191049 32.01730811697302
36.13547854837153 47.31410704092887
51.80521879689057 48.92584591052218
70.70996689489814 49.86076635650585
42.17216510570545 70.12551515223826
74.20299649809472 75.44926161230097
22.25183918381934 50.37138451781474
27.35272899942879 82.48349230629196
39.51726156864708 80.42371688875147
63.61755285855069 59.50420293107155
37.24537245618721 75.98658992517275
70.94496216189988 78.93235135896575
60.55213429877063 21.32742193516303
8.642593928026981 88.95716281639685
49.61659426816606 71.38958455151092
44.53707084008045 3.903894001005023
89.31219449836667 94.21616146192686
39.4450145352364 90.97680532642191
95.73409939189244 54.93489382808301
9.079712393189956 16.89227008250554
52.96242848130261 2.873034459549033
49.65729754337432 77.55006220305148
53.72300966992302 60.39412779063497
21.43480070616975 0.4451028627886613
4.321404930880507 92.34555260715355
13.97515091130223 13.33727759345696
39.86464376229746 22.06975785317119
64.3930176251683 42.06168056826482
65.63020865662529 78.73402230991157
33.96366773526336 11.21896222574798
50.6689312238808 76.12125559530625
87.29825691551068 0.3242458470023405
84.20715474354569 24.27009792607133
44.06991422704142 15.28093919330973
9.772967750800124 37.10168998654911
79.93316738968217 49.00577433241862
50.20241645567565 22.50122948906674
12.38234675909419 54.58280362969193
62.40000479032705 6.976955140026334
75.27369469908791 30.7976457891806
92.64088780111085 61.24180783039508
85.25899868418585 10.87133446148266
26.678623055471 88.57651846428092
54.81889940423444 60.41606931964934
93.03832666611112 51.68672549397488
7.446208900982465 27.95876730781486
54.17151359237502 13.01358742557241
1.818274199750357 48.80119167843108
51.17747245655836 80.93190885967617
31.7693309162268 77.72901218170911
81.84962820913371 56.06779169625712
29.92494965174357 59.18544587233828
37.90154653186168 24.18637485244985
39.86277536446967 47.36892487388647
92.35233177902251 71.33624321013264
54.99367933288109 76.26820000773958
68.31600475715557 63.61291868634056
16.80330444614424 54.86713968588808
93.28795591142321 5.372033389073931
31.39701943979934 17.52584535752937
31.71436717702557 29.19476849140221
55.00217262022254 91.51170565828066
34.4540563586621 60.19112189671914
95.46893767545534 30.96251201113275
90.33117143688685 43.96136561315606
26.01565069374401 43.41092400991974
43.74508187525534 54.79854047982543
49.88622691755351 35.76723596977054
86.57269306193895 50.82798783664933
75.18617072940194 39.06749944809725
23.62362817437137 47.16130802176385
25.27518159629936 93.71882178793497
54.01949562079409 15.77094837718666
2.699477806258393 23.63446616214822
33.1905056144015 0.5778520201323254
22.03744465868145 76.53329349221151
39.93174553733937 46.30906110108111
76.26391889987511 31.16071391569177
59.84803752448129 77.24939668152696
39.46385030090116 2.039687952800655
59.11839173413038 98.69956363526394
33.29635430596878 73.27308650287144
85.81286012051977 81.71414132191146
90.07264592445428 85.30537332190603
10.92601185793458 51.18779983382162
18.74801910312951 0.4812889215143296
43.81214392372542 98.0209619728241
6.196874946771423 29.32938020035667
42.51918507631531 53.51989104546963
87.05441171817361 23.54399494309764
46.11463533756621 18.69915480861527
68.18994321777346 4.394284206258124
10.06214837704148 92.06410992571018
90.89282708805862 86.12109078487059
52.87962143926152 74.56461986919849
45.68963569844415 82.52937397521917
4.885210174884076 85.95566819283674
34.77515450391603 90.6585215678171
9.591353677564546 73.11452377767856
17.27811714821386 19.28265502621139
83.82848768504108 23.29821477029236
45.69751466291361 2.344282643858586
30.00713791982889 90.44084908945415
4.062077951918314 99.8372324091934
52.64351326995047 26.89977040693601
16.52727977293308 37.51136533482013
95.51457279968203 18.19020636230191
91.82920436007115 13.96447832181484
16.31852133904436 87.92520253365251
30.29798968443456 54.12320364115292
16.49973568906266 6.771870351312276
44.85244819725524 86.9929557492931
51.47149471614598 17.12324383603026
9.820217997670172 44.61976651546787
64.22451929913434 58.69019200179522
26.05627862905218 5.568803957217235
20.417276920123 16.38505749035038
64.81016079339872 15.17003420004706
37.94408675050577 1.239608062141128
25.06974842058018 3.162974896936625
48.89420422284176 75.89331876157932
38.87565568061295 16.68641697516788
87.51612129185565 37.67173056255393
5.201259186171912 26.62911633705793
88.61333071443872 60.87761070135432
84.0384764657189 61.09653406205152
8.240802243708792 22.99827248080131
33.44753974136704 38.24811232348485
26.93571925597568 11.40761262374241
7.093976427701563 47.30708203338286
38.72505677905255 27.9961543145056
6.878338044218928 81.96801004966022
58.09034294815558 52.29036518005319
3.727960060119308 41.5958532230283
61.44039129033022 7.403442797332522
80.25076110203307 93.17949291300086
74.41933647905404 45.55293087165386
69.7868556924485 50.5254509718488
61.75660512660761 4.078431952971777
11.14224184053177 40.60158035497059
60.8156390455176 86.1658360261048
14.97447920519706 68.86127362053075
49.45647160734238 79.72705686581985
41.96946776698273 40.95210339326969
50.21421939869872 10.22105826291698
63.2171397094122 50.38120611905148
27.36885797842705 66.72047116598905
7.300213862450399 51.62911085883137
62.2146321975538 80.14264526913128
94.78784347886491 39.34515007950121
55.08985354964118 88.40028989419709
39.72991683501232 26.44995726875167
86.99846031265474 98.49141424166289
47.72784885698064 50.96426992570071
20.86930851531865 93.02133802789014
64.77223532809792 72.60424356572221
41.8746663526648 37.60616196640392
62.28512059743697 17.7984483125568
99.78555504716569 36.03839667544181
1.00097804146567 53.32729168400343
81.01412963383626 41.58409448488435
29.68897408130995 16.71162014108481
35.80824069820957 28.55251300667628
39.78046726563792 16.46614072652239
12.97401698939512 77.76022734957446
57.84812021116304 46.55460680923954
52.0226340781128 50.01811792607668
41.89002944883759 44.2224703442326
26.07765649625348 75.61497608539867
82.5745676931419 67.77466868700176
84.8821256245041 84.35032133338308
36.46148817860189 42.03282577475711
2.105121494188582 58.55836150332807
0.8505301715801336 34.56832771097975
28.62020973303115 53.27270627487633
66.71027540887067 89.97337300686272
80.08657943282994 87.78213427417633
92.84737458918173 62.3055225572852
19.39073283245595 91.90017738384027
22.69992184520034 64.48634332514538
82.15502009606462 1.151647894691289
66.69660471677807 55.33793456439575
7.817904438458879 48.10266386004893
13.92819625974132 3.663980900230075
15.39392561981928 74.78273721346301
80.08078191836155 88.91088006345606
38.00925730587685 61.55710554242288
72.42844639213952 48.22871591474164
36.83922565511841 50.009905714915
26.09907255036108 36.07151192025293
62.40295824772711 87.5918304553966
79.78151929474159 10.79785848991758
81.61972243069825 68.18408126415019
86.20880782539224 8.340833169194644
40.76297465428728 84.76322122976076
28.39520603824022 93.11659413278264
70.97678718975413 75.30720603803341
24.92998520207905 95.51703275190226
93.77804742561945 62.69484363542097
32.80328393365786 33.63342945845443
81.86613088141296 74.02654155186065
60.42731716542112 50.76294594964664
86.83038828356146 60.83754518850643
19.27993842700545 38.17076627175312
4.700859451756008 84.33074852613075
41.86413176708815 94.52850163879846
94.31348657780964 58.71573553524674
28.18045574034429 19.62414009341589
79.82915383722002 15.69429109702168
63.88848225398612 92.58326824048666
17.84256960401381 71.79122267396539
35.99742957636956 66.42917838069403
69.44559819460757 87.17037228490636
4.826219520969742 62.73543305998751
41.3304034234861 15.75520883120019
13.9630264498994 26.10852727305587
13.72354780328483 37.78446326274322
82.62621808250415 59.64504753159022
95.32839150641763 2.275664780861555
0.837870733610132 45.33379699982306
68.48484860866554 82.71594019593284
64.09114740469238 8.299403370301029
65.85650586103017 38.62241770504922
43.91577067717883 55.84443929976782
72.60020704608117 12.00018288628817
39.36459807049879 33.43778318566439
39.07703999853248 61.41369700609116
53.03775021120596 43.51253662348371
64.18613016510032 51.99475397478179
8.190487487956998 12.08248515819529
10.25019154477001 41.07992084132076
15.60657795315818 95.33523979260885
20.39816846719832 30.20923711097734
45.95315623246518 77.43752584506257
36.69835504559035 80.57367627180038
91.50398023649622 10.76053756870528
49.56751068612537 34.68699669555113
71.90989969367369 53.64346218850221
63.39824093318278 71.00436486137315
32.52793381659937 92.36042611041151
37.90904672862126 78.04576881795936
78.03586537651223 41.54105877846057
84.95045045970272 99.03697944549165
69.44147290811298 72.32489242237082
30.04129076006619 34.25166035723436
45.4872480280642 93.08806908995244
15.55790849999484 37.86469236786584
30.34702950848553 31.62139711110222
68.94876021896809 33.65792590188331
39.36491028253955 9.829809997431921
88.14465899411235 77.98572788370171
46.53527572239754 40.64447908131829
61.00713892425764 19.14946330572439
6.437834461765839 87.03817589151217
29.46672146051291 35.22648087422574
63.16172036655517 77.385344647751
45.63172074354618 79.59007903152687
30.41294692069651 94.23595737450223
67.82324550506996 89.70318884218462
76.01584100389913 56.43464099071999
51.20098393048813 21.99707823297314
62.05601732791611 73.95423518511232
12.06592753833386 26.19027069030971
12.80732118915621 17.04075079584987
65.77850762716042 64.96860818259981
1.119914170788823 58.30343473936072
52.23820819532695 51.00816732961888
24.51525253212074 40.85904432234683
86.81408067494736 73.09819054250563
66.43726903439027 62.90286213006107
14.33140946542021 89.94716833904003
37.7994410657448 26.38559313953688
21.75973720450613 8.865255661902282
14.1836887976665 88.12156515526556
2.246203401034455 28.89109052081338
41.0412547254039 40.39775585395938
32.02268898856584 18.4197162597565
80.55410055806324 3.778930322412997
13.05381397940285 43.88687216554661
8.286098146019517 28.62548810522494
29.76852349833351 44.5173558804856
70.43988223876451 12.00681467533166
83.61466946865444 12.27009687082565
68.75710173167147 80.75347449345787
27.55454102031 44.55147918153456
4.496175889250052 80.51102157252411
47.85719494317385 18.19777481200246
10.34326862385823 7.835962661387401
48.26012740532677 51.91460535053226
69.83378691994626 98.52865041674714
49.29916480778595 21.91457513531428
76.79674273534116 34.47421765217354
60.463202575479 95.76028018029419
42.51713381026735 71.08807814054713
62.90152874617316 90.08432066615309
45.37812702742636 88.02163202923029
64.70302977705592 65.1651543696827
33.43076231741403 4.528588823726118
37.48201361390688 67.36884979289523
60.19455734147226 38.54321030216774
8.251893348865226 66.66108314761421
96.74442735776717 49.31061886345552
63.68576827367588 62.46337690639118
42.6607151752554 48.03490513541744
1.927189860522439 33.08133028374319
33.12817415711104 58.4212986503018
9.203068037276482 80.22675820818542
46.08278414590347 51.98431887598839
42.6700617098205 14.0366230112398
62.36620319913551 48.28445017235085
57.787916696148 75.32370109996826
47.60174554052671 2.601739215202931
20.11565425801097 68.69506934478071
20.94007806431104 74.30182249871424
8.225431897652388 24.08715466113359
56.84154260832057 11.94803608108879
95.76825299627117 45.7347945522226
36.96114393855522 1.34181622188325
84.71586031105166 37.17493015293032
3.97536901971531 58.57233169299008
11.76187682787595 95.4710251327039
12.78193877022328 40.65720923394997
46.73430757469651 98.03019067663394
70.89022272031814 5.154300642826124
91.13392876309628 94.8768997742125
99.33086349796659 95.64873085665762
15.81483627873974 81.22592561913734
15.70465687640691 1.165649120901143
6.631086419927817 63.27987593539791
8.764273372882066 30.68558460698387
21.62267979287015 43.30589578571344
32.51405764269141 76.91279422557547
65.45577579096344 63.12748079812629
77.19362461870263 57.81962057025311
3.911314356878671 1.72048889707305
35.28655185662046 21.31553204265066
63.00530855200992 76.45830896825312
43.73333563883052 20.23236695637729
32.2570766826129 38.05663636983782
56.69513753866437 24.4990585462981
85.66591352969168 30.76314829815425
53.25929850096961 32.93435227474476
80.52462819634113 27.97671906346592
74.35351633026319 19.33560285435752
0.3381814148346847 43.61538025200809
27.313954853837 85.39176468075266
94.12121056653501 11.10189104847911
21.88195056516174 31.9875823186934
24.93881418341591 37.61117914703785
80.51289535830421 33.73781718073598
38.23996817670828 5.077262872617223
62.72664428942039 2.194111098072745
95.91337028033884 41.90895968027737
4.314211234939535 77.65179059473407
42.18985767173223 5.549155700997769
56.38677096261545 34.56000355497617
22.25206910243925 91.42393378536786
41.83994782462007 84.57765074705469
73.6576873743618 59.5487694160658
72.18989967581513 1.342677035051229
33.94699707809795 50.55330904082223
2.684835463543293 93.80221579654857
24.28134497108022 44.47342615624656
82.66408605076788 5.753517674737859
60.41437986580917 62.96507639820158
78.99045508890664 2.666455369907733
37.56599543873496 71.27335811999073
32.25099540841825 26.07576591106845
35.75304989179117 77.53376162353959
17.58917601286102 74.70187126354237
5.197084715177865 79.53213851557814
61.47503933872072 5.120636624132325
58.93817072120626 49.60299933874519
51.20950074951092 19.88214325411193
22.56052751127469 3.030018030201847
58.66411764107241 99.66099359819418
82.06481151895855 87.2717978409392
59.98487312631632 37.53783907358402
79.70333338433279 69.09082959987227
32.90769687389529 85.40917210348813
20.29310330521584 5.123064439145853
7.066551809455311 97.43550861256564
26.10304140968834 58.75509608165906
8.291136854148316 39.5044983378952
29.1351141194512 61.24932445690659
77.90914164290942 76.56899669419967
27.7323305019777 3.242212724457958
65.18363488165907 84.00087902797256
50.98316324185626 63.86823679508878
57.4660763991481 4.394286750437935
11.16781844243988 0.3710491563533794
92.79054436372249 29.26321427784594
9.77234255849657 6.94428192148355
71.60444250514117 37.48968643169286
60.25326210280789 73.3849458082279
86.01155858811993 84.58837881326212
81.63908727656667 67.12221846171082
10.11030786292416 71.36711570244134
18.95128020928508 56.55520334369771
93.06300970283137 24.85169189469068
92.9042386951314 70.41001472160349
75.24692298891725 75.48369585937456
7.598658875657538 72.36858736501149
19.36531598371045 77.43498706077931
20.79424681049892 25.15066431427295
56.22553890592346 2.650883127611784
44.25992576970222 64.87603756439442
71.35596987934211 36.446933161022
19.04560500983246 90.80887695186776
3.959539520795768 71.72939821584764
95.38482202360755 7.543255038712791
11.98971150524965 52.63491497280821
89.04482004643809 82.04888369564037
75.7346433769562 4.508945486914729
0.5056244867562352 38.75312341567008
39.14032302415117 43.60748487947346
50.24040049591527 96.9709919381264
18.78531559688529 3.478228731047611
5.394504500211249 42.90700415198769
51.24788400591046 44.01064952838181
83.06440964197954 89.60544341551137
59.97988602615975 10.94866692994339
4.041616986248125 17.80090202123057
87.8879203548766 19.33614764655279
38.0244477220777 21.95645805972354
4.749626979542431 18.45281508927389
26.78485723079962 29.32731688069578
72.2746042900376 56.95237502129676
63.18482894117791 22.64176042537335
26.74420207434592 74.72668346558061
54.58754782567588 97.22567586646196
24.23146947538392 50.03265986404645
10.48689092567392 59.11962498617873
48.58099288247546 71.17908011597184
74.18142871785923 36.26560674434936
93.52469148669655 12.75325280270249
17.03894821240761 32.05297333701484
85.36683540175166 91.2929862639199
50.16673278260253 23.57615054797816
99.65163692240102 38.08727818128163
13.7271082140794 38.9437776860623
45.33402451272618 89.31777095973504
37.30753153470852 13.11012922980151
83.89023280303806 18.03592693989777
39.24996139457761 38.31094090322171
77.60150116953835 93.89300225766985
62.54780842111233 42.55545354563449
64.566418255652 83.17351653074208
82.40919549811979 73.12493209571851
0.08405621911569314 5.927222946022427
34.49635732278649 4.790910517041621
50.8338138590865 2.745033968349814
43.62807030832221 36.63387019185874
72.33579121953142 45.23527390423586
3.804241980527105 33.24684092782936
35.35296097596432 18.14510157961864
12.3685661979487 79.44390122397051
55.037966536087 0.8853883458214602
85.48523097552879 2.939753810467006
35.59475963398162 41.44883603205539
17.73916726128026 25.31522249221484
42.18716719843461 64.49051880947255
23.61055013146824 89.71006881084743
32.9765676815512 27.77826897819213
78.56381811205084 94.38058551365893
91.68363214134241 39.89117482277245
32.38762411847505 57.60614001461903
58.33744430689115 57.00262517264877
57.96438051419328 27.31672931339957
1.42574403832353 77.90711256549115
73.73280834316867 92.09290283412767
56.50188160464362 26.28544802825513
50.32705610554307 80.32220493178754
96.41766508198548 99.50505047747885
47.20730840541109 25.19043530728042
89.62229243051128 56.712337689923
32.80472122249157 37.25959004960459
94.24818262639749 9.100017943660758
53.49706555087966 0.1234762975037423
69.84278772300445 51.61276955292683
53.66712776227118 45.6197272286616
92.1857889604493 20.35228014119658
26.78124487674528 77.68397950931985
0.3405156247070394 95.95285287823809
60.51354654537481 57.22592355626172
16.40185946966817 18.59854726183432
8.239220151549215 15.32448404107488
85.88101247457212 54.69670115136109
12.89144167139895 98.03377484769349
22.82698083752872 8.810544809263989
45.44342098730173 16.58927221226801
49.6189796578665 48.34794862926035
79.22399754641522 57.55067097392073
46.0495804334685 56.48872819248248
20.12365885331073 42.10609665420839
15.05673820666662 8.291246634819153
28.52366194838723 7.065730672419675
73.34178195506546 50.1556770589148
1.53749108010214 97.19791031572208
33.45066327932754 34.43927538667113
79.10562245573473 46.99495951962628
33.77744281113325 33.37535123929646
34.90114974595552 54.37450499106238
54.67001697517279 99.02567813646093
32.08991937076911 78.73121778571385
94.17272502248279 35.64023800795094
62.85908322236453 67.3598664826248
10.28779094217636 8.923178270179713
47.49434190823609 26.34855648977203
16.93709269071998 8.603250797802639
86.24603553360267 82.73509225833237
12.46726054467024 62.22477974007502
19.85255223826397 6.143975550119319
99.14687522681186 71.79018499962183
77.37957817375039 81.2085833234573
47.0746588567892 67.09185177956449
92.42929037337063 19.24785469662071
10.08501645605642 22.99141379997604
38.96060858164902 46.82229842328368
11.22734473906287 67.75072320429123
88.22491433124671 5.671786771931076
28.73842560402664 12.30994133490672
43.3611819530397 1.268910934890618
86.19972568023178 70.35199349246673
31.91577309205945 28.16740724514216
86.99270648986709 51.74001885508507
2.173524963980041 95.65451785978284
8.158882884502916 38.40405615499997
6.876769582179113 6.929568614110306
26.4708038254714 69.73130745974599
72.41831609036814 30.7574768773943
54.50944286854063 18.48054296809124
82.48149342418515 45.48218643023257
60.70325588692457 48.92843747577083
23.86498104492466 32.11835221819435
4.43462843188875 0.7514734885216215
57.85193946119359 64.51132617753589
29.55156377774528 14.87239277718138
81.15125168403401 93.6833751589302
79.63841808570029 95.95476361156605
34.78310321109289 33.04842665985469
89.10581880518303 67.98220785926711
4.944441576376849 30.65874704419334
43.15496439319592 58.91813417095559
55.70093252815377 49.08350797931723
90.81578474365605 13.5397219795726
73.35820306151403 61.66530791432993
57.07647761673438 14.6603834495596
12.55698623345471 99.0729888515603
16.58830687513407 53.72903680584305
2.543505444130692 24.6682688610534
94.18587073594333 55.80268536004564
67.86463683409586 38.32343054660124
80.65777010638426 8.979391207863511
42.77976417665406 20.80703248961688
41.80527852156095 46.38181952718293
62.10520434652801 51.92884666048663
54.02195184578458 74.49957569098171
61.81192673605157 19.82989157855407
65.18376092904839 76.04923634982777
44.71324654592073 42.71894812665833
59.46912175735298 2.395282291241359
86.21112180695742 33.00646905186594
68.37560027479249 0.05472350395792632
64.69508872154597 59.73053338931548
65.00918619793295 92.43732208394135
67.08563393055242 5.900986205907341
28.11281976226015 5.060230168011326
59.62334326181008 48.76326224652235
77.01890164936593 35.54720202660352
63.30108301789443 48.3934647032066
95.59070024023623 53.06590354559741
1.848903348872846 99.86133765170808
37.59443132252516 7.097144190653278
48.43870400628797 37.31931051386215
8.3587996642408 11.02454794910682
42.9762760296178 78.80163516373898
62.99753379604815 9.809574143238132
79.09731740908987 36.14939037427707
6.888284245272811 78.05161549263522
23.73762531007539 60.97294787041496
97.31002844582663 1.194190039791706
70.16743233218664 84.1277565085292
19.279041245643 85.11476796633529
35.35907546450041 96.37688601034093
91.73327621196097 37.0973261434148
31.31056897147868 83.8720210055592
30.65323536810729 14.77956004307526
91.33543140213501 40.9052392600877
80.73077840545051 99.79713879773161
25.38605049853205 76.45463011870466
26.4146763986847 93.8725868396033
1.839105807128107 34.12413423935444
20.70869326083037 8.926710253498186
77.95379936101138 11.03514537185892
70.55800121520031 18.40980059248937
23.67048606387501 40.23983829800365
61.41740068325259 35.16233977339079
29.6278550654646 38.99980404914572
89.94995052419617 42.09759042779412
20.90191147601657 2.017812029053992
8.629244493948351 99.04426570778691
72.38377455507108 36.72782212149706
0.8781431777439404 4.479658259126581
35.15301539501755 88.55640400798859
20.1920369250529 96.12983889558765
90.6865089599433 74.0017575849061
58.7312406996763 6.256736812632896
27.51203685612582 57.82024055414342
20.00884287230888 46.58404435264814
77.95944336642121 51.40465675691776
81.13206593862073 14.36816438111825
28.29133557837827 38.08587360256233
25.29040226617042 35.4152359233556
96.69033601946234 66.2691214471443
45.21182277924316 12.61291709479393
97.52589577529083 28.9146117937576
61.99530859930223 38.32945500934421
50.77467052455604 9.357064634453652
83.55729672639295 42.97437359118255
55.05471551757999 20.10060004705555
30.95841813647967 70.04917270258902
54.17918075369093 54.78672662956724
51.2118072593135 33.5077590536378
98.72212701133604 66.90725449840667
21.28480664260413 37.25258169415264
61.83211242451701 64.73401856516065
35.31861224114875 79.29869760462859
96.95799226568148 35.36343491310909
33.08972224358627 84.37189257700226
46.03064515446378 32.90978610274905
17.45705306725582 29.19580570411776
64.12423151581635 77.58224925469452
52.19621865120877 22.55575334567244
29.59662897160934 68.72644226834802
58.70432797770846 59.85159881355882
26.00921677928772 73.87085107064027
3.305144687033654 26.29838673603021
48.91975738895654 0.6623492712328725
65.14505932529765 60.83209333098822
21.17346047205235 19.08188586904347
64.61242085550073 23.77810639208283
92.20928212422741 94.66411033276638
15.45681050248165 38.96370138949514
79.67337051446162 50.82207332077073
16.78589339579734 13.06356375908209
61.37226457154377 73.17869444114649
47.55534192775364 20.89309042757075
27.31206277634845 27.73728889464381
79.55318743175101 70.05244543944633
96.65882272856472 42.70219726832927
74.47449917219137 62.8824785071566
68.34647689726029 96.16783634078753
81.35797594019427 33.06656216917311
77.08268620552855 30.45588698266134
69.05633831766174 5.004117234918112
73.09026442829172 77.32482801795537
67.86855670134564 17.30970407563277
44.42483127048691 5.145771505623173
87.40676089954881 66.75882759368956
21.24112013577652 94.06324162990929
72.14721159573809 26.82993174225522
27.76426866477128 80.71454443746434
31.71337145099861 37.13161280335851
2.820629699482494 73.2264079862491
37.35317747546141 42.5232818400928
38.89533831810454 1.080263057389337
79.59809042019829 44.03843410170668
29.58981883954244 83.81036727704381
74.72837431880315 63.8846344818397
69.91974622477817 5.625441232341825
44.64837682389229 43.83773518002072
31.70664516512038 86.83384405329676
24.48721552676922 3.958501291169654
93.43549467529623 60.52011740066169
76.32014009419196 73.67017955100127
3.852924589355721 32.17799189234969
10.99943502723868 15.87887905120568
35.98294109659251 59.08624434737853
88.27775770930123 23.6013217570345
12.16662228492539 97.2712873525753
3.297729549504057 69.00675866028885
51.65074846188624 76.43710170337614
92.57502755900141 86.61994876770795
67.81331474234307 97.97002549532789
63.88702470922885 24.59014085788178
78.13757694709894 16.43672637752918
74.44274730502907 39.88710274142129
95.02451798561131 92.07088452742114
14.65051120999109 40.80517171896756
43.59369660766863 99.04932546976393
53.77278403961954 42.72747493831402
19.82716626657959 10.86832488870641
19.44111521027822 79.38046059002302
90.62582973649006 83.15250846960676
5.767400795915947 48.64751335567268
60.11428409903346 71.51121332892987
84.34661883536886 95.11883849232495
50.8130366604853 38.96419913783309
2.398023225777619 86.79834229573842
21.28069826296623 83.36145091052377
0.1647169768290545 85.13757349841744
67.72035779287619 8.667583179095889
31.46632958801666 97.04518453008275
29.50201096034686 92.60821981308304
3.493717695517261 75.97219735526039
96.94596218886569 74.90721668122286
29.75112807914861 74.53507020963102
30.69999621077269 46.29133784275387
4.166000666843401 79.62660017570512
86.85191974519486 45.34004417143026
93.98703575516168 72.23353809793359
92.19911308178965 97.54531803268516
75.46535216486873 12.71140772756815
9.081119404424376 67.24441293531828
67.0005218250588 98.68337613192024
74.19666373615951 73.44789707639119
36.93005552273308 61.71311214305246
54.04437253218406 2.842779613707433
59.48560063461957 70.64257290025984
27.78804889415688 10.92716468253176
10.89602652811599 74.48457916790454
70.82920872546923 32.24406382830171
89.50400240910773 8.688158228563857
17.5852506196355 69.92530531201655
18.5847937001458 84.42251378735662
92.46241165136836 60.18830378357346
85.58415168884588 83.57538507130543
24.28360334313113 22.832326903431
35.35693859959761 65.61857122343177
78.45966179913168 99.82747352371575
7.210061988199725 50.41032089520967
11.26589957614743 85.51682143826513
63.4165656519389 5.456350314285581
75.44739997558034 19.27446534232741
47.50009950632341 80.69312564546544
61.43289326131941 0.3580531468330997
66.77783329933277 60.05292188648537
24.47935436787962 21.8014312553601
76.13057653569963 5.393434127450504
91.54886261007694 87.95699983714132
79.07959623980753 41.89680319504178
8.133506046268659 3.997258936761418
54.08734777596174 91.01148267893838
83.2816021186931 16.10018306812332
1.514264474030176 76.85575320267725
12.22628909077834 9.087354662593055
17.56025317124068 13.84041885911213
91.89881575048874 28.71133138267929
40.80101668357107 27.02386836430067
45.87624182066094 86.95397473657835
34.25038970523338 48.33859537679612
36.16218171397188 18.8362626487694
11.80583877627454 18.59834366181896
61.44651930174039 65.72406795292588
33.4120369580689 68.79642475646256
87.57810552974527 34.79730373530921
59.47523395875833 87.53758680827873
85.46784199813088 1.045546066136075
9.498299749363559 76.98709278352692
2.306978387511462 82.93850500010691
22.24805575364131 18.8935365405273
47.74636439186082 32.27396612129743
13.15940339718955 10.62882167062773
64.09279586109356 34.15249876543482
91.54076512299847 91.09574895583073
60.77951147851165 53.58120132512546
83.63531755117035 65.25447927271244
5.240004688904006 37.41703185699176
8.538169641575756 48.87002088473751
6.499111533086553 52.36349589519639
0.6102965076235566 42.59645669502709
60.28589205060832 23.18526070183853
17.65211651441748 84.76594471910667
25.58178839606138 80.2910809232355
43.76816362202968 43.21817667598021
58.7476991371115 90.50042343610454
58.02708212790863 98.79171621175632
18.87689248611421 48.34433184002464
77.05695495845303 14.37244833159196
7.942723123829889 91.72909566805264
52.93219322183909 83.12955424978811
45.77427715430834 17.64655715632192
60.1770930828625 79.99940621858039
10.10438440175163 26.17629500430667
89.56713183100082 32.69735434506332
87.37608132339102 72.11866033916451
46.68162232846227 79.06627273788096
95.71616682265744 95.78901922794088
22.31805360608122 85.02408397401885
85.49935312833267 50.81617305998907
55.89691419483744 60.48535199672367
86.26222483893524 97.70408473344132
41.29252374006073 7.532617162111085
66.05015078779576 79.66499258008274
86.71512749352104 1.270102423091357
50.82165104097561 67.84372686022284
22.16129708485607 7.910989869996191
44.77267698696293 14.4553195449897
70.46054064587499 57.01204647385598
99.08418978609291 82.23539332829999
10.70437919602126 64.90160873351937
62.75317697198722 3.858367345282419
96.88849037672752 51.19902349978276
38.97148240487855 88.1533717388767
56.02193654221766 7.293876192923391
24.33286504669379 7.753684445424137
8.172023295057212 17.41212269126458
62.15051792910045 96.52472644071274
20.06801065949272 91.05318096032813
92.6703057302534 22.00109425953699
85.76767089790194 45.44134564543064
23.47431442386906 35.26887672134239
77.68000049429007 70.13329301251733
38.78958871827255 24.77477056107734
56.52645084034496 29.60594951362889
40.91425005686676 14.72079703039003
47.50371470044176 1.584398251738502
23.6795382145842 25.83670115926771
39.34397140563976 37.30013263924236
64.51616275365078 36.23793396454439
68.72049888288457 49.0423212370173
79.03279266275361 39.04001191112975
88.56747836248162 43.26788677121024
24.23727699058016 63.04856505585245
42.619670892744 22.93164679953561
11.03136534057666 80.77724781627542
43.07084182873989 86.34357882434138
3.166358444137816 27.32752040810683
18.46424439297821 59.39521822134763
81.37748192459532 50.1922990034024
38.73517176904137 97.1314051953142
26.77316022358303 6.294180735832221
44.97527910539495 84.25886488254199
80.96240540151005 26.24449006316815
93.44900504657919 69.49045305404981
92.54990847072116 31.32925569247186
75.14156222938604 88.52439858224682
37.0357805282672 57.22778288283356
15.81899363326741 13.49760058295467
40.12335926871994 12.80095353782037
41.47828826932706 71.01524096789998
55.70756503291928 22.66626085459193
61.46648023573908 17.10056688055161
86.53826979960583 91.31949611277413
93.10662991226097 38.67873433874149
41.56363476008192 81.06379776564867
37.97776608522249 75.21022049976571
11.42658807096134 31.09319167371144
62.84548614051799 10.88166833249145
44.00499317278715 18.18368782549268
94.73488760357947 17.49652513370228
4.95684205940518 1.718327944383231
88.3338826502126 0.2018766025735957
42.53268243908243 68.31117355738127
70.55256130595001 40.12796527781291
73.77237661979018 37.93891904490903
27.61243254763428 18.75042303663741
40.41347571462266 0.02222592777440295
73.14581615994706 65.35653550484389
56.1120382545147 89.95788927824938
81.38716642388039 43.82995914948723
28.73033532497065 91.95094212282295
2.84594867209894 65.01737391878522
51.7975881313125 11.35402879711006
27.02134322025005 98.70199187870331
30.70529805779861 77.54244071397976
77.77304021890494 63.57437444055817
90.36882263803156 55.91580022135012
33.5953676189386 97.7873234926589
91.15608179372607 82.18772810551654
22.14768902961946 37.86331819634663
7.270379885720939 75.27142750387299
5.768826772124799 97.16198290728043
20.84705239176254 26.27033325734286
17.00417558106234 90.88994368631468
4.709730240184486 48.88187320003745
79.09959704991984 20.27829303197627
74.75062840262612 27.83342276317865
83.89793668309862 55.30938755647348
62.03490676130681 33.43173302706954
39.09054356610518 75.46086423805089
30.21393051284936 61.00943079872917
85.05562607479425 57.93601328635886
55.03585429404211 46.95347455686539
26.61977644546565 20.87259379045295
39.34487110013952 70.61928924319174
55.10064909306859 94.3937966254056
31.76186244507438 43.32593687248279
17.96846974276805 10.18386564030142
23.48759021888175 56.72231699765057
21.12062787548136 7.932608911827288
9.177065115316671 12.60986525348568
53.48877154158569 34.97529530825874
20.17920861430004 38.75765175242364
18.68042398100492 74.61286228297953
48.57944472456953 17.42418298492217
70.70617108613575 92.42267065030194
96.23307210472174 93.7243757171023
93.31564588726224 10.61097819367691
58.49934790692246 83.94610219976549
31.95281000652703 52.87903260066112
72.66885119590215 37.74513812217334
54.64162818252743 55.76688882958058
97.16392156618762 5.318919321332977
77.89875400679921 97.16001754797584
86.49847846236608 86.75818943076203
76.80095693754693 78.4031175297021
78.31856385848312 42.58625201071771
0.08321878508091732 40.86548553131382
99.93028088684585 23.49944166580899
25.12584542103407 58.6763598156652
22.469871012779 0.7757141905140897
36.24050835699679 60.87985089627568
1.892756223531716 3.710589059606238
53.50108733486562 3.794570026670257
47.93074811053999 76.31462834174241
94.38565103426255 81.74761279223797
52.73693850799151 42.45572095611701
31.65090837429251 51.04916625104001
90.56081738706014 26.39932442714288
31.65027561517558 69.31917549002173
97.42426835593923 43.46551077074897
57.96656128574066 15.33957627248013
84.63940669394279 73.06300474769631
62.12786191888328 40.48773609991107
78.20192137946789 49.67159364962772
68.89630629071218 19.19069426054938
17.86202881859102 31.29206274676428
69.6539812558663 57.57615310382349
82.26938086903182 78.51345084484674
50.02513895649965 72.3991349111524
3.469693364654328 46.42463471267418
14.57625594511234 95.64034438321808
76.64995565724222 63.35875350170363
73.94064749989393 88.68370905283125
93.63223875149933 93.3613715976982
94.50389570473233 52.94185994280411
86.44008313725925 40.71363587936836
97.34308608210817 82.7239804520612
33.31457169332527 63.19932867455493
66.78569149907487 67.61956284490843
58.33689960667275 9.561130369169188
99.78435033574986 20.62856434105374
6.059790421377148 61.59604666662513
73.40772363653421 5.901305264470805
99.56707031656619 52.24385274650883
70.86529141331198 79.86716620640091
83.42202322988813 18.85334086649829
97.93007373862915 15.26642943397833
84.31908875890311 71.20874219860623
53.91736134877283 20.44320261844974
8.029772236216363 29.76358885396539
28.14381331345082 98.93660540087042
74.99670329633007 56.06129765134631
2.278255138144929 54.71170188015095
75.90467751492288 14.50348774574848
1.717385102626402 55.53580978970445
67.31873188801445 75.9880861363328
6.506625674028163 10.71040522485692
59.04299126657298 67.07548878639976
19.439469792256 42.86885563444426
74.78106331998264 40.87612143636535
32.43384303230011 1.334333607618006
41.11049933385942 2.894002191892875
21.85566074271427 40.02483004949202
36.15814758398596 75.74777651274916
10.91330196275008 18.02970647199131
71.40246863525103 30.3977278157435
69.38291527489469 0.5105488771828143
87.47196377811916 80.94902143197146
27.39096488392943 21.69441347765608
91.3273615724346 65.78283182400969
51.75525534719577 18.12894172624684
70.9827003585129 77.18197805149134
41.82050225432699 3.734586613003436
5.157042813969172 91.64579130304972
77.7801464340173 28.68763328401129
82.99827184321579 92.74522961426139
84.40701844662226 35.37397813911139
8.892568561265959 6.562846938515795
99.87157949480786 8.554102254445365
77.61865283646502 37.65630962088305
59.71357450816614 26.77716237029657
51.9922785735144 5.632931807694098
66.47859069003003 65.78583467720959
4.182842387628453 69.62932854518395
84.32443713419353 80.56107100259089
49.1623624921457 36.53816354088057
11.29851836114011 62.23375515764504
81.6065554652394 81.1650501159409
28.6898947833845 18.62542494548712
67.24935490737776 11.85497661281838
65.68904868231925 55.18365448061076
88.44398260675786 75.80929549677313
15.55068053231699 7.303338607622397
45.54537037887803 45.54778101002525
85.3838778566307 40.88014370668827
54.02525560248672 1.006192131161322
66.12540987911133 92.2959062897187
74.6228131771098 4.251980859526423
23.10715198715165 76.2471826425535
55.67642838925465 97.14790479302376
11.77516393673334 19.68906317099715
35.31782863111488 9.819938778654157
85.96338455950051 79.80030871767529
50.75784265735624 74.40054935945921
14.02604806326847 41.92554310067928
16.50025726302502 91.99844254074895
49.36553347449161 94.9354194008189
99.15088131747967 98.65054423985833
45.32576061028871 33.73485984947273
68.07183194759092 5.458744951061259
11.65748932758713 57.6545452153544
43.93363073528963 72.34448062866709
62.45810306029666 30.62924236803104
32.58864046748186 74.08686466386114
19.12084856062951 96.43266652393052
31.48857447127635 87.90591655389036
81.22701975650655 58.10704391656335
59.25674647730048 84.70771791308593
98.95244496306601 34.41257744876026
62.16496682887817 66.53371529492671
49.65373343687764 92.9910565632093
5.887156142746749 58.3884046083876
18.30737411688333 77.55473935026082
22.99154950403497 52.58171500125451
29.42719594154516 6.615472392219202
35.76629379920933 17.18988524796839
22.09479681280611 78.23161089333436
51.41250265000915 57.43798070259294
50.24826803337071 13.0487770825485
66.57027738354159 43.82801878567394
65.81870761876259 76.92139786256661
64.52759810253259 2.873393468481751
14.34683901424649 58.78800199579853
89.17321561452532 33.65900486935179
7.764574369556203 2.165889163491828
57.61859498715375 51.28711797339408
66.22765040431874 88.23796893867372
46.61245343012661 54.65154232021105
57.7653060194599 1.590538936847339
63.05668309744622 1.175783177009343
48.14295047255455 46.18172700438359
88.47390861510937 63.12282809078862
94.77836252635986 21.30115084664202
95.69247337829383 83.44372984705453
81.65886093345938 35.04355265854532
98.35260601641249 55.96569245790878
57.9903516306634 65.72400897184679
19.07155672220038 73.6193710899479
41.16286262836197 12.91102712496683
5.808776844478172 54.1274475250208
9.890364595305813 33.3465839572035
6.469405542298409 20.76180744185809
40.73339461072081 81.90912382512033
25.59558595375114 60.58094046577698
60.57957582386499 83.27977052775046
52.40684575702654 32.3314307854126
66.3816918961126 30.98046355009004
97.15988732864963 97.47934104854775
3.270249042417605 43.64825375043503
25.84555041222882 61.63976731019834
97.56484522302898 86.23937007331664
21.63588545724043 60.32309562696458
6.650902871556677 53.47685798214249
98.47364684834184 25.86355118267205
77.5319892689671 50.49331122684177
8.459760844576076 84.85459901358929
58.54785844333829 61.63663503688186
33.99650146721483 27.35220231898223
78.88096679617904 9.276241210346981
18.09903293080362 44.47573408176374
38.19260246840603 44.13615391499073
65.64906050620645 86.50249213196645
49.0810529435046 93.90308424229909
92.29576598071247 91.81738872233707
33.81774532123286 41.23114616867981
5.502779682563503 51.9130624617363
62.65724679064301 31.68664010161843
40.43740564451419 67.93616950856072
72.36918183191065 82.32612158114354
90.36179483417223 65.41767090744092
7.393942150742738 26.74708533360528
70.05352062489037 88.81642426260605
77.02853755794609 21.85364027910952
61.09250577404558 49.91425483534348
84.30729360595639 4.781515919961488
23.89546994104727 8.737121298913511
80.67175469653586 28.97144248171485
77.46849915482743 84.93856789071312
97.22314170069257 3.259927484215986
14.71347260263595 16.15551800102129
64.97675820980199 0.8956773295224548
4.602581828608567 38.99002862052681
83.25599994591626 41.20649483876325
93.16189140795129 84.64885222745696
25.06584111201823 87.11880907453175
2.047337317561008 71.55677325619331
87.84923706699857 54.65810660578131
81.72850815891327 11.51540062044605
17.97199224208758 56.17951561678925
29.31813117793168 84.75888817444819
12.32515342913548 59.37292121324177
16.56746299844298 15.32850555770266
25.97052179439798 92.93857088452611
72.65312304362544 21.71431149164719
90.39386915626984 99.78333420196419
2.840602324578328 15.23456110928909
20.98867578067219 44.0999487991547
77.93555811567144 74.73575176776387
57.94650880612036 22.79719789732981
89.89717673312322 0.8938322746427217
70.26884956156863 96.92057986571501
96.13585924707886 15.14871533175401
69.3407028824729 42.85319274418948
83.47242238012906 25.01081196382408
68.17772524840956 69.28137334431301
6.719561731604586 41.79966216536612
40.82961642086533 21.6223460162295
10.42785770602965 79.01516324897996
27.08572490826603 86.43217128966043
11.98038786804729 46.97936183064034
4.142555906661467 91.30050533381664
46.5805893828075 99.03561215295194
5.41161563982581 38.40333759505979
99.06290127697774 72.9078068210205
93.01136313741767 77.19627660113935
55.08722141198762 15.98206520619871
55.56867255218111 10.18619413999561
80.18671039835208 83.91239743809753
37.59980620391251 12.05296210525032
7.148297230614758 79.12092166129793
39.47979062041058 60.41570676844363
6.478859995667806 32.21105630919041
55.154034581785 72.59194667879224
39.0557873179391 3.078775737973193
32.29069624808747 88.59918368728384
80.62819329877871 60.24783151457482
16.390368888949 72.92118368127679
46.10478480967398 69.82570026319192
41.1865059497397 57.09770154460902
58.90912672735328 24.70564083249526
79.50123633825828 48.02479975969153
93.80658116318529 28.77536227062197
39.60989541806271 89.89073097009684
76.28240899289329 83.12447758956459
61.80347216926799 49.09525395755865
92.30547784203409 59.16455719193053
2.868673518688343 40.88363864957258
27.09598499815845 58.78848080429715
82.20399109043632 15.83128260791447
66.03197669714952 50.90608606797233
67.80722888816253 75.05051481918494
81.61337455769515 59.97343078812924
12.37535668973541 48.7691079085448
79.69491330212378 7.484586124790926
91.27201953740888 92.14990236482132
43.584192840444 80.91229863114836
35.00149537988938 66.63779242488141
80.67265516329611 68.60058227038766
24.89953464712686 98.36028170798711
19.61792036750003 45.61201262098345
52.4678704464976 73.58574829335805
31.68112325747716 56.80939911798738
92.3305250707793 5.876030866039545
70.92422918610377 33.30992843141868
28.52344343836572 73.35534420482736
49.18044035271257 96.85119468009108
49.91168466323509 18.6120285326149
74.26392852336856 71.50186899944053
72.451671555616 71.86972640264906
70.4360395434491 20.29779109111573
71.69900580835953 94.24027490990774
17.31225076063592 56.88910759876183
88.81582241777761 2.9923855276197
91.66103111531382 22.36766738491071
40.11135153541625 56.66241827692748
35.11678423579814 31.00092434688986
63.18129774456199 73.7500564234352
72.16715976435405 19.46727112802794
43.8154850769287 38.80827280891435
78.37247904515314 92.1934179863612
34.52763767986048 42.94080829503419
52.61256687109668 67.5540449594143
84.52824025451086 76.79411294847571
16.36663038556891 4.852187761422874
14.69759002575599 29.34658454800877
42.71921831249284 54.56326210290901
5.564962854237421 39.47881859242385
30.59048864502497 51.1956418746435
0.5275464387349985 7.775888638522789
23.19440634833097 49.92923594004485
81.24014227533436 47.32215164059885
85.16316117248012 82.58251533779804
66.38957681871032 14.44008488405226
38.15807432934119 87.46170817149037
15.71000212534555 50.02562523887166
24.87859896529986 30.51337149437439
28.45677490680619 82.74180591824637
58.41661885536359 70.70508827450426
64.59203660116351 43.0723586968843
97.06551409017892 34.29297558788642
66.11313099581491 74.19959635733572
81.53707501572124 37.738884468055
19.50407006750305 86.03715844095416
94.47869311486015 60.75136768890111
65.83407268136529 27.90073601945406
10.71937466687747 55.00962450970155
35.5480734970079 60.04310376425529
25.73387943393001 25.35847828639168
17.99157635133449 90.72691068836835
26.26994287330078 85.68058884832872
17.49423457077891 98.80746445591654
39.01921666571752 69.59507990043633
36.86539453680065 64.54140291461364
75.80629837455612 94.01825467993174
89.59575759643941 87.94472249570663
1.906999289059466 94.54295874244941
8.441012809327411 53.21936081717609
52.72686220323584 18.43621854448208
83.60689321401961 11.23967397409403
1.491228010569374 38.36718542320492
53.67728115581473 62.13175957445563
86.43637387969662 43.53146463247783
43.90384957509472 96.83127908524166
22.61535391308917 77.30962366043956
78.0275849969251 64.57165114101728
9.153000572243926 66.05560560694521
19.76437286387681 15.50061015936151
39.8162331107116 99.08313637447621
61.71735357250235 97.51343946709846
1.601337840864557 10.65460128530663
52.44105341285325 41.39363350478957
29.0790986201815 55.50860277184663
52.92484764122415 79.98772593077075
41.66587299793742 29.2285886555169
88.75483217047787 50.98129601182416
7.620264831475942 53.90975434231719
82.98344201169338 87.588190673646
19.88742263055147 43.82676605169524
89.56997888068057 72.16420392545839
5.132775858049668 29.6116202787985
47.65891298943858 73.94991858683012
47.67062082701309 7.266077615719613
6.498210929398517 39.83786600240986
13.79916651808506 47.56648657188287
91.45156729079214 3.251336266929495
88.9100370440093 19.68918381905866
91.44875232659392 23.41486349501618
94.39647715409973 0.7219532636329117
48.51898039274094 4.511123208541781
68.30274850416461 74.1065961809465
14.65371908959346 87.14555807023653
63.54841011642527 68.18564858168153
33.93184401140424 32.33749733063058
24.12544599710428 10.53016972700673
47.19927920286742 6.268564052927814
24.53310096498224 90.12280122439267
79.88442607634157 11.80765492216429
74.10537871835415 24.17646929473607
24.79722303440612 6.891689425070666
72.92290744335604 89.04648268454748
61.71372229625233 92.80311668120727
46.56647502225786 29.18255471635434
2.619295288693425 10.42436493920139
97.42739947999819 30.0236101682823
99.46382403600919 46.66096549890204
19.53611281633755 36.09925175271417
65.64185613443088 61.94797052326884
70.53379575036827 86.84507412511589
7.961955726341271 70.79428462614955
77.73981363061222 27.58897350341282
91.18663451047824 16.65802220981874
77.43182086921298 32.64899693535543
24.3183491616501 0.5229807142637686
34.39015767477394 63.00807383001919
60.80285347975742 60.08505332882113
3.235538938125509 29.43013243956834
39.26756829531716 57.32426935465694
92.55781652621324 87.62313297726551
41.46628642916728 98.15648380555277
25.15912191862202 2.157227488324484
24.56289922063402 82.88716473422316
69.14105763368775 79.79627022758369
10.17924869537826 40.12320540637526
47.53358730687976 70.99925200316382
26.23405665793314 42.25391310226835
44.46066408130735 74.147160675786
18.8979100947065 31.57011450737652
79.62005289170786 60.41981394376538
41.4007755293338 62.86382570632405
84.48599961927556 86.09836879721595
46.84880109233715 55.60741251011271
45.25394477985083 0.4874752212561366
73.85433382731934 54.5857564021466
90.34564254336273 58.64299655460862
60.68029283646713 46.0743407646824
10.10968489022762 24.06217949522188
87.36198907902647 94.85447532214611
43.35180379216563 92.87652131183719
62.66270594288676 86.53864433763837
48.65314867203616 92.70573623436736
12.99324949393715 13.82411004722324
1.218060249567588 30.39415741034159
60.65818378173388 92.88789678108225
75.53655891255606 37.11768047839048
21.08854975589761 95.79692336761192
72.21965336559936 17.57394341567737
48.64063406598231 74.08570184244499
38.91222992932884 84.25664267248008
37.08344856120858 22.472815587115
49.80229558124554 54.77265080438556
64.91573542661908 89.55669117813599
20.7035096502961 21.14056455647495
80.60083693863658 6.718752638875937
76.64044233530008 69.96083499510307
75.69532574292602 54.31707551546722
91.65178165760496 30.7630788377639
36.63586836338676 91.01151646581506
35.96790019466646 55.87105753547287
51.03122810819657 59.59842432154297
2.56864209677023 7.523040551240592
71.34406672945467 0.8413737350439903
6.276296293567293 11.72857272926798
66.73896624490433 75.05687466423342
93.39170057418862 9.631216068223223
80.15995951399437 61.30976705117754
73.81835343888523 18.4577587044682
15.91843696479799 10.16009838903874
18.78484577001285 25.65986235641901
19.24704930805188 88.96970313638391
80.76270157234831 56.33030479110044
20.30050440705442 44.81881282240521
9.05173376155272 85.77227998546226
53.90367215266779 76.30997346580754
75.24744315938301 73.55773268992104
51.83078160327835 69.23953860466548
59.42071374055101 29.61291337103682
31.71271158676374 98.10170240392537
82.99743203583324 61.46406495910089
74.79060374929314 14.61564143037422
71.3836285705755 82.69636653347214
13.11549408899409 4.576758827145133
89.16717885764129 77.46104229282111
73.62945357224936 51.2153177522077
60.89983654504039 15.3673948441217
16.00118586717663 68.9637180302966
29.4222181932678 3.729206377641544
36.17345742199005 95.65157603923046
60.33540473414448 65.8900466223744
92.05279490212463 84.79947580373835
41.93133982569088 73.16977080200725
38.06841496563845 66.42302689165865
41.8130026885887 12.09370709520589
14.11086472907453 43.72653033417757
24.7808791779957 32.67856173717055
8.773201623523937 73.79535055212351
80.10501913760757 85.73454577233478
39.0370403108442 95.24150558160925
33.92928326181418 85.0574568306013
82.34349071490146 76.70960714901304
2.284130326433286 91.69094990228058
1.667858131773768 93.46533226211388
69.02472079690376 31.43882635568765
32.40557283850618 79.72865150747444
81.36354733023654 53.1765364871282
39.1345483747994 40.36964330798284
36.08649404275173 24.12307735522815
44.29497043398418 0.8772933797389308
59.58479710240116 92.97684529080502
49.76163726995701 14.84924133447775
91.28068443951011 5.347309092288043
86.67383819145415 87.88850335896248
51.48900912815158 55.6277602935784
79.19221366280858 18.36464627143196
72.123852465271 70.907778157774
41.74914210459542 47.44188464278185
73.44106750339135 62.68124458230345
9.077063784433143 71.0285948279417
13.54343099523447 27.93621037637683
43.51426211412547 85.30159940716334
63.52314984137778 26.32630380139297
77.45337881893155 62.61745929582727
61.05667237041552 44.21977827897706
98.60461916925865 78.32578979808288
62.24180323456982 34.47681822356553
20.22517487492308 53.0373397835648
5.562381618330544 20.1867248413472
88.0455814250988 80.07440528974513
80.30116176233561 52.84853615495007
82.19201447818025 80.30402261648257
74.87856586298976 84.42794578196164
38.45243705040646 91.35271800886871
50.70680329924273 11.2148673964633
78.25560844998665 14.64146085556726
7.312815996576759 56.71440072516751
16.10011898273066 5.806110226848435
97.32877765673254 18.5146101239683
21.52254966623817 6.937499479289234
15.9129745230532 54.37901104402685
97.33515511154302 9.890696401027229
90.60949677395435 7.019410992220134
38.59796992759329 11.79625075960243
76.30645001459942 75.5508677633555
63.01288581625525 94.53768602892177
51.25034398961857 13.32081433788917
49.7123271342247 29.53843417110525
5.980738385785279 77.84034134374521
76.9017182967691 24.89856122040438
49.06795682512382 74.96423307339299
47.10111749388277 12.20848274742114
19.75070770227113 30.93643731448362
33.07695261895473 53.24836171642573
94.71487970893516 51.07880007975292
44.71590167415762 40.52877131663747
71.7979578069684 32.57046272169174
16.24021684527305 42.11866051408428
41.30040439786138 11.14377457893699
88.60208614877544 48.11050066702794
62.98535342797118 49.33259750790577
44.39032660747781 24.12639934440542
86.06638579916995 19.81803593057915
83.16036636640956 90.6425362148854
50.77015335365329 68.81612953984705
48.40993629548985 85.88959810362996
37.76717018069284 27.46894533273791
73.48954254328426 86.95432481693416
85.98428330093567 7.352041267407798
2.806332477156958 21.46350030098596
99.70820916095076 12.92391079183386
23.29599529534659 57.85576776537766
21.18135827744758 65.99858410671771
63.04237349999445 39.73713861719785
98.3826784630747 46.97546597400692
46.97089983019126 11.08442383019103
11.88625938156127 21.88976578161923
64.56730673882979 86.86428186190767
51.90131248054343 96.23353887920305
50.09163767506686 84.68213354736803
94.0377210080092 15.79058830798818
5.569558619102327 63.66595149863581
18.20638873024514 99.6088147665766
71.66089827451904 49.16002168367024
53.37061723636184 24.36600249918548
22.01175113646687 38.93577569109195
35.49508328730368 42.49717846458235
34.92014006695148 36.97198653079681
33.99026265822813 66.81533734106605
67.73877848536465 24.54762680001452
70.35657246867137 30.05502178632348
65.58445656502009 26.8585050669966
65.32351268242019 12.90835940659356
41.4524535068868 1.924630105917608
35.766783404697 71.85268999089077
22.67617648666485 60.63189317949217
12.58223007012135 82.25698714730329
18.64424630208145 69.85517945925379
58.59025003759103 30.33862008382443
84.79211201314465 26.30521775206106
45.0410159219567 35.48979623145227
44.40852029190297 95.85222640793957
60.59181900230283 35.84365608007992
71.4233283108646 48.09765891260594
64.08939898879657 60.51251427283275
78.66722257119206 24.81678238420812
32.08065179951171 70.29803211969214
47.48917446479183 81.76083108867283
71.04436039266342 19.36246385523327
6.824347639944308 62.21193504945151
99.25996855325042 59.70029034495523
4.031041745317989 98.01856722545659
70.82762551763084 52.07006244311872
85.7960633603921 95.93465292684617
78.72882715201122 25.90003583595931
3.712368259265576 22.11791717706924
11.96488385034637 22.93487075715138
47.6887593273114 78.55433029624635
88.94539695494099 90.57666030747355
28.2627375461232 66.21344667301889
83.53220603775603 45.78465819161064
69.75961365762359 37.98872569883346
51.92676314158214 71.54077216093584
15.70775148772083 64.09951541178603
99.30679828450373 30.26914340501538
39.80154066164877 14.6188075112262
47.1093401553284 33.11617475752313
63.3584165406421 41.77246018463107
22.4810819356559 69.8404572977059
25.73926599160852 38.27971676620067
21.92914014217952 5.953388109449313
12.81131135636559 38.3980826791064
37.0156793097324 56.28243685796016
44.49443868354631 63.17152284249371
60.80817917727131 36.87666741806705
45.2239242517448 92.11583827490176
87.94493286018897 57.16767194923277
66.07708646697836 52.01671071243599
0.8993724672725061 98.01354554284961
41.81784158451744 81.95725389520311
87.15401106486412 3.865199154940017
53.49947108903867 10.23815432395662
8.860917024200468 82.24504371724818
3.602520137980562 52.21682854238276
61.04145240461114 77.02393014758819
12.21468444073164 8.058817097366893
79.08061090952246 73.03257178180736
85.95305795730071 21.71546036126656
93.33569944860521 11.71388141300898
46.5842060896979 82.16461869649095
94.36459213349778 89.90964650826449
48.891622278004 49.15663847681823
81.82016595552859 75.79855053996209
68.4614400486163 2.261732238478592
79.58045442507724 75.72320299002638
19.74655974435251 67.79349120937519
50.57579859945122 31.96718013620201
8.341980560307995 83.10321682110336
31.26594377557491 88.97656147073937
30.60903795801153 59.96940768670776
74.16634402216863 25.19551214089159
9.161734470275547 26.74044941319505
87.59580731892399 78.96775936930742
59.74161251849299 43.01403332130697
82.41846466307372 50.3934767366503
89.54796432204975 73.96744571865531
66.21347906558887 20.18996267996096
30.78294532657728 43.92565567108021
34.06421039965334 40.15633609768958
76.43734085740135 32.26983719682037
4.280540698542096 28.90960246712094
35.17012891968105 82.02033234713402
89.03891673402507 78.41917139119499
31.26669743632522 10.97165351921058
63.68624412950174 11.56214693066349
95.9705815553873 35.85362756575104
0.4623349515280065 25.46548911598621
66.31102332307952 91.02219120563171
90.00164074609707 78.13871200443057
80.62989507033986 66.48909005877725
42.99213606899464 27.51045395326608
71.18789964204517 47.0547780169143
50.55623663890024 26.85659466875209
94.29011211282909 3.818164054179935
63.24273402839425 66.35967326922656
58.49056623669396 8.56160486908858
97.4429727046513 68.46179839052381
52.73225089590601 35.66729591193962
30.7963456664526 53.08537442280107
38.32033371533468 96.14880413117542
67.35890032864484 26.39282313720942
25.90245366466931 72.73474287663089
38.9947352234752 56.32694158223993
53.47115547608009 41.67178640453726
73.01946484665332 79.15485522638565
75.90699008560934 0.8155278252239609
96.74177453104406 54.96665891456632
28.10077404444916 64.52662586318226
28.1726572956023 58.64120434363846
42.72340930620238 29.42133066094782
59.76596291248797 20.56370965568589
94.40807880300258 46.96998424854193
1.121195928184163 31.43573974440396
0.9512869659359096 6.699708330628789
52.58071469393659 38.49964082223014
14.56236201736377 53.00591036289426
6.346724306345672 51.28501919767187
88.30441961640446 3.911429952335034
75.41530627616596 3.627544140698991
56.91304928445864 86.3212683263305
35.01659499981348 5.811847284712949
84.30403151107178 98.24940539793677
15.01212482243768 71.79748780976716
59.15611916039345 73.52044087626932
92.88994036149859 72.26704686956759
20.28734907049251 98.94485575547176
61.44253469691427 30.26608043185628
11.75018865164705 50.71838521594165
60.7682884629991 43.1836526915972
68.53863095039982 46.84319444395297
55.12303651130358 37.21536498573352
70.64254983632701 16.5637895362764
81.081794378441 89.53171860827774
13.82168833141176 15.51001865033947
37.85994882127555 16.86486216679762
41.37449760637868 80.01772127212531
73.38242098934296 45.39829737802643
18.34022988398089 42.65513285637386
75.84260066573636 84.09394507775836
68.87747824733711 70.16401424628359
3.116211603317999 59.08456119087405
35.57052713957106 86.43621370245987
69.01644766909868 91.65097849904727
99.36470092113696 83.24187340726181
19.20990990430351 65.28712849351894
76.84477016966343 26.01344562541419
37.48292568298135 2.292226316590595
36.11967344102903 10.51095040709843
57.68634466402192 35.9100740618629
89.34427505715183 62.65096962896556
48.01899687208274 75.12799627292532
20.86371668472629 15.42435435704569
89.62321847712002 81.09548148725924
60.57801098989833 12.6524655993428
90.6512901319246 78.95692639105653
8.253036346245491 26.22511272478564
3.730628984578247 4.525943302110747
96.91773955427351 24.38120610874718
9.460426962128732 83.03718435427156
71.2287022462877 15.66113432283041
26.92598478985003 91.38909623905086
57.14882442902469 66.39286502223783
40.75592338017167 22.70001809482649
99.27845389421515 13.87758871057062
21.04697113114393 88.43407518057771
73.80221082411951 33.27431487840511
72.79153333832181 32.90707484163395
27.69299741466315 9.859955196452743
98.07406921264167 11.991751467339
66.97827526455711 58.23481076961635
28.4739945099979 32.55239275823475
52.40795085234416 3.80148849892886
58.18514526288165 47.57906393348994
75.05242527435452 7.906658244400062
95.60423193017435 86.27128015129172
91.80055011528411 72.25791571969121
30.37054440401568 67.91969524112808
5.341100811484967 92.69585888573253
83.55172320518602 94.54290567039092
55.31391167091098 19.13515989153397
92.66758478627106 30.29376567803686
66.33367418998785 59.06677384241922
88.15061493844388 47.16627681720951
47.92234953458285 0.6241790060083275
2.696707490615657 41.93013332941799
0.6954049955651865 24.35749718918705
34.45719093294732 35.10421284797471
88.61446785472717 46.19857401419921
44.18241898191845 76.26373623946584
95.03797449476518 15.24147946016021
47.70675331961338 52.81864908613073
34.16447017988856 6.39182796170513
62.52310428502008 4.851559410988723
41.83224023473289 32.18358889876187
76.61353430395724 33.37455726297813
63.27361475386994 34.83672690902375
18.45446158555837 91.65157528881124
5.844016679585169 89.894608337197
69.67017196203177 67.99699476728205
46.28610908073879 24.37929783570776
29.07680472251891 15.82963444426891
98.45717487231774 22.00694171419087
1.988833836449677 57.55125485591763
62.68175124401651 57.50144267313408
23.88842314180062 75.38953542046814
99.82189604817185 41.89170806988464
65.01689698908359 66.99263056936081
17.1577584079281 65.10474704082856
40.34117606900941 33.86118510209866
4.859229529421821 64.41683014058249
99.46479408542663 56.00198415998193
16.27496653867823 50.82162558712538
11.2381572548676 32.08682097918299
47.80836559368436 77.45254291048417
12.86509045191244 61.25362249622711
31.65283165601761 91.73529627849743
13.70834275210747 17.64989722510052
79.61876933488726 83.0431384567395
74.26030490246121 65.63082093647689
41.45284979388914 34.10894691520534
70.8047302426184 22.36292107447434
60.04263384481752 89.24362825459902
34.3364814424057 87.86477422621481
51.4613755322289 95.19700053829776
44.10977056913898 12.2759911259097
60.10675086024395 64.05578669068755
39.16527097410981 19.33854179390904
10.33842257452039 87.46981871816614
52.96245820169118 56.64351088794788
40.80307036335545 94.43258457900613
6.232360028626512 37.68519395477892
19.02936161829992 8.156390786604186
10.23862625702952 11.07210312865358
27.79927611529856 62.53987103889763
19.93843634009055 34.0737417165579
88.86017775475965 57.56053038580601
85.4422900602533 16.74659223052464
59.95181794674028 78.32470246011394
35.06813760155531 72.67254725436652
76.80035305730669 28.2261798759025
77.3982296426453 47.74238850408528
92.1820075584664 55.32186064471585
58.94528938440676 56.13210933951316
23.89217065584055 98.25567898375378
12.88156381132912 81.14468038566419
86.2745908663565 0.4487825360588514
26.65763078764107 92.27599647990577
56.35052214024315 4.450804004679208
88.47667621125716 52.80363972622087
35.06686038637983 39.71759142256359
61.01489308247796 37.92083862072337
34.62740333138984 98.0729766413877
45.59461980655499 21.6039745801841
73.87382815441367 16.60628319831244
10.42045514368848 5.838143097590045
59.06643154492875 54.28513203335763
6.492794442738921 7.872408813663892
21.03609366005618 46.64857235092199
95.61060665832724 42.92792862839843
82.88223121148611 17.86568541127452
90.12431258510941 73.08906365995931
38.80202062848206 48.93734089429417
27.6547529615088 65.48909026080065
18.7399798586313 10.97574369416582
95.92068830855911 37.95178229459371
84.14489472365672 85.08603910867544
3.005100648074598 58.00904848019324
89.99533151370393 36.36995342863065
18.10188126370326 27.38801113826639
59.04755895602096 64.210595479174
98.83673586267302 55.04943115424412
81.1417949510483 90.54896039766466
73.90819832440611 94.19094542120413
9.736392472162127 78.07245403997534
26.24983741247727 54.91667351504616
39.71472672703197 8.734026542568641
8.49695693567803 87.95413535303079
98.87989492653372 63.93016665503251
79.27148441868023 52.63947444114633
48.70308031767007 2.615678505281937
34.96622184313881 84.75412387848263
33.40078363476395 60.3211571124791
93.4229901416777 40.52777085476977
39.99220729786111 45.24074877022348
1.407468515908558 68.84188947435895
78.85994137569743 48.84980460307653
84.25413653861773 7.399554613549321
49.62801462813131 97.86752864195331
63.26206323708541 80.26628332760717
79.21137604903791 90.54712772468524
79.47099609849832 33.36341549986644
53.70399562749136 53.81681357044015
35.93106858380334 36.61886220695599
85.71612252333188 74.96347344367332
61.8349475873171 72.17856640939871
20.80747870454195 61.05995693597287
31.61724369272147 35.2620752796448
35.80130350698158 74.72993091894845
27.72351881287623 24.6268618465207
61.45998650495875 62.91408572742743
2.844796978716356 1.752279875223673
76.98361924587631 96.72701522471181
75.8061314297739 27.75482336445609
1.778435223204258 1.715864668138781
60.7602405150657 5.808008560603088
62.52309648872495 59.33371722013376
24.0953126041675 6.065155483531007
65.19780534132653 82.31126038333795
47.27184990176517 72.85002716464224
57.37498809392462 67.47073508240554
15.62256712398049 16.81419820703337
10.73978218110697 69.56225233725608
1.152624889217015 59.3430947889438
5.143605508158479 78.40310401538672
45.56762863025124 3.472503080911533
32.48796811594581 19.48901487355588
80.09617033104149 13.9234481162553
91.39963300685146 17.71678802659365
40.76966501004277 47.9219325027312
2.343717903838065 78.45774502232966
37.6088700266866 62.55462609734534
7.336582346033055 39.12869201906047
62.51373454859749 78.17977133622222
30.63055968262508 57.05337881280995
70.75601704699116 80.94366230372665
78.95571842188677 68.5064071363924
47.63054287605856 14.29038399830112
71.55949999175725 43.17034159798003
95.59855315096112 60.48136675576173
6.965326260741548 70.39045947908693
21.33524095300157 84.59610060448196
2.426884433916097 68.38643948457774
12.80757633016166 95.17487626516788
24.62716945693006 20.76884590908534
15.73057438630197 87.02415492938955
8.51536493260696 9.928229383519451
70.66683276221954 97.85716555080663
14.82163906498603 88.99258868854774
32.50536409623594 87.53759555373786
48.82811220598358 59.99462343272718
29.96090194171447 4.607468283512698
2.871365975515448 48.51039646220158
0.9042695343661989 65.05809079477194
60.24991021311666 93.87104378139196
17.79816201675977 64.17010864487668
41.26978825430614 52.50242126470592
96.71407108190922 26.22199357875354
36.47704647306049 92.03773097154969
67.90324820217639 28.50982119044712
28.05741560448216 50.42573296570914
99.08622590909279 12.13667287874106
4.625388519973713 21.68649557084783
34.14699952244329 84.01340973887191
10.54871093396586 45.39067286970845
16.95254693891174 73.81039481351755
4.603955964027022 42.23040222165869
11.74727722754916 84.48688230551207
55.79185049886325 20.88180091604987
77.03491555988583 20.20589753457586
80.70509868951389 10.07150498702492
38.01779074207754 3.208778538999492
10.00780210459367 17.46035761354602
9.477857735625244 61.79730637749122
4.09474690084857 82.30959326219384
57.64205051930431 69.74170268101919
10.4379751921376 99.58913584469721
14.74286894983782 81.50318757778302
99.17080367910498 18.88141029600828
8.648461080551446 58.95429190716933
52.94279485961065 21.82623744453475
14.41948795092964 45.56332792219791
52.74398352441747 30.11163954143604
34.04570367452138 94.93501986412538
72.51466107382844 81.23156566023428
99.75918558631219 45.6459642816535
11.28850145643689 7.633293662469788
60.65792341706666 55.39816560026321
56.39869485401316 63.26269734438015
82.48937455669477 8.679538308542242
18.63568965930694 9.168754811901964
40.67751806899704 11.88696639271369
95.82446846427797 20.94399742088146
51.52243530363593 53.75254449946851
97.22279339628159 40.69125488086824
84.87916732580564 14.75747239801102
9.905949805284521 70.30730666989562
75.47026896242818 17.40020577009951
38.57639391750265 17.65353151039262
69.17545382486095 3.926926120078682
43.40078245424174 25.70470549322285
25.49931064090387 12.25308338560261
10.12472482681139 0.6294591672994174
87.26909042450508 70.13088540872997
23.06400393732869 10.6244886770135
66.72965564779719 9.140519449361143
49.52817333447777 87.97659538541974
36.57932428116626 93.86183040754577
30.13717561684841 52.22588162833775
5.881725384363426 44.74615139021432
5.608922755654001 14.40921431958038
27.9248863078843 23.55101530876103
70.40493135209201 10.32737793377556
21.99973756905004 69.0047043750443
91.6238219757272 26.05504501236014
19.00161466698175 80.38217408045324
99.04242663513008 33.37358153047325
15.12551674739067 86.16054737615998
65.84202749707266 98.37698107034133
94.95018659574842 66.77541564679308
67.31504437616577 3.796000601206752
0.544160985703894 46.35175541112081
41.26217386046865 76.33622770050593
43.37284920912651 16.12488982656111
18.80743114617417 76.52503148642509
68.76994783973421 24.85450041615763
93.33794999691915 47.15941852120497
72.4721946491744 22.82566518950989
57.95721642235544 86.07439058308249
9.390673767097175 99.8360544017532
65.29125776988089 25.81501961219476
16.65885694531372 29.96737325497809
67.49214610503007 14.51523639685824
72.65492310560811 86.22176367619134
38.3194214780989 92.41290109518756
88.04260317020096 95.51216941333557
78.76008511286922 55.44123063132907
28.87127735565383 56.50774189543256
77.82955126361587 7.641987317195181
65.00794156908373 28.6259295893332
28.97764431436822 75.33583319328746
96.25137989377676 52.16752608505077
93.19408801574879 64.52871806257018
55.58328324640569 84.77887350946243
54.81170177689929 42.98837713213118
67.62168437400486 46.39041614562047
64.34603878966057 63.37826403596201
77.00366509736725 68.12277666105152
29.90439632175147 86.49240440678227
36.96353559319966 24.71341546037429
17.80553706604726 12.81295539217079
20.55229255294553 49.33812170405503
12.12763699574565 51.62358494301134
32.73315071732932 59.4788163519568
13.50196765883422 58.04157479779247
26.92881832566285 23.88111791111292
64.07822178741824 71.80965650162879
73.48499242498831 21.27308711265984
21.16625804583345 82.36172125373344
48.26569297325049 50.02255940269009
80.49818850497398 95.36973566147906
77.66301873275192 12.07080737524188
65.44895802064555 73.40427159381876
19.70772459367121 92.84702915327289
61.39148672318063 68.52219722113213
24.58985837453199 14.21360235256858
20.98375553472158 78.27592474820096
97.74863229407926 58.74005634616214
19.42576989747229 53.78949023459027
75.55103397040911 53.24024610528809
46.64929118900559 50.95359657399946
32.83712499716554 77.91054162222279
15.77740012322952 56.43070877240591
96.10287427519796 57.80921835287578
52.81365117006808 76.30213911650451
49.23490825900473 22.98349663512023
55.10484991401917 90.47362790620068
74.12936300858425 26.32302786513678
20.14727107125435 83.09979305284227
28.58557537714703 30.40968606757234
14.41472043437388 5.903690796844472
68.44084257217337 43.54173560976797
88.62334705424918 61.95589989983761
96.31067709896341 18.87418820809374
88.45333153170522 64.22249036839092
90.19673765199767 47.63489486078777
36.50417814859811 76.76149532733581
95.29094804453703 33.07241874893046
21.35118615347086 22.93032366400455
24.40102672165935 56.15583155469348
6.533562730981289 49.42502337988643
8.001764946578016 56.05938874877916
58.81068067341323 69.78819378438151
86.76697043272227 61.92134113637182
14.69194649418048 36.3387378218741
0.4593615128609492 50.1315706667116
88.71571804454108 9.43321581404969
15.01094112063266 21.22202536419694
26.12669301250679 1.751226860709214
77.99208698471993 8.744987313993258
93.34404245047243 3.287929013636997
85.79442529234916 94.07134345055891
96.70241509295984 53.11590132090195
62.64698541517075 81.14208334605088
76.16026651102055 97.29272525312179
7.313223564299197 23.53292573040854
11.91742600793842 38.92810021960333
92.38421911565365 6.942433637045074
20.51778498703469 94.9391315471639
21.77341867852811 57.64812850754394
30.87460994676439 18.45959292944525
81.89073117663688 72.1432897792368
65.7104284095814 44.49617212160508
3.867122219182866 64.71034027981904
57.38555138653264 63.45909425260352
36.58635959623627 67.24780727949531
12.03443997965348 49.75514735120667
61.20813045177952 34.12408270201374
70.87948893894743 98.81402121200905
3.015489679939007 53.89160797214645
77.59729101454897 15.42543375296258
24.3371532236781 59.31938351663357
15.26474287385366 35.55320717785453
27.99174980168168 56.90141902510229
86.46617944711879 37.83925934218217
99.51199787486738 21.66829473570609
94.27425232593197 79.87142997732666
12.77141293732779 56.266425123273
93.39192422596533 18.86582966874724
67.17064527429487 66.59263707384308
26.9633334457918 61.80923413841869
12.72282750119918 33.68446587189337
4.534594858859985 46.10200314477465
76.85673969574421 55.75373391688201
21.95202299215978 81.73116410783008
28.01794721838955 45.52102069500193
46.37343975952825 23.31553963453286
93.40787604217957 52.72187983157515
45.69004290194599 65.97565348073296
95.03265353863132 11.26559612499118
54.68513837666693 62.35686182555443
92.14945295940228 17.04815163467633
5.623792390951056 2.53822455386082
58.19513162042727 94.14781016492395
28.80192220438872 62.28798368768227
68.37917310157111 18.25281685240742
95.21683216453036 55.93159838047241
20.55687034588608 69.57787710740553
14.50788241316491 19.38249044060258
42.75678927281535 37.13677131947861
79.7905842004516 29.57717708394982
94.25428775720376 84.54800949515582
38.84999779064803 59.5407596448125
91.85853571597207 61.94787849423493
81.75295978561664 65.03544432445831
64.38700659854784 13.36404612634244
54.27905858147253 34.35137325651273
1.909239325973624 6.616506776603592
31.61158126546383 22.22440967479356
34.70754354522177 71.64434144152506
6.054648265086465 47.59490512880194
85.01332034606932 77.77230397937724
23.30118095067885 12.46255693071905
58.66948168444996 26.53314731905956
59.91282804439354 1.422291066649092
44.06224296182609 61.61745321235951
47.0677365434029 75.80577269336374
55.85371132466997 43.23544134411375
5.558880219247716 32.3694770568723
37.89546415134162 30.76150107594437
54.4177216325787 26.23995490182757
5.016507480015266 59.9338996452379
79.62305423887628 73.9455109211539
7.602795828962496 88.60349658253796
48.71866536530489 7.368367866871478
65.13311276324821 94.26223911973518
92.39509743486805 33.36059279534985
89.09563708642939 21.68127342614051
86.59937098096889 76.91619380647329
30.78714950555667 16.63186354162324
29.20316367692882 38.09154880769798
15.41109711466445 92.54081263435087
32.54223940385857 97.44683665756068
33.34126708922677 39.51764446205659
74.54325824819794 52.93091323776283
23.30827078018441 86.66212370465395
71.80832422061994 92.30032110125128
55.29298653517225 61.38853537635253
34.47658872680798 1.937618625190642
16.82639227833415 71.86497970138123
39.25644821069439 18.36398821882737
35.86634732592359 54.84984686630675
80.3509695725819 94.29156259379046
59.76665319102117 36.52271511532081
0.8623529330576658 84.41052354476243
17.31836571078823 39.36024010462373
21.07789439872134 71.52649213906633
89.68393351171322 19.02335483301015
55.00978127778269 7.410766408609909
41.87992022324325 61.8899479505522
10.88910617143407 56.00106340245993
20.49645440959065 54.06868841744728
75.91862428312473 26.56120560308213
36.77327268239281 51.07737897771585
53.03800149965787 20.83175900725282
6.864074179238226 55.71304135829173
22.90640222710597 68.76344971477023
28.03281673106532 47.41688335897443
26.00362461011177 95.68769383611196
50.52505136005677 78.16291352562375
52.00596589121403 82.57668297467876
12.07092372644852 94.42745639055826
74.36793938763773 9.823196223818941
34.77350618652674 62.016468532584
21.04369086187873 39.36250149437217
45.51627195047427 46.64887067876557
12.02270447207288 25.11222656145894
92.76697816031401 42.55592227528981
60.30030663193207 47.92161785406678
37.02320848327314 23.59421750425692
33.65333386186943 74.29139759180183
14.439099832777 69.7508907246814
63.09778595187927 28.9628415000858
53.09236231010075 91.53595516549346
84.66427592967129 34.27469140901623
16.53003008191972 89.83913272251486
27.61484955314533 37.38335284274707
22.69707897891334 40.64250480436156
26.96289885962322 72.43713011760447
58.00418012521516 6.947114273405774
42.60594052504225 88.62796493013977
86.32219745761167 29.02230879915018
24.44124642710468 55.15522160480766
8.7118212979798 7.55132120972721
49.40454531632421 44.48737183690956
6.512259604284681 73.59282146221577
97.78891592663079 49.07454523407566
31.91824148311128 85.75542468441813
26.54352002705133 38.9591905905651
40.08999336648891 32.74331885252853
87.10085652465617 19.99993366392638
17.47001616148811 23.19592478855219
73.99335829200812 97.78656968003421
65.64636731956129 21.10045182938767
1.028304619847595 19.19562128568744
82.57875690058711 40.35445895915881
79.81294838216817 41.23005034169081
5.819356152204255 62.61252499836048
64.77446237211565 1.862451508800723
46.39036803920492 19.83460816501035
64.73859097465818 62.45964123977578
16.12949924014439 65.06320519640543
79.12092736433175 59.55849895342278
30.16735305841135 47.34471888239811
20.94523500380918 64.87084606477531
10.94291629093275 21.35395686183696
99.52606825217846 39.13213028005253
16.0428956193999 90.77977029050879
10.09419207808078 39.09575292023106
93.9686481894601 36.70711630353973
96.58984586379384 62.44181819203649
65.92379901423897 33.83758723348506
99.18209285847894 22.74300029988658
81.37217322438181 24.50174051348646
1.133117944407432 95.22800082778173
45.57404174979357 40.03129226594246
60.33040944035352 13.66979712773859
69.18822330749232 29.84253762351685
45.10718417804821 56.94743261652852
36.44428628430366 65.48060760410742
35.21138573521345 23.52389813657292
82.88249823091704 55.69420186097154
69.37098531214279 46.17508185147345
3.596170353041694 74.91856829194832
28.64739612782913 71.44769078849447
5.918930493690056 59.45767629176768
35.83238990175065 53.78573460345855
99.74797209919528 60.66698733626215
2.706640642536493 74.28851527249641
10.00568936468727 94.98558221863337
65.89378057915367 85.45950713844026
7.72581032114421 61.69934351192988
27.13798742436203 50.25541557589452
92.12249732516331 58.1529791813198
72.69727235385979 20.45568356123184
11.28829565752614 43.31902296096064
9.883077526311652 47.49582477120597
38.21320218615939 8.051262267955853
23.30088965897749 36.34185949686136
34.69385678207966 64.80885175521165
36.19695825600892 21.89925529461089
11.1754203654076 83.62717525351033
40.49853682975008 65.02578128099169
42.80440988998444 19.80372822123947
82.3613040317439 27.56823989342633
61.59885037536456 57.35490881381636
13.11132040614596 11.69389681156076
33.93821977790197 89.96301062338487
12.42505184012737 53.54904123745947
5.524792140501868 22.32880740933595
0.9372772137289249 33.52523656809369
40.79918546930748 17.65575804092779
70.85531601876785 89.57008554164574
6.437805161235377 76.91351940649835
11.10946234609835 75.51718664430544
17.60890888820903 40.54260685040584
21.46453298429226 67.0016013077343
40.13422319313339 92.59180497298495
46.17971993764721 28.13613686832733
65.16438105582303 18.13722368475215
20.09893615509263 80.28102585698156
63.11676677705248 53.71282904320968
70.14665874944005 3.464858191435313
49.44635537668308 65.48110645657401
0.8407111097910198 20.27898188765414
88.20590360752918 38.52507478920948
59.75800229292785 11.98195780976853
70.09284049072433 60.27951433933121
58.2202347357166 76.27710601782364
95.3221105782003 12.31224856849597
57.73476647236846 83.1595022030375
16.77886860188577 86.88589074986488
94.86335840967871 25.09813237462764
78.22907367904988 61.90423411118259
61.27731915121856 54.56107163077213
86.99293932599436 57.39075490569836
78.26995018827145 52.40317738720774
73.60564726623053 89.83419158100703
1.260435906258395 91.36076184380158
4.288544985853327 36.9689990328227
84.44453132393456 83.39162152672908
79.61721088942451 6.46164458278127
10.25131173717543 9.982955721273795
43.56844719909886 53.78570375891407
38.93344432816189 72.48395794915042
88.02185313784757 33.8385256015507
66.72655547702882 19.1347660042841
51.78865093146765 4.674985621003342
92.87471280667758 14.36861066742608
17.22356755880937 7.538395438999296
37.6770008994345 52.66990315582646
43.62112576926357 4.340432981146912
2.553832691895633 87.85439800496913
93.24368999334642 97.26328687627426
1.038261927387796 71.99934845636564
32.71290199247026 91.3538229739121
85.72962115004273 55.72359511647309
33.91198661184604 78.09794585211188
9.142656791157169 20.23209248442739
35.27200609057701 13.57354149419796
20.43280313723131 77.32057693632493
63.24055767472775 88.19476550819796
30.02674183220967 13.92029148915995
89.96761620019396 14.18275764918661
66.08922123751354 40.69555665864906
79.73982787774008 8.587196580206887
56.65580697344604 8.169751532053683
51.23485348958237 37.15501024826252
64.9520626538785 39.320976551877
91.57460060885056 99.7742642843283
81.22882254054851 76.67448704358775
11.84334687510669 81.50771552257777
41.98046266155026 39.86307429582985
21.54028990985179 21.88875614154566
58.84190555821612 1.50836307367271
16.49208131655704 17.50017508867754
47.86359968089307 69.12881429303042
32.97687966500875 66.95346951523432
49.38662200258283 1.678393371325965
37.95946367712961 23.06970618165468
1.152177859606647 14.4594546979801
31.34659844943119 53.93726342340624
10.29525757718424 62.32400073796702
93.38852103256653 32.91114855344224
39.71012835329694 94.27794332230613
97.08870056994174 85.06818578865163
40.08792963210524 66.90217508287378
10.97575909680619 28.95631759481707
43.4506586953727 7.292320548177743
29.94231738192818 81.19688151937005
54.11428247374229 4.635690301720071
92.12679206475713 44.57901522207868
71.15036949803188 42.24836741214816
71.00611105929443 59.85021188922414
19.92074638452332 97.12336276920409
72.59144952182506 76.33788226504794
77.23618616564211 89.58758357880832
41.84958324523221 45.30745915929502
76.35873520187944 90.18133302102471
19.42998157149382 7.154949541206235
4.672919651741143 88.511043525098
37.89507800288008 6.068156329667942
77.37866557619137 75.62029259667419
22.46770365835382 89.67148727441226
58.42983089809969 13.32937621010224
70.0581151117845 17.44764052932311
32.78461707549121 5.38230871135036
22.41794987004498 14.37827995225479
88.76473296638359 11.6358132579655
90.97327355994763 77.85113894169754
97.42525255191171 91.98087176798883
22.13865140173601 62.38102589315485
86.60427715503261 2.937619699777368
19.10261462279593 19.57720000802312
91.41395449195367 79.53208961882505
20.54609441777277 35.62071788806648
15.01800649905091 75.81723254569405
45.60879289268938 37.65400202576996
87.84855245771529 74.9606965149689
11.58147537946012 89.25426646268188
2.303915195316935 79.44629523826246
83.99184079041132 88.97959763375219
77.09933470008187 45.04577032634341
22.75574461538535 95.1945081995909
77.22132995434812 5.509930663464659
48.89792309960131 57.3758317707946
22.51140155207846 1.876373758470423
27.43822524428391 63.7276609516566
60.76617892218653 27.04045409708018
82.02867024948881 49.34567490462859
10.5075650576711 61.34626651462917
25.11867750689565 10.53619300013286
11.97483220144977 4.181771547501852
43.32849213435954 19.02378914439402
3.766822280367494 45.38345478047789
19.43896815345116 29.85169230733408
32.40183597526693 9.672553380551637
42.04122622581508 56.34238176193006
63.63189817572648 72.77902702494305
72.23644121650901 91.13016650834155
64.53521593211357 93.41136736799433
94.67322625966862 96.00837188032241
38.90755013036275 22.56234412339694
9.358635515379087 35.4522224394004
51.91627329540494 56.55700189189943
8.482402921967546 2.996563502519318
12.4183178851205 78.46345011326837
18.71126064255109 21.75913192815988
13.05458799954447 30.82271630322176
91.16457169056382 74.96002888949387
52.57555916334576 99.96997018618639
6.698755388930293 83.89382919101017
72.98240650463775 28.94877152301846
54.61461793181122 30.03365264370764
57.16515052776604 85.32988134726646
90.99685483396706 41.92136649217837
43.53605003957692 9.244596246491414
76.3438630066853 52.45890041887299
95.57853323469827 91.23802636390947
8.864238269663179 70.03380868637352
4.648745713026782 19.55335597538636
94.43666427931998 10.1677521907128
17.6232575717552 94.79623176008546
11.59568512918593 92.78498264349385
19.49942860458845 72.59104309833107
92.52216108680341 12.31755141919879
94.69515804178829 29.33241502726979
99.59276872831246 1.554219226211011
24.83770598066126 65.23053712114309
61.24656306651062 29.1908843792145
55.96535040962771 40.3556543883493
83.47784188801083 10.14363475605028
26.54026630945638 26.05552590537637
48.9155109332446 11.85590242717833
69.78479085379308 69.64775037018723
90.74390837827745 56.87363717604624
7.486844933073262 94.44675529119864
49.14390136845817 85.15830830852619
70.53857054321557 90.59949414245078
1.757339863734139 4.767522704993333
19.19716140105027 44.62510412816639
64.90658411412267 33.4648225375467
95.07388237595966 38.36523947123499
13.68098995953969 6.667468959113052
48.32685074313942 40.21308381088372
28.46251979600526 60.44183939761191
86.39770465387114 56.51479403934465
54.05792568345749 96.30876177610047
3.856027788755065 14.97367034807909
69.0320129770373 60.46971659531005
10.76218664216772 98.56605936636217
14.66220435558192 1.436437103873038
58.0280916978854 91.20199499171
91.51268340861746 19.72437555558644
17.22100331607906 42.49626426669941
3.897462927295921 95.1603297407127
44.15799595474736 58.72726939656392
90.41700628262784 94.0728519600855
76.73193103547166 60.63168943028003
75.07959243788906 97.6385693394047
44.9651163641302 32.70934016198035
26.41777127940549 46.36949526242415
87.6475078924405 18.31272936816823
88.30994356654594 16.57403603831325
13.63427985436384 1.68225584858929
59.00372009633008 3.346739145043527
98.78872706995682 36.46159015913906
81.61217287256319 1.986211155909399
22.64503486101574 11.58461065758324
50.81748719188683 7.48324025158843
86.85584087485627 49.01316993897104
62.10797846827897 91.83965214524389
39.6909378184363 25.36348297867358
64.50825799721933 70.82932813278305
64.69430619102249 11.1688319135029
50.23232329018636 70.56048946629519
66.41610662727764 35.89435374557107
46.09471129954778 95.06532027560034
70.12102252461266 91.57781289238066
88.79199028322172 89.59381792887456
28.89908377262838 28.29922859796991
86.31101479381594 85.62903645205863
34.18601376773412 81.83141468284104
92.43300602938278 2.732706199916395
3.308299311007161 63.88258585219012
80.103992130009 36.34530886908043
29.07113556145136 64.14918596300335
97.60926933423292 46.23468115649884
77.83115199048764 24.29916648109921
92.34997259041569 34.37866736587696
57.00600695741572 78.09713931554522
87.80266072680315 58.13421747291781
85.01833578467753 41.89112878010376
43.3127757296818 75.64878497426103
52.92165457520754 9.39920133297872
58.7074531633838 77.21310520822257
47.16588033616256 69.98034386457239
58.69912509807127 12.33141590542116
39.94179122847785 20.96636965718724
28.18329604798011 22.47678302518824
22.9823390583878 73.5265509680769
37.98713907568631 69.41352235704504
26.29076260143904 15.04717647690713
32.38632138924658 25.00844559347385
92.44147178505514 9.115449924024549
39.72134915614623 68.7558882701324
83.38900410729015 27.86821578975545
63.99236118829698 64.36632004954201
19.44878968431853 1.372745560634062
57.11840124374343 58.74289010931629
64.23289352362841 69.01106475230721
13.84051465788733 94.87325145505359
99.07238924693871 0.6290666022246567
91.56136252745249 2.146857101706446
25.55788214339906 26.50869785623834
45.01785104345405 94.92326675261366
54.83415199022475 51.86137428977897
34.3515228008388 21.81710905514775
54.62302955364591 3.700547405929633
5.298735273998044 46.83642220888425
87.45619950761451 52.63449336571006
18.08871805326864 96.693992928642
78.65470263595418 70.35636515157854
76.16838936633577 8.982531401728821
83.33742272548258 71.42712637423016
47.72482950971522 60.14400389647625
5.938746737221825 86.04592516067187
98.05780067142528 98.34806082063515
10.0276838958564 90.23053489855964
78.22686285929048 90.03312637173984
95.47019371871048 46.75288784836501
46.33150794856561 31.05589360376964
34.25956480189008 39.01630600218545
19.43484127707607 51.03520677684495
66.73163949798135 97.7327572395005
36.45108665125542 8.474620445403009
25.29216741813569 0.1414063874050682
77.5012648216817 92.79839929110889
9.682265563001083 96.05286000493295
16.01354706283381 11.30195438959073
19.42888881085712 47.46630993678095
91.06269392662351 36.1830021922524
96.19306681829632 82.40905216942974
98.61034094129303 84.0707784885079
84.67948004112266 56.04200183405308
89.26246205670034 47.14225606651134
81.78319454156573 63.93321573839957
46.44516697954108 42.91865696395091
9.282309215215051 97.0411918272402
51.08403667407762 85.22271163451023
56.72950704700401 16.74662440628675
59.29140594881992 58.97613288339625
91.18334245925182 67.57302071186864
14.09606816256788 93.80077484961291
51.14905127526245 26.0710351071746
0.6441384396130193 88.19263850926976
94.25236943887003 4.854517566458285
13.65212588865802 34.40654041047475
18.75972477151214 6.328143985757575
29.50084619764327 33.30826097883814
13.56772202900645 19.74910405828219
15.4376959048306 53.46814410621744
14.95967148895571 12.85229804911418
30.7496573533194 1.875291460750992
45.66262073118701 41.14960662764111
2.342277372727249 39.03375231612136
43.52932717490137 31.49100813746975
16.19925107240728 7.950780843241201
26.11696837539699 19.73427251843139
36.61427565364201 15.17386010538721
15.47810565967377 28.58126424114378
10.38044171695309 96.80199333823606
91.12166753179609 55.12224713258171
4.357749800130631 63.64036004604448
25.10155459127835 73.61070109009646
99.68321602339284 49.39581619376617
65.80835069925108 15.25630952164405
45.40581116765175 70.66889505210392
29.23926051410754 79.14836230583818
24.88684975246932 8.553990631381327
76.53678520286823 15.38933316076482
52.61092519753091 45.34001874330664
41.48549608372753 93.4950409455134
84.63996571398506 45.8602323812609
36.14555531779185 23.00556654883711
80.75196150708518 73.98713264666077
63.06659632433718 44.63863217179742
18.85370671281755 97.47758046081081
89.47222459885357 59.3414647050095
76.47813018849244 59.57636517752072
51.45395092857401 28.76017588476314
35.96848041318529 69.17825332249886
13.50970658811242 20.77884476509984
84.75264226201163 81.57984973048231
29.04712269277878 43.78515849133412
73.01720460297344 44.37843873529607
83.8783712369183 31.05510144118966
77.51632577083474 54.07098879653521
54.33063980478257 79.05348064533082
95.44582576597604 88.36451543017536
86.66212764815594 99.48103602349404
94.90510648335018 85.48471997512782
60.58211759126851 6.787481668773971
10.68193180969679 84.65007266191748
26.27649155524466 34.99997380210086
52.44749432290185 1.918570734331331
66.97757021743548 6.973933346748556
84.62452978746524 11.66551065728263
52.1826367234375 24.5697225184338
76.94376795665774 38.4564665033569
19.91194263649273 64.55399100474607
74.81588224304086 33.70642649206978
34.45727532078043 12.85701661408899
48.64233848418375 41.22287856038317
10.96493945706711 41.697393236382
20.01125553458385 17.38947590506426
24.64876442004781 89.17042677835532
28.62166037495701 8.143162904149245
87.82669358742088 1.199257239066784
28.98404654326634 36.13085443642735
23.13807038703593 37.41453514836353
45.91460511856496 30.02638352163731
39.09124166728723 44.68550408961762
95.88244485930166 16.07678067322597
96.26766950145469 90.19919841420067
51.21673633776142 75.33631041597498
48.16816077100694 33.38020855114186
50.31848864025111 33.00537306915913
93.26156579542715 23.76446422604497
35.51216579115578 97.36411631410738
7.62662523733921 81.17011228371398
14.33697763413741 72.67335894322822
90.15894948671583 67.58753721051866
88.5455107525314 58.75457143099364
12.47859857305946 87.33178047464952
56.54357154643238 77.1583281605119
29.58016905990711 7.623189123053874
88.92473882269938 74.80634541297643
4.148797752499985 86.49148944063839
14.66506405584167 98.53334158752624
65.02537216631663 84.90643710778652
43.18970317205503 76.69116511818761
46.0704188265037 88.69634657861461
97.92453400771416 20.25985978886733
87.69760702037665 99.32672434081638
56.07111996132964 94.33228959470485
57.58407494961342 93.28888398661847
64.37879198838289 56.83152167022347
99.59019697580777 63.35416010282656
33.35008529666506 48.85930299182128
51.87052775729415 46.09613204882288
9.004785814685043 50.52601428860557
6.509823766167154 18.60098627607904
38.31931810165773 34.90489655851299
56.42491997034059 80.83511791426248
31.28397609015472 60.76608579655368
73.2770487976394 23.54146922936528
50.67337741099541 4.61244986587402
45.95555339774991 10.83103998378457
47.83399163221092 90.7803874670343
55.38800553345796 38.25511764908957
20.09233753969445 39.83030541965555
8.857788559260744 4.828293332830178
15.37843307058804 58.53530470736619
35.98930792431586 31.67348234041697
76.44708618795013 21.08701310753849
94.12983178830289 38.473830728238
41.90496367052891 8.374430982745732
55.23019255979298 33.12427413418352
12.30768537149072 85.47151135664433
93.3227382749445 91.47246055497115
58.47839360617923 21.93443206243265
70.31838600482524 23.28260293154678
43.95763881017259 78.31056765408944
42.18001209383839 79.3875527411805
97.3103744141783 2.190950116777981
94.78771365959736 26.16114627268183
72.99716646197851 11.03806574071138
74.69231374652396 78.3126012525821
67.95926719374141 6.526855905327942
64.0877439820629 20.0256668884965
36.84868616936345 84.97858684387189
86.50429062760469 22.69167511144922
42.45813330135439 58.22224545519384
92.42006604025171 83.85059206387582
20.52352820908778 72.44907505605811
8.258312327031748 80.41715203749263
73.23770742716161 12.92477009763909
54.04419968365684 98.1766885924096
69.14047739756425 25.9348266101331
91.88827380847438 54.31461780347341
44.97067943639619 10.41667407265251
25.67400120622906 27.74025537777176
85.5783462131019 25.42936759866382
25.60125395681715 39.38014252276632
44.07441377912038 2.028231307462052
20.40967290780534 36.66805682134392
51.8082984289185 98.0698143218134
45.56397718067242 43.36705937821581
32.80882565592877 14.54232899764797
1.825014208118554 65.70858947290404
46.27622171180513 61.27319111870408
91.80808506260206 57.12594345549085
27.61431572645722 30.94988683364946
82.12130284762219 90.11959226553793
53.07227557684049 94.56539826101383
25.9197083083241 11.2125146471093
65.39280089968516 91.44082346907022
73.79089207470062 4.90476384669199
99.26817187731888 43.92115275724152
16.8351601322151 9.708270668962435
30.3816106357149 84.38358721883155
17.74415093433156 76.59743983497033
90.20391382861082 69.48956997060581
6.374663333755314 85.03490797135132
99.10606628048225 3.328207670165015
7.173126090151585 8.648315641000252
78.30223135644881 91.11430317098807
31.17162213101843 32.39240631848666
55.57964927697562 24.44438238425007
23.91762482254114 70.59886268874629
26.87755807333472 36.74265021685601
51.24106540698869 25.11514498666725
23.38612375516802 18.86485222421018
50.68553912101447 41.87256181057548
3.292034251669344 14.14714786339229
58.81637303304637 57.98447584819659
20.49758167915758 86.27222221882313
84.86608732635146 5.643405953873407
59.17901755608681 38.25672281801243
24.55899932707869 94.53010661238167
15.94182152817106 9.012371748795866
81.32569164306344 54.28449685032652
48.46727696751348 89.88287911022917
99.077044036777 51.38726825121468
31.7647281686916 5.101708578502844
77.41630887674886 83.06150824461643
27.54602352554313 94.03595445630339
50.42622201580254 73.35285149266495
4.740978070573949 32.82225880874233
30.05380553272475 75.53364802245876
16.56419802939091 66.05327016082815
32.5564195666284 46.06989697128015
60.24193532793613 28.86502540140882
12.26467820716174 67.79162950099945
39.16497113250133 39.33973022532674
68.32274407587087 71.09151007755207
69.78172362702746 65.13419829707983
51.15795957300579 50.85972846213132
98.14227657522753 32.77591663371985
7.86271867444546 98.24598134348236
1.401014404047685 26.09650729962055
66.04104268712949 22.11243255130042
94.19705788621107 64.81736768205866
59.29120817104894 0.5384751991736193
60.44660313662548 7.798913984798958
45.49117897620285 22.6983827687301
0.01761943003495412 65.45529768667004
2.160429583749193 8.544696684594349
63.0231615813067 89.16807472620415
71.08262397978463 54.24384761856818
99.70554639985694 24.50003380252269
94.13637707356922 41.34695738434694
88.40652444798859 2.070367595724323
46.74567492411338 90.63419059118762
90.04908107135022 54.93331475957814
93.91207435916392 85.48300746813908
78.92041748168724 98.82816515351391
20.32659114281487 75.39330146224046
40.71365958379074 78.00235827092017
70.96294261788772 46.04002498356477
37.79590942301058 89.6023654064611
34.20081279046899 0.8764506117081671
27.10842824511046 1.47389862521089
38.2690700903814 63.40903086497126
97.02969556854342 11.7242345767485
84.08960666087125 74.00359952800444
56.64977386383903 35.61206398994484
11.00493417251982 27.77107726285118
31.93577428593512 99.193804341136
21.4204221756824 69.84267599456449
30.03134924801036 45.54822826653868
85.30812858122597 24.45378808697268
26.14713023270543 90.7604709965519
9.955082119038266 56.5330648417187
29.44021674911146 82.90129533518831
31.95696377980316 61.57818975227993
69.29659919366001 2.837135172807996
98.60318301582338 96.4176446342818
27.00862193492398 70.64495698853185
33.88051586067346 51.60401835509666
40.06323252834844 19.84416314049133
46.24604360402203 0.08276121485836364
52.12686580531224 86.82092279910073
92.48199311221587 79.27332587843232
98.10012444168332 0.4459553650830755
2.952290210291129 89.92475993205355
36.8363973594011 77.77657709627584
40.63618901044202 54.05938924492108
59.54666392182079 23.87392100039783
51.38748357445262 6.563514957680959
32.33434574026177 49.17092692872451
1.522978934819229 87.51913022410751
42.58972172001338 0.5310882445590913
91.53280968762347 31.82039373559961
46.42507789138354 47.23306236807082
90.87871379600523 51.31584000326799
90.57375600995964 10.29716962573533
40.12770701254611 86.76262026104941
27.12710640183901 75.80750893323437
71.83048828103473 85.50464583142335
36.80419067563479 28.00925244246397
6.587461581056851 14.60967118571237
84.36006147911667 1.147070551125233
3.606888766904339 60.9025352657266
63.93739095650157 55.80856976905962
79.65439273619018 72.21126747463708
98.82256482824647 93.47832819032904
72.84384610885907 60.16434625658081
8.82449929588693 81.27451861594791
54.63448275418402 63.53616491164042
23.79068890348956 80.95705038148542
62.37487766676618 83.80097580393226
57.17581140664328 50.28158512566284
53.32531657418909 37.7326369902554
17.92666848601669 26.35401353153873
85.06763579571624 44.7239320956066
94.51492971732682 61.97719151111676
95.69211193229648 71.2811634608493
19.66219664726998 9.03423491833856
1.295615640193457 29.36047949578886
96.21794160021156 75.56898004500356
0.4896231931042911 26.58925486003682
78.51764925416383 54.39525117653497
75.97477439106135 25.41445557731381
27.5180785297066 69.71422407168767
49.65294116460779 31.37251707462043
48.93328630868203 90.8922853003434
23.94407291362401 29.98863664160986
46.16817593724419 72.69259713910336
99.20270494419171 70.79197698911604
67.94703645819988 91.67800976249229
65.91933341679555 72.4518663498698
54.86606111830886 36.19687200789683
17.89838787637773 35.01625240277105
99.53230351932896 68.64918634224875
52.16236647510195 91.01888106807756
46.67927624531988 41.73289702999596
65.66528346285071 97.40157865139835
67.02113393869729 52.47019093491629
4.397166942465839 76.59496107851764
27.09649931234588 42.79430063294301
66.21076508398954 18.17256570206826
0.7590265633060521 49.11577852873244
64.15560575931286 29.31912229193728
68.43471198030318 54.86807170684525
85.16115380163004 7.824260658257207
27.42818597019921 60.6543782023494
66.69317335715944 45.95985320002687
53.30585675032046 16.62634714018636
42.87965292263878 41.53146868995064
68.34512743726494 87.57565360302205
62.80504561691211 61.9539364224613
0.6386059813491795 52.3059377325124
73.13924079392049 68.27390956370684
7.48225845977573 14.76360916082661
0.5718057537976785 63.26930927887669
50.71350799896414 66.7520795620928
61.08350369373181 40.23333380335036
68.67189253412485 39.71872385920431
7.521152598014988 10.4409189555965
52.91764669258075 7.566249672590461
34.95726251507057 32.02121640243345
95.96022392071563 48.50936398430249
53.68261586323977 30.71321182972762
63.50856717429869 78.43346332797177
97.54307628989251 83.98408371926747
67.03691751291085 88.96086170211788
70.00535150328189 29.09036074621347
56.00272088156571 27.40415108165446
82.42423368512839 7.610349560937968
16.62185407814885 95.05310880404072
91.18691364439044 49.44576038253233
87.36552555992458 32.99278279439
47.23131081574601 50.00579770235187
51.01959663716352 27.81621409677398
93.64269514572321 61.54891750585351
55.63952640385018 73.5128345247973
1.274665029555067 2.611070875426144
68.45279523763689 94.32568552539536
58.79312638940651 16.03671251227042
56.21203549176432 33.52403602480813
72.2049730939334 83.40549024462835
59.42439020717892 57.11334201762833
13.94424718707845 97.75712506177136
86.53658181375529 65.09285872317669
39.21014750210826 12.62635464723883
66.11172475600782 6.335353833698432
29.46929028184174 31.02962401113541
55.3676873970031 80.95887296725202
80.20969901234508 73.0968482640364
80.79427207812499 39.73060153076288
30.68050451360894 23.7425425873142
38.22491058498485 73.33511153961896
60.3541709214026 59.09109396558778
11.04287660028366 14.80630583707575
29.95728890306174 43.36541558511612
9.171233130167819 25.66192763957941
99.63094195185221 99.70924821607284
41.05642098184323 38.21017520017807
45.70917007493873 85.09799793942834
53.61445734053929 38.77862953908583
1.750614887200883 35.1715591013273
61.594307351871 81.07815530251622
91.02715192377593 28.0685505272477
56.47123584178361 12.93605762012377
87.23625825370247 28.43482376227621
55.9075011770522 51.99332613828683
81.68653463802923 66.1052076863717
80.50091892490252 40.63985885024272
75.59422654109176 69.77547036161667
11.1057514035132 52.18302131665438
11.8578252568782 86.43685343876506
4.303106396545298 15.84197663910883
79.77245908697752 9.705758818717271
42.01195443045591 30.24191039451151
67.56885116863521 65.58309747833134
89.44522578804968 97.12632476274291
95.24410897402129 4.329048552173175
59.82454350304004 51.60604870737117
7.805964719361158 90.63785169830048
29.46508378075422 0.1282634162031207
93.29087174514021 4.331707998505813
2.757527285923966 88.88451856800798
59.5550674369729 55.27085689873395
44.4694873029359 99.76608387028539
77.05141621189226 18.32275316902716
86.17268036887485 49.89643008937537
80.57958881054645 21.36268526634131
97.93737456210624 63.58129680848499
43.70920361425869 26.73261025457034
23.0435078892141 15.25456560137367
86.86008262243044 54.40496981312342
73.79860542400739 93.19890816465698
14.5937997756965 18.30523080351353
35.18101515790583 83.78260296914502
48.20724973304814 25.58265423952078
69.58642467163266 8.870331392914958
62.03981630174304 28.46653322181893
98.01187597007726 74.45555997826634
47.3113297310048 61.13065367149725
47.94407081734518 15.32659765603332
56.5032335080321 71.07258977360117
61.27133745550747 61.04077739695309
70.80060134090354 14.69827481147366
79.49793724113977 3.650221574908039
57.16153710560111 25.41518057469712
68.13314419926527 58.38339142947356
66.0495643508071 28.93168259280565
29.15728539531946 49.34047467686473
90.73785274599233 45.7672534230646
78.44842305702559 81.20242426046242
63.64554278916452 45.68486224843609
27.50799260511297 6.952477486646421
49.00385950432298 15.59918774069649
10.04565185235437 16.39084377837098
90.83322946466123 93.10136541876138
31.47481732740131 92.75240066661011
95.83888452452153 14.30531706418868
46.4948840646612 9.027245714258667
21.78136649889249 13.49790141335487
54.83430159248345 83.10997019156915
12.87699685339857 66.83905682331333
78.06855099897012 87.83236567850695
80.98937046498769 49.17378195949829
31.33077484163704 94.84807879521294
2.878763211179985 56.9302689041601
86.68463056404723 83.76798521210085
72.85620149672657 70.16700490910135
17.56838408550659 54.12464529621031
8.186236781329312 13.0958739723925
55.5475847792133 57.70542608131502
82.25888829431058 35.75891415205531
89.28462098960523 44.13713588568269
94.47023967951746 31.42802767811007
68.10346198728043 34.46077740399669
72.463402496952 69.09191862786402
40.83816624723101 46.86868477705197
92.94899179547356 20.99805300379743
50.03306894177864 75.31664949451779
81.47793293302124 70.31591809160545
10.11804416923794 14.23671742516699
92.05830978748951 25.15661997167752
15.54379542691878 17.90290731695947
30.29026869020813 17.58990905084335
56.45384818967602 68.09240336032268
66.73722096293065 21.24091570960148
79.28251651136291 32.32051357952235
32.07477648339032 89.65565329949864
23.91178626883812 28.91763974629431
59.62238402570713 67.86545697529112
56.26905477867199 28.53641421705723
83.7011725378422 5.70120078400411
74.25572092841183 30.42533677442037
14.72517652718858 56.74206268536327
61.36265465613744 52.73019306408321
6.461973386995683 56.75758075593913
84.0980856847108 15.43299642332655
37.26174843933038 39.1569822303536
56.90151961169946 36.66447250109976
95.49406824870633 58.701870311967
11.81560210025399 36.77869285509603
90.64355786956303 22.77480920671241
35.40457780784057 68.47456209457539
15.24130589589722 43.63873123089148
98.37203533657555 7.22706095602511
32.92290695574705 72.25717408731674
89.02987310628959 71.22605496369536
67.28061277990047 42.12246942916537
82.09238952584728 55.02307727495597
86.89722822634782 33.92346602194121
97.67725327108656 21.29303074373168
37.05591674911398 66.34380734594502
37.29552714417552 43.59405126174749
71.00135405295876 84.80905242422912
27.31137758481736 54.98841814735415
37.81131692477621 28.5347995132339
85.49382832164908 78.77745305674328
76.51275122847488 84.89098479734621
35.95047765762448 49.48382312382952
18.94269382733163 51.84150731713665
20.25366488632049 82.07064853014589
64.11050053210727 14.37726389447144
90.50148254954011 9.193342916371877
44.91285877938078 91.1033923486288
68.89102615837272 40.75050596399038
94.58113822805457 56.81212581410389
41.05867526827128 19.47837169909655
22.37096160210855 99.76559783413005
59.33075193891624 25.73205207464488
45.32567669028515 83.37399182262141
55.10314573411164 65.60794425654333
20.27170970664126 37.70436313803132
2.703991939502092 4.616168480619749
75.36100691766342 65.87067655389598
96.35408989936725 89.04930889816954
50.33212791383029 34.0433810106591
65.66360198296121 17.20629805020492
80.709272248861 84.76408269603587
97.54744848378529 79.81459331919567
63.4431826557337 20.77785688122898
89.57274683183627 70.29829307409024
15.45191285079798 18.99280352486324
76.7461145577425 94.51078269349433
21.64406559323388 49.3713540990296
64.31391706385173 91.63079834196176
22.56718414349533 56.14587144221358
67.89269387692285 40.40646458406343
13.89383443283187 14.42385992284641
19.80072164008116 40.99953258251094
31.51694728827165 30.23392716608707
27.51156402801663 48.35233943251446
52.98448130127767 96.3084588353807
47.1155901643866 18.96370709051474
67.22882338126882 74.10849812948628
82.7049483521879 2.088402618553779
81.11144372993701 15.58685534564531
7.092155287683145 15.75189686149906
25.21276480222687 15.11146539738702
35.04237739684249 56.43221292599427
73.85123800822649 27.34244702020094
25.31648520723083 50.58483869998228
10.90828746554311 20.24455414053963
17.9799316237536 8.27443030442925
93.73523392747984 21.66602475534289
22.42840152353374 9.753470107614131
97.19517725437787 4.305556642661743
73.22220820945422 30.03436773970629
5.91702770913797 71.9036799858045
29.76699765411007 64.82249737799602
96.50480617862522 96.64047774146574
83.36901406964144 7.962022691875471
15.53949139422441 65.99086537547916
12.22064395710853 0.1100974071450522
66.73350857649622 47.02836677777129
7.454478728897827 31.95766153228901
64.0013698505079 44.76262247486384
36.84210511735229 26.92355525241145
89.91564583999399 20.12052149584104
82.64274726015795 48.45864416289864
65.01899355016529 56.00806881889503
65.9393902756359 48.73771304609086
52.24171559942942 65.38206643837437
88.56916470099074 37.5143719646666
52.95948302837306 93.612932368329
31.65626645628555 23.33116440315912
18.3624317508139 85.6661777459352
8.205241471022191 25.16448178395043
37.14318515207097 40.229014249351
49.95030131021283 63.64474474591429
84.90268726081237 23.47726940816407
88.3918790277438 97.31143634059973
11.86875874134974 29.45359603471021
23.44216419522906 22.16194869896739
11.13268243062028 12.68916899624681
64.11245918051415 48.87468924472159
24.95110261924332 75.51699665009605
71.49584783526595 20.28139380594527
47.40587833951363 21.86762233414168
80.87687055292834 64.41542665295634
36.14870756616395 0.4860343563654954
98.58316181965607 99.50561057235085
83.7158276714305 84.13923480928987
46.39436249975043 36.84129800291852
14.6026734688192 38.41395486281191
54.71369038470256 45.88867616294159
83.26656160546624 6.803675792598919
40.59545896928724 80.74118949118582
24.65751961615272 33.72909096132361
72.04154552572042 34.66037582742404
75.4387446439153 42.86081857289808
74.93982635274654 20.21220295114611
38.6346671264343 85.31573781230273
29.63341102635935 48.3552000404128
44.64405124575219 21.05280119578578
94.56075564848091 78.80985250515437
2.369099589687142 16.40247742359645
61.19323884928182 71.355939437307
16.03558034752448 3.027515752969915
60.81241106287506 32.03690436826736
67.19933902782788 63.78427842402976
59.95330636845623 46.91002912366189
20.22097169979672 29.12372837847726
58.1651344333103 37.98590958730118
78.45649538345955 47.8593817022395
67.29124660472478 96.01505115976775
41.41241840120903 75.3777671241415
67.73871322427368 73.14125228944808
0.4235162478995316 13.68279907382314
20.73129794790271 90.23912826970201
88.0460703495614 98.31689881465459
64.97204569441301 74.36852128194234
47.23847860402431 83.99902554646174
89.74718493828055 96.07565745254722
41.05548931747608 39.31943185863771
83.332602634328 70.4916330986721
54.57174526507362 1.886384963317258
24.85959957639892 29.44832645223671
76.50412672759781 19.27989313473754
94.00811803712887 70.4066454275855
19.1791357769365 52.80089509198226
4.515605975286824 2.636812254928891
78.6224238226993 50.62335422125305
7.777213386010286 33.87917421721391
46.63693017970227 52.82329779563676
17.06576283534832 96.94969940182195
56.15614413733037 66.00294494693132
30.17374315364221 15.74819694654663
8.112402537960465 16.32648461634717
27.62997402224822 73.14689533504051
99.7130438520135 37.06442983069285
36.26764222869813 45.1716950874697
94.44289001472977 99.717645758649
77.57378325362716 46.03079752259968
66.36900646426909 23.18260913654168
99.06289832900934 4.416548386493976
75.30110165138065 58.16697085728727
93.04643000863805 17.33278708204038
58.72399390334289 86.82853363336714
69.40467034335637 78.04719175967317
66.24975410533527 29.95744092207214
62.11583985476302 84.81095954012211
14.8878253522537 30.42934984578701
23.32587096834987 58.90286972940945
2.696937772808165 45.71300014569979
90.15304253387183 92.30279753059926
36.57509268904603 12.29894893627996
21.61065464739208 72.44595786346372
5.592086955990108 45.79235801073853
78.62912872025196 62.82138849177293
95.84480213884596 77.56655857528688
6.49168316617954 19.68280660760074
10.99176917880689 22.44017051480867
65.02345857967653 53.36886857665131
56.79760203480546 22.74424281354445
98.67741327705002 27.74115151433375
84.53751719446475 25.26316602380216
21.24944025404942 53.27698301221144
8.35151432248604 65.51581159535466
60.01488398752353 27.82022246632836
15.71518509764375 98.26662763347349
57.80657434456042 92.25148457522788
81.59445990411072 9.36574159739758
42.75926125716668 87.44502965409423
50.21300736095225 64.66930925602109
26.46311753903818 89.65049179718648
97.76245131048479 38.84107332867893
34.59035904816364 91.69955811427258
37.92549177727265 31.93528550666165
3.805004877945974 18.91155066609338
0.2513584012708983 47.36927630161242
55.17398271259614 98.09838626281518
37.1872952843439 73.12312051372304
82.27251768740773 44.33741769122764
42.29223292607671 76.05227164412577
80.96960379442378 59.13540580074438
11.95849520576061 15.38057065773614
83.28825533750506 38.3616634260768
87.52928844418057 77.08532041542378
51.41698402777843 41.10140838082092
48.07811984991695 64.23519615094949
53.90663996259516 39.83116187507009
50.38467333748358 58.79882165542081
40.31620951818746 15.57281807359934
57.17362765368179 94.33020976118776
55.9805214653806 81.80566873190415
49.75304445839648 74.21020566146136
53.63285263452874 17.67401279317456
18.68372910284993 35.54249111676938
61.07192500369106 85.11601934498579
8.559716707471212 72.7805135951824
34.83145474665692 40.79526417667125
6.384627789310624 38.75233521959476
43.1976922315375 33.37235452732775
69.53134292550116 94.36418838211733
97.89192695050201 51.32236304757933
98.87250906801657 75.05552429669186
32.92364483238407 7.671663069556094
98.72141296737379 37.46991234169661
23.10976150793911 48.12742403277801
36.50507242747896 2.409331337994434
54.76078305839292 93.52687119656945
93.64164533169492 99.03991147474673
24.19372979054259 46.27281830260562
34.00474444753594 99.84481847324834
67.7916139866945 19.13519611255146
71.45109406020707 58.70327314873938
94.26810270536031 5.91071276524067
18.85610630825358 78.47874551350203
43.46997883853694 74.56723995886654
85.92902889641412 5.669659711666311
10.26885528296791 49.37975051399332
63.14603119436531 69.18837620351968
87.09835917302652 10.29044302037307
77.59215000231995 17.36552983702036
21.918190905868 27.85895744816447
49.64318591652682 62.67849305830514
47.72937768809985 95.86621997947674
66.7466421214869 61.94472872559898
92.30790576141383 67.61483745491098
61.86365188373031 85.84442089546266
70.41226405038847 47.7631216960749
76.30634642524043 99.90461121834404
33.11721385365665 31.62435221616812
94.55317218199613 69.49178065609969
23.23748162289044 7.86755419179346
80.77549593958699 83.04012911355666
45.6280820778987 51.00569608887096
81.31110215379049 18.57486162248615
57.53996591384919 17.42809108156598
42.18227186669394 18.95203711388752
45.51144406560399 7.087420915941409
23.49354923368274 3.409438254851536
21.11246229297536 80.07733283253866
44.95881280257321 56.02290823821301
93.81731099320733 42.35660554906128
17.28316853000115 49.09741939022221
85.76243928147152 48.95055142392642
6.096084872186771 8.861474504918027
89.24442460460747 41.24527434653982
72.02855748373491 54.75364876246475
97.2111608323475 89.68693202587605
79.28163516277024 49.82241143986479
36.42642734839301 34.46791002441609
40.77936202731446 66.06291012237749
90.31166655723835 38.20693514676769
19.38871558689004 11.8216147988705
2.988898311807202 44.68124348995511
91.26279558007927 84.00419917798854
52.18825680390511 72.58152682469135
29.91139027474354 98.46142015963549
69.71227417062526 49.46782987633316
33.98478284306148 52.72069647886742
45.15728118328388 11.58530748079513
59.84095478737944 94.87778332508327
98.14609477253084 19.219776328228
20.46116727526966 92.06104308286704
37.40970237684073 98.10583589760465
52.55274848586343 48.19549546116708
64.96104935424614 24.78669385887685
87.42244932248805 56.31787636938779
64.04866983720225 99.09701635851455
14.36554714285788 53.96143210059384
98.02858228522095 85.05887862384124
87.477528296339 65.71450479766855
16.90226208070737 34.94866306216599
70.99170366995131 11.13856330059739
49.48339228035399 89.96676905916846
86.86939982069508 53.43770964067787
59.77228177600069 90.23832422224602
7.779195625530801 58.33073811706888
3.691082751084978 19.99982047821532
41.98156291797821 63.57171255579817
84.39551499928186 20.60147951140308
54.91248965382184 58.59687552036291
95.1682732435479 47.7792581934322
13.4378546712386 65.89802750990792
64.46701879868876 61.56141800746656
90.86418969070205 98.85264948832099
82.73434355532379 86.55633378132963
27.43839937244914 39.5687749106816
25.84572879789504 9.96513281086022
50.85030738596276 96.08642521596728
80.25824576430931 18.44832780227068
73.61650616265 72.38723727421844
33.43221223540858 9.423065728945506
52.97935105682537 1.012803578920382
94.38210421142156 91.12804071245995
28.70000286839148 74.3520746094661
82.25598876001968 60.75682765591169
96.5159227554546 79.35791906275541
54.35390431312593 80.91008528746083
0.2352793096712086 51.29141008358005
68.25704465050626 66.38306332767549
17.04211833045161 62.17410059606384
36.54906672750362 62.70757713926535
86.57334262991151 12.33296711084366
58.94416999045323 19.82274370555474
26.69340186757095 83.43996060328405
46.84949726112912 27.27635793145802
75.99185364768391 18.32461992962666
14.11123973309861 31.1603390684513
54.87099892658945 64.58100153469262
34.80061829885123 99.11011679794194
36.17112772194737 5.538646332522591
33.5050464453785 19.19153899952115
48.61865362577464 10.89603486764363
38.71365372847911 54.23814189828045
41.6553729749265 26.30986288302243
43.38412588396569 95.75501910393901
6.881371203878365 98.59791622460759
61.63755755288236 31.32850848451736
81.82712996513413 36.70002337015248
87.43663449666305 26.4024992754028
24.88785080004909 70.72819278484418
36.51047947284676 17.98533537234942
51.11474407284988 23.01469639921921
5.30097434554997 86.87164117465913
98.10560974161228 89.15583406345097
43.79491125483362 42.12331852307461
10.17040178705324 67.61613723276983
17.42180644986743 63.16948146500081
41.59064788831058 24.39764303909213
69.69928959515236 28.07107434019526
90.49818640980649 50.28718053740062
6.660756533378497 27.29357118693346
40.38992872052834 76.84653931148267
47.20895761439642 16.0862336975911
94.20675592843219 75.9371154194499
2.314688845244095 63.94007009563059
59.58004060448483 7.059925201393818
95.30022943269978 93.98885203301612
0.4695370649105384 83.43104422035583
29.22244578831461 70.56425533459672
32.96515208891219 99.53132849399572
18.07249327490255 2.613515296338525
14.03555524018438 71.59518453836
54.44337386653172 13.97422974089838
3.755266015343437 81.28602799467919
58.82517905220394 75.36838210692017
7.378700989075332 20.22968770938141
55.33897333887963 52.89998719167521
93.99456248600254 76.96047415696461
98.71688936813291 16.0161104849833
57.7155996094243 39.81732347019095
91.28577668122625 69.48025752631237
17.4594813182428 14.95692324589544
54.23897649302315 32.51286007210682
24.87905854872945 88.1378533034317
79.49799948738243 24.20500094734917
7.474069156974794 86.67713062202493
84.8510282497072 51.82331535119901
78.21739857994379 58.15380280347142
93.78617796683702 78.00557049782245
40.8569376164277 0.9519602309168435
31.86205170495731 74.9050765114123
72.86719160408235 54.13686954083489
66.16387496879886 60.9860172095745
62.94183444737562 38.70077225786581
18.84480000488577 50.22251631164529
68.8406037193358 11.01612900617968
16.84493430368814 31.02015198462713
62.54043577962523 62.83717281422778
69.47897958926794 90.75762459969606
1.702447711191795 66.74129711405018
44.30959433569866 19.21368327846923
51.11879277504908 91.45759113243109
24.47883266703155 64.10159084590704
48.31680834705216 22.44062367226868
2.48429021045181 51.81827455209675
76.88888954708996 82.16438109965392
32.61518770346668 48.19837098665634
76.29860217834252 47.66392899169313
26.43780780567818 16.9211967262247
14.91114834627464 84.31917746812103
25.86534226028486 84.02949854544838
26.74424952640132 94.85849034251511
35.80683551782835 52.69784492868604
56.28885101743844 98.01418280430607
86.2796110919147 16.00401464693722
21.97061330774567 73.4891508014038
37.15494347071907 78.79956576024213
82.22743825685396 38.5561446861831
22.48864603311637 4.084539343690843
87.88443386389083 36.6607344621663
7.596909498961124 99.32215073290821
23.38658888219612 79.96532923622753
62.80428041235488 24.43943324776081
5.262989451313577 99.84605345731794
68.13802558502481 13.67427523267973
16.370522996302 63.1569902252106
36.17289385692234 70.10817273082024
28.44182790525989 4.024449963182983
75.10370523501369 29.73200487695457
57.25210940915765 56.89919992484091
53.4867927215916 99.11991850614285
12.00066438341618 88.29493642875883
29.23118962422095 89.73128546209287
85.40242795815431 9.86551082090517
58.95670048241189 96.87081439267099
35.21349522687342 3.971001569111024
23.30165316845524 71.61761809453563
50.68528686715889 17.86333182554615
97.36819105721477 7.109157401353692
69.58487063844932 39.90152230846
9.229397001328012 39.86306408702853
2.479565033378541 37.9775675599608
68.13571442702812 29.57721345667539
39.34603572486917 0.0577172864427384
41.72814263839639 22.26137633951152
4.630162441104382 20.61478861753617
77.79493601403544 48.70672512710863
92.37490491044376 75.20565316886356
88.60094707915196 56.4694217055105
65.68528702516299 83.22713679951394
22.95348906602262 31.56990735569202
11.28740393641839 79.75822274475411
70.16743636042087 15.59971423178146
51.12279837025872 82.0062432452888
91.38960532285388 43.76095374393385
22.79190276187036 25.25344381339235
48.4731838960893 58.22947187241316
34.35310685913102 20.73578356066818
71.61744860972682 31.48704109417165
77.87980616490746 56.12267935970486
93.73519658334538 50.84389488265608
10.96148023654808 38.37935988004939
86.60415937014324 18.03780806182149
61.88170741287163 60.15084255527997
93.2687978828845 94.42846406067549
84.74221527080421 0.1758321414740701
67.09357354605758 29.24487076251669
88.7362845260686 96.29749396045963
91.26019479874108 52.31955911361303
99.13224341536861 32.33367055904326
56.96984935893369 5.299342714711265
9.344024736568393 10.4921780123723
56.6650225246626 95.24292145354637
28.75795878564305 95.36819006846973
52.62468289983567 31.16665914799996
69.46850128528652 59.52106809363922
39.26705965982773 92.07239107237884
99.56500355156102 96.74144371902578
26.8948688619292 87.50719557715598
41.47078280247933 4.720446139235402
17.32896355049852 53.04258165611373
50.69848357199423 93.22174733325178
3.657463275626494 65.75981571453534
62.45779021750172 23.48200825407556
52.87674870151093 39.55408544810446
80.11303452657187 76.64017232678056
91.63194818840317 60.90887549283119
55.90990432330918 79.95925860629174
74.20074175241361 68.50884885117871
54.46089978108768 57.65403747086741
25.33445101573909 22.47818205085009
99.25148887673394 61.65108737178794
81.81223842762742 22.57316696090663
49.79624278749559 95.95233560008842
50.38612901888284 16.86709470631225
68.93036152432279 28.81261975300599
38.76731319023334 29.09412798271857
67.62136666944302 1.742434475188648
98.98386411151226 88.66118869443929
84.92378309024755 21.58638759649594
32.49907927447121 23.92583601067429
0.5203792718178222 80.61796017863075
0.03360377960028891 72.43924278373743
76.53925011926401 12.44848147363661
66.66597381703113 10.27446154845321
82.01990832540538 88.19173416695065
22.96919417316877 87.83205799000747
46.48221634673416 70.82569709667403
75.11331325318584 41.86743939938152
32.95392618428148 16.53198992734844
51.26238025355632 89.43013540106428
52.559393476206 17.39344841106079
74.84875455890887 55.0036106926902
45.04489523775013 69.65646150507968
51.86948167367387 29.61707825539066
75.17478104923886 0.1535256131156217
27.7323133012807 92.20924420607489
62.34479657042562 61.07001494412433
11.08669363925182 13.74213474796201
8.220268113633242 18.52922665678781
0.6976169500052986 67.20083297265188
48.54455507707473 45.21702225447795
76.86587637080109 11.45313592330785
43.64001458057181 47.58678026024884
52.38422553334695 8.487505991988826
77.78505960707049 67.31668849089964
48.24957341124936 28.48381896039192
92.4375169804251 32.35910869461924
51.8418638718906 9.412875155248884
47.37846281128378 45.64117834633613
77.71176857696213 55.10072523074709
84.15176269120651 44.95107861149513
70.33623412221807 36.14847100376551
10.78386946935138 78.10190770942641
6.853340161811028 61.05929242180483
13.85406008692457 84.50365753450777
44.26924209963008 33.53852452534817
51.60107478812284 60.50641596215478
9.744987276845816 41.92236965174321
96.70217539849408 56.87604146078433
33.90107887737658 56.16595152091725
97.02816116480726 76.08707085930178
51.54237879458802 38.20624546009715
40.43069987146752 63.12904106917257
70.6824759741949 7.33208811648697
97.52460171743803 17.45294181711823
54.72767136593292 21.00663237484
64.31447233794907 73.56120661584825
13.79682980176844 23.90659646464932
79.00714155211189 0.8075114741696057
28.55567453478416 46.4663931020929
28.2271417709536 27.54259281553343
16.68130419096254 22.57433171746032
74.06259026917972 10.94756414419177
71.26065461880765 24.1267762290224
58.34968589588868 87.89864497570829
10.75321923579922 63.18171082080339
1.927471312625975 84.70878307370202
14.99170197701634 97.47997593663767
66.29271358280138 82.38099173171342
2.422115968603923 77.4366238780143
61.58893044606835 78.02979137797338
15.85020950640022 34.69460526191084
93.45927125354449 0.09475506864832667
67.28310037569835 18.19986205708925
13.64087796880474 18.70583105616156
48.85061637330649 63.53480409345144
14.12879496117735 10.08181063800179
95.57873288686044 29.90227539905287
51.2319559382431 64.96334757050306
53.28300034771475 47.46239077340542
85.25079461429772 33.42647775257677
69.90891395486993 75.20039607140946
20.70538083981519 13.57370895795322
38.78542875620283 30.14940542668042
74.27216974982771 61.83330021052374
71.52432017857713 74.44349093761939
98.72693363329536 20.96391124448085
94.8194655746008 77.80599377119653
16.95058982949959 93.95014446862403
21.67220926599936 64.13846854410204
55.70087577533378 64.02230657181993
85.89649814619627 51.74037079938752
48.73637131276133 56.46049550372603
42.23067676108183 77.09424708454817
93.48716662127512 89.3004593028142
78.11318653289099 71.1539806287347
61.16576567139962 3.189454204591534
5.455463637997938 83.45137668724864
70.87243525523175 41.20354587186146
46.47880704186636 87.78075428583665
67.40269312239064 54.54728587178564
71.65698857184114 61.70384063512525
33.92971255214661 69.69157834104711
82.78074710708971 79.44902477329207
98.97676120787443 44.93473208786884
88.45220826300506 72.11108138777574
76.89061980016767 95.58526029638644
96.86600550170857 80.52132951602367
80.85947306733544 12.20539001630628
44.37579570694897 52.92731963484122
12.09677835409111 80.46023674057682
81.90908441737589 61.84307746530612
40.87810989520054 30.04454545561794
96.61905326045195 85.9468409290257
90.62466098642032 8.179552178853948
60.21410410994984 61.02271888224622
22.05086565707067 96.04242653390912
12.07773308211821 35.67124147332999
55.62001191219026 35.31718162048278
13.61964342571187 41.11060126680169
87.12565179777715 84.84072928548052
15.49965317517187 61.35782893534783
28.54384524241709 25.38726518921269
64.83076299302134 57.85708597738193
5.495594274076494 5.258203981669619
79.49967313814811 79.35232306424022
25.42561958769775 51.45946665268032
21.41765625981206 4.87045541654926
83.25877830644768 83.22020927836006
34.66833872478132 77.31029195802496
31.67173636633827 59.71512390934241
55.88195762469108 36.38797868549333
0.7140933166496793 75.19170778627503
33.5166959169098 44.49583001089871
37.24566483397526 15.99357288594494
82.7360382447599 63.52966404139635
37.68366317053409 51.595075332784
74.6000858356923 66.65339765507375
8.435117587868275 45.95145299570532
40.46068681016828 1.963554796116409
40.00409962180302 35.44280604470016
8.64535892684674 77.5895082681555
76.38692435154212 3.590616547991296
13.09208009973753 75.09582170514368
10.25129137694016 80.02945487113426
91.36846466232329 38.06379500319194
69.42374928139208 24.03724122432083
28.63680330249476 10.26410950001047
32.78667890636746 28.81323658870295
44.42645455721186 87.8857237201444
36.57528617884681 7.323831966127774
27.47347660834249 51.30663482639056
6.181768998038257 50.35041260515212
16.79794906598547 78.52580659859794
85.10895570407108 49.83964800326134
88.11846034420627 55.56498169597592
23.39389944669176 1.177421292714914
21.47315811569946 77.34611591185204
15.65725051715079 36.72467657881658
12.12328327745665 12.19883110375627
94.27837290705703 34.55814794583393
31.5686278126862 62.62846054517431
35.64313628566789 98.38437599251833
65.95614173142326 39.65305647726579
40.46092500251633 27.9743854609601
79.53986318825531 27.4573324218088
57.52957273686102 80.89000335882172
14.45119506218328 61.49163607077016
48.01841049844024 39.13996952129163
98.45766520982585 50.57490423755404
1.876673928509664 41.22544622438506
45.64912680737513 5.31259234088705
54.9584676376403 30.95543675306238
73.93340927495775 13.76854108276043
4.753929102243206 41.18974301696033
52.9422206841162 46.39309768328393
14.78340048671399 4.224301277912508
82.18665802114732 41.32263767937781
57.017613666871 7.137973554591941
71.60355880894251 27.69264106557298
33.0125818279739 40.59944259941688
11.26286784791919 3.265567098585898
62.21605526342582 13.99755347996077
14.66594016467431 17.22961895533626
56.16684448537114 44.27511075391247
44.22117837473806 50.20322694586869
9.689726306263847 98.80881527020928
68.71892873018523 8.204440610341303
88.24832839580026 28.05532974181954
2.900113315033466 32.63115248615971
44.16727791473772 92.0097218744019
75.15361277462794 57.10949402583353
61.60542390810906 86.88876886095348
26.93828951247418 49.22043717948389
22.59090390129525 54.20740688477559
51.50146186800364 58.51284902017989
92.85880458716865 57.40248475573505
87.61716011035071 60.26619074631801
44.84618122991673 78.99974311866512
28.09252540944559 72.31128775590291
73.39300097673272 10.16264134331522
11.49668270892622 99.33563032082826
30.49704561956799 73.70345338488593
77.32635899549656 1.735230475312696
55.1391438884932 2.751879676132741
81.16591205652328 91.57501683089315
45.82264664523809 14.74422071243861
31.3350146083172 31.30085657057586
16.90830386964853 80.8301787499167
84.0734855479959 82.43598634167253
7.502982438366053 49.20247627767097
78.41632539894061 79.3469998217362
87.06128936375796 92.29363998081399
75.74980252810559 2.706154752133304
90.62995487745633 1.61403262875465
99.74504902944668 75.66975744570217
86.80175253097218 58.48372643420896
25.46389411050365 59.62086655652379
0.8394959630593368 81.68632930747165
3.050556300765659 82.17070170737908
39.08540094292411 32.28000688873751
61.63556870190552 12.30083459147326
9.696731359337187 69.279611266971
21.29154782825736 75.20597644879186
33.37679212373497 15.56069056901867
69.75906586852214 21.17323199500061
77.88041229532834 23.21855112357274
15.87079560086769 60.36480864093024
26.68931244063905 37.85194595196275
25.19094413597217 79.30517913118264
24.28631388167982 99.38219511738521
82.80539309823554 62.49921232381323
36.59744914749162 86.05027566700815
85.05663438670781 32.49250189890723
82.04778015663045 26.52351354243555
26.35043659495279 99.63523655526505
15.56134436725793 85.14872444581641
14.0915618545223 46.58142722855615
20.53184984772861 51.1612079159793
17.42146737138971 4.690137470064982
9.563727290492984 84.79688435362266
42.70403651245888 21.85774353688829
13.0718604634743 26.77901250656017
2.514998694787447 61.1197776398146
63.30609616495068 56.65405125308339
30.89218665216872 12.02559404516032
39.16678842953494 42.51857558707912
40.95263297391466 37.01627586183898
50.78955189157873 30.96611733511675
52.39385365878264 6.648625345396282
70.59897122371993 8.387318486100536
58.56758368574156 93.10400217522357
59.94358744037402 19.47428173013215
39.95953042220666 72.6440002217284
70.33366330961032 24.29391465027259
5.554517124998368 65.95974696038176
63.48788644905725 31.00857119279678
44.04990265947647 77.30113887612893
60.64955452943053 97.62443840359215
65.31547374896387 4.585891076291778
51.75481372297035 68.22206103569678
89.00000358159016 95.20883449649371
35.41838540090699 76.52860975714752
69.92270628522655 79.09968764719405
34.47311628680608 9.126944999660624
30.62195508729133 69.00321330377065
43.52760626624198 89.2146114572014
98.7195784144685 8.305677270216659
98.48740204895309 43.19863878978188
78.80541702451156 67.53636705502207
11.10467176246754 97.54931050161636
33.40870742888642 57.35752433627913
42.78752385902852 36.03033279899274
2.506269740591927 76.39728148818313
26.81002599354157 67.6349121514871
83.94625498807189 77.6976681574976
31.94044406121241 55.80118745319883
44.48572449595706 88.87157060761251
3.349488429162599 80.26470470523476
37.4495400309895 34.15424033619895
80.01216601283882 64.99071609526962
34.92197042174337 7.00283231879986
47.61334450311922 29.3666999423419
71.140411854791 17.53431734326886
13.96456636880225 75.8627435064973
70.20549510483532 45.50703839220422
67.2992912892521 77.88439174376548
95.32033196671976 23.00614752622668
79.10181688550901 31.26763568268412
28.42595696242722 67.21474550015057
41.09103071410384 64.08227940193271
67.98641109835773 15.46945026539606
20.60386311551013 97.79723265853524
3.96724746505839 55.38808378762359
78.0364181516761 9.893943236703098
39.70563817747798 49.46477585595202
4.696915346463426 34.86966303793157
73.65085278825728 76.39107769039984
16.93156222882872 41.3882648669552
95.04290155690587 8.484083866113515
52.20795092066224 89.97106822042971
68.31866115483639 3.330898475813039
41.80960288385716 66.27123353725976
90.64552876356444 11.4036144013654
29.98096995612523 27.90808467905138
34.5550352610154 80.0596264830924
46.36226144040278 48.21945935120543
71.81490659989907 52.53148887947344
30.99013322164843 50.18744652164757
94.78553420481401 28.27493716557959
48.14885292210591 3.545328187937813
76.3239439043235 62.37564794419347
40.36567382763844 58.5662035267589
35.95917609521675 14.37221692922577
38.13769752407713 83.50537373082052
27.13879525266913 35.72471997687406
9.452621208310017 5.732018200108575
5.48972150795906 23.42084785133931
25.30619927318623 48.10911773954854
12.49049314403921 73.05293727370059
76.31317222106205 86.92829646177962
19.88275963201928 20.37096881418529
38.89636801414137 64.24457361340512
53.99305860499459 23.50310610612957
13.73020457393224 36.61227784123622
64.70221257503259 32.40942978001005
98.70256483226683 77.25360303518529
42.38229916048246 11.2217577730837
81.05274823582002 35.88084564403408
98.19865927945825 44.20745978548565
14.99195618251742 80.49154851162493
3.440967852666819 25.28835330936649
64.54385428090987 78.59079867929418
80.75021933545268 22.39887333481603
14.30028648613993 2.520091359606549
65.05902165069946 50.37409308715498
24.563406503174 60.2898738157992
46.48621723353152 45.05271636082534
26.96320868050539 64.70204943960074
71.56390366949623 12.00883129547312
7.649644275991777 7.77344350224844
20.84670176523744 57.26725833285688
43.56709577895877 65.6845844992046
95.94275138083663 85.2312568594764
25.19718498409745 53.0892515775727
0.6546672547221811 1.713083446743364
31.1570329036795 67.09589425277494
45.23892361731425 24.92373289825044
25.43957116198762 64.35090370128893
73.0666154074532 84.10215050330338
89.3002650497649 86.98804771959898
85.58346300095477 29.70235437401968
18.01976288223038 73.71516120990657
38.76838875157907 25.87392753466963
60.17186146205958 9.906468738724051
30.4941723218925 83.25655300375453
25.36476632612764 16.98184062380988
92.46625225806063 23.06034085359732
33.07086580971438 81.63536811246644
58.84031097135772 62.56238292420738
30.19789719282499 38.06626710009535
35.53021564677845 12.56538135704248
10.65144477262085 91.11845916813894
70.24026743540075 2.389906511762735
53.95459716440207 21.62695943987497
4.916302506367994 95.39877431640231
42.95266968242243 12.19962979839998
42.741273650827 81.49621890635002
96.12792588459762 5.831127438098395
67.85637342929321 76.9565682939843
49.97837089627201 67.48562703293808
73.23264841345933 71.2560626152942
42.53091534262732 62.68153568406385
49.47060742596543 37.60474677161244
17.35294679661789 95.87422260578975
0.7717450524167433 35.61383453554913
18.60690658331444 40.91588603346845
79.51639989716777 94.88026913452389
79.64225074647483 28.53250013545538
57.30620736035151 2.557407261407471
94.5285210266012 73.11881297415674
0.01434008802867757 58.78201444640018
4.327602997151949 8.223045102296343
28.31378965514357 84.99504576830893
61.92324771236486 89.78749787479315
79.74057310464826 26.26453223157079
92.55632199030352 46.40809425437188
73.20128647766863 87.97118429518783
25.08081101446063 5.838259711812537
86.55406307452211 4.755961267330387
7.4187278768487 3.180158731744742
23.48153360123567 55.63921438237863
82.28489572272235 53.98911531965597
24.90288550418468 83.92849894556232
73.18911576454772 83.05114746366228
72.74145891129794 13.87945544919029
42.37384213997736 28.37687346871217
57.81798063290328 24.56703944842102
50.14220899726843 61.73761036582934
80.25421933022585 71.47683417145622
11.81421209773054 20.8078867377698
4.798006389476445 56.85381259578548
25.96785638231482 17.88784311026063
22.65283846053757 92.42910150750161
31.85869981288453 42.18449502915502
49.94778434565819 52.79376169540146
20.2530085262757 9.909343222644143
89.71352648709184 30.55844535841862
31.53115969526714 24.38494142083389
43.07215632832067 51.82972991490695
13.40582343928038 82.78691794967909
79.58157903758645 86.70198163937523
68.28002735792553 72.15779261142231
12.59161860142241 1.943434359895436
89.61475098581131 43.115789531937
96.68854992349684 95.66887243383577
78.62879385149935 19.2905325362492
12.97778310279701 25.66113292866188
16.4891132311418 74.7586042608861
61.12022162605669 63.88279848397124
33.43088033337867 22.31441126808824
50.20090239453157 88.96902350621824
98.35737561521228 1.556711536538641
37.55198758092524 33.09282662659912
73.34426122667917 81.96203080631929
60.43408719324729 29.92599078795502
54.52806750036222 28.99540046821217
93.6862864507797 29.81679670569736
52.23219091555582 16.37517296223131
74.37256978993381 96.79499174659153
41.94422291321047 42.04348201237035
11.65005769779173 69.97267074028663
54.02127031934743 56.69008680362938
36.05664173562749 1.497137466693783
6.591657575027345 5.104527977374777
88.93893305510836 36.50499217266401
96.570615276775 7.83280526050037
90.69030471331318 72.21251788175962
89.70958383047692 31.58002004908748
23.38553115172459 2.291470025148921
96.72007703768215 16.74669433115609
72.04537239514231 77.24597748093632
74.46729605723965 58.86322619369276
91.81887559702041 85.82861744987859
14.60846641036875 39.58825217351706
6.435421556920839 66.54960513136592
40.83493654104872 88.40866897981167
95.00606940542336 76.78724500113101
6.555218843118398 94.15412095477062
40.08368392000315 41.98900487241156
43.91803892489215 91.03298717760978
78.0620841826611 35.85230538473042
38.95092999092132 78.3421812631972
18.85536821258507 61.50135921359622
95.12761034990385 70.37928995491016
21.95003660554255 93.23648450414878
11.23770680724326 9.583326974159258
70.38698750760032 0.4381821002241407
2.113425989409629 30.96837224588255
61.40008203030344 13.32323055224628
53.21368914863331 52.87444497590545
25.82354280149385 29.93014713438888
54.10201443466674 11.15616687232795
42.49313114656005 89.73361430257515
69.22074702077032 71.32723267264402
66.32533783192005 26.0961261420115
5.660167727028306 34.37898986511151
33.10792424220943 89.28042763587457
5.360077339636145 13.51234062950748
88.54412030482688 40.39111695536151
2.722296831899634 62.96037656528234
30.59792761122019 20.7375866477867
36.97626589286521 3.351618358102875
1.112585742485729 5.62220658334796
6.788018846137956 35.88703020975078
69.26935496467084 54.32122159065231
64.96313540227889 21.95413050316978
8.260033349731183 19.66839990698996
20.47779058482292 11.7408281067009
21.20494160292541 98.52935414174284
45.63463380616025 20.54704150861358
19.19848084088781 62.5127412305865
19.33390706687712 23.70857136943907
82.80960988675052 46.54208335790305
97.27711115209956 55.93698385904356
75.44764222205841 90.80419828926418
41.80342737946491 21.18463205840121
49.18034767362123 3.58881222138298
99.34522546104402 17.82837348193868
28.49321487677809 31.48820768441756
21.73181381118919 70.72099727608334
5.791047497400179 60.61109685183274
43.82863414577555 3.183958056649563
7.393610067969865 46.24142894951552
76.20007877535994 89.07956195625371
18.11255074349846 5.52185865177994
41.61722694940968 49.54337415693115
91.97885750241856 14.98588962258491
59.74588577869032 99.56915389079401
46.47627048854697 3.018957660721536
3.303673674367301 92.01715805550424
65.40358093083054 80.51237229495212
29.19107710684683 54.29564008429566
87.87534684366801 30.17024253236251
88.94451378837239 83.85252070921473
45.14056514937143 72.44446688765913
47.10528946107026 36.0130788148528
78.86360380288411 63.79379045994278
93.58040172099768 87.26019690963304
40.97870862669388 72.75068602836983
31.63534916955648 65.40688445420285
79.32074438535518 92.68457465662046
76.07419151362436 22.13463845537083
65.60207726998968 43.43102084458774
5.116136235343891 43.99042790776753
51.11920068581207 40.02916080098116
12.38757965073035 69.39880626413287
52.66189748575209 58.54287526349245
60.8878583786118 94.7644975558641
4.844862646751342 53.68268116429415
63.29620655579283 29.97711868248849
98.96751918381591 19.92575021054278
39.5269629687236 51.53592053850939
15.95090347280776 84.09970328495677
76.4940155679619 43.04905560383884
56.63926646098108 57.7791376370059
65.12291521440874 34.51921192891361
85.47345880607519 96.90050979696964
55.07920581352796 23.4997177190568
20.49831902400545 47.54180681186243
4.767571074810241 31.71408813566791
83.39578843377156 98.62761121104845
94.55754745701583 43.1527018170535
94.57907054762076 30.38226722896895
73.12610146452626 0.8767855711794248
77.22109788487884 13.1751651317391
81.05715004926303 52.09676943919332
71.00014180291078 12.90751881725616
38.33356301246288 76.23138304174329
83.7845053696892 3.882457963607774
98.53538326573305 85.99802935603175
85.19014953431041 15.74083537706494
35.30610641560849 45.66946759492606
29.48863184791893 73.52389615364316
68.8959213133077 81.76706341252741
57.06259520657708 89.38136150519931
71.91261670643129 38.51053024542631
13.94896095904104 66.85269604293215
20.11047248815549 19.28846746935907
75.66956490281011 66.88348682299673
83.70729467374643 34.66667155052791
57.5806330276541 99.74511227718291
77.04902519849941 56.79958892174771
13.00412776343023 7.395382774494475
34.91033880111699 55.45623900157291
80.7422400569252 62.22668058569018
49.21064930020885 43.39983004414731
47.16361937626214 3.592952280514465
98.52858275656114 69.03176159488142
21.93027645225385 65.20669280047068
72.3563186645206 49.90038771119263
84.69017930072006 48.84947301954136
34.53556047851936 34.09830119079931
55.84529990139729 71.82429665420743
87.72723088710147 83.75051190830561
73.32183591719955 96.97597780080994
73.54882041346066 52.43413223725886
71.92049061619326 33.62600268355997
62.53818304949132 65.53828306568431
85.96601912716285 89.59462540750231
87.55089377695953 63.59063815370276
63.70934377882642 81.25011966276854
59.4092566000296 95.88270011375377
32.18369522606778 51.84990541104484
91.80864871059737 45.58749997558556
9.161843102907287 46.72379192922961
89.40666394254485 58.35243257865958
12.17333989821339 60.429437296857
41.4380366401311 9.324558952333934
40.02422887235046 83.98119181115007
22.24739701884754 82.7435070975384
53.4333718956032 6.626642386725732
2.475844066503111 92.74144852128806
26.43993567610701 76.64587347606452
6.738798682226141 34.03721193550728
62.2907788242861 71.18300827893638
99.31595642304872 40.17338444734671
82.12297831295152 92.11829191621841
22.6182201448248 34.68912844075711
96.73002138210776 27.2645028842549
23.50184485530161 14.29871858438045
89.09323760217697 28.75784106937954
97.13142899085921 44.47313510935654
53.97298679075945 92.07347324567147
15.44337236805314 89.86529966760561
82.67913275113433 11.89799269002241
91.46113960856482 56.11125361293659
99.49070818181896 85.8580326343878
27.41288323832444 79.70975877342308
3.400492633408982 37.51721614144444
47.33593800222172 22.93284372387628
59.4691829440314 42.0060277212569
68.89451155187535 77.0339438995186
17.69360445147397 22.13985739051644
78.23040648972913 59.18696838004895
52.92266702998351 84.19362516164678
8.012032784556435 44.1123597527429
30.635962426222 39.07685695047687
4.711474019701816 10.08070267086208
24.212998385864 96.34741047793369
17.77857706960531 60.10885138158332
16.76527813471922 98.00742142516303
49.18264924128598 83.05641877031064
39.67774299126179 71.63391983104749
66.8601911105886 8.053592012501017
2.242742291115654 14.31042196180529
53.73284380150218 70.12224255762941
21.56159284814671 11.66271168697013
28.90158655340641 78.12983535849108
98.24258248034634 61.67568576983459
52.70599952129857 62.47722968668641
8.845204814085609 47.79243617487421
59.35437092311599 50.60600891879255
72.84541686756376 94.01691797274751
81.14630806074628 42.77557348028535
35.36722576954261 44.60202695549535
52.24182221418685 88.93146731166281
42.85880709295675 32.34825227880775
16.07786258912039 0.1081729740057561
99.05638483339874 84.98505157199781
32.34348215931997 60.53095350905303
44.03105635701518 51.90891475466687
46.3512309156282 85.95215086940946
67.08728383198623 72.3072175402047
9.099228010788824 0.8872108256713955
8.607190994619353 61.19037243877829
71.18475677906754 99.83733410391284
61.63723902369422 70.35700203141488
74.29315410306715 81.47404159288868
75.77931465204954 74.56439103580172
10.28431119592478 52.87372288244222
3.886553256425478 39.54930135548537
5.991453397209425 90.9492768869211
53.43841344110358 66.88715754545794
23.42620042497898 5.307925588851413
11.67944778056164 73.76771020648071
65.99041067009961 49.82599083690856
93.02771760473809 48.12224808474626
11.88586005955153 1.150632985023259
90.60091658465934 88.38440537986308
87.91346863494952 71.13094226644728
49.30320976710538 91.86789402564514
80.0494237311204 2.74581405665385
58.77459371216179 31.37857075352961
17.63949097223831 6.546863864984809
22.61612644040326 49.16750647726303
17.81673006563712 97.76031519421853
25.69903027267591 33.26157361016308
91.66913803370062 66.74182275108795
77.02889560640705 8.324455228043279
36.97744481025407 88.89426183467495
48.94422040037933 42.28955641947827
52.06361009317385 21.40417685055193
76.59902662395528 40.27631561088177
19.30551226456098 99.38811739237389
14.76138499594383 34.54507783884719
61.94761431827487 94.65865898476841
30.44007838108705 10.20892903436385
71.5702949745432 40.33645790346477
92.93007850843445 28.23042512010999
8.950644237787829 83.94735034251624
66.26042911778407 77.8545919077439
89.55377031640204 1.993130555435583
61.30851403227008 8.463110976982655
43.60126998878276 68.49355715558177
67.25933114364226 35.19394993906548
99.44693888920803 10.27748984927435
75.88282333998059 51.35902039406861
73.07840199284831 24.67059329908798
1.563524768103279 49.83291801451804
49.51307447441688 60.80972158075847
54.06243941459081 86.8172566176506
35.24787650510749 29.98208412715071
70.37751582031423 43.19017625814562
30.90216200764323 61.80780799501688
37.47155170014758 58.02403383411229
56.92602494573377 98.874460128813
8.312122114155871 14.18222264477215
17.76863783445855 3.658362984536234
67.44232851887088 43.16513871546308
16.06218850314846 20.78900966574424
28.03836933353273 49.3931806399922
92.91174972939291 95.45550249004087
54.41805085343878 99.97369612320385
72.80332578408895 14.86150879769673
62.3713893190662 93.6763643120745
69.23645092632508 23.01536938934789
49.02995120988543 30.4873266151192
93.18443263906568 76.08545020915133
57.17918801875897 10.9485295604354
86.31417245394826 94.96862355671759
87.84846083630062 39.5382814106447
26.55803634781442 7.355709504496884
8.326199168852163 5.739652563882132
20.03938780052292 88.18472204940562
11.13636103978708 90.21719685727174
14.1070335839524 4.869609231161157
17.41438674610335 38.18295604088921
32.32441360329341 30.93777065062515
78.91559922843241 97.64735029650782
82.78310495917434 12.98356024206593
64.73298940161945 46.1224434117251
30.42754389739153 93.18368212893256
75.03942336374799 64.87280943873508
84.81117726845397 13.59899855013584
62.2401630788188 3.059448430079592
17.70984251871661 11.18789086092637
20.71565170233276 45.75844243174076
95.23946183622012 6.451017746285094
7.322394665355305 0.3202800868519698
18.29594269483419 18.87537358362753
76.53407181548245 17.35496278403579
53.1512097676469 80.9799960796574
55.29978041870437 66.64815500715866
65.2373901722207 41.37486174554211
24.24366235799662 58.27456200472845
14.17095900213216 27.14544975730619
57.94959225103629 43.66854971521995
8.621370647643142 41.89349758080748
62.82810472275543 37.62715193711777
33.72714641727242 86.11072692245463
80.03250182931644 80.27659112976902
90.53776219913368 32.30079322802789
39.78791812425716 29.60573425303386
91.00645220954176 85.00057833822842
89.56733422816981 83.07814567337039
70.83337482266136 38.2590611748579
59.28727903544697 76.34846675885757
84.59080478769079 29.26942088114323
97.34180325936845 72.18957238114093
61.46986713789241 50.91116166248982
45.36834201387561 67.82563082666806
52.55507637323738 78.21639732144898
47.84654773632395 5.422537342726337
83.24594626974948 47.59028258864577
8.412334967891212 40.63120840765711
71.14053702150329 29.34435586498506
84.86969549366701 61.7771634966882
96.91769012101082 98.48989214555256
99.37252832615103 69.7130617751625
40.40350842858447 70.79756695967347
59.54542523787448 35.50253413949166
9.939662096652221 81.02171678188375
33.98891689484497 55.01831265076738
58.41850917079816 67.90196455509708
12.82066026042282 91.11432085816287
69.08614698354602 53.27805931298167
26.67588161421336 31.55914342122407
25.75009608754852 8.93972869091634
31.48267442428019 20.18451840727495
1.86754243697167 22.97351102900914
12.71447195086983 50.60970090373277
80.6047867003572 7.868234642209137
69.69939484206203 86.17961061695235
41.65177024857079 89.02786928741854
79.82569212023708 98.08903898351926
28.15744191250969 41.27873841071523
13.85669934834917 56.02878984829692
94.80116826296013 14.16492795841266
30.58516331276727 92.15594645697384
44.95354071210536 64.07589867121845
11.06966472362202 36.04921118332602
73.99098607033919 1.561024062450372
89.06216909305441 69.27273476955504
31.31624900979578 49.22690740873402
81.68125698317453 79.38428888088868
73.80367246930399 46.42709980514731
96.5984131407655 13.58244844904797
61.8301968739807 27.3205452616274
40.84054031865114 32.01464208731832
76.80196028210545 80.27317700871001
21.90162624656138 24.68596792128323
76.24798311314697 39.25276055592242
68.30738071802831 42.49912200526169
12.10171379937833 30.4628376212493
99.49357936711665 50.43910095615887
46.43003388944668 67.9714039380578
42.9881874857598 10.25554179670634
46.39316679719417 89.65533657593186
46.49493819059887 44.00860535233748
43.42935336715709 57.77800209756139
43.93205061530852 66.6763169781519
0.9027075375129207 23.26733828277995
94.52704872391125 87.72213013597374
54.91622904992343 82.00305679988369
71.11675230487573 88.56555130317814
32.41427185339266 4.290301707816399
52.14505564419262 40.32768213993189
75.93610764237891 20.24138228688569
72.51060955936499 78.26862492483525
95.30784680433493 43.94102271345863
67.60406751753165 10.88028311691841
86.67699227314355 62.9785252046243
4.547103452550605 23.855155745553
82.24854402035031 20.6702349565612
57.33120262778728 23.64784416442897
70.27464212039683 71.55121802347058
30.4743632909723 88.27708544127283
86.62797344484908 30.18807969799819
89.28917487326002 55.70988264709878
97.1323687244671 94.00008240404998
53.05679723887796 12.87652774127058
39.1497374799381 87.10514029386819
49.07044134781895 61.75387071729181
21.49258438614315 16.29622261462642
65.32069868050894 16.22990617807033
82.30043240631935 43.18623941830652
12.64476923897775 89.19052400326719
28.63346032457591 37.11851008295346
78.66476454184583 21.39516422292612
99.04885804098571 5.481118034925047
84.47255653487252 68.01251743351335
55.47268463678367 77.17861853896268
53.93403880114337 85.80021952050797
90.35385585459332 33.43180638718855
40.44662623156811 53.07805072696853
37.24126780738949 70.26132438907403
70.77496171197586 69.73764428079321
40.14693105042141 38.79306664003138
62.47964406925649 0.2550430049254314
28.10737226774853 96.15544436421435
18.20522968528584 87.6307206642575
74.52047622558786 86.62296686705312
68.06421986730123 84.87015826099585
3.884435748756343 57.4518667193439
92.17761409365092 49.70909771916571
16.26582261424762 35.72089757642631
10.83883740382768 1.418219000711366
22.9699704544637 65.54471644328957
26.7248015409684 24.97171916370105
0.1140067619848216 82.43359783375524
79.00523616703266 76.60532691790173
63.6819441482314 32.05258454744271
10.37186162705911 72.4105076572456
54.27730632554458 50.79973994008878
72.06689036381049 75.37931759735019
45.61136092072339 90.34550655600458
48.12078403859514 8.283432047438026
75.93791037882843 28.90485496314138
18.25775833316798 58.3922454679134
47.47703810719081 34.16467130868695
29.46788954438025 63.10429264476227
55.6258741282453 8.315313762053121
0.4490021957427922 78.44011691547169
81.51352814544637 57.07179085866751
9.57181439412768 48.55585401655119
24.13284056567986 15.17535306173322
58.21823455260487 85.02035039143153
27.42367528419631 4.285110407475131
40.89630514915395 45.80473466595321
68.60984398803899 97.16725685286313
30.80418507359606 74.71775954505071
1.153965574827781 64.05691603873096
8.78920195419639 1.937869405287829
22.0516667814095 28.90066257476671
67.35723271922491 92.55493395011267
33.47591018878066 45.57373382785403
35.66501733884829 7.721840438877536
70.07509748406288 39.02823440601112
85.85611889133997 11.59585035661272
6.267311882012334 26.30456655584998
85.24596598453535 85.34801258770221
33.65090405839732 42.31056039076837
50.03185388268238 30.42868545227503
43.96924051715844 69.4877180887031
88.89829507226483 1.102247813309341
22.21565329268316 12.54083165980279
2.56316914938234 67.30056674087263
92.23048827307031 26.72567457756038
68.51289178938971 1.139715401267817
29.53563671978249 25.07173453657882
49.02843238145118 87.05241037219487
5.007472061007354 47.87171137727115
82.97723079332035 74.02171616566287
8.518649410404413 86.80007482910725
58.28811080455443 34.1616028441274
57.56231108455743 30.00136214285734
23.16410288855577 84.50347218554641
47.51198325984662 9.21174425811126
53.33674287744489 31.86213150714401
10.18258621196323 12.12584757398353
83.2777964156197 80.40689551984875
54.32242629419181 47.7633607592116
56.77552804263627 87.34058233657794
52.08013169494277 59.46112388137445
69.98378975206849 67.03764782413016
49.93859606352264 0.7340063998703444
46.5640499435964 13.99020036173502
37.38123251444774 41.42486440763587
88.92639477698548 7.659715532282268
21.44457361465317 59.29319446590252
32.08407925985423 66.34325456954576
3.324904071196429 78.08028945615015
23.83098317506479 27.87307163932812
72.64437000123672 80.15092745320254
78.11381862663464 57.16278800921757
3.302654240435971 51.24274781147125
6.521937357653989 65.46277870713895
75.03561316981023 10.8270789882731
87.64918929636941 22.66767636764807
90.49008231596872 66.55111544253207
5.760219810511916 31.35996790343173
70.15005486391233 35.08076105269561
46.1086491432074 84.17719998011489
95.18324188456864 41.12401176783272
39.37750485063335 86.03584851218311
4.172821047576965 26.93033785335629
36.80557714715546 54.27897209704924
37.88107004202823 81.87531372100477
7.361312517179015 21.33266325692621
36.07940028346547 78.53894588647373
49.34031211885803 73.23713597072137
67.95246061732975 64.58433248590322
69.46658942174193 26.95807648721835
95.35696528322671 81.69627891272627
18.22763096395584 70.8201021732619
37.73389567531161 59.74101976044697
74.44591767487468 21.0225776571452
65.20397345492763 29.64112876990913
8.610241391001189 54.33107753838309
92.4729949571056 0.4833321861843225
31.19827226145262 38.07456817720922
23.96535947883728 38.05470233671655
52.47581412670821 95.37230478738226
53.30115898712288 26.13698070032941
56.0798754722772 0.7930177495834659
9.035484499959233 92.07082281316515
91.54294542960049 50.5078640354832
24.40249458865353 51.08710023781762
91.26089563172198 73.16373888981653
17.62832789620854 43.47226130537844
27.81291658752592 14.05722871279298
88.33077923145562 50.02449280228634
13.66884073702028 81.7996882253186
55.71893186368308 93.2234898656138
19.10374707007974 27.70678273896566
34.13390819140928 49.47207211788611
4.986585325812873 90.5934391347832
99.34665667972641 54.12243076220867
40.3575571538793 82.94713150531584
95.71717823893698 25.72697659505237
14.93801582284897 90.78636351781465
29.69110604867841 53.2549387517407
51.31290291188596 97.09949320641495
42.86866026143635 66.49783015006015
10.89337601937718 70.66529482731771
41.43601069036149 82.82587025314371
77.61334210621122 33.73168604630848
81.76730376482236 0.06575139572806417
52.90594364048786 5.746742797157316
38.4263450182289 67.51515318721725
48.36954368564898 99.65848544361768
67.41995506610563 59.18039963715765
0.2326821189334251 91.02544146174023
96.84387634367816 36.43179668086749
23.052860357666 46.24525080893265
2.836711810153849 33.68653205747059
12.44243841604998 64.00053945712268
60.76471383833823 79.01049905009593
29.46473436538764 88.64182615258927
95.22528051207523 34.13426545696186
10.01089191178531 50.58215479776003
36.40206414921597 9.477307776089114
52.85619391446351 70.81666324236839
85.09137276524397 36.16615724725177
16.5149813999396 69.9759356021612
7.638563393588249 62.80670764944068
20.01616142749592 2.217633556943556
76.47077791524818 50.40817383148079
1.352428417395709 28.29255775834106
51.4192176816675 32.60513796249231
97.67292988802683 69.45386072809683
14.46209675616247 67.83642585470037
4.477045711289383 51.65384965349649
99.9593343753552 53.19727066602702
63.53783725659019 23.61481441608491
65.07761073322806 40.34836826099249
5.998878631735038 15.45704101315291
32.89369083173147 32.67176500511098
67.19464654047258 4.84136632129383
56.31476900292144 72.71301496081594
17.75892453864528 0.691161098363091
22.87069230263489 70.70532964661064
60.5531051057485 70.50782671081861
43.39381805898587 11.26660337759374
79.59423949978424 40.02916329916735
6.114678441156752 68.680632802795
22.11081462456247 17.16108906675239
78.49174199128727 60.27160973838016
27.40429839035939 96.92730997573589
1.542770941057778 13.49001085246552
74.91699931771167 2.153853345466498
63.16883498409935 84.41483231112458
15.02745821668274 31.55839441781344
35.05140033440204 0.1595741605459588
80.10259191464708 39.03394834941782
32.18805457458996 75.9111525371903
43.924171018344 84.27585309473768
32.79544048519269 41.66588519200251
93.1907424677633 36.00193491886709
81.46824269950959 16.63636776338115
67.57997191650564 57.43478760907917
6.758854647009023 9.67409820956485
1.205979900798595 82.68646271514534
80.82885051238483 29.98184014316532
42.5545918688459 4.553811732864829
66.85768144492334 64.78336977346754
27.15849800567102 22.78284788643292
0.9906888871256551 62.3051754666627
6.36141842698383 93.08600747417155
98.28548847847594 72.25958837251979
50.39655341133203 47.60705719145795
70.2926082065315 87.83754851733738
16.68723108397741 48.13874180437717
48.2169557685504 83.60855787445185
82.03457928431766 23.69121186203567
17.98498585036499 93.70497270212135
48.56448795890224 68.28751183686467
97.97571674279472 73.2533137665515
76.11820060095928 1.764474370582153
6.58495641635979 88.13196401711613
87.88883593623713 73.05037737470752
96.18639206053284 94.74950350748946
32.0097377374553 81.64338898662062
78.7965431115271 11.58934728903626
54.84344592167093 71.54159104872018
72.03749755628515 65.04752486467375
57.47716288433141 72.72475058614479
46.48711145883669 16.85685196509942
66.83123013273402 76.92658687013409
17.2149875443703 51.01346012763951
76.92200810407655 29.34354093177316
12.67146699060684 44.91856055995493
51.8581307389349 7.550043678713092
24.46906642107464 80.08470773924718
28.57253036779855 44.58910718669136
41.82314576981944 69.13350291755262
6.41789269503656 22.94673559476073
81.75054203510194 46.24042847357676
40.74071458176289 34.82858652939975
45.53225816962039 54.3356365144429
1.849468134753183 56.49511937294367
34.34762585238646 46.16559764280592
96.24760539485206 47.50831968019389
71.70874719252701 22.10435441370748
79.60677182906819 84.85204347388408
54.20343511735322 40.88572268983681
58.25873530922082 44.69264383258597
31.18698955602386 34.27242943630238
0.1269536308817394 31.88924021910999
72.78387895977218 91.86255227052392
57.75747478396577 31.0421338976625
41.34165496653565 77.35649264446987
58.73900255914536 82.88660966916594
98.90741049359278 73.93852112912916
96.21674765847243 40.87505963338707
25.39484028287078 57.73780491444737
36.39805139978993 79.54903994164172
70.45184864935457 76.19790993063984
36.20784572440399 46.23629480158841
39.26640305026729 15.58505178185868
64.16115405817716 84.1471380457066
92.34320156002066 73.21909461864131
93.90070718151925 66.66564463244606
9.216464024751266 3.85173773996177
30.75002940835514 71.83897480688304
14.37672592905419 74.94369908193586
38.06353076319052 46.27547652139812
66.31088407419651 71.49050864951865
27.54463083823305 71.47056217254234
57.02943417846094 65.30370807359903
67.67896669902427 47.48834944897838
60.17268729739158 33.78262740150848
97.47810245345174 39.71314290723529
5.731696359557721 56.22732477854675
99.08563352983762 2.336515554553687
54.55585562292949 8.390680371115483
97.90481167822995 45.21899717879784
16.87297541289311 10.73417939615059
45.42541061719921 36.57189982733141
3.566138695908129 24.26764882208629
58.26850502096081 50.44513674933631
38.12991186257982 19.7480897957738
85.9380484746663 53.65905279683528
15.24493857593918 79.50924003483853
72.07152288204554 2.475249115932433
43.44461380686749 50.86044036539866
33.6973144997371 62.18959392749996
75.55216742468106 86.25325648050705
64.24238464734819 25.56586471618809
60.03499493277234 85.4310480279571
75.89128789161352 38.20161096800145
20.86950468258297 31.3579947293912
6.776818898133398 60.0094604625142
71.70321855699105 80.46984949882906
56.9989735466295 40.60682474267667
31.00630946375538 81.50265380123921
28.39203137774837 26.45416042296455
41.02237097256923 59.27745388431475
1.443940528036444 51.62080052620265
49.59014860184141 4.557534466529575
44.59364127279699 22.06565780906221
14.70155093945412 24.40728789287129
96.71409468643841 69.41665652889348
43.56970941143067 48.63682008574199
73.78799210226933 20.2477121596116
29.62585806066442 97.39963363408096
80.03069076385219 59.36510246555372
16.75036645511286 3.839186587987953
40.86497322997089 99.08936854899139
59.19956510175611 88.53394628960504
15.28270387950062 63.176023074425
47.40653369095822 43.61429680972319
77.25633241849604 65.33712453454332
84.86795021541208 31.43467783014036
53.8992535687931 81.70863260092257
82.2899584621901 85.66240931840684
22.74517909965433 33.62942106229134
2.032738287591476 18.72298897093691
90.84409825044479 61.58936809891125
76.92846620810978 23.82242586607285
77.04261965175311 97.92090844110172
86.3049548558717 72.19760396725955
92.06124033157478 63.01985728765616
51.84585712284792 39.26374719161606
23.87942037926147 19.96838630094467
83.04598154702387 49.5409043416635
56.41002373442753 61.39980515220132
85.41276365892458 12.48775453102501
75.68332976171558 60.2993261518454
83.84746035399797 62.13924478610432
34.97278776462355 50.03175649870684
57.87137531887459 96.97601726390414
1.621612635583973 46.03617745418687
18.27291637701524 38.72312836924493
63.50178213346459 0.1283311159068912
29.04671127158364 41.80762547326552
97.20111590056467 57.80599313967883
4.026076668013961 12.08793546170835
75.39211883728733 21.32932527988103
89.59186632104691 48.33657507839835
16.25631228460391 27.82411328848416
78.43888908898685 77.50384415452267
47.87254282511623 57.21151828896313
30.13598450625723 40.08462049001524
84.04492742160254 75.84760019762471
44.72928673079566 41.62815126750398
4.849459400786222 27.74341354244143
84.91689803312738 79.67723992847213
73.99405906053902 55.65826881407936
51.98258339894526 83.64324239449924
54.1026847888533 72.30895967323616
80.65457859677663 96.39235126980357
63.82308562463048 37.9729095570226
72.17935826524787 35.69044046107407
73.44223020533029 90.96586921564601
48.29064491181844 94.74390104109639
96.2941615952853 9.657840222570309
24.72766285939407 77.26671760531728
54.15671660823491 89.96671441526878
3.157310043882624 28.43837365409521
24.37244561776103 5.01112532286733
2.969514160153549 97.90389021923701
38.81663625006473 31.25660724848618
67.58154920008593 45.29125130188717
24.78101031242229 38.70934478014591
38.15970959527069 39.79877583347706
98.07841134886115 6.097175405381297
23.0180121901794 81.84243768286926
18.58226638864625 54.46767422288384
88.88758342501772 4.823250966403481
1.02768578481061 57.13236358248987
12.49572233609516 58.34289616196201
66.37404173691228 54.25858645395738
77.54534328870439 43.28170047656553
93.48177604308725 90.4085375887157
89.13700040014191 92.30943263005769
40.40887831862374 52.02431740495944
14.12344501564357 63.06751620831213
20.50206426263902 79.23756188746383
21.55868732994465 54.3777367331961
3.702844329563587 13.16642784828493
74.80402092148971 93.58141123348885
95.06573014600261 97.7675726769842
7.402072417229292 66.05154885414088
34.72911705212642 67.66579425345137
52.19805366931577 87.87735673731277
96.79000142082495 38.65175326330223
93.33502114044299 33.93655111505092
47.09428881578754 8.164413038772391
83.57424230131613 96.59977196176307
89.45562205911787 65.91838738910862
45.66746609775586 98.42125053086716
78.77584079336982 96.57071405864629
48.76801220844071 54.51361317943631
47.27231404743311 94.96512812288913
78.517577126459 69.37894869465003
57.75359933050957 16.38173579097344
23.49286436730024 59.95247834093659
65.57872468661685 2.482502206433101
78.96859473173372 78.43013459489252
9.991911767030844 4.745917311118992
6.252611934325872 67.58828289520113
59.76486140604927 75.41237262609295
58.09521746663552 60.67125009791422
28.07167647014504 42.37735657537486
82.23526992829215 6.605362501798803
97.59944173815879 13.66218916031014
82.88671417508674 42.21374236476926
60.0431563526974 81.74271573135236
56.40532835011513 53.01619139898544
43.53221500942933 0.1527995293792254
58.01858629919217 73.5786773857626
2.334507676793831 2.718122719570221
11.81549445180797 28.34489263516358
59.30522678422756 44.8788823439047
56.89428642858253 54.02817148050013
81.75381660981908 62.86014207872816
37.14302377428715 21.3510476729383
76.54018679234069 6.326508786650328
45.10670330232438 15.52962588975433
15.49066889367631 40.12620448429639
89.61490182397357 61.41785255589062
48.76932734854648 76.97410542106218
61.57081452213644 6.325883875959361
0.04671140626279426 64.32035542437154
13.49373196274643 91.97581536621946
62.00450897801186 82.01109486265264
61.40859856699959 45.25269468140336
52.26164331118989 33.46450255645233
70.02547319387708 95.30653693687138
62.19031889322157 63.7664351194374
55.03164125341475 87.33250507415802
61.04803777882662 28.09978351895276
5.218655877921829 16.20715601153364
20.90795123526203 10.78377680497147
62.06028845662486 69.35858746663612
11.34898289351306 59.70171322864667
25.10815607395263 90.95932016601638
6.467656511283165 34.98149090248739
44.60688466159892 51.07835360655651
66.69678457907682 70.48117511776708
57.10641431038866 28.01059817750285
13.921116224624 21.68362829873443
34.62976088567277 41.87556241113659
80.70200972680149 67.5262788902193
40.98310062031259 43.64562263922906
66.25844135550956 41.73987390928707
97.88596272815343 75.51796361056587
61.70432150887023 16.06760472548533
88.55037687029538 81.05792497718252
62.72814205009218 70.18705418496825
18.3440779464186 79.51352305119578
39.04415587847771 66.62198415490724
85.28171685932674 27.42011924118344
88.89662592207017 39.37887883234556
99.74195184070048 84.1929382521411
22.2244204956909 71.5937859513332
3.829275445947022 53.24406084832772
49.44307362934573 99.73240686258606
35.57680108839473 33.75964253108367
68.50574400339353 36.58068385131511
62.85977977564836 55.64121456114165
57.21260483940841 44.49322498386038
7.485880697245326 96.3838128006439
52.00297598488622 70.31076322092129
19.20367923356169 40.18837954382601
4.927661426297187 54.76972963386977
5.138893574510249 11.90604881476128
97.3862876765532 90.76135890012984
37.13058668041174 83.90987291391788
1.934202965358119 9.554286168241061
46.1325258503006 11.8862345104455
74.60497184832049 80.3539311163471
13.53343718785962 64.00841051018816
78.21853428217582 5.395282850365314
97.81548481351795 67.5160148617088
33.74771245653046 90.99777109016487
18.26485301558999 17.83753985373488
43.42714600062169 49.67959892632766
2.303201758552551 26.71809199976833
80.39622234923918 5.672981875599836
67.56358528828402 9.731445589207137
18.78292029449512 86.75045175530067
48.01496540870211 86.86294253909855
23.19469709094372 67.79694490961285
33.5233956236973 87.17070775911944
41.65188328586151 16.81673431837716
40.12661540238292 10.75433459449013
21.14331888256108 91.25211047645335
46.7754011442615 34.96105784763944
98.38613244038791 10.095859027527
44.09080515745956 56.86662504327576
28.10490594109503 86.09354839893571
42.90127013663896 55.61167862931641
14.10551261284612 49.40045533878644
93.98230623641584 95.21890388708067
33.58420619962004 92.02678397957972
98.6571675355673 11.10617246390155
29.19174560622013 81.9211103090679
72.39561488076941 8.688946253384168
87.9828912025784 90.38812931647871
51.16928672105109 20.90955807380616
16.0607344275033 26.78002077275563
32.52009522898415 71.26436338361647
13.273869832639 99.84829413266328
11.98894318926947 24.01852473719917
29.58354500713759 80.16956814696853
1.708164644215856 88.54837134126009
71.96000036345457 28.62909397531288
39.76418193704536 17.49964743163119
14.2665793973214 96.70357443205837
36.20347301649431 35.52869255872546
36.04418077279653 84.35007006669096
74.44742412901614 31.50580390880445
55.4380058591692 45.08453524130272
83.43409046714909 9.072528153991701
68.21310868829931 53.86342508785789
51.70627145282203 42.17296453218442
17.66238099520973 30.25685049456385
65.3170321152872 68.82669301495257
13.5382554776409 95.93590333201946
91.60646106287376 53.31748493295695
92.88547146965614 66.74774933387909
84.2435334175523 52.8824849021643
63.44789847369671 75.51269644885221
85.25228466259158 97.94153389164751
12.22319401125856 2.981968045810761
10.89966102754825 44.34352005800609
17.4344134723422 17.09706253941082
51.63764217725678 31.60281077309526
89.35503175235907 26.52974789021239
95.82713771636654 39.05570295841607
98.23864879032023 59.69541460791278
2.212544409941126 17.58798437291567
91.75258218200983 83.04638319281482
25.0069419388139 62.32311404379318
84.57164180831379 65.90781775842186
68.43151693539052 23.77537967226994
84.45954264298344 22.47434823199387
52.11256001590819 81.49168703797594
2.199889854621184 43.98812701223856
65.55488462569771 0.1398996439001192
74.98545301751041 49.39742531564546
95.91745156988681 80.26365914221414
83.85345661519288 21.49324526888099
63.87726379692111 46.71989795693021
21.0288270193204 17.26720975259703
85.38414320628117 56.82665576158121
32.01293931875616 6.100085050641674
96.09135469335725 34.76348667328311
82.686424725696 81.2382941741335
6.525696407421627 64.31899522741307
25.56866755771797 74.70275350254012
71.9666408804239 24.89995193123
26.73579987458386 30.4299012702335
86.42905905559803 9.384940250219662
95.76210875487662 26.74474897830614
44.40003560312555 16.34446046365235
74.83622189511874 51.16201237116358
77.4948375216306 71.96636250592414
7.034941097990539 36.98160577450761
67.07977800217427 69.44775879262505
99.45456765387935 86.81381043524054
64.82938627644542 45.16127770278408
61.70251497884403 74.95225522031186
30.17165411948982 63.88816927151128
64.51284752279216 31.36081116141037
69.24622344809335 13.73053933293217
35.26482640825797 57.47732721212656
46.70368891444699 32.07817610011195
76.87706925906154 0.8603314051130642
77.05902617722101 87.62673704157795
3.741157370199552 62.82741761765921
56.69016894041111 39.56059708618245
26.80667953609415 68.71626093014636
66.94169323077212 40.00852469456812
89.76537437592106 90.06546199340063
42.05624993038606 97.37007906718051
2.940717304831646 72.16898894607299
55.8915443449883 92.09906423550741
32.90675468554952 67.91199159446286
47.82849982076372 35.1960787701429
25.25242978276615 54.728197349244
87.49444222397862 40.5494749833228
96.51979968712767 17.8132516786726
21.76670379981429 25.71429633203248
73.8898214824078 70.41503083196896
12.93249977106833 0.8937813723613385
69.39993837923639 76.10634568322448
53.9948990117637 46.68312740969901
66.9418894428665 85.18043116197451
97.41648826480488 22.32512280794026
52.46731769567008 34.58895421281299
44.8671819644227 59.58512187562597
18.97131348962194 26.65941797525808
79.46381846070477 62.07979441267118
9.69095122515845 86.56109487125637
39.26261574245747 83.27460393425969
40.04169023185754 44.1639546829404
26.00520057239358 65.09812872372459
10.12723016982415 25.12304576480766
34.90247236836005 14.57857158949579
1.041892423866397 8.744857643683808
2.200098278477905 85.75151897135781
74.94910236008252 5.192775668451616
82.02415566459051 14.81575983000189
47.44475714305207 58.25754552761729
50.24239312994772 21.45098322006866
31.28075204275321 7.025048004377459
81.01118511453198 23.40241916578841
40.07486922525467 43.07880910162064
94.15476734979944 59.77430647908469
74.39932679383301 99.51144751736821
7.720732703555776 59.46491138322425
44.77812711156736 2.785414386566637
84.03650160344338 72.21417467678954
40.77198719815816 68.96197836128562
11.97022247189861 74.80131558017766
87.78820070137225 89.34403671186007
82.57330386271494 37.53908112769345
38.23959603031425 18.71085336604182
83.5238033145052 74.92295530707158
71.01584525277241 34.34843099248138
23.15949445988547 44.45106880363035
83.22814737130568 44.76059088208373
23.6941671280582 51.87068440481911
71.69650234967312 51.46392315473148
28.76313826725084 20.46889902313389
64.70940228322451 95.31683027158844
81.16426228045394 78.46769485505558
75.66681832338176 92.94771367167301
49.66542922462086 55.95324992110513
20.23999070929755 24.2468194016721
98.05113746051033 33.82483578256028
75.75374614819658 7.065360582980913
48.81907058746501 52.83131639155906
35.35533284894311 87.4962066257619
6.42181540460397 28.32268338516373
73.35315228900205 25.67393333476449
60.22677251340564 5.036698284620259
17.56407431936335 68.02322249275873
85.40208391810735 59.67627408648851
36.4990668101464 71.08496185913408
48.7398502948544 95.80758557881676
3.381700693201528 87.16146523876481
88.39226855806275 25.90894006824107
57.92563187585066 36.94783919820511
22.96117519441012 6.112095979112348
27.41298722331365 26.71993084417892
74.11251622647596 7.723829164912768
90.08779588949554 82.156887028621
59.89558614539617 58.09700976423214
99.3227645061299 57.85310181630524
48.65233026741749 29.49180632434911
50.36308633602622 6.505016379877525
38.24346302954742 43.05816361312094
42.25532919282744 52.43549531569447
16.69598711217507 36.54932761085139
50.18528148394298 25.73795845980298
19.89078775237876 76.41251558995098
78.11379412160326 18.33299505157941
3.103756790130222 30.48237129328317
22.29498970206524 42.58303738627845
93.53006065218084 79.04885525532585
5.264775359608116 68.07978867716405
81.51245528403491 40.5681608019658
79.26801848120513 91.6081059135703
23.94562940292118 90.84816280912605
41.86796959989577 72.0660911274357
46.88228150543866 15.03755292043844
30.78160477260475 44.97792121646963
66.70605797759876 86.19164437820734
99.49472278079027 87.81084800906102
25.28444401343325 42.59595800266059
53.94040984664429 49.66591956539733
61.20818916344694 80.01442969315781
51.29117437219476 79.81283869716978
98.6268977281923 49.6629238688547
91.18092663429024 97.78774811966933
85.28800232948828 95.04894413036958
59.15349123331075 18.78174650161746
49.05679593116581 67.39629035303322
41.86284444241458 55.34052308252851
53.95280837478577 25.28974203384822
92.18539736777296 64.0775987205089
33.49247239785416 82.5056856738687
21.84869940368974 33.04214442701657
14.00301403105719 77.85925980558453
61.72513603306254 24.29735015715173
8.812562522491227 55.42992221106833
89.2568545794624 38.36878819643265
18.69046383320438 60.50223003152001
2.281383698884321 11.47499181021653
10.19674366535554 32.30130296966122
52.63825993558869 11.94896371528513
36.8818887861993 6.290582019841908
73.26258680605896 57.39024184128706
70.94230372158101 64.97102308765372
8.283995683740182 71.71542696694959
36.94101348071747 36.25889561541663
49.19393463913738 12.83305031650851
31.34952606006081 93.76850706416495
75.07104953843015 44.69871252390178
24.29573037631034 42.81400165290039
2.741906643320493 34.7132263621507
44.56167930593663 57.81082354533255
62.92172931217134 64.53665232457901
2.951112488919692 99.85808381570975
55.82568867417373 53.91866114713068
63.00117779875741 60.31032725639933
52.09627720878792 52.84754056891946
11.85068090235948 64.92459225071443
18.20951531049519 51.18229128656113
33.01157929593318 55.4963962133207
77.0447375357743 70.97443085958298
76.85790084299229 51.34663256246446
59.60653862611288 79.18185067809983
3.671069916055244 23.21226702932996
31.03980020904571 90.04479231026764
27.1984479030626 41.74104155351498
88.40188788612026 73.957836254846
30.94451756719634 98.79871860863601
75.44132815799496 50.34010259004728
81.28387440166796 74.89643880102278
76.03361760534722 8.030686896661171
36.3280902047468 83.35338162706854
4.803870414005384 4.421783238675896
41.51020438000968 31.12063934306583
69.08401756540252 15.53994098226655
10.2638451948467 93.91144641517378
90.40915179767494 5.934358836079185
18.45091768201945 29.50797362199699
40.43218714282373 90.53620789841408
46.24174802798689 53.69696667479762
95.66939113738552 69.4361203002567
24.55691681869369 66.4588870797301
83.45520350326289 50.60747638413329
97.33631587963872 31.10180800792012
17.25667001771938 85.79653862964865
48.56675454107728 79.14356325127014
43.00165579368303 61.75711235781393
1.0283373064682 32.48161273209
6.733564262892033 89.21100927816465
95.26988771577 64.99685520572049
24.3277772731638 71.6483471305054
81.59657607152865 3.896787335130847
27.46633537367755 38.53886286668796
13.30350211182017 2.726580353227099
33.82209656364196 67.83680158834075
23.47579965457854 4.376039908749382
71.1707025542381 39.28861221889763
86.92726464495118 95.79022168102186
2.796269913647457 55.8527254426524
93.95472791374999 14.79186963350226
62.85792104543606 32.73952640041462
43.38958955253661 13.16889101787025
74.16884521636166 79.19411357361872
19.34873605873253 18.45629077143741
62.82251778500829 46.4211287808114
2.219686367896312 29.91929309288638
11.84421779529706 66.8064873715993
72.41594819750981 87.24785828435657
24.17863587873879 67.48453317022157
7.258101769948353 29.01904076583359
12.20893835587899 10.11210072189917
47.53706057365778 17.13723114659739
70.41489674605718 78.07186111241197
56.02311878156824 85.67959835536257
49.61367757885391 17.63008822115108
21.68563478339575 94.99334159000919
0.3589855847245501 54.17322534223461
12.79456546930658 37.34487442573212
17.2468319910626 79.68486209164672
24.55581169361 69.51780591713089
66.93954854080208 50.29988973683385
94.79889875414902 27.2013430237854
71.03725830183724 70.72301952312914
18.09192979904191 19.97102206472977
79.9174005413655 35.40718601219221
31.40814731240504 9.916617963296929
46.41505899967582 33.92244333860511
10.44463987385499 53.95881356254174
47.72823295402124 54.83292665790319
45.80270901644885 55.39820424841547
80.79414559206664 36.98388886013198
9.322342790302452 94.1783472592824
27.02809452846692 81.49193089556758
80.69749222500327 75.76538232867932
79.10820297756187 88.46682154417135
22.98941627454019 38.49410368694268
61.83389952007332 32.38292052198472
53.00286821845314 71.84376426463349
41.68682879047976 54.35636873182879
32.56277034899374 29.85316554982733
97.42464016320281 87.37617469197143
57.3778002217381 55.02882833050327
41.86387107634492 36.44173035536696
36.50303322016136 73.93249970009131
62.58047488659498 95.53302863538512
89.88878098334744 29.48502377299472
67.62273050870618 80.68919939317792
41.0060685855584 42.55733363202795
42.46305384485044 1.687859213437217
6.34638740703422 17.47354412499756
61.28419244238442 98.49388090008588
64.07266117189063 49.85536911764297
47.48899605650501 68.12105415687954
69.97461587374333 19.30263017850917
90.018592159916 21.14208780468401
87.01454287584292 21.83470234650912
91.58892905607463 89.00576264680986
5.399094284891919 67.00600439801637
85.87768602586728 71.34841726394349
12.74479946071295 28.75851606723084
2.108029592831862 90.64411659580271
90.24767803485432 80.09296135754975
60.30102158062315 84.3645317349492
94.21189374940452 19.57179275552202
6.800096149629966 48.36842941973025
10.90881159284201 4.207574717101859
48.47887655980142 80.22177451110885
19.73949184556707 60.78036617554169
52.87243918012243 23.50503794340629
43.51207559784821 88.18749473041274
9.607414618551392 34.39537887080084
45.55772150236786 48.94094666725784
67.40153750381468 32.43047543387362
49.31453511937431 50.1336605716915
15.95923842672224 62.23652384006405
86.43911814466945 17.02948005770257
69.5908987457956 48.41451708649269
97.11556879969075 19.56393577103745
66.60035156239036 73.25366202865064
91.51598091070434 8.634528015448907
15.89664913656207 55.4139729427047
5.677205274472644 53.01813574254571
73.91624324981696 64.63299670163171
53.24387843678707 65.81066715127619
28.46814513274292 97.19499413494042
74.38134253656882 42.68624478188011
21.13222557804796 12.61739136060204
46.51505822455169 81.13252682154699
84.2802134308463 6.468138571317068
24.92695983727239 24.53354678611224
93.53735401941441 88.25819567259947
69.20265631755171 88.14372010020811
42.85817648655794 42.62613382971962
21.34138677347219 14.45996589884084
63.21065549913013 96.41189344268457
4.771566194178909 40.10786024599778
26.43828314029686 71.64765896354578
90.47175497410474 96.93119521753711
17.60191124565616 81.66032672528621
11.61025659112679 45.13653312039418
0.4977961514110985 10.74142725353221
4.216951327451389 78.68703391509904
81.03663314735822 4.828282998114544
63.56532882492659 42.78264506100272
14.01297495497275 64.96369624781424
10.08771420540505 15.31670635834747
87.38862358673376 20.96037336629814
15.7233566471302 22.87840941882833
30.82916742235276 22.74101082096755
27.77598097870645 28.68897743003972
92.04516749461256 41.73418215131239
1.17968230992819 85.44806254223936
62.49004754763175 45.45760458254196
23.54326095906157 9.670826657927872
28.22414499975206 90.07418733702093
59.8425059150159 15.70076990775973
33.11809924417866 26.71491341894543
57.47892226678504 48.42274767043506
55.95768506370413 64.99832806520443
29.56216517061781 9.690167325531768
14.69199687883911 23.30955191364161
98.68063382896719 45.95173986701388
79.60229501444184 21.13986489546117
87.21847917973936 29.4363044348347
29.62838217974485 8.627709731444963
24.74735424500513 27.33934031153222
10.9545929452787 30.12836209985903
39.88642678419838 59.43695884790888
27.51383892432895 33.18413849753775
75.26480956066338 62.10207905406772
7.562021122652502 77.29218650300335
3.412494925353211 77.02573991560593
59.55547162248696 80.89218963519815
17.93420895658965 41.67304285153737
67.97123829098153 81.64879263882229
8.252647690227013 21.89902145187259
29.21216242761952 17.69208889652702
78.52743013819249 84.90379943439461
21.6147457312903 55.50798477276854
99.1718769432016 65.97619345844606
59.06332661674443 78.14072404413771
72.39206679792505 9.869117418394852
55.15648509424304 89.42825741396658
67.84386683424174 7.597112691356473
68.3100664743592 32.83868307741998
76.73272648884581 67.10237707114256
84.23367656769982 33.22798042527371
41.12484564915389 67.0993722540566
56.76517009690025 92.56851765536928
30.98530037156006 58.91639437445158
41.47676223483159 68.12441442443914
11.30063396916019 93.73207081115977
42.36502064797908 51.21148882088698
57.00422500112385 60.54885084610929
30.65063191451951 29.56759025665341
55.5428996802353 42.19401022836617
11.69749004977254 33.89631260899132
28.4171287299805 63.37014588310554
20.54886157735109 84.07487428973613
78.0837515197846 30.86790302204729
77.69106906413667 40.53689485215367
51.59572536209281 51.87674095744428
87.15631295486604 38.68764529235718
76.00046959870143 24.30998767070902
96.79393334043816 73.04342149791985
95.8298225709444 63.27082986485863
82.07506840165156 52.19449869096714
77.82269706863461 44.26810081782853
24.00428865765334 87.47706285397778
86.94571091591116 7.440718487015278
98.88141927949806 48.6765231539238
66.89594004245174 15.3946550384511
12.20051527895726 90.18338525352614
15.11042550783272 46.40178296797929
61.0011445796749 10.58449324569113
15.31725296950061 72.91545035344492
40.27681249695338 91.62387191680888
90.53045819705211 87.29566392960197
19.12872839354801 57.66667771180263
47.5134269462474 87.81476599871456
84.67317023619728 63.82566905179836
67.68906280958349 55.59303369141646
24.17858010162301 48.05480052320205
55.76233747352141 12.14110745954318
99.04131541699265 41.18237983165857
99.86698603567163 55.12089366390901
80.58364842594411 79.35575164607698
7.871731877628086 69.77612874863829
25.53977543864334 34.31135629182516
56.27314000341614 41.39958868714237
30.69657567398013 87.20029992304579
59.67501131804351 53.43582731758973
49.93512788560513 59.79385893321088
68.61474038691175 47.96194085497167
26.63515291513489 33.87353153576527
3.020673732484128 18.25037208105696
53.82614843361556 51.94954670317756
10.89350500277125 19.12629594592269
89.42500972184628 3.994691761128005
25.40813429053582 44.45554763297788
39.60667025250093 6.826572248698379
89.65349870075801 9.825534396717762
38.31739023666651 98.10242397455507
18.61323090015082 94.60737950882924
52.63935649950169 60.39001588171978
23.38421523811043 0.08907307058512359
68.65019333964973 62.65825850867166
52.83952398512857 49.25589451472415
28.8945857006648 86.84102401821805
14.0037885714307 7.862554429261176
46.0632941948163 76.39142587536635
42.93395648438943 18.05358047156875
74.67045905228639 85.54449628033123
51.10668186389001 61.52769634698677
34.26827773911004 18.44695195659172
85.42726279844157 20.6808197971561
37.93640079206464 64.48150020311596
87.25783777044762 49.94452729265623
98.76816418184369 42.19084080799276
5.436241983407706 76.23958572155536
20.48762206408073 99.93367104919679
95.23275473756854 61.36401328316133
90.12152469430507 74.86576607783879
99.42363334412401 25.37752203009061
36.39358733428711 43.06748075436961
24.38818692215251 12.39367499670998
88.07127840703765 92.36711371568403
12.91139398557824 22.3343081448539
29.55896499604689 51.29424008801199
16.25009157810915 32.85898708927405
23.19096337477275 62.70215921408788
90.65385692762185 89.45041776517567
62.76736755582025 74.73838405061466
15.60306980228837 76.72393966383942
31.39284321670463 82.65127290552566
47.2123695039262 28.32929873760574
99.20799234870127 90.68936135559807
67.88664668928278 95.16828178612505
36.29078217588562 13.34017926977398
63.63553138587592 95.4018429955963
96.52091057844932 86.90936387821202
15.2207497519755 32.62668974728682
80.33825880593807 50.01165889578218
53.17300304316497 40.61306323821488
11.7355154332509 42.32271564965416
48.39572528981226 60.96705390396194
65.22965699429055 14.16219414276758
63.94280515597741 39.00620528501755
50.98923630187564 69.82554086553186
11.49474578679486 78.77678949483249
73.33586773177989 15.73491536632901
5.268202465185627 77.22728829687968
63.61106660354211 90.84516031667778
25.11267761370294 36.51146342109612
32.46369036180693 82.57865138058948
54.98734630679797 49.9359389106277
57.6175803925229 77.17577335438465
5.674344870824882 41.78268379139732
28.56193897313141 77.11180145335544
36.52960303829209 97.64384948453517
76.41082587452344 71.81722263708096
47.73022059976231 66.18524414942881
78.26045744513385 31.94466274025561
42.02515198993104 90.69175214534289
18.27938115484437 11.95912235368666
82.70579946216516 64.59613355321535
22.90945782825071 19.66475761502894
61.95777508106954 15.03113901170638
80.78928851444886 65.52884404141138
99.65080000111968 76.76248399322346
67.52961332129982 44.21650543618949
85.51189075759743 46.33654840154956
56.76725256006025 64.29309744251273
84.68782235695312 94.1000554909519
20.94995320121584 52.19606328614133
87.20153506884219 35.81256927194347
55.4089603402815 59.53258950046393
93.18676603824075 44.3785602843104
30.91158362363101 40.81033430928456
48.6980748749103 14.57425459263531
3.17769835256199 54.91216728730816
40.21859614282678 7.691717604955318
9.071329353685277 43.8539596731416
22.83238981375208 32.58044132982767
1.450630095052357 92.40853073878786
32.48597057413963 17.45922215794696
76.09664701921366 30.04184445270451
93.83134425774584 48.97442755324657
50.28243794486362 92.12619349700259
40.97858917831164 10.24184446915415
31.5971966079598 45.51483322035207
29.22233998227491 66.44363752884604
90.88390656251646 29.10598541540315
68.87218970826972 85.53583016252256
77.48540373223226 59.91789727855961
67.12238814401354 79.74110072837931
90.68002841114676 34.42617091268061
23.63846472939155 21.09503106743031
61.18898313087346 39.00158560589112
20.26200680307304 65.60253202871418
64.33897806259002 30.33148102172117
51.67092359807989 62.31717482860521
81.58322164347246 95.75561992923203
19.08834910245141 17.43602209208803
35.64029878382717 80.29262192767139
97.63751598470289 66.56490993434097
65.88809926440656 8.510196149087049
58.00347444212843 71.73411869776776
53.17699960908768 88.40071681379828
64.67131556099748 98.15488673329912
14.33171283233043 92.78157964632993
18.33972107576836 49.2270654333537
16.43317994167487 99.05763052801815
36.16324633066341 88.1915540919713
41.51590309212268 50.55779726790095
25.68431355053095 68.97586102380974
67.37768898953655 71.33923578407621
45.99482975839243 91.35090388219496
16.69996868315786 24.94170955548213
19.5349834904779 4.314358582234706
35.25738920895989 22.41176539345752
73.51673541412244 6.933481169647695
44.85006372681688 29.8242550276324
68.36271494529565 76.03261983384633
45.38854297230446 23.80185589934197
33.79890111187355 14.61615029909905
96.67289159685765 60.55087734666719
11.84390222071705 55.4750205469765
85.84298862329547 31.919085972726
83.10924555646783 26.82382936357887
77.88225069526514 80.27250749213094
56.62437791938594 93.52198458250911
57.85703649693892 49.43830470847779
81.71450293241425 99.05733303930313
86.19574846079527 10.53056003759481
93.98434110426396 82.74483296778234
82.72518123898047 29.63596372214976
43.61424631882605 73.48298955792711
92.54551697202905 88.64167347833565
0.4126569815863176 28.78789821723975
24.55311567301835 26.4116387305335
65.83480505361482 81.44776015974648
75.44835209415291 31.89021057506559
0.4712691796158322 16.45056261088262
64.20624452056023 54.04308327375963
17.32014857001273 59.08557997703557
44.47660815674091 25.97352717051118
31.48543850390222 21.25018789740762
24.07191167476112 23.85613721517386
29.88909813558205 56.24486107985316
75.85759972946022 41.06473698496898
16.2884812274073 79.33223323719611
8.261457981819216 79.41788276799747
38.67505752311045 62.40852164935026
97.78782580164497 55.00441444708237
93.32840070574093 49.9046644996986
93.73251215100905 17.93310854107141
54.89268052014472 79.97849223257283
70.82518773575644 21.30707633113384
54.82272093500947 15.01404639084168
74.727221458618 11.84954707261598
50.25627005209193 19.48747952584617
60.53991215526149 2.308375590064648
60.01674092153791 49.76248769688177
75.84662074994415 55.38214237217717
9.270648500658671 28.79587478400046
77.82161577767913 34.79898510230124
47.0541316069806 64.11917494345683
51.28257488010117 88.44182487702111
48.08081340603442 67.23628090729946
77.99219616842066 83.98587484496565
11.40322910151064 87.40233317930232
10.0854230792438 27.24786280860985
52.02624125876367 64.30176562808835
82.59379569979481 56.75509837947797
17.19462605308897 52.00627203908763
38.73099465118219 14.7055127203969
63.24000132196675 51.50811725374243
77.41149543985286 73.76887097748657
79.78055142546334 17.45177285306121
73.79125478491457 96.00763185315188
94.33781822303432 6.970124058004189
34.8819071376201 81.02763921718679
15.25582740402098 83.28326994038643
11.55949350126749 82.5842534461967
60.64280319670845 80.96164373754711
10.53795255285452 77.21422729033225
31.33729907755308 57.86364935252238
84.96504648517173 89.30598912442481
32.71485590647065 86.47361176472781
32.1840683827167 36.23148268562854
11.20472453504332 60.68817609733855
29.08651319435987 47.43798520249478
32.64134526777253 43.90035769121587
25.02711268722387 78.32939883403927
95.54908094650553 62.30921453877742
54.08571226647736 36.96937697261201
53.85652194600743 71.21351236444693
92.26004146693828 24.11848340683488
13.84693013038951 25.02928238479987
70.24287641347466 44.4655167962471
12.7137982761612 70.35890422636284
51.25580370954885 92.46016731612916
8.931602202842619 98.02680007976207
82.85705932580154 77.63693509001939
38.26360470660125 41.96152729994033
38.6207698814673 53.17776198799467
97.21269694049035 73.92508632535102
17.5262148232664 91.8440823251789
16.02589981064186 31.8151823772886
71.79329920637491 98.07014915160354
96.29650774451616 2.742815706239369
86.49860374242064 93.15203908397812
16.54391646259215 23.77034142847818
36.96772511421661 69.25187747426625
90.25197324129716 63.2800957090343
93.89452576029059 27.70884676130792
96.56305933588209 29.41091537991538
53.34733643512386 44.5656525656244
65.61144247723745 70.65739147996705
66.96713549636262 34.2037614110901
53.61791451247756 29.65593365651437
96.24066567610895 3.785820133935507
91.84589181890252 95.68372428047607
17.31728480396147 87.82839807810001
68.96805899464405 95.3026521649526
52.97038561821868 15.59790880542445
53.59417128917525 67.96100353056067
1.528148060222801 7.677422296457946
78.86040548239427 35.11428894141348
63.48193406562459 98.25951376950354
92.29302406390359 4.847486995340842
35.79334097023028 90.31014479333271
6.945793035201428 44.43036014008089
44.48096467044553 60.60263010143186
95.34791719561656 1.27086597705184
86.43341309465212 48.09851349926914
76.83626090389387 7.290550124708043
86.04340590076917 2.014924764841872
7.282057425674968 82.99459106649005
92.87207968037362 45.39109982891519
0.630012339159155 93.11442498151567
28.68956824127028 29.32992774088519
42.85277376624337 35.09366961627304
12.92549451577356 14.89705510022922
81.79088403273489 19.62786486750981
53.56551524604385 95.39576927538292
45.57109297465072 60.41520316032349
94.55314503789204 13.11859450581791
83.652813851825 37.3657309240396
73.60598562358209 78.26886198673266
21.70916984166113 2.588991198184099
59.193420839253 60.88751769194115
86.889053362276 71.17758226916187
90.66308234890201 42.93944216353642
56.87901219621285 82.57066040146279
54.91422577469137 27.19310378932594
44.06385241396819 27.76034762203728
23.17512179645295 78.19810585140007
63.87041834534339 21.7854395249275
74.1060079826938 38.90649792914014
11.64729612710807 48.00570250182417
63.78114872920155 43.78005547241285
18.56443262281003 98.5681493518519
6.844706059692738 90.24783132715486
1.387792618514845 86.50139505039472
7.258378873546645 5.922846960756783
75.55712726016343 99.21064174376588
44.97756268761528 6.129925547829292
58.3738018616334 63.50866853941137
17.13585294719227 99.8550760448543
56.62253557843553 70.12098632604854
22.26552388932819 79.93910805859639
48.59251842121873 62.64813507815646
49.90476589970939 51.07750683509895
73.87947591535813 84.80628149558959
61.12259445263668 88.9965123056482
0.816471644446143 55.14522783328618
47.86688061113396 11.48341241021025
5.72435525931305 98.90857285086184
15.65096096626617 15.73634687323322
38.88488919770528 47.88315755836531
74.63560012547933 59.96978552150454
37.52392416774598 17.93900836280594
38.58049656356484 6.974018234342116
41.14079524360857 78.95728644672808
74.34197585572285 51.94233459432827
39.6577080012795 27.43681505773873
38.41594724258271 60.55222486270718
43.91826800019929 79.3113166332476
47.43087253661108 89.77952232695445
52.53860262249973 55.65349025826153
98.03064981425977 9.095824433685435
4.088170340726359 3.568352101112402
28.68710171014496 68.32389319599237
67.75051964449823 78.84074533644049
71.46451585392344 65.93249298320595
44.42085615815038 92.97507447302696
13.26121308204225 51.4555242484517
57.44960767035902 70.8165800067602
18.97358665412039 46.47806513178877
91.71590147100633 78.53923513271246
22.24726861151255 53.33941665458896
49.32661918910306 6.448711154791398
46.97180393470933 62.19375125042195
20.81689666987681 81.20655011623339
67.34145737040363 82.44513136139257
82.93926691296502 75.82359575469856
35.79520071836969 99.43718871238572
30.24362824181592 49.28817659126491
39.67139881137927 11.69652440194287
84.90309529135924 3.862427664443861
22.92651631139661 61.6655101519168
40.66786186272818 6.683500342685476
23.97612807269874 62.00098566308815
58.21577781335015 58.85458092437938
15.44886535841445 45.31842155985172
46.45276643379135 46.14381818934291
55.75555058334836 46.13654969206777
32.12803636938159 54.81111125400435
74.04382184358342 44.53773236878271
26.04298946977496 78.51280620821704
41.77835065240281 0.9749551104670773
60.26680014222142 41.14844806626591
18.58916257429371 89.78854484423361
47.2574697462649 53.80884809193643
8.110066580738309 51.02347014090811
82.51738581332883 83.94611312134201
87.64498569429001 88.27313767853626
75.41472522944004 6.119438982995525
67.66994451261121 37.28248326314043
58.46178601531378 55.14643928582856
6.690027033158523 72.59919200268449
25.37873036035642 41.53964050938839
52.29730869526162 44.29076943844829
92.43756183704386 35.31695337234195
66.77771960900203 1.262915790724443
41.56628546069708 13.88239748495015
49.77311605893495 2.669669025420842
29.19996030825061 27.20514607156687
62.42807048870303 50.99555323502688
75.22835124731452 77.39600338151776
97.15675591999815 0.1810306494198072
25.45227871299875 69.91444013831702
46.55946137481294 93.27800015643427
34.35517307099688 70.62484075523183
79.40916311244716 53.6405314413175
44.73911329355217 55.02704370916213
4.02043112377655 6.378282607739501
50.34494601306503 50.2570793348362
87.79481681363033 53.6576337384876
58.1028035148771 5.295708640867706
57.97510073865994 54.15280521230785
41.10513574527752 33.07227123733934
62.92016199450899 85.48658601356431
19.6730592033147 81.2326399653865
83.46257486793563 97.62458606911721
24.10272308381095 52.91155313631124
81.0931207281693 55.39267588840681
83.73864232691383 63.16610993966398
89.6438660183338 91.27455122496347
40.74972529193661 71.78986239911924
10.63320914505891 73.44877831124755
83.48983245924434 68.40832843982187
2.961937786942822 6.520241124375866
48.55097494027481 31.47713862744174
41.67679690395645 48.49127270739923
2.343146485149739 80.35177300846529
9.298672862870065 49.60798547903549
67.8727724745401 60.11934829468834
21.13579639713454 50.28502308485358
14.60563299610818 7.088609210696738
77.1278375347121 49.54706783886623
7.667691838200723 73.39993564027129
48.90079344926708 18.49862112736421
13.21962440947198 96.98839667996602
90.68385123464127 37.20012234098668
23.62920540916535 34.20623942708156
21.12437335663482 58.35564765321381
76.89040995144161 72.80591411698688
15.59759378160511 48.18155229455522
83.40931661975662 33.79978243929315
32.11415034828602 32.05385515566342
58.70585609309165 65.11699202878677
90.7919920257682 68.53883187993756
17.12942071734328 75.67199099800989
72.88736281175242 97.9763801359729
27.36375090392474 15.00305479003281
1.668678105807282 36.23706607718175
58.5741236811601 17.06818633862595
70.46837761648757 9.395401057260715
83.10815779655891 54.61575520610162
87.44293811519971 25.34347460700152
54.77170209304914 53.85612765160769
89.17309284194027 84.84308543032475
21.62343479955727 79.13914940317112
64.20543319391938 41.04717571077785
18.89848109996371 71.70081332215825
21.15710333451113 38.301473930828
64.50380635433027 0.01171388763577955
97.04757542950145 6.249709102501468
93.40196872192374 2.226111720289462
3.826629569682835 72.78173813559569
68.29955274234491 20.0339536343263
20.59345894558745 4.112475534862805
29.70007560470159 24.01052038251943
66.49881536289703 32.03320093036721
11.20849502259042 10.60152522463888
30.52543454004026 62.85197588274486
25.489520239764 18.84534569785122
90.03468290550386 57.61427297967923
97.06514595700318 14.58163804230651
27.11536506127397 5.324767523074951
78.66970043010465 17.41264815156682
91.67784678595572 12.92477932594961
6.369537195322826 75.82249319418285
70.26083637257554 26.15785871875796
65.80782194389934 1.366722050226574
38.478650948846 2.16480137429145
73.87421259522723 67.45999888331937
67.67875419789004 20.85160962700676
93.4840989081808 75.07109347755299
70.35709299208381 59.08386933856602
65.36149109199125 54.21853763392905
87.45138104167182 24.35105781112908
89.13981037587392 80.15024258170786
52.84316738689166 63.60649401970832
86.13308607373489 35.96437844848231
91.25050278975377 71.32220748689441
7.794431076884369 89.62710732518548
79.69462182847647 45.16812396097561
6.330246181480708 74.73217067108513
82.66127145488751 21.70118989339904
35.87444729364803 27.46403064375705
42.94582067114772 94.72222638607366
92.24986246460594 47.44222991625121
35.18494954439657 47.82884449382746
40.1405073244831 61.23998040942576
64.08898531655929 94.42202901865438
1.914852342856678 45.01270735042436
17.08137742658846 27.07255333223419
44.44401744139709 13.3689090138841
17.80884208495018 50.13145933522731
49.97274298324287 12.04730176535857
66.26532241772173 75.99133764922966
4.182892618449404 96.18169108991201
35.30153637786016 20.23781318184317
22.09932064330298 88.6265732108601
9.711081410927401 88.40541095935131
34.89909521639854 53.26738266204929
12.84348829966443 68.60031108366216
33.11802572066362 49.93249396690494
17.24480818937813 47.26893831071335
92.87467468390716 25.94754577192755
61.17063553209908 9.529463152600661
23.58323385056584 54.58880587065123
62.742029906943 15.74407101506346
77.76326782680798 98.99744380443533
37.28890410366902 8.088732690848992
90.59870810461875 91.44507516636661
77.98457903614292 13.76827186372856
68.47050867049587 44.59645415514765
55.89256834993978 5.400469574145878
4.684360781937933 73.41009793442932
35.61684836329324 91.35674639799738
7.021019918911818 71.47808215533226
15.86440435518549 21.84295118741277
2.613590924433182 13.30015634329279
52.94487466920282 4.748327171587465
98.31201623002011 91.32729628637145
40.20139136164558 18.69126988272068
38.66132770215179 77.26915936750822
43.62697065532133 62.66641275097182
60.20379447498955 18.45275410774926
60.35311597193034 45.06132576998954
9.145410379660763 51.47079874809359
7.576536042032547 42.37195688759734
43.65994174520543 82.15478345783656
96.40782385456878 84.30324960974539
40.75555345664213 3.871577966548893
80.03335882664143 12.91540537568846
91.29034491975086 64.75731076945605
87.11760893416673 15.16261815760236
89.35991676258874 5.693938229877998
65.52004020991767 31.69853123003776
66.47910127900137 11.32148118506263
88.99409567341431 73.05442211123874
72.2271950074322 95.08289954569543
80.82094211775771 98.5957855925721
55.82150044925103 82.77165047545157
33.58440423592274 35.43656444133814
9.493511049467395 2.752879747861076
80.31831731844083 32.69858548982451
5.248935793180298 50.81503329247082
71.38976989013302 10.11315195123955
26.7411521213752 9.375526543082747
56.98232620904543 79.95465914939189
97.31454921794278 47.2554314856384
87.07679538200848 77.99844747790549
43.84811992635382 39.89840063055775
46.06159475580805 96.5733633968629
64.52098382919918 12.24235225213524
35.07518697191357 75.51998766099651
32.08579803223542 50.16042270142519
54.22959502648638 19.4983697754786
31.55958778367705 12.83174194835246
70.39085421233254 83.09276529210918
68.22071190031033 61.01287352196733
54.05289330615027 65.1915625199041
66.81082963396381 48.11872101587568
70.80234774292974 28.36270860000141
39.05852138382863 35.6438903246197
73.66555593297251 11.94525139995372
36.45882355298716 96.66649506694662
14.99575938042197 66.92174061031169
31.39158935872511 1.034077487764111
62.83458253760951 79.25430844679063
82.85285438232573 93.85458067599973
59.79306940251931 31.70377914752078
43.89092026935922 63.88829361014115
6.266656529576514 79.87583342341044
68.94337626951662 6.07768748411868
10.8884590002935 88.3540370753591
99.96626699588387 3.845367330843953
41.23811925252274 18.5398262746248
93.35003241415545 81.91708167288611
65.2458427822461 5.678791132418485
8.445846174105021 31.73596270722028
26.6915020214673 97.69886318397458
9.633051325986552 54.64050862414448
59.24390881177638 47.75276979993901
41.74818598989458 74.37736102633994
99.38724819259649 7.600580883634989
41.09946880455773 83.78160926672503
37.00332041577711 31.27644571932522
93.76564086796283 39.50862267982391
42.88151688649232 84.41820715720915
90.66113767134934 31.20016370438271
37.54482266592185 65.43154510355272
32.18346215587059 95.44910294918036
21.86980762486258 61.35417507855415
54.93598854567841 40.09766260621797
75.87765103880828 95.13051842703119
83.83616976254484 2.095301730592523
84.64455161289511 96.10313344469036
10.52556484945297 89.28553192739685
35.8448034101208 40.37279330936992
92.79866936150009 49.01977635743133
91.20909827682522 63.70881990461613
65.95872545142848 89.25264186064852
89.82533911758226 51.1265702964603
71.51859798653707 63.99540575990039
33.05199993498373 18.3777232802153
68.94871269611721 61.66361027250847
63.52871121783528 12.64027516427942
71.40047974194768 57.58245241959981
7.753977637418086 36.23520695961465
88.72742896302888 99.1639011798348
0.3066564575923212 29.82216411507576
13.66899290471132 57.01636076217163
48.12741631494805 36.26786469015516
68.19846043367534 31.79707671503358
18.26505192404002 28.44296486137118
51.9325984375221 23.57600708240296
3.134615592633437 61.93825287383459
57.73039451560641 57.87652286794425
4.464778618377207 24.90811595820113
50.04613387122923 98.84099230531399
4.802919628150359 33.80226711885609
5.674901732332658 40.63651951415535
90.37634172298344 35.38969528532286
29.98737832637354 65.74182705612957
30.24475396484547 89.3573056521744
83.15141922735437 43.80686454547169
53.38858910852962 57.62006720790239
77.95098399192115 82.13548096160898
8.001786147143157 85.79310160315377
89.09298257271973 98.13827130575375
59.97948363884361 32.74631394419946
1.327293266704926 47.06023064018743
13.73251268428482 50.45578805592361
22.11458062181156 83.95425455821764
48.92705357873876 69.28532667896938
27.49075343110714 46.43298013727136
61.74388306883446 46.25449255339147
40.68564953039632 23.77693294404527
24.8114811006413 28.38151457284729
83.90082295834246 92.26847418364801
54.65092920153852 48.85007350998767
61.89888348321735 99.36506689610307
25.67251172765332 88.87974790063167
96.84993621187481 71.29357526284345
29.09861874409171 52.3099235387341
0.5250715204883301 68.22245922733097
55.13163151148694 11.17929147398871
0.3256468043193689 39.81078122273141
71.78672252044824 60.60655070068811
71.51819968999563 78.15312794446643
74.769258060997 98.55989199408025
77.33368971117457 79.34136451422795
87.33431701714585 67.83857440458503
28.94296317918579 1.987769082424887
28.68047002371226 87.90916520045062
4.341782785616457 25.92438148513403
24.87281632855638 81.0804460060337
14.14592751923771 8.952081156042315
31.35885006779073 79.57719246008105
58.72050214387977 51.44703445872462
78.42050452475367 39.80612339090691
91.1593020526492 80.44183070857567
91.835965528862 21.30022691688973
18.61090431959283 15.6064595313007
51.21833630241971 70.82478285747413
5.287697448555907 85.14571730651525
4.575305284806046 74.49249161474553
81.75232946557777 77.58934098285982
16.50548227043917 45.25208734482444
23.86870950729756 24.85745687841887
55.00613919601729 86.25150604920354
79.1701504062776 58.5758015999599
28.04833284898465 61.49147579362025
59.02064209884755 81.88903552452095
52.6158181309157 53.78155165363416
27.46346030352386 89.31418411142515
58.69893430102849 42.84082889596819
72.26313809841061 15.74609522500588
22.20290380664077 98.7380965771502
6.446501083497307 21.84961145363799
52.35301737384717 57.58895423015192
7.42947624799997 64.94772906609914
31.53443251895921 73.89115417297084
23.51319127358071 41.33704094374099
45.27131702468539 58.60592767430778
72.58195677083792 50.89878200312628
52.68516125996739 51.98058981831922
35.05412550986267 69.71815750624361
7.099108730858497 12.59540409919539
42.75710918042726 45.90026279158823
11.04027132079471 23.50800588836056
30.48484824221457 30.59285833923289
61.3476391522087 48.08963638735843
40.7864524067224 62.06091621271411
85.34040127722102 8.877460574248129
84.69250427283356 40.0306765539725
33.63842130772607 65.00557168366009
92.68969693827931 13.35807790818142
57.93669942596461 32.09215337205976
85.95131635313665 98.72811834993836
23.40980498229201 85.5604015683234
79.07609884715021 83.95875425167874
90.09185518767222 15.24664966833601
51.72144398572529 30.56709635550903
22.79237580051481 27.34674149153501
72.48013452845683 62.28689595765606
93.4224821394329 73.19136892353421
54.39608662334837 77.2111427961556
15.07020623089152 77.69328190346639
44.57752481863516 48.21585315258453
77.28804378348323 58.84605274255708
11.82882181611873 37.82740248337811
16.23611220478161 52.75109445848521
20.73889200757468 56.18040998484155
19.25169463894709 28.77294439234469
89.22930112326364 24.16760770858041
26.57297848424546 18.79694389906032
71.21582571535791 1.894754662427812
14.02890361378529 86.28223060453666
20.09118944885715 73.50527167193626
35.03760873343928 10.84610519776969
47.86831414151192 55.93718480329638
23.94517641208442 65.74377073217286
13.87771479513974 90.95167921968164
96.18679521576415 33.68461310905963
49.06880829015786 46.32240282004446
60.82558806600892 99.47277713282736
59.04304674136301 71.6238707936798
34.87356646863535 51.09184242696558
1.369116981973764 54.35078771941964
99.59329664905695 27.23223638635623
93.63655662861981 46.17042264968843
56.99605821612717 52.13924256053073
0.862087612750539 41.56744291791999
54.2631540882355 61.31238193900623
53.0156140517975 11.1161259858134
32.59793371374813 65.25328855920465
87.95102642762983 81.94483405146235
32.2231704111738 94.35534665515145
96.23563346383474 70.37439907570763
91.08270658903618 15.62518944192422
76.25285150389197 79.33745279133294
31.08758415515326 54.96698221866294
66.09519003762389 66.80051853893811
43.81077799544075 59.76138076937526
97.58091250041053 99.30025027992927
40.56606174411006 60.24771312755163
9.432113624226018 8.212752131054447
32.30306352736692 68.60445284953116
31.12124908743721 75.72255767104852
81.69439946926856 25.50919675148375
94.33596641509341 2.783136209136879
41.10205035247296 73.73091405837357
71.87562759878779 21.12175070470633
77.31270489962844 36.60708662630819
73.67605810268077 43.52167495001428
0.4839920995058591 27.70745947508312
35.8118562388305 51.62142222002663
88.97771930567244 49.16466320420365
80.70102800068869 45.53105112334661
53.03543906612924 36.69589777520781
87.51308269123616 31.05612373672793
56.83934812486812 3.518929630100022
71.51873339230499 76.27478042852509
74.32170503120943 5.969307313678477
92.4460614497887 43.56810594648809
85.77781731654062 36.99563102746741
93.7408827018061 13.7781967841004
82.01907600801248 83.01941271089724
88.34289661549569 24.74710956528594
32.37810224512117 93.36207494230929
93.01602288041499 63.4282079639837
5.401649270135683 8.048754431209574
47.35634297459729 19.97440797211603
27.47396955880869 53.14096546449135
11.08836952785919 25.6488977179072
59.33276959886189 91.2374834455248
78.44120806765092 86.74644409095454
13.3938637357665 67.75086377875621
15.73382704518251 4.07153216474052
49.77597997226831 38.66820396263396
40.95084929455944 97.22704869876273
13.38616314698448 85.42158677986606
42.17051782312559 67.29945947618212
42.89281291423246 69.31114360066663
85.18028500111407 74.00568965648817
29.71167397224427 95.76453465687231
69.47773748774614 18.32676445057493
44.60988556856634 37.25819127277155
39.6913330564098 77.59851467116795
16.57989792213713 33.90547581554828
17.07206441126698 5.718208156266187
64.40363603002355 16.14142964903103
5.096161465848274 6.232927480124983
33.04101061950127 94.9230203698736
37.01508796454383 47.86944444575469
93.21425663952964 80.06787415831927
55.39993898558769 50.96537163038478
32.2712633075828 7.015672590731574
24.39140499771564 18.92175785060366
73.80324752928225 60.70753130905546
8.636640762327353 60.07945485168452
33.40973816514389 93.01478827749439
21.13984328719927 96.83243010352709
53.1085663716763 50.24443800791044
96.36462000118095 43.71114273631017
83.86235283890069 79.55050248566602
90.53552949608303 60.67403474149082
44.16321774359612 86.15483359916918
21.58948326524891 3.724491907788979
47.84689500819198 27.45816845155348
78.63360020617199 34.06723060863982
84.52541990454614 66.95745338359163
13.51238507352424 53.25199177669665
70.10809563123414 53.74089921327784
65.11874680588073 51.42631037242553
74.97844926637121 94.61527196787213
92.07832864439865 16.00452682799436
69.52746160582747 36.90952208353837
88.67699153733606 22.59518810105578
71.9241630320401 79.29985769160842
8.164162903917502 97.2375262921321
31.14382467681097 85.0380300651552
34.12139630023898 31.28385187709949
22.14979669013405 29.94884305464405
99.61633934526009 67.58931075286102
0.3453713053849742 17.4798102269999
85.63042582310446 99.77877880822693
78.77151525913882 29.14241053594128
79.15692193284832 12.5485009233897
18.13048711915723 52.35313525721576
3.239616020371757 79.15460005481418
37.61648186680841 85.67377590148449
18.74734646785986 43.65122308184218
67.39102036813669 16.35959942975852
55.94652277807888 78.09621891464734
69.33801850726535 83.43686637187841
99.61806174742269 11.2374894748234
18.39719224382365 37.64412876356355
8.696769304020979 68.98182575447424
90.83685303851993 54.1304938744311
27.98890032929697 15.90028954849873
50.78669288401614 56.56568270575882
2.256462209577311 5.658955299659822
8.101696598945319 74.52652030827223
29.84486704715224 62.04777863672994
62.55950435994291 82.86992579458067
21.9452807035077 52.33694531167662
56.31123568328342 13.92827813600706
12.41147054522433 92.15618068079296
32.88057086725988 51.02297644708761
69.9331925714659 31.8505506668541
56.97531582512664 71.88048425635965
79.79466469013242 46.19241960130611
9.020908414599182 95.30680957130252
31.479048216284 19.24355499876583
6.923198142483375 85.90479709239958
56.18277572065603 96.2052292406749
8.414830757801209 94.59064018698551
44.58714749793673 85.19348113615406
83.27429592644636 1.235702119993067
98.73818040543212 62.71155243643203
98.16400343673524 23.07359481601396
56.49389080077852 17.73748092321378
74.91231712273837 18.37814769493152
69.98693333599539 34.02351056635606
67.04197865299658 13.54036932773881
90.10402620568335 84.15682229521015
32.09665564696598 27.13205384635887
77.32673767561435 39.50998313357512
33.78308596881732 2.710705682612083
2.788207713453851 52.846276687437
66.08354898843956 53.16653694502732
41.98259990115771 14.88949075683235
81.85984241369741 39.55607990996666
80.40776032851917 24.26280697540351
76.50223682751648 45.87361479344708
38.26407448576266 9.952110333623423
98.54264071468107 39.49592992132238
54.04777166173835 9.322102914031806
80.01719303534766 51.84015036352977
9.837751800448487 30.44553310414019
49.36677317692905 80.82152435502616
26.6841231584352 65.86996959677903
71.74198493352505 5.771774748448513
95.05699415805027 24.03089305178199
27.94598602852537 2.196264234108084
21.98657951098891 10.70603352926352
77.41292983022144 86.73779661652428
72.52061349848532 7.492775805362617
98.11458491267042 64.68113322224585
72.04873883310722 68.04836785564204
47.09051445632815 56.56441841824391
46.82646194224877 77.9826717085357
93.33061368121838 6.420156082463463
95.06405326689733 82.63374842580259
76.81179275932631 2.61912911641131
77.95677996345317 22.17582663973441
85.98027051830839 47.2066962338894
48.21259870476344 70.14268972203085
8.363322670195121 0.08932068899660212
72.16025241708996 88.28828182777308
61.88606765681828 53.74884631163322
48.18865676064505 24.55954365969088
68.48211706923311 45.71933997964696
11.1637573360728 91.97898776398667
92.73024097976113 39.70106071272681
16.61863829116826 40.38400884517154
37.16844876741246 45.72483846390989
32.04619564224681 3.207297640117514
13.98013371273167 0.6312130992623862
53.06837633999543 19.68425539306756
27.76020026437547 97.9519345296322
2.546814365332511 36.87311224611473
7.325416148138221 67.1628121907748
69.81248851592274 6.708251298402029
42.57024785436511 49.08793687684881
3.501013885785067 98.9106923117328
74.92374282094416 70.63130603737508
41.47589721808632 65.20912558028701
9.279661954008265 52.52695991049342
36.83893572391567 72.09366489749502
47.44757215686347 4.502217668404634
98.26220422436329 40.46630425358762
12.26286485501597 83.40279883315468
31.93476717009458 11.80496311541472
20.33186342680711 59.0523065205556
54.65617149184874 69.42072589019027
3.961001809708336 27.95681508879671
92.39533268313414 10.15081920167788
0.8294528950142593 60.48807026968589
88.47604450740789 87.59307467553072
82.62910387910892 10.83820924369718
80.36545948300189 43.37969942117613
70.89179360669074 67.83888019843526
29.26628763014294 19.45531335292815
79.8881085156555 23.19355905634317
25.78472956727266 6.656649895281021
16.58586676214447 61.2392148832141
43.97837954313542 10.21629541419721
22.93045297123173 90.59795621787406
20.88321809785809 20.10050406065584
42.15369198991852 2.731127608830494
17.41070700034813 1.754964329230026
78.78172401844495 45.93484387057823
59.16384030627673 10.25963544289795
58.95303140159042 37.23457659528649
5.54647133800621 21.24757576051156
6.42490490651632 42.70355975664863
78.45741259656637 93.285904979736
5.537707929763972 74.0513912670356
4.617328004970293 60.80426781314635
19.34558304799872 70.73311237781117
9.164267820221532 24.60921446190524
61.35511927106148 87.93966156010679
11.25567650604868 8.588575346396713
76.79978416136892 4.53812085987281
3.416865846901758 67.93160341496612
93.41523396332619 1.14006517802208
45.19275766977041 61.38111558506481
31.26586229667898 15.65585050636763
54.50099088586673 24.4126722706389
93.86347132783143 80.88519385955887
18.05913719905552 32.31092576231982
69.46354541835667 63.42362738691905
31.03273638725068 78.55588896611755
88.22840500045552 68.4609226820936
24.73894959566815 52.1386725739927
7.912991836213193 82.10650251526744
64.78358144964079 44.08782895205024
19.96684919409712 26.96946876832227
80.06177289680767 78.44249699494817
53.03367944754337 86.31019960887055
86.54445739823103 14.17184235697544
0.6984057293952282 36.66053353897284
51.15587275533947 72.46006855519681
17.77437549541368 86.67781469192978
37.98759197516746 47.34325193409652
48.56407365427185 34.37551353165772
92.49971639288628 90.74731217360086
42.82945138454525 43.7195285353495
18.35577010657259 16.67637745624745
16.73953122283871 0.9217502410435598
79.97840698653688 4.643425476651941
95.00545033846775 44.9518824786687
99.88842105797643 62.41720328549266
6.646950022990201 45.48426190101532
94.46944908364343 88.82067929592613
9.795945722357574 82.00106555363574
75.71713633759674 80.2749527662896
51.99858084825794 84.70804792159666
2.949077650374992 9.390006548576345
75.52196976172085 40.06749340255978
35.4240024115477 34.79398889728542
34.3656558338566 73.48444945887975
46.55611419478248 80.11280669660769
28.22827368505675 40.20004168764302
94.56664416504185 86.58412496024164
63.48125631102561 83.28365011279246
65.13612031925062 52.45346620758464
33.64617956597412 12.32086160977237
63.14417610226875 58.5036960370271
81.53878466821313 8.278263742051458
2.336662275496451 0.7922048050064341
44.74707656507477 38.30226627713796
88.46428699868763 65.29061961670249
74.12202247661263 35.33171787911679
37.72235747671164 53.74261396920889
12.92898569627308 52.43827504393329
59.14574099435658 5.207005904055217
0.4160690243313531 86.19319680771459
60.62266322110408 30.98446159022942
67.451967579404 2.761763919543576
23.02169083480545 30.51623617568434
73.43339854570678 31.1182056385887
28.63609288889639 9.194564379090636
42.65226780126515 26.42575435069173
31.79064122567599 7.933918202859979
38.09688275739754 13.90453403407088
30.29425702311068 82.23578591262482
19.62076626733055 84.15665294252274
85.99437133395112 23.64804230448382
71.45762843900117 25.89597379427912
94.70477561919311 45.96169212303138
93.1962516096676 58.42712035957339
81.2075546978578 61.11790382901481
72.61847931391411 31.83577481636235
96.35773794344007 31.5582860444549
36.9262618080961 48.94197564758769
58.34860058193973 96.01346080007018
22.8458082570652 97.97065121739776
3.636289508033999 7.381084478342527
75.96862071730006 67.91042962227316
5.177897133958822 17.27083611315295
9.278463150628312 75.93369964793735
81.60345641309797 86.48015782006688
13.21436241486178 83.70301439891561
60.80376690662885 11.62576966015235
49.68685772023225 68.45285215923082
24.88457495004398 68.33675465781668
45.73440328037534 9.798372777968865
52.03271100339143 54.69665073383543
21.57908649589449 47.42256257094929
12.74183077232198 84.5299006514263
67.77763859893327 85.86531578269404
46.58197655703266 94.25849046685435
0.2376415966207919 59.72878277630122
40.2468132198273 75.7039193901836
72.62512947300462 40.52320640592757
80.22068010884949 92.10297538308176
43.66141156638165 71.26975144314093
25.24917328560046 82.0716035583219
65.56445026526453 36.58133912652762
46.97539817309916 30.22200138760958
60.08155773996639 14.68159468881868
59.76308687195024 74.40888090468655
9.834193425289959 74.14733459895376
37.71335103061914 99.16778398589902
98.08303511606964 48.01043150727016
68.92729711073811 67.20056788426105
45.45665162474969 26.06083424864337
29.06472375910141 45.4833220612499
90.07232993290496 49.3065364606279
34.23228380532849 79.08419412948459
54.26925662202944 33.46131362636473
23.02221172182973 29.43197936672506
51.4809562619532 47.88511667030974
59.97263072123538 24.91752015987074
85.39081764181974 68.67043933430401
24.7512576513299 25.51732407348034
94.85544951806298 48.8194443097984
65.86134541853464 47.64759869472808
72.87615599859141 49.11521837583878
71.29866066983969 97.04279608055431
6.38061281769841 24.05191636461012
4.228263220683805 16.81937377844699
78.47154010749431 75.67673816034797
36.33005520012252 44.11371666084456
71.48286921147955 9.086674905354533
79.95489545678404 99.07507624735332
68.40056917621595 26.6901860142674
40.93953408693036 35.92623550444206
20.33456233204381 89.21440518551772
1.353183215552147 79.97643479803178
26.5167802665111 60.85974440433255
2.167699709964777 70.50425212862169
47.53389303731596 40.98444435830639
93.7872949760945 53.72323086859309
17.26911587970994 77.58071822844444
9.445909555570182 79.25836039287458
27.55264020018834 32.07840898236806
64.10298438485503 82.28012657168981
30.19251578836913 32.60622414225227
10.49340194055563 68.56767530351894
38.08389127500661 20.84455943929581
39.32709284687506 98.11212298106136
33.41355942872837 21.23525618571653
6.577320517291795 80.9173830950395
44.77695190843711 26.96116845672981
12.93999353768491 64.93876938472603
13.25659121443542 90.0870322797893
80.19171804978656 91.04489026195947
27.51531005573058 16.856602826023
51.83012742244738 63.26149868945366
22.58057991915547 16.20731765242578
26.40243390441374 4.579388790624314
72.63720603595853 90.15555722898156
85.39275195883236 28.54992719475619
93.556786726526 86.33127973803037
27.68222802595293 88.24205605802877
1.577517802400429 83.68026617198394
79.55267933361753 38.19187513971294
28.1476584472493 70.50656742687001
78.16317137433413 88.94503653005519
0.2413748407231464 70.33810319572777
52.94550073702847 92.60341656255547
96.22309357862424 6.890554303997181
74.72732335720472 74.48035743054628
57.14239788209501 0.7078848516104173
41.1925912094817 95.41517989325136
98.49087060763081 80.27776642120664
97.66414512731598 10.91716346307273
34.12933917320083 3.766896147537797
29.63361239625921 37.09376968539409
10.18303833310295 3.552436306822333
20.11111499996934 58.00683482556003
95.22265595025709 75.77980154580817
4.822989523734597 81.49382578367415
34.21487143703026 58.22476046093622
27.2027245727524 90.38000859697553
1.089556512931363 40.51259655533518
0.1804445395411934 22.43759016831262
81.31937015719446 94.79667352438015
63.47273403642212 61.30154070588484
12.89856798347434 23.41777364170278
81.17045614912243 32.03645199114789
98.89933689213299 97.59301050840595
89.75845011159743 3.01840867098479
74.45759109754853 90.42958584331392
25.89375079230408 52.25300536793306
93.99230061938736 63.77139245187166
37.57565409917189 94.07715304069981
49.96554277966424 5.523219719585555
76.69009938678983 85.89637165933007
99.0908387752096 9.282658367574813
42.71966893979975 46.97603688673501
82.66439922228784 65.66724508171232
38.85654344732492 55.27844902812483
66.28094608686342 95.86743554621543
55.23618382120792 41.14798708863443
82.55370253853043 96.16941272320764
4.599729092455154 22.77205759928617
46.80179507281784 68.97582768917091
33.23130838130822 66.00967032155491
89.53678600074795 60.35949636891625
27.26934180419527 0.4877379538732272
59.61713939949481 16.72965619085302
51.89412042296933 2.832689630605631
40.00245726594085 5.827999534959419
36.4141515082047 4.334044474872783
57.15129098463896 37.71514035810115
21.99057271178251 67.99532865574179
61.08852735821564 96.637817139283
69.90668649290612 22.18719361334311
90.6172119852187 90.50427576026543
19.41930432902289 49.31965229704969
38.44153907973087 32.90525912688963
86.07993925872773 41.72188750778756
51.44265005005033 78.69055381476058
32.34203278416482 15.56799938819814
38.63364785860353 51.03700553974323
10.08054221465969 83.83683376083022
69.5468318228923 97.51432556947175
13.10566531552691 60.11031426018211
72.29876203753571 97.06184732295006
66.64715067125789 44.8937948425718
20.37407704894801 66.81882591127193
98.27529393276988 57.82631465271343
75.32975002877417 52.20121595096728
77.38322983713515 69.1541454472098
68.3721016913582 90.78012823052208
50.06871405433051 94.06241438287036
42.51658136962191 65.49607657109259
72.26130304700442 39.51322886253053
96.62564644962178 21.62670519860646
68.25598476431946 11.8296959386185
46.86553079542778 84.97037753377947
60.36373318658075 0.446789781886235
7.699212415800604 4.937223412721514
67.32960582853352 94.19650768976788
91.2193334904089 24.41036811122421
43.92099825372396 6.208432349596888
68.6845018296621 57.51731600199425
33.59611891704081 17.49449661772398
56.13795317070471 37.44775938678728
96.23050163204846 55.92287559696285
17.26791173496791 33.07545413806096
86.98003055272724 90.18168175160234
81.60953024850942 96.81686748874209
63.88346478509551 33.10224509417053
98.9067695615711 23.8011408803424
51.46671678765703 34.39115565249185
28.95804811420295 34.37100757996982
78.83233216838293 44.69603482965378
53.80685915620884 35.95578802922569
69.9230145440122 77.10028230731652
67.48349669834275 68.44268445835684
95.9754263462046 8.618968078524782
42.49192655509744 75.0271407271651
67.75082007278343 70.25942165229881
46.04549494308275 66.96707809493093
42.66749403826232 99.52720072728914
4.404584584331525 5.392763301671513
26.6206302109039 32.7030012172168
90.61214715280755 2.622250293091838
78.67028254417819 95.47969275858796
21.41075402386271 89.44152320892495
7.383109518905742 19.11618730587238
68.6078343127662 14.60270447179736
13.40600221539693 69.57951365847869
69.12595820465924 41.7955795684829
23.23206057280078 23.20821303064622
54.00828380383646 94.27668472957339
32.21206250166374 34.35751305120871
78.07186947196189 98.13921080664169
28.83332171108835 59.43118511568822
92.63265735342655 50.6906908918525
38.50817807183937 80.19484769101625
64.28537795249046 6.108002209203805
92.92755949335759 54.50798784906998
49.36879818920757 51.93536199856715
36.90295554611635 29.04280957835292
21.04572440213945 73.31281546632323
91.44062655120304 59.92542521537349
2.003860830031548 21.93341425367425
16.2007944326561 85.99838542508652
37.96914107000595 35.91492262361025
50.39733377173707 1.747217353819443
95.58981935730274 67.72603646524702
53.27035284467529 33.93596717902391
74.16291009025586 77.35245467552555
8.33879854216025 43.0421366133817
57.52670354980641 45.52495353882787
75.97985368067216 70.80706916671933
22.37429116634575 94.1933212378453
34.46518591010496 44.01266988722158
77.99903893661347 72.9048267997378
9.729249042216836 57.46760100902407
56.58651050605761 42.43440284236188
56.68769972543356 75.30437531822226
3.126127180876548 90.97047856993552
8.123551843213086 47.02013719555707
85.33086925717608 43.71976585287715
79.40814239464875 93.78226648426362
43.29812297398286 5.361991909474527
12.01383676966802 14.31248368466208
23.89964793158061 83.68446421075258
87.06315373576467 13.17246072065302
71.60097940660498 86.53287006155742
54.50513813819466 41.93866195822665
0.1027336419323917 2.677224426231475
86.61615463584026 59.59726735128691
85.7120446339117 26.46170839851236
0.5887979799467853 21.32902472788193
57.49932795856657 84.24727942134368
81.5556994345234 34.07920016408911
96.34945813847669 65.22762724541438
94.25009881514895 7.964166701052444
74.63268281059162 32.60048177652713
94.4606208172704 40.34081100703948
43.57445874701408 34.3647553431532
21.12811151796144 68.71629008764369
51.2964444205179 10.34449908011236
95.25673274242232 9.47869806073507
27.11946964689471 19.79080298734555
5.682689658970093 64.87562525906897
55.5049268628332 26.35323662916753
53.25971437581062 72.81960032327106
5.936533039568043 95.70938050819689
50.84902450771566 29.77995496587208
3.373690929835383 83.16968778091614
95.82182471120286 51.2386232510114
39.22852474925987 73.53201410250973
36.75534518547477 53.21978361956592
94.68852446723712 98.6991659306554
22.39550754183361 96.97135746689553
36.18497393863211 16.19664339795943
16.52482186342347 68.00556035372038
56.77585705753267 49.26740785458048
46.52567351602117 26.25058768724764
20.33575539274465 23.23368603114158
65.55855906802083 11.84982894538999
79.38332332199245 42.93353844808568
86.90832952913107 94.05130790205176
95.84115207879015 24.66866313621666
70.21966594450987 46.68664563849158
58.49989737995806 81.01124945062895
53.12687509804049 87.34833140033548
29.10069059329191 85.78186812343236
83.48507407364328 95.61841897243937
68.95129262011834 52.23270655518326
20.0509150686866 32.97460587327961
28.11193435430905 81.72653604297233
46.18801493409596 25.33691792634113
78.00196968487633 38.73209347369499
13.01259584327407 76.08353606371904
83.96421293737335 42.02129426771437
50.44112492117885 79.22647058511618
45.48146788565603 8.860929194754593
14.86047545011655 70.7799780458769
48.06057298513404 88.87505061940431
74.97345881287129 95.7732781429238
87.21267388802258 68.92148627918749
50.07497891336419 91.0135240775337
49.76565690957207 7.432608719468246
23.72806416014841 11.50398558611709
42.89279292483441 90.93184285724615
92.06137192354319 27.71786809078724
56.02877421028808 91.03136070027055
86.05805889456418 77.86121241928593
22.58374885570182 57.21129009187859
24.11212152775185 78.07547829977844
18.47456931325961 63.29085196457994
63.5447787378807 4.383003111358754
17.57228019959335 66.09893146219825
48.54078030974416 9.286531265569057
95.29492006080132 79.56548657875756
79.95759861587399 30.61734929279762
80.38424361966987 26.9982308780944
88.48503113909621 17.61218185187585
33.42525505870884 96.79231147254283
91.06399381502015 44.76965004853867
88.66738264869151 34.65051767425312
89.66053347377168 79.2267732917978
34.77475230993841 29.08209709437116
69.36897276044178 20.17020130229154
23.47043183884786 94.36127552394905
17.5161130961239 35.94293525255448
59.57576185025297 97.73393769454636
1.016259191819066 9.826219877181966
57.40709893501751 8.91124190999572
76.45369538746729 66.09899532559569
49.31714120492715 47.3609216554388
97.73930032456128 16.38166923249815
32.24458580094294 83.56224396774623
61.48768460609169 90.85741699717744
49.20217337600666 24.02546260490357
26.3299733081249 82.33919167712214
5.63944368947477 18.13128107034768
17.97540658310896 83.59440676199833
55.42254885562192 63.06131996217807
51.56079336402181 99.89119080368076
71.25670690058257 45.05356649587518
92.98462061742144 92.56727541426856
94.10600393954419 47.97415302458751
86.00606101880695 60.39150215070978
57.90053733674478 20.15071612219499
51.16455385395759 98.92763255101863
25.87767124118889 45.42792474504258
81.15607439565271 38.73519562131688
97.95484536419629 34.87107894244047
80.56724681684939 44.47860434988404
59.62571122345537 45.89685491103055
31.39786597371329 4.023456495851845
46.11472583301983 6.220729408071742
83.99288283234949 39.19388825451094
34.23723223318478 93.75837269221375
80.60120082126816 25.32874782666172
36.01813031691989 25.24168889348113
89.41528826483447 50.14067597247095
40.79822274571681 8.530829472409414
15.13352036616925 49.18104306647837
91.71522876130294 81.27035532328793
43.10171046426182 30.4482070218261
42.90017743612319 39.33028766259075
14.36956734533156 51.32819350946547
96.81239092627619 37.48912179212297
5.892361606609909 33.31790360880623
16.25502038981233 93.13324660361558
75.39431874721096 9.881263549222179
24.29646552030484 17.01869449352983
30.38507965674983 96.59947403135769
39.59048111186108 53.65669542920723
68.83341115150159 7.146764759736585
65.44825447383501 57.02845691211336
10.64518548100107 34.14018356603405
76.57640581726068 37.38326788762119
14.91657695738003 47.37873367425313
2.990073557334415 31.55812582796899
71.85243799130204 4.668994089578693
78.51068304688353 83.05640751634165
36.86053832044463 32.32734159762371
92.51449186709414 56.35431130223021
46.37864242399965 39.58943879594552
36.88197203266459 11.2445995452901
17.11012022323091 70.88721589941923
22.4190654833085 63.42137709770107
29.76195880319426 91.52700514634128
62.25376786096756 29.56149886491404
38.13181493301072 45.20670202848023
30.20972459036231 26.85168309618033
89.84419960127632 7.69674301673423
68.487769414607 92.5509130562491
90.41605888187037 46.73382293173047
18.96176033862689 12.7588189339678
80.99510048198232 13.29541584896169
9.327309798037723 72.07024136894572
23.94924524066425 13.34328915691508
30.84484283664829 28.54779201803532
35.86487293338487 50.55775866450619
33.25883365664016 76.1050960945845
19.90520044735737 56.91209659398302
36.0755888799176 56.89921925526637
88.07050329137128 13.32130963220261
64.70136535483776 37.27028778188594
74.24041854434606 23.08196604936779
1.242122185981041 0.7791865504599519
51.0196229188917 12.21769237934839
25.96360599408316 81.3002924408005
93.28773169141006 59.4208305400128
3.843682780710068 40.57508790178564
24.71275080406529 9.56606758862538
61.81034756984209 79.08423076606594
65.40667738510537 87.52693867125876
87.60096361077228 59.21479455710581
49.24762933384172 19.61181156201572
46.17173987510373 49.95168541817866
78.87702781527305 22.59774831007208
15.65509044198343 78.52723557435624
18.13377182921972 88.73768352712203
74.96521841148846 82.23876974005329
52.07168797065538 19.22883871572825
59.72255194593657 65.071779409475
89.48394391432288 75.58080131447005
11.5451778418711 2.189883342904677
97.71498054396308 60.64447045797241
42.46007899996561 34.20771472504394
37.23241442996781 35.18699076622568
52.11980575759432 92.05206385688668
31.30077309343618 96.0104014011732
13.57446328820917 73.33799813022911
96.20011014972725 4.815903525076886
39.83465682273576 31.66341089921003
6.076659554627188 36.60966907553176
25.31320559029619 46.31719357332985
60.97855974523741 69.52044961285353
74.70881894777848 72.53396612857266
66.69888972555805 33.15061500370155
81.0861894172133 2.876494648316792
73.4245554564728 36.99338817226624
58.98451990446575 27.55991961819372
50.50893081701321 99.81245407834095
78.88538558837229 56.45504034823938
63.82770283704767 97.30938909071598
86.58916321656608 64.04176535446111
50.78590019621861 45.80375175452023
46.74013019098238 57.46292640555173
93.34899030682581 8.543493516840668
37.19382250170457 10.17578546444071
19.97471926958664 61.78205735318014
46.38169646938862 65.06797733995823
60.65851562036912 16.39583676865362
48.40221915458343 44.11603679385366
66.21213059820202 94.18727821725547
34.25804453781647 13.77950092179864
18.45826887266049 72.70717095348749
15.33407511134586 6.323157345168087
78.70761639793913 26.9381762419385
84.00838646906519 58.21632651416322
72.27097414676331 0.1595589062355569
7.217391985247471 38.03351810076673
56.93415724030785 31.74124569853144
0.8467721060901835 12.71130641380139
50.1996945543789 85.74213115225899
61.51986014097421 95.64678686887393
99.94616335652161 33.96840273923342
53.29812420828866 51.15295279504008
29.41986437752711 93.6388963448582
42.51495523788792 24.03960126745775
78.44222241698998 33.01204210189975
16.8781454761195 21.47391939270434
76.93096360401667 83.96784174138341
44.52462701484541 81.27336010588436
61.06884448477518 91.89138801034383
1.928889672264383 89.59671743591281
5.885434254548412 55.2176071815563
94.24878722659425 44.16244877929888
0.2186156725417747 30.85275638667274
81.46307324549264 5.903028476987981
36.59112077107817 33.42205242142214
77.36460723019353 53.08128953965026
45.64305408580065 31.87919486040544
64.33265831820151 80.39868630696979
44.69475221744806 71.51150890856736
38.6326479057732 4.088629620416492
94.57440947273351 74.93538187761969
64.30643896626965 35.1994801681947
73.30789742986127 17.55772751835096
62.05690173099608 58.34860778254023
60.69892434022623 20.15023436443698
3.807137613369557 56.3806705697288
43.72540432146972 37.73316708978309
92.88721212081768 82.90489331402055
36.84957873799348 17.01818861708605
9.422458969954551 93.07377904320383
44.63133688301016 65.84954213479523
87.32623471944869 97.49797975374533
2.99198837728242 85.00371537878549
90.73992126161737 30.1561557675159
12.83240950853933 41.91810615694995
86.55948624181951 96.72709253578304
32.16562161048731 0.2698875811492996
26.45819192460809 40.03312240841261
2.702293418775983 20.45962355281456
72.02776056387123 10.97561895221885
91.45923981930237 9.67600689886806
26.43810646128335 48.19637030654521
24.48951175390745 91.76929565584888
27.54826605922263 25.68622927914619
71.16648337804843 35.39398504599554
80.57224792426595 81.20715062397022
99.58395511948713 92.76107694274299
25.74606611747943 77.48447728541426
92.38133865651895 40.71864528877713
62.3279357957244 41.52153816165779
85.11818235588682 72.03920284001828
31.67007072825291 38.99758940207106
7.304129123714254 80.11591671260882
22.29074471645733 36.79914274266002
54.36186506366603 38.00164904283145
69.95806715204721 52.67808171576826
53.32385700196878 77.25755080405435
29.26635676627476 22.19100331288115
59.21410477589285 28.58132211490172
44.17701991016477 30.65012269561219
39.41383050544679 96.21972160850396
5.154499123791637 36.42874218896602
52.90073576901374 25.23414791093992
6.041486494647298 1.589588857400164
6.778444802154217 54.59852127436726
91.81519786617528 74.16957714048809
16.07830983808455 47.19394090053087
50.08497727449488 46.57475388867201
28.49891072575465 79.92728793754692
77.8841131920917 85.82800547900075
36.88440952112786 74.96553101651679
55.45381906446926 6.395002181164945
49.73115493786608 76.45757322798583
77.90485583489381 2.636336094628346
88.76100363455684 53.81525671466074
89.64398060357581 46.04588442051442
22.54806717412355 55.12271973444211
18.07425511575429 67.07762596093582
34.32607583257023 57.15269381021678
3.535280195549765 66.84630304047515
19.06111791235156 87.93966443577598
87.88017728111735 11.15630417949375
18.62640465383889 81.42996585970569
56.40192992650629 38.50466741743511
21.74779483398419 97.70927772160638
5.235317228634657 96.36702107900666
63.30268255137474 13.66772629954708
6.029244243500046 69.80096404714226
1.363543491523498 17.09407668857865
82.26652576540152 57.79554970697319
89.78332865484158 53.96658463085852
46.95593308064872 76.8916594074136
47.43518173400837 85.82914462220232
1.199142364023899 50.75706589844317
59.75762775942739 59.98895302257072
0.4656431399472007 87.20775417531759
20.89828955324904 33.53556619847368
61.40551772782494 20.74929074611321
72.78661390854604 16.65807557436896
92.33565851643795 52.5069613863013
32.500812538401 21.70426145974338
69.86260717017123 12.87992707485763
25.69960320303895 91.82722491432035
98.84510944657971 81.191013521828
6.161455689045347 43.70876853703383
35.11588745710741 95.38466013920166
83.01323482607705 88.59243907012053
31.86244214603212 90.70381504396288
81.15946161017732 85.64343836085612
50.70224388959568 97.96829162761578
65.72541782758751 59.94341968214565
91.76212744219187 29.73211469265658
46.61745265690119 7.158810020515126
69.8798465032327 40.99749298649935
15.6786262521151 29.66455981427841
3.801668446031941 89.21237259060713
28.45296401437263 14.94413008388036
91.4982920034207 7.533546663651999
0.6694095655577942 56.11699066897821
90.47880406969793 3.77361197926522
83.93302022338153 14.37354824519574
22.46633032774665 59.57185808113577
27.41126385938395 99.59018627168952
39.73327474232782 65.89315247373347
59.60879917648722 30.65750264556127
69.91678183439448 73.31909528320774
67.3665593743542 31.30371387229996
99.0016848510413 14.96755103146231
85.98478493302851 13.24915499617118
26.07648159298444 56.76415460931269
37.58860704315421 77.00964821089228
68.47654023506519 16.42351007740808
35.5414800850299 15.38884917325641
50.99786496411874 5.57312835433432
95.63801161623974 56.88693323177191
14.32611089166097 99.58219869776913
51.57429223266637 14.34935883548626
25.87087342465395 47.2520710242361
21.56717924211637 92.23107981054865
85.29858504163873 69.70747852560885
17.51191586170782 45.35949865417305
62.43672452038761 54.62184410227135
57.69631151403772 7.92635014575175
51.09242857239732 24.11360183964588
30.21408103146046 99.51758671734044
29.982447313256 42.30021987528243
82.74075064792676 22.94581250083396
93.34745358992868 34.94919354596607
64.01638639915777 76.4189331741462
11.30159456471617 49.0364555436436
59.25058295491841 14.00578770370508
14.48015807806685 82.50925523062196
29.13557963595317 40.77628667542892
50.20889827701107 43.72507971553509
37.31550829814472 82.77607523649988
25.90975557063746 67.9847875661859
38.61975043389543 90.28672900247732
82.34661461993014 18.73787056237834
91.20757637903212 76.79584307103747
23.68538549879833 49.02993617978208
60.70344344719707 75.19392457106271
74.93332642100681 28.72708059224363
89.17254230472328 15.90064052147979
81.34781655794805 73.11478806648611
69.86897174184045 61.31570234213716
80.09625894783491 82.14189492702081
76.32341310012401 81.22068109402687
71.11914626091695 2.982430666743188
87.55123896389475 9.310211034221892
90.19882380462084 52.13746854208979
4.489064764196418 75.56892017333644
90.18761405774184 16.27948956630312
25.53404815229291 66.06776821775701
20.7587022920481 34.60972168578634
18.27063050712563 33.34134245654572
95.27898902303464 19.24028813535413
17.70927219744019 61.19527812146265
61.78855600718246 61.97067928980751
5.198752368971474 3.473701459046485
13.28388882727975 92.99228233431961
90.12522946976804 24.70525678465045
14.16959652790402 35.44843190046019
52.10546630872809 94.30956071784036
36.16904602622012 63.68684694537882
48.41820783307661 81.3100735856994
23.3435686264652 42.45307159955893
88.61371161745565 6.624887790501336
86.51829210160632 46.28720090790045
94.93032249018673 53.96454411414722
49.39222242478933 53.7183961018201
98.22613882514491 90.2170139601826
61.30549129560804 93.78001610185696
79.54156482490927 1.738148498111492
77.62742760887171 21.10248798529958
76.93914772052898 41.28235951561506
44.61002126965587 53.93755162703102
34.01037026158879 16.49110459656935
62.47072330196531 12.97983100909841
47.42532715721437 31.25701499934495
55.39605734134415 79.02610449612195
81.86131446895519 30.33833268037209
20.59279793363189 43.03690556244366
19.29758935249993 58.71553848454513
87.45841106240086 17.28322154770318
61.29755869061781 41.28292297436269
15.49770165654089 67.93713657709564
34.46135661666021 68.77120161158081
23.4485498470313 63.74291485929327
55.36336857850005 48.02157345219238
9.43751865799682 53.58923166765657
93.42295620503027 67.64893768074366
34.5426160274869 86.81106054096523
32.30482813397466 53.82387223155593
82.14512910828397 2.970783678192409
50.55187353458106 60.64205148791264
77.06341279448846 61.65375040019983
42.53165406292707 50.18389444668549
44.63292982810425 98.73364598154257
25.39738439211391 71.72987285787153
83.21730165971447 52.44778668816361
66.61667592788106 36.9252041220512
15.30541315284006 96.41557902729539
0.1029753793119789 94.89596470228312
31.92718745296665 41.01445243110815
37.51577708237117 9.105008127393393
44.30191802782426 67.66887148202662
85.7028415869767 87.49038578701501
92.68187876902638 53.51393325807083
57.00318267786164 81.66221454338093
4.509171324279135 93.38451754401024
44.73104172771447 17.38533343813706
8.195374647544416 49.92157406091337
64.55221399956311 20.97600000140596
34.23588455406657 36.21671961726069
86.42519165351487 20.82967109890102
23.75446133318139 33.15527898932493
89.80849699359649 68.58735100072317
35.08592191910258 48.93311674349896
53.79677316149779 58.56042088908293
88.19669726292993 41.40106623848144
72.86427025378977 85.16698773559025
88.09562067280942 51.81467260110458
34.41559994042727 45.0846810531572
31.15417970754379 99.94343100817312
63.1893353779821 52.4991719215737
19.07281271157518 32.54800026482417
38.26144073065143 38.74796857588323
29.09281338762461 4.87298230600596
40.00964477822615 64.07025592846063
20.82166814570953 67.78736450898047
99.96667324664496 48.38692604514367
58.0504029349664 78.11618960328138
95.20008197007883 5.367603257815438
10.47892312793048 31.23961208086443
2.99012873681003 3.628344552016376
95.01984307872459 20.26246221246972
38.399357321019 37.68454480278271
11.96659426214136 41.25850066131013
32.09531529283286 84.65208460165202
9.873606067806397 66.68829269810878
67.29855101459147 30.28364614486419
77.29513330644419 52.15987440114795
87.85215970438216 42.40494629117378
11.83212312274916 98.30684789337137
5.465567763576757 10.92091598601303
43.40733444369606 60.75976125476764
7.699849435627286 45.17680848705478
30.53039706847779 24.76382068653426
69.13031716968965 34.74151302894912
58.95233427557088 11.30281505393743
48.12397226345332 12.53724175824511
37.88487745027987 84.59864266714312
54.73887105184102 84.18407405464373
39.18788865754659 7.864174910898011
78.61906902157726 72.04047520219042
11.59745497412565 68.76221327793405
84.19701631923247 91.17877389093213
31.83304130718975 72.05237590050172
13.4441783404719 42.83770604156931
92.78813345020336 81.09005426435206
64.90370692707168 47.16242660480614
14.51439701648961 57.76781240167074
26.22528145516677 66.83731219078535
46.3298783241902 4.27350148232676
84.39605565252853 69.06285720569907
68.85735387204781 75.1029954261404
8.567197872739516 34.59045721310983
19.65961513014491 69.78088491967274
18.20525834590109 75.6057509803292
42.83020392360782 38.23058373380306
68.67109180667494 65.36902152617418
46.78750761776726 10.05657442689968
93.01236878447153 15.35562704591733
66.44498576340463 12.52428271434731
5.15994332794003 69.17134225262359
97.57650941320448 78.80985843897047
18.55559338950839 45.47744363901173
83.45018062258659 22.34208944661122
75.31025942326256 87.37014441748993
90.63230261071739 19.4216461133719
22.90666729637064 75.20896548968476
18.89435290390861 20.68309439825674
75.33209696384782 96.70523869230523
3.70625306033374 21.04193314028629
93.20542517608297 55.54880917581272
82.98761897671473 84.87466686142005
92.36080766694168 65.98851127865694
53.09813700084118 27.84954349665304
60.43653253146462 17.43152545174863
59.50056355061676 8.178051304902077
68.40660941488399 10.20807609790038
13.16479957464718 8.499611224958235
86.34719781814766 52.61589892498694
9.119937634743312 19.10190527637635
66.712645413006 93.27795353139847
44.95275639825847 77.91835523607207
79.52045445361654 99.90137636884826
75.54283887383554 63.1267055006633
83.55074339987621 67.35969965767296
80.41264593062063 70.58756395540385
25.79077723157982 31.02829980964942
94.440248136512 49.89797530240214
57.26336821603909 96.1152036545178
74.8305730974073 46.56068202664937
52.10573239161584 80.46234595437785
92.48413895278831 18.17091828249565
39.281136237251 93.23228008657206
9.996374777653857 38.05926700304357
44.67230250289158 68.66217646677539
60.69950236385474 77.91181854569281
1.561819483588865 67.7956935497361
55.09887373918952 96.24913452183803
9.803566367707225 55.63261863788881
36.42880283600916 38.43059757058189
37.54590258314433 4.225969786911289
1.571607432330714 80.9979929412646
89.4994570695671 52.96970512947959
32.24988870979382 63.41147920324902
43.20561354103375 64.68024251945803
69.34086678763424 66.17719562278049
50.41567345077754 90.00475516515105
91.5217034045526 18.70947158489693
11.33487857127539 64.03305107115116
61.83021464395706 37.25276018179987
44.99479296422966 66.83286194989992
88.33747265693557 8.517381015164888
42.26639418404015 92.72359450530733
55.27785204472473 28.21070953154002
49.08496924098198 84.15416327594552
37.95843400514327 55.84520741364202
56.02844880169315 16.04043107555541
56.30399082903013 54.92351696969844
42.57360245373329 93.71200212428789
14.89298746685169 55.72339427866208
58.80012420841425 95.01401954504514
62.0716136614978 44.42084699908825
55.57857983893725 75.30030294424256
33.86890181027083 28.42766237193082
57.61787786112999 26.32462212637508
11.98361105827931 6.993137859457747
16.93470651090079 46.30283077912812
10.96729710962454 50.08518392184931
82.9362726301281 36.56766808360328
44.62974305560281 44.93771193427976
76.07088537242335 10.78787638653737
36.7833625137046 99.64494043962213
55.70626248713729 55.83209871408039
42.86016650290399 72.84897162653752
12.65329984384735 57.30235007532106
60.9720490780732 58.21359089442193
49.58265281830755 26.80180644993925
72.47319727909637 66.15519203035727
69.16829059583947 68.96623622896153
61.55946482617106 83.01713614518819
63.15092615480079 25.39388286078974
51.42162863125699 1.830072580954402
94.05453488292484 24.44471397190611
30.50440723753824 95.34793622149134
32.94392800922678 11.53496906569789
46.44890499576216 83.24127241458692
36.80069458939191 89.95713612923055
49.97319781892603 27.78559345785241
12.76064599313845 21.35141429084034
46.33487600418427 92.32860322329785
84.17989750441454 27.12745681065186
1.874390157209649 64.7690094926254
34.92564014484989 94.42177205784853
60.37919793065837 25.97330586677158
38.76306321267361 99.10068407258339
12.07015715762627 13.25203782048117
53.87107244726554 93.13154581994047
76.71796724246779 98.95311779580618
81.7037393379711 29.31227772784884
67.18772531302929 20.05416018964194
17.017322288795 88.83514843201526
69.13484768319056 32.48631113015045
88.64862571413954 30.96304394929943
3.93429402608748 48.17536126598622
44.60077966600833 34.57328068499321
81.2090906379477 20.50285006558023
36.04431882148043 29.52808393229082
95.64868447543569 92.92767182009861
45.45561622116228 53.07130561979754
23.47477152720338 82.69824593106341
46.7233967519543 5.292860448197287
53.97602762483599 7.512663258951813
15.1967454187709 52.22546092344572
98.1141198604319 94.25394419280711
32.05046235136777 67.45127532499288
76.1701345566037 57.47582569398963
19.79060966549962 74.50405547212102
29.68703962581811 87.56354939027617
15.83577272653688 73.8509739741766
29.50061210037707 10.79729816464615
45.77228169989301 38.75425071461714
39.85386610631286 97.17699351248291
84.65495246949583 17.46423158888454
3.391551698055022 38.63909434633342
34.28119660206136 24.03491918332919
34.57209688583014 38.01103658846686
38.66103281069091 8.963337224248184
82.8086685222906 51.4337428739093
69.33253524287986 45.04005551792154
14.23170994221062 83.50879225871694
93.06022054452599 16.33879060705169
7.758689315332497 30.86238903304807
63.73978296624922 15.38990326551498
25.93302034156138 24.24407489816226
17.04535426815508 67.05120199371331
20.04882401172362 12.69320260826072
57.24551765704682 33.84656243024342
11.47733594610108 54.32411828160166
62.9077841200553 19.71936724462435
95.56335007903488 13.32580773505346
32.7196173041272 80.70902020138523
84.40841085709785 9.506613364386469
86.25458428192773 74.02381616170653
77.81993628776532 96.07828624598662
77.75112522919393 26.51788853123999
78.44502176022446 1.730321445468037
79.28978072391189 71.15092740570418
84.42361680408746 28.16932937274268
81.44284358584116 7.178761807697048
84.35450599090603 38.18803684730443
22.72098184657702 26.29082592181605
89.36361413898176 63.75963251600499
48.50893200281172 87.94693889728246
1.405200207842133 43.29483955811652
17.79571163406685 48.22536847990732
24.75598559226649 16.06896351569769
23.67313868865682 16.12860270060974
3.524562534824535 97.01803258123108
2.289893991256573 69.44958631192897
35.51315630120051 4.879994777551238
71.55858517069176 81.60780295682009
96.83581685915219 45.48347642598913
18.35538788627193 53.42132153612445
6.235988009657088 82.82188863157289
5.736907837512261 57.37996078626657
76.94541592090663 64.33918413198651
95.01615232750653 64.02472420974232
38.62178481124501 71.45913919007955
14.65972849351213 37.32701937737061
60.03023308621706 44.03612589361247
5.777122387643467 84.2843496604324
4.327487200526143 38.03209336047811
52.2554886951873 75.46529468657899
45.07676152828839 52.05181897439425
83.42456668117967 85.81763086997233
56.32627004824356 67.05953637616389
50.94876318825839 54.65433241494195
49.6714188237727 41.55050990437653
33.21681784611858 10.45656841303334
7.366009312688417 84.88412811787322
61.00660405392323 33.08316244860315
98.39671755877265 29.65271233373777
49.82719444235548 56.96972576801252
1.950154610268378 81.95636392983269
39.24172150269226 79.40140984479369
6.104255516245995 78.87291060578208
54.89073008367298 92.5355653637898
26.60239464136206 8.341353883790882
65.36339339137422 96.25815026286342
44.79851123602214 39.36081295589108
52.21864860395988 47.14408445322779
23.50894569208319 97.18592897060239
43.63227894987659 93.85317079960591
24.12820231816841 36.96429206144238
34.46756879722206 97.048333459565
3.644529143471939 49.21060644235802
69.70597445296708 7.790338559879273
75.1715796883057 79.35689156478861
95.07634421015787 73.97861790936599
62.37399052805846 52.9400245309978
41.97138424656487 78.24609316182162
76.18336399914688 42.05750629360453
97.02803989063358 48.28365230275661
68.60186041691529 86.54650012244534
13.42273670800465 78.88149834548132
88.26070016202056 35.64801381964011
27.04024480011123 17.82508226788384
13.77447088751902 60.85786065466987
50.09042272513013 39.72500687038968
48.41689795068383 65.28763554782522
37.81849532654728 49.46855022176813
70.30587398455515 1.353791773092132
51.97993898748508 0.9005350436625102
53.15702343812912 61.32026115467421
96.6266201328921 10.68013569498754
37.18649678291808 20.21700856526175
18.17666261987321 65.16475485540133
69.45902810533605 55.39086282018163
26.6834759757022 55.86123400267161
88.4997684823274 70.29345530654606
57.61043629802667 59.70180647434628
66.50135628203206 80.59187683676109
29.25748477145349 58.4097322704699
31.16752880803959 72.86622317169177
80.18225038571271 42.24807005568304
52.14819603432723 20.31642993564005
18.2787946748118 39.78377925888504
39.40987286888713 67.71257934420308
89.85220877024206 22.23106624531215
12.20928196333588 72.03575265063603
37.19791912131103 19.05337905329787
66.64665775595074 83.39002246179744
41.87342352773346 20.09392308517976
70.0898908378694 99.53873370524869
61.7792818421193 67.52816628038811
60.69822954546554 67.68775297095959
69.44018657894603 9.990411891838097
43.31676433373865 52.79595850820814
33.81464205326954 5.523879079400766
12.90825454897115 29.76764453591856
86.54257132066412 25.79811709931758
9.8161601144899 1.692043804420488
5.374469623554194 28.59009031439811
73.52846836688144 66.4061084137645
74.18733779506273 47.42600383019475
19.19443949521199 33.5283429764112
13.03889610393342 46.76286079559279
24.50638665343136 74.51499501591194
18.75097996902772 34.418326605789
13.07658314036568 49.59339996518119
87.51636076108342 91.3015545459842
72.62311548155446 43.35492199623925
69.83195420923208 89.79371961514428
8.794490492684842 57.8474541150953
53.4651857219969 8.463647903864976
9.073533944789585 74.87456623854733
48.96068192398074 72.21981009090683
46.45620187543331 22.19955110488395
78.96039289510259 80.27446710399894
59.01570979946508 15.0119516779729
24.74999459499815 47.18920280504552
98.15406551104905 3.83613935312392
26.33726044511762 96.70132944671552
22.08353749030217 75.63401112809137
95.29147651544793 3.296848966392927
49.37400940035579 40.48383315144989
83.6504751306655 48.67929198831722
58.1545819548079 66.74288583149075
27.60310930397836 7.86147790204566
78.43284726882162 3.576130245667615
58.75412241095096 40.06642229102619
7.353090862202653 13.69997984626091
28.46406493741091 39.07762530900386
14.84706277026927 25.43989287282078
43.14490285700037 2.430305345547946
88.21294292877481 94.31457855007746
68.60365119184998 9.241640643978071
69.59685515261482 92.50972218732768
41.08692508408255 5.697269983685485
67.04573852305749 25.32661894775051
82.39913960110566 33.50308105059973
58.1628570052562 10.60428358074847
16.875527853459 60.2158780847882
75.17070403473988 36.00299925892121
98.51968249399155 13.07468241273337
11.02621263945585 26.68428794011577
15.92355862305512 94.24026799727591
74.57933293776431 48.41456842486853
8.751785282902858 44.89504222059997
50.07263867623929 15.86201793198542
32.22873618928572 73.06709239563638
50.51676762747089 14.09081131245406
7.074518999622667 68.16204546860851
20.27973999318223 14.53926049503677
76.64807480254368 93.40820143535852
42.9727248802258 8.294998215277753
14.85815052705699 13.95695719661458
0.7409779202260751 15.39639449867441
95.1294673805714 35.22326521596049
35.89933158542004 94.5907370810278
59.12529601790904 41.05601347757996
1.994232771721595 98.01762267601238
99.93417548293226 73.51716117680833
58.72405038100491 7.516173279867386
87.08858555174965 5.624809771647443
83.40703580408764 69.45718858006606
75.17910179662644 22.55361327118174
58.49073587088771 97.8358908954643
56.50094560874286 99.82270634241975
85.67646936983596 63.43061412931324
56.69314631557956 1.679743918756216
41.08677111196808 86.43405431440476
39.5519865708409 82.26226458498391
28.71444826642444 24.31948829830667
74.63410238049534 3.141459393006919
61.14131805490366 56.36260214089682
86.01197835598465 90.52722587524831
82.20255322211632 32.43074638705055
10.21044378956957 46.44133035714663
75.76401600174459 11.71964264816583
23.32930224771522 91.63491757718178
80.40272186681953 54.80390380782549
21.77538461862692 87.69329787115251
81.13322176578366 0.9013245590356787
47.74034607634761 98.73656728035147
39.99104458037023 87.78452025157436
52.30383080346101 13.59041390515687
84.07037186884754 49.72823056338912
16.01550564188979 46.17052462584757
24.24799115116035 2.748002030925612
37.73631253265356 50.5273528312787
90.74968019894639 48.51611924713635
45.15866619173241 75.81680068519948
4.437792941951581 14.0377238781299
2.450529667598431 98.93290270238357
40.32556923615942 79.69411891910227
13.92859689825449 68.72035184119247
65.63288424952266 93.28300105848807
66.98354200319997 51.38395901344632
95.68765957478995 28.8361948827477
19.20789616243852 39.18678794138866
3.994080138684292 59.76336325873412
16.09121049207895 80.24626723200259
85.04030759702432 60.73908066183938
30.81158594655847 4.913050039976655
83.79370402380643 26.04998706782411
82.56615724724985 28.6029902424151
56.06732297300708 76.22626871611796
57.48604957605194 53.14988940664223
71.73346745914094 96.07984592598511
64.82655508236529 76.92552553313989
66.0451532143357 13.50924414511424
11.27932774896428 53.3127134798217
37.67875909435644 14.94836974339632
98.08629652417667 81.98365092624717
62.16863878126919 50.02924645906536
9.133140769481846 15.84508890027772
62.78998049591527 92.71057281630776
14.55381250503989 78.7057055996256
10.00198784436246 18.55693511012676
46.09762968026405 74.37827760141755
25.82967141609091 16.01443597796367
49.16813886992622 8.355264516583892
71.56276535137528 90.36087058028539
77.79765112868651 60.96245239613374
33.22789210927354 70.48748470105447
87.51201116549733 43.39790623777183
67.83501988589128 49.671404342621
98.85361639719008 58.76649518849865
56.9579813174802 91.56095508079953
88.12784129548587 20.38771389795587
99.07876632200836 94.59267931422153
21.81263740305168 26.79238267094061
69.15430830680251 84.52293476106527
47.49092952114096 92.69269211714837
72.16258595058972 55.84731112936174
12.16713089902734 11.14993946248462
34.46348453744825 92.76715700578565
84.00768662350448 36.35623546191015
12.93544215236433 86.3706975174854
45.96608671373733 1.223363121630589
45.88105139579008 97.46151595312618
30.94804412686866 66.06219808096036
13.02564197802368 55.32066101215955
23.1398631422575 96.18467038528878
81.3566895636726 83.87139286917012
34.73977390270515 11.86791966219912
15.2678385224296 88.02530635356307
10.50357664235315 82.81905881972213
60.40079165554154 39.53236568328128
83.30448384243518 60.38689845106564
78.88947020905567 4.526714147779335
85.50485759329737 66.55416313108734
76.96080795499833 22.8016388757073
75.87486756635704 46.70303681561616
27.87902610924164 6.082045702920655
57.30980322944678 18.47168136663321
32.93792012028778 64.21719115192396
28.92261236545339 23.24693503523039
70.61249598234593 48.81929936650265
1.502230640668117 25.06222714583265
80.83634931023801 17.53887541882405
81.0210604408407 88.51478887647859
8.231960586049551 67.83848454430058
9.555760894923583 63.00083386197658
24.19490289731034 93.53138967228195
8.430636039244678 93.63199782842102
74.3114315363682 87.71364520390247
31.0125270531503 2.904623886480774
2.822697851808047 22.57440669343094
63.12112881404961 82.11092307830786
51.470311268922 66.04917121331508
18.59654127315315 24.64024286189499
84.72817944013575 87.16222649376104
0.007413489580879242 19.58361408048807
18.19944792166969 57.30426478773197
48.673719770279 78.05878042341408
70.56503332630047 82.00971381162127
75.00027449682294 34.83212843691592
58.21611225176236 0.6249496267257862
71.01181768823371 73.47776071866971
81.09935336501347 80.26529153171371
96.11680461922747 23.67636526205758
95.84894378649308 98.52920221175874
7.306538310334444 17.96598249914944
75.45768317417618 45.70903078955024
19.05943547980534 2.432960773674405
53.83026902755292 5.58959210884042
74.19350723866781 95.14799288323738
20.66106511656407 55.10150390606232
19.55365629116609 63.53109175485601
74.29900352119664 57.77848405143909
60.97912853342824 1.331927121796406
35.43438756139571 73.70341812730148
49.68370992077146 9.267702208438889
49.31307285314378 33.52795847237714
85.84743460561729 88.56779090396049
91.99655752683927 77.49466314577545
18.32714834159846 23.72473487822975
44.2803091020733 83.24661243014623
23.20825627218836 17.07197431561983
18.84368809122305 64.30120437039427
3.249206068067706 8.382902650679997
75.46094127819381 59.24178463856779
95.97445166828601 66.88137071517215
41.49428060955641 85.57127617917138
56.60996845981754 69.14735312926457
57.63912560429418 42.65297036424858
30.43547762201148 3.716315754915123
41.44681049114651 51.58289099826791
90.46230784731684 75.95592122169251
71.90005002857848 41.36812031410085
94.52676550664978 22.33804229829418
0.1869599985919299 18.52775659527399
71.35324166187405 71.68995936455599
40.09828145838417 95.29225886182265
2.29533522474992 50.71394518629242
34.24849238678357 10.15806263250015
43.28871003901541 83.34424600253973
28.3732594061356 0.06586548279375327
66.00394553478245 7.417912968456307
79.48067785160718 54.65322778330859
87.36789210104327 76.01173783925158
39.66677907286054 84.97823766613426
82.07812336648402 4.897978358217735
91.95491650882749 51.50634695917264
78.96413236305358 61.19736940896171
67.64503962301248 27.45305111029537
3.002591798117045 39.80329597038742
39.66711849542495 74.62683166245843
89.51144748276681 17.97650566831583
6.024502463524238 70.88003275443795
50.4696282081826 65.70827844200495
35.42359631918302 43.54487392875772
51.95352234540955 12.57375925336227
77.78269373939132 25.43186254711647
74.38069227980716 21.98289566177523
83.44606431822952 76.74870846350863
79.80675305102969 67.99080223321455
4.936912730136228 15.08325673363705
86.55522741853734 31.18540514164182
13.65222965392277 33.31312153267693
53.1121771227263 54.73406451179527
58.9535820394524 89.51198920478345
31.73967712359802 14.66252247260623
30.66345518175235 37.10517680584287
72.13274398524898 12.95885839516116
59.81094417830946 82.66125439038862
0.145165621400847 71.37892244580073
58.99355194387342 85.76441129876555
97.80774688957581 93.13592005294691
1.036076706432721 48.08500032893274
43.80576708223146 41.02359157350138
10.20546329140965 64.02931682496641
42.72423248135639 96.4992507907579
97.49422322885638 50.17696869467436
81.96627017305316 58.86698981935768
46.04942880406971 8.013793848922594
19.93813248741391 52.0189255024701
55.16394917063245 9.263923690230882
83.68753402647219 0.2752202151647943
28.46339654763797 88.98892889591475
29.7682047599442 20.25847165606573
43.7249042507082 44.3245267483133
3.475015764522893 36.37853549287009
83.24898919395577 2.995280326789125
98.29464514042803 83.07720163165696
37.33294788940779 60.72993557559326
49.16461472655843 64.48283116010091
99.57028753044641 77.87587725689932
17.26621933895618 28.12788378575378
4.60597281837074 97.15504189656201
95.35255198736238 50.35150223684971
19.29381485344133 82.30526156079519
76.72286505198309 48.59587767671675
1.693951782708951 24.01627866668694
79.15188799773988 89.49750883845179
83.64357115008532 56.39843064040684
37.85357608001077 25.29692095200394
18.68682316801899 30.56545424707829
1.678092761074529 20.97472605801001
27.23251353619188 34.77677758021812
98.89808157224934 53.15275085186371
45.71950912629312 34.71769133012322
86.00473653990777 15.0621880504849
77.94326900843134 0.7991638022574064
54.24056022521664 31.52500998505717
73.70571525398586 74.4805800876487
45.00421586043532 1.61445748367701
95.10616134600428 72.20233739152829
97.67668611072648 8.078929971656688
59.13767213136104 33.4539227092034
17.00202219239117 11.9563893926065
53.85835765867805 84.7456011706726
72.63587968442876 74.48508203089577
55.66897985411411 39.30515180940446
10.80762380330952 6.779737537558702
97.34877374262101 65.45915596156867
67.39650155336845 23.46053359763654
81.10257619245085 87.51591009254132
65.72650739671555 19.15717414718838
71.20419432585759 83.77032107565286
77.16097901163181 88.57831381240156
12.68986299227234 19.16711728285053
34.00603865295144 64.00130088530652
51.70686050265853 35.38947631857479
39.99658803090075 78.68569871530215
29.59573043744451 57.31301287280407
70.8501375490421 25.16877605480839
56.0787294891604 47.18964471047688
13.36877951620851 5.603231887833855
48.24872914342705 53.72557635323206
3.360780968353532 16.10223752939664
60.73146151283444 72.36637690111991
19.63842988249448 54.7918960052042
80.75223504262492 19.4516670896395
54.80980485063743 85.2874763789353
66.79660619660159 37.95220650456944
31.1969966674335 47.34031167137811
70.78154654524228 6.2436416554698
15.73114308230528 24.7528602808001
32.65872786647748 38.92554433796459
90.44875437146085 59.66242948162301
34.30499431980134 65.81421834137387
70.85336703073486 61.00071984039182
73.31968301538603 42.51686821673205
6.755163379832498 31.13003506989298
86.04442174206126 57.65402681124615
92.45793174847378 37.8878865484072
73.65291092905188 79.9723675411712
1.193554533269353 11.63357350418977
38.79090302289953 81.33636033814824
82.75550902921765 25.77416345638006
40.59499485240709 89.44141775796487
26.3841436616398 22.02415676717608
60.94471366051812 82.13245416264971
99.22069323688231 31.29747742443341
49.5479296537382 78.64446419117907
4.700836378851728 12.86468644617175
32.70385722738164 42.79360313031246
95.66957975542131 74.80482919462206
63.48157216048448 35.88247223842245
65.65095825804296 10.7126091619608
55.39535146078317 14.16919726815371
72.50006578765723 63.36131985137505
36.62453421936819 98.70065354532437
8.926758176900959 56.61323269916554
15.377667028336 99.31856488717756
76.01450759964203 23.22825869358641
96.13160991568718 59.59349670524821
97.19744640701306 59.64990492703546
8.383507259433197 35.56147504678685
66.50913779750759 57.23270901876491
1.422439516416699 16.137959660484
30.9763427383811 5.967186302446226
99.17127423224208 47.67436281168722
24.79179353086942 45.3781437587291
36.98319097383651 30.1499125401044
88.17115247021349 84.55904869223792
83.58745101820951 17.07390229691829
18.47459464929052 4.504018682832922
86.86524275466998 32.12310099823238
1.902241016620712 12.4706049710036
88.03565264094868 10.15669440052621
98.48933338250521 28.64969573889649
33.33082317450832 30.54782519517007
15.84674917240491 30.75527754195473
67.84554979063496 61.91596519429953
21.48633322065112 86.62619128429232
90.99335413459561 39.05851938160058
90.12926851555581 71.26442632916064
26.95861331081643 2.500451696788146
96.29973810750162 68.47143300548075
66.93837469413286 91.69599944047586
80.11200297493777 0.7773500202933316
36.28833322211266 82.32243798548895
10.93680372311488 33.11291064749562
8.844361979812307 33.57991273158621
96.30191218358777 0.6694992919883563
96.94663194121556 41.69441902137875
72.93473245930134 33.95419564496979
30.06562766128575 36.14062684686331
66.20508142624337 5.260726084529547
4.339265630386204 43.28526478201556
86.86539212532041 55.43052347138964
77.25505787406523 31.5569804129025
97.66969953259827 27.75402293160662
1.437062623097686 61.33726510465051
60.28101302792074 52.59033774377927
54.55293061199456 95.29021510002502
40.61275801387879 49.99812672450337
57.09360361504631 19.57087953103926
18.46235518072744 36.54265795345355
42.49872255675111 31.30465572861372
38.0600395024458 56.90235833545885
47.03913890539388 74.74844739309245
61.03857441123133 25.16204660033542
4.676405068890628 52.63876329956857
96.20719611116139 61.45015202722195
40.50715836364662 96.27244139801543
33.2604054474924 95.82607649437763
7.193341108405051 74.26585697670916
90.21476945746686 77.07076611807771
47.33265618389229 13.25656190108787
34.00090531169288 72.46310984547308
73.51360795390681 69.33507825892019
13.72678822368836 29.02083608737313
94.5665322941839 71.3050283994876
86.34993268359882 68.25886439658416
25.14229585307636 56.74995997877325
31.34359969922539 68.22406771944306
87.46600785181393 87.16778838305484
98.59399039695863 24.81931229577711
39.24377782665125 13.67618281904871
9.153797234839335 27.81715540611159
47.44328710044473 93.89618639518417
87.22807225917944 8.420227663326365
56.41412747081932 48.23744497478233
35.40429357075259 70.80414691476054
1.847629031125111 19.85346593146645
97.03309891075352 81.70506686493265
25.89055538635042 87.82871299256412
10.71697820576007 95.76505683225054
92.89613046449149 68.55392237664712
18.35470801323675 47.35844756793001
3.69150180673224 84.2089152460107
5.535537180822853 93.73383528181176
50.18973954181075 24.67021841936215
99.92861664362709 88.90311253548381
50.07925623364122 83.62285918370799
52.18130330776873 61.42434179178194
42.90902809637201 40.42630848310352
75.33353567463026 71.66418204102973
91.57901010214502 11.85244723364722
14.49173795919938 85.32324822423222
77.54622230238249 66.32466386639274
44.48679117755741 49.21585356640885
43.08800883795011 56.68415421162442
59.6806514498568 61.99585489013431
84.62438585033701 74.93539767429024
30.29966707349239 70.80860675164173
61.42093675524438 26.22091129678348
20.86010486957895 40.42820172951795
65.14647904028566 6.765741833144953
79.25304485136111 16.54129911904662
45.74102038868578 68.82104074468998
17.31263653118418 92.86107970366477
20.77126454826292 3.057751760470512
73.70175602500625 53.5188134889106
64.32587975537818 87.85718136415568
36.36932974575083 87.12231384266344
83.73026582903178 13.37693913758987
61.2630438371384 18.14111173125189
67.63677713666753 12.7427261805116
11.05035845674225 39.49691327901346
5.784885769792405 7.062610973294214
38.17370285650165 40.83278910342993
70.71640939125743 50.99197689599983
63.46781280018465 3.148986464755674
71.84810548201447 14.74222028980384
17.68506035674993 9.248231828072994
45.49185803470179 80.58959445920947
24.16098921900868 81.90483279392896
24.89019585647022 17.9498210813034
12.50797518292561 34.67934246031185
85.59213608065578 14.1422881556803
71.31747858210076 56.45915243533403
26.60244196415899 28.3159755444368
56.70103480206177 83.54621668594154
81.63273781750365 97.89625058405228
93.84004160443745 26.58476675953054
69.10394486021006 99.35418627495167
16.5847029331233 81.9392398283849
19.0409749809211 93.59597902479751
83.92576801243183 87.92083504287724
48.40074659677829 13.55546104113063
83.7421436297749 86.84902701843038
53.50403963795663 1.942726216690966
16.02316667714856 66.99768949287687
55.81201838780252 98.95130507819877
88.834865000869 31.9585207326979
23.83139649191325 17.95166648584885
38.79122432971261 89.21642242351837
97.84961621277807 76.66605077812358
83.06486683549112 15.09405488958696
47.03094690979341 96.89377526138013
59.41852715106465 39.27931152257839
66.85785878748771 38.95981589939987
35.93058928711305 81.3090683948186
29.5604449285062 21.2348739126551
63.74425572156241 2.096216980998138
97.29720742120503 88.51011114767149
24.26123564826503 86.44524440798359
22.31814525249132 58.4879971961229
7.90012020480068 95.45956428799354
20.58174243127514 60.04213674019717
65.42285130082769 42.40103488641876
55.43756989547047 99.89597222645104
10.38412522193693 35.18519643825054
76.298169642516 58.51908893658547
5.560743914927933 87.82412325532152
54.52551259333344 22.56792777196704
64.12538937726119 18.17370399918542
91.87569950071708 98.64454941224049
93.50139161984058 43.3672939564827
64.81172900717075 27.60923844434975
79.06493279973881 87.52874356300362
83.70541398061745 81.42968062462772
35.82059099139349 11.54365607493693
32.63169084787172 62.38593127975169
0.8209037194313913 74.12650050421482
98.56005255331807 79.34132528064065
27.87238722902803 34.17398912198853
98.85506023229347 56.90176806082594
26.57748645125847 59.7971525749042
69.43785380957227 96.3110136889094
38.71769759902915 49.98803397572041
72.68970931645765 5.26563763113273
45.06170748134632 76.86761525775499
10.59281785891013 48.28576165587669
38.53569155704795 82.52646785266396
11.01550576380992 94.72597292789655
71.55936611637343 50.39146229326742
65.04818198423622 49.3319821540338
13.19769379859982 9.56110152258425
96.68979180554757 78.25591260693966
59.76127152050218 6.04078277810541
90.35713182441491 23.74497400739832
93.04034959078744 27.16362571053262
96.13629016813651 81.24640005242631
64.72486996985643 19.11405329684523
26.18933490599796 50.04710479379278
73.00713097089191 1.982043575205981
54.71082084823119 17.55345377206417
55.61024113382608 70.771428667188
84.70090791638751 58.96174657598566
64.08366953622556 47.76336812783856
27.64758998968665 74.13843969313524
23.84356706723672 95.35250657523342
62.22689073543415 56.49809531248939
47.8528479547679 10.25499044307652
48.48863353244219 26.65638444199024
27.0630619596417 56.81184721967946
20.49207218679177 7.004457363430618
11.56083660166547 6.042961615036108
19.44380221582973 95.42928491353605
60.02754798465749 22.27081616618458
36.89918618607302 25.8223603231087
72.68389659879669 72.77005329335917
48.33857657087979 82.44130594144616
9.179302484399319 14.7621881815964
21.07145345977062 48.42627369488908
45.13552991539916 27.9646745365031
38.63001961079678 74.40237817954043
60.35626085220395 76.26722727840749
90.94616645889326 25.36390571589888
74.13249203706046 56.72612395263061
52.30368873728422 99.01262334900767
89.76608043157671 98.97073883889909
84.39738988796179 10.54053760390229
85.70856683350372 42.72541170705031
37.28547110212885 92.91135194135691
47.33444078490579 39.92135727700972
45.6563702703388 94.06502747850722
29.72016626246251 12.00555468753683
32.77048322295094 69.55893535042627
46.85509924667043 71.85055397928718
21.72711556441858 20.86946446305565
46.00502985654068 64.10275156484848
7.339711419596592 22.4334994894471
44.53918724543617 73.16446039789777
63.61920410510217 65.36195619285981
4.191060799129362 50.77162417107254
84.94872858798863 2.021096261542997
27.21038046770831 13.09303595657908
24.49336946651885 34.78629975179795
42.79215393882161 44.81483824200023
74.70822833934284 53.95093644839173
77.88140648218457 78.41717217193809
65.89544268278264 58.05430439162813
67.51997477546431 62.83217140917313
84.55472664745167 93.05970067631748
0.01365232244478449 6.898215508699063
41.02509151434624 87.38076978681831
7.465874585811979 52.77737458798769
93.92088906899546 54.7103208670545
16.46764743655515 28.89271963461055
87.71236777618766 4.765510563249345
69.44060728660294 47.32943426641121
90.63575477624191 40.06709736036255
60.02566990041004 96.75327552260741
55.2413448016795 4.543298155207029
69.95247456446432 32.98998027399864
8.677497928646982 91.09269236020735
99.81958394735355 74.57432820205908
41.37190533173976 58.16142432686669
58.39115313650495 29.31137448514248
16.38950120579584 58.29978111737753
45.8268447217668 78.5055953870544
80.69353998535688 34.78331636015257
88.82695680239813 12.65459211558357
37.33159221687855 0.3783747823600964
68.68675275464868 27.73848548074489
70.38287024758347 13.77729133536118
95.30081808870354 84.43386333536735
21.33820019142159 9.825009171462458
1.930995157748674 72.61273334973568
84.29652504032647 70.11739514158394
89.35831506319479 0.02121603446230678
53.42687621838363 22.64013922090257
43.03115477149365 15.07305045603882
77.57691201369336 19.28371868252583
62.15121835278741 88.66721744078802
76.85121474998866 74.64947536849139
36.10477605524982 30.63426470011352
18.34653978322671 7.309947695983079
0.926067121753233 73.05935523968213
31.53252761179755 8.882525888465327
21.92791329179103 46.20553698415819
9.523592458116598 59.59125791814068
40.08981925156019 40.91734417871408
15.31701177008961 20.09131199550044
80.15190054533409 58.32049371327609
67.28823691233023 99.68697447607627
68.39064616575371 83.87352959316668
31.68779372557786 48.21745686991372
11.79951997908412 61.42625080609523
42.20600805801977 83.56781507531841
60.74435539339388 61.98718969223508
64.93890956823145 8.96536860212886
47.94637445343833 61.95873447840025
56.30098319372999 9.201794278065414
54.29908192386518 52.88148128870466
66.00611022919185 69.65033690396676
69.32098022699978 35.82494055410601
25.73980413105469 32.14237132966856
97.15999236222915 33.22704602814649
63.96392633086986 28.31886286539931
47.91900999684393 41.91856557374446
2.627538689011469 35.77675060839665
75.25293446864163 68.73403586370327
35.07107103392869 25.7645906343009
41.98237207046829 10.25103111001847
81.82612701427975 12.59725828750393
1.606854861205296 75.79518020060749
