# Supplementary material for: Universal hidden order in amorphous cellular geometries
Source: Nat Commun. 2019 Feb 18;10:811. doi: 10.1038/s41467-019-08360-5 (PMC6379405; doi:10.1038/s41467-019-08360-5)
Supplement: Supplementary file 1 — Source Data [file 41467_2019_8360_MOESM1_ESM.zip › Configurations/2D-Final-configuration-derived-from-Binomial-PP-5.dat]

91.15900809979156 86.82210226088519
23.25284376463533 62.24478042151114
55.93557265141288 31.45240019259913
1.482940221874618 92.33316147464525
75.10442772360845 28.08462614459712
32.83043272519711 58.05436191447166
13.091106036078 14.90539609578314
15.06900227629482 66.77905554931584
45.65783882870247 14.23866257703126
33.80223791847497 92.60209255059416
49.67032697746541 27.98785697289485
42.65752394798007 68.63373548264475
11.04471998858576 4.862437909855741
97.27992002691832 72.03597830428191
30.23692593211257 7.523168561670661
33.32452327039953 75.70031262696702
66.50088362351197 19.79428034850011
65.47602622937332 46.02823128722926
52.88874938802356 5.728972936386596
57.06802043108716 57.38723358478128
93.54293969645148 21.41476328107817
43.17236465412891 52.8791861866404
42.6045857807496 60.93260575441371
42.56561399485435 83.21930554762039
4.570313997603647 75.811510468753
52.62417908848476 26.81098604100765
43.94778841200046 50.6835053340998
79.32922761191321 76.38870950391723
2.449157723592998 85.85637820860754
49.44969454771737 68.55587785516502
47.20658370032017 70.60421156911642
14.8370390679697 30.68788947651986
45.36118200063923 87.73537899148202
6.389176754191444 5.514953727543928
98.29761342929345 81.62891967836646
96.17702063373547 74.55935746442556
2.954796435425393 31.23121961788388
33.07977673234997 91.7510946175498
61.5145478151771 79.49144854379698
42.73571812841022 64.41982135814359
68.84148125138596 21.45770579131086
15.66197966633028 1.635001221298745
24.99264297750679 72.20686191896353
58.46218134403724 11.80628896760393
80.00966726657188 66.30439850704205
34.65587675644828 99.16980073302962
82.36548420021616 36.37271895419816
41.88834620824507 63.68949405921874
51.72948308588865 63.91008782969232
31.13819965210901 83.7905889542288
43.36115109499012 45.81307381949454
75.94080038574486 4.5729953968678
42.8920745974924 4.061281195846481
34.3310703417931 16.30816072437279
36.22259590239668 84.43169555404893
34.73857517653669 43.07614407687358
71.88912214537783 16.12936094327253
16.09168682314871 82.6216192539087
54.46047828826232 22.0243488503218
96.82934150860463 97.18728919462268
5.21239444716903 12.11438047149582
2.521614842061834 69.83401202845646
9.017391839677979 78.29064956524883
2.93391729271357 84.8861401737165
6.499838621665143 95.49691802190992
42.76096953827673 5.100504901589892
10.91822214234249 53.57906373001572
31.76557982935225 15.06342946191863
34.6913776738465 57.93038028887494
19.27551924260724 71.89714987666791
75.25107717876934 13.49965723118057
52.80526423137338 62.38408396114321
32.23993384811297 16.00129421750853
55.91080895805513 32.51065519720682
36.8373264063783 15.10425005092711
43.4345961158996 25.25986385655532
28.09205409805656 33.53160910720768
38.79256628836946 83.17322545791147
91.54396267645957 93.88509710814012
69.25557004451052 98.23580754006122
67.40437485585754 55.46180090793057
64.16871076803325 14.43776999993709
81.97849077834684 40.26468772841683
56.90964236956801 30.98052740003534
87.93563639794921 51.17800086030788
31.60401265224921 9.22842846545487
10.78202193696879 28.00454120032252
64.05358747341185 74.6107484047876
65.4669610378735 19.97338908868134
55.22627531598567 97.40516172245827
8.749057614922068 60.99021854113769
74.10897792512414 59.71459821821318
19.95810297847245 64.05553897289928
8.03011067811611 83.69975802083897
17.21862218738347 32.27160585706383
67.2118742077336 10.39010152696983
72.10584233855509 52.39565638189226
36.38205751751253 2.420404516735464
24.25983778556732 94.45763622475512
31.66141379427107 38.26351539328095
77.18948642804045 66.27638516247093
12.66624616603999 40.12348768728501
64.37842876676596 6.726067723016655
76.56050097316259 54.9551703818295
21.32344757491986 1.570938671202383
54.08453718758111 30.26786967493363
28.19033604485276 79.86652385745278
76.64331775907444 61.67093890864636
20.9029488779982 8.155176927038282
41.93814921439323 75.88756224815543
52.58345662908293 76.13801954800404
58.21936424157693 82.86796412116965
60.70423322504004 32.21075113957438
1.804409771483597 91.3352565382547
41.27325086009249 26.89500563275276
63.64825293493708 81.55049667241822
53.6427281656773 22.77140824925113
1.729568302717856 34.92467597128525
67.86019091599719 13.44756496925277
58.61123113097833 38.53406002281145
10.22219519646215 5.390126980354497
41.26429925304056 66.93921053850386
72.91886227171722 94.68711206311387
89.8530969667181 93.68275953894998
16.16062729813607 69.42220232257421
61.76353795725307 12.11159134701237
27.83987472512996 3.134037113034602
80.22719032416369 36.75635258073483
24.51668663603521 90.61001487995038
38.48219911822029 99.16715090994438
91.3682288625872 94.94799784223558
68.03216758015783 88.71805161961028
38.83643382292543 32.94216324694222
1.341070017723855 32.18517200140697
46.35507726533738 33.29078539249479
93.88694501578382 82.11197963305867
8.966166015063784 25.29700212062377
56.86366375073665 35.22032910593016
44.14033670485072 81.1297054821934
76.18765421562013 86.17855088857193
24.25616359655017 52.50889458589592
35.28132289071979 37.14928322949067
65.25409183197711 54.94468769883094
33.6424572581335 45.98480297123881
71.23382793299383 54.12850499049038
32.5828746541911 37.76384250468669
94.8282042411543 15.28676452172316
28.02669609089447 15.1806874218431
66.55319441844497 81.15657110319985
11.51045931680081 79.34870642477043
92.83196281976629 41.09519836583914
29.72923133734052 40.09691402746952
45.01349118807044 55.60595281143213
92.68379154374855 25.01046365115
34.20014733866906 79.91099030103823
49.28670166883857 41.62569520258187
77.58686579101754 10.40427520157177
70.02549415217004 73.89595855299849
9.58181862994474 22.52474397286554
77.74648553733236 87.31324978132928
20.14927574514071 3.228642129533394
52.93937367286652 15.63589331137855
3.865088766756238 6.67674394791468
89.85205439747583 92.66162019557154
45.93660612267159 0.4580265238505717
45.2070380514159 83.97302845602523
7.318887703318827 96.21651788830613
52.11867852613917 41.01107289304158
41.01292798896445 64.29110563793327
29.82071351672642 62.48175684245679
3.814522506411198 0.09582334501401016
72.97561169770491 88.14268216000173
65.05319034377916 18.18101580310626
2.870741035553884 89.56612068788188
31.94772031704742 95.63951630771709
78.33509940684479 33.30545802503326
6.874602526598289 85.52858428999079
86.37325695817351 75.63689233747418
68.52027992946438 61.47739181773639
57.49262834492784 17.36977349687086
10.0110122594071 27.24661900419655
64.75307842781362 77.15224269845103
76.20776950719089 99.82370390200741
89.26380193546663 75.79332200095369
69.92943004177211 47.74593546434754
35.84768928021736 86.27152226788061
28.96725449370593 96.20827866757242
51.0553977249993 25.42524726662806
53.25546416628806 77.7263267883677
63.68188149176184 19.67146508442113
8.404816026955963 72.96508746011216
88.27778846492266 34.05506229510008
92.12284260624901 6.517977011548215
48.52348965707056 93.62071316690303
47.10381808136227 16.64583919511426
14.63662991723958 17.40064035915178
73.1577861931669 68.95868660477689
94.42861573007897 11.59408492242519
87.71523307794553 57.58795294307555
80.09378541798479 14.58949661927597
26.46687215473583 70.91370874894429
17.74676959418806 84.97043461819075
41.49343328814447 65.84074471122895
32.95705199939028 21.75334241917851
97.10466427613028 3.259823153583374
60.45380917749691 92.66304323201629
10.61178706621607 17.83786986371394
5.909679980565041 93.76633144716033
52.53364183450306 55.93806751066496
87.40083404358862 53.91543047942081
53.64023012703291 48.1648058824741
79.97698021045247 75.52507731441759
95.81166974679748 88.66234175318
63.12798310950827 21.68632793349757
43.3518465140287 49.77284718496142
95.12374259060968 78.06842787798801
85.30412000754072 12.4389532118882
0.6976461268573707 13.77046392825936
57.62429708306089 8.097072068091906
79.37090464609314 68.03893738631599
5.349296330900068 57.40499717302276
51.00294961490032 3.172219449022239
68.24849736104807 22.57056775244377
98.36238122096769 71.80342193838359
84.71094999699011 28.66361814858452
44.68836212339026 76.81519928093651
80.80304457717794 31.81024210552039
16.51713098425985 17.62609069810694
53.13746857735621 14.56809142444719
47.61633565505896 45.53944005074892
9.240807482567327 53.15372447435831
76.45232121649545 74.14965540266947
59.44151411022044 50.24650039821263
85.63394660385561 43.58241858134609
70.85861161640804 43.9569585963664
75.59761769684107 98.97216484034919
30.01806407340248 96.77379540128847
61.59301285017021 30.75915939826493
10.43149792507937 3.056513836363615
42.05827441967311 35.25625200761721
9.965584864711811 53.87946739653483
32.34012456223177 80.28779260838783
35.97217011679896 90.25509577399976
95.00549049815586 82.05913745119982
89.11498636146429 60.21741801257059
40.22678135832435 41.66711321052109
39.93599061119457 14.21631491898517
56.33299636154835 72.66924851632348
73.02544324107582 75.06284133599394
12.51588389999813 60.67935027524992
37.88327759744416 36.48718130925962
44.0885452847165 22.21812451557604
39.25685231251656 88.16613729285878
96.20160303525587 29.65522782826823
88.37050591498026 29.84422851186804
78.70137531442113 35.15516951741262
52.6150227813603 6.769780682047207
9.857319381092628 37.35698109937579
89.24815109194363 61.31170743851779
39.86091525621911 69.42206574869326
39.95142430846838 71.54720355248935
76.12216322786706 83.4244039390891
60.19313723920596 11.01502730380492
24.8378976723988 19.69613744061591
96.05414539997614 77.90616703850772
30.49282183681089 64.14913368045268
13.61706560583694 51.0343834732185
64.44488367751883 98.10626504431642
28.52313430092352 55.34703049892491
3.341189983782824 82.06167765044532
77.25549556241617 20.38910499889262
60.58390541111553 41.15031995987704
73.81286921105499 53.60979615091171
43.11777170766655 22.25415172809763
46.53138167769377 45.63139496294635
37.08461933652829 0.4096362561654872
56.07507061841117 46.02082701196568
18.88958341319712 56.17194618997585
41.62409102934622 29.64928915969265
98.08477986793787 74.73233156637492
83.47304241543598 47.41243776167164
46.31553086436802 25.44420578136264
81.17314741790034 11.882598355204
62.89029375111858 33.85449606600996
90.36605085126023 72.53666747175565
99.61492486864998 63.74586487327628
92.59393072538688 42.92755593739422
59.35897680477436 92.42583523805349
67.91406500360046 63.19623557468528
69.96651993799935 58.88071619414205
19.97087618978733 33.61144802167867
13.31613979025448 90.29304166728744
70.3333080012755 52.55659756398446
12.76483205149966 72.38675347606829
84.17727481404096 71.73185710414695
69.10312223320184 17.02200457443828
4.517475474850984 79.12700862281982
80.89567607137386 48.84210960218038
41.02930967417259 73.16499071796886
26.38635374567953 65.79295331908536
66.50433729483701 79.30665031940266
4.330427860182613 39.54287805636556
70.14749028564115 83.10758887647685
67.41467455035681 11.42166609511962
85.26343223820005 50.17551979354788
81.48464542281602 22.69050703326757
15.60353464597061 96.74914620422219
23.60130898519927 11.00323938069855
30.00651363083499 28.60027371292684
17.01642853144608 13.3869408790551
85.25690043943089 22.37289174841391
8.938358021679804 34.65616967079312
9.172221736057008 6.606067851651741
74.24325788114704 13.07161787867311
43.67782183573867 71.37373348871715
39.64534891131434 86.32627789098098
95.43824913120284 53.42539011102816
84.59146573370901 10.38338670191554
79.91077964746634 37.78767695804979
66.99371989541741 15.03577871050762
32.73165021600278 77.3784530352995
35.31306389354769 68.65048393596004
98.94621527699437 64.57904706889779
81.18280054351115 67.69782560105089
27.45185566925798 11.43892675385381
90.63317224560767 74.51036920716123
8.448857085875606 12.02036306997605
1.515410940527521 96.12425959680365
41.8638381515342 37.18813317768701
39.82782189188424 7.707435814021891
21.46157594571568 48.90909783944385
11.53298599764207 48.81017054783381
30.36582247437153 20.60361663116105
24.24579908654968 80.18193095163919
11.70083649972121 1.691681274510602
42.73447669607692 9.374872022122872
59.0386315292843 43.36648075694703
58.63265760470851 14.6161386286236
75.4077293912647 81.47673457564531
51.95304176129436 83.13239203228629
89.35661645597338 94.53624152988017
72.0629463802137 25.7871702165417
25.89822745043097 18.20525385110432
72.57198333515296 55.89166745818482
40.54133307846708 60.51990974388487
49.03275119948739 70.59257341133724
83.0624927615558 52.06053923255383
90.64835151718107 17.70522140750157
73.36962868490842 60.62637773352277
60.72847446266329 31.22417145885885
88.48874260429251 36.20291691824944
56.36345614048543 89.35856914532744
52.89989483528182 93.37677585237152
98.8256771554824 89.05011377666617
30.83959341353102 42.75179998444077
51.21299257700121 41.45701981103932
57.19136059575825 26.7142143774776
75.33815554205738 3.679079011413822
16.40482912764563 38.14878210941534
41.66305523543414 68.5065085244922
4.969955695514455 54.18241276710095
87.87891303492451 74.32789425956668
97.94687309683651 4.894336393221147
16.7798097196947 64.4858164065253
13.57483303592987 84.08756010830538
64.58217400962319 61.42174971822079
99.47209017870519 81.46414533156127
37.06348893587451 37.14443950270823
59.73787569800562 55.67008822207915
72.62233580674166 48.86674721471403
63.09865997765571 67.19325589826032
14.97097359105199 77.52095993002436
32.17970228807233 88.11143457215616
14.94956124437135 10.19654264434414
16.3824730187505 11.60881957238757
32.83457227599301 53.2848612285356
3.36667772058087 63.04072735512137
40.76673277181911 51.43210152809354
66.38035435556536 73.09337771121906
8.36101153680678 87.21535229812933
86.12865242091897 90.93909661886107
1.891390249996546 15.65951946527739
74.38386948205002 72.46981362588834
44.11394288922668 35.13249833388908
16.39417329582999 36.00824424655254
67.94235998268881 96.90498253972819
42.96224110012034 74.28381616401893
36.08414284882392 71.50271457806815
83.79122124371032 99.35042635842733
7.013704931506464 24.57376879964476
11.39125218894324 52.73699573380639
7.114869213844184 33.53851516277966
93.52842606736726 13.54057970111747
83.42714761042768 43.72146369403178
19.83501267968683 85.54965633945926
42.83312881527844 90.65075263029267
13.04601506906373 96.39199749450974
82.54415259353637 95.65129999112533
55.52169079499101 11.87062437284034
93.90243798283413 7.809534276154167
70.94392251997 88.76895351631939
78.23970913324439 71.56084489306429
30.37624015430366 30.44448305314034
74.04744971944558 68.35684772772788
2.999007549434713 55.03714705649288
45.44293564630451 24.74760787640911
62.76244141253791 41.25461320043939
17.13258387082126 89.68973027824752
22.96463345795391 39.98536070416475
36.55894676310982 12.20980072959972
53.36213416119816 55.32491069802727
90.15440554043229 29.40947929104608
62.80072422947704 58.08445815954911
62.69609588728381 98.70338557248233
99.90617022120911 80.55049053515107
22.4420547080172 55.04122677372175
26.26803248222476 61.37448216578112
28.25354782426501 42.26751184807684
73.64289566936263 42.15686797190396
50.77029173408001 63.56060782863626
4.847171118518714 71.94232658507305
15.17897728586961 60.7108565445693
20.39747229810042 65.81704412450945
88.3968812698247 17.50994822752566
78.25430917143991 47.38485006065815
16.32281181757038 31.93654885952678
88.21362978585853 76.12783376641192
29.28046700960527 52.15556282775939
7.180599957317205 69.04652730671651
7.689863208583689 27.82041781758902
24.12291529695505 36.27200213600447
14.11287277334531 88.80615198277563
34.24612906546538 75.93024349138197
44.12755337557083 97.03534208466259
98.14517110872855 23.42628166317946
69.14152105705584 31.07413998007916
12.50737012348645 70.51793584266176
68.75001425715152 62.46639888203156
19.12285964207244 61.00190695026278
51.51425555799991 13.08320238355534
6.289145533433959 41.63744682375171
91.7311360551098 40.945467969369
77.98622033010122 19.57056324621436
56.37715457629456 61.21130755657983
52.70276475511167 11.70109094392051
2.737464723328868 65.71291733410611
51.9556013234119 42.12089901190758
91.11608139046108 55.22641775883207
71.68924497904051 24.02697774372487
61.62898888487128 98.49505103221024
36.32610278603661 67.06363552071302
85.39230698839769 64.99749544924831
2.566654536503818 46.0513372569775
33.52264147216082 68.45252282806656
76.28141547637783 37.29826840129657
71.51222631227715 61.35920071535983
13.75428110696552 24.46452720371586
92.75795564855004 54.34243001177975
85.52571839752804 41.67680806152875
60.01291646772243 42.87742609840929
1.744210144679874 48.84878808418654
34.659684558268 65.7590433971996
34.93894747819695 61.79294044530011
90.75148353165835 93.23356529891649
68.99495617253825 94.14866244907333
64.74193540823387 19.26872814341893
61.06505764319154 87.43568628376367
13.52025688903429 98.24252864638594
58.79436059638556 47.569137373875
41.49538171618327 52.25884929460845
7.37732537316595 12.04858426561893
49.35806824148611 36.27063752488518
37.96874279582528 29.97467660495989
34.98961534829208 89.9677009077904
44.83598879606832 64.21678057527679
42.76529770647677 8.340648218379279
14.67219099270874 80.2096824733655
98.04991429312736 94.05788200481003
54.13972717938777 9.316388692801924
15.9502745671328 41.85039542545403
58.63887551086854 70.47003526168332
92.34063881801058 84.91038436088341
79.56274780162772 56.98796618223318
94.91946262274676 54.37141125851317
78.91057860709498 83.0027519648411
37.46936670614477 2.237359864431434
98.97161995261665 97.7310861917279
21.54830402500151 30.12002420461328
1.429840468840509 50.65519144519529
3.602832789459624 90.46414506783135
90.09756758352927 1.23944715791323
75.9603859086133 77.72004559022145
17.51706758640133 17.15950960260055
6.211744806430216 36.32970628061279
86.50519162344077 80.73353161471815
42.76771973482597 6.231981795747789
98.66194075201426 7.577539122295603
5.488191675045526 2.367943694444079
35.88800409792838 23.87904958576132
5.141165262278253 20.22443432163873
36.90899767546858 45.98148978261257
68.53047768142186 72.51351483049525
12.53914156690605 87.24494648671735
5.883278194635237 19.49692393338474
24.93640514145494 2.901125753345112
41.91640000309492 61.73418429106926
97.9816139085238 43.27212778449234
68.26370710302456 46.80154528415988
68.09619406048755 64.18374564674829
41.96068454347637 94.54971708150012
14.71917658687393 63.55596860632284
28.7787898056091 8.661138943057328
44.26257677154519 26.04141089138743
48.08252678855245 44.56465973733814
39.99208887523908 64.23980484943451
40.55633058919222 95.81970784389867
82.71514696214514 35.31006101270846
95.18156448738387 77.09546179573098
43.78254851278847 0.9152105452202027
93.25426863175952 39.32149667391531
84.17734584216589 2.371044391678724
28.36104732919665 88.12461032710904
21.9789731138494 56.8632449326258
5.299562962633576 76.57578846209763
2.251977447795331 82.18138597902001
9.375979957204056 29.26642000133851
50.48755566245105 68.16434289500751
34.78328691843511 27.87494323529905
5.586229672826343 18.40792884299801
55.11953431873299 46.52731946751157
84.41137826793631 92.34737334910714
10.55592704177255 13.82735638002459
61.75164465943907 33.80357635833617
66.88165505951289 52.91338670343291
36.35958252121493 99.6086785921824
14.05570614146884 52.00353064417599
43.44483024711816 21.12136846244959
65.15064726813289 80.20489834989124
16.2001768920707 3.401757340192666
31.17545437965815 16.00463580939719
34.66722685475315 7.276609913779668
11.92604384085739 30.7659398865419
67.34946743676396 84.89390181912226
93.41794562508343 24.21477111296677
63.0673260687084 99.72457664766922
74.65620215585358 0.9734957108499461
83.63452945859402 94.11821397202954
52.42628985039386 43.91130271149292
0.8610768361685551 53.29876238767569
11.46568000689623 94.95536906015001
75.29309277378815 37.74795856682894
71.87119902620846 59.57271949192418
79.55656102124698 29.13434237507502
89.83746989734624 91.62133138927325
81.41193997489528 81.75932285011162
17.54075097546805 29.34562028739148
63.2870686584505 6.516838261145341
21.971729967746 77.09409244343917
5.147816369871641 24.82722034234658
92.94995430202755 38.34813077027874
35.94849542756381 8.441068164112824
4.917085930106397 4.04436421905152
77.66847033258011 63.35396795548731
1.886356531455577 22.53459448334437
97.25449560431049 85.66032954682423
18.38916220627907 52.35006052279411
95.2842121650487 87.59078700146731
83.69133608212597 72.73222628108347
28.25467174816408 98.87369135009763
54.67708249579875 83.85095780167292
40.24918346529503 99.74314781444585
79.93381691331794 25.17040487714034
20.41402786438455 1.113339336059599
38.61549015385258 86.04951967385638
66.61309929434029 68.30629779268244
23.87804009834706 54.25335764621344
78.5147843508841 5.004441631524027
34.97850795250834 58.92007701970206
70.473032154432 12.45681584575735
59.14394557484366 83.36421568360286
40.9374320790614 33.28013452636218
86.10064954293526 69.74086264134058
16.06956084979159 53.97881840427696
82.13583948078936 71.86859069574622
89.67801603711882 58.33689178063284
14.67037436270532 51.11268162865995
7.681703444229262 7.361974172722094
29.73408975094778 24.68546248935693
57.79644311482383 65.77090534533029
90.54960164180629 4.083084872401471
22.93536684483708 54.17248748308202
97.57582452876878 9.263207792553544
12.64377057149773 34.7610956148693
27.71040053119939 90.15063511636431
32.36828234807393 25.71587746388482
38.77219170528245 26.32676325406786
70.59735160140931 95.82768825159266
78.57326862474046 72.57299815861217
93.72574397649581 37.56508015406798
6.072034478029897 35.19085660403454
40.97027218844525 76.38872638465025
21.87080768011669 6.572026674984133
24.61794381461008 79.09768765748174
15.89439966016342 4.426594743127231
53.63563409274281 65.99318918961586
0.07155057915807847 54.85181443340575
23.04295012184297 2.896997927709357
34.40086572397548 37.73180777968459
51.09298361340811 52.44104893927377
56.23001496465083 59.02208701802702
48.2904676089162 72.31391970281416
29.62954487783356 47.45509958098967
9.157703924902119 20.41806214354844
33.72082002210612 66.13644713853647
16.51747031990275 94.28049230322928
72.78756308080769 21.43910428646981
98.32293960163804 35.92165513483455
60.75530902799809 72.78267406068613
59.40986111531412 66.60140976383809
61.98987859758962 83.81955859339477
33.64751365507961 24.42828223981097
1.614341709053924 21.49814162033559
16.9798985423569 92.47832705848901
60.78943429265858 81.15431416476454
27.91784218167253 76.17375867215405
8.028733210764837 31.97557011876474
97.06904715214461 4.340665954406642
83.44438149298678 7.417533004293621
28.92698311363191 74.49053515084991
75.58886714026112 96.15521460164756
33.72663871533722 8.837292278454955
59.50951612476613 37.99313510084298
78.33027088286778 89.49796974298832
54.70469806163906 82.18724543852258
74.05911860550043 34.11364794560967
26.98849748290684 89.28880971530319
88.18913832924009 40.7995440755068
58.66874471481997 53.00380256993085
50.72350406172563 22.51185622707917
17.36467305946846 19.22980277136789
42.18750406458265 81.12343407649162
0.9761249131012976 72.04042238339854
0.5657831698365549 89.71667154961604
15.27837631118162 86.25902196103824
42.91949123683655 62.02149727979875
88.94612576392919 9.907851515825884
38.82092351055061 98.13403027782529
50.63337164405442 43.37974066733931
48.90238891840987 42.61121209503881
0.1802700517643927 77.84936171172286
89.93530626608533 31.40074331424723
52.02791283858165 48.99262103203899
65.28408345241972 87.82979567398684
90.73860429318242 28.5186133208684
16.44347673245514 71.23584983155941
34.06977657593252 33.39994755958209
87.33044747355746 86.57390041095536
16.61096925230906 44.47706482083197
43.81814571802199 38.00282958622299
90.89827474132829 9.101061109712585
42.24466306207919 30.52397594256419
78.54887563865741 62.74680606926607
97.88909758762456 2.681313382178902
73.79702153095488 8.623949668923222
18.99561754142349 9.235084753268984
71.65497700193511 63.56155071873314
21.81382836848753 99.56510899226946
26.82262693842748 69.83539712484914
7.175662050898248 40.09070371634742
57.48851044982467 40.09773034011956
54.17647584103813 19.18601671587689
87.85251094869666 56.62332301349032
23.55771542582222 28.14217952918077
56.72270543436251 38.42035507056102
7.117199724806857 88.53713466206577
48.98488657789265 22.07614592925757
37.39328769166767 41.35946589883219
48.74571243167826 18.06465359022897
20.11396714183722 57.40206862493151
98.58222305014688 8.597734716618707
28.89652572439251 38.38202189329442
31.13046500093795 41.67065899339309
26.67911376298075 6.210315849592326
96.55432166094822 18.78359877204388
29.98330877330124 21.53011216589591
20.98797611687003 77.32529395007606
99.80308224130114 70.51449470671061
99.60846845214598 39.11215302679437
50.21069594830067 5.323820010141717
43.91051187398117 92.45765982111557
69.65133107741518 13.15294525623914
84.15261075666002 52.06223730144551
84.83791750204134 99.08895860581892
89.90152595006847 88.43907191150606
40.04027969030074 72.59379638171882
0.4521853594025736 96.36651004271593
82.18563742277838 29.34105712520684
70.24477701387143 3.092457322453565
42.00834680020908 18.52515468039106
31.93798832641929 2.231970973127509
66.80838454790062 75.78910555361226
78.94559175561494 37.88443143372143
79.00893894225376 93.31042024538
95.71169479207694 21.867790403437
6.297822300647258 44.74083293654564
20.82539852608759 11.40615127318321
44.54077678640036 1.672720382525307
44.90785665420795 27.79679033649216
54.4989086523501 98.23293577648924
87.30866305804842 32.51633024753768
15.61289107875505 31.33699892656658
25.97357581735473 17.14105689775618
16.39187893792207 7.843923279559527
63.25923104549626 42.23688056239936
66.616695721984 26.55908466581965
9.391542948141238 49.35161866839342
36.47359757622328 3.993585308520398
79.17325333721313 92.23227655733102
21.28016907957189 65.52918053166501
6.284989228687506 73.4375921392964
98.7846638996738 76.31938629026342
20.92633123006416 7.075358247902721
60.30899061396884 69.50769654357302
74.50294825692346 85.15573828524882
58.81209346678907 1.705116284948384
22.24881854469967 16.90551415910863
48.87170150932938 12.05222976047471
20.81971256754874 64.59401164462733
98.57575909730546 70.69264694119063
79.27754302606614 59.96607129426699
39.62800425649854 46.7165985795259
62.05282503570051 67.44787761357833
84.54639234427333 93.4740887606261
62.81788953042331 39.39625069459125
42.59257395585826 79.57913106243196
95.2014710797941 36.07795280522936
38.38234030716306 77.17229373516676
72.68934252058985 29.52692910784477
76.17289527013767 90.06409340712047
56.94562163709781 90.97341829837758
96.78577077660309 30.57964100603301
30.49053987233654 43.78850414271828
61.08335182793818 85.40431325169305
88.32817570538631 84.03952736707626
30.72718539081619 93.13996921009809
6.214543449106954 39.54259104025977
38.03334324463373 33.71884912704428
58.95624530107974 81.25037012100525
21.6575001972697 13.07763396478053
19.04825179551561 7.078198354676082
13.37343326038211 47.99905750856745
49.69653218036741 55.0547031666821
25.58486070927194 78.79107111174147
15.20847908871968 74.03531364097927
1.632386920373407 3.61190025492235
74.81341557096569 55.3040345117664
65.66040958678182 77.307631408134
45.16481899465347 35.20857549177362
82.25878275966319 41.99589244723457
9.124738140736136 5.659419594786366
42.62817742615347 29.47191592705478
44.30906728681097 60.35628033211987
86.63792591380886 66.84280882972925
10.60036869240446 11.908640711379
43.83370942628446 23.19540970415986
2.937534370826598 15.82678955342763
68.45573537847055 11.72607377039551
62.93953097878063 59.13055712031876
9.135937870227025 0.5075797898106369
19.69855227328018 88.38636052916344
6.37065189194306 43.68866936471083
6.958312260476449 71.32719927160959
43.24997302546339 44.05388730761064
74.8533048294655 6.431268681062469
59.12697861539096 61.67352555755298
69.1415866128585 78.09408810294843
92.05618223790795 80.71495012798462
36.40797379186918 40.89989461817704
99.78899836898711 98.36964331453716
82.37363496992111 1.922592563587589
33.58590899065211 54.10565833066958
37.61844546562276 15.86927312701257
30.57526350873396 25.38099925612989
0.8303156661030869 51.50496947414553
67.12628344999094 64.02210545854494
66.60371188581175 4.373107204702997
98.96164995563403 75.33094518169221
40.29815163968877 49.61431566871554
41.82145718236504 48.52523086605692
24.74369557777132 20.74286581488757
29.86434759418155 5.669431041820688
63.49061046786498 69.02742257007266
80.34359456199502 22.41008823436863
58.42774481608361 39.56450519058343
17.55388606383107 97.26168026640045
87.47648488229298 15.56051893473062
58.65512311833187 51.91167213614077
13.61272505995981 38.50124574484933
0.6210748689664133 6.660691440962298
52.66045993802275 66.46583019286511
77.89626416307858 25.59717285011916
80.86088638452112 70.27487956433835
55.19265088133758 57.44448957351216
51.26745512286852 39.42273891250428
13.57783355774897 35.3618966941077
5.336734586680492 88.20795510253033
47.28797865600252 92.19483548324534
66.18269975008367 39.48192851614574
14.540755979271 37.04365680428408
47.32518449960582 57.23019535438874
52.16581810912196 35.5766230620726
93.35880213427332 72.89827804483213
36.93460244098926 91.83114028560439
14.31107075209597 90.95309808896609
70.53382030089318 57.90434776306312
61.26204575990434 97.48581228323646
18.35390963227625 18.83383560732793
38.67540395472834 15.56321680377614
57.0010281370202 96.74223423814436
77.06578113645533 73.24066378111048
48.31538647207583 15.23468019138515
60.89693051212622 96.4773611393622
42.7331453155813 1.161175093781553
13.72426695310681 63.13582476685513
93.02357606441679 34.48464433637017
56.30591905158401 60.110146841427
69.10525260072247 64.48765580317041
96.00189112450546 22.88635372720946
80.08712386671149 33.88515794709774
39.01771733781129 19.46240606332948
47.87594988775185 63.32169135484418
35.36576132687919 35.95892669130627
43.92252930972682 3.698196701372657
61.407480473261 19.33672620462352
17.87364316460982 59.70426674913126
79.87241646486802 13.51335619351385
34.78699545606827 15.35870855157454
83.3955483798963 36.37799838191581
76.42981852135664 3.608038931816454
34.97938877352512 47.63005519154218
68.69024785219244 1.989262311732001
28.63100526719782 16.82539577861829
73.3737302215789 30.37143469883236
8.961273530428082 11.06440370060929
62.18703490306457 89.329270056575
63.3787856091368 28.5474559800237
8.196999933412394 60.0607509125523
5.866724865952497 51.14681495092202
26.16074522660065 80.58771613848133
14.34760830908576 8.511007980565743
29.53720793014476 6.675269477436664
89.28086937041154 80.32180536534763
97.86825976849178 5.969355811159748
18.27715393091367 34.86920167905011
36.19334139856748 91.18117048898669
84.08534364018537 77.75046377517059
54.56783103696153 76.32437688862078
7.502124867849353 64.90374899169716
64.15519485145003 50.62730667581191
87.00507000308293 24.39327877472383
91.22157934915215 82.43983721895695
6.301901127558368 76.36393316793031
14.08578042175802 74.09786923144939
25.77969006300115 25.16041005472154
6.189461481981219 81.54631455530296
94.31168131432567 74.41469864454925
48.23951568662115 7.427216522497411
30.21689824099445 84.3811139572335
87.05668049998562 58.38853750508226
9.796233509939762 82.91704992891253
80.59120212149624 64.56637819196764
51.67853261622886 11.99852167576544
68.17323648206613 78.41655277855631
11.52200745235546 8.11171889941915
2.946215511550746 27.9732947716202
49.21705385615125 25.07033711506666
27.81707668195356 18.37247025803705
37.37380211243268 29.03715979473245
40.49015095531433 52.45188291515004
21.48704602599819 74.23603586117783
56.65291826885021 1.378893047161771
95.12088112025778 29.55074045346156
86.71790970230468 72.55971054271006
61.16807909519466 91.90516303590111
24.53262937274304 9.38646060617323
86.3597095386348 85.01601667345489
99.85840410865075 48.5720158176437
63.65039164096876 7.509550459001968
67.61078661391048 52.28411009253515
64.25906623141769 10.58289469756842
30.18786707404963 58.33512279995372
66.205714311123 0.4401517203841961
30.38532403053456 26.44255810451317
18.52719530642629 1.81401040915925
46.57517373498557 6.567506944212711
51.28069483239182 53.50733425353543
62.99264557379504 91.3005391562258
87.35343266517221 84.52131721576887
42.64060670448531 20.36542096423781
31.05345538065133 0.5473143488842827
95.43655702034521 69.75921369582993
58.16674554878392 71.51057833812203
22.57282731106175 73.92090935285597
85.9105650724109 25.99278000962122
15.13316954279848 6.439873279148347
48.69827421569424 13.10791918749619
12.65232665102999 35.8331067450703
87.77805661485088 66.84355798064536
34.5665870675206 42.09985652868119
26.52824688941785 99.88714031325388
93.62409806703273 46.77614917384824
75.11249302822445 31.01990750430902
93.04833651271132 68.22487380227881
53.3353785627361 58.52510647473854
65.56082358450723 26.92710995781311
2.066158862399271 19.65661316041273
8.79193233809235 47.63146158907419
43.61356329559857 14.97074263267116
77.45691923504134 45.49671071886613
68.69489357617908 44.06902244968704
42.66953680540384 98.26697982876473
10.97191476758247 97.04793667014732
5.283664517311563 40.06953296263865
83.08107068575821 55.73638031167415
28.17646182489607 13.07757692969314
46.39789813663322 20.75245363945471
86.92203245465849 70.63528265695385
63.72780440554842 86.94700425901981
20.21625120979755 35.82300164696096
43.81225331415721 76.0055388964509
87.72689780113869 13.69485795630009
0.4792993625923523 17.42620234369008
94.76764031993503 88.3930415093065
24.11038584825323 16.99757228530941
1.705621568424153 6.357932868624996
62.98756318462277 84.35639628613211
32.95378559466665 73.97963927796903
12.61050711640698 61.67609522359201
23.04303394456694 18.54862465336147
16.85256367286399 51.26595085073618
60.80799105302454 26.86850573035009
8.354845329467164 99.84369668359214
46.72658675978258 18.72080582933293
80.5418316996375 35.74286776559274
91.89834581420995 11.86697667076045
14.49206773854492 46.37537684821613
67.82339357883629 36.78822461833232
36.24397864037115 29.2993956043698
98.50461067033895 59.92864824026147
6.901870278342105 80.72490987705427
42.68332015546577 57.98933178277829
32.39772712997451 64.46998647635648
63.50078522314176 72.87345351798871
81.2695294563119 17.83473933819846
58.04076759489013 57.89602929152783
19.54927907209572 91.20545644244584
19.91197727253102 53.50307091005092
78.46139748682778 74.45404791045648
93.66099082135194 43.05514186188901
60.36038820711186 14.58707893280281
67.40925918679143 69.06895336125945
32.65884250556437 60.17208460277461
29.6729534077503 29.64757878754356
3.721432517078877 15.16933550050288
18.95065216720165 82.39066406292075
2.402437934593869 42.97813413202918
79.05165923714077 14.07557648204418
25.29263905435898 91.45881576248867
87.69720725401096 41.66577484496801
30.02423436425355 66.18222768666681
28.55884787782584 47.63574968786547
65.35859954541786 79.20549463066206
98.48600835477758 29.66710888092546
29.07664723467041 88.95263884286406
39.60615807196567 63.24646713983515
53.54935476122379 26.50844272589845
65.4288901507369 82.99100807023771
79.99900147375456 0.3674347729248622
73.69371784910551 61.65870982925606
79.64377849573141 12.49687117042319
32.04772420274035 91.90371682382492
72.50939264245896 38.25716455738143
77.20628598991816 76.13593329474492
86.77272240018759 45.46504779626853
10.41910418038839 90.41817712809319
19.51437849638939 84.50287092943209
41.83145180314616 51.23556925874789
40.15858690243622 56.61785140340921
16.74743222893712 15.48742167881108
34.84390452356088 8.44875426501007
97.45558543774811 63.55748236131087
18.18588116151722 89.93774680116968
37.45998130993464 42.43164938620806
0.7571136922286744 48.73877036725523
96.42436701024168 59.78438133316782
39.86035717728381 61.37678880084631
93.45711052362111 36.55634630910884
34.08536172703592 51.85750498303693
28.18786370948408 22.28924396373652
7.30500518398782 20.75294995626109
23.03268541662062 50.42492212813803
30.24203076270965 79.22390419211592
80.99953273266325 98.46219993878873
89.12668852860656 71.09420963489104
33.0891095291353 52.18789182843285
81.94006238399521 44.9841359203563
46.80060750141715 28.14233799469177
82.01034973585115 27.70305319118624
23.21512717127798 66.19681185253533
66.33447679882013 84.9110407210969
99.70534615432439 18.22081940228544
21.01548344815436 3.838773266607334
27.10653001031543 58.61377293893381
18.62630595444758 15.64599655581799
59.65918304794532 54.58460658799812
77.44704208058216 74.29069852983825
29.91363211131848 61.4142597374727
20.74117502499301 31.81745979198696
68.79926918791593 8.921041447884701
69.39069721719635 48.60758364744708
95.24164549523174 99.49279064292995
81.43104607397515 63.88549564827044
32.26072173252764 47.28979171917807
79.93360865418539 55.93710968246125
80.29403809350218 24.21708602449328
97.6524871132786 70.06886518488339
41.65008628830029 86.85460392171863
1.841198618118943 33.13621674806777
79.86095582624726 98.47801764219743
81.85597330939328 34.56849855377163
66.53926973367976 89.80279499570966
33.44505427213386 69.5943607485962
70.55233147637966 87.00781747554683
35.79920688886896 17.19054078342296
46.26211500524483 96.01162183693926
22.78759574394056 8.212078578126656
82.47295771719564 59.63313261816337
54.64934864859153 23.07599320978766
19.24189913374473 90.18902655768427
46.96051179791791 38.52256000626471
40.09271218576528 80.55980516913104
85.95574065828836 65.92134439140214
4.369744080830547 96.21480811643372
17.15745840010051 12.35364713088312
3.834313152623428 13.34972080031256
66.1998384274969 6.199502296217184
15.3225315922115 75.77087906179037
9.898076042358369 71.8427899297883
34.62142122881639 1.839477645848548
54.23901493839112 56.94523965542088
74.4631363362618 24.25249481202946
32.54657980371589 50.30082870574214
17.93377242906358 64.47268230592104
86.83427333769619 74.56001706512448
38.0796046485171 72.49404938029487
90.73810557642742 98.06359292327848
64.88282276907132 85.83464895683851
31.19645430048834 78.86857877738122
26.32976739358622 53.31771568337166
58.23198693393498 83.93343082963845
52.32828985687976 58.00133265579373
63.91229504736496 39.42227202282255
77.03326600538416 4.538676893346958
40.72399149326576 78.69310623009819
68.40871045158134 55.89494854532052
19.87602974786392 32.48583676409186
24.93826356781897 96.55637266115613
47.89971902149841 98.40942837266356
32.96263448233864 10.91673954830977
4.445957891736045 69.08685277482888
10.29515725027285 52.80938481027107
63.89168968749987 85.93938361885974
17.21636439279373 8.268625965753907
30.71571290538392 53.72036491818708
59.75161475697143 70.31851144208089
98.19487279798572 27.13422472709948
39.57808656138437 32.09400639647875
61.6500432373329 41.27841378104026
5.520084994542701 7.601981106466791
3.577583942922633 91.67725151536149
12.5732506746114 7.964357683405199
94.62831240119932 90.34504993654593
41.64072632311704 57.84469047081399
10.67359844983376 55.57035967701127
18.20755026641082 54.13698743484566
81.008125513694 82.88111157326411
82.61503611289194 51.11701450537852
1.972301114249066 97.92394168745737
15.02937928590394 82.37945035311739
66.18429190312966 34.01851930769056
66.77245802844627 8.288713910407585
37.73166489487725 95.49121433221983
66.99451537612174 31.35449223673556
54.76495263984546 16.08919411851138
39.83754800074972 95.03557902439286
31.62180043475904 69.44918022206919
40.90059256058775 61.557587033908
76.82334989650292 8.334920616630079
1.080345068415371 23.27209916059414
60.89957274527617 8.298706483706635
51.93783120328993 15.96339380440927
91.15175275817084 53.30420041263471
49.62813188407561 87.98223461303833
72.26914930127337 95.37604052306553
92.06182499054916 81.77409931865614
77.48506127615725 89.00843607229629
14.07411929805423 96.06545650241337
38.77784686191049 7.149996602761937
10.61217963517604 89.38145783571964
9.867734289907085 39.50845185183593
85.04124523705804 61.28612717592224
80.67053074847121 23.29808648864293
4.520508544567364 66.94851921945612
16.23131599929063 61.20138949775336
68.01265898372436 41.39944378652351
24.56012257438589 87.7413472764166
40.81694069684283 69.98596474009004
79.73267216048717 32.04988742307127
68.47337922113668 3.816729911335559
59.15611783932691 86.53439145689764
36.33328972568706 50.00031013680874
13.32503760864815 29.31786084807242
33.04840277488282 83.55210380750655
96.08850886446533 68.98511754745539
44.38638423212814 96.06635380640816
54.02325824376928 36.68753684508227
60.87045312402565 60.37441218544505
57.35986178158482 64.94892451001081
69.52706400392061 75.93727828219716
42.99104664585479 59.04479764262786
16.53084464864051 58.48215646304788
80.2395193188723 71.08429345957821
75.31290951167068 72.79266448629321
28.7486353669739 89.97022968184341
69.58961345126058 61.74989232614656
46.68519252177347 23.45934697323815
21.36509689223723 54.79781455546036
49.37174088789672 91.36027822480831
21.66054013680493 91.71614717685617
93.75630002637877 1.843495068948366
74.73652527141515 10.31549747872598
49.21412806645761 33.12426392762356
2.338008427018008 73.48892869760731
73.78070634568861 23.23576718778714
4.581755438691815 18.17386684654522
52.47545536567113 82.24414359163249
56.2677893404776 18.61629243683006
77.44870434720615 91.69694888578228
39.0908813736809 80.27077362486305
71.77466939845947 8.799056307973187
77.43803416213542 42.13823688799129
3.612159280905131 50.88371557456715
99.16982237935623 52.35022232893159
60.53257135307601 79.00091533703231
95.32136486434837 49.65904689432051
98.14809586501173 88.22620635990782
76.58624192228066 22.08317616941154
91.78930951577584 9.714857847364469
66.15377744349941 48.77276488954779
87.84993168428565 47.38637860457934
87.87740202411335 3.069677170615917
45.28405929020843 25.75612367136645
26.57835060663252 78.46901129990535
58.9289948109681 27.84923014001388
19.34240308987232 58.15379293658606
45.43040850642352 6.53395655356548
73.06549298830534 47.82255078524729
98.78510547871761 35.04532902887445
4.691510102007315 90.21523937470398
68.93827427348961 36.69704816690255
58.35290988017131 50.72544776105183
44.84541509284025 18.41381404442961
78.26957286360741 76.28670201154389
56.48596773310167 77.05706363917386
27.91196184209755 36.71938929935845
52.48098256905128 50.00430246508979
52.05519306643099 61.8659439184292
52.55156397798648 17.75613691156722
90.85446829937008 37.88405621584027
53.08952828230488 83.15348558394184
80.00098291383605 31.01859907491683
83.93296357784165 11.21088729030408
24.94495409491599 69.47942748364804
59.20659772943553 62.80001990683224
23.26406019339672 85.98574367733406
47.86516908568047 38.80332883868655
69.87637921739685 0.292850892874031
92.31507131830013 62.20269006716029
67.23294182349564 0.6905766924960886
8.134800795640608 20.14208436366871
20.75465187067548 99.38539373268134
97.0717414821459 75.1471450461966
51.16733325209734 91.39034113181368
15.0717223757298 95.85897674122783
46.53413743014918 57.98551912857331
32.88585044659091 1.711353807630608
97.82715459036086 82.56510894801733
30.97450857974058 28.28993565209946
29.96146568741208 60.33977031029359
91.67233905729495 92.7900134411006
95.3862464773724 27.57891661942599
64.30445765210203 79.7834744042633
35.49402671100365 41.50763508455218
81.39541024799861 54.82473563028081
4.546696354223079 32.26747928554284
83.16989717124389 24.16290960920357
90.88370124549665 25.57053757514949
46.7950140965486 83.02145703773969
4.488538278906157 68.02134234072628
6.559218214779515 55.63732542256482
16.73283814440986 41.29993086090779
10.90086321502648 24.02845870627205
38.5523019244972 46.68337298990284
85.40695262961682 84.49026189732129
19.3099018042092 96.84956519920868
50.70006514080793 95.37207894074942
63.68927338841947 57.38725108412763
64.35429618276089 42.2221208046869
25.42417189652615 32.60921417716511
94.25736036968736 76.54148038533224
35.04965397437176 10.47139903489445
48.12012700255198 16.29336891189432
34.83200529355206 98.12741920106572
0.5447893074422742 7.781543693535965
18.11901118289731 6.613018789722108
99.26388589250605 88.06586390292088
93.1118528759673 6.110248136510111
12.09736652065333 71.52155194684813
11.81182600613691 69.69791726539732
28.04848195059476 94.04533725101891
17.94191696099918 31.57786124383112
18.27958719000925 5.584887758548845
62.37661272941819 0.5195792124416009
41.9581971709427 58.84962206148263
63.01482615658585 87.64540904974774
94.68561975843184 40.42559765932806
72.61319662645155 4.762457248062544
22.44289589812439 14.74690969536301
22.13118068655566 36.03157398363865
79.77401656822323 16.87165365168348
55.47525764448334 85.4451801394209
70.0726870057061 84.21571339750007
28.00980409931615 80.91840072148669
93.57865403957909 91.88338623818558
19.11494354014859 92.98831553037658
7.325873309213672 1.876899605864228
34.29961901491532 29.78921110049227
84.82557534383031 88.35339202616362
80.86233711512993 13.80558666073829
58.77731495902294 55.17059346735306
28.87488206377291 24.00691115593686
82.05088679339788 2.81892998476097
26.10362544217721 67.99054286566616
62.29607370639084 51.75796727669908
72.88506432397006 16.54939776793092
54.24615051288755 2.863585759217373
62.22062259835305 42.14196278267146
21.57199177898177 14.16627919144774
58.70698255283485 8.196258483006158
32.98475052751643 48.10757441015031
45.83588261277649 81.26884618720503
17.91292579024348 88.91154930314561
63.98346687526966 70.81010546986377
66.66295530866221 86.87394892022178
93.92501901652199 19.65823344235267
14.76929110418314 24.35502405345022
12.99193967656361 59.80222189914038
89.16987938815981 32.3166409000066
23.8034756598453 56.35404742486219
69.84346441142605 45.88215333118409
56.04455361007776 55.78389333820355
25.64871464938657 6.675959765993499
28.26881143081073 32.46073726561632
41.95269385853238 39.32641230851602
53.49113304974189 50.20619784582628
2.270130715823063 54.37809538882024
8.014826005702425 19.20602831153074
87.15490488924449 76.41645344010442
75.4140382154068 5.504280495437683
27.04252680344143 94.04990861995634
87.33413463733736 48.32470721165143
75.59415436000546 46.41585217493616
54.92232484990976 20.08682299535119
16.34547374476912 32.92668363294234
14.2915316403775 26.25833615934789
92.36715611049621 99.41401633813284
15.40911531005873 61.81057461690669
50.32805024132518 2.288753908527008
64.71212442600871 45.2638912793536
79.82415567058881 79.25057112696445
62.94902188500289 23.82915291317167
65.60410090483238 11.94989786747696
53.65949406410942 3.705501868386637
93.42928778449473 78.2298224683806
50.8423959429822 64.69325378495489
29.18425980304175 65.54979509260134
74.46527999731995 49.37196192909668
2.591113188584956 68.8173078702233
66.46934711169814 47.75130189889114
25.26195610494679 83.76682765802308
58.80527188019579 31.08767256090787
89.3089985300013 81.40230053332476
68.93149864500063 63.4640803416866
96.82304808487181 67.17040794482645
30.85813838219388 89.4048696693833
29.46306476948116 90.76300042068733
74.75427948758662 95.40863115380324
24.26768577783487 81.21111374530069
86.77534325360546 26.58065774410189
17.74308610465178 1.101653410231815
74.68253366040383 53.13078782964267
60.77733320559029 90.93486146126308
89.23495309863004 29.31348619625958
29.96853530672233 94.67281074184955
94.49289002519298 82.98445957701236
50.96281156168048 47.09994327707955
9.184606339160856 60.10009902855946
40.10366944490267 35.19546397938607
5.999788854818051 24.2004222983817
20.4844948340307 94.29384342677265
54.19692642925002 54.71477458823399
91.51571625971776 30.56307436375768
54.95823023003344 36.18231071311254
99.73574011734208 15.50384563939849
38.71492944161476 48.58751792079757
40.74100510178795 48.61105246159229
39.58523605640656 4.534399569755815
24.57816384954016 11.55579498807994
92.90930949664107 8.225072341269822
79.27750274752601 22.39913700885086
86.10314412936461 23.85444822075706
8.694077338600696 82.83625953334479
16.96942172719219 49.51504381920271
13.05349442425489 77.87209596881969
3.064501563622728 86.69604173306429
84.53679120870532 59.45595414226581
64.10384544637662 94.23014053537042
22.49032228995239 44.68489336070976
43.48836463002835 79.27644087238731
4.955224206627893 61.99641123702627
97.1472442842815 12.12957565626582
77.19022920295234 71.34704457241975
9.004596688748062 92.79983809619993
94.69912398842195 10.55462222056476
32.07396810059252 57.27695915896481
62.26480209798593 74.32848122766302
25.71795654612793 20.31297024317997
84.66452522101304 52.970025309207
84.22164205195621 50.17545804176556
34.08432751182517 83.88060107737779
73.55677714640917 1.064985447459702
14.20545341409499 50.12094165622131
60.90322278970823 82.23170963542324
58.78143498529091 36.39023628740406
17.33942699207201 35.44957582803295
54.28022751129849 45.96479802036167
74.82838437118511 4.620514042300511
4.023906306974737 31.29886174437156
92.28903657507188 16.76384180524611
20.70004087322792 48.09243399937222
86.34430616246389 60.14355208776008
86.35803596394192 86.04940601311235
18.99864272714546 47.57002497210687
3.33007293741582 9.467130058035391
25.29795461046058 94.76207681864122
12.95270619168039 64.87044854955357
40.88552408747448 79.80734760830701
98.274077284729 92.9910950718708
53.93721187405476 15.32512632570816
62.6885930745882 45.47204607028131
63.2976468301398 52.28589492389415
38.86669397202821 5.271732431277467
15.69899878157146 24.77693944362578
96.8753751050682 40.86587716187616
94.0716155633521 61.73985546619028
61.03533401346559 4.800323198941753
98.42389382312798 45.86279332184007
67.66934912043996 86.83540027896571
81.87202777256559 94.72669407332278
95.33006953078159 65.91486762904505
10.68697151144819 61.63539978841409
79.27119846012867 9.767690278723666
69.89271728271923 15.32394401858688
40.96428195783336 13.90689329525305
55.48943809013065 68.94461022490607
83.87534853006042 66.07498226387861
33.7013776435081 42.91736741589398
76.1758083015295 71.07424282681279
69.37888536137424 56.24448615228194
89.23032913765307 85.6988399377084
49.07422810247336 65.85216788193165
94.24963088027526 49.63399566921145
22.82210700242078 77.73452439169917
20.74654396931679 88.65380340799489
41.3068860275084 62.61228416622215
75.93608181381643 63.57279429396977
41.79146477369522 9.790346037187394
32.12837639347705 4.33682896352898
75.58116068451595 23.98696669133827
5.259973133350557 39.00978913134562
27.67210796497728 19.4546688606419
83.70257107975529 33.55416499522318
34.45078731315529 30.7205894212428
1.713286062603869 43.92839774380346
94.96403987715628 95.27480866243752
31.7033065148734 29.06975524574612
32.95025712940384 45.15427666606323
25.54314910140097 64.05451223063183
19.32765832114352 2.541463947991429
94.03514848572837 38.53492952571829
1.573616298662113 35.85828116025563
23.52095593419523 87.93038303251463
3.334742754741747 25.05474615060685
76.87704425356505 94.90937311827635
21.1108949547574 25.0475404873724
92.98969916780784 26.04568567484347
80.54375561256175 20.65685447485565
58.14148796987158 60.0538498928582
52.27807346760739 53.83185845584423
60.6748291081114 68.51631959931422
98.6612919381277 21.68549952593823
97.29672305829342 20.43933340692105
19.38404941154532 62.02403880647294
20.56374272068301 98.28077794409575
22.47336488106107 48.67083384688
9.102713387317676 85.57260244394256
82.83679154248539 66.18750871902874
96.30206202154022 47.7913445487294
24.79090660456827 7.263569704118093
52.14689803709288 39.93857884738085
44.38055004041615 89.61799118612967
63.14945197871496 18.04953940011013
15.73713814184748 70.35116847752032
85.04973832026663 77.28953708619711
19.24494364111802 79.50851611568294
38.35900252286795 17.67245328922737
94.77127157301533 18.08987193876167
59.00414528546573 67.61731618436313
39.50084678926861 25.32618763272004
42.52597037015335 52.00984638992524
8.558218999907906 22.18363364915745
6.026390695300323 60.17500895634723
26.25923578224692 44.61006922488099
44.99547130499727 50.55882215383897
64.87171295792908 58.67308728020431
7.73349851440479 22.86080909377749
1.530590603039224 37.99916830550452
85.33918105728239 60.35389921680815
18.6306499079374 55.10641931321946
15.41320149878839 33.40134202505498
32.38678465352984 76.202577185056
95.07588332142637 26.5264238301885
85.93874538387057 58.33088619864545
55.51154361874221 84.34418679219303
40.3737396912722 85.53005750327522
61.82973528399591 31.82296971939081
10.79443475375607 34.68941255389445
86.87194702709657 98.52933397180493
78.86110829953198 12.99494485646672
59.47202859996023 19.35502269611497
1.875321112334881 71.61732816071839
49.81563063918771 74.9403258072564
74.80370546672678 77.66158862402948
19.68010401820073 67.89975395735082
32.76818149198554 41.01009428600638
22.66581044400296 64.02010718838244
3.424064355936812 14.27994408921485
61.34188370943207 51.24455527799604
30.44409013292969 87.6249716885078
45.25270007763493 66.02506970382704
38.9419671364415 69.92697551689537
43.81292770841443 62.33587384646761
27.53979776026756 54.86816605083602
17.06308471199509 60.50098087291527
62.28140741332648 92.10208633194918
16.06013394976604 72.18487926714147
76.96251066933304 19.31769192825509
31.86670789254816 73.35673824713439
49.64607157486896 58.91309973294315
20.91738979790525 44.21780594360537
84.58333326095072 62.23778010235175
33.65134852484874 96.61980053115639
7.946187535301934 46.96598446806214
61.55927565393898 92.88021660501826
80.17324957277773 2.274526028404313
33.95480286656803 14.53033797701275
67.96959738744457 5.667341710234748
8.932240286126572 36.82189963820142
2.339790209652134 24.66527343210596
44.56112115936195 93.31494228383107
12.17965570782784 26.73509346728726
98.9058597999434 46.76816027854513
91.93753454700956 25.81324251149531
7.484532796552785 63.79020874279895
62.71005573987119 43.21416465363691
82.4742569132531 54.80938840648302
38.57097347834456 53.1923395665959
34.73845328112009 45.78881289937924
76.092849183712 64.76104796788623
57.32502773593563 61.74868748032114
7.410164514338343 84.57020830754527
62.05572427399774 87.08647286001123
82.71156465984505 38.28906490767333
48.15247528998433 5.565962844980941
55.19336417509695 45.4398223329681
1.512843400626609 87.82718390882205
30.87164118469943 55.59261674071938
0.649913697320637 60.04264960616133
9.003608080821349 45.5376665790544
70.34588094896101 44.92860735327896
78.80709914477985 59.07200782237719
44.49172935748617 65.2047402962764
37.46595324302972 62.99914217942316
66.46081630372538 83.01616150245454
94.18005394223778 47.74239322577772
23.93371061539568 72.54892698599735
16.44806164950318 62.24839752364419
18.70390725425347 81.3302075445453
6.632186461370579 48.34446805822699
17.3864271352941 46.04789100034491
84.36360392644434 75.57758183133875
1.987136981562444 46.93505340047642
89.90720355820424 76.4626998318343
79.41056231944027 33.07238833754784
92.16059668619639 57.13515031278462
40.76030310872829 68.94627761635371
96.89428165803884 38.26912255175177
65.65162995029829 25.8805980267968
44.99848253301226 67.10766588558647
59.73406815066173 73.11557609143131
17.21541554563292 47.02905086100881
98.58635025998359 78.91591736217995
62.43348995132084 3.335108012829165
94.33918638737333 3.592702266208867
3.41862763265906 41.18702871562451
86.25648898467684 48.30750276455503
12.74817025931878 97.47675277717953
72.5809874001792 14.38782676920033
62.7317833645127 82.12941570814887
95.33133124732521 98.49322423090072
45.10354084810203 26.77343938067546
67.53192375501089 19.73703134497193
87.66979910211242 99.17567023518689
76.37468753430657 67.00978656936468
27.08322900727318 35.01168618536082
75.01737774906505 63.12124105662944
87.99760018398368 63.90048456935467
65.85069402357385 96.46302144138224
45.09610909052395 81.95407434248685
5.24365868368517 37.94685684547141
72.56761122600868 42.83250372551993
90.48408106867363 27.50393778464876
17.32402923468529 34.40126718312777
19.50414949608347 1.429607705323173
68.10769700006814 43.19513829878814
92.61942719400324 98.35062511263148
88.89119841482905 67.14277197025831
72.65638538110393 32.42922239470419
4.763294144563211 13.08578558739144
24.32210678192021 67.68995515421928
53.69397756665417 62.87809028914214
23.00933909805654 89.0270720852759
92.01316270090526 7.588488218701424
55.49240922918615 61.76932653679567
72.34876814409094 19.34426043305955
63.06885090049343 53.27638852498929
94.16997244711381 23.42913367795424
92.22074192479643 55.27157760752637
11.46686288827551 98.85206575339362
47.40027035294843 20.47081417303646
38.0210916583488 56.33283442622332
60.42854259960595 89.96790871090079
28.49261972673587 51.40810416726058
37.60734081419767 11.96681133144297
94.14406553628383 45.87134171365701
83.80918782009242 87.93411583072472
73.20530815416721 5.642287300792031
65.84029852852382 13.08501023015813
68.39712588503474 51.62569238515785
68.11009817089075 83.94131993526608
87.11664043352982 23.34461000395725
67.82411493088317 21.60317288590789
50.90752634659445 83.18926953602961
14.91814483552173 55.79549555251704
99.5787308390864 59.98567786437461
19.71048195110125 28.58655438368768
77.39707324815485 41.03297293824565
34.41651848724987 38.83667295254764
98.12945465478163 99.55397008351363
14.88911611684607 15.21510036704625
45.01217268926717 92.37331452441119
45.75438798314568 67.88992383065425
15.75332680847545 51.19794523508786
60.71168374731611 56.15235603609565
85.70300961730074 47.37690990209023
53.01516388569981 32.86828496042044
82.18146887301417 67.05702952019878
33.46198912253009 29.23020487614161
18.58842264454676 71.02914783165512
2.821287872707594 62.06442342493423
22.8290898314249 95.96755263092746
13.5961990369963 36.4245860761708
46.78776389055562 67.55527480599739
78.117715203549 37.20930130960451
36.47330273374385 73.76054340390804
87.89546587152634 49.2885406377134
47.59340503184048 34.37938531423609
2.631129055006926 72.45498189927315
4.401699337546806 7.637507180104564
31.06066807265889 48.74018296276787
51.48757192907433 48.05655667176412
54.452509262131 1.075160484966971
65.37133384205248 44.23912115536662
42.26928289976333 66.61823015079744
39.50412835513104 60.35270233305143
78.80229351709571 90.42557573836403
45.44750513727882 10.30847255302494
22.11250805559237 22.41045786141757
15.23251569118164 98.80233759146917
50.59095277285969 62.53523949206883
39.50601949211453 89.20113135062454
8.221518289127495 43.82475884325193
10.03661030748511 68.96943109878977
86.42258136214393 31.97672731862937
78.22762890399503 30.4146318247224
17.04357633074316 55.90637159907011
10.89940665827881 83.00090836686554
25.150731531457 23.49839445333312
78.56107925592735 68.75775161051865
49.90929185380469 11.6340850032281
21.76266223329928 10.89984055874044
64.21397965375505 87.81541367158054
5.96788202992946 63.66010184247546
73.64067644798398 39.9711067582129
6.187196065298249 38.47294899144761
55.15659365647036 56.36516439485247
12.33942539037571 6.187119230238435
38.50481510383134 2.050032506627389
21.32216731345887 97.49322331626318
59.35046251740266 41.18260718035947
23.68906091057399 92.29036332964327
19.50377256675168 63.13561396373108
57.38656000456582 62.85404162372875
38.37667971591041 12.7089506545341
66.59556700683964 12.18526158129058
63.48547571470176 80.44479776229183
0.9561142014308468 55.44883823268161
43.75969904708938 7.905854476362404
89.7769675880519 10.77579800162882
40.97726619371743 38.90182524233424
93.60427174800886 44.90729353689259
6.518443294270516 2.624087904751368
14.2799964664618 83.20221482232265
24.43059246874831 29.85783064786341
39.3725824120309 65.06578606262735
22.37372383647613 66.94017847137756
13.70751062937989 49.13393055390497
32.52781679447568 56.19098700959897
38.29765564482194 40.7449159410239
77.98195826636226 50.6026563877997
95.48232309330464 16.12062883791812
20.87521428586532 27.26856367397848
35.41480300736677 22.93778279516114
8.572049696241642 94.87167178277691
67.25780161464722 6.466041747778172
79.58066016472898 69.07211785995797
7.057705731235111 6.509812965239353
41.29128529313461 99.52546872118432
29.41980447253513 32.36304751170339
67.38597191133135 27.45695663013494
1.12317085972658 57.28510331639134
39.6892639499089 26.35113835702382
56.80432144077423 53.03631494471149
80.7368667879681 10.8587571827076
82.78239809025655 33.00794316742319
99.12180605070935 78.06307981233027
41.12149549916333 3.482162674648266
2.459893941746604 39.59568158418922
79.77654945065474 34.91995697441085
90.67985259004405 15.89802906987706
5.131349479794158 31.37143319189682
53.92916635665226 92.10261368158146
8.006081282783128 24.92246013987753
97.57523018666883 21.41792809985884
39.87174099344941 97.90147347270769
96.97248332424184 78.27353364708274
46.56050733268848 68.61459143368978
80.60957402795168 84.02561988794852
30.08671324238766 83.33781149771357
27.21075660717349 12.47186797833589
21.42298576741864 58.70529166986869
31.83177100561027 82.09206680699224
15.22500315773497 78.47192717552403
99.7037499679271 6.058252954911331
11.12359680486555 81.20909697213133
8.568564646183443 57.30763564288247
38.90690454626721 14.51559963183002
57.45268305149144 3.364483875206681
49.46414177222066 37.31895056054234
70.43349248512249 82.1317510353517
83.73912621782598 79.99262272475728
71.44767123286709 12.86719618123043
92.83890896674615 97.30094334045569
81.95972904647572 46.21496680660523
44.97636520268858 46.70966598739416
70.31125593879209 51.4950247499465
97.84406093309553 84.6683347570693
95.3267781970266 63.13141640696797
56.19772834465214 9.789935006415826
65.90959890019452 43.27051645712016
66.02201921494103 22.63126651162471
64.87216056267218 43.23018963477832
45.1688124583633 22.04729488594836
63.9494021182093 76.61394435417226
71.19206511009041 22.43698809251428
50.84441608471893 6.228063638883345
9.990762070395101 9.18178625710209
70.96196711462072 28.87404049238228
89.39549642651157 26.22088339061548
12.29590446895248 14.23436727571987
53.13890316822517 72.42861125580335
63.3877333115677 95.05180081015916
37.7171350240874 24.54816733274355
76.39753410524503 14.99184323781721
85.52829621834304 66.8914935191805
41.8926822562445 38.25045512182339
54.67134859680546 48.32045919561317
13.15287961359157 50.04084395188222
92.4293503109061 73.2711534997552
86.21425539968048 44.51796246330645
93.35465665157282 69.26982132314198
75.4813712460255 32.88240589346505
2.056923441094684 4.502677372551318
54.76277424495287 3.840175645003973
77.45131035344806 22.66644134777062
23.48570973895261 42.09184774287446
85.49802496335752 19.94364354938074
31.00540384892357 97.29800772445364
31.84770676673144 59.47401690354519
7.110585674714649 36.84673776234491
12.1069832026161 65.5064860145294
12.0803419684796 15.28877949357288
64.06373969330666 5.721333541282459
27.79966921151582 96.02540983513165
96.62337182203426 55.27640676641513
30.11083276116521 98.92590641686522
74.59087347596403 41.58081492793486
27.15456370857254 61.74553033593192
80.76994199309209 53.853518834625
45.36515900337437 98.70325273590649
57.83128122158083 48.06271979810557
22.60320212238235 33.96401042483978
72.41477432893237 44.87885592474905
23.38328571652773 98.0703702620816
3.531950215282864 65.04532335975486
2.761414002028515 13.5629494869097
16.61661684527615 5.194074737105908
69.38575578763451 18.01813530079945
58.96312982214754 91.39621705874585
81.68681198717394 8.149336133376391
54.09904562866674 53.5874291446943
44.63561429582094 39.77754406565457
38.16457726140007 67.03050362614051
30.03003522838394 14.10394985836881
4.891046794692087 82.99900612453816
65.16179068396215 94.40623733258839
96.62194050205019 89.4248407290363
43.22806859805845 31.31432899063174
78.35907739373698 67.70369537491914
79.48408798728542 61.90760483653214
42.65845045773835 32.40249977207984
51.053119923983 72.2386002170328
34.30060873856785 90.59111720943713
67.02713524448835 82.07822877548988
88.358897508303 82.98798433203615
63.69084523940937 90.49898655599145
80.93122906909011 40.44616064537716
34.4388290267819 67.98339903780554
23.68384082152743 22.21274295032964
84.67657337952228 45.51512652882642
70.90592951445736 66.22033762043155
15.6327517939247 16.96810389515118
12.67578539594467 46.1173977666211
69.53808697125159 30.06056413134434
59.92530047848054 65.62504035750852
35.86406109073198 27.62153765505877
55.07502409955956 29.78975206060474
71.4184038506985 75.24795637518652
88.28030732827231 86.16841618685213
94.4513161019551 92.51374956220909
53.08029051999728 35.03556144737453
65.04326776459335 70.5613043017095
81.39314852961618 23.93837142874295
14.84460932354157 0.8586773439540006
82.65398091886588 41.05652560194176
54.53269434830033 74.12148753634168
11.56144155466921 13.66257521105407
3.049098593720683 93.78222521912515
93.26783030415325 57.29121185983539
68.68954739745448 96.10558952206186
37.58946043039858 43.47785690768475
85.56700701390081 68.79725392124497
24.62118703150734 70.49096985651163
89.05581233428092 64.15956562640349
40.88759119903249 6.18268729852238
84.44636003933302 66.97317373557375
59.65423710843184 90.66461795134892
69.40267699447077 35.71751658031268
30.85833110013438 61.0024512261302
49.59539148435011 4.406827600011259
4.51607940925415 26.54972101213388
11.79382537889127 84.78833520286257
5.411536357750945 34.21464640949983
25.50123824278234 27.28033302568688
72.42320271116729 13.29328574508816
45.95725859314907 90.45028748405514
65.67210719541414 54.05769012526712
2.749415844886898 3.652134398189191
5.846434777642254 23.18112491710212
5.511418340743142 61.10779202950302
77.86529138822301 0.5582974896415596
5.325955251662037 35.91375524915384
18.66041747971903 68.10906593758564
41.85099262328306 23.65357494377545
42.81559917276054 72.0293537475023
81.59146355306453 51.02292314217595
45.82339268215048 97.71919140712617
46.26769718089293 79.29005160240236
47.6975379546555 13.46938781859751
17.30490444610451 93.50439113918611
67.34389444840909 87.84045780152327
60.27991546949008 2.860746781004258
54.62661997100486 65.52387448305544
55.7317827738481 81.99631503468561
58.09832183666908 9.054642306538202
57.82339004310653 32.62612035334094
79.81877777832628 70.09950534948493
42.95443576459073 48.60220820707548
41.10160610987322 80.87626533335111
3.438580783582221 99.0147335410547
8.956144348248712 54.19674555701131
83.65989300052236 45.53455554727456
46.25522508225511 31.35679583604815
44.17548816950901 33.34776587233998
84.02121373369953 89.00049351524626
77.99904766689808 65.55889649125558
88.81307300265459 97.69383669859529
85.57861111667401 80.11994393472271
77.88368276364302 59.12251384920842
44.63671826353037 37.09915488456505
5.936729043870476 74.48313390032452
45.84082583372771 86.78982143392993
77.24874831966918 24.81621947755355
1.028992979926961 88.7541683060235
28.62127135193882 70.80755501578632
18.22614801228891 46.74158064120193
27.44044153139261 51.76595371246223
85.62287317471855 13.46490732952155
32.98243888282965 7.983782670157993
91.54894850318212 62.96525078169046
40.320550277348 27.19066706752555
40.55115475939623 65.21380114514332
83.88889655361685 58.54354257891719
46.5233092618837 4.795730901034286
91.9269698170045 1.5376642968871
59.18200005946385 40.1693030670882
74.44933639124788 89.62732999260838
32.67572923060668 28.61351466869051
38.60080396731817 44.94773975428753
50.34645662416411 19.52083047270042
96.43670550954636 79.09073035166946
31.22055145219311 44.61756260806864
5.723427254877675 46.46259146409631
92.52653462128171 77.76894039694189
1.00431585755345 80.46063367715421
17.48361433663151 79.9613351127435
97.03719650939158 94.36643399656592
51.56348031435661 7.032420147470364
79.72566553015471 77.35022432466518
85.71418326943146 79.00901034178028
67.59424673439923 32.2252996403961
60.85598583410231 61.51481589160498
15.36566059108934 25.90376133189862
0.8597127718779187 66.6085697332319
66.78402024542234 21.69678899995117
10.1058408115541 78.32623806066351
31.26505702402421 91.17519972519403
44.69752202661479 72.91089901270297
77.18969566689486 83.60608164234183
83.7004774990187 31.43951334851264
26.67900737576076 42.83037232201816
21.19856664485631 35.29733059898327
1.504871952448832 36.90463135216963
58.8105284829636 65.66510863661667
65.75762250454446 23.6888227633021
83.17867568336928 2.660863634667844
63.48566892526539 11.31109466297919
7.241882697721992 31.45899530053747
12.51082161099669 83.97288859403974
53.53996347683915 95.22678020876735
36.24319047802577 80.50811085935908
3.830301652066423 94.49437593669047
42.31609489515556 89.66378064477655
27.21933725969461 59.64576628659853
16.18823474645816 47.5549321398976
16.31377500136395 86.52427586149797
85.23467474120488 52.04867562408565
83.8930055219907 18.94311120976868
5.678763866666931 11.17913907436941
92.03216479078304 22.9317684357385
85.72349792425148 5.893111759146056
85.54603432802355 38.79981087537718
40.48194049490986 93.06252620289243
57.21066847653277 91.97022674554627
75.45200419106521 29.98053748622355
90.0446648508143 8.445636269220918
62.6476199560171 81.05799002579855
14.4635564224504 5.692799648329318
29.14937936573765 4.823822451235937
57.83459255712333 49.05935016921276
94.38474912116637 55.32046202774379
11.39332597751652 41.65901266397012
11.15594664652721 6.141444453435618
17.66506846283877 42.89310554729538
26.30138063305187 33.25520828520592
64.01456748476321 33.92574185559077
50.39831213378758 38.94672917525124
58.38909476311787 17.90871111982723
75.44837360242785 27.03458519000707
89.02994686315313 53.11425932701598
32.3284314001944 90.9114337346231
16.45897327070857 39.22227075571448
64.89518542983781 41.30566671625861
13.1580463247049 91.31790937064555
85.79435039358734 98.84833642499548
45.65951596787504 49.64315303311302
46.90563717156559 86.82040182748023
5.225162688809233 96.80740017064247
61.71195365504506 46.01697306151485
64.01693599211191 59.4033342369497
14.79772442438656 64.6126647962209
86.4890357001491 29.77876639464967
43.24458654400662 12.17237623057861
1.373636121107065 14.69202451824429
33.03267000580218 55.15867073047051
59.74157296854047 32.72137965504862
78.78120775982971 98.53896760558676
63.68010803382025 82.5748881985533
28.52481857624965 3.914802523903653
5.803370759980166 54.82996725928781
99.02638519385795 28.7510967173532
93.47708076096031 92.96797763254766
51.32785815611923 14.15859623552091
86.48305345833528 34.22420331574899
81.51981607876039 76.69319688922936
52.49277711925792 46.1485325687155
31.51502195787454 46.49666290398633
76.24431073761546 93.01501203058983
98.37997112462665 20.67954108540138
27.87485142625027 16.20064444532137
66.70273297950018 36.82012337624738
77.24291049681047 80.76378992298872
72.69580398511411 65.20337074666257
99.61062667732857 29.60497503418188
62.49608397179027 73.20964084065099
96.19198437929838 85.73499861716448
61.93605662293932 88.18518968106774
54.93714167096427 37.26255384270748
48.1994892006569 41.75928766056897
0.3900053958464555 9.97745156703159
7.320805711519746 76.0158014725062
58.5632596793165 9.996330404176778
27.01271985838308 5.240064200880059
70.72121894942764 42.08245620839541
18.84315522866175 53.3235061953385
49.36342402138979 82.24522414597155
24.3929564833913 59.59411953800019
97.40927560489975 90.18987179472347
67.60817985793408 95.87120793944972
87.35709477449781 71.62083537062753
71.71677719780938 84.59164483597053
46.80506919681328 55.14050901116368
2.632992877692861 66.68932440620294
38.56295020669306 21.57571531871192
30.74591697730164 37.59766906087017
1.152610452426324 59.12025197424297
37.76233143744629 52.47960254585379
24.19550274722945 15.92626950314724
27.60689986573197 55.92492041539121
86.23272870678178 61.17617338826872
33.98892306395696 78.8498187638515
33.77514272649004 15.44950885001308
33.31364206976841 51.0917565578386
89.38530383720146 44.53652746555385
53.01825697488822 78.70647693966754
99.91014137333414 2.720209386184259
70.59534998872981 24.24785106527017
32.57007946649205 35.66428205769363
27.14931862682357 33.92344400639488
91.17983541253409 19.85130750697899
76.20937993260161 36.3753861824764
72.35585775165657 68.40502568935081
14.36251505224282 68.56513601243493
77.86601059983275 82.78215929160881
56.87779635271488 32.04063233818967
68.27372722515501 33.02772304753083
6.786161540361015 30.60848139881219
74.76056288807996 29.1337822702104
77.55431875147504 68.43818126119719
47.03990995358633 9.235330909815417
37.80420799196784 1.217904267791531
5.517133096113096 55.73999147210769
78.49359665043745 7.66769466351952
50.15208318861631 20.62334124583671
68.49101251952183 57.89295088826284
86.50065494100232 36.59372307521877
86.29943225482828 53.87590749533084
66.63620072929466 35.02514864691003
47.23183922858266 31.02568814712228
22.38130642239695 90.93538274524178
67.36249080312487 65.12134744633805
88.47530304917667 72.01385483512142
30.76905498557196 94.19107565530172
67.58767153621656 44.109112715995
23.4762201613272 30.28538036217535
54.0060031653507 37.77724988466499
88.88863663565547 2.696759944602601
81.20959465073467 57.796657636368
91.2025340770636 84.74093629482267
94.21865187992496 99.77330833086366
40.84068960047584 23.9518170333271
60.09592551027817 83.860313804743
24.78265407502703 47.02074757031978
78.12399039467117 60.1131886405589
49.44353445777494 86.10213922232636
20.26422073307223 40.0251652327068
9.890586833804019 40.60926807277631
20.93353220025752 38.40277953471475
62.64353884439281 31.10216402589509
60.92702119122675 99.29874231089745
79.18382009556454 39.92864041127509
2.267206931926467 61.0833052310459
45.33366078244493 43.83439669070963
80.17144091456855 88.69662727127692
92.96449606453187 19.35678013863486
81.09643266793384 75.67241876326688
46.0359833634452 12.13844945746479
95.91094862162375 37.97104654107089
68.23174637560018 97.96873606812909
21.05097210993253 0.3849870119864238
24.04864566793664 76.31167973158509
77.51914644155232 78.95641493083035
39.17471868891511 66.80516336218956
98.58379758725135 9.523304671070525
5.136674843874646 16.37116350779232
56.19458355226177 7.011063080628958
63.07639668256771 77.17884530197841
96.9220046458434 32.37764979611419
63.31325869132493 64.03863223737126
73.0103822508611 34.31076789519333
41.05979779344718 50.4436393697917
79.59377453804611 72.81840898517831
44.83764309275349 42.95379501493829
93.68105008810883 48.66632762669455
6.406153140011772 67.34229644123927
95.88580668574055 6.948255165802674
57.59995399517766 23.82677650084678
91.37719437940333 20.89253903215208
91.04245669139813 56.99343697092185
25.91767383002624 76.69621001398393
74.79855338706615 23.33346107881125
58.09220951156566 26.13027718558463
24.89531374463363 89.59602997316762
97.553595687428 33.26192237365076
26.86449620588519 17.77044572880724
24.80582599672446 92.52892289140068
46.99962280640107 44.64979445196518
14.59615528900519 84.25444749133777
65.35192739469231 10.87586117168144
16.6264450195113 16.55121704649727
74.43109765319861 27.22411630959787
2.062481453162532 80.34058018197889
49.19677094059919 5.464535359671755
49.25630898503771 52.94103358122263
86.17562864333243 9.758407134526681
1.156377440267476 28.40171085731304
13.66556556872146 28.28605477790952
40.192698480004 59.48405720708191
37.08459873182581 14.04423661681551
51.63142925787433 66.82283603571356
72.93745072570128 54.10859526534463
52.09635800625491 72.39355249722125
28.03190116007909 89.13531190831898
88.39996287583848 48.3572175846695
77.217266309013 92.75145129328334
74.764220874508 54.17744872217988
69.34979144902366 46.81271964834476
35.22026800820105 80.21706888890779
56.006638325199 67.91527890005379
26.20035898832563 34.36548907431538
57.72657645417563 52.56338351068187
82.42333474794962 90.27717353095179
42.87146135917359 46.76096707084702
79.88400085933677 28.07353418198592
69.41472421323014 32.89075526820474
79.88120867653313 48.57589376708223
73.59684561889438 65.71457114087562
58.41268778151815 97.92172311404498
31.24093965852678 85.89532025172207
97.14014081781075 65.32582463023039
71.59691410587162 13.96856150958875
17.4375004712343 83.92019404816368
76.37597641092266 39.40800118430074
67.35788754507453 3.587975540089826
69.26580226656132 80.36831007069884
41.7780698774052 70.49142341571596
85.53354931522858 32.53375413132061
20.86105254498947 10.31624579254847
4.145521150980119 12.23001714670401
47.2128931592577 21.49588999946111
83.91105367020749 78.86308088424637
70.97422831612886 83.86912343964376
83.08105755741242 40.09134165412416
88.83931285022885 18.45458107701215
47.62551018696963 54.41740705875122
15.28960731256073 23.588595490074
7.619797866559168 48.96906702685979
22.72755419926167 47.6125041763429
82.17805773179894 50.12525696521216
39.83745006364184 58.44285342680906
48.83440303080522 98.7469538977608
64.40650536955198 40.36082780826784
8.022022675250016 71.11456462108669
47.37437961673 85.86713704389784
34.2081760467239 56.93719326809862
96.34416317694148 91.64255241266659
76.79634103970231 17.15314867204706
13.56545299245132 33.21310363768983
54.24166061830153 44.91633991046108
19.80073616059525 31.40387187443184
30.42857317379719 46.76881944562521
90.51254936050594 62.66019868320581
45.63138216889723 40.10029435829465
35.05617666495211 64.63511463373653
54.32232254672234 70.63447486030756
14.34554061554125 19.64587520667612
38.99409374609038 75.31084142196107
88.93270207004299 22.29480801241963
77.56430314973767 21.46607315297802
44.1749434546638 56.41558420589618
78.64245154675298 63.8005383939571
88.1427070336002 21.68146897396504
81.87556142858095 16.94703101528009
57.85988796113207 47.05610269697804
20.27275426197163 23.28742013191166
66.86846617247257 49.44080622274519
38.97494858152069 68.83844838410204
54.54902341521736 73.15812702230606
1.975140210973605 86.84161131199937
98.126567665865 79.90075123763216
51.33494356351124 9.174179412974143
19.32235845085091 68.95354769961088
85.36478319752173 0.9113480205181446
39.60483320481839 1.767005676564211
28.05306720399462 23.33940556998169
14.02602197561587 67.51804206353454
13.8956748715108 40.24279598832508
92.1695238627011 39.1467240725821
38.5270191948271 63.11489534115386
53.13641910784276 53.13501777028655
84.62815171785371 33.05486219497492
34.64612806783067 20.93939834771834
15.85064677025356 27.75224926365411
25.43350485129749 12.14858164777914
52.13052724455433 52.77990427609225
40.89542170448279 36.94867043691509
46.44326375723465 2.079509715804191
10.94794863035637 0.9660492188988912
93.36456213470127 16.50789941427816
59.76084391640028 47.06151759973074
79.53654073756645 5.061908185978277
39.0216398681068 72.03692907830255
33.98762534773599 72.42967286254417
89.45836642119498 48.40729178518358
16.28329071394364 6.25863111275926
31.17492583277996 27.16690920114096
39.71615812026727 65.98145156596098
1.840205523519175 85.00215462690043
97.85614244087225 36.97132142570707
5.762206052275064 30.49255361490148
1.488243611323525 11.8827154005258
68.13110933889551 66.03440976023941
2.494160232979368 79.30711008725903
17.71968442114197 91.71322645363189
53.77185407857111 99.04831089017051
19.49031041923099 80.58519854515643
29.52847174619005 51.13459057920463
88.82047682939816 24.55843437210469
97.24366597376233 93.29279661083341
73.73380202732586 15.89134747488654
84.76798051185399 95.64420441198841
48.39224805861009 68.98414970148568
87.30124042354348 59.51394667267973
10.65452896327836 48.02075985227091
23.82980242139679 6.668934446275246
24.91006252093003 24.49502439652876
4.839083876837989 28.64582923577318
36.29055691754427 57.13237848826437
47.74915027210307 50.53265117632147
8.379547315542718 49.69201641671511
9.460513311292937 75.58332583495108
16.19260804569522 95.97665280465215
28.88220950608672 36.28433396200026
8.891453245104644 88.88545810350631
55.90609443768006 33.56927561750398
24.95576260243562 46.06519133055137
37.30923905975364 22.75589259060873
25.67332053967111 95.79472525023753
45.44099648861425 39.04945292912561
71.95405515590113 34.4686114826277
21.43385402909838 87.89489425407332
86.87380249516985 25.48776458834855
43.09116448063875 55.98080568249517
94.0779267936588 68.46857472171838
52.41709964724081 54.88814295109761
12.17843054088209 21.5076692991329
38.89270267805965 79.21867504712969
81.00561195275451 30.74421683966369
37.04607879355207 70.95099015270694
84.70764630161588 35.18111870734858
3.52662820433445 26.16324778176429
90.96825212250373 45.62031613036218
16.37379043077064 21.84138012392852
86.70864043227039 43.55367227797571
93.68328853915952 97.96203064850228
64.48351922422025 92.40992465150944
58.22350817181575 86.05495689557964
36.37530477892166 96.77562147532535
93.18228833807281 65.3764070326998
69.07930986966058 95.07585258586596
2.456693611570635 38.51099171954041
31.60344831511694 90.15964184076097
8.113181501651738 88.19332711516928
53.98663990754708 33.45311479303361
38.44673073765687 29.0834180410092
22.02137085397661 3.405976777799279
72.66430671933988 39.46912179151605
22.6839774750242 27.48989954256326
78.36476568978844 44.97539361151159
57.78863008152868 78.67999401065465
2.772134673224451 60.1449225604083
10.78446120610367 37.88543681958128
18.12043966919793 11.88448301125542
60.39312945008687 50.74059178588278
61.09560350194945 23.62776860222456
28.8059105258288 93.02475813494753
22.21228241734241 61.92704051537551
63.22793562456317 65.99656055962198
58.76649331961739 34.28290315623824
59.20983380567345 24.64174930896579
63.96191112986325 75.65386838881815
55.54043846856371 66.10765044033604
72.46591843787394 46.87464211542011
74.38741797254491 90.66225234240339
5.307127569709553 91.98479297282046
67.80726362432662 8.566397465104888
20.38830251068058 16.82069306131687
74.63017671681639 42.64065188437415
60.38825526747616 51.78492783766817
11.71960515636514 35.25067853379615
58.96137551316615 44.43308381079417
4.573817342714166 3.056039587444877
38.81792842988675 61.2343968468508
74.06622572046956 31.21504226578935
33.21259591180591 16.19601818252121
15.47329770080916 45.95604119444983
87.89464962941841 69.90992498943615
36.19473324840893 64.72139100478361
52.16000508723642 78.19600915174028
21.86179991871104 7.642278092521211
56.39963233047164 73.83868374280742
31.84717735101162 42.56174511501966
0.4796461074306185 8.776288779780664
58.8558093213631 56.25126203191601
34.48020037863402 63.73048253876458
48.99634071607309 80.40761153703335
46.66895861826291 61.95577139489352
71.62917526110878 86.61847457637744
59.58978713052843 3.661893197576832
89.25890222145922 84.60052474017212
4.360801542701906 59.24967206887748
11.03803873365328 15.64157471606973
77.98124361031411 34.35355212475243
29.85703107034366 92.53995669034198
95.19566808784388 76.05156506868315
6.463224548221827 66.31874207691141
45.51761686358304 4.916816485415426
35.82093157679569 15.27728208580003
38.12215232543505 18.74617944702539
39.46518779642086 57.37448501547576
0.3668775157920374 72.89180680351525
89.48922443297462 40.60962321662034
0.9549495155785841 49.70413840110534
77.710086317999 61.18092680059061
98.11596363778095 69.09333365649555
68.50675023990898 53.84358856778747
6.269235007134055 20.43786869015464
43.19253650156548 85.92368710258047
6.353048040668394 26.29860575858265
96.83140338044151 17.82800810627152
50.3043946895312 69.19530048179585
91.51862379798274 27.68780394827644
91.65003731422031 56.15801021788624
21.67169546187965 32.31661194307639
11.68022310349447 72.51127257991922
53.60803825579223 60.66692933589665
6.93624006835581 46.44359318014584
78.99225315781216 65.93742841257775
62.18529593299685 18.68991288378026
55.13266414289861 9.016096527974236
52.36473200712644 0.628639112193459
8.441471493908402 63.50351954382557
31.30272081842922 7.356861866398278
54.66385534167551 6.093618438701955
54.50177098626468 87.01444864881871
5.313023714286866 45.39235524622651
17.60821953738814 65.39466526631512
8.999041587304662 80.99752796327627
77.58440796677154 84.59456081770172
38.46862951821165 57.24011305119651
96.40181925077464 49.66712622278625
63.32071880805383 30.16136523842788
61.96687469408594 96.67534017869923
76.52979343576838 5.489797655028832
11.56118226844655 56.18398971854185
31.12645534745615 72.60649063830093
76.88999059569998 2.565420197922642
66.11432698931809 51.01794107197876
65.62538913030519 61.67400173564747
67.68234802988977 47.68391919001056
23.49357647045362 29.21967082577543
62.46109482615898 48.59761051349565
70.43501844679443 19.60461664658794
34.64365494002082 31.72092603349808
25.19791617721813 80.90572516679387
29.04025860951941 33.20083622261357
55.98419390327126 30.39107673660495
18.0093772820806 12.94469851198138
90.98727236312841 67.70867697466849
26.57456840642317 20.94987646342336
87.56615867837516 5.215710214215656
94.62714543714411 13.43551490107642
32.97627534455643 99.5009771574333
1.964222731067152 11.00170847817986
56.20247338685793 5.079232770770671
99.79181033007164 76.02210655423369
30.49525503669744 56.60958847388586
22.93034014432295 3.956320660711037
7.103334834190138 4.680177189018726
37.04231658781413 79.73805043295984
15.51388839132261 68.58419531678167
88.75349756254515 13.790166704893
33.51308756086929 36.12311613736309
82.82099847637369 34.17777953426559
89.41724014243481 21.36970349049183
83.94700357295368 3.527489754592149
8.951207583676137 31.44082607323081
93.65522727823034 90.80108290164257
67.81841102350897 49.57637064817178
75.82273432701872 31.85465655621302
3.243526283389227 88.56718274834761
92.21309250496306 53.36796403607158
96.27759321470393 42.45698614854632
7.601550487768523 79.89194660675176
28.7593280460708 40.42903496842597
94.7297370415903 28.42094849361846
65.8380300738133 99.37618658819764
79.46226421856915 35.92512356629928
62.00743237987218 65.61515194809517
46.27314634210448 82.12092943668959
52.48334473138448 87.78190947216703
57.58679775917141 38.99500756378156
90.46274434673786 46.54662530108544
71.77462322586416 62.37085485457347
60.62550118255602 34.30643838614447
29.91188324449344 82.2859755906893
46.32633690663128 98.59451867156031
55.62031178017683 95.56648431529952
32.46638259095261 54.31805182209898
66.18343396433225 97.5008265211349
78.81054657552991 64.86432092119165
53.0497442726436 24.58598648156757
94.24418848275008 65.65389868937827
26.11823376694966 14.99300777428793
56.60408759780547 65.73409388708156
86.53009076494466 57.50094967412443
99.65581918918819 95.59568078687516
39.02975053812401 91.22788890323015
10.7650589889641 25.15592070393178
72.59934650632714 81.73998379162052
82.64245688167617 56.70890251034889
81.5582734522382 97.55533901661069
59.17540401180464 85.48415134121028
24.72276592157978 65.68391669326103
34.7251467960474 88.96924485860984
55.8666490794237 79.06740603829023
20.42314573437437 87.60461626097377
23.67379300313567 38.22619313772557
21.08663691186328 20.66654352642514
53.08040341266288 30.74049787374738
42.02627076566032 27.65536645561112
83.48878759306466 68.93107925030631
15.85509373449653 74.89843202668764
3.389454816008692 20.97545455701501
86.4259941161159 64.9039934637547
30.47852194765457 70.92220549096426
86.95069421268286 89.15641631584582
92.19561714662869 95.59328992308222
14.75159627202642 27.99146315034057
56.92355116370742 48.72477390759182
3.36332291117569 35.92332866823146
20.6682278694354 30.686969897257
66.12496715004951 74.15115386684535
74.07151994347426 11.98918252062532
35.97515623767441 44.69780654935789
34.42117340664597 80.97262504798181
14.50782513448349 94.9422179688187
70.85454984969569 85.96281957953184
8.19911606939881 68.57221006071765
35.18148365763288 21.9119340698936
55.50393846925488 73.43956567717274
2.446660099413864 36.31710281811996
72.08482536660955 54.8206206326566
49.98392861528232 31.64910398838204
50.65092661131005 1.265531457182685
85.08576225234737 69.79543909921473
20.91737491856419 92.48912422468551
8.00655715793147 45.97089193413704
91.91021786546696 19.06155112379626
6.563516210700095 59.25902445151304
3.000924430110711 47.09193884212003
43.46847315405852 1.939094294781989
26.13521477430556 49.38138369109125
49.72545250724548 63.11334154156249
95.89336704241255 15.11778005627685
98.97637732806295 42.95797853096213
0.7044182951992588 35.18314194295319
7.923298417775013 54.49313655886441
95.68292960519759 13.25864003145998
56.22717987960739 43.86923174995618
42.42479759638156 2.216221844413036
72.32860296552691 91.41831699565746
24.69620450002457 54.66047720554952
35.3182917238365 50.43136304510251
81.896429958499 79.6723243911637
57.31387210306496 66.69367881586763
85.31785641031743 39.80806354150694
59.15888547011792 69.48980846819664
88.3662586369159 81.92826283474943
54.93461035804985 69.75553295066518
9.883638388665769 46.19981721244871
1.219492610214122 97.10846361399516
65.20470037133543 91.5606443034869
53.67766976259926 84.10340433624577
49.89948658706028 83.21216156172612
89.82416415403634 90.56764411103896
90.55557362159907 21.64853487427079
54.92223816795099 15.02932206100924
1.216375031033797 77.62512741413174
74.5464440615883 79.84555522435593
81.42219083904735 59.72720828298377
41.76683014314007 64.84986499198226
36.55358239840891 77.64634640689623
43.64495233338965 10.00922322835161
91.54177333145303 13.89927103570761
66.1971149410452 10.1118146019328
74.7687030906262 32.05343514594588
58.71316692858549 54.08778344762776
6.458654063019203 57.47995268749234
44.69387036067832 84.95815421951171
76.54940292053151 45.97862752768391
11.55000079670288 82.17764218970598
24.63012213026518 82.90927545252769
56.17339143937265 27.18348688711702
57.52966710764214 68.69281625210348
92.06254497018601 47.62284960907253
30.16576231302915 41.91072781372214
2.790620508923047 99.88498459025644
27.56764870255603 20.51761373432223
27.49657989990326 70.91942333400759
37.28980307716754 49.65655010655443
15.8333947945336 42.83689814488093
4.952943451633833 63.840118819324
72.70393531954127 66.29101696161678
43.73769282488184 68.33859536916869
84.26724899642919 60.4290934226745
44.2209583922174 16.71303660313855
57.06741292066366 20.61804001394801
16.4038106437802 19.82758178708201
85.16079868571005 23.32744044559252
17.33288983396559 86.80358381427209
70.68146865701124 62.04042050726027
21.17277471791292 57.65411888663954
3.390490905711907 70.48552576164934
74.8805579640901 17.37841036134088
99.07112215473792 60.88341110246311
81.62600023685303 20.7235281763283
77.16295529147767 58.38857421773157
76.84458658414677 25.81962145549965
83.58005019941137 70.81652306922568
82.81346439073515 14.47958069399697
64.06135895096379 63.19574197951187
65.83200520201957 67.53492585054597
71.55104939645244 72.53657618327065
31.2222791534937 79.9153279399976
44.73296297923673 68.22382930494091
14.41150437764993 79.14620222175377
30.80183961424316 49.81824068833733
58.67200115786324 79.15575917300372
18.16487166888086 49.5962203013916
59.51651248080366 78.5301767522355
59.29256667471925 22.39314408128179
23.70729048922805 84.91179514947025
49.27201911368996 78.28166407408442
78.02504429201414 93.56318347385965
15.57114178487825 39.77783266690582
24.88648522703467 50.78456581652502
63.44428109119058 34.82312720338714
53.23677297978532 90.45186492677108
68.79054972083181 89.39914217824455
87.21012298109537 8.484762099354436
25.72399533485341 51.50520390813156
53.10953895545268 19.51951321426261
7.3740984893194 91.35402542695091
34.45030935329154 25.03740909359795
93.32219702033237 62.50411857621454
23.4961325714159 48.35521695927419
74.28958016065894 7.384799144815227
72.45363749825658 92.48259763584598
32.21799420631515 14.11339630881514
9.53323093378242 86.7248611507227
74.13636745520748 50.35766457718174
1.107410908322394 2.638660313818058
12.76234577995762 17.06414972282341
62.27030154567103 50.68143820163449
0.06981730489587171 59.08063615663314
39.26883296607487 2.719904868373363
21.14930048125549 86.80518143674183
86.51094705574448 35.39293850802116
27.76269043128317 5.997642658288974
69.66367522824464 42.16411481236531
53.65024803043808 6.500938052511689
40.09145977302513 67.20749506996363
62.64291573773077 29.19135158407094
54.83506208354799 39.45896970718823
2.809146274821448 75.28403518736135
7.145390581777922 34.70658176836617
27.80023523767672 74.54142235263265
60.22763353210702 22.99078278374238
38.86313786796005 36.86927116153349
32.85916999501062 42.22779143799172
16.39125995410597 75.83604150600102
53.10950456951878 97.01613344814939
83.05558890881099 46.48533519537964
69.30125919421405 51.16089789683824
92.90364722601875 82.18403952085224
51.28481574478955 38.32948178195024
6.320218557909448 84.54657866207059
23.67363069311422 83.10795758489067
37.40683529708849 96.53192750928609
73.80719299739089 55.80733556523989
32.4903904960393 70.05920808425802
75.46004072172107 78.52805230806864
27.0009573593285 36.09511141719501
20.65668708954569 55.60095022159074
98.64722535327844 66.33980818837178
28.2062036707385 44.99726315076106
46.33509408398545 53.02398401619165
86.60206086679335 41.64726629536744
7.627866030485102 99.05107005661263
3.571370755712774 95.55839859111794
23.93901008774246 19.11126323505228
55.18524105695728 47.5393988971142
69.27394181178201 91.29721696963627
98.85325748487497 57.22561102446833
56.05058131662228 29.32294165212556
25.74614925710411 39.7720434999656
50.07185297975049 52.15819437748119
37.8995091880277 86.83434920577365
94.78425535734951 9.543144915821379
10.19081706447485 73.63007353756929
83.69686650327066 64.18239079343205
72.7450017804146 40.50021972766805
96.67832862519852 39.84945728846228
15.85656448515406 81.58637726918036
10.05494104514487 16.96818382714712
72.13885003601523 5.738693892303382
36.36931557168742 22.96944164946343
82.16606897651752 11.89209750498604
62.05841991947256 59.86737350808816
60.45826710926235 49.69978408961
73.98065233950487 75.47016991967996
53.36050774675912 68.16601350897464
70.48769689454544 99.48420294200065
54.29336260987942 90.09700757861528
25.42433417228785 98.6265431908264
30.84923657793859 31.35289496986194
17.08443573166131 9.356241991350219
20.51968921752006 80.93302380945615
0.08081659854696868 64.70256081171199
77.38199610552907 1.560135414789878
60.46931612410491 52.89134565086131
40.36464546834237 2.585235610923515
98.09326763941598 62.68542656755427
66.10400627833828 70.31539391731538
82.00432428937695 82.57626184352172
55.51089509646303 75.51072676877189
23.70769428150881 39.32858134947503
54.89896540908562 51.03682887210957
51.12018225167824 20.23606732337867
30.68987879425755 63.11374314582181
55.77152039099083 10.77019544510305
97.85830418409901 1.638100196004494
68.07433639136191 33.9755671105591
59.98094167284388 61.0367089124134
69.91040552336234 29.04894101911476
44.70752373591775 28.81922851566037
25.52981684639623 47.6643233815042
37.50464628189489 4.086310191051546
99.69364922282526 91.75650725974209
90.05506910651529 11.92915075317079
39.91629109308035 68.30889472729039
79.03913468614084 34.11689143253282
47.5049185239762 72.97160703879709
39.12299504447715 76.38883099998205
64.78831416679141 71.56920952222688
0.8933809337308319 10.94611523603285
95.62202662553415 82.92519729066863
94.98581493025294 56.196644079631
56.88082034494857 78.85535854443287
57.76206652584909 53.59988321703186
57.21016740516963 7.098668596553355
16.52448143977146 97.05104047247484
61.676246187972 28.57302860343062
0.1870511019439522 73.95297839146561
78.1426854815638 38.34896916008903
79.17219908816028 66.98971464615063
23.18178492097697 71.84057396949639
85.51029417263776 59.34573849426175
53.11865177725864 9.620048092021303
87.65113501158039 36.89130496243464
18.28842101944501 61.70396288834483
37.91744223479365 7.815651908046073
5.944959965632325 98.52780201537624
92.45582368672891 74.43596657042748
16.28723280268729 66.66797745349301
28.73960696888052 50.39692413821388
47.91576882837971 3.666780421471354
4.851215343647446 19.2104399299136
28.26804568913878 71.74875805493387
47.41567200640498 29.89905537066514
89.90023387456728 2.314314123119898
78.54814003899723 81.94278227516122
20.32388130231441 71.67292195010066
63.2535089156091 50.14020632308252
55.31114757781964 26.35408602520479
26.10714666873292 62.37688232413392
18.81642353847745 27.94187994817991
71.91808302401739 43.87108020312186
23.75355353633659 47.30654381666964
26.02619128620626 86.53937359165877
77.8679661927867 8.516709636870718
41.02852121125532 74.2514173127599
94.36767509933871 27.34380174042341
63.79784887345106 67.99500911213941
57.27841017306076 21.68028449989612
34.64555341186412 2.990114887410712
16.89327022035835 88.66191601921039
12.68857235741824 32.56544953742136
9.246915807827543 26.45771101980206
56.15408316705743 13.63833271338528
30.90970482788498 21.66247201785295
47.89128364724465 12.37949445743577
82.01727479113292 37.40880806907067
31.17998468387833 76.21913408812348
36.75625815098562 4.936329533415848
14.52127342179639 35.96643017456529
8.489795436107892 52.44483096004781
72.8536347976428 9.377029881057483
48.55282118868505 90.6391815167286
98.08660790213456 50.55248353976312
29.89642293422189 67.24653021479212
50.28580752573339 77.89817450283311
13.52490352673353 18.836597265092
86.2796756299076 73.55216866811999
94.96712456729007 34.97657097010558
53.46608348518768 59.5946043437333
32.56541613624169 39.97923492577531
72.43178305921987 24.74389643507418
73.05005837832617 50.68355708898343
21.05563191740361 89.64590164038766
51.93858631487083 51.75867515795634
37.21866363407621 66.67756005956979
25.98214835806936 24.13704694649083
35.38460509178599 59.93266130937413
94.90198635687712 80.47243089691297
73.24610340166836 12.63421666831895
4.622333038014108 95.17482575852146
19.92551672895749 10.82829097927972
51.85735523777208 81.32266666194371
79.26538400583226 71.7717307923936
48.58506881428779 1.622176609876822
21.96289112755121 25.7100730728687
74.73694732481565 16.31171110076175
85.03851489681117 67.8744503427514
26.93322148568643 68.67116659155565
71.03319172701993 49.71974028232726
9.724274929124205 80.14652964281004
48.12841748000962 71.16334924273937
59.23850911511568 76.42982083847274
87.43010608371229 81.34855853554052
53.50012064529536 87.41402338413231
19.89665802913379 56.39966410140822
27.90208291647107 10.54283028203406
7.498804038216512 86.42608233402991
74.42914609705821 36.00739700699149
7.522168466407592 57.47715800312673
50.55168505391248 18.45068241099277
6.722017031166178 94.46905301475697
64.60031702276187 56.69627353365955
88.23406734146869 30.82514005798342
28.83506027267938 68.72073722322597
7.044240034381282 77.07180982474627
60.03620332611588 41.91663866059777
58.19884111681612 61.1667363291194
55.93261216191998 51.33344252877762
13.56568887133079 2.123679016331431
23.15632974505677 0.8374991092070357
83.83175811746722 28.07978593184973
22.33598816171105 74.95372545398615
47.66815513799811 37.67367977314947
66.50158522632894 7.240010811540449
86.61419244097739 20.05436739709116
98.59910288722588 91.97832555445243
98.87310578200099 69.84705586237841
73.06065047986633 83.52941123356143
88.68413024146626 25.57297420610621
21.72166927748425 42.52049626401907
17.22245711934712 96.25416513624029
94.48730353753159 57.08908270160889
61.50244759087525 73.50437964041161
36.19520506116321 37.69298969731944
70.8544098620894 96.88045298657724
75.8402413240991 68.88868172395026
39.39666156737827 12.39176341970364
51.41621520177873 94.66449966488572
62.67590545989111 57.03548207400968
10.26061690383626 87.5680701214759
11.59620912223155 18.38651398628624
51.20300930837045 61.68942337420201
3.384220850011543 37.96049505654288
91.74286052936438 10.76909499419811
33.12089261522438 32.92249911151813
64.21229143751039 54.840479594407
33.34912501228161 44.05836778146761
34.89688627662099 52.51858178171617
12.46519521282683 54.71617282486455
47.20937298084539 52.32543616534089
73.55383806280449 96.60562864495293
47.64202488187096 8.344397846254914
73.883408181203 44.09799391529769
0.02963459814300737 28.6479685284173
47.71222525924591 47.39188082242409
49.04289189528805 26.1959842133604
82.01982069395643 55.77385860197926
87.1841092485074 21.14208060770401
89.31042621188776 83.54403509385975
70.04297137475079 97.56203147378457
58.96016785462434 72.24597109123511
34.39627026493486 84.90688216742898
58.30357770461055 21.95503864989311
80.99532578953014 9.011235646559001
82.76028602857397 49.27987264902598
59.38452844414337 77.46638980679462
1.6123367072141 70.43409029731129
76.06850797537891 94.10357407187763
44.42828570728613 15.65840353439269
66.88023438234767 67.2992253829067
80.77736945473373 94.80429210865486
38.22885420387099 39.6734247088232
45.42592093162871 51.52110266918461
83.57919086543131 84.09490085493272
1.710879071195897 68.26316645243028
36.72443953707195 61.02105361078264
77.98356529522428 51.69908025140805
31.39066662541747 71.54990900248951
79.82446653888032 90.38284431415472
96.08218239701969 4.862032452002977
69.79350889173534 93.55069979539734
8.748516747777836 74.78354297268849
35.19683930700249 20.02368696633066
32.92534228530637 27.53766906674659
54.65347833512382 64.47252508838955
3.113651490327242 4.65492565859391
50.32687453191274 14.50977412428202
81.12794346643059 44.44041608647949
71.9428302826484 2.095558266649908
68.90290589911692 66.74195587396422
51.32950462911187 68.91848131157312
52.70213386077046 98.83082699495384
13.7585542804313 44.64947378753067
79.21649684564869 78.28240071582809
76.83219796423495 18.16713517993967
45.62562101848956 61.66027015614553
14.91675729321379 85.27070548756454
8.075539596608658 30.79314737842911
21.83103793556189 8.720429298515651
49.45577622300513 77.19457858189176
27.43407171587856 64.24651489334339
52.19603239453039 30.11071313764025
86.94859470739797 65.8755282663098
22.76918940266171 70.08552258835023
93.78370709068972 15.46374314640003
43.83738391191572 73.67275210563713
7.128203670224727 39.01085876311654
59.98024736027816 72.09482774203505
47.59303497277248 76.89142666735968
16.76905345977804 73.08643284814612
47.00327167944068 27.09402883066108
28.92432199534638 72.59312387714114
56.2657281355003 0.3955211776504248
99.5578192568114 8.180641539415479
96.7745073574067 22.11325159409127
55.56527799625906 63.96363547963438
88.3303797776997 35.15369006724696
83.22304758475735 89.63995964868212
26.19488715688374 23.10064789367447
23.78424249676221 5.612682088138373
52.3154101237039 80.4153155378298
49.04439245050017 51.90936511230663
20.11797162911275 25.44039310186404
20.93473923720835 4.907265904333832
96.78263169884251 82.89169346232001
21.18483456494348 22.85233641130076
48.60407145445162 58.55003759729167
72.55431719242253 20.38734963188334
42.28081788504677 59.88143414716766
97.45115969452368 87.48260900129691
83.4541958077635 0.3708293377801001
74.41844062099709 33.08319350158651
61.76735856541205 81.64616465743268
6.888501745569857 54.68993648858787
16.92986692063372 30.13544953611954
45.23155172553681 56.65595699186573
38.1182900379032 90.68347517770081
6.840171712478123 89.59625340293869
49.48928854770346 29.0643304257347
7.931859835828113 12.98026597902642
39.34300005487456 42.29778317560053
62.54477226294838 55.98711894429044
47.16543059867016 41.67922354978531
1.257600812275938 62.94517263069868
2.525463539488997 50.77024245929321
87.94991417810543 53.03646225391309
39.5764461244845 44.63765698320812
29.60602769870968 70.44510863153353
11.92947720598058 74.36354942940072
83.35173444812804 65.15033841907713
91.30383751075831 23.71293919308673
29.54162939152955 3.834222925491927
3.820460736360545 3.805202337680806
38.98687390833533 30.04986610372547
34.78594340265521 4.064524665778793
99.09461255753826 67.25374104799468
36.34562916657151 39.83156019635194
94.03995973411944 26.29131676985126
48.23690320364653 30.53975791537202
84.18184179266734 63.20781123534621
2.736885726934574 8.480127096314494
17.98687898254904 55.88261106890288
43.52230503352263 35.9940077722686
67.51681467548376 42.32732173809622
90.36264631546379 35.82085535462882
69.44491445126856 20.35619593962206
65.47756657634164 81.17693152452763
3.790734672846377 58.29626976908737
21.95088409582365 60.86632006338579
35.42008683066194 16.2514294469216
57.68794441200218 79.73664113104614
79.75400862352369 54.06263034106669
32.532740468356 93.82793275235528
70.82306717440358 39.2208441631288
74.76227079913821 52.04919478615122
27.48157606662129 85.41138283788234
5.842862825274939 28.87207493465322
76.00340940299458 97.95562591690903
37.09155757424792 10.27186808145974
43.6131891148193 19.95902107538809
33.79802181583131 89.66607243037922
96.0490750860221 41.51765061157219
13.88983820524065 59.39386178566729
21.97097308044677 92.74279065335207
23.41690416471225 59.28987391647836
65.91433475553043 82.08116674820397
82.42673033269297 65.27040273737005
87.92421495553523 89.55531529728346
8.75089478199431 56.2229133242916
94.16462799452474 94.66865309645405
50.91623732819733 21.35689733867392
93.79188659385299 67.43184815773063
56.09807723529621 25.32049613684314
7.427726408605063 13.99867692911145
45.55907144210454 72.24165109785507
95.80949634891618 48.72758059731977
46.17155306039034 99.52147307685537
99.4110973811149 17.24957453492908
95.68286778030158 30.57894309429913
92.44041121302381 32.49509567710693
99.88097791854895 69.41924206240218
39.26486149030595 41.20619340510236
48.87971349242415 63.71459303521808
25.86860151894979 46.54353759104279
68.77961393882984 75.22850073756017
45.68272445273802 41.09086692030851
25.03884531706951 40.60984161725784
87.06257514537324 40.69794375963364
49.80640922515185 59.9828628648068
78.21805364379294 14.713110040622
51.86824470513839 5.969252841638604
96.98537212397143 43.10387680935691
50.56737124933343 50.22905674777364
10.7307265632629 46.89999791042321
83.43452586229343 17.99902778524567
67.19877471812744 17.95683279609727
20.93477722634629 60.55344237464334
67.98298795266574 70.81036710099843
26.98954228401142 38.17671247920099
96.94047356237392 1.001359318854121
95.50901174424712 55.28061605828685
61.72723808190852 44.98607769662976
12.02299308846537 43.30302181045876
90.79248418349781 89.03067765121766
69.27282832293453 44.96110993582531
94.83101029957344 96.42800204001563
21.51747221837355 94.58816463108481
54.18899517542141 29.19151586811783
25.73619526796371 70.16834997948986
34.50162573428049 12.52872301676902
57.4233790013557 63.93358862392589
71.22456563331686 82.9103433533231
56.95827960328602 29.91515701649577
73.37596775270396 91.00148114829156
70.2102096906475 88.05635697913905
6.869149284232032 23.54074327106502
97.16140518510694 91.20044591393096
57.96745498140373 81.72752625323001
10.43695492700667 99.16873496196206
94.36957109952654 78.65174864218953
91.23630135786202 16.83477077239616
40.66324768238221 86.59364847047374
47.36156033925908 25.07292954265863
62.75389458056407 1.538051688423096
61.26915606284116 74.50058372407614
32.01178811280128 83.14683281410038
52.7921635641327 95.99793669459171
73.7281097796816 29.33125847940072
22.69177586446618 42.84062832865962
55.29985195531485 67.13980855220957
0.7570197495321603 18.42306134100473
58.80573302694025 6.354206290572004
46.07981502842635 92.25378098488071
98.88691943796698 4.383985857806926
93.54413802784823 32.64447678543699
70.42520815376099 80.33551427861789
42.84763023042409 23.36335184557842
78.66580984308142 32.27365521770945
30.73955270614966 38.6989930819915
55.23154700374713 90.77090439188241
50.22534812533441 24.70148644268143
58.18456801557732 88.22429467826638
29.82600596612141 37.9956290740614
85.5788455204362 94.93512976730592
89.33566003057138 35.49768097748969
87.27838175262109 44.49657239668519
37.37862250321832 18.02623228414978
45.88329313599466 18.03709944754995
35.65077685318101 98.84128455421917
6.178533957778607 37.40004344618525
68.72120067883576 86.64009394969911
16.47811284153644 79.73152356239817
46.07273787482178 80.29548448303859
21.18591700615733 18.48022055940756
93.39717362351473 99.05105041675498
80.20912162881987 17.80120863288091
74.50773239587026 96.33237722392542
55.16648084892754 28.70101865661686
98.84826915793049 5.452916846776303
22.99205646780625 76.68011493615893
22.57370855945446 31.80411957442525
57.06883077466244 69.75367765955936
61.65026954494184 37.45724295994637
2.711969196985655 44.07521564201397
42.25798600889878 31.51716262734258
53.87958835806477 51.29659029427091
18.2793235905434 96.52906668922948
54.62106790111135 41.70407566769948
97.8020916226795 76.81167190383513
21.90059611464587 38.31906958843063
53.75877950641507 16.3804617846709
25.18887123166367 44.39558217191422
10.81782602404259 33.62091005688755
80.34376160138066 41.55596506920125
50.69612429807828 55.37430813828628
18.65842970804324 88.12765814082309
20.09309870953687 76.71514733481244
79.71119034950027 94.94335728858604
51.73441460133691 95.71375358822993
48.94953500788147 3.504353998766649
61.58890283544911 55.53742677537177
98.78469774614538 41.78416726689331
8.953616368539597 38.99427737840309
85.73235161778072 72.58979611213474
5.064051530017019 97.75714914079947
44.01558811701438 17.77458223168198
74.55066509083045 21.29201369454218
56.5255469497554 68.82509351124487
55.62480408083574 16.86710345679498
39.74037889618644 78.41841976788957
66.29463349955799 91.6744070092779
66.55178115256743 51.96082178463552
77.22799172184321 9.346733310166767
65.938820370863 88.82202050274307
81.87642471883277 53.87482769262683
36.91598312597631 36.11392474902757
94.36272261055807 73.35657146445921
71.97492281747765 23.05017290337979
17.45901023010194 74.01926903025948
69.0280485990442 41.26845310680022
67.96071554088157 93.95031561798568
63.91151261188208 37.59921002785597
36.5812974158445 92.87410167436271
53.19281572172342 29.66368567153935
89.79460737268592 57.11617673956356
3.38317075899961 42.28711308415519
96.52660333004414 69.98751460898545
51.20487832309039 30.54950709499737
76.81252793945565 11.16172635529067
58.07643231326896 43.88502007656293
35.53193846562898 66.46734342712242
33.13139484350029 33.91964406088194
8.874201906032122 9.239024492352996
74.20015620310066 97.35084016616261
92.94634143308542 85.78860597402945
58.08366083741099 80.71587079013511
40.26999014821484 34.18469705616375
84.76052241275265 5.667481814153329
28.80776595443437 81.7737736521465
65.17925725692824 17.1283084980391
22.73079240801086 91.93658851191887
97.67308810062377 8.136973094798762
68.76799445527678 45.8887264206106
36.79050596469999 63.87217762001362
58.37060631583658 13.53305028036338
60.48438328136917 19.84751294586315
7.25113968915324 78.91031325531738
57.19905277103936 73.17120386361033
49.98755507509617 65.30154433512573
64.54197511950497 72.58506676629078
79.80042880045831 58.94536257356632
52.16572092598245 45.04952334828658
54.53640643555431 12.15095979426718
37.76786051301187 98.36473808639043
18.41928574452958 17.77092692449493
79.88883090035739 21.49268109325875
95.48944996396568 90.94780349296381
98.62556945252844 33.18066931173195
93.90865432503911 64.6245047729838
23.22585815105979 41.04610846943978
91.01076105466061 47.54755472550482
22.14201601123616 23.48542671297259
3.589568470209758 46.2374342509699
39.89900405874062 37.20950743806424
87.99779243488244 37.96963859675028
74.073814559637 0.1227564283099714
48.11927822277721 32.66515851453256
87.07342163444412 91.34816949552823
64.9440742486654 23.02922113893824
97.1888474237407 74.11941952303155
82.85505099279285 11.06286301912892
64.23521172345372 78.78556690899822
26.9273960847525 37.16324597159003
52.8755870882406 23.50484381060627
89.16776485310011 86.80246492020275
70.59242412827935 29.89400048076676
38.79157755612942 24.43898647139493
38.17011626022963 8.827697469675241
67.49013437381937 54.46810781798926
84.31075600096928 57.55961046532121
42.28957184874404 45.855272521924
95.05902056671295 62.04623471105873
40.36620235183548 17.05039237659919
81.64746858329499 80.70586307910015
8.630225360320415 48.65937628206127
11.54709501050129 47.59506384373304
31.03704381689484 65.76694949448998
40.11801062047926 91.28774439069281
30.30783514978918 51.89504805900621
94.55211521390345 2.522364979757122
76.53288648599884 52.86442193444451
24.26276261997479 71.50626697587339
66.65922572547582 53.94392351254088
86.89300293134556 77.46103169328026
0.1298769408810774 90.72436704357304
89.86334029355558 73.73606725031119
95.75196356371323 70.76329959919387
50.98015214562692 45.20396904523126
24.40853574768906 45.18143925350672
35.27775594536907 13.38020502145577
2.305317637777036 84.03435949092695
99.67592740846858 42.19877801888855
26.30968468147755 38.88678928053351
55.1949955479928 49.21545127723787
22.77705581399842 56.05801106730416
44.20613757130393 43.75048174808149
9.547834642153358 56.98767858517784
72.08742102781032 53.58920413656383
7.1379828652537 53.68933900312679
48.47906032449249 36.90856863882124
60.69883268473923 29.03227449658071
63.42546923230194 43.95078436595929
91.85939126822082 79.57375234728909
35.57756153485082 43.71856623937661
77.54399993276803 62.26123734006329
2.500040478242522 14.73922682340157
79.5371277302674 1.36369610031302
9.52339483106425 11.96953222484445
7.697640910518627 61.047897288968
28.98873197898552 80.61927354144653
75.07661101113071 83.18391802377934
44.28110485753123 87.7778338533316
8.557336396027626 28.52770725517816
29.08221286043786 22.9420812319192
88.41060533425672 95.05046196445528
2.286166530254809 9.404571078555579
58.09199791364561 73.77149109835899
40.60945123920459 21.00328046132205
56.43790020846701 62.31705822583959
52.60169623628861 60.17182610965904
12.38706963416813 52.88165686768057
38.17059590303681 6.156207455359933
61.38554435330637 78.40745574897998
97.07407508036944 41.92705054066244
96.87225515810773 48.73392638208768
79.62559459668512 10.79976119740549
16.8319767663342 76.83466389728733
73.1072690767144 3.82055717048968
65.29209089105014 32.20980022155479
71.82600788638968 65.72808312594893
90.24883821814002 23.43719124642142
92.02001198121103 43.80465345991477
38.13011385424186 3.133462853573937
5.044090730481503 10.31041523853536
50.51653186971406 13.43200340444372
78.1722728205975 66.63810965916183
64.16521120427952 17.57511990656978
10.61266348306073 10.05889298892424
18.28033523126686 79.1409715091649
18.58048957707665 41.31833622999542
81.87436633572244 48.98883894404517
56.71687409282772 6.095514497796135
26.71951257847842 10.71961450920109
37.27475575457927 84.71097385003443
72.90550792816198 45.87981885351385
29.48838942736796 56.63871400037858
35.16171829541923 84.15194221075626
87.36926391961683 55.69623689912211
32.51381742429064 12.9757489506999
42.67487428155149 77.52974331298078
73.76423893203115 26.37742701599118
92.44923191790207 21.15926638303237
58.95107911888285 12.76088847833705
64.94250022465015 22.03806213603622
14.32046035562306 41.33212686094205
28.7880728745271 69.74819872267275
29.18057481494815 46.68437253767634
10.79062780963438 36.82787750203391
62.49958188863481 79.97123994247211
98.38350447081535 47.75617011599989
64.45371439470148 95.23994069838498
65.74273740502437 8.016351856054671
79.22708397404668 24.29434718353137
33.10501251677586 57.01885379156678
45.90680370179873 75.43792379249624
25.88604157937804 84.62411614706913
31.56338709425833 50.5934798698216
97.19937942358872 56.2006520083191
10.4625017950826 8.234702353179228
35.91144741850225 33.14669694913899
97.06257418279725 62.6210761843511
84.65673875314353 34.13118782659445
40.87057758679591 71.04088691784585
68.17664477330197 44.99034964925991
26.32585367419066 83.59029369806564
25.38105014374926 74.9728120615664
21.30272260286299 80.22878621435649
17.57625139638353 44.04360439715988
27.28914025756271 0.4445486231576751
90.2948487514975 26.42243903341582
76.79465687464391 69.21066154330133
41.70073626389926 1.392439584060922
21.71697072118676 47.86085965549098
7.538252021290181 95.18459268322272
61.80007609618374 57.69407988155117
44.7994872571788 32.49627560889549
41.38804475630749 21.77079825963905
7.942787455278099 80.89100887662516
53.98190783378028 32.3905348296113
33.34638613783697 70.71496896112608
59.39297866231929 64.81284626849019
63.74190182388482 96.06093991405822
90.26930612660134 61.61318562302591
41.56693538700708 82.9682634780152
13.19948968310797 21.72609912683279
81.40714319534369 68.85285783121604
62.40521606742958 11.15732788584989
48.63460703753358 88.32626219413189
76.15461876871623 24.99886943022523
89.84862686145202 77.50042538512346
84.47286134847201 86.13998862853531
55.57529224294637 41.15516162217029
84.53395936819203 18.07488472440106
23.41660458782744 68.1550958256683
2.746615144756191 56.18668351202256
0.8812430409545924 86.99126689245777
90.30117640465045 0.1663753460322516
51.63274112929419 98.59791963884881
26.40612170899393 52.21472012627812
72.14158720071525 51.19375966688241
88.73913350927467 37.24392238580186
25.41343312966883 52.71552554531971
50.3528658725624 29.74507573989385
49.74620686675282 17.72435807735095
50.11122437513242 72.00689712178895
40.08182814481528 76.76886599949377
71.70207832185031 89.5030127835612
94.98993868121406 6.341524332877739
15.49340558786086 54.89176253208191
70.8838726139073 15.72281672555508
66.84018599261499 29.4760610828741
64.0213568388796 18.60636708058103
84.43303891978469 41.77680707682864
89.96231010795934 18.52040919523168
46.27798079591172 56.93701013651382
99.73679241679545 78.83752323034773
90.78037474916084 90.07839001475958
24.60019160293817 95.52133184703987
9.910005358943579 88.59129891376257
55.80062306905609 19.53938837556894
56.59466995248466 79.89252995153029
97.55357573573825 39.11576488383813
61.00522538853257 71.70552697903376
10.71348100772088 50.81730829530965
84.77566559141424 74.54582136181864
43.75440520135032 88.72323837245389
14.80081030102169 65.67122566636826
99.91879662225323 88.89234134409256
90.23713181287278 71.39273241227797
21.57511506888099 29.04957242140713
36.01605226931787 79.45399605947628
41.89758239919863 5.623280736472015
6.571955030301042 90.63240958769752
88.46745816404197 12.81535879140288
3.075075466797426 80.21177468328779
3.489559170267412 69.44298101133151
38.9347775723642 87.11371510411554
87.82597096976697 45.46291423470834
27.27260850806371 32.80613984892365
99.28043006344782 10.2325489338284
57.92956480547517 72.54501600629744
31.49797483615672 56.44956002193012
36.58777358011597 53.96239652604307
24.46085069201556 74.3033058242457
1.544306222274832 76.57559099797892
99.14187067128206 62.77154638342552
91.06950807656527 49.46625031072155
58.15750198956767 42.81297532785695
51.4900523827601 28.31990120628473
56.63905258825478 23.54714541593198
5.5613389661873 9.388323740406893
86.49383061061425 7.779518160791651
55.13346135127978 18.88183053286799
31.93682557819349 21.71023267653914
72.53486701115237 67.32755116376167
16.65281939576476 56.78433073111676
65.73481559789829 57.90907086729541
93.07593769809148 45.79972074220379
89.67218793784353 98.40952409428905
13.33624596386875 56.65776906528679
10.44571505835912 49.04003638330443
3.337910992993207 7.575279213509248
67.97393471234514 14.51199928126705
25.58492252638998 65.14933438369081
26.92455840098308 76.41078835541646
88.48377850862636 52.14174192015139
91.02232504501998 8.012306131901257
12.57500101907285 75.22904279329825
81.75592657090606 18.83649319282845
4.873508098221765 94.1287681392333
40.5382319804781 57.63122238690828
95.22061065581745 74.96910395771573
1.198856646190714 93.33207478470032
14.07256548842533 42.47854257505369
87.41852248427122 82.41272960914753
78.56783616295272 54.12639611463544
38.92565847523608 64.09118223545377
15.7304510345215 43.8633769422983
94.32841941320513 62.81057530309941
31.38126561765787 26.06165530870479
11.90984229967985 44.35841036314727
99.48110636217514 45.82387591202543
54.08780478599788 49.20311054536281
60.35658935423358 16.70022753725424
18.5146085543315 16.70775397871739
84.82909809227866 27.58778872279706
3.540549905414008 68.38644084167144
83.05765443032404 6.440446786761521
21.97446879181148 21.25544216298985
34.49032164128798 93.39331990670669
49.64857712027919 76.10247567029531
44.62582760132604 54.53345951666811
28.14790131165682 59.06621855133302
3.919084516329158 63.99679652411434
62.57342023172307 60.95049610797453
36.71057345648775 98.59385524351147
75.60518884317969 44.27339336180953
86.4453217949094 94.26316052768497
37.780106308381 58.17601905414357
34.74722044060955 11.50986705747958
57.42294771464019 76.55975746749382
86.20643264054519 22.83369107566842
80.52017251291775 38.60303188339021
28.26181901103972 52.39483932774992
43.85625562139795 44.85730030719422
91.59545996552009 73.9407535068008
22.67354400696116 60.08281304615287
48.18892042890917 92.69074343575379
21.0993687996264 79.1709078669823
27.31863707092385 88.28828020418582
11.14631888087497 58.38309762475776
70.62302111897687 13.55550202960754
54.33668719199035 77.39528732663345
76.33683944987769 49.85917630103035
77.47562259476091 43.23738641833803
19.22302086708046 25.90011657918552
68.43378950709362 37.6514599764614
73.40848166354355 58.74982553390149
1.187981466127767 43.02891234110267
73.71467431533245 4.686449932168315
15.92312330499252 67.58176898576994
94.79587212958864 33.97634727064017
89.39626590880593 65.28558739321461
61.28183054092342 18.22280898435736
84.95368414402019 11.42109564531366
55.37238413967298 83.10787396813751
68.86750654658883 0.09234666872985582
38.36813766383529 74.49811599335173
75.3591012260445 7.323664391275184
77.27062671179084 99.67150948797902
33.80215213389719 95.51543472710723
30.09724903663972 97.84784252813421
62.85909724775053 83.23758280742294
31.65083486810341 13.24445334079548
33.88255348329977 23.51993449151805
2.627045130858932 67.75529466308238
75.3067939790248 65.50593882121542
66.05261073792056 49.93855126393532
96.25281606274221 2.83855164637567
83.3135163482047 85.0014073481657
65.07647400083206 13.81702918609438
12.77611412815917 31.4481809117547
19.7449134972013 95.05042563636792
65.0315884087605 35.83930034842768
53.56530467958965 82.19837441906677
66.46508218534309 65.6335335159192
86.5596098397134 95.34977100479097
48.65546347225055 89.49574589718743
45.33000708789126 60.62439071151968
13.85691381933124 72.297191260444
40.66678951530255 1.584444264769362
10.90829276696861 30.63380345245028
43.16861181289212 43.0993045111199
3.433041041611891 2.79598474970118
66.27614922531585 3.34583306913018
68.96461327771512 97.19019562072455
2.461447288798155 70.83138359967367
1.882811642800222 78.45009627897079
7.293424579942021 87.42102645348399
9.527107643748344 3.508440234986134
85.66253592301214 62.1351498680027
17.87864479912964 13.99590090021387
6.627585452143112 75.26909216921162
7.591624744086298 82.74583493199492
27.34994489514389 41.99932527594541
65.02430278631748 78.17483535799379
2.075270557012953 49.81393500170458
23.01403517179719 90.1272079094223
70.51558650973574 75.53265732404459
7.547169642911929 2.912735743304759
47.36676304516132 69.41875084193607
92.41973401403366 76.61762470809974
65.12458590038626 74.33946321044098
48.6668288913604 54.73483897188136
1.315918240968113 20.4621427858447
66.12126316049252 76.40761040883459
43.65590085638512 83.25001658153332
81.41482175790655 86.00810433965884
49.01570427755211 95.75262494383819
39.54669181891145 29.14096334853237
11.23568505819896 3.754793207975656
21.78450181190942 73.20082894087834
55.61820712822398 65.07593502673294
98.76846614407008 37.61097144544824
71.8534327227737 37.32941901820926
59.19471717803621 9.146365721729866
10.17248592701303 0.2250581895703634
7.27932239588009 10.21319120482765
75.56356134331806 91.14857952818571
17.86308295686977 56.85298055319623
71.29640860194394 11.75891621390682
4.478037610325083 5.798621662871752
65.88621143896445 83.9615509892392
47.43164647900535 61.21106279806229
12.63094522801212 18.11723241073028
90.45030627475053 42.66687591001075
7.282006251595152 42.18496466731579
56.97361818674 46.56461894133344
28.81592526206171 5.831150825395628
21.18163208637788 23.94040417157858
56.37928081990872 3.229778244757952
73.51505011047962 37.90102434381917
17.92101776430402 82.09736660963223
66.3747195971884 55.00732325370998
1.220673186815501 54.42528585806985
54.4880406101154 80.29115669733491
40.85421384461296 7.231495865431916
6.314755263443142 69.51977398191363
91.10658851515657 38.94388835639856
95.60034991947089 89.78430266301666
40.92112792143401 97.67171285406067
44.57929951785484 71.81431794186045
92.50757481929215 93.42960672531879
59.19900509433392 2.684479621079576
80.399161809736 76.43909635867092
55.28045289046589 6.890354806995948
65.23168492440801 49.22647349802741
90.13770903937977 14.95679021827683
8.343313019053864 61.95378551397253
84.7126134942317 72.65802645764883
55.60977465046284 76.44233484431984
71.13300520816605 10.66368822736138
93.54293760469747 86.64492605902029
17.27858538571559 11.33366072909148
44.00871048935347 59.28266350497638
29.86111218606857 57.51616182547334
45.01935186883373 37.99039964970964
48.31862426910372 96.51174199185586
65.61465108014994 56.89169311665022
56.77757699313771 81.7177189519027
27.50615462444248 26.4517051104138
87.05077711744968 14.57357340231503
94.10065382270035 5.705511168274879
52.38719770781378 77.14831841797468
9.796476171018526 54.89882945055864
77.05548411610471 60.49241432997589
21.37987117123397 71.39745993466107
89.91352975007737 97.39416856894255
26.47903778470923 64.64590755327912
26.45648276023704 4.456516493360851
6.310744729745623 12.05883128147931
1.93377741601512 27.57482963451132
25.40271256951551 85.66336269973809
90.49838284543625 57.79682372791444
46.036214868007 38.22929935147224
71.67170193964479 6.718371230942071
75.92161644046854 55.8187880937936
33.94322868644976 27.17540491485351
95.22370614928059 45.90664946282378
46.38918054920092 69.64457085350092
27.81644018774097 77.10867777894538
20.2469784855734 75.59012663630381
90.8995405847469 31.46162215031281
33.18106396261997 86.60874573179237
47.05411198786023 11.8042703925595
5.657896307621275 32.33644724400644
0.01792339410342544 84.29462592202339
37.37129546632644 57.20030363246068
83.10575694128197 96.49121413473891
61.35202377767688 13.9734476137852
34.23842403648353 13.54644216148104
97.28691969292719 36.13388811498672
67.65534378224957 68.06859980319209
17.63064201817526 68.29827078829535
75.12904800483822 33.90682716843722
85.58450643964727 99.88592225386741
82.24414158198459 26.68559135141835
90.06655172281754 51.30597229655964
23.81810672232545 4.524699369721886
19.21318738079205 46.50521472999637
20.76016258305198 81.98003753842141
76.54569776950687 32.67983016379713
26.19997438840353 13.92106785717455
64.49749268201128 3.889588461480051
10.71029120431943 86.66855945323834
63.85716805981663 12.31246225356994
99.77432142115303 99.59211221596922
10.91698007987054 20.07617588700559
30.52284806969652 40.83724897682671
62.42846371164958 69.25631972248559
64.73438484369331 25.17893935921467
85.19230533854346 6.726473423224361
1.79058445309591 99.88087022877632
24.92660876381809 81.96945459672993
20.09616557321295 38.99417321609668
75.40821661795268 38.84419018292567
60.38666996780571 15.64246393682148
94.0867104358979 57.93656748906246
59.80707199910533 80.65990858800592
46.49318122925025 96.97141031420232
40.88146700212077 10.21384357651678
92.77915152562142 12.624339087643
98.70166819759994 25.47244996286829
13.56311583346944 34.29230384468039
67.08138422345392 17.0571657031342
99.19496893620914 34.05827282047299
71.42257445985301 1.202391352052465
29.18155551584578 79.51817074732239
84.0199642314231 48.29254832074835
24.81783665779176 51.79631796097269
86.89167559231275 56.62626787117154
0.0706227318018396 67.26533131420132
65.91910034476516 85.88000318984965
18.81356931509899 0.7210530095883028
68.5163753668282 24.47573807478541
72.99146567947076 97.44692603475887
23.8831187463321 51.29237403174717
31.6484110327725 16.96354954638316
39.35720694273495 22.35147142499166
86.45237140257949 39.66281000987391
68.69092785693232 67.79389155639143
37.77178757019264 61.11714000210537
86.31956356186322 12.59779783134245
70.65795087336301 89.81590517176373
80.56824705829473 25.99401315047858
67.23812252809873 22.57083116436096
45.72411320952192 76.47179659671367
84.03395312732033 69.85167220280924
88.07245471897522 11.89529362830534
76.49596666734186 89.0533324610432
7.053206541350174 47.41888853822243
63.66644127961976 45.93562523194214
79.30974825319443 49.38091428639913
39.98995700642269 50.62881995261201
68.68762024404221 18.60634599040011
24.32556232667859 62.56599831082946
22.86988828380491 65.11315567531445
89.08372581978566 8.816425703352708
67.17261606858769 73.79667218040485
99.03859356836219 82.32985381941371
14.20667281448258 89.84077902885883
13.569450718259 70.42996679202797
43.94882287478455 74.84895042531625
47.68306433048502 62.26366083680158
79.20090767833138 27.2561268859205
85.47016272127367 93.87305446002162
72.26286891539991 36.31801297239812
43.03631824917129 42.02768278977936
38.10353144637136 97.33482892332603
92.82579320796899 80.04271549795612
16.22091386179094 52.13741526635761
11.05726671497544 68.91712595889091
93.71284429320724 88.61603453174546
36.99534600303411 29.89403205083421
87.34943537262482 87.59203103187406
12.11458759559764 91.7617844138488
52.68108436883417 75.11281033057458
18.05146740751985 86.02363553627342
46.71135010901178 73.74924809935267
84.78635186508268 64.09215016462699
5.14192246279225 70.88666208386276
23.73558078810728 82.06351972114562
30.4727057729564 86.50435510243872
22.46457062071752 41.76660549223434
35.62719357815437 7.484798684820689
96.85772154147288 25.93074672097159
27.15026171224768 1.397152079154658
51.778101857876 64.93845016754683
82.69472647325779 91.24969415418363
82.97048261152995 67.98673092466608
41.62544192457477 20.69214025960916
5.679696846494442 94.80335036188838
44.29468135649587 30.77581253612423
53.35872812398531 18.47813347282352
33.65729325656511 19.01110223089724
97.61779598499358 15.84576100476795
56.97071574615696 67.74926715355031
36.307556897364 35.30285312393001
73.41268560862808 72.13392147186607
79.85351541700277 6.058064849913471
24.46526359749193 38.71515126334099
31.21066383551578 77.86328765019371
46.20489727050521 70.58680158638884
93.03442416518843 96.24662682006132
12.00369251661503 64.399450594489
61.36541103689749 3.081886761629927
91.68042728865841 54.30193416919862
28.32239323462025 64.91251410812799
80.35775674945741 54.92914968926923
15.46118277739898 36.53758314176002
39.14686746582534 13.46050792083325
52.68858743519581 42.79480712318442
96.80694680521096 86.64254226341805
80.92030906893027 51.93132903025845
97.12304583175542 69.13407048170863
22.60439698081429 98.81930652220275
6.441163334257903 86.56839834573779
36.13317386044341 70.3872587906159
78.86587853743829 28.31057261410494
55.97418326297219 93.66818286972642
77.04151450677882 93.82663939482973
35.03205607812287 44.77443095805636
99.55065409569465 43.90126608900477
52.78550239426352 51.03332286719218
75.28981574768783 93.30393794856045
49.47357753498535 40.54101197173862
43.16048210975113 2.983661861971088
95.50434109627891 33.37331322964929
33.7320242077191 2.350706371826663
13.79145584616695 31.05153454749425
8.987964329805296 1.490837029447209
74.55853327927451 84.10768266119534
35.39080477760594 46.6670910524475
10.45924842776431 79.26530022120924
63.02345959198383 22.76733587036077
87.4191918423568 64.82450311978643
80.5670670320504 28.87701884379827
77.81931738611156 64.46473199137971
47.99109307824269 95.43930892101257
33.81251062936691 88.62995389045231
93.21866479549983 20.41975771692332
61.04126815422843 67.51684181984544
0.2243875139579753 30.41342096913083
63.0216370877676 85.3799709723878
74.52565082852432 46.70976736413533
75.33715186190859 71.77932295500619
58.24156632037889 7.226019881361379
5.65359124144641 64.64727047645532
84.60254590153906 47.39549950062786
43.00550324065777 18.15966124474707
98.73808440554734 11.1245583858284
11.45767593938131 87.50879919648386
54.62766581327691 63.40834318756163
86.97179028049764 97.44307561462342
71.95995947996305 31.58315741956329
47.99092601437408 51.59284693289724
92.72604679315735 90.25506208214063
71.99829208863812 21.96640416301922
26.35391934646062 91.25833184774488
97.36461869974903 45.90997997469941
11.68579831875972 40.55229968455003
42.86493936882248 38.65108469756666
61.71990517497063 35.75314279722872
81.06216249951578 14.92215034982819
73.12588400207457 56.7547059609816
26.97114312280453 84.49765665036551
74.97587270721927 51.06431157593246
3.538200127655105 76.08341129733407
14.87198056144425 43.16601608808116
74.52031525065607 67.39545833916296
76.07267404845999 59.79395093343592
96.98343571812784 50.58700828820739
17.57560454298089 58.66931207623791
82.29973089962547 23.55577992514961
16.2737320781049 29.42979816322419
91.94223974778704 70.98322247486044
70.16947050198054 33.73517231643691
56.3196287361415 94.70324889610305
47.03018290015932 66.47242786116946
83.18525015602596 60.50476003814335
35.95656561928729 97.83474211358124
67.34271912339827 91.87062419024645
93.21795926640181 42.06968070416553
38.12932859405084 76.11615994123427
62.25003425679254 52.76892137564809
48.06270341026513 31.63283087278761
28.9586695649514 35.2117498249385
74.44728341621283 38.28325073305479
6.501933172221052 82.64295329574414
73.61574866550058 79.27782758471119
33.2617582834069 84.64276987225452
38.00688496719064 71.47821273260476
40.01235890663801 19.16734661242763
99.69118679664157 53.23055845254934
96.15567142630944 16.9692671678199
15.96333548187281 30.45155532342811
70.88120816757528 70.88275964481836
34.37774497338068 69.11880667273653
2.138960018087266 12.71793511946203
56.62532765895173 98.57906894995888
0.2460117580722232 32.21662321091929
30.82806800533329 11.2657283157972
33.87820882478696 73.53457433599161
78.5392229688904 23.35071372874092
72.95125199791121 77.50328536912184
60.11824213628538 75.87403995522686
58.79674266911691 35.35079433559244
23.49933497600842 13.15252497333539
56.26329086068278 49.41047274359472
11.12458217800787 10.97084113962411
87.31709822557319 31.40581768514074
73.80708329295648 78.20788609557094
69.87696229989076 89.10471336695585
50.3412685543117 73.02891451410184
87.61252445315856 68.76960618100799
46.91919181181744 90.46179319242094
96.8191714959674 46.85136955592482
93.31607157346158 27.07962687423572
89.65894237701373 74.85204136458285
71.90917095728834 45.87177289679559
0.7279362265789013 29.43116721068551
2.936449654332204 22.84530804624692
56.5733525326055 70.79254955870906
77.45418909711219 96.75988228361142
30.97154581297104 2.655464189060763
82.51981499230828 84.35356786313694
87.35015702289287 33.61672147587323
55.98009866499892 54.67848692097033
33.38334415558225 25.41350917710693
63.47348961844279 3.613473055240452
12.00855733528832 96.72143153907767
41.25833143087321 96.63476168723496
9.806962571507688 23.58283132395286
36.53551803161805 85.48154279738333
63.83387995299516 24.49282024708092
11.26891286671336 73.49931566888777
64.25167590525881 69.79725271842534
67.82605011812845 26.56601170000987
78.48233361471301 61.8051065158225
76.53095627265088 23.16504174796972
41.57005797398789 15.66946391419337
4.935185070997546 6.760081559094788
89.91783922053627 78.5455973527916
20.61227506046943 91.4551861781281
73.00945691066048 62.40115219080378
20.11657727582638 66.84109324643954
83.6815624494655 95.342291427375
90.6457635404139 14.09885007261342
87.3792992803367 12.72746286236517
1.791648976479757 18.61300013494407
36.06032119169011 10.34708229089219
72.03472343125644 47.87651496143954
59.55057902075259 11.85497053964251
49.59157409111109 73.80865534441369
70.69070116762414 37.39342375348679
91.29703204441216 61.91082819590936
67.09508937188991 28.46621122784268
24.20519507451493 58.51898864430208
80.20458157164602 44.97620258848332
15.60713437674522 44.90600073624902
51.54357455689929 18.09788230313618
11.71909950205771 24.8503867929713
5.404409356022189 68.76941865447348
72.02388473000238 83.65173882646525
23.20822339716689 58.20501783281846
53.67227715111671 61.78150982378995
59.96915402615547 12.80305060869556
18.10331055079752 74.98122147745181
52.52610168611076 21.59179664367266
75.26410994464476 47.42172240408993
4.317496670355905 57.39897954682861
29.30437570788186 84.93636744911474
99.67100876487422 61.86965519371589
22.83681107971595 51.33606864334499
35.29758099432524 18.15799140183079
98.13417872359854 19.66538903104702
18.08936947590208 99.20272425287371
50.30860241390386 90.82328527874307
42.00899283372641 55.9816929457845
14.51544576036752 18.50674307174354
16.95438842268615 20.97002211954726
69.12911761706894 84.53277901329417
29.13690516107055 97.30723222932512
90.82115417139892 33.15748745448393
18.79373373920809 91.96925794184764
5.520386892185784 65.63708528474169
88.66104472177756 98.77497119589012
93.833189090657 80.33678194640716
32.48247108743896 29.73912422374399
81.10182607598226 45.63226448462705
8.150705485561044 40.65652296290519
64.79265989566763 90.59945165070333
3.056854627570053 53.7244012177857
81.47691191600028 70.98920717052221
88.10370302276145 14.68525700804386
0.3131585142666022 50.54111072830489
13.85128725467028 77.04366736606276
53.47522917845924 67.05699968757351
68.05308876518663 2.803144036850966
60.40825892780384 20.9277729509303
25.5257057517473 4.63560553962831
98.81733057208049 2.23578447526718
46.40472585558255 39.42109973188477
28.98310034659612 49.38095480704681
63.71786504105744 31.14146648336215
63.38571929052578 92.26235416010007
77.02472223656277 6.453482777924826
43.63955261484571 32.4461149989525
33.4999103613871 39.41522163542439
87.56805868953833 28.21846975432953
19.6282883244031 55.3665936717202
45.33769632874174 95.82630880447209
63.93420608419099 35.78038126372083
10.77057592728719 51.8338940114248
63.81034544512521 62.20031763799439
23.9661243455507 0.1901211581775387
15.83227953926723 49.36702720668295
58.46742071084623 16.8120222580351
6.253517043706032 1.599191503497069
58.08455269380421 69.6106917895933
35.84046471588877 92.11150845896144
93.79986353866305 52.46529859826315
84.75630077328445 56.60988514648466
78.24443305352496 55.28151065352068
93.9985814333761 6.758207677741737
37.50299502620062 81.83718218103606
24.26163286028232 41.35406093868988
67.68580124309979 92.89014763714204
88.44544790586497 20.73777097938117
94.81421556625159 37.76961525085538
52.47618197577246 94.98946319702546
2.803812713037851 10.44041924285682
96.29372535428899 45.92658807986344
43.67461125431866 5.773025679526286
90.72070299836032 3.003589390935929
5.520201846333577 90.94050959680864
57.17320797942655 13.41518313123393
54.0076017872857 34.52540003052565
95.00066179196975 41.35573475025102
53.32618898321928 56.45810836474146
65.34866500638425 73.33621479635951
45.45431393274415 15.28706696171235
64.26295745129997 49.63569160703812
9.841670245152514 25.59176172621619
43.43643029641931 93.40013547850211
52.49978796074737 83.98617497001786
57.73038609924043 1.543591509039511
85.59875118487024 35.87626080807131
4.337554575866925 36.19939009291131
47.12159758188996 46.51950868571849
81.92570183511991 42.93839701169785
50.97894840916979 85.19269371479638
97.93861540529009 78.00798518407139
49.3114191856681 46.308805663279
57.34540054024014 97.74778724657278
84.36013676712274 65.07450066628958
70.11035696729886 10.30289980938656
18.81480889111224 30.96219693827947
45.30421554027841 33.34709860238326
82.49993173990377 70.8434468008889
93.67629834646054 70.29763719194629
27.34385281550479 29.71573165875837
31.09720147930478 33.23457392086241
85.36799753368194 21.46598958410765
0.7283449942867248 69.92639253082126
82.53930040103506 76.52792507513865
1.54395631104891 41.21550788465387
76.36187528839132 96.95336976732833
61.75290501846272 72.42950667317879
75.40542658466171 20.65339171984942
98.46310656382072 13.8526911315216
41.38783717336906 89.70583075855252
92.14114413736938 41.93187389125526
80.66133960507221 90.9391462735541
52.31307403168601 89.85474962974324
42.71039707902806 53.94974936730141
54.3714242475067 13.18986659655709
8.185810231375099 92.07632153796193
30.73259198979255 29.4182970188959
54.82898331822629 71.52475126304657
65.93362889091132 41.35301111104594
9.693791075369468 55.91824285780782
88.46435875401875 28.74981137947966
93.99286164201357 0.8050462457644036
35.33603985080521 62.83030879098666
27.7857129778966 56.98046173297502
79.27662762589794 44.41889323513244
85.55886218159688 7.678253965830406
75.46884819637856 35.68322358071232
88.85094277158514 43.5366224132332
90.90228635196247 79.06261346783963
59.20158335668741 21.29726386921807
13.34228430178273 78.85288238283765
13.07649368137073 23.57317234731948
89.01637605079894 54.98643918229018
16.95991178193818 4.156400470657364
54.09357290216024 0.0841769687639385
71.13790145207456 55.15199336083178
70.9593179361819 65.16491477881769
67.03674798700312 16.05279599812742
26.30940875509111 30.05620281039342
58.51246081881125 90.35064108193747
0.5787155108511074 39.64379393873049
20.36449084234402 62.38953148490592
57.04344788456741 2.377242707223362
74.60119030240624 78.84483943199162
55.90908902813665 34.62986465642301
19.72787725312678 44.50647214227555
41.18623145290977 17.79154456924612
99.71950603502906 33.14820413451734
47.72507902934063 89.97072351639655
85.86342788101386 64.00988474981818
90.50949010109991 99.10137922150737
69.36836536125153 76.98697201939336
91.52214919428283 42.79473051119263
41.00683072040113 75.31216176691355
72.00907106386592 28.68466748560662
63.99413922841297 53.20632248230386
9.155498349926219 96.63875885927001
86.68268432048015 78.54539961077235
46.61041222929813 40.62583267034648
98.1020612668766 52.40820457550925
55.98381116070857 71.64762987802641
52.08814465987844 33.38723738267634
95.385495201213 51.53828376503087
24.503241410803 63.62187083863819
83.44822825921156 91.92727131944891
0.6238524352750053 37.47244128290538
54.01228970879495 31.33177530718798
10.09117806568699 63.4263160698826
73.91967318653352 45.80171534393033
27.23828932850907 52.79644326056479
72.46373676141297 71.78014574155497
27.20391861416595 22.690187970754
96.01213647889792 62.39298594660256
92.53965554607134 44.80828869637737
1.599882773241091 72.74261497391579
39.21716963152195 74.13635152357429
63.73980166103897 71.83199676782739
45.72666749200143 37.17511489661023
64.36450935734057 28.33518395328711
50.64564056733939 87.4989858588074
88.4232775613341 96.07281063167642
17.08078823009513 47.96416041153244
24.36588942747575 13.75261967068286
4.932177811172637 60.18504559996498
17.40881434498095 90.70031008894939
20.16065131566542 20.0806308419435
6.600060072626113 27.36887709895393
82.97083237807128 82.27287802022748
40.89801512608347 37.8785609360873
57.44414461068243 22.73882218170609
41.36897366840341 85.76142573229193
67.14128632558283 34.14831615530716
26.47837509829776 63.54178096567048
28.53893127921009 26.0741457866709
91.12938481559038 83.50869409792908
73.85581639755993 77.19316134283144
44.03733202069001 12.86025967404719
79.26119690023098 53.2661901670988
32.83410982591491 97.23177981085723
27.2505788593282 75.39081457040163
2.71893248384221 58.2499436396618
22.81614045628893 82.70138225136446
80.39207105514303 95.79405732833408
26.32818773989565 60.26739243134763
76.30691310826668 38.32466921324165
91.1452006036248 95.96826568830477
35.46952225765063 24.80734204327801
63.03356952289986 96.87584137825723
31.99731528464962 48.37609743449975
91.15549481389867 29.55167887711555
85.53299726305711 31.42398723331338
41.27165531209514 91.47577342521299
96.54277931941279 9.544315001317639
57.11246724229753 44.41287078805288
17.07444133106778 7.064032459969829
58.83718485661552 30.02275990346085
89.71442436628666 3.39248095406179
17.60689129280891 48.76000083379385
67.42504715924166 76.59935886314432
50.41101204372271 37.80552784296961
29.80197801698471 89.71236630827006
73.9117602155725 10.88715660597826
69.99594853339984 64.74175519538129
32.84722566589397 82.46530637241548
59.12907875770595 88.64753945182699
39.90239852502143 79.48237280071511
28.48855351994283 6.833577703331573
27.17689986328353 80.25238075759331
29.15231050912932 12.35202672429543
90.93117037420596 85.77163327289058
40.1716065809882 47.70253051586472
86.72970202592396 18.26686364225178
12.65592432137766 55.77652842425037
18.74693978022853 14.58482180317848
30.00310986026086 74.47422646325504
2.239918807492589 2.74445279787908
54.34756168917156 59.04591189809339
31.38590772664321 54.53708525698556
97.62204908262269 68.12588313780822
43.08132768593521 33.36198248522191
60.90899977285907 36.52600540900094
1.799385710639401 29.42108520778054
85.00429107033254 19.01864348822775
1.674637648889134 89.56965855653617
89.11177056376251 96.73090880558269
18.42204520346654 40.22250593905523
76.79371379457179 79.75674116499691
23.40240054277936 74.62286548530874
96.48633946168763 11.20132026751103
9.360601572817107 66.14173205761425
88.10354553436399 9.128138623673589
37.20436149152941 64.91023318316809
7.071686352070687 58.37585363237103
89.28342665689706 0.5512382529073347
44.22226331735465 2.673820730383323
11.2624163194599 29.76212092755626
68.28773450714212 60.47332072251083
20.1658130267076 36.87931836962697
61.28527274587038 21.48295016539025
24.15443085350204 1.272609619370036
41.23745137756022 59.67265485564005
96.02313513181798 97.89982383280859
16.54050514744149 54.9366801544902
24.838986446986 56.74138921048281
41.93434121856618 72.63201811933533
4.48262581465006 43.65847137605724
59.01916614212371 58.39739383120359
74.35238439496766 93.63361939093404
83.28836607676807 21.87069282926075
2.556278598412106 76.3608809960394
5.225999296968223 73.7205234678713
2.540131568967426 17.75901417560789
10.08180759321109 50.06739479169224
29.80952273793532 36.92334902051807
77.84483600764207 28.52968256835062
2.47460461231035 5.54117790388668
49.30860200866457 30.11179878004573
45.45586685223905 45.69552910850517
10.78217971469283 80.23275217475687
31.997955912551 1.117636475792162
15.18784885894672 29.71954918734014
40.74622490480458 14.94952940243518
66.91084974694823 62.96426978196929
76.48607097986518 29.78091811828737
44.43399864856156 25.01422958434942
41.36129436893844 49.47539162589117
54.95994765536071 93.58661864196245
68.50510322242978 52.74268995256164
65.17070597853279 0.1931391139908886
33.73597569538169 57.81055790668763
43.45044912300273 47.7046833526088
40.82630198613991 19.93071060494188
44.4780292264981 6.455855785009378
51.38021157025675 82.21282834716257
65.36792618261389 48.13324310659341
80.6739766778057 72.9057313521446
46.59409664996739 29.20222074597188
55.83783058287922 37.84220777141648
40.56406906877423 82.68062394743369
18.56907688589854 29.92818399944547
57.37276112714969 11.72932296608752
21.11033439985092 76.29982068873416
49.28266680890317 9.368750239411362
30.14358412764848 88.67289570798118
70.49699364287402 40.17815245206932
91.49672964719582 75.04447763884717
87.03762302143434 2.360612852223929
17.80695605832884 30.53933770564559
73.4117023281246 13.72520275442348
61.31126324369929 11.12302302621646
54.30971139541385 28.10430231925305
30.75888955222661 24.3466414916155
58.49017786381697 24.04727380506229
79.68322570806154 3.206421004003534
17.08857790341048 99.2040001516075
37.42582247901058 99.39140889331998
37.39448508584983 55.50132231386748
71.7692087939926 42.04687063903697
62.36734161802757 30.14842879081201
75.07406620243246 94.39281160509418
45.5568785751548 29.53206430894506
0.7708795867723374 26.09497315438157
51.68956997477265 1.286644361228413
72.98121398469165 51.82945311742641
55.14799226809051 13.94590441536565
4.874445930141521 35.09867102120209
79.06898103674231 2.33168907905511
80.91550436332203 27.83921900022733
49.9542349106197 42.42559837426415
87.68715821172877 4.150539693273466
83.46253202565525 85.89843462024086
62.54312320529836 28.04847792505104
47.87009139165362 55.46032525138673
75.52374477379826 41.02831829935858
76.56708956296328 76.93774561346775
65.3468753683802 60.67022449641365
79.08837707489806 52.25159998184079
96.08129214684634 83.83527797892431
40.63558742787843 44.88477815155232
10.96073067931401 16.70318239539834
9.288270189570495 58.07324904461778
37.43625630482553 60.11090831241314
47.86842378887377 0.7666440119545543
5.307284648217661 1.274911670853786
80.07722904919878 93.93839808822543
25.64679412313573 93.08301435932715
22.65021851753806 81.6540736158267
83.73382681959858 35.5269244256296
81.67314169605847 74.74460627239255
38.42684256823296 54.28226642056133
87.2311083795299 19.23007284681961
54.24556619577211 57.98530246822921
76.03134176022751 88.08801537085226
63.13953984255997 13.01969119447392
95.82196160651347 61.28346994896787
64.15033453621587 32.11942038371738
25.00130598837588 0.6123263081070421
13.85052236808484 91.99665528349699
4.113832124126469 71.21791690247488
44.8489268560699 0.6832799921365027
8.223496159646684 41.71127695541475
35.94941237648003 5.604269849797797
64.71527446306033 7.740795087089497
88.36802378449435 80.87722370988412
43.77664661911653 40.35741557992174
5.012095440961393 33.22861120577233
47.32722477623646 33.32779910257491
76.40440790357022 91.94507794542389
80.94451797837529 96.67742658548414
25.64579878571012 42.58729440052391
72.97389955541725 10.41766922000868
87.90839011763853 96.93985286123841
89.0642615928287 38.30006335430704
91.3051734853225 68.77580919182078
27.0938141442039 14.56438700890548
25.69925166126011 72.92781738469415
95.74033883444071 28.65116371666236
28.00636698559638 82.66308224477976
95.175490577909 94.19202437010966
76.48440060786801 41.57459409285001
47.80398747135118 67.26345093876822
78.90893499860078 56.10432108129905
54.75981009796284 11.08219505048359
46.72703012468897 37.38230380857197
82.86045162871153 58.63083071472548
20.22771575686361 18.97739017308251
94.89472284560675 7.394692722074136
47.4413024666044 43.67544251977593
10.14540649154895 76.46547019979874
15.20866601951961 13.07241220696022
47.55136440838533 4.673240961276018
94.35730949153289 53.42481716783261
40.03498828527085 30.10864127720672
44.65288255254659 19.43730743730303
22.07518739664076 69.26249221602077
28.56997276525046 63.92336020108599
53.05440399253385 47.25103133256069
94.97102892700747 64.90652718704435
28.13479478077254 86.3083813574537
55.68108218880659 40.04437614065532
0.527153093734161 25.04025273457401
1.750185153490834 95.10363300866402
80.21837648271506 27.02843099170076
13.14971028013903 88.11152073852034
44.84219295612821 13.55188767025348
23.58719778351546 12.06443801457388
73.65270949939595 43.13135253350585
75.8418572301899 95.15641674726304
11.10409650715182 9.108835516199553
42.30333460444764 96.42411848338745
61.26760094106114 38.44094624633469
46.33177944477924 85.85830090599865
26.65988562504362 93.09282247042739
84.22097097190925 73.66384732329342
69.48083698015721 12.07187132202031
38.64439728506628 78.21124244977911
64.20482901404037 9.597355526590139
99.73938299182417 25.7581977603115
45.03749220890112 12.48877534618937
48.93506548087882 55.78994155538624
91.56572862740211 48.54376632341308
4.480487053061308 91.23745920494289
36.06918607354336 72.61444551791594
15.30183387799464 93.0474745783343
55.46151438407462 86.55300020536259
47.7645410840603 88.94502562145125
39.07873216644355 84.22345793945968
65.46760941350666 65.63616168994176
90.61185972451993 69.57138595573728
23.26996415238528 45.56198653326882
35.17884528054812 70.88876886513862
10.05301362712019 59.73995320463954
6.983398127635627 50.98173898300828
96.70069066745295 8.560382361232243
44.48740201895757 29.8263228647317
54.08315458557254 78.42353543993862
75.75705713940877 74.93985188492323
45.51199080981926 64.95731054654568
7.61356117257781 90.31335634241752
68.79786699697115 49.45469983212686
19.1846481476004 34.27615433464251
26.39579176466203 22.03242087171365
3.470830135467599 5.677079389449363
19.0049256182423 64.24196240679608
68.32465368884409 35.84762120557094
28.01374765392267 62.29470771641949
75.03982195325987 18.45813723242588
33.77167586280338 61.78836360262528
96.25459102868876 73.54947454594431
65.88846701708083 93.55969104008868
64.59274853081655 54.01447795981041
84.53284995126405 0.1511477632492702
67.9181275082514 38.59976791820123
68.25736731349151 0.9338784907292913
54.37154194181312 89.0736237158583
29.21503389476103 27.81372955355782
29.27396552978881 48.40161604711442
78.15509615933819 88.31628677946053
39.42770375173265 43.41516302747247
30.73852122949042 35.40196073343975
21.07915495105641 37.44185632525694
69.57390577346192 27.21194977194107
62.47133719215226 32.8771477094559
34.87332486486857 32.76601343050556
51.65344764213774 27.2129932033158
77.86393991581771 94.60692386191744
92.27265578646107 26.85772852267798
5.797122071514437 49.26163207260986
35.69004640219956 58.02934465150733
43.62729845401216 70.26197806731024
3.390519538841117 39.03576012141985
61.16342477108851 22.52995082877498
63.33218317874896 79.3546129518098
81.29269440923623 36.57456241292772
69.79315239637258 62.72372919012181
11.82609612674022 80.34735517427882
15.35909585945479 48.23349355826153
71.24699084363181 51.8678833105572
7.403088390457754 66.96221621045562
93.08729778462992 61.43092987189324
45.73133670257693 54.81862534511689
51.64411458932905 22.08792761165225
45.72479616646811 34.29160304104933
16.39831942111331 48.61281868305583
2.286983123976396 90.3548693841217
13.23134341799121 76.07430347640367
77.72193091154296 98.6456877173047
75.75322254875792 16.73126743076921
27.02209823997849 62.71734641010575
95.23140512058623 23.66588687203564
45.69279364602195 82.96970130805485
22.6621961610742 11.49123480392089
15.55924139899888 62.87768762799529
48.13152863466762 56.4989121736935
34.69583047497949 53.52255755443714
93.16908358547937 14.59569477294657
72.39908545021996 99.26868288697526
19.91012502429295 60.25387249673256
79.22039738278248 97.54857322624602
63.1208323747807 10.28937220250929
21.55362133055772 44.93961869237087
93.42733452254498 11.86124249281963
36.42581968353006 46.76880929682921
52.01556913132708 47.10809810168173
44.63690191443514 8.575053654907318
89.01196141172659 16.66204128540847
1.892933010509249 31.22794236141704
74.21692656338888 19.11995498881053
62.76913772056339 25.9522651209652
5.294549198372455 53.1872657670249
26.35409160296923 94.99613649414449
88.23514832183217 87.26395130275483
80.23639536753927 91.96543361149861
33.71818691989339 17.1597475521035
39.15001024092626 47.6546205764674
34.07162909467853 55.19307450984571
57.78792762192027 51.58554074574045
69.80186789252089 81.28379306084069
60.13126701082911 85.95784818189698
50.63490062100641 75.81861175374223
71.96214022207047 9.934283511675504
68.43643277199459 54.8817878353147
51.75597543740974 60.81064265082117
19.05755875564637 33.15142984731464
73.03491298079339 17.62739747917551
12.65901715775333 82.29937643380234
34.70629263671101 74.12863076908647
67.06341437382594 45.00679653639958
69.85966583979916 9.266216295238381
5.539716943386204 48.28511724158452
1.9960174639749 94.08523310207458
52.17577855808974 38.85087063880849
48.07725714482991 11.23690869473991
39.89965842494852 33.13525815086408
59.60272364370093 20.38587127158882
93.37687966958498 83.06017820023295
28.34226108185086 83.56158198712642
68.81334703614021 71.5478248500458
54.95076473969969 34.04028445076086
7.870813898083838 77.9641587578773
82.95771578632669 29.81499633348691
66.13046890520474 63.68772632052588
98.65929235186491 17.91031018877645
55.17585220213955 0.241976640765401
92.19020317219682 20.12192577894285
17.28367431763564 3.174421303984279
84.59292195919294 13.32154576220745
21.91330462569889 43.71681926600512
70.49259477949012 35.59539978759505
39.08754526090535 45.77068286188788
80.48494511859539 89.70886932718982
72.9027827745348 22.58777173752345
9.973718376752833 45.12112591877958
59.59785155751959 53.49363117658616
76.47781280768427 26.84753253471765
2.168945697004927 0.8473581278793269
82.99087679169256 88.57859049745268
46.83230083658299 42.73843410239351
36.02754663820752 47.63352302852318
83.2933491203963 12.01060209319126
69.41363533229314 55.29688453240421
50.17917525622465 91.96872118434591
42.91925839296389 50.89383804668201
63.7930042547228 83.76901641570743
93.68123672225792 18.45374933782677
24.69251810356147 8.310277686922468
63.3441882227507 36.66661731827914
89.58949108853115 69.2900587336877
11.90552377068903 51.84373525618246
1.772848336620489 62.02398170544089
75.14082431955954 99.97665351456409
81.20660928076423 88.94274565508844
21.71767022843646 11.99079315313887
91.32841762015268 99.78634048865807
51.83921048476579 65.87419645729652
13.26102420379602 8.806140006851578
63.76804649585929 4.692101659416569
55.37378418470693 77.32382657772155
6.723410661187034 22.51338475541003
41.19798406444619 42.12777229044556
52.06695364607356 31.20997028182662
59.51543598299793 0.8980130104989551
12.89287712660214 84.95573924327377
1.617145076997645 69.33241057486933
36.05624676704511 14.25143928453575
51.41021603569494 89.23788430952304
58.87371193467747 28.9405673423404
85.36936590018894 85.53954078624587
3.179136014790734 0.892868972705928
67.67825664436089 89.84209272692236
61.65586471874469 80.57219756856801
96.68968862037039 61.69168307313499
66.49523278586612 25.35765851355311
89.13620913833792 14.80129593587019
18.05385324003101 7.640281294926478
60.01960505526294 87.98116893773592
28.81884490428377 17.8668277519292
37.25431124515294 39.23524407813535
39.22879784560644 49.79506605110895
86.62225469879283 99.55145759787209
20.16824174886342 34.77329900526441
3.019171344630064 29.24395772679406
12.0468615884751 20.28150838218459
36.13426426220869 51.09220474580483
95.5909872400604 19.01276637672638
99.21547446601419 23.70710412010316
87.41870268781479 94.67623792504945
92.36094944234317 23.96709378350071
38.11823957864712 13.76290156051437
27.60847734968203 45.8290867233917
55.29239360684144 94.56412176964282
2.827265937026594 91.09932456093715
75.65141303983856 54.71799310965772
49.39430044863132 48.17860609681389
7.44946463984141 5.613908101344462
16.2666668212296 93.27991626271924
92.21392336609946 35.31752390855578
35.65162438777629 4.598113588905839
97.86126262358056 22.41716535238487
69.120086689147 59.7302208911101
55.73714837807758 4.113513203524993
31.55675648094056 43.5834035362285
80.63948458069022 61.66464273125916
35.66040931607324 32.08648241687299
41.02305433366886 30.35481474925433
50.67281698671025 67.07280640662101
52.083366905733 91.90700158214598
25.90280095268421 50.42654116947489
98.62372648567924 87.23917141940332
36.83569121604822 26.36116269893641
28.31782198030664 95.11950586391001
21.8345167774687 78.25046294364995
98.43974229246723 90.05634028986465
76.02958732171197 50.84323200429524
33.71374408911979 48.92776735587406
55.88553687027451 36.76495877120379
7.776487000704229 3.934653499519447
34.07060628599557 64.90011959833289
15.98413465595003 85.47784976713528
17.95263635892302 27.28984879278796
25.09079266681501 49.75059516484951
80.21901487363995 85.92428702995097
76.22460902231606 65.90982387248752
58.05635133608477 27.25971339541816
41.6255342049049 98.48657855066512
89.08156832325751 23.37661582946901
30.738896502058 13.15035843636661
30.437585669046 32.40694631133866
27.27944918680001 53.88785905568837
98.73804108493924 40.69526893068007
40.90935325457252 94.77094699876375
97.03096151647364 52.4549224648787
91.99329303796566 96.63758771705983
68.24312031919949 10.69182884234202
90.77631956696059 92.17410705607907
53.32857117308426 8.56957129141651
12.97094050216275 51.94237451524089
10.03822777049545 92.48405010290595
31.98771181519252 98.95449528508543
38.96629267771824 8.240697708395315
70.95086091520315 9.593543562326886
97.61226911940084 11.22711232673396
31.81578380264644 67.35514240327844
29.86366123984799 23.63866075424876
97.79623538843988 97.44659301596108
46.55293061322062 19.74184510743873
56.86094879139926 54.12547976472876
77.2318677687347 14.31611075891893
42.36062640846235 47.66287543480553
71.64392933845966 29.71522055341928
90.27303480049629 6.247331663469056
39.04529376326572 3.634633421637065
88.70454094704672 3.774467505806456
30.20263693538541 27.51981951173031
48.19300473655664 9.23928402517817
69.4746598654521 57.87949518807583
28.57755007960926 20.07257003047259
29.74502816456965 69.34552325921928
83.21699850777541 26.33865278661036
4.965766127723474 23.78923347673478
71.00827715317465 47.81468661330059
66.51630040198826 40.41228777103515
59.85010340817351 99.10309027696107
83.64473127066937 16.18665886595699
91.49881183535143 57.98268580395489
74.90701739231493 11.38309455593802
97.1362512300432 26.93199538293104
21.35898801414172 90.6687003513328
79.3604613312459 95.92477134318227
85.60093392761853 29.22835171658179
71.24089008433032 33.60257131122545
5.846168695623708 12.96399293505329
70.29637382461699 43.05396590032353
78.91147124067624 51.25350588197589
14.53890999378801 73.168674712971
28.10683160697639 61.23595539536628
43.57009274259053 85.00148183678925
59.79872974993014 8.278478127638138
41.5577900580514 36.13913236850163
25.41743224796869 38.69403137948175
43.02011744810163 35.18811881156423
22.06574815488228 24.5921892032622
49.30429793931117 96.87911253239051
85.25977709574208 73.58417197416907
7.284054215981688 16.80560401555147
66.53418773031738 56.10391443967116
19.02614612555463 26.93736050225933
70.28600773566946 54.75075460487911
32.27630779905384 10.08585909836734
12.91669541402055 53.8010673751531
51.21826664427885 40.48834650607455
11.82376835017007 60.02304578400951
22.77654698500997 78.78841047877823
99.86819249636162 11.02584312436897
4.192501614718315 53.46859351981776
6.106804958780682 62.02808064541969
49.57662173195435 38.38095561366144
68.82740637071099 79.24186625843448
4.40065144389943 61.09760996823076
14.46950529013266 93.85588691491216
72.73663627405502 15.47087919384399
27.21300569432513 39.23165076392248
2.682654589459053 21.78293184671245
9.17990497088979 43.37080764141579
47.92750066592735 17.34691107090324
1.521544398192318 39.07695241531835
17.33321247367217 36.50119150472242
65.39519053460995 42.2904594026901
90.12624558526703 96.34009456910309
43.03362098934758 97.24007228177472
12.30166731796404 56.85546237835167
32.92848903003317 85.6095292365234
57.74307220998609 19.7391696126822
72.32657396253967 30.55934387817419
74.71506745037637 62.02536288852743
20.11739577654563 86.57025438742238
28.67517333579588 45.87973058285268
27.21241805167654 28.54708970750026
86.86021320343471 16.43486470223439
59.212220488538 75.30601219873391
46.60728732403182 47.50214424289098
43.765703568538 64.30423386923552
32.58262899100614 30.79571406952494
84.20490070888242 9.377475367846568
80.40776393444908 97.59613173845693
42.15501191117804 50.26472996064703
94.69152134090098 46.82188283400927
45.48167679814944 89.56271025492404
74.02591139856409 62.74643998389255
10.07974723430599 12.87388720373814
26.22392130119958 59.2219749439478
6.494751340286274 18.75368284749112
17.72725143479616 41.85388653976324
43.48929490616993 65.34879690209384
7.228945772244742 41.14612463018461
41.23877266210713 47.64784430098167
14.74415637797174 44.24088457474079
22.57543732063522 28.58872484717964
14.06815214546603 30.01591649470055
67.18257891227974 66.28048683514048
24.98275904094355 86.6861396426916
23.83636970487246 65.41730551354487
67.45986783377917 30.36131450018522
74.30075568273794 5.555470175601361
56.92808287781559 55.2175241281723
5.210170920065869 78.4098221042435
37.13503099431826 50.72282998212906
41.92766310538899 84.0322101063866
1.51794141666318 17.58040555359954
56.79523134776859 51.94834153931905
51.99889224123567 70.57912596878823
93.5047783830467 66.40979723488051
9.816649509702318 7.403939268787787
66.99753595733907 43.24475529203898
35.66357575673974 63.78025389794998
94.57958344601367 66.66375418214011
63.3921623577241 97.89399201868716
60.05607574096025 91.66518634772245
2.259109117346929 93.0777040811635
1.210389482013172 61.028752851702
80.16470478992581 4.140133107253948
36.21564220998236 20.03845918436108
26.35442694897678 29.03119873946794
40.08233234120787 39.48023063968278
83.20869951972905 50.21425933093751
23.48339426115101 63.28120195405312
28.79817292381021 57.43066832961334
76.57630200742121 10.14461860365229
29.96585609239131 17.80326155479975
95.08960422784479 5.295296248703828
19.97214768171413 7.606306574351588
59.92383431584999 57.82391301289019
27.24972884193377 9.734357021780619
95.36079432402006 72.74558899124347
98.5275055052563 44.04385173529413
74.86047497747857 9.174198626305941
3.313039270261671 96.65315056218752
24.02412788924726 18.05928694845135
69.81317714578283 34.72854052128309
17.4190492024879 20.19870016756886
28.99249506963626 94.17310949738045
19.86159241243289 92.22565339793086
35.94085527661068 83.38552967444804
55.28113519999523 72.42412669781758
6.630896259595488 72.38692243584572
82.69815264921202 97.4701740003685
84.888384204104 96.82355236912976
55.48029185652774 74.48609018073185
22.106379191682 72.15697180421101
54.57483692667127 85.95754484519345
84.07973983188741 17.12578913227604
89.48343781084608 99.47556514609302
37.24360551534146 30.80278387880326
40.67028733157 29.14594515948649
57.30021501610021 85.53388197763212
20.04366698382891 96.10417606292695
74.41772144006201 76.46747768214247
45.76709969123259 58.76276868103233
40.32983104854202 88.44437096093137
71.83352559253474 81.03114365059561
34.36098140617062 6.312580166649589
39.54124555354069 16.3012327027101
70.88075921118686 34.59959007475432
56.10462430552806 91.60791873277336
8.281098867164291 79.00909690974986
44.50688906481821 51.62738369545495
3.712007571227348 27.26477854849943
7.723593556499282 59.20232768463573
50.08314248530164 0.2789265119004106
74.1190290233088 25.30761024317339
23.85017188597921 69.7977570487536
45.75703015353152 28.49873323510582
54.42020564523722 7.232633933893824
15.7503209682741 15.89595064327844
8.259977679022963 42.75724567465785
82.81866798323378 18.90411600990322
44.67616003144743 83.04193684173885
97.06165513993872 99.97144802614146
23.12336367864833 23.03736991173639
99.08029222496127 30.50747124896465
42.28947227090772 62.76464409052682
3.874645190001895 54.47274949777368
64.41706916227233 47.54787369541546
99.76288272350608 36.99497050692971
93.23001793531677 29.85863726749455
66.74223316653739 58.19156211972619
52.00772580296903 92.92658782573342
29.4531120074727 41.13254345518423
82.83978393076552 3.61321363696743
99.33122988283991 72.38595707974358
51.13316606059356 15.23288722395812
41.74631103637569 69.44717470482838
26.64675656461786 87.42059663066519
47.09581248900533 64.07827228344023
14.39156512220234 56.69374087470994
81.81898715855833 31.46088909747255
38.00295823626615 70.42014828029292
36.43740323334873 31.42516256057038
69.9375384820044 26.20829577920495
42.38771960990271 16.38330526639678
89.18773396899182 33.32374913225172
85.16876299445062 90.53643658707043
98.94195186335205 22.69341930828608
99.95681393511654 19.20317839180149
46.86945633573161 3.817751783465984
6.983448926506827 74.21906540751257
59.7773487119649 29.53672642135836
45.91444444711237 62.69207876646794
79.42324347193019 83.93496397269746
10.19041527744271 96.31951590448459
23.66045282661268 27.05166514717072
61.97657823992431 24.2577520498846
61.36719901737906 50.18839467503137
5.497870568401325 21.15954115847537
88.90785111398286 47.42138336055286
97.46348890598473 92.19620131534005
60.67008899045877 80.08203971676238
62.38507456945307 9.321832500717672
82.72179649894234 80.38918242411752
12.78997908175966 76.97798795574721
83.07487549127536 37.31531184320708
4.772331429296014 51.21809243029384
88.3276681082514 19.51241641799292
39.30620573104509 31.04740578909726
3.282025399316195 59.21496668060416
62.03848118044102 75.47137277776001
78.15215295629578 97.61171511095098
76.02290942461737 18.87380007751326
92.89841549671527 83.93630551553159
19.89885110081032 0.2155713759449001
99.09253607796629 68.88726851055785
95.81486309146328 25.71362340994916
8.373384188052336 75.7767576644156
60.82976353620171 44.43752875607719
49.516681872309 13.79817125884854
18.29668151632543 39.14440110683282
99.24828457096854 71.34858299451012
55.65358495498126 92.62116025937719
57.64322933492112 93.01025847953944
81.15489307805279 42.25800357914062
75.57485000844919 15.65715717913664
78.30233009925099 40.49025414074774
17.13219011001815 26.50975955238617
8.024225399697183 37.37593681492596
37.15141304143864 68.76871590144354
19.24089026099624 74.94909489720467
48.45305628965233 91.76507446949239
91.48008270223306 76.11754984086636
13.61378980651827 22.63983083725859
37.03745255014089 72.01819967069051
11.35180482043123 83.91286265869425
59.6958327182228 10.07980133718885
15.41713255515531 19.06711355006261
75.07491423865277 87.88976859155257
36.19505749488764 69.27249908135836
51.2227592175236 35.06349720867941
90.14797276309778 85.16270377048775
18.32066824565557 2.893751745575102
99.78812489032465 3.894682890191299
41.81880535571451 4.413653496950778
23.49631109938364 31.34920846525608
63.84679112636726 43.10889227047239
31.80325667986537 31.27702739901207
19.00479877647967 8.149714302295308
4.414079198382978 62.96353757111553
26.91261823124536 81.31094549784584
78.89610069391874 8.718831609208502
0.09373687154204893 97.38103202829618
59.51664514290467 39.19121136463175
83.43144290006335 1.600841738024581
66.35820940214531 69.31169408725603
85.76490986776085 70.69995734083383
98.85814742547129 18.91462168873372
0.7187876221424775 61.95002798993156
59.36050235563351 5.488181007933887
81.57091027078647 64.89000030467155
37.6315633381062 92.64706597743141
44.18634300162696 80.0472687128608
40.65854780367927 77.59329390210293
55.43979807176133 17.88215871027394
96.77734873808868 70.9798694905744
67.67427051476854 45.90358921077066
57.15926410995232 80.78057729971447
10.85681813615405 32.56505429944444
30.61582891588466 69.9087956584689
39.68600280336057 48.723725351097
25.88041069920237 57.15216434046699
28.1610247996743 12.14259320582456
94.66117258950332 32.76583290598946
70.08170667465215 94.67973459115498
86.60059481046848 5.575483434994202
99.63990353140618 83.31217253259945
15.3844177573983 58.49410838024721
73.63178577598329 80.32778945934275
78.82278934272644 87.49567843728035
36.24914327329601 93.91374540591693
70.70738411344142 67.2158573480026
19.94372814146776 8.680633833298025
48.65432901398398 28.39699341037172
33.55708830791564 20.86137318300424
4.606660351841553 30.43521540545252
50.09517237291033 80.17392371453388
41.41738158707117 11.83946361870918
22.03847660608874 39.53404480303325
59.12302976313747 97.10114771563491
75.14683866390281 25.06978062434528
36.72921877876278 58.11237480680188
38.05094422093276 94.45502330884784
63.75398421540228 93.23716509071537
53.44780389833604 21.74966979229995
42.1831111666281 42.67701991068893
50.66923681223392 27.5963603628424
79.5175761022296 74.58776795349199
87.40451216125699 52.08766877966416
67.64718133549617 81.14457165116291
27.83434740987743 40.07216506961502
72.4535551623035 63.12230160291696
82.1693212354067 0.1899365203277052
13.40125889996254 12.70149619321201
14.36367387225205 2.885309844865403
51.13783383687132 78.52179947957697
22.70538433942424 85.14190474750427
0.306492623953143 27.76620042363335
61.527234754449 64.65583023840634
44.43498876771261 78.93146845201761
66.20408998967171 46.78424999912054
90.26384678784859 84.10910944357262
53.10017980787438 36.12229749852298
30.81530404639012 67.83675108274723
23.64535276011017 99.12508298013051
26.17807249260741 75.64455547314863
0.2825446504879607 52.3843058490799
56.45197817100863 22.49643984645389
54.36053086231436 8.258042232284922
14.79529508082618 40.36250638485653
9.37218087598486 21.48046862678074
19.48692218132754 29.46712819578862
15.09181864777021 89.16987787468781
91.12374230420231 51.38217601325199
47.07604075369961 56.18924943568253
8.572358111276689 70.28118311996771
31.05878976203592 52.69318580829599
76.60859241898574 35.50498580419252
33.97710792316413 47.85026042114063
60.99795061341401 75.38019904618014
17.49920275772895 62.59170500138825
23.47437453705344 91.0660544892723
48.37695862430053 57.52846375245795
70.11144107473059 65.65906123269863
53.35032416589902 89.450888663974
20.23642564566632 83.74671898177807
55.42501881606525 60.66765943865352
75.85504787072639 34.70755330361674
44.45448925693695 57.44042910614919
57.70672257754588 95.90543187624273
33.49310910358892 38.31158243532763
50.15276835697249 32.55410902756593
41.30982455220696 81.8898672389433
93.18462233866489 49.59213413156071
9.402322178110214 99.47940902410235
82.03099397718321 96.60605319175143
5.474626534147026 66.64700845271095
3.435609000017866 48.09351417780761
62.67485262441424 95.86463068609825
96.75837421596893 64.36032061424163
72.054490030172 74.57661063509819
86.08443727841414 20.82601490481898
74.40533222651086 20.20005385105975
61.78507893209252 43.922667588204
26.02503351602542 36.57855358353856
61.65306783963327 47.0515357887164
48.91288131056579 49.09497394541594
41.60321446230753 95.59338399336002
48.42374152901849 24.33468599695014
73.22994301272313 71.05729239097363
78.23590047925184 24.48454793687786
20.70122312712709 13.59015966531636
0.1471842835089708 60.95682954105045
59.44007662854794 16.20735883325728
25.39372104464799 22.45710152918998
67.05996055061011 50.4027550155059
78.18267008734064 58.13323786543996
55.31056009405334 89.71756696969486
19.47656715397545 52.50163542356688
72.80916937824574 78.59863818154294
27.47796111235932 4.181701753687613
21.97564874285798 46.80773247210437
14.25858935360025 71.3435177009116
78.92343459534806 94.28928658670607
55.5578513265245 98.41267536671766
31.91710855312619 33.94404324010594
28.05618048577631 34.58355134440199
78.03500833889828 73.41968662812766
89.46158088112404 56.0488719841201
22.22044406031591 40.68783967838932
92.62118906745462 48.61157317268132
0.7087533729981752 63.86260211599315
29.8580544039931 8.522503434862106
82.93111355890281 79.30613018338384
95.42750812239905 20.8527733824713
23.22460155517989 16.41173115645897
79.93493999888813 51.69055486840806
18.08085042962435 60.7192965859096
56.8165877064326 14.47789696098761
70.19029122732903 17.40823635891345
96.46601554007103 51.5294423245962
18.7856274467211 85.25799937515211
70.89100614821517 23.32168415652866
44.22515902251502 85.89836405187691
64.46222486765888 55.75126025524841
1.780154808211199 63.92880265224273
71.43687136952927 92.26726834801629
47.65705415524307 94.39918206096489
81.45218613751128 95.69704086395538
44.1441580333379 63.31972232631323
36.68720888654686 95.73052277196992
34.83583786089666 92.30042831389126
44.74028286519621 58.49074120112036
0.7027592677238985 95.35296061443735
45.97545005378827 5.733766084695977
73.24715980353602 76.29484511599611
48.79728910739227 74.42429832443827
62.95709950286027 8.334483313310862
16.10501071067661 26.71687299355768
89.88592481248303 22.4647618070591
32.92843487939832 5.001296760094136
31.34322393426135 64.79561627377579
12.27141389730895 29.63731002012256
5.726127124532489 22.17777769553486
54.29984560756738 25.89793833004986
92.18907273807902 29.70263575760182
89.5538125520801 52.21619923154357
61.32595207093728 16.10151291740573
93.22687041197011 5.048118158552644
22.61713692407075 12.56937180092799
88.33765172984255 39.01621117316517
9.71002972499779 28.28979352017492
80.19165061576673 39.56068152129796
26.36586872736847 27.92268719648545
21.80836183817312 95.65320829778628
84.11170134228578 46.4838813468293
12.16265460802195 81.33842114938336
69.41473630963993 40.2700159512168
12.23399102522963 78.48998570236493
29.05674631272748 59.63201058494937
89.38581328344956 42.58026736550104
97.35235529863759 47.78584406759098
34.54747271105789 66.86116321937973
50.27432048755848 53.21508778041919
61.02128683395772 59.3788348594347
44.15461336531686 84.08705508537446
23.52031789257381 33.50131070108606
56.35473284378529 88.26004675069041
57.2884877594668 83.45755463203425
59.89627874417278 1.881375610825126
75.49836887163475 89.09181933410834
49.53046540993029 50.07886684939301
86.46666116960313 82.89324162829269
31.41228595245374 20.72949798375259
33.33467937648003 9.869043443644212
89.90881295229143 70.35805240507246
76.49658586057052 84.43684206439254
58.94129968761123 57.32668990240103
49.3700893303396 19.87718534761853
79.33226038706354 16.04765108179643
78.33098507537122 99.54887633793199
76.42920843291381 57.66858145917849
95.73841633559448 86.67453046735054
27.02367428621785 46.65876211723256
33.16772784250356 71.81397144858849
65.54338875280534 1.249266427160348
52.31656032071476 8.856093124390277
18.06945730753904 10.78322947464044
33.05752630158824 19.899094830721
1.221046616107845 73.67958569402057
13.86092659102633 85.14454618177979
3.397260723515713 36.90643599382383
9.864018577765355 34.13418889483869
20.55727285407083 29.52773761073954
91.98870179041559 31.52610323156188
53.49202861327517 76.72309789096002
88.88537221566389 77.96752040596705
96.37586777900202 63.38854485857728
92.1807407047756 51.44890898377195
22.43895100660683 71.11507546593036
30.86324621818654 34.26478038176827
21.02398155061326 83.0166412964516
80.7660136379597 85.12221160098311
7.340159930684547 73.18032560904152
58.12129479923643 2.526718765309655
27.34957317958175 95.0413935600715
30.62572354226579 77.09445597012908
63.40559729879982 54.23092426641243
78.06515980597571 6.60778156496683
31.03648763314269 17.89846660665912
39.97507329383572 28.21261966808234
3.916749259526277 81.07052912598921
95.09733550179382 68.70731018469958
22.17735448980888 65.92706209564759
59.25055128763442 74.16166263747607
97.6324262831822 80.82994309017893
23.74540606310856 78.32158492256096
4.089601564043037 93.43834597421829
54.5624136310513 75.20984103793414
64.12456220994844 99.95409547868401
47.10637986715044 7.461010838292933
46.92871939729792 88.51377778469488
99.77123156999478 34.93061311195795
5.446284464375656 95.8191849461475
14.25190595637821 99.03883386896472
26.26278785440957 66.90894092426335
42.80153270981478 14.27644258175308
98.52637337843043 63.64196950240842
46.97031628743054 51.23741048103518
1.987941313678478 55.35544684320886
57.01916978811835 28.84336241625386
7.797938356231892 62.78141837568376
21.88427715176217 5.510310502425816
22.6990728186298 10.39950713654149
78.45999792650542 1.447709331584102
19.17707344217645 37.43980944405907
25.61348970874439 55.07177441655898
25.21929735870637 97.58087227262251
5.609677055262616 75.53615121889275
76.72992159090693 48.82306955652965
15.63213886735773 97.7634907051105
55.04675274721112 10.01681694503782
54.89667259138501 38.35403537800963
3.079919400998187 97.811939943376
88.89484173193497 91.13983742902208
58.93186317188364 4.495414310035087
15.3484484336594 71.29109870027374
30.35395516078564 12.18201887227928
74.75687820001535 34.92806488920469
77.44754549981845 52.53784178582035
9.863040681411748 36.28678912200048
64.65663006534686 65.09175071776073
21.61680529249456 31.22316572191818
3.846086610741251 75.02977176929319
93.87766103853998 60.65942511891677
0.5515663783069339 56.42451229278544
64.49722608373401 0.9959599082554261
72.72049611948573 86.30479900422411
0.5355199646864043 98.97856621758139
32.94881306943529 3.900948401714155
52.33588623752819 18.81531324488762
63.44214336317273 0.7515645091007578
60.66155324115233 3.835153378841374
41.85835324532936 71.54854749740255
76.63745147114604 87.16086962479649
83.31640435101563 23.08258277725632
20.23466295996552 50.00748999607945
4.43600483639477 9.43674958912967
27.1590554590802 71.82955625567945
91.87855324803756 60.08327052278486
81.0451136776242 24.94919955336912
53.57946062525431 73.4367669221873
50.86418213252202 65.88790182219653
53.04557124618532 25.6565180239233
29.04996274468065 34.16413255277504
96.96069408433517 14.97650094810713
62.89375457173264 86.46527447685924
22.83474287915229 7.147005192637571
49.23580519573516 69.58421566396581
27.82428111817442 69.14143302570012
74.14614351879527 70.40732193685704
68.81862939198749 23.46627563137759
78.62299349510073 95.33289593557664
63.25945019963288 73.93518949354002
34.51115700718637 49.71155776382751
85.98997380815379 40.67913340021406
77.34747167476687 49.6799537163525
0.3719378107470526 79.62494468895828
5.471493400308884 44.2104700885377
43.02403252557573 84.14917929513592
59.30460027669973 63.87044479078934
83.72350472519003 83.10336898447503
76.1672560397607 9.140400505100635
71.57513044240154 35.46274195913754
16.88361696737468 59.48752550114422
39.28598588337601 27.30577682693861
61.88609364467381 25.33558014714286
24.74534034392148 78.04877877961245
90.12174486064841 16.77116001075029
96.08886173160647 76.74280331000094
97.97153982032692 60.81076806208042
69.40301992392239 54.2592173560537
11.21010183255399 66.08933090441184
90.61604202116509 54.22305809335417
89.94748007556389 67.43138718014734
71.69314287687199 26.82254935645823
8.920169093526914 33.56944452713939
98.6624292031815 83.14136649368291
30.6065180642059 16.93173170648179
77.89117084768959 17.5929602928261
7.195899841262474 8.376214314668395
46.83449677949494 50.12774370925531
95.93656130137047 34.32770797025719
21.70643646437073 34.43413970292979
79.99731410380002 40.57472444836094
63.66266851741673 65.05245374783961
36.56111848081862 48.83841714435783
60.59367759452384 37.53859695749794
82.76480305591051 87.51040167960959
64.8726220254531 75.27228159013643
3.399191399602629 40.11147411637175
11.33758658132009 57.29468748952306
54.44062352922035 88.05230201386499
50.93784486443749 16.30523103226195
68.50429161206011 82.95707764860128
59.82786282911501 96.28281559617086
54.54790240569655 61.2207231709144
57.01297395449232 8.975448627604266
46.40738837860754 30.27647902898335
87.97512784174968 77.1805024692229
9.605918891192237 94.55881178224323
16.70490438820023 84.69616719693363
10.76442571752475 77.40090137681726
73.41806107638074 91.95174155123456
53.87684463066027 93.28858161243987
66.11675393883479 66.55459793996734
61.7519021123619 39.3815499729719
46.91119841920935 17.68805366220831
28.49356953829432 85.41043994130807
85.62075743696346 10.58984629832487
23.65244098723228 60.38964833120077
7.941992969269923 14.99748969211554
80.20221479690312 52.8328904499899
43.25435429785135 26.31103179864563
35.95350181156683 75.57463503007382
98.6319952921457 61.78540939607776
35.2585412781298 57.00720499489406
93.32695793990308 71.98002613467547
36.39452824263667 62.90650833286011
70.87297576412389 81.16652855050555
27.79853119629779 17.33317610113334
17.12672434937068 54.02743655154299
37.34123326634223 76.89134638380629
77.96708842239303 2.427153002500598
5.482384984416011 5.911722913052586
45.32021997384291 2.381545457985936
85.98241145075552 14.45801556370544
85.95414717656088 37.65699989361836
24.63181804941314 53.49309481395361
26.11734214241148 35.4682427835715
38.80769267449937 58.28612420189997
1.099614423945068 12.84768399916978
20.91891518632517 85.83802208787195
31.96781892098651 19.83107482930628
13.5882311176628 62.05681433758552
39.39398594721132 53.93225691458016
47.99431629218301 60.38063952976487
77.19492609284742 30.61987392969576
53.45514697325266 7.539261912888275
20.93435894761592 56.62991841063293
0.5381744922346847 65.64143440338155
80.400043207493 68.37275460064296
11.69780579075902 46.50957225148138
97.6357412288653 25.16625694869553
51.08583605380765 56.50261084853521
19.60981390737466 73.83216602275797
66.38224375790141 11.14824826414242
72.33024404390122 58.68505623880009
71.99469011490427 41.05629219471487
22.13091166572791 2.382127360300883
99.29166736510918 73.34428889002606
3.505583941424693 30.29267070250836
53.73861693725833 1.910666182393583
16.89691890008353 27.52196327108589
48.27148125483482 48.30452886452742
22.18602274657451 52.05124291861367
24.65739482246064 99.43731977431011
90.15678896062927 7.339560026305954
38.55745864009244 35.7365337102826
18.22298327820308 72.04944116687803
96.5570882517526 96.32705143308388
13.47765194652028 39.44650937950713
54.01664035173329 24.93464566286704
60.29717929658015 9.210605396553806
4.157652877880476 45.42425492787493
75.76748939995274 10.83228704662254
2.447117959689671 37.41394850843493
82.2153448110065 73.81742101873695
73.91904833696094 86.109876924578
48.45344286493435 29.47539704309731
88.04023854971686 23.89698687887879
30.23519094766674 65.14551963702414
93.83390430400515 54.36969055295411
82.87841424231671 94.72277372122527
39.12675334810539 73.0737024502353
67.21699062269494 60.20764196905196
1.710441480917807 60.1019870048057
17.2980480184312 78.8873423766435
0.45142287794999 11.93106613932065
96.28159041083485 31.4932047256394
88.3132981195516 42.55475086414229
72.76982781830849 41.70773993137352
68.4181299735483 77.30023105220187
40.29057900511712 31.19395702276856
49.16341618504127 79.40136233656901
60.40476522627068 13.63851514779923
81.17699065376415 73.8131432444066
71.03543269807203 16.77743013659927
61.51664173141664 32.79408565257351
68.58280313740839 19.63333564278316
8.946977452506621 59.11791974405274
86.44092357941896 59.158325825226
24.16358827519445 97.31272474384427
69.0001548778433 85.63897056669468
10.26726259054557 65.6230965207809
61.35877882165278 69.44795113233981
75.24717441727475 50.0732440697542
57.26953086261646 87.7258139590447
70.17192834004952 77.63805752260473
47.68132471239191 10.10925112840944
38.14434700179972 0.1956146301387636
70.75749072277435 14.64806437080941
0.8711233484316316 67.7523401858836
5.088687139197357 81.31310488581562
12.66282043720865 37.94727023675106
88.99064598006065 93.33162526589344
79.12775393448614 85.70775299168906
25.24252437103464 34.79436186924106
99.95252565469004 46.74459609364649
62.25627048925706 40.33621547387245
71.39687633959574 44.88448107760622
51.2107913815062 0.3645815724599693
24.94510539668772 93.7220409475309
18.00811615450438 67.2647433821361
35.50224162996486 77.346038229717
82.67689728002347 0.9756801993135078
14.04452212208212 66.43726847593543
33.47941936791847 12.75796807534665
64.22099021935637 16.54306661768947
49.35879509217007 7.382374513575726
93.37206198810192 73.90554546381979
6.900877916737569 13.00611564030852
93.92122026587818 41.23185374414863
45.52632727078726 20.06106457156815
65.56451900025135 92.54492244254727
37.58793121495003 53.54155618937473
30.90953259185533 59.91458809386297
49.81179501109496 86.97744370790319
13.90212381738089 57.66373438854132
65.21519842764341 3.096124381774739
13.18910339931028 89.15963548248337
4.092064880798797 20.02772807497135
2.200148910640776 28.57424132201283
42.5304806219407 65.56730772518883
4.604802515846649 64.8604155956731
68.21018618829622 17.65413646628459
60.4001439318905 18.80873495487175
70.3032263532391 11.36977780732959
30.82331501432399 23.37452224915868
28.61087390802496 56.31509257932054
56.41914979029329 11.57721729189755
85.57399436380854 82.27728697474357
43.95459940265596 48.74751747680804
56.3747101895541 86.04470702944057
74.63874180685023 22.36041338355779
84.19408631329209 39.94866652765648
29.32215240895753 54.81516622098812
1.526497241247385 40.14799072756927
88.540501312974 75.09580658269317
83.67372729284698 51.14319334219922
70.22251317007806 22.3834094154495
96.53045632001032 80.93551335115298
77.70152530731737 95.73315307187823
89.50604071078102 27.25574156052261
86.66851689213267 27.657541241375
91.74185122008664 15.85263191392375
42.6485786457997 95.39466052071749
37.87146059347311 14.8163385165489
66.11755978696308 17.78289859080405
47.72477247293497 49.32630055262896
41.7707641129098 44.92788252498014
85.11889571757267 24.34032190829822
35.74853376803809 89.19712768699688
52.55665689360841 48.12280170298565
1.322118722039351 24.31521508532501
65.15822207355532 14.90896076462209
60.12232083131721 89.01290679835269
51.34595308782433 29.42861318435313
95.23849618490303 44.1123477202236
49.30084906320246 2.446400212305483
55.24694427130879 58.50268098300534
94.05245927442729 85.75147447968588
75.71834915651409 82.41292679969159
82.76633437620188 8.269172842780513
38.78017318419771 95.26074254505477
86.00207403182783 11.54813537674701
98.01033174672908 3.789838094496293
45.49789293536926 57.70567613454504
27.37176213311351 99.32402666242102
19.96828167445549 72.7432837834418
69.32913124488252 73.20867490789466
43.81183799767375 18.85137094700493
14.57031118794088 62.48096089297597
46.04065132660746 59.83053108561613
7.41075851465683 52.69466598366515
91.78904151921282 97.68599431746296
30.6990792561182 80.77644323517775
91.4027046615863 36.10734386854582
43.04763570997162 27.36926514598541
81.38746771763513 9.974576495968284
70.52031431000081 48.70197700955347
68.34342818274763 65.10943812800085
2.794047101050189 6.561436345079166
3.485115581547635 52.73049843014666
57.35240303711451 94.88095109490881
5.859974648514408 80.53333201425501
68.46031102146344 68.80431867449455
21.10704976868476 21.79613396715351
75.25595436064967 90.16540912226208
9.419439783440458 61.74845325745903
19.59727362929661 97.91635228333845
60.60050273645713 1.092498426657707
14.48428552450514 33.84368199821611
69.85348600293918 71.25458704237013
66.07250618561399 15.45915214100791
53.5972564441643 86.39145659705569
19.28035460381293 54.31681202068806
91.67085776673289 52.37792452623688
23.03174198911773 24.1483107156426
21.06586021536018 96.41433597189426
0.7703357502109049 85.12292959061863
90.3972942720181 5.165339680005054
86.6862855423995 62.14435363198579
78.78940816584813 69.80176303600976
19.61860932145779 15.16738309278182
3.691146025685283 44.35588815356186
8.128995105845332 96.94637270803126
89.80948722023113 37.57537109372532
69.10510893982055 33.85709610622966
3.072450397081356 71.54665962832865
10.42396315226352 95.27877522722972
57.8753931925777 4.355154349778044
36.39153243545199 55.1056778414353
30.18039191968344 91.49492959349489
97.90709790432959 86.5438305029131
38.96022789234403 70.99208652110086
6.899235332596978 83.62104632995262
31.33014216551955 22.60565279906
19.62908846016284 50.7094613084796
71.35493840970351 25.01312016717079
62.0516087593034 23.17774464455023
56.19556789075886 90.38392314339261
7.071846157547109 15.81150502665951
88.32324227164447 6.991943043264992
71.91991344897197 97.1569682697189
5.673723578436107 87.231932440772
0.5855277813869332 1.743765545188851
72.73811153006608 26.59826911438299
85.76391914259635 49.23637410169452
4.686769982214504 46.313806596841
6.336760066020632 42.66155292923766
57.305402277007 42.2574410916529
37.7632463593712 28.15136585965582
43.78367675018539 4.766388542631908
23.6302441477853 9.903986218319387
77.11914463462449 13.22224489676055
57.96360209199229 67.6611934959105
93.65874293640645 30.85102170407818
57.58202450651623 70.69108534077378
98.77391783054378 80.70200878988086
49.48104242802251 93.81966166940109
68.20679167590173 50.56682779728254
73.06178402286844 55.10009357191937
82.97801657875632 17.04720057833947
80.53541672712294 5.206420626282742
46.54466099390657 72.63444451921995
16.48667878312257 40.31980994479365
8.648770216884767 80.01191249524223
83.02031377031723 27.43153593413033
76.81871509812342 28.73601372204127
62.77885820907475 4.385487565489053
30.52818421620993 90.45132317678221
69.12592119955303 88.38086583626557
86.07592207958899 8.733301453601678
47.30139642301055 15.5960090811415
74.41493725872667 30.17766816387749
72.58400105649169 61.50357769598958
11.56677272314298 19.38156188586844
63.22805087800927 14.99082850828251
92.75827318648706 56.26300811753612
55.77073671436498 38.9364457548272
46.4481739000262 24.45506374389931
43.35623575025905 99.08716062510413
36.55434882744234 65.86405035541483
19.72804448781961 81.6482525433142
7.477786805405884 29.95185189577705
39.15516616595968 59.3232305359591
34.71866421746989 56.05656610921734
87.36811413294744 7.358573857309311
58.32850432308187 77.04546951923791
30.91622294012086 8.377341975546225
5.900950764994485 71.62609487873806
41.76707860882505 8.781091020116699
77.36077004227603 67.36251354560099
9.000807281116391 69.25813683716649
4.588686841090196 52.45084607096437
69.48902572147669 92.44389102979122
47.12425687766185 10.84592292260077
68.66112808704727 4.822056241558762
1.638301577725813 56.33082654757995
95.8419962023718 32.46757302631266
49.73046944844236 22.85996313955629
6.940428590142383 56.53785372634501
20.80426233277746 78.23848035556655
14.48809785880878 32.78547880368217
55.90481321172152 35.69398076867644
95.52444355315667 24.68837970440702
40.9990626610963 28.02625794911822
84.16456293529531 98.34807961692637
63.25867614799567 89.5569252596916
69.03885337539288 70.53672795740367
93.64562947392761 28.09593337796949
99.21337230292974 50.50935628161437
74.45240997218096 81.03440055732733
29.17060153730871 98.37126796201269
10.10732663354764 85.76832771418702
47.83790544543046 27.72600343300035
19.24027531592198 35.34140905171974
3.325604702619827 61.1052945425271
32.4035549517029 87.21632073208556
11.80840653897362 45.42999598686574
91.49875180373529 72.776691544367
6.043129710894617 4.431559214982053
29.16531402152414 44.92951151481945
63.55944942126724 56.37310466959099
16.38728735903547 83.65883912542218
3.170498565622422 49.93147577566453
47.44368104737224 24.15499356487803
74.92260804154307 68.56439098406665
77.0756042624125 97.78004463862733
64.80455127041562 67.71992388840575
76.53246276197933 42.66282750350428
48.86201161665884 83.16630964337331
54.89827933590372 96.39542744998548
10.48392421752678 29.01374252986472
13.06130737681958 42.94248204252488
77.22628741604294 37.71343971728214
75.66985926280903 53.6691854772491
4.316937097450055 38.46116686753453
8.07101419203951 0.9535355156733915
46.26671203052465 65.78205136366465
69.21422473494256 50.26270295063905
80.72158942668686 77.3360424060164
81.18233525336768 46.8570493920605
99.46032065404374 20.95120202123182
47.88564223473657 80.94192448909088
69.81624460976064 31.9113820229213
5.498048050415312 62.84730730724051
23.24424581251442 35.67169977240067
77.63435936770176 5.516253826628939
61.40835891939228 20.40331292594693
44.4710447162222 38.76651520759326
49.34582058364943 35.2460010343079
90.4004849270181 65.57317129354423
69.65930659298246 72.30078514879915
29.77602238691389 50.10649455516329
61.68527586387147 27.46610806345511
66.78176298203198 38.63260466981785
76.45551265513147 21.06277353326884
82.34751038037027 17.92672950107217
10.85096702444199 54.54722243618934
12.8724306512702 80.53660496543586
20.99232252219213 26.13990920945426
71.57737115511696 96.11345446422821
99.98318384748863 57.25921665893654
22.8247168052147 37.72395609036838
31.59081722815695 24.94698460555271
49.97941229392564 49.15249922976169
16.27333197007987 23.75992881529896
23.19228648622958 75.64335216364815
17.40510261506999 25.5138784535709
61.78602052301984 26.40181403490469
74.50551437949839 73.56067378132117
87.22602695178168 22.26502146923433
71.63153643884914 73.5776587313233
32.08662659844956 52.46405280268564
48.29519372040041 78.70653112669179
46.65254019375649 49.22500123551427
45.97771514780463 7.404352429536097
38.46359777642525 42.88359453919804
47.68582072977298 74.02572406376909
51.49908358782419 46.09047453932337
47.20526352875598 99.10088801463206
39.89410025852363 70.49147422857645
12.12864824034943 10.92609867753241
11.18748249270742 76.44307192735967
93.44494658189029 84.85585271559337
0.8530329048425294 4.497921892644964
88.87103206921775 90.05240468335744
65.61847384411931 38.58259571823167
20.69668070955506 73.51593405763766
53.99642084084157 52.45012397920976
86.10752141037982 76.75475482562133
8.380748939489882 10.17267857976281
58.33533424503917 63.4419696297979
65.59169329585741 72.32362575382041
8.073645886330358 50.73464845644149
47.28868822725244 79.0202109461062
29.81102211376583 42.94995994218723
67.04145367931537 14.08459667277357
41.78613389497693 7.766803431005835
75.79561163136566 25.99623082817331
88.66333799432337 63.10250351869525
44.11181801046579 94.2303564911989
2.363057285143662 20.71489129698715
59.38626725792925 18.33105602844523
31.64161263882386 35.00969440468356
82.99375094108498 44.6230500044683
94.73405222736315 30.8180314741434
37.61018914152199 48.62605553439977
96.39551434293115 90.48965978800369
54.15633986504668 83.05610537069686
27.40736027231614 91.16423708115069
97.74458240423488 55.2729022835668
67.70603883186347 62.19861446838039
93.98820582368461 29.07749293292524
33.72912850817578 28.21574922071774
68.99296534187562 74.2092638304439
58.38028276921941 66.68578944475267
34.78910366565216 17.21223803230118
89.90566943494987 43.59300074594457
31.0235848618055 1.605648802066394
97.93560985888024 75.75159664946509
87.56797669782215 39.82326514528604
52.71802498655489 85.78538276419454
51.25622565406513 36.14469555758255
66.46316120550576 44.16877086224356
5.967909614498211 15.67190671492037
25.3804940726349 29.42935841317946
37.79423633746523 5.152123984975799
15.47724942559878 38.71094325721165
33.84480356379991 52.9668022290833
20.67778045980594 70.61279656675281
49.96116855444023 21.74651326004769
73.58265433091653 81.44544108547757
82.08758756081281 15.16807943394331
31.22038683720121 10.2575652727086
82.56787380755307 64.26534544225771
42.21932044760142 12.53450821704484
72.53509503925619 72.86287212198401
43.48024161048175 69.27006835472021
59.14048753347565 99.91056963306256
70.05099008378261 41.17070141484181
99.10118471597944 14.69609033512323
29.15819469122098 42.08121589441874
32.0871409095797 78.19420562680557
48.61889497647315 76.52523277430797
24.62908302051201 21.79670315426555
46.95757064847493 97.93951580606573
88.93172824637313 59.09197218098097
94.17307121753242 31.78808810084268
48.88280959180575 60.5441734986745
17.15235591745417 72.13206285249579
92.54249164697927 3.29569426462325
16.03148425116432 9.850064201671797
57.39753332766722 49.9227609082977
29.96220210892908 72.67522172843802
42.25554430879377 43.80837516733768
98.85689678856687 94.80594395399248
97.3546464086559 24.15585863765006
39.04627341286702 37.93186899963349
85.84009571716018 56.6059573467678
3.935158618837159 33.19064242850781
16.03065288651654 57.61592220662344
68.60482441654747 42.2617500995842
40.62048977638015 4.391776395414266
60.52896579713893 95.4687339917603
56.16203422122644 57.95081099201063
26.74193999769792 56.53963403157584
0.9840622723035256 46.79580163513754
87.15318442176869 92.46771594441998
62.13016296052527 76.650550355367
56.4718258156721 64.53106838775598
24.12266101435161 88.78405608448324
62.57702698769882 7.35491436619052
90.05453853367773 55.13539700047056
63.24843007697031 16.02014310394758
52.33159102591684 13.82260549323666
54.46535793850541 60.11968584979713
10.29179810548959 4.191532895185075
81.26458069080427 39.42683082854026
42.40128280570087 55.02135815377181
66.35204062073564 27.63110034547374
71.39917091194873 42.98936101050413
63.1586362819525 13.9691964752438
97.76778231966745 17.60389532325168
98.31719805877714 16.75316344000002
46.18863420317317 41.8567255107691
18.4773021837467 84.20496066724614
10.14046281298022 42.92871401739415
64.09331483336535 97.07878411515107
98.83776825858294 1.141871712729071
31.05580357426978 99.47940271001454
73.08716534805113 11.53231319795958
60.82131526466297 10.16552817267772
38.80913071697835 90.00442705414794
62.82741797592831 35.74122750912284
14.40742187052562 92.80706538416246
80.78798909355535 16.82026582680589
37.07117511294876 5.927633333000671
16.35829896041529 50.32957983647054
27.21176781714723 60.71726246637898
41.65282081526649 54.16935301330409
38.65044261186912 65.95736591970753
88.91801026438456 74.08996475010774
17.74935576050316 15.0486271897033
82.3722793587841 7.29470705038086
21.83549875253694 26.82356611582314
26.64396882366834 25.81014245432346
81.58433339448639 84.74234933607561
7.755477419159259 94.14909141282791
75.59198737210058 87.02471644939958
10.87519695377669 74.49087903314904
62.1925822931838 6.355836722012191
47.74560149030918 75.86847303074812
85.88992364401285 3.767175395896719
35.52914223240013 12.36625430094808
35.93746525274883 94.93940793693747
60.15670067953828 24.11868165805237
24.46689360265417 12.65048428026832
83.69205824197709 56.65513990787336
71.78101882391263 64.64160501096198
73.38406448405297 63.4934727521045
66.62050853346148 92.70884884931658
11.74777089318809 9.983718159547557
78.84579007921276 60.90554101911912
92.32579254169266 69.0283500486881
48.79050905277798 81.36237848429109
53.44981592786863 80.44821266732086
93.21383841610239 35.52733785107696
76.25616276543765 13.90944034555147
11.44815900024989 25.94990618064974
26.31615473038521 31.15821750868649
99.74302772364145 21.96211482394165
4.378362195262159 21.00835424133247
75.05201579851581 86.07728593527332
19.79803035924738 42.69844479690884
36.01469357235663 0.5932984804385939
92.97368203575456 17.51408935254034
0.8239441101284919 78.64704522320646
86.4087868085701 15.44648049420251
71.5538419770587 55.97846390756734
26.82581015993231 24.77901135375026
71.25510088775076 50.74981029005155
0.6559252631705603 83.29219697414555
81.70022615091115 87.10470107843614
49.91492360019233 64.16856948283213
31.65262206555853 6.354403015480163
16.57300843220273 68.44383949986563
93.33749003543757 76.03688865917135
26.44518824139637 7.205610488503347
56.56242241721215 7.953703166987102
33.5127736490879 37.20379835872939
22.53541609238699 13.65784889786721
84.17929995601769 76.60575031570157
9.366308885554881 67.2064392799291
31.65468451903292 39.38967505798802
94.21610950716078 35.76593340353515
68.38778364104982 87.65991943596201
85.3327483335641 36.88822024455013
18.28838302850072 69.14586577329389
31.79536938356638 66.40797555450627
18.56717848668734 62.60659793454462
26.48192626791493 47.40440127856931
11.12369668563712 49.83091021221701
33.99696980559458 0.03369510937361619
38.29318984544131 64.95837477096114
18.13460690212899 32.69903286372656
36.72158464863497 17.21479959052117
26.55551035786746 45.68505439694297
67.56764230728839 56.51206077111605
58.31947593974603 5.350474820852469
1.012737858200531 74.71988650508251
23.91718610318494 37.2566584177488
10.62784976803617 2.031863597986446
82.11456757460185 78.64429831226984
52.4567975482009 73.30199791224652
10.90878013473893 31.55690956115836
65.56752853388492 68.5386043766682
74.53535029523971 99.12472893503136
67.77546167066848 75.54318932193216
27.21644922100973 66.43875586433865
77.05274954132112 50.75525223459839
15.91071243748118 88.39952152916887
75.43983361890358 73.91332745770178
17.56982319428187 54.95929676898266
12.49432168810416 98.54085674193021
89.38600403279428 39.38641817117983
60.12362765941182 84.91370276191425
48.42928654946847 53.68252321673732
40.2354429126946 53.46994363348714
73.38580683482598 87.07366712594722
90.32292438547184 39.76918047595393
78.33824686740473 41.6129460356102
23.96385164436088 86.85638647728356
31.1845785593719 88.31369930420442
73.92833678936215 54.69338741187546
27.38641429349957 21.60745654517348
26.8153441750865 82.50860438921997
45.37664594272008 30.54840694046286
55.56060059636319 1.220199523631795
57.19312648425839 59.54164469257906
11.93399389455323 16.33661228508566
89.81842089615812 89.50589205240419
95.78120450615502 44.99454529172609
63.82290581378383 58.40425273575762
24.1239191216677 2.339943034704983
87.36018886435252 30.32082241075925
84.17611707679592 23.72905220984862
33.47884541996646 6.893328493695072
14.8258240489422 81.34351773629857
27.18849501920144 48.93193230536844
34.62093559172927 60.85121208380556
3.087550034730575 19.8860451013305
88.06040878632028 1.998752115582794
9.000437271161273 12.9376912430762
72.12082563127211 11.05747197628452
89.92173625366428 45.54201605342798
62.97841612521881 76.07786115736228
9.939502830778231 97.36996782646145
17.88773351520479 76.9607973820022
78.96637539468624 80.10323510181634
77.77868512355118 69.51234264438639
84.08269348319102 44.58156159375481
63.19043315008025 60.12891036953442
9.222322771228356 42.29094850835281
74.50761668014088 39.38172299400632
9.372865678531632 81.96773661203028
4.551573665076232 83.8838360354239
88.8723394348099 41.58266442886048
2.472200115233692 40.68029349463295
29.40861309380213 71.5761901126141
64.50890454125536 52.32645453487767
96.00128783200661 94.79642229065377
64.52218312435583 34.87817761924565
53.2277289869219 57.45944314958753
39.59205061537334 21.29695443566104
10.63849792041149 94.24007943464802
46.47965450000385 14.91696422231333
52.18759210244261 37.7578512817488
27.05493058163862 92.14103555633314
33.47571915662167 93.68345128216043
10.32755788440195 57.69936213763273
37.5966963237554 77.93182567932664
32.38491966392218 7.137626750667608
94.80258537153912 8.454980324955681
68.49215650277576 30.21894011631996
97.85735526634622 83.60082070259529
97.02142273577425 10.33487901069332
82.74718261764397 74.80626566776765
46.52990184140605 36.31045157653461
65.88132611129811 75.26940665953224
61.23118637818006 94.66232586599422
96.09002130109734 12.22399458945022
91.72652316522104 2.611474706460398
31.89526577850853 45.4252095272635
49.71529476388314 94.97537139122443
35.23042040696851 76.28360415885514
11.88605168415236 92.83717686095349
90.24750087585069 19.56222385374717
44.62365152094316 23.99793372760002
17.95679263824485 51.358933525325
37.0742692347555 62.01279151690478
69.7611604398076 2.124878397760927
64.48167536102495 38.53266253525823
67.2204035867868 35.91680062694671
3.811236086778653 55.61074956439015
56.61861672341281 16.60173131199895
88.02053576907983 58.69223776144262
28.03646175833958 14.10852361880129
31.9428342981874 5.363769985281972
74.87248873964543 48.39768862495633
31.89294294948614 11.14122192645362
45.03449814849252 80.72603058426417
19.69433322379736 30.37000148499908
82.52673693227476 16.09968242904909
79.62980975245068 64.15739300507776
61.9445625383179 8.323916802962914
99.64422198985906 40.152195124567
74.07239947414809 69.38670209298856
28.46917951718406 54.2444315808625
56.43369704305854 50.3949953719651
46.11758929773202 3.045303309501072
10.23816631045169 91.45128036815449
91.56340893931365 98.73251480694996
13.63783046802786 45.73770499247286
28.9284547922742 14.63292889603275
10.25679232850283 83.85418075239471
85.79122850665361 51.12121439889172
38.4480697236317 4.328887194163869
85.90093339229887 97.01440082428057
66.14416974845338 59.94085756931508
8.045120861498383 73.97902954350204
50.00380374892186 56.13774676076876
57.17908628134504 25.61861383697684
54.48509837562182 66.56767622801171
96.16791222196733 3.842916701012435
76.86172284299721 64.02743209962981
81.40283232405528 90.04949241708654
70.89604872897203 74.35280592945955
5.329606132965223 69.82779869442408
79.52668935904403 86.70105207876939
92.94435301390202 71.08834272735487
21.36917850976709 16.32693864279073
9.100565116771726 50.42263415593371
33.98736028771796 44.9640146784002
44.85493646604541 44.74793601674693
56.38806808214483 84.94706814974053
54.95850530594571 31.92026919614965
56.31604807477326 66.83568653661457
94.20972674604863 4.65208856291351
58.55914867916342 15.7172352041417
59.63625205570347 68.56290405722676
20.06569754686162 37.91540115021419
53.10118551063722 37.21306596538967
17.85757192746458 73.05333135727473
12.55999852973507 47.17308631370793
17.30450856175508 66.43221715156706
69.46984631090952 87.35260892804466
59.8313357078253 56.74772811895822
3.975159892257689 79.99690911449609
18.47413126323201 80.25619465405842
89.96033142730438 47.47702801039247
54.13302502931246 72.31531866158485
59.30383325403366 7.333642235484706
30.72192872516609 39.788979065541
29.13629366140927 21.91587748975431
99.33158449187938 56.38768210789449
50.61262432605012 98.29646164331197
99.56090337038364 77.04611725988947
16.20374980371083 8.845049007201657
50.13230457860972 15.58342144094734
54.82777454990235 99.24663923940066
68.30491154385757 20.5948216750264
67.65886998216729 53.4199043389672
39.74369117764288 90.30779038302298
85.15858859259615 17.18906553068522
25.47995672688122 74.00428907385678
32.84716450405814 23.64060141883881
36.4898911153539 41.9600383712253
12.5886875188196 50.9336779787886
60.66493538139298 35.45318452347377
84.19000407381266 37.14987471046592
66.20037262426163 94.5873504541178
26.46041101827645 54.44616469199389
20.16772965978475 43.61984012016367
75.95080520718643 11.83065080412706
97.40214632364624 27.91590416806412
62.31200605915706 94.86051529876652
19.37414519836808 66.05653852603911
81.22972780941352 49.91261315749412
9.150764224469816 41.24059016152792
70.35973696862314 76.59398066607196
99.22411780375297 54.23888989794455
43.40557043442836 16.02554780061972
39.73685092307429 51.69386138186357
74.57402211972416 15.23309925113649
80.50948165214709 32.82576742837777
89.30643358325555 82.467237898517
70.89369119517863 45.87142084596778
21.22029721591074 66.59953722464834
34.99699771147052 79.15663197654173
66.89462881420593 96.68036330954865
60.15267456676866 94.45870210052072
87.48601045504519 29.27273520849456
17.62712034982133 16.10368888614165
67.16424415681131 70.07017067368828
59.91789131192799 26.26192770849876
5.572854541933722 72.67937938999614
84.92213495517811 3.988747546584473
21.72658651553132 70.33659894570361
49.55130760503386 89.04210078203243
92.86808703395174 64.32583237763716
76.11090430779505 12.85580636244117
85.02997330971614 89.43669792783349
87.69179672730574 78.13724590342018
61.06544499942056 84.35889303448614
44.99383124736284 74.88825577980141
71.88469179790491 94.32795074719519
41.59312347119723 32.37531109467126
30.81120057468423 62.06433784798122
79.51481554125751 91.27011557364547
58.56130664286547 49.71966634051604
94.67972251478817 79.59117721858651
44.74259729793008 5.500543676455994
37.45850315013736 21.80483071684832
79.25161933273188 45.54308309410414
65.76598688534459 18.91166851041076
7.999161512103997 76.78984798419839
72.5477726102087 93.55535221833226
40.78825530116002 8.247647495419882
56.36287183064633 87.15268726796036
53.83979079782682 79.43929219108121
19.424486468336 45.46403725036775
15.53497663552103 91.17234930060589
74.72326223749106 8.21176252978476
92.95098044592217 1.15873561164784
86.65553575301077 4.526127575995164
97.87049180988095 46.82669271645738
77.37047846067495 39.9232458978958
31.87590149482382 94.67351365529706
83.60722209930569 13.09754055873537
20.55469947284336 84.80967909821817
90.25782168777172 81.921809226645
15.03758925568343 69.46735241693226
64.33062624537678 89.64312434406342
79.39597911596381 99.45704558647063
28.71273955624341 25.04641536210146
23.09808136305812 83.95160948143841
35.67946888188396 60.92398190186584
4.125625669540887 29.44746041466236
54.87558328101645 2.039956634462484
90.77950142363252 91.12499899378571
20.29686284012883 17.89532120253581
82.51163897841644 93.77272140724376
97.43997838054943 59.88007809487574
91.76744495570674 17.81944671978536
15.73522960106414 63.95886033694666
44.41123255860898 91.49458490706351
35.31568748132477 38.26172537696383
34.17139085986098 26.1142109367959
5.540234159541718 52.11052095266963
27.99532182464498 38.81518546134514
37.51540183427282 46.80520854407454
73.58678203281958 20.84643081430033
15.77470435248146 64.96293952675018
48.22637780080826 52.64082791750407
38.7437777933804 52.05759529016898
93.88653509225465 96.91360479779762
24.20932751518906 83.96437562922712
87.52996577960265 95.75701721955419
26.37096862627838 41.78611749903785
32.69898381534468 75.03311346274296
73.86828269467121 9.720722498099859
10.43696176673717 26.29691028074784
1.728515239078878 83.17261134435648
16.026974544851 60.20141329967261
44.81730248103591 75.80572063592825
86.44390983968046 38.57594302296424
25.23850160261681 14.36707653964615
22.60901830684743 32.88263217939556
47.28520363597972 65.33045808054349
35.38958982208869 9.409066819464048
17.52750194633425 71.15597208615299
4.874336292209819 58.34120167056063
67.07174924962368 33.16870753719244
29.59648503866523 77.34059775524418
5.248329638403223 86.39505836248284
55.63677748912886 23.29754907313493
62.66444109332492 26.99871495568316
67.47057411562919 61.19819035638745
51.13227496224219 32.84959548635611
85.71928442153992 45.48640127229681
85.158306916051 48.29958811211864
55.45038524870582 22.23596159086624
7.874248598230177 11.10903219573844
55.10215586851458 81.14520038042856
9.625082955635538 89.6598727777744
84.62934768030699 87.25571655637029
70.47715407528729 4.918097184004039
11.72985344562244 97.79007649354953
44.48814708123871 47.74744252016171
56.05657387009284 47.11083868309085
35.56237322965929 73.52361266815886
80.9186207244862 6.192384137134773
44.75300026285677 95.03008546884605
14.03210937614332 9.523446755999062
68.81238620049463 47.70784387003661
95.69742486764541 96.96148704317818
0.2752322117141109 34.0768941397528
93.08980501746824 87.51435589194347
90.13891717440026 79.71238454949554
75.57973887484334 9.854631353508056
80.18171086514346 72.04273236256722
82.07095499429485 9.118706285895998
4.967065219049089 8.518796931222997
68.66633255352532 12.76641174122498
53.81243831120527 41.12037108979295
26.6634078956496 90.28493698882681
45.47907872495848 91.39980400024932
10.05180964346774 15.92479273902099
75.03342729734612 69.66072464467698
39.95043355339682 6.694457193558568
44.07004975809117 27.07913272624392
85.23247937632354 9.526533270674836
83.84884903676365 8.403196503112291
90.91511601580002 87.93514922423175
24.82194922937924 37.81990330296404
73.51369895864673 95.6041675303693
0.5794335989958318 58.1761513145845
4.695587455662347 85.54941895012932
14.76337528772735 16.30875772243682
12.89758180251123 9.871607313905308
13.95368988812955 53.88271286305302
90.45209348745347 30.43904354756192
8.352047048497855 95.90795213344754
33.4478805286058 76.69573492192754
60.27220193390117 76.89279675995462
90.27659121403153 68.49526444996388
68.23338816178881 73.49794313819453
53.34245707407654 13.50113127098372
38.48999656586896 88.94761478459607
37.53225213187968 35.40765046120744
75.46741493455423 39.9386471045589
78.84028500657281 50.22594450510258
34.22566451375676 18.11646658081504
23.5757549972057 55.25072996156203
99.08424343697901 93.7766460017061
81.59522796252 99.33459661492395
32.10517851121276 85.1759741486287
15.90401873381416 59.27308419580661
75.40898079550635 14.57272707788358
91.05113073874327 41.78551099195457
39.17696787291714 6.188991840533418
95.52628850477178 81.1686813263796
47.47859051949069 93.42077969100231
23.27413850898693 52.24533732173934
50.48187596291691 7.335244440061373
68.26602793023149 25.52483041149374
81.60023766991196 28.60985152597976
51.8735108304729 20.91909715051997
27.83428576197609 70.07952114275055
23.52483568341316 32.42041891982529
77.85853784465255 11.45606924455996
41.02177261102501 87.68028484845087
90.63590691911946 24.53192141174257
24.89461514993989 77.01604116586674
78.46915257120042 91.45539272677095
11.46023733819765 2.71249258595241
89.18402663804876 7.723246905656427
18.32853934301431 66.23707470254686
24.53525684001207 27.71210951416588
70.63504558720665 27.02862668580219
21.86016802914294 88.86955877621989
0.7916128929453622 31.29155242294273
13.40583682500908 54.82932505972312
39.1581970442593 97.09961507728465
50.27600032415673 44.36338025027923
89.45674530743962 62.3603599869786
59.10107274147605 87.57828465100954
24.46098205512495 28.78702024806966
62.62972878244671 44.43305441880357
0.5868020293207545 38.56757814305292
39.82288812953188 20.23222951055005
4.646482225138683 44.63796433577118
23.31647739200055 15.33327710803
13.52986266071887 86.98892210570028
2.244403042271324 77.40552427395802
53.23806912434343 94.25964671994178
36.95803641954156 33.46984931582541
83.51805180982625 59.53526496908974
83.69419814597705 32.48471175356119
65.39772155210393 64.47149223947646
69.50796120392501 99.26034553364448
63.12487509188432 2.5660517779487
52.12791217178093 24.07496692309607
10.07393483975654 58.74931175149909
38.52638954078137 82.11490221535701
3.317877830201756 92.74257623448868
74.04130374137935 94.70767874448964
15.50286003754315 56.71483776157137
57.91443477295632 91.1310244168678
37.29102765091411 25.45581403712412
81.75263544382726 3.661453483845392
86.30303877513974 71.58864473454553
41.30711117932611 56.90045093184519
41.81578408537148 6.704966713875293
23.85501538253261 20.15420710294041
40.16487900722058 13.17105513880426
24.35799618342732 22.86540551803103
1.7353002988255 67.11731908848118
76.4020594532108 72.16009740398458
3.917479621698626 10.37535224498246
79.34109598195212 38.83473931104054
72.7304283220687 57.76108224645162
29.47391707691626 9.501461087827071
94.7773570113971 97.5845815322522
92.62774488762635 18.39739678714306
53.09080240770013 70.39086444996769
27.34943047545591 73.68615738634099
21.38083778753117 68.52840421647569
31.50243014145693 12.19719757496599
70.28693537317822 25.21322481581056
85.73551709123932 96.02304195686155
90.61428909003439 52.30122424090136
93.85846937461713 33.63271102917252
62.34834734732369 78.88283430200919
24.71214767882952 5.134147482568522
76.20977174110917 58.77973702228487
95.24214591058445 47.77678971023933
12.91516189911976 69.48690793752516
9.115511184325056 73.78874493283934
42.12132259904827 22.55610891950942
65.06339471838552 53.13500588027264
64.8148338664203 4.927596113267169
38.65276752996556 11.6489176502917
1.677873601680715 58.19256963338128
62.00053279536191 99.5059454611536
15.52124892741535 18.03181386412705
26.42131112815103 32.1609283403745
70.6633614307362 8.601049764850492
20.30403749540516 90.43257321775597
86.31970460630882 52.05652279789135
51.77516440973103 74.30113850870053
8.249860772293038 8.343938995576726
60.38999049379767 5.617538082443003
93.11869081849389 47.69106721499266
17.99190810682896 9.80597459185339
82.19815219473136 92.02143864914628
10.57665301664493 22.90596298232154
53.07849189790723 49.1188611064715
86.11859795294107 19.1073001148441
12.55945990084023 79.53014300770958
74.14299430682311 1.932750630876413
95.60348160578219 2.154364237459954
79.47304761418698 63.08769040302875
98.62070718179505 95.8266689038692
8.98165812838271 19.34659370077604
74.40958287649545 14.15138775329221
46.67872354855151 13.86865119017682
20.79325005151178 32.93192304964379
70.20436603638325 38.35980028793931
83.53115316888322 10.22559261291474
69.93133526466399 49.51103894801296
82.46002673627537 10.09120145935919
83.7752916484382 30.3395462358317
60.38947823841735 77.94240581964652
82.01111731262203 33.53987156326436
36.75113867631419 89.54394953045032
27.92373489924477 37.76327858377051
81.24050964154029 2.18136156972431
71.05811509695026 41.07756113853203
61.32530966547992 15.03425581892944
93.97956041367281 83.93087444174795
22.98483003139446 61.18251011750674
39.36009928641646 17.36058499974132
88.2772592240534 60.94938507212959
80.29462615913593 62.54226537215774
84.66087210004784 70.7598130086523
41.45879903417231 88.70969336551428
12.4655764721155 25.68600320078609
14.44088517319091 12.36147415267176
45.16207491910758 63.32487586559933
61.60223919682278 95.6671177725256
22.87457512286383 99.85069668736651
49.19716451712421 56.83107715153639
7.106880639711223 97.24950191643305
88.78120677163108 57.91138432358107
62.64990501153956 46.4990134279415
27.02287468930613 2.421949678359364
37.84748142278094 63.99781673563019
43.3981205616535 57.11798609797368
43.9392784656316 46.75813283333774
39.50025704070078 96.06381382448544
40.88347080241897 67.87306935375079
19.63903167742611 59.19774545081778
77.30874295481537 86.34747074714994
80.50014039813406 63.50544608508577
60.9827275650395 2.085763646745047
90.57557496381348 13.09467705316031
40.6063067502882 11.1101595335847
3.555649935530312 85.71513756324732
99.42314486445234 96.63300625410042
53.86647829436727 23.84898076919418
91.90187488787336 8.655287930405343
21.613489472693 63.75801151102019
53.05740280105248 39.40406640752757
71.90077470133284 0.1574241036301492
16.8900166134553 81.83114218135688
1.10429386383482 0.8465563663225676
38.12259917234171 59.19641325629587
46.44205517945177 78.23905529973858
96.84977503750305 2.057575414718336
46.84398411278696 81.11011239201878
3.649717859735601 87.55078245172828
22.24858651039778 93.81941455569267
19.28314322687308 19.45755501599007
63.0288004759765 94.05341053278896
99.99498544876441 74.99541670798786
56.95606278043308 24.61692444687025
26.40804296231688 11.74608269675966
91.70522336638456 59.00884768472248
37.08721923195461 69.86213378746241
66.7423610576101 23.37626290534994
57.32849177317075 82.48328152744122
61.02653027618783 42.20643562992272
27.68026557987369 25.42315578939175
15.88168786092647 14.82949437469158
49.10801326061297 11.07197908925113
13.651986850206 7.7639062863756
3.285183434131064 16.90256823635323
75.65874429037468 79.54336150631194
80.17828640371376 43.86985151879717
97.97132900802193 67.18622215084166
86.31330123244717 55.69261564311065
75.19760114013835 64.32134996584514
38.15688383707237 50.37246521123405
95.66044180257325 60.28892031239061
16.53017536625635 63.30216163115475
29.45598983831863 75.4551757358079
99.3619922132804 65.48367832508455
44.71978354685471 4.368775692102802
41.89133650135581 80.19520969992969
43.61075033564649 36.95369478413451
14.82892175336565 20.79721017451714
66.04676980355353 78.32623160997176
17.35746454810789 38.64862794718211
36.98862673601393 83.6630283717671
82.62546116943609 12.70261614882642
83.56616402582004 54.79565117530688
37.0067561220051 19.07224933932188
30.01312034679454 2.054536177871327
24.63514357425515 26.62482959715568
83.81227551304224 38.12975284305961
23.68703062984354 8.787835441664431
58.05899948781911 24.98703061982071
16.677134285009 53.0821175038001
42.46283893223529 11.49746336587482
25.33821189198786 33.70011528446393
45.04569455001518 17.3764976195316
7.970754454761643 93.11284883790293
33.59329436385545 56.08702327136204
52.45433271108514 59.10357412488448
24.5645898434037 42.35322991297939
18.36551086993057 43.52175680411643
65.88404987957962 31.36263742343055
46.47649338412416 10.04731997794698
60.21903558937562 21.90701112868638
42.02368463905657 67.63824011904943
29.00653730899074 53.18773815322326
3.839604801700398 8.538538856791121
11.03046824107384 43.65496442958999
98.92354354900471 12.92348267972832
79.88143610331414 87.68790801253253
76.99299468349864 70.29335407297633
98.93752158931657 48.69786321625227
80.23331810551907 7.040137479988068
40.12610426330878 55.52261519592197
27.3300256946624 65.32877682865265
69.83060561494837 21.38601373247499
44.56749807342985 77.86159777114828
77.46056040393684 57.34136438939309
62.71360038815244 72.10500648002427
89.50152206203671 17.60496049653352
75.83229793261124 2.710916164882974
64.49662310457026 83.03015623572554
39.65255439789543 11.28492913516551
58.68880549266427 20.09485072492915
17.49441296230766 50.41675089943526
14.6129739032898 1.873039691160224
94.69512164564004 89.30521156474656
51.58746158529729 59.76504225436977
10.04549167505956 11.00442312884694
92.37618807238617 4.373880836424049
97.13076974014767 19.50084855039062
53.52529949787081 12.45053779218768
68.17427212868377 95.01278803375168
70.30598795385855 91.85371395946569
82.4545795981101 81.43055552867304
64.34074557103553 64.16622958434402
9.154782334187711 83.77803277511998
68.06882179242535 31.23598124429464
38.09789199310318 47.68326877955815
7.18438084487422 61.97125171150922
18.69041438049959 65.2413931486029
13.17984857975528 13.75289010475505
14.53219658647204 52.9691987680403
37.82763199968837 20.8295161277059
18.95380553736686 77.13920138830233
90.95997985253607 43.68822425382204
9.214392041149608 91.76364266765087
57.87665987655613 30.50196718964079
89.69726417273714 66.37750037284428
49.17160192630594 99.71103606755953
19.88290531637394 27.59915345831108
76.20992251802257 19.99790240343033
83.44265625143794 39.11687894013319
52.41733427800258 88.82271009509289
73.63666595085104 88.93142077778342
89.23607083482896 79.22152769052859
88.92775162475633 92.22707701663882
34.1091661824829 91.5697115892488
54.14713040434483 91.0947304949768
34.058491887596 21.80760950629775
44.02842930460957 55.44013580881547
18.91729270019307 72.9507541976112
58.25364145775242 89.32523908897879
4.38715780434215 42.67480034853718
83.55723308246044 81.11206372348029
32.84071652320731 98.37176300514416
89.20163951126437 34.43477773718867
49.18870958827954 20.97460273066109
12.21888866606132 42.29712809130057
19.19530705356818 20.57197761695969
88.35947602337806 79.8347618372068
79.24798508779375 15.09962651180636
78.55724239750515 96.57076008191237
2.735140493091151 26.87338948236041
20.32852246358333 2.147178859794097
61.12211831176945 12.91441513802963
42.65421296771616 10.4287765380051
21.95294404583328 53.95464964010517
11.87078424782371 27.77073564725455
60.04472795576943 62.19183047490205
65.48037111856526 40.3776888524085
77.60671296136775 32.47930191996682
83.7692433140281 40.92489475851337
35.4157783100274 30.99988469048621
50.08241285583615 78.97139256969602
10.19546710823294 41.82692460370762
58.84055157783092 46.53281746838191
56.04178176638094 69.83576283203998
64.5383127619103 68.77259134613267
60.84902199391604 93.66110790044547
19.98241413688442 82.70124448312362
65.51017032767984 95.43182550425382
83.35350679632056 67.0533723749971
39.41062143657889 93.20995854046284
38.10261547775743 68.20312820267108
9.195165411855001 87.80036714387325
35.10964147893211 51.47634726755112
41.84175418723801 90.64223327975712
8.763076171150104 71.95995688154886
16.80668050458777 42.36932681071779
14.04412885367462 87.82179010027831
15.33544906906264 47.05213149211346
83.99588945537826 67.94757983165699
68.3127001445818 6.755015136407853
63.1533050729043 51.17963515941862
35.53569890713072 28.64431760781888
99.88279934270736 55.69211850354537
15.14134263326822 9.208872063312009
1.776806243470511 26.45346876210477
96.47495687476672 21.06838300572297
42.73679378076759 7.313474313472862
89.23990707671784 68.21480553519059
13.37553313716533 95.31941177124658
83.18636303775089 98.38312136885918
68.51896826352927 99.02569125129222
20.34882630971096 68.739236024826
57.03313066857594 45.48784660930617
85.58078547972511 81.18051338127955
26.01574363448233 94.01139768400252
83.45311447576974 90.70904557314613
11.59286597645633 89.11675194276273
31.85167782145241 58.33633957158747
39.0419922256142 67.76576972988957
7.152277198595891 92.39108959578493
18.62451868522286 50.49526113284529
16.62518842222094 87.59545013244522
52.9414067600587 81.3210238963941
90.94754935098862 70.64766593457297
64.21835243148483 15.48762969753748
19.17288921775129 24.74151719979142
64.00226350372763 8.511841641263077
10.58964460410693 72.65739706159007
98.54022444276907 31.40257537549888
4.525971645905071 2.073968467850024
94.62528465784411 63.87756365183947
3.206029266722517 57.34173611136706
23.00100117993697 57.12859613382071
91.34485713600461 32.3422797566712
87.8380376913955 98.06480978910481
5.238185809649787 36.89782307931927
0.5278522980264057 45.8135717406557
87.87124429076603 10.11667993976664
69.32056397075402 60.76527015596191
64.86344176068579 12.69206979205456
8.403929685631514 64.50213012239361
49.32383195013774 14.87076094297111
43.17143332849552 81.45328327790764
47.88991659604314 84.99506045993911
80.78615266113937 92.99488453696371
74.1914107644885 37.11334526920403
95.84157286060815 35.34361015039295
45.28128096792903 94.14460393444774
34.47556607276011 22.75496728837163
99.08889861771122 90.92008024462005
70.53178917607644 68.23330564863875
69.25635182264949 25.35074330480487
44.4501881678508 10.68255359539568
77.02537613827566 65.1715989013265
28.37989918850374 78.79033816642166
81.01919946679449 78.98275841693405
22.83969179231457 6.098009745182022
56.2382857151306 78.04130466287718
33.80162755533096 3.464930966988053
21.47192983200714 15.24942859998128
36.12753267918048 34.21357546451021
20.5002235015208 45.21603972994218
62.66234418956555 93.06998478107593
77.37893823253111 15.39977145239337
17.677682795926 4.881177350205459
38.21492318250625 27.28513980180313
54.34074987907275 43.87910936745747
20.60106002614136 14.67204437853776
30.86909392020026 19.74668730971657
73.41227313069855 82.46207646866098
29.54345707312654 16.87861597133992
82.23384576167086 57.7083412022857
37.46203105224686 88.68951422739212
73.48931790615399 46.8089603145587
94.87309331920407 52.48082961366163
25.39346380609211 31.5665649875716
37.78251521828872 26.38898174506406
30.90710007076238 5.518175755558444
97.84929533439761 64.4970054444896
63.65062772797881 44.94885217117466
43.71918584815493 98.04686871364738
42.48416110647725 34.27022834822356
30.55507551631154 50.86463471325768
41.2741435843619 93.71139676116779
57.93371446459648 46.00735637903473
12.7828761005007 5.157893376707001
22.06001791762262 79.4697008771483
18.49082108664124 23.75024790879907
14.03527009944147 14.49817193652206
56.28366830364824 97.57979664461773
65.91352341807519 2.30463930044426
5.305030473183456 41.12010247182961
51.67348914294633 86.04047401895023
89.80362554579098 25.28807719120798
97.51891614943354 66.28422707823916
87.64351066304867 27.18521896555168
25.03625902328513 36.89606136450162
72.96069645681453 98.43453413281937
15.05758904525507 99.83531631798976
70.94885802089614 0.2969444554278045
25.57021708284343 45.37137419881039
17.97500682074595 22.87337818455491
68.74173776107781 81.28345998565293
63.75649173359488 25.5418846208916
46.78604236250933 59.03977704497163
29.079219251757 82.83954868886151
19.94639707516189 5.37561231727861
51.35407118376462 19.18026395313781
54.5737213320121 95.38013792417664
19.0016831598651 11.34233533620795
97.49766153451003 49.65928801291934
21.90948714447565 64.76752850675247
57.13206833262954 58.46049556732158
69.85564163101323 23.36358411685462
1.501258660047742 98.92543585976419
10.70353252715979 98.10919080781004
71.19064669950528 60.39573945368493
20.3945386131588 58.43014902379804
14.36292192811642 58.56368947115827
95.14091854484464 38.72620716404028
97.73327096263569 18.62651535655949
78.30777353969489 20.55443719291324
95.05964352398435 19.91356932192505
52.6662825555911 63.36720926141155
60.91260883182542 25.80381782257029
96.78336334073767 58.91692247689571
78.01263369019739 70.5603266537218
79.08460583551377 70.81576574482919
95.05145675006958 12.41000514362899
27.00893988100386 15.60712220149622
97.29384419258619 99.05013016440361
81.25075877898155 26.85045294074403
30.14415759789486 22.5509057369913
27.26134831080832 98.22707834176673
71.81811611795614 39.0474427764973
73.33394217108716 67.83241903638294
66.91005736651435 71.06784957506613
52.18119857080892 90.87847156667044
79.24898675788452 30.19874030195696
32.73547049085595 6.10800295303549
71.17146374394922 36.4573728063104
9.674595871558727 98.42759457097725
14.20156306232893 13.4301493847968
66.85800517926951 99.61585572191098
5.238595770449088 5.004757886937863
31.01786700071204 57.58845279252753
57.38647714855382 41.19196022187815
51.96942158919713 99.62069025876393
12.29581182557862 90.71357664182773
80.35212687242992 59.86296023787391
34.5986963838594 54.43676173367913
3.777969543744109 72.25164384034593
63.33348657963197 40.33529190496125
93.5996965318887 63.56951757976167
15.93759373715201 20.84585213400959
80.65016563266437 86.86082430659893
77.06892702912948 88.10137439661884
75.21669815700015 36.74470083991746
43.20192478590909 17.08690791985991
29.36541998086833 78.46843617878798
7.665156322278706 55.53648273579473
33.17935455899286 79.58803643891859
49.50788262166704 62.0717675957878
31.79394132639823 61.66057846018969
53.05588159883114 99.85244635867586
37.15383551328059 34.4877725295481
84.15551078202571 55.70631945717855
33.37888193019916 22.66033378133127
44.48308203573579 20.42810992725818
15.69057538198415 65.95753876761688
89.54284201490536 36.53735961582704
54.96783050828809 53.0348355513926
65.34504067201559 30.41117371579998
66.41234734515021 60.9363145609199
39.65389126999534 92.20143600739311
82.89780739838351 42.89765072454082
16.92185960465153 10.4251359467799
0.6594166888276967 41.91960445954688
35.60566179762439 42.57104188793654
46.45817851271806 64.78368665775611
48.17034500217595 70.05366052027237
78.93283564150151 0.4554450761211081
62.27061447076582 16.56679686969723
68.38667628361669 40.36972196444556
64.6956798196541 86.84553383672821
71.18270599926572 17.85455962392993
48.37460191768886 84.08094577676461
58.41014176932489 23.01020825328796
6.728694970421351 28.39834814149757
81.64576068597208 32.55966028399524
64.83154741145994 93.39633440028008
36.26703119844451 76.61925420117853
70.34061106866696 90.83380921115281
26.77272398576248 72.75421779258862
70.81809501802174 63.03232343180087
90.51255122388328 48.47210697801108
29.40220674663039 43.96950904194733
18.10593101535813 3.958640123834612
4.131026149067089 97.24556838681126
70.36122010312017 69.25494614942814
48.00655756989973 22.28519567772283
98.95538777464412 84.99946646677689
89.88838156476335 59.46026989761182
18.25736997961171 38.04977233224767
2.537715450652824 92.082660244506
32.04560894823071 41.54477898492028
34.07521599650199 94.47890989019389
15.65678342361919 73.11979456020977
84.91126434457183 58.45232775438111
98.97742725334662 59.03231416406023
76.36225331938695 47.0695878447288
8.549024691018687 18.29726738287701
22.51931403375447 29.66055678597206
59.72682427396605 34.8670799570346
4.314758624839894 37.35673400577881
76.12451241860418 60.76993622148957
24.04927388719485 50.17151757206349
44.84414211200269 62.39839502595161
1.662767588605359 42.22214461205608
90.79463989555107 63.71967848386058
2.883813590027243 64.0415126058892
39.71486946704796 15.26067582046972
84.58993350452904 80.6046748692828
66.11505797598917 35.90791571453105
93.24264029898171 51.49732130612063
61.2950957882562 17.15759731427716
23.65709224688142 64.3439747129049
97.58726816935378 96.26862518191597
6.183121911713391 70.56801176169475
39.51441597723459 36.10040090443777
0.6498571573490686 5.642194539876732
34.88769271225857 75.18344426761506
84.15911273901374 24.76128502793612
91.72698456021185 78.43552128612144
86.78311777614606 47.37251780244554
17.71687357561846 28.29000504336987
96.99852705712884 98.17584958254569
64.30273698535672 73.60456268511304
98.64219275110958 51.44273778267788
11.37895717111521 68.05484068453019
35.52951052718443 49.4077558363341
17.28851621304849 33.34716979709339
3.415340092387845 83.94151057329296
53.68036828248876 71.38622568412816
61.47255951643571 54.4797538105039
96.53894645401431 15.95780026933338
62.84701297389702 88.59785126862151
94.68274737900549 44.98174078712398
11.72840975013925 34.16785144540449
25.20984493032492 88.59025925773396
41.67228396718185 79.1075681506764
13.83066910763656 64.21291048641434
6.854111414594486 77.99658677712823
43.3372874026926 91.57768249993113
58.3141713969576 74.79697917012341
78.40154704439885 42.69463810933819
18.04252455271553 47.77657814208575
35.43889117512872 40.42387394975955
35.37768013764006 97.02108593262555
85.62885557530261 18.15611755193896
94.05232831733075 71.29262255883222
19.99423874562414 89.41689983953606
5.349564486557634 13.84362694575678
72.31741507647153 75.75593749708466
85.58028452618422 4.855728400539951
89.29512313440759 19.30790293053427
61.45979653506308 49.14549137481806
56.80095470733151 19.53853334770997
80.19855955986995 57.90239635994475
61.33071614019563 52.29062228039588
81.39722801254197 15.96546882084466
86.31596135086731 21.82773826228571
22.95994600378106 19.61285848494997
16.36944913638959 33.93706278727641
18.35527085126693 87.07887219444845
43.70584176739862 58.20748215290906
94.19332705440196 14.42162525133651
33.43209675502857 30.28729411922172
15.655087681066 80.54277167864596
10.45954794293694 82.06445839881395
96.5053633640532 33.35415472864846
59.69370897590009 79.58688426555254
78.60640771103694 18.6013456271233
44.84428484285762 88.67847835306318
54.43772602438555 26.99995098544268
11.52954450451147 75.37448908228761
69.56625998994406 37.53072908415439
26.81247253909545 18.81656826027022
15.42353187236253 11.97216861885042
87.60533887094915 20.22823834350003
44.7718354998916 7.459358855695026
99.78877108409128 85.34646414209651
87.01279715011385 90.24147662713345
8.404121700925755 91.03471575286552
39.05419000661095 9.424170120549704
17.90669160443434 70.15979332767806
68.50443640628443 27.37368683863791
1.216392463660095 64.86466888569093
95.08504156534603 71.62822211445491
61.01851126020706 70.4741980651313
67.54818934509456 7.518456786755389
27.95035777728849 49.67145195824051
0.0985354736044631 71.72501266564733
61.57612285811766 29.60055114455815
71.47848262593536 19.97256696583801
77.9230408010571 31.45146734203941
34.38160264806025 43.95084362898149
55.34779954483122 43.33402708416011
38.94317424627844 10.56473525642025
75.24134193418077 1.835017295459416
6.299789905180037 50.21600631131584
33.64272163868127 81.72541351242072
64.39948763631516 20.30545971150825
72.09130606549041 56.86363696107077
85.78078039277112 16.31519942557687
63.55133869950072 32.984787334824
85.45492774394691 86.6205927079893
7.548825701173822 28.93509416586249
98.25764605115586 85.63432342363851
45.2793487488375 85.86587755159916
24.02499049593877 23.79910563717191
33.66095392365303 41.64822781423536
90.82243567572813 11.21607380977741
69.79280240933649 86.32733246961463
12.69875996200417 49.03351470608752
50.4743554878162 76.84786015232045
46.0087069114228 66.82460738353156
48.39294674904023 20.19059323663561
38.98401946668245 50.94061405103116
36.72200284090395 82.61367723914374
3.401376157915291 73.22574310495636
93.98454496757665 34.71521878719588
48.93570755546003 17.00328212123586
77.89773484681265 79.93440227794693
11.62044383090872 61.15199807144408
72.61768710222799 96.34667293959764
73.62497989324227 2.878845247938925
74.94985534731671 98.13644957075017
7.88618434393509 23.889924823595
66.67163735925158 61.9422021229806
29.30749123224965 86.06781002638304
73.01609610577823 31.40382541162311
58.97792569269583 26.74423710213198
12.02961604922668 83.10141667102211
81.3226854626958 52.92615181495227
96.79368421093275 37.21697699025839
50.37304614094742 40.08052029113549
69.73274393959719 39.31770328455985
82.80825704992712 61.45242552025339
96.98657337145951 79.98404606053811
40.47449035697899 89.45669886708855
75.39386023919818 66.65676339327599
40.89726921089814 58.64659084579215
8.789512363125805 93.83548617022332
34.83424162471902 0.7871732783789392
6.388414109096879 87.82319815276215
43.59910645785125 61.19840238472786
1.392931837333517 7.326999255135699
29.79629960326491 45.84303378279496
11.54285579352246 23.13279576732178
28.8148851120097 62.91079788877165
82.81713977891819 48.25815211465518
51.28813681286074 90.30953218368944
91.54599357436635 3.689831671801042
71.38081788168506 3.038874082638134
49.86212788697499 26.88915306021044
76.69501833994686 90.93446310828482
67.50008001731716 83.02742345304922
38.85821841014825 1.009962477396549
6.890819534290994 32.45974473635436
92.57359426690833 27.8775561032225
86.41147528258441 83.97300510559367
25.02939419822441 57.79948802221182
16.8368362486709 70.28021922020535
6.090133675613886 8.46612859587353
44.99757030869885 3.361452709568334
81.49778715143515 41.26781189139324
67.0092616987427 9.337297264369345
75.69372647819606 85.24119419969276
15.60365016503403 53.02429795973493
34.63264432451629 96.18778132823786
81.69142346390549 61.62141872459763
90.01443509785588 49.39639413251967
8.033880944065119 35.21392724511668
36.3064043895606 13.22508564881525
68.01911962665841 9.64672493296551
92.43075902192439 36.33479846519386
8.740312292678835 55.22586637431581
84.90257481674701 14.32942034046035
86.43121333849362 30.86698484760706
4.428603995179072 99.37948029343065
50.88570211345154 74.89124681008492
31.04271129631611 98.39559573592727
96.39134222624229 27.77144327649638
71.64320386689998 57.76431391517283
12.35040242534621 48.15667768333969
52.56573296524506 22.59268340886409
96.25794058620505 99.06594931295754
57.97847803722871 28.34784883732755
46.22792224994132 35.3032180471015
86.83021408023389 49.25694188600137
23.35120335629986 80.91644411827347
20.71974509881745 28.39125803912788
68.87282573079932 58.79101035584123
61.72706060713325 42.94177513862428
42.81742934070289 19.25152534468513
12.27169657383324 3.400411658055526
12.96554750813807 57.6238154587875
77.51050982058132 72.3557144333073
94.39662445556193 69.51165856106071
64.8030293966996 99.14455691463326
42.15201445975678 53.08515031061854
76.15567014227928 30.82110431170593
13.06999531322157 65.99253774306682
4.057722315382489 84.77484033577423
32.01655473194658 0.03266653566740738
84.90031525540847 78.39171016693261
23.02850595252942 43.7819164516022
21.21602629600902 51.80680316539772
81.28132829631068 93.89304822557328
97.81209977215156 12.99764586895184
42.00840978525999 0.3483679457156115
52.77675505264519 61.22515656057126
41.21581883480591 84.77634938816391
12.08778642672538 23.86661660343802
4.262698034564583 1.039892361793853
51.86888822079006 10.95487458453349
66.63087435931119 77.36270729848344
60.93506786855992 88.36188425002915
67.21828548763565 48.5474115718799
81.66567260061488 83.67257843595665
38.06345676279695 23.57887057166569
62.28000151214317 21.00097795929712
18.94410033193408 4.765828314745066
12.888275603033 92.44008321465559
55.5225953934903 80.08868109576009
33.15151183823114 26.464966370255
90.29125564914077 95.2718651598736
77.54267484617722 54.57679896492788
26.06543111839853 58.18942606187516
67.21577068917455 97.72189831414808
42.62957824716045 88.73366426189074
4.351665800394732 70.14851502069742
23.51700800761376 70.80900259177191
31.77315935428714 53.50667456125353
1.245120811253238 9.302263334618747
48.21928176163941 46.41532063466223
45.49941367558339 36.1985234970171
5.777340353785577 89.91735609161249
10.4103441381336 21.8201167385763
60.42688640340914 73.82979669122031
44.23643046997007 11.78459077499818
33.00479259932699 78.52459733259838
29.05663178360824 10.44002084655042
29.1756460876107 99.46168148600782
69.54252072201798 8.227231509712384
94.93543812399126 22.64695020050836
56.14925935647619 44.93646589557309
27.7116763866365 93.06865023428496
28.92361666287448 67.67688957319497
65.11006141033008 63.44284816985199
70.55780354158169 92.87629137124085
98.06660450106912 10.30728604680798
41.67577120802112 10.84356992999792
11.80601113468626 5.399102608121634
15.35944221842215 19.99521916253735
1.688457804048215 65.91753395147695
24.51384084469129 48.05144707507861
59.10396564071849 42.30036040863407
4.47896799817082 14.30979813603124
42.74443362916937 70.91682009402044
7.594438026269252 17.72290424201468
46.64400168059714 89.49380792868656
90.06459478088289 87.36852346029744
73.49460693247522 99.28172465541978
57.73241037934372 14.22929540416671
91.13726105766195 81.31519200145692
91.25573799894995 5.848115719526194
96.42211131988027 72.62685609640535
29.98247010547743 80.17695571606622
13.22171097422604 26.49387292323528
89.55296884237144 4.470183600240493
22.3410491043679 97.78409184651568
76.20615269753414 80.59371346482561
74.2259532364569 3.746823908411084
13.46785709427458 52.8970511236787
22.96953397069578 86.97863860043837
25.96328395810834 43.61677833828814
4.261559964188624 50.13356953779557
6.06022177879316 6.661084051043258
77.2653658243195 38.84633195627244
17.34961268782569 23.72641478258936
55.25815871347696 27.57490463919682
80.27562523366315 78.28724177589184
8.032984204621664 38.46291686074743
61.68158190793489 56.6200673659954
97.7881540801955 37.99089737322059
18.16724340156817 20.99878263543386
66.61087630824316 57.14614661306296
58.44487973057061 18.96657027399911
53.00885120712213 20.66861377350566
91.73771191126535 12.92790078484371
47.34675090860569 71.82950394814799
66.923266149752 74.80926965322195
87.02078707986468 69.6058075647973
66.00162646357228 53.03913722839142
5.453540311450986 59.2681474158024
29.01390712580659 28.84106472788547
4.40260649171347 82.0554112503401
5.340809952921073 42.14971097819172
23.56917296592178 53.28134790810818
25.37839367076644 30.49992643765065
4.348060596306766 40.60849462664262
23.40690844211066 14.24619707852041
80.80839039989993 58.82976610410046
43.26252566144215 66.446991128791
30.23515436974102 85.46841950077861
12.38252947260468 41.2594439167027
78.27118125776002 49.40798384405738
99.47445382306692 58.1428214034421
54.02338517906445 35.60376952570462
17.09504703185724 77.84708741143938
84.83648298805905 20.70689505746106
33.9011488369881 4.583434646818286
8.350573054287244 21.14734746045769
59.86923124705557 44.97283143726871
95.7725983726606 10.26511704890223
43.14643150241908 80.43100805309837
79.55487972723968 7.88044343759452
17.50721177890459 2.138185193919701
79.79683491669843 65.24564434756866
78.35410809256402 15.75684434081257
48.56446572900228 19.12779010787196
49.87690020964064 71.09767325780709
68.28116327822805 84.92771682835995
11.66111741092056 93.91065603492326
54.59779881962572 17.12251776962873
77.56132454822779 53.56061146342755
76.87483969312892 31.65370309369598
46.38494601177618 43.73286136012911
63.18320714661898 70.04455230866172
13.51941711521694 25.48307423301865
77.19848993750254 89.92731235183925
12.32625916802074 12.96663373076706
28.43775191559866 75.40013329005119
48.5097646865057 14.17207542111173
42.59934710199003 78.55762360811421
64.38482041678664 30.2324549884293
78.3939538295932 43.82219951712214
79.3041353726544 43.26921724113998
60.01082928588552 82.78977032174629
68.63311892693075 90.38959238465561
86.12620115667308 42.61310901885469
95.25840981270642 14.27667901039204
93.28312700200392 53.40460852836251
29.17113039691134 7.676707096578792
7.721559574835998 51.71732436759787
28.18027250601426 97.8465152945341
6.530860746289596 65.30598221521892
4.804155857097643 22.79178168000514
45.51216737797789 8.254512313693835
71.56847652268905 80.09893016766017
68.50125319478435 76.28591396410955
33.69242188134761 11.72354635668614
82.44400019143052 52.96512714216058
71.70980730088769 20.96492603897922
12.49438283976951 19.16440493074433
49.12873844238467 15.93864055453534
38.20949682246357 87.89835207736033
18.6890118249689 94.76675592431957
43.58016330147706 78.19223538123205
89.01475689663162 31.31658191522574
31.64832606073893 81.0209387288111
15.33061151211379 83.42132908077369
86.08748186849797 67.7832149249696
28.05704553862729 67.05854441279793
77.99540523435523 4.251303415423529
78.13043985547013 78.13603997425899
51.2994739354229 80.34657179901617
55.13169763034753 78.26980132357873
1.166572557115527 82.29561946762833
80.10912474116151 73.76065875373625
52.72014432157577 64.39371794342669
61.27308806169214 77.34449715007359
59.8677388982258 27.35424022977919
92.31891698015519 72.09880378008535
33.5166032853051 63.03110545620113
28.1891010996754 1.045746144978447
92.56406569447216 46.7066296131614
93.36077657971397 3.980405419675325
12.29197857647987 95.66285579142075
30.9689328781214 82.76184841341473
8.401577945365096 29.62195151391669
48.11922784737465 99.65673880163851
35.68499081188571 82.33639927366561
60.69102130933073 30.13540604690644
44.10655431758727 82.16370833740191
29.10487376115917 58.48837117870689
65.07895928172705 76.21255709127367
95.12889693587526 85.75262334187042
15.13323855028744 52.07340056328309
19.21703088668702 43.56938603366172
79.08712153743207 17.72144159427663
27.00309519356717 7.985888860127266
40.48882675292019 36.12319590433852
83.09489088062823 78.19128407279624
60.7634282866576 27.9619874769036
13.43518753133611 60.95763632105549
49.42135072223531 84.1712287542389
10.29994518108981 66.73541305428877
25.59473065422908 99.72061906273441
57.4174506372086 75.42087316617688
74.30857306227863 63.88344655302411
82.04329410991687 68.07379816144733
84.62558753464272 31.96836277352769
81.31414620000987 62.67072011433695
15.43890728111413 94.10347161047952
73.60098475423845 66.83323782056227
39.19521196647734 40.1175942850712
48.80307163295117 50.91339120561791
48.51749894727019 49.95347627283633
8.951270203651422 32.51726553008277
10.54397011439489 56.61704210788964
50.30275887857797 97.22001572903115
40.86980536758777 83.74623784513648
84.53331963818697 68.86986412885108
80.2323145250797 42.72722900349741
1.387954661030373 52.46454577994106
89.51640360296065 12.86303732442439
58.40067442355395 95.07587966182801
29.56001142166675 25.73028086555145
29.38584117210417 26.77483098757202
19.00827558877687 95.79534454532367
29.12067492471336 91.85440877929643
99.49185195208639 89.88813238271084
41.28222909724377 55.1021560343713
19.88755607428133 77.7149909562249
50.21803618410012 33.56517026494822
76.61525346491175 53.94774054922765
92.73187663424048 52.43233612437434
73.38834992084848 19.76797421856902
9.258062091345071 68.22650420305906
23.77493210118663 25.95283582837464
92.02280136440247 34.3141845774823
32.61241917538089 11.95535016485916
24.32593049779528 85.80570161042584
11.85813506089884 77.42260511504314
80.93417770756167 87.89588267647896
86.98083208404283 37.65719677050729
69.95236427146472 78.64855119359245
36.80544410666027 78.69134262613376
56.10412343639533 56.87567017214927
62.76011295143091 12.13851645959918
14.95468337506681 59.59059693962227
11.07443191177187 92.15169204449947
17.7566870356997 53.18107052242444
10.66070893125138 18.92501590545793
75.65269796549275 22.7778252672293
56.42673935582724 41.71515940065889
1.875209545399366 53.48839554336731
56.37375836092074 82.79279868364648
46.03746912824508 50.71832147442393
21.14461260097947 36.38084482207436
14.63128343167864 87.04070754582764
56.9982951653131 56.30654996217992
59.48193787289451 15.0897285397024
67.78243365755063 18.77129796867602
24.91912896886092 43.33816594488997
46.19700582062052 21.76461797203691
83.24409015808477 15.28085895954102
16.67432659298668 80.78082429265967
33.72445316453819 97.81705249279796
58.35567675603551 64.60301945584703
29.82848346114165 35.82903350997837
4.738346968267154 21.86466263751857
35.24893772810661 69.76802365230249
90.03060929044206 33.70872283201265
27.47067022056237 31.69995013782176
18.26823563754325 57.86751638781026
95.95131117279142 52.47740486413819
88.57330047058969 69.03012334393577
45.91514076519044 32.36954425596182
0.2748233650812459 86.1755492832266
19.76651768103529 65.04343364077459
1.550789968308318 25.37807475844763
32.55860348580691 34.68021388923476
27.05346727888683 43.85264291793017
56.03187714388344 8.785946587857534
66.80654228017251 13.18247732367268
32.969830500426 0.5730874539898937
4.33313172048366 92.3661657633983
13.05962382052962 4.139214141778515
6.616281935014936 7.522655626077233
8.207756382024257 25.97872596417005
9.220483811791631 71.03891548614165
75.08548850296198 12.4380973211528
75.1245228017347 60.26066250946331
42.32579225181025 99.30751800920052
60.84825064707704 43.3714177707315
30.3424684605784 54.73603388955637
28.20793813759303 28.08331556162432
32.15356989414362 26.80750025658805
73.72293999175314 48.65789651900979
36.74636141412959 21.03323230419876
49.88754337461572 47.18193931838566
77.17020640181403 55.65047102008382
90.75500554987123 76.83641306292941
98.60521153556124 15.62634713724268
4.126491230185305 24.36589478591501
21.70739887460429 27.94462394787172
55.41113965707633 7.911458947701437
52.96464533126524 84.8046006898911
31.7902923367878 49.50935124189552
12.15089440095862 76.24057086856131
90.55027738756719 94.32072873990064
98.62252782511693 68.0750145795825
84.09975648458801 53.88016941318729
48.50896260854306 43.58762511489952
51.72174074337891 75.44175101745499
89.95599138228602 41.64138761017002
83.29945162165426 77.08887188423674
14.84414291041095 4.682647741476865
71.32576708940385 27.85073320632242
97.06792779802178 23.13895847902241
98.02278764254433 32.31203668113856
56.61065742810695 92.7660614298707
99.64965509935229 1.699524930719309
67.72138929483468 71.79703827456704
31.88373733242861 89.14302017107356
28.92171432622743 2.807280016980468
3.333404461674639 34.17874535760611
2.546891384009365 95.87629595104254
75.1607231726625 70.72688614418765
7.381513550467954 50.02529847819125
71.19772911522544 77.27144603277389
85.69652231220356 28.16085459317559
52.32873234683142 29.01145515112801
48.68400775232324 62.64316540181886
67.45967860675778 40.53385491363529
82.20571753305651 43.90736381478562
99.58000592565007 35.88624658211362
62.15628386274999 22.09958853759498
16.67609499267292 28.54151014166373
97.93178678988443 44.96777010909009
38.41056774025049 55.34278002084353
52.18675631923726 56.88970192850863
8.217151186951234 58.30926569718903
19.21371748539393 83.44472545797977
66.94489202594019 85.88028213935972
91.82221781610714 28.69409421977194
6.121358656022827 92.71169036045598
5.965671743820038 77.484150984176
3.13299540826095 23.95083936045893
27.37110436076388 79.18658152984261
60.655359258133 11.97060328678203
92.81382411724424 9.262418365332602
94.33727046468258 93.58364722543087
84.94551479936514 26.48574886855747
61.18027799657777 76.30903292189474
95.81942864510391 67.8930707819369
46.76778394751391 1.09918247542469
98.86865143694378 36.64407577918426
10.85771581443726 93.19384475389077
96.29452001581686 36.2667955093587
96.74521505593998 35.20804190580991
77.51651972164021 29.57751592636164
80.640345828317 50.82826684632767
41.2924874444998 44.1125619621297
52.08018384082113 2.907541713181249
47.08744235688878 5.655217702650473
1.615720885489721 8.365963066996251
96.97679739540963 5.405990568002241
81.80791703498302 14.10405307110753
75.45585622796568 58.12984994780675
49.48050503875671 90.18716640423405
92.6645800131688 59.30565750628863
52.56847271522927 86.77399790828892
69.54860507905407 24.34915276932217
97.05216221266045 34.22814262276397
80.57919087899216 56.86344551066357
35.65311598885262 95.9677645285613
24.26235044881545 35.22847876257898
22.5271135150528 30.72574110958177
41.98412368181666 73.7333698982781
98.08825650203059 91.10511846688495
78.00096843936292 85.54841145594274
56.31383318201576 26.22427215990166
57.19676069990737 43.33958253897541
51.45070453645526 54.58303843130994
91.75895584508606 89.65558788125595
77.80337913664845 90.64636775031052
8.418239461163919 65.54501200663212
50.46810170035513 54.28175237284361
51.44605966117542 84.1238181678213
35.17938061434807 25.84447776841163
74.73007000276202 43.66963100923647
45.92573516534691 22.75398597458541
78.77843938412529 21.42692562498058
66.55846272411026 95.63850366483392
95.79099237449419 8.00979459122577
85.62854535644014 87.72650825298062
48.41117617210674 34.83999774829872
84.37570390734911 85.01166974387642
94.39026749875546 98.7081360728093
37.00558073928624 47.77542491867001
46.00478177802562 63.85608693254855
87.4644547564574 75.3764472807414
26.69065100969703 51.09793282428372
88.18830333533027 31.93380541174972
70.42038254776253 46.8302090891881
19.02006555349901 51.52668764066905
20.77409273029249 12.49920224152866
29.66185354513135 86.99199107150682
9.554009607242012 13.83509493754577
64.67219491374931 33.05122836725469
14.50136088443894 34.90157396181515
45.57702747117941 77.52257475253843
89.91484003453097 9.586012174468447
80.9533706598753 37.59112106073948
46.56865237026659 91.39292815352532
32.47969894002444 20.78667425864967
59.98095995850043 59.93011327339958
70.33298503108925 18.50668050623985
19.23669820059286 36.3887648696014
45.21662708580803 79.65517459937718
24.64909532085858 64.6495043951014
85.75399260543824 54.7794766398363
27.34134987927186 83.50961045366401
81.97777989035906 52.02323172371359
88.40470736196121 5.929531458426603
9.948732390084588 19.69016003118217
69.81766810825296 74.87325543832715
89.69092088042764 24.23908257654266
6.627424397891994 51.93059611689453
0.1401702978825183 93.5576317143917
7.535779586790317 21.81138327268047
50.87450932016826 26.49322655671801
50.89694401996618 79.49998202194146
96.67212060687255 57.13806345506719
44.78594805217341 86.8234741175756
84.91872171612626 65.99277554147868
56.32529754164565 83.82688599086684
6.523954415624361 21.46958598316937
64.08769033078541 84.87176882911837
72.97380236336846 0.1855657001757069
43.8635227753231 90.59040016921161
75.56282524565843 52.70429901445567
50.47916086974467 58.24944211300047
26.0473531642405 16.06810029925321
58.76345888001757 96.0923965737781
16.70920466158011 1.354418752348294
56.11860226893118 80.92452449163198
31.78634772396538 23.78780521103898
62.55857485597133 47.5478020518303
9.346890479968771 8.314208211893998
95.059707160331 0.5164618419952821
18.26347875173603 36.97421243214323
57.92321397374867 29.43064966889362
28.37077356196467 27.08900842698058
53.66949320557918 74.62032129745538
70.99975064806877 26.01790300410972
9.383795478385196 79.20203759449322
69.68955114695707 95.6753183199706
85.5269829052416 83.39808243224367
8.913903075767703 97.69178993985068
62.09617851827331 5.129195966786567
69.23368746827684 83.52211825554251
54.17019365121624 97.22533954155017
15.2132657876556 90.21776047883178
31.94783735274849 55.36897676743807
10.06674186804944 44.02733318559525
89.74988045168904 63.40182485588767
40.0159271173112 5.503671039851808
9.823912064425162 93.52051864661773
70.21006197941307 30.9084509296191
60.22230402102372 0.09884146009127355
48.12205546543235 79.80718649553899
13.64378187863224 17.77216767815113
20.17431087693018 93.25565601009018
70.81609074529526 79.34834742220737
7.959318718283486 85.47127013558459
63.81402077546706 88.66979684171413
42.25948929679058 86.03130195010837
15.39366467801195 8.191802821397085
29.49633703014045 73.56689832285764
78.29004546137338 22.29583244079009
43.74248098285376 72.52298244006735
77.51335742709884 26.64427451461041
65.65723850301256 24.75223227812904
1.915799777613459 51.62923663975177
14.72187410524786 7.464025649885815
57.3511258979545 0.5554479352123144
11.18197546220826 78.35185055138656
18.08427854429836 8.752902490504024
98.19440408713376 54.33279465464291
40.09503295896547 45.73182363448816
31.65878510422344 37.16091691037061
32.00766836014409 74.31829773255814
84.03398002450287 96.32389719309144
11.13729480908772 27.01703948584918
22.06923760247366 19.05570249777919
61.44360474828443 34.78364937860054
59.55067781629953 52.3933650603068
22.74229414477574 9.301244513708573
41.40416446371138 2.442044075760068
9.487937062698041 10.11560028706607
91.10462368930627 64.78918720243526
86.43606825394858 33.09732048188065
68.6699398836532 56.95607573091512
82.529393751914 86.4672990624008
52.763757096393 65.41185601869539
72.92471018494118 37.15365590977349
84.50072820911868 7.558205089732609
47.8832591450651 86.81081405005382
0.2771023757290108 24.00209250483404
83.1424068646616 9.244012101295715
50.82519684944207 11.22617639579589
20.00742036431075 6.517477550110976
73.57531350140977 14.81034495109196
88.87275220643822 88.96180984321271
31.2214480453689 4.505036069383802
73.04849787021118 28.48659837932922
32.69553383418701 67.78854076586923
82.77826340375209 92.76699259888885
6.682751767628252 9.327484722336907
12.1131939319632 58.02252918575284
98.30542003814828 56.19568241864042
37.14719315735083 20.07856545810088
49.5830766345446 97.99427731312811
70.58299283782975 73.08171038382574
48.71496257227659 10.21287037164529
93.7608872858888 9.869848588398773
66.46106628879072 32.2742696323706
73.44140106277906 44.93493902230706
1.238488650608508 16.5620539166974
62.40629811854132 66.50148937116451
83.61682223660083 86.88686752139085
67.67714213705077 79.33414632733769
50.03807630419867 25.79113097108936
34.40348999957224 59.81487163632373
87.93081302284718 16.54197679786274
53.46977250495019 46.41442585732563
18.11906352131325 78.01482808448341
7.308556278328671 43.22474975464683
72.5101207712964 2.961444851396675
86.85756256078011 52.98586270370133
9.016569160893431 14.66768162723983
77.74817760680747 48.51067181571776
98.29574763791393 72.74733286037521
9.942414377199601 1.285575385837414
46.87129410301911 12.82523326597136
79.35422800284452 42.13979446266426
28.62935049940694 77.68161995470908
40.32966137940318 43.83650515721034
12.19761307144304 9.000881148158077
60.33373433345469 17.75077036507007
92.65075884209774 78.91483875860266
50.43346060207847 48.09687889394402
42.76010870995842 44.89774549259786
21.23847504105584 84.04974307359271
50.26980153593615 34.61773371663148
91.74119662010432 90.68221916108482
64.02943304942562 51.5689660172476
62.27729709283844 15.50407106951996
90.59491267309613 36.84673595854665
18.48024467398396 90.95454328482889
48.93445291649584 85.08293138030092
98.92434360935566 3.257681529328183
38.2905732638221 49.42235169920674
12.66258898036443 36.89472796324685
93.73000130847566 25.25131665322844
20.67832398877211 67.68266244783139
4.52029752466458 65.86714031967411
67.96143009491217 74.51719642612301
6.278452494065282 45.70085688700299
19.08177014441809 86.30248011272212
4.839182816765796 80.32090589520234
64.17200295282309 2.83203395070741
22.52193423800018 88.05359797135151
21.80613609753916 82.30906071508778
65.26377079944403 84.91736150727297
73.88202773498668 16.96669542302823
89.72907990804984 13.88679376793198
94.49336080035766 36.8092233682812
90.61732228220401 40.78191555579533
46.45280221860803 87.67798284038658
12.20861920861051 68.71991430202982
34.23544013633258 34.41840949557372
79.82121848869585 96.75141577306863
84.7303700855927 79.5030548626804
85.16250886744504 1.952101075281342
13.79457582486488 4.915225102317286
12.98861193470633 74.21579177856719
51.14428700342852 69.96605767202939
48.75682014308676 6.470767796594114
40.21080478851596 96.86270620048487
17.02275381113088 85.74372062103029
43.45966934811191 11.09171458345607
47.92037717239015 74.95027600416358
36.16230068663367 87.3552919655135
74.48514656211776 91.59688527930791
63.03019879991858 63.03231484884794
1.656959536854197 81.32095577701698
22.00504877193177 20.13934895668346
2.135882797641755 44.97990348068752
53.6621902010123 42.25772892751148
96.29127749222599 23.90412599121064
25.31960719219841 79.86965072182527
49.82945377418763 45.32790958646522
27.70235937168742 81.83822456701027
7.374604019673787 18.57655336558688
84.28919320860557 12.26634966734934
32.90197212943129 88.85351546948336
52.47140763001627 7.800404158991862
49.66671706844522 67.50182848624829
93.10325677047634 23.18480652267911
5.266067022722764 50.23653932340163
80.69820767818784 18.76993041486094
91.67694406434721 21.90372308125816
10.21964893615342 64.52630629262684
62.85905100571802 24.89603693649487
4.06228642524733 98.25651067866015
16.91685933571101 0.3017336375488585
71.37762763890269 99.08144042719661
70.33707276362689 53.65410775824293
70.07826154587029 60.04878157219242
29.82363387708467 68.2924796049714
44.73751273404525 40.8206960667676
12.51450312700004 2.395051830735798
75.73005798324402 0.8336720775706864
72.65580881113317 84.57169703335919
91.74678030718569 88.6397291546068
47.60732715922748 97.24353812143116
53.66964984099465 63.90441912583853
49.73018613372187 8.357411071606885
87.66137000938727 11.02476633551735
2.174021496359939 88.68357387488332
95.85419945272515 80.03527589776367
33.59286990981576 67.28184936052595
19.63493870625118 70.84504310831713
51.92023711580686 26.10797027944225
32.7997027589625 2.859978617859484
96.69142912599914 84.80866262588101
8.792433344442523 51.45546378652772
34.81003479888634 5.289136377141798
69.20762245527533 43.13192100072528
0.5640116129057033 81.41028170578845
68.26621787398308 48.5842643735789
70.27041432778616 28.03994630565484
91.48327027402217 44.70377869457383
39.87243443189374 8.846560273084499
74.079976060899 28.28262562147181
11.70921142995218 38.43320090759705
10.51600893657243 75.49979558683225
97.55129425246717 51.49586591407527
81.37261763369111 77.97057964744658
50.26544412177108 57.18751098822506
29.4045142187676 64.53263735831332
74.73725200005849 2.80123690989263
65.5293349970465 55.88726989146424
8.596477460463587 3.064642766986772
34.82542400166624 86.01332036432548
64.8748517804345 88.76150691874432
6.711323882862148 62.97744094888346
86.24712008447503 46.42876276084009
98.2396050711129 65.43053238740673
93.41271848277796 58.57848619780425
78.78454666439494 5.910757414566764
18.6058768013384 58.91309517010867
48.80346809658144 59.55951190388102
73.71361911829526 21.99896246593615
3.568474050093586 67.31253386824766
13.6115074963331 37.47623960494709
21.22494947179404 93.52576990954063
69.63083661113505 4.034742489997043
53.31740603756684 28.58839749235354
51.5116710906939 88.16389409876051
55.09918657785762 25.21677607730449
0.016457610766407 22.97735997190042
65.13312013343293 5.950579731222756
11.26500069753273 67.12708887589685
22.86332961896074 72.88187599013909
73.77205717318991 6.514114754521162
25.93379427172908 2.643067835909518
85.61479347676513 34.75248085356608
1.514620746634135 5.324174662768783
12.4023851435696 89.65532979903978
36.35757959593119 6.641892729467421
37.34053273144456 12.99882897796211
50.52869922097927 88.59391088788543
12.64848445390207 33.6738786469441
92.59604809910464 30.6947817963009
16.33211140129455 46.51729784469204
79.15611284349491 46.63334870801952
45.21286862246538 31.53160655359633
28.17040960943139 96.89440535864595
28.41835452968956 73.58150749357902
62.01007418439098 62.87666095608287
71.9924044610281 77.92846073945972
99.38528614248028 47.67217934393
61.74292727032199 4.088139206146865
59.40972709350228 13.87002177236209
34.41239475719662 35.50801091609673
12.34111947804439 73.36484513656283
78.25302699183614 9.579632623753692
55.90096998886919 99.40985513695632
28.3682811620914 9.618048991883621
92.48266168464801 40.12709828377843
95.61577920645774 37.03369652627744
90.16275607272364 32.46256480562398
72.27818056152634 60.52961187020193
22.34587635488305 15.82928273510763
3.453526167735395 43.30635572910481
51.60347890745476 23.20099884902774
62.47685854008903 54.90097902734193
78.29455237320133 46.14279636500231
76.86295149867483 85.39100061109907
55.04586307276279 54.13645356261423
31.51284493775139 18.86931890662709
25.71794355292928 82.74243324490381
30.81528705973205 81.75522191197582
81.19924498230731 91.99497955938463
38.28964611153653 81.05558359727257
34.3044084190804 70.25012919756156
96.02174820955747 54.35246172854139
46.58951515633892 54.09838464478935
47.63763103787387 91.16103401084116
85.03372020483994 97.88335355297451
12.87221445736691 20.77992523530729
98.0019844293175 14.80633604467094
6.336679143658774 91.66742397036084
6.085769171871521 88.88742638121765
78.6439516881384 79.1264538136794
40.55264897280178 15.99415942559446
94.80765760293799 1.498094365409714
49.62023184633836 61.02515852735727
19.83300837385067 13.01646775691218
13.73930115820601 11.63572299184223
42.64744502755843 69.82509873400174
42.3723365014859 85.02798116937433
71.37776263933054 68.88530809184597
57.58727805996917 16.26247879787723
96.20513931540023 93.72710373742572
45.91674239558457 88.63818379199185
43.73475453094951 86.86300404198009
39.82952962987 83.45712842108111
51.4700591204216 49.83628306150606
65.54688919091187 4.134126792437571
31.38119944726067 87.14123948678203
15.56177570557885 5.465455870262457
32.18906172690143 33.01161119080459
47.44663128618565 77.95263730303226
45.39027790269073 71.17050594642002
45.76745140985897 9.241028210705107
41.57497312531989 60.70235773669112
18.18306319236821 83.14990592756344
67.86591212585222 99.85910251032978
95.21834400564214 31.70702123508709
64.10024061086473 13.39542158856143
71.59325168427218 32.59776173132211
73.53351931429995 64.59128445069095
24.19988327403225 44.04675968064739
8.114105695548302 16.08493429828252
17.63241306927467 87.86563563171983
70.39819259929689 55.92533441170279
56.98886920232795 93.83912179898549
37.57890247709851 85.76807494345042
57.29038894729624 88.858565647429
39.1587679476298 18.42164617104998
71.16820164233799 95.02895904302758
16.37136561038246 25.66261933720045
30.94562730487776 95.20586665239141
37.75064412277845 89.72968217174143
52.49511533664508 67.50316849812501
37.893186243311 10.95141767350926
99.99124789967051 26.7904049998913
71.53130738102759 4.831727080661188
95.68467548315937 66.90888272267773
63.54984889909197 46.99543256201284
40.16798932663954 94.0263795329201
51.20873957578575 5.119849512646379
65.1280752959311 20.97787447380191
43.66454163486668 39.24972465855017
29.64949660299023 53.9101991726457
50.30495295520368 35.67673291366473
51.09848144497907 92.45398304698182
91.63794879872952 37.12100732597956
28.06294250984785 53.36330972293182
62.03011477000013 85.94127157842905
27.19532683606181 40.97264427272576
10.06431004175044 62.43226460136949
14.55413489510701 97.97580587906177
12.91984357887507 27.52622306199876
66.58664074565245 1.505734207908499
43.82482536639488 13.91771997232979
46.59125118100219 77.16920145193382
51.52111399990468 76.46499186988757
90.7983201662816 77.95145148294584
3.495547637579935 11.35361234951059
3.821300947947493 49.1027143793144
94.33490027499377 72.34358838426141
81.03096715119851 21.64324140575663
99.23290688164688 79.75028803796367
4.503740991666755 72.97568369053967
78.06087997156473 13.63709318277675
95.45182429421367 11.3375014467857
29.03670281399207 66.61191911979117
62.10489241815758 70.27236715934714
96.43263111328235 66.15856068093062
63.01103281545066 5.511513335021081
32.95928716754559 94.84829418700556
70.24294198826048 50.49016254274477
52.20140942066467 4.89031385392691
42.58916360993095 36.35874673141745
94.54917423038293 84.82873401226036
71.23517078214421 53.00689868555392
67.74425584195195 23.63536521413623
48.79765039647543 47.30887951796843
13.8058033463186 1.108623103158576
82.26583441941939 4.525295802239246
6.281578149829108 96.51243906286362
85.55948513907965 33.6438194149956
6.175429063836247 25.24248268611859
86.34625529360758 63.05329921541748
27.14599832984908 30.70625782441664
33.85945189373774 85.74824494460505
43.01924333749167 94.37425355331845
73.9870496110394 87.89443427652886
12.89836584624201 43.9817207489592
24.28501749661317 49.09613480789427
47.62713884752318 28.81199457891318
7.20921900508211 45.34848674543917
6.747264085056341 3.650682957997467
2.52321746556838 41.77208947427859
85.84837156432575 88.80361831350265
88.78298530384619 56.90637175026652
50.21934406841 93.08592333512546
44.57351804300124 61.41844718046518
34.20269020612793 71.37009731358144
40.68181895228166 92.17176702341389
63.55649015088873 61.17538942182177
33.88550942143245 58.77521913791133
50.78583638256501 81.2038048703532
43.09600617205481 63.33553744931437
1.803083818170644 75.52896318054542
38.13679690621412 62.11652269934542
26.25966715233863 12.84180084346957
45.69682088230139 19.05743879316442
9.660205745678468 70.03762511171642
91.22298822087726 71.76882818412135
51.38944877499313 2.178481926256456
70.01234464574259 6.010956015801239
88.60275207559921 27.77158401353869
58.56247305714509 68.59726374159533
92.19529386751024 82.96933976072991
7.687963958476936 72.14320809278789
79.04010442538785 73.62085412106921
29.2460157948478 30.62019479200875
35.84811499787675 45.71268157952384
94.8377255851677 60.98454919697105
89.25824059160985 72.94761433755609
87.33359373907555 38.80997362339722
78.75823920174031 48.42581909618869
14.95845797530358 72.23471401942727
98.64581091006251 53.33060489923803
25.14867063717949 68.40087950900576
18.86824055890416 13.52122772607665
96.82824719589965 60.73950348870816
41.77480764628876 14.62167837008927
38.03371735120903 83.94242440131255
13.23107791434602 19.84458955508886
11.23347358117087 21.06699462977615
18.95672580555201 69.99766957655163
29.49159101840554 18.68043067326884
55.8954322374393 48.31880870011115
37.75812839198967 82.89148036000154
95.04651655051389 83.87597645549735
74.8592002853365 45.75849904820677
71.45606267974438 46.85829686304307
88.39321856991867 62.06929559100258
23.22457891697216 1.894008133712174
26.26953516860619 97.8281975774031
92.57553946775846 63.26636298110005
10.79401712956808 38.94342409646534
94.73471524175643 70.54703546408959
95.3513366405671 93.11725530880581
28.79163181094622 39.44639331954377
65.59230447396899 34.93517204519247
66.17779937411709 37.71696636734362
62.36022509610748 49.63687707655965
70.8855407756071 21.52908318365248
75.62169152702687 49.0887440856652
95.81327053074818 40.56529480180796
96.3919807252435 92.65959634652938
67.63189471006422 12.44038843446304
66.59248572940044 45.8862749780109
31.12318995936232 14.15208137647622
20.14849288336872 22.26484439657361
60.1919133195679 97.29029683043728
93.19295954454532 95.15298253705981
12.11156137747252 49.87502978887241
76.57864758336288 24.10304318042991
11.15307417386895 65.0122646128234
67.30675603196174 25.76587126847055
90.10071112460423 38.64184641282991
99.67850349945454 31.34112411603946
26.38183941167393 73.67061785205641
55.97664292922052 2.203192561156279
29.68209490964405 19.71212584144812
2.595386700874329 87.69652141504388
15.51896622066504 28.7204960790452
36.29544353949024 21.99197388358904
28.24166651793255 99.96602749916261
83.13431504558606 63.30004609836911
19.9899664412246 4.313434933709082
40.58064413965691 66.27936846532681
69.87595317883087 66.56777571307384
68.9841037227569 15.97966232056987
25.62725366165573 26.21100411761871
45.89906497095272 74.37344756866979
21.28171827410465 75.25744558063144
10.96607745661441 62.81397423909013
2.307701106185717 96.93995300961605
3.09950495492392 74.25345980356842
24.75773726866193 39.62873109846687
27.44949410983326 47.79649325455174
70.35869296970385 1.223751972000575
49.98217559273454 85.22021615377359
42.25820256554892 26.58427056693038
40.97368404791389 0.5600377786719867
8.992352915658548 40.09852503902162
60.28514374726377 38.51741814748129
61.88099826393378 82.73675484599721
57.95176059345199 10.84946833648447
31.80640813195514 3.36989512542947
0.8164616787951637 71.00762238357601
83.13734078627149 71.78758877326325
77.86059956626764 56.3512197541117
9.483552062329993 72.79643863637584
87.38877128072758 6.311150932968794
49.04867657652763 32.14126004881676
32.74364452614847 49.19770891868802
28.18417509190661 65.97693273528894
51.509668633273 8.056201559648631
1.560842689956073 45.89351333061881
72.75486360163546 73.90161026753577
61.94121413651375 93.86501678985877
94.2497623117377 30.00635460924274
42.88474521233809 73.16062012839797
88.3223877620955 73.26879863727477
61.56277781563936 48.09874804358089
68.88950103489319 26.37857861914129
7.26461856084696 44.28858204606617
71.97820770113368 3.892234847435632
22.4379756943354 68.13329819990726
92.01851160939887 45.71069212340833
18.37233852684188 93.7478828640476
25.43149526389267 28.36851847592904
87.38897767937218 34.7389207667975
73.89701845805385 98.2654637031803
88.95693614382486 49.3351897983579
87.72976185936734 26.07841606281459
59.8129027826272 46.01967414232177
53.08797190881277 91.4404328344835
12.75943955335204 1.382344320667444
80.31362877787613 9.899087559288553
34.87454476843029 95.18430878546668
90.43306696375764 44.60835063786205
99.22012614209802 16.34086969722633
70.8247048595662 93.96527649985218
15.01136880569115 53.92966871223896
45.5141191176571 68.95957850969296
26.07662315447253 40.81657550299172
13.1767132248606 71.41097298841922
36.89720533281253 45.08517544280726
42.78837954176331 92.54809851995662
40.39243820099163 12.12884156457898
34.89055376768197 83.110032601244
88.54779784491687 26.71134455421209
85.05198915431494 42.6628141522034
40.58137633680063 98.70904334096855
58.52187368682387 3.509766957594662
74.40461122690159 92.59722143713259
27.85981668798293 24.38981177871812
53.35151480535586 0.9388404494572187
36.27560182875936 38.764597417323
80.40379734729449 82.00533342549808
36.75124903096965 52.87337667895036
89.41502815218504 46.48166672325166
33.70311559146289 5.656011255999162
42.44844154368941 25.51022546064601
60.56863956976014 48.64689886630106
84.88244527680503 40.79417646444453
75.43589473972291 76.78300151208504
53.2816110594764 44.41404690571648
71.59642444821931 48.86518806885891
88.36474580412961 46.43946652007338
4.350376474647592 41.66431784612515
50.2897425857767 9.39891448786781
66.93471600938668 93.73495672533024
78.53764373803058 26.4243563755057
94.82361180562278 67.66513477637901
84.52227869839874 38.96051359603563
88.21391243004668 67.91313634121536
15.41583948773812 32.37638258585805
80.47710983797003 99.38511078575691
56.86515049104343 34.16110125135554
68.82613537408372 13.8435782712275
13.2486330624817 99.30666086260101
86.87264933384749 3.430262429676815
97.92322112554449 48.72647228034039
3.180920205905402 12.52449606511982
96.10367543387972 26.74132087174641
25.97230551004269 92.20304068283124
77.13982285884111 47.73592214103917
99.80623797272733 68.22097947983265
92.14144228244119 0.471988942365035
73.23812142331319 85.38405114025976
37.01226351571486 23.76380495555059
23.8054005814217 43.08404611128574
98.24053736081186 73.73875293478351
14.09889291129668 3.899828625930182
99.79754562103174 49.5756179445259
97.11602964080794 54.34442933911377
63.9925297721029 77.74044378988083
44.47567062579613 69.3771311594621
17.32833454487372 37.56911784463509
6.376118867026093 13.91610460103019
9.41702227660174 90.72031549103275
50.64239290603266 8.391508823359137
25.36437730458411 59.87375424119676
8.633359653220797 89.97571337482407
2.777055403348249 48.95932161237408
67.2270594027749 20.70982389076611
93.07123537027989 31.68201766683958
8.703081370144064 77.41863651812095
48.5141277238419 61.5219795594898
31.00544985270078 96.24931791103204
0.9428537270653774 94.33829961040456
80.61742554962484 8.026824635379251
57.82383132107453 34.75564312086931
36.0063995791463 61.92125245088245
70.51579776239541 32.75010809746217
41.30921696083491 31.32415123237282
47.83645232663611 42.69214443793877
58.43182349306367 0.722497302911517
32.769431685457 66.56216264971832
2.79113512339556 94.82324412245458
11.20213372451455 99.91053507510831
44.6993183971246 53.47201175228597
53.24563936806661 45.40188833751506
38.03806202870956 69.32715035482215
70.99225316590653 78.31805057481651
71.53652659538211 67.82235139378909
32.36284742951231 71.15007507228709
34.74315232919785 78.08943645485886
54.83548015166056 79.2643805712864
34.13697396680713 19.96970161464597
91.38781512678548 4.770070166224766
39.09048844652624 23.39958988230878
10.84728931596957 60.47247414221795
96.52369789358799 53.40986716646671
97.7642076296507 7.047405081249472
12.0334557188286 4.403482642584063
68.9709032427956 5.957176431488967
22.07598344613535 83.34598355440883
39.24325964808543 34.94018496404829
11.73252884886733 39.51097211915232
21.24317061695273 45.99347041870151
60.5320936364938 53.98781738270393
30.72964369757429 36.50540447944309
47.31647052031932 35.42508605179837
20.3275460431905 97.17434542073592
55.42391975119993 87.63362714757396
53.01234846201672 40.50917559036186
92.66410338141571 11.3136516417376
57.27983811326864 86.61604263327369
27.45064060653893 6.993005527685333
81.8267820901748 69.89611979387931
0.7954355152271276 75.76242439118525
92.77266263875323 22.16683564215387
70.09621996495837 70.22616793484805
82.3568848105031 85.46021259570917
14.05565936571078 6.722713386415169
54.74172931802239 40.58047812377289
4.572888182551269 11.24761805893503
92.01753074800007 67.97320591373661
62.80239559410233 62.00805201866324
69.78619280005427 44.01620427324813
96.1011961068395 71.76475002908886
37.92184027299668 45.72926271132921
52.89035451710338 41.65065449621206
87.53695402137349 62.84644451576509
95.79381271534521 17.97356291222867
4.155647141595545 73.98899625712654
0.540595152116422 21.22585752743772
87.25905011462896 60.60805798553982
51.40299436331064 73.27700672607169
56.86493198128283 33.10049319568684
43.00323675890193 67.53218983825509
11.03288118222476 59.37277930568384
16.41889386635749 18.71524686882062
41.74989401237377 77.00204023939294
22.4087457559414 35.07058044071798
24.9214273990093 18.64963290126814
69.94534189050844 85.28444238106491
6.540545857754486 79.70304371583954
28.71110126272983 87.10524537841017
71.98065864352918 88.44729642916346
48.01253522320843 66.23953122673758
2.667812309921083 1.849945682684098
7.328362365013568 0.07151317573082241
97.91411201825659 26.1650922580251
21.11053427731432 39.33342582399322
84.68312392575335 81.62560214143322
90.99367940417659 12.21680939977113
48.25716078404921 2.648088769568458
55.8714794081399 52.45266452843929
81.65323381845138 47.96130074598003
6.937528000936148 93.42990735259916
0.816040277761955 15.57496462589654
30.14321902722068 10.39723750600341
92.75599685229649 89.2605054658473
65.56282324110595 52.10816282099514
52.13157980472419 34.48584947504308
85.17942970009287 46.452643793921
35.43480485710975 88.14680716133361
80.81402290035122 3.204818325923243
25.00246343321863 17.59361801428563
35.83747348166118 56.09537958139627
89.56248828780305 54.10786041680259
98.62180968864007 38.6400360399815
92.68469607887158 50.51977713665583
42.19178643375754 17.44892908324117
34.95885307019965 26.87924098934114
78.42839400039853 86.50735962382609
54.67548978444883 92.67798915011799
47.56826376122027 58.27007863875742
37.01190518172358 75.89485896466088
0.2007013559922563 62.86731743416011
43.86252871227065 28.12412217462539
29.99898167737638 59.2899945592573
86.80546016708885 96.43533291707664
33.39148611041194 80.64238077294806
10.84282218268702 45.81250894151056
35.78094228104243 11.35460944002283
53.42562747047379 88.43144143067053
50.61619201571099 74.01250179840955
0.8902970526716544 98.05046422425384
72.68386299529719 89.25098901754241
17.40816687318717 39.7407147949083
58.0584823409272 96.9180610430619
19.94172620598697 9.753168680541155
83.96946090876652 42.75838361729294
9.137323070725671 16.54297675567176
16.50349047319701 45.4912473516354
81.04872462305067 66.70093066534471
58.18742860017743 87.12675349738944
27.16300563547172 13.49636579353738
33.33646081374207 90.71291850674416
9.336417372680144 65.06354437912167
76.98717318692277 12.17911274645267
20.18413889196507 21.16302710858115
24.28037550462231 14.84424541286775
60.92035174248093 65.50936636384755
19.29529047538704 49.54679155257995
41.27199350487198 43.16008632598484
67.90759078598518 67.06494617403955
35.62151363445243 54.25096794691217
39.19646665083852 99.97520562040309
25.93929096267677 89.44057077525423
58.90268844782349 45.4857391104404
24.01392555002245 93.31876801796926
84.33029143365327 1.197612420438798
23.77638305352388 7.721596503548474
75.83869322490472 51.81291486420733
34.68101453455257 48.67180937921204
82.18981361276245 89.25909823206564
5.651544356688191 14.74346572685781
55.46223569845018 42.25527155865415
3.132862523360839 45.18765918995527
66.93022848902429 5.412983557360278
32.15786407203048 79.26736897893441
19.27205850211459 21.61307280461294
2.259585653893294 16.70646273290931
22.20126657400699 57.91734728205185
3.925958359095813 23.24806228496082
42.94935741952306 40.95614248575882
20.49268821226121 15.74760349140137
23.13314800795431 17.48250708018851
80.60859515636722 69.37963880929026
46.24757580442236 51.96773182691764
78.5411096236555 29.36570546069976
75.40291429632335 92.22617955788685
30.03229724186006 33.49639300892791
38.54391312876335 16.59701991156603
30.65182977712497 73.52026586394349
76.84277620707338 51.73469211332795
72.30383585337461 33.45119132584158
2.283521439326222 64.88125950824194
0.1579430371256463 43.0152885695552
24.33398933514332 91.59665616784899
94.49291237897295 58.91053897262753
22.13654749057925 76.00447575741245
12.20118305262905 88.37209755672492
30.20161232590783 4.65904763749985
63.1903398074979 78.30104181169403
12.65233160194157 93.57455852850377
24.69074243194765 73.26616967239266
43.65133974537811 29.17677058223218
35.28960403973483 29.81785645103596
59.3151654429011 89.68288168709211
53.73398808915993 11.39623077344097
88.0804129316514 70.92452030805109
7.245825672355425 70.26078218461494
47.62707851917398 40.73069137157254
13.16841886378449 58.63554065082979
37.5837198740586 16.89093987099745
8.547257362578858 84.63182000075312
64.84541403385705 62.43386623474059
97.93364133093598 30.55046375720363
95.58359845448996 57.13048530383145
9.36624086759805 17.63965534837445
92.08601131528377 61.14312313479437
79.38091816756906 47.64893934749665
69.24356189009873 22.42609572067946
81.6200126711292 35.56658174411086
41.37505163291552 16.72604783328815
59.57592034236085 49.19403828382476
15.41298594904448 2.642556249794332
90.70190138975589 66.65047472369447
99.58091323596754 13.79411758913696
88.4728222554148 99.86129348059595
3.465082976958134 32.21417229157232
0.7864789658856995 33.11916029706345
61.36270008842864 9.265490879142895
6.332983389780291 68.39831337304378
8.552694424538666 86.32237194405661
11.41481156732415 70.69062312285766
52.08723677615487 25.10094118026107
30.54226847557389 9.392970345435881
9.863650207856743 35.20964042113892
57.71423302218618 37.93223816678584
60.77798408292188 45.49863138638213
28.62934413074835 11.32957852696953
13.27163300252185 68.36690583721406
41.04330001902447 5.191647098226595
59.23471819391844 71.27823418182727
41.99504661922543 40.4561558817771
93.58098348202969 40.27922371800792
87.43453414935391 80.28962503864609
0.1024699647253772 82.36026383860623
56.86243827582023 10.68619695197979
22.85670994848273 5.028242123989834
52.18816085465337 36.66420451814535
38.55789793879701 31.93099996274755
86.67321377909782 13.58983440750307
31.68344604142674 75.33964685443217
25.48728289638114 60.89718812920508
99.10243224156555 86.22207430063511
46.03518835219177 46.61167765991171
84.00226582955982 26.98388557695296
41.76520203859754 46.75066343241726
82.49960576848532 22.5539902497235
78.8976269614289 25.34667187772558
83.35332166537796 4.520829754648559
20.6511370572519 42.11877235420383
63.02673385805114 32.0256622690282
5.244002468077008 29.63666984905931
47.20667726570431 48.35482271265459
97.68986286229274 71.08602992786881
65.45120309309092 6.971164393881773
74.76908791167023 57.45734577846201
50.85941237636944 51.36214168371511
66.97607275815844 83.95781281807139
6.72487130530692 49.30640798463478
14.96383575973613 88.11625059213878
67.01253760412762 90.78009915861071
78.6217371768109 16.81233753959683
74.78388609286341 26.15347662980691
11.05238463601913 63.90830663861817
69.28796203021527 1.138777321995611
31.51623339479344 32.24144098029655
39.99537110824944 38.3667396424416
6.6027459440039 61.07357043284565
92.68088957953474 91.28608799382536
59.98221788859032 4.639338792539817
67.72040751214803 34.9984533373139
11.72311367227332 36.3208388686969
99.71368734580928 41.20574808372993
94.23459063412051 77.58115290292048
13.64309966843066 79.86755805244007
83.75977356051325 20.82662199763969
84.70329606209837 16.20726605998322
22.57393841302946 53.08589261782942
96.78443712003985 7.517570290702553
0.5452381483644068 76.80637547743792
37.41795080441379 74.11921617510785
2.035712316215835 74.48193994272806
83.91249853405679 61.37404243185238
68.72085567792463 93.13726710871882
8.304312775650393 2.113875122387228
92.61740523618181 92.34550372335582
50.70372038692619 12.34779849862544
80.63336938014646 12.74585048867759
23.99115027364631 46.2562091085046
82.33015172920507 47.23638354321595
11.90330822002842 63.30398317876413
72.32517792500846 87.35930545901758
47.3227634612408 84.01118115364901
42.84036583729267 39.83475975797555
28.04903560017331 46.79756988946652
9.097546399441885 30.36592256419227
67.00447479246382 88.86493985501578
49.46019916460597 53.9873031566554
87.17120654964594 67.76245261028173
44.86571049730893 23.00261752573151
57.81893187550118 54.66604268813894
64.52852646014642 46.43185176646812
28.95455187840393 15.81713098487105
60.13351091031384 74.78807879513261
88.69628659478762 10.90529481477506
42.943006790414 75.36978512664493
83.33782681166031 41.90104046325308
2.319866588972621 7.475421123228196
6.4990203082865 29.57420736540607
21.2717049945008 17.40211010419644
63.81430122090348 1.786195056188211
7.060703075610036 35.7386626172743
50.63792130961628 59.35475140585095
28.24862846507367 41.25478663422479
10.31965830597216 70.86959528296792
62.0612215165607 2.314816681015987
91.25615758061112 26.65108049076736
50.20346348557203 30.75232220290177
59.06513407009243 10.92540540934648
59.92602885696472 81.73426983636016
90.1736621846272 34.78592406662548
30.06937582190056 1.051352390220118
16.39642917157509 37.0702683027999
26.08491610328083 71.93158457717094
35.94741161392837 26.65178355137953
10.12458282587157 29.97689765993259
69.27818050232003 69.5348882967037
4.033740003506964 78.08232604027384
0.7594704025185648 91.54482791614221
79.00838175484054 19.61204853384195
91.83245253213038 64.02525165723654
92.7536406072648 67.18300378664574
45.63986055778398 1.412572263847072
77.39501652293953 46.66985057951539
19.35258904139865 76.05804948644482
38.8785055116776 28.20822737432116
58.77300156614927 98.91849806596298
93.65443519724829 10.85811705408081
95.48636597792903 78.98226757846113
64.80075938265226 96.25843071217454
16.32578195229892 90.44730143076146
72.60435372591425 64.13885992901167
19.73267076286523 14.0964122936653
2.398407692984231 47.96412446219637
22.54593827054353 94.88722794753716
31.96371673604632 8.190491369777535
11.65735181482705 55.15224848945822
44.48291744436374 49.66289763391327
9.586567640591213 52.14155861206242
86.9796494728493 11.75017418923469
78.5392088773016 57.14373441837716
86.24609592434925 17.29582039730334
73.71424902674863 35.17026172010474
10.70388913204526 84.80875616484337
6.21369028903923 31.51438109766381
38.82000438443492 20.52009314163512
73.35905277026234 33.27493615024486
14.16291772316066 60.32887872241194
45.79472374243954 42.80409288722382
86.32188579272754 50.18930410556443
32.09002165925264 17.96679501936947
27.7496088958713 63.32471603092579
65.14342871613479 97.28618385073841
15.55142839666077 40.96612912105584
7.312372523250343 67.98619599780011
8.943288900345205 35.74677588744777
45.29998603541681 52.59207857211185
50.60411664086362 4.235418088970749
56.12122488528437 28.24856824906727
5.425776046222055 17.39093134882295
45.70363066555945 73.31921349204129
32.59648964633501 68.94472481591376
85.04805532720773 25.39483669257337
18.99611659774868 10.27318650295369
97.7257166017414 35.09379518292678
59.07241641048243 60.5496759056131
25.43656541783621 66.29566943698802
47.79748007220443 59.31536657842286
47.19587599419152 26.06415260989082
23.02724132981538 36.67547906161183
0.2165643327448215 16.45185036284786
19.04633529496775 67.06610593290669
92.36876522029212 94.5180414446243
37.77275095927018 32.73037394981692
44.24861237810254 66.24370729681655
88.30364218977522 85.10184897565989
18.94962866046035 89.16332687156029
11.00464841996867 71.6799355830552
4.673444287563938 87.39307970754717
85.23949486526949 55.69318564620812
68.03873227215789 59.49858596092521
14.95550835980194 67.75245419743545
50.41553002835551 46.19018328413532
99.96670328536847 0.7024047876042893
59.40915900508705 51.25972905969353
91.72236399860248 66.92077223739584
25.82285350370577 19.25548816272344
57.7901071438731 12.6373132788225
34.55557946645384 28.88398437966549
46.27808994778542 15.96309927326791
31.00467797362333 58.83026164013238
38.31616991974386 84.99170715060977
15.47208850426542 37.61679362977326
35.66592918719672 1.508017615267492
33.46813317071894 35.04509229109163
15.46235250297086 79.4805273521782
90.99805458023157 18.70606838404171
32.65921242339182 9.034620408270492
85.22875536394395 76.28411572109717
10.32399465038285 67.87608169997181
74.39224153997728 60.89826253625564
32.75890218523822 59.02101137496081
71.28125548486351 7.759458804871066
58.77912648883505 73.20245605182481
43.30298611499835 60.11120830333177
25.14181714021574 1.745104024325766
37.32091124463939 40.29618446752897
4.828929058507588 49.20810306174047
21.15468366595535 2.737871660511204
73.48436878171152 89.98386645084526
71.28062180613308 87.70048660332617
44.08403168972025 99.8979103949377
67.14139193828953 80.2211496879878
51.1792289633016 93.55457054868754
36.40776927729817 60.01835222006168
69.92521640768794 63.71342082282247
55.03630176494886 68.13291650941451
34.45192065711746 97.19624120230326
80.80702351163961 65.62767621433137
39.81789752585517 24.24328571335313
71.31877271236321 18.93185123304237
37.26928523621289 80.78444226113336
72.15129983096158 70.62891394312412
8.924236470191937 46.58873749539027
69.42018757519351 6.995080995946291
81.09118481853402 33.66978584883586
90.49549713138458 75.61122758138954
42.59090045204848 15.32700355937448
22.88603247892697 20.68540071954581
48.25980475177563 65.30430192103684
73.91828385135088 51.3777279339226
71.74158617833446 15.0564301919544
21.67837649427373 59.7785648055187
17.18676231962563 57.66735587437915
32.75061578817092 62.29716901586819
87.4443085838397 0.2362999544064019
76.13012184651687 27.88965913988395
93.83135841763335 56.2869820666507
64.86432610477965 2.044852923043528
8.003930669735489 36.2819094968644
21.25193121491345 49.93620778657467
36.4624254073188 88.43025963545279
33.12135065312786 65.30429858270759
40.37090448955023 22.07574035952713
46.05919500379817 48.48119758896446
17.61768581199926 94.49945919088331
76.44472896711889 40.48287909710925
25.08237005396554 16.5277548536557
76.00463973872962 69.99156347920436
60.39756477636318 64.47265268991464
47.33892379885345 82.02065832798182
77.64530601935513 77.13065409837478
36.53816556607894 16.18379930084067
60.73426915894477 46.54123303541711
79.91674639652307 60.87778768340495
33.60374051403181 40.48748745670154
50.435525145256 94.24391876240996
44.19537965848002 31.69209713755308
20.85615206501444 34.06074382268471
8.694844019226576 7.426502541595687
2.405239253384806 32.18708959518803
66.32324684517151 87.86774960759843
47.34599984961892 39.71475037791916
96.18072182265516 19.97895239855326
82.69305831777336 72.81485648766729
11.97762502639418 0.649607223721838
29.79511867433393 93.58610907385871
6.168849167447318 10.25409623962011
18.57389334398041 28.91480389707093
70.98358401190292 56.88443172769306
26.62114984964624 55.48560265170755
62.78585673215223 37.53838831721659
50.27244451887199 41.27415005263526
37.16137163957189 73.03643855965871
33.47902721088318 59.69274236367261
56.51314535926555 17.65347496212179
56.5303259747408 40.61906497721167
16.88475031450917 31.15389410397603
95.41786047561331 92.06267498673576
15.43163515476856 34.43274970272373
14.16996092927013 23.50682449164465
51.18258186957931 33.96760496825064
29.01711805756205 13.6010162329091
56.43151169556895 74.93224441134414
38.6630141594446 92.34112776183713
89.4849661704643 72.02164065410453
30.08895176043703 16.01452913873679
15.01698644363247 42.05077763704217
81.96570205228133 88.18212713144077
28.0966191176351 7.832338112470206
48.73490147000919 8.349595727672087
7.047885162642258 19.69009664735241
46.37642831400152 60.90467776542003
76.93608305637241 34.51777235123947
95.09966494750759 17.11460771678206
93.98376942001096 12.63254302533879
11.82942727459781 31.92943507438574
64.98600419527112 8.803249982554551
52.03456979785624 32.28294118630589
86.41947206105087 87.10492821153036
9.902740897796891 60.86655223133762
27.25970165433773 44.82155139204286
7.792795392595522 48.02260984277105
99.14163891627693 32.25948062914173
62.65945342379624 64.91330677915643
61.65653218962714 60.83151918649358
80.17856329016782 67.33749756794074
5.334265504665174 25.87799612358975
72.62571828836521 79.69351901899385
32.57570966565612 24.64082773121553
11.76249398096296 33.06276671294584
75.07044525320275 75.70929091053949
38.36725688394937 41.81919022558606
38.04579039113646 37.55335767231085
22.258859967437 45.75585387962649
59.74451906583116 31.66706136851764
60.66807958730031 33.31108699737695
60.8098546320155 57.23384814353916
62.76526123143933 68.23536663840912
35.71681877695862 74.5460876576482
12.98831431660205 6.974418982382194
9.638389588298843 48.32113085246971
46.75519419298196 76.07710034442002
49.84820013398105 51.10179737868155
19.38636628765776 87.34693719330876
30.04748017748706 49.07628807624141
81.99287397449287 30.38525588991745
30.02973584191334 52.91350149578742
82.13593469591358 98.44258088704501
37.02338266254095 27.32993146141731
69.60527149957447 90.15249760333749
59.37898797255566 17.28458990648017
0.5805538417477023 36.29117083494192
65.67228750687455 86.86148780254273
66.42680724759786 30.47722684521302
31.06455668367167 74.4133791728599
56.87033110408558 47.67420248245177
33.9476963303705 7.858628527810609
67.5945124160877 57.49292412534887
84.72618530871073 51.12067129886337
92.82428818538051 33.47925001554123
29.69350453730837 11.37171460380542
65.88162039004604 62.67888328913932
45.58775264787572 53.77646458868239
4.322678510460953 25.46458988527374
11.55465157367135 28.77329583651539
70.56336230688501 20.58336146022459
71.63095775879121 40.07084632743152
33.18978673540889 13.84932636789352
64.31399806790405 65.9743332899133
22.04118444024409 0.5679773219003067
51.64705316640162 55.68312807550574
74.42257533572787 58.56017487975375
77.48917196033163 44.35072002531913
5.770980345610578 83.55887600959316
67.44266017373576 72.78843042528126
67.34303618926535 51.2949115700211
18.23003139354038 33.80113853160609
37.69191510103623 44.54364525820267
60.66681219517502 39.40690167063298
15.78949758582985 10.85359459101369
81.22486364917484 29.67248862143804
58.2316959872315 84.98867470964433
96.15814511632313 58.09662843079881
77.25457418537489 36.52795757463719
22.97378403268269 93.04656004021138
62.18769907517406 36.62663686081455
13.88715435492674 65.29976388726293
1.450487218459347 79.47398423320946
30.45691551657604 18.81774264154081
27.70540975163802 50.72012520067643
24.81143380392492 84.80532173864685
55.39384140018409 88.69395882884092
65.31785981512365 28.0201042805982
50.00048660870679 96.11364568725587
16.47274758014562 2.392016276070584
18.41795296060091 45.68566145280128
48.85533509842563 27.30360709203351
64.54798052627798 27.26602292904998
45.24926469270478 16.33329925608632
45.76138073007721 84.90690762639818
14.71630708541985 74.94425561719905
69.15420076260271 3.015027769905684
26.934257362996 57.58233669016689
14.60390772652126 31.71822778143094
83.61744847577373 93.09277764722481
52.13446154580936 14.89354126739844
3.931509118160281 51.79068763033548
87.78800803016699 43.5269149718889
64.39079588362374 44.18455957005435
86.40947520515147 0.5971861634697874
10.78575055140294 39.97370384205786
72.96087654089713 59.66022344298192
53.25678378156665 54.22653486477533
19.41793586708686 40.66464216782289
96.36610053649429 44.07210667818573
3.28545541177837 77.21269910769784
29.39394429268098 87.96237280680654
97.78408289982855 57.1207135032551
39.10331570483493 94.23272931559426
28.11886166609237 92.08215610893443
20.01249453401981 78.834944280138
81.09758110791402 43.40857425939934
84.56110381416411 83.8780113410272
67.3928292231452 39.54461025753171
65.90149702451649 90.69227645111781
42.40997784575104 49.37306482831972
30.40657950833915 71.85783765161565
36.71727988593351 7.585860077865425
53.97107884734042 38.87519982918045
21.60622188618517 85.12353135370896
73.64486899808527 41.06733975615767
94.41359751680926 16.31988056698194
83.81060626419273 14.17917279977089
79.63027647644715 23.33634664165032
57.8887262390209 55.74386808868653
82.71709693557979 83.34666971854504
32.15879694482617 65.51926620529727
14.82616536882722 49.25594083427121
76.71496864239539 56.58232513757586
20.54558407215857 52.66255041948718
41.11403147573451 41.05395692284707
25.97700105869962 69.11269838343125
46.98211333403317 22.49939694914934
43.57717146816576 34.25778723262596
76.55672501904326 68.10060526018341
73.30327065874161 49.66297194028657
87.29985046339543 93.59247190671992
64.37067183886009 48.5947805649844
63.27361112093926 20.60325892152174
87.26924775356986 73.5293375309172
40.24953237161868 62.39218432105974
98.97077980769836 0.1435317489339712
70.88951353068435 84.97582841613027
14.63759774030814 70.38885781975546
54.95976416113515 35.10798519305636
50.61110301794177 86.27234572465612
89.51313604740366 50.31816513350973
59.76327553501479 93.4453579954054
31.79013910820554 92.84753711832417
59.48420879178283 98.10414394498453
13.22440523093266 83.08911667819274
7.190928904838879 25.63148164403123
32.16360745417768 72.26680294556378
97.40393223683486 31.44711585563045
84.64085147267052 29.74574955507735
50.87031689052127 99.3967423536977
65.82945200222862 21.6840650114344
83.55912743368556 52.97549996594911
19.16121241537373 22.7697692866958
32.57319973315607 38.86657859137077
50.36506235814296 82.20298985750868
20.21680866341633 46.25038982924097
94.72569759287023 59.90223810839896
3.557445884578366 17.95286833316868
18.71171537052753 42.45820295576677
61.70921634600491 68.43851642917483
77.27511199041226 33.50252751112294
82.98951860921404 53.88275956264221
39.97814518489946 87.39312121920905
55.69653929149271 5.960555686089591
87.4448339317298 61.62386592161724
62.3300271467206 97.68721258185579
56.80391330658679 37.34847034693872
17.26498929862917 61.53501948301042
9.111448418809317 44.4545618236783
12.69917125061325 11.91696260016872
32.12313314263519 86.27871341848717
35.93107333875898 52.16112662213997
82.16124085748483 24.69067294959468
47.11517310201999 80.0815723023495
32.58170146601893 46.22328822510291
18.62051610131799 44.59748970999878
88.09032898276847 22.84900774796546
2.454385998579574 52.68440322674358
13.62867952180611 32.12029766239596
98.62374687797349 39.64300203255888
18.67020806107259 48.65047276577877
81.3031075346736 7.170200307687347
6.51023192474138 17.6926525980297
73.47279368860967 24.42453966460106
31.78252410626913 60.59604389716709
43.61188112109993 24.22015144835705
25.60594281720114 11.01431456382871
44.49969411765515 36.11144498290923
22.10713757592006 86.08726627560957
55.24330100186951 44.39182776262838
14.20618234535569 75.88439505628997
59.46034618858202 95.27117709044163
7.777193633734023 9.284637281485317
82.14998304365477 75.66998631995845
18.35131318607559 19.89523021120901
14.72829882129235 11.23987385001923
39.15721514131052 33.93835160698138
25.70428388071393 56.10394635004936
32.28411718783732 44.35381849912281
75.22270896294954 19.55212467234303
59.86682726685117 6.47515922574365
91.07561242444571 80.21731032364299
38.15761989348483 9.942739400954512
67.54987839045405 77.61031064095347
20.93592214697118 53.73238693344396
13.93154357012109 10.51539264333313
64.79072753239275 24.09635986471684
96.0956601058885 56.20199475665858
29.92539721425836 34.68390994126425
80.5963946683264 81.02268801345787
82.959570534375 69.91286859556668
14.41112471733931 61.4071563924288
20.91329260899046 5.977348238195385
50.35664255391386 61.51272528429824
58.51991136981331 78.04445967921038
49.31889774475592 72.73320672356387
98.27006703338772 12.06544092128238
45.00317844121896 41.92132208704114
67.2087161715624 94.78818054466747
16.98264023930318 67.46167631814814
67.74270516643321 58.5477623170795
56.02479601375559 20.46362084076624
27.0257902698509 23.74146224408877
49.82517958973126 6.396384520973175
95.27506470663056 73.87403098939211
11.26394567417676 91.12489609285232
89.10194570762468 11.83459275586193
45.66375044545917 93.25230943734269
30.59008529761321 6.519894308920494
35.17313745934489 94.17568822322531
19.01857224090005 57.14331844386695
2.552121218718292 25.75710160831378
4.044167994930249 16.14738284118732
13.18152841076027 81.51951734334581
24.41583297386146 98.35841361789348
13.31828696335056 3.132733698070479
88.49342429666156 53.99604012691487
46.41338717988348 71.55194618444953
54.26210970881174 67.63162155248531
24.45595469609508 31.98565276943813
18.41402991981065 25.35919619019688
96.73143185261597 13.10842257424883
65.0393703005887 37.66282388251272
35.7129995789434 3.411022098798719
61.8901077535575 91.14506370209187
46.51042388633299 94.08995781326414
25.60457512803601 87.56628799208859
63.32472545294505 9.295318850178973
88.45162128154504 50.25948521490274
57.75989945054811 6.218610456105384
96.32911777125803 87.63525274680674
57.36695278573859 77.71155001908913
94.29492122715691 81.25389849221482
70.04681863934857 36.56393612290297
77.03669592482115 59.50047361783867
48.61471650504929 37.95134091093978
46.64202818268475 93.03810066126626
62.23833714793809 77.77771626229978
86.21630790353194 92.04976124293849
36.5870986322312 24.67173439976045
14.42050582245971 29.00885975941199
54.19431398806378 47.19666763602354
43.69984478125292 95.2212168555739
32.54647141279051 63.40013654989119
77.53863033080637 23.70277789192879
53.85047452281265 96.22126412516612
33.15205478419579 18.0494462078231
32.85883515933757 15.0036425349989
37.00702655351922 3.170864621433857
63.823663855754 41.29321775482763
58.69356307064787 93.2249731689963
48.58801033194315 40.86200272817224
92.6285010927153 70.08263312573243
95.29534154554823 42.32112693405656
90.31739322616907 20.63313600626474
73.66346158307381 84.41040247226488
80.24845088683446 29.95486290716692
70.31844115269314 98.54270237566084
46.85742993376254 63.05016563428915
63.2224836005812 17.04262897309517
65.99064479840348 9.06918162883181
61.19665082587446 63.66257658139257
5.006737780558486 89.20527379059082
73.13180143712921 70.03152278306739
83.73069428508936 29.15608699833906
65.11941361617343 33.97316558631555
72.15212177419967 49.95900301354072
69.78541484763174 79.56470189600819
52.6974188809499 71.42906860366831
48.71650677332982 45.43377496313154
38.59718243352577 43.95082270754384
94.74434091694143 48.70541878065716
24.17281406552339 68.79729664602056
90.96639772125253 22.66674669629773
77.03943170806895 77.94995843510397
38.21233450904474 73.49033004920328
23.40847382041264 34.6080684489869
73.82855473040196 52.48270336556075
23.69092280434228 79.30170817802569
27.06979718489853 86.40622121533333
32.66166189239039 17.06697962784022
43.04360499388024 0.1230635075188716
98.88843067938731 55.26470398779762
93.17803738484858 0.1073124527793615
37.18132327130601 87.6236931903215
25.5947160988351 21.37684974200635
85.25686026503134 63.11391316287735
81.78118103891451 92.98020500755464
1.251989516282859 34.07788405194943
19.89260474070263 11.91880097060726
98.87172650967578 84.09270562922191
16.8682552305065 95.23559000137114
2.491200409590152 98.83447544506305
26.72730951250116 40.03690417111733
52.80534354657315 74.15618076502862
73.7391215482135 57.73605607517344
65.18434185941892 9.857986745006464
68.11690887366731 82.07930413962333
92.69448087940832 88.32425247807561
75.79015083031103 28.93606176191121
19.80084709907486 99.05349999201724
91.92519277710926 87.58836432660632
72.24470415542631 7.622193659425137
83.26587453358844 57.63244122084097
21.0351046601219 72.45714086908023
82.34771120200213 39.27360452431633
75.70727888000594 56.95375599614847
13.93275853457161 69.44479537494345
51.38817779776011 44.22648585046529
52.14790810518543 93.99905826541649
13.14761664212844 67.10299513051626
39.12447061082309 39.02781095460339
9.823984304986613 74.61724758552818
44.37593290821355 98.87148223567165
37.08334405326656 90.65895381657778
91.39205689286952 39.95913995509074
24.59611400754322 60.68833210183523
81.02263265325463 60.71044113427445
5.256531860285622 84.60822164726716
21.4219511347768 62.67080128828864
0.6353590561502794 3.489099264953595
14.23740562105575 21.71030483185404
55.88419094679492 14.74353379050712
21.55579124658877 98.55756363808318
13.42931075725837 73.2495465335455
34.37642445120065 62.65119547341907
42.32939689351582 93.51167336609583
22.05622545652452 87.11538361158075
99.48072872377917 24.7286985908998
52.85617311521381 79.63667405309914
87.38678174911958 50.21657409603
65.02764268691416 39.45271761751791
5.530734659992937 82.32465791335784
63.93330771870963 23.42479136017669
98.1141636752173 98.40800424377431
66.33740343860313 64.7156717612237
28.06117279186461 2.09389037153572
93.54163871876953 2.90483235784904
26.5414648511136 8.843192113912613
47.03931658927924 32.21739790191485
56.52934833796971 75.97583314546763
48.77540317759474 38.94688153119544
56.32922392512886 42.79444997092486
56.81276095519464 4.217428120535875
24.78588679311093 6.141007519575729
87.43171124566545 35.86570876828235
27.34604253160834 27.48687080442248
81.99115717006184 6.313418356621201
66.9463287734546 59.22474617078822
45.04221109532015 48.70323374985554
74.42490481463533 65.0534046280041
10.93668018251639 44.73125723548663
49.93743919217491 16.65400368119682
34.1223237539089 86.85965170445547
27.93536144230389 68.12340821016744
74.60667483944809 88.6897882874725
41.11481025858664 22.86155526354529
96.79183820465154 28.77802424609412
21.70536951638963 33.38779651908612
40.78360055640582 9.274127432231882
69.42247108433622 53.20308798036163
20.97106215515856 47.04421320716607
71.31274171795837 38.21227448032435
95.6812535366689 9.08279368078205
38.26324565711922 34.6742494639836
57.69760538954946 98.7447894345003
45.39896381951604 21.04887419972657
59.34096368354286 23.4947778786616
1.653206851910259 1.777309621246473
36.86882160294093 86.5542549623601
81.14012574840126 4.371164457970386
40.9775756056514 56.01091243278565
38.03438157579735 19.7425990612872
58.8356985843721 80.14525384518939
53.15279369605096 69.19802382525576
53.01881534554304 31.80362315042158
28.56793183384272 29.84325955856422
17.42304080816719 18.20833543512128
50.86584040413559 71.03671978705624
18.39301193714529 63.49014161998194
39.54475490610593 82.39916545319215
76.31193335637437 1.697935986907955
67.30670526635855 37.71467517367729
41.18892201039223 12.8680240379791
13.98330401086084 27.26354647801386
60.91808042027473 58.30996724514464
86.19913773733779 1.64420512103599
81.83330024369879 58.71936195872983
73.33142231667826 7.571393015398818
0.2481636918639832 14.65129699035791
23.77565074923713 21.18770917755503
37.04115440431607 97.57561092824825
2.444496114868221 30.24388916178512
0.7205763884376813 68.79572513707818
34.65799606897404 82.0445084497873
48.29825701310766 82.17651174779341
91.64836518429335 24.77165269724528
68.71819530724298 32.07003229927636
87.85177403655851 65.79246215891982
92.89814659273274 28.87305477856576
48.24141227363798 25.50544384863959
8.43558488104652 13.894879423143
82.70546291042461 13.59513280595938
30.83889298874475 45.68652922751536
61.39827992595107 53.3866355839433
44.41358800954531 21.35183182467461
86.01418222250325 2.699366939385707
84.70560288793226 49.2207118210359
20.97154039812505 43.12702269490435
23.26664523300632 49.39866944564894
12.73361079862919 62.70648065942233
84.26313232028551 15.205242070254
53.91371301149254 69.76591666653903
76.1530266003833 73.15309653809585
88.29738185160117 94.02841859706574
13.01096364210889 0.3517524937860577
94.47277253471901 24.45500317158591
41.9917920673268 74.81015958549692
44.51470148980368 70.62869850239674
67.52212313649723 98.78434239298109
12.18318530153867 66.59730578636498
48.85041849650723 66.87866915551817
43.6865021109131 77.11376660548187
54.57026083310534 84.85252769114592
36.70137997454631 44.02318629152449
91.13696569363086 6.928694650637412
76.11786038000426 75.96806140172561
26.48894147204891 26.85581421644715
85.856093837835 74.51327755669996
36.47446101171519 81.56140868375461
85.39763724703266 75.36389028733709
94.01966394444563 17.36934954873129
48.02681759401266 64.37736595534402
55.91598884878449 53.5662944227305
80.08578777864939 19.68081627712989
38.3787730520777 25.40541150648509
77.45789323426085 3.423734462030088
42.79808089069364 37.56078803459868
87.23402518854625 1.29855980459493
23.99059074092963 40.34066203100684
98.60099076822277 77.29033210131078
13.62144313971081 75.0466091539286
86.49637287146409 81.80968972949141
29.21452411781927 83.95793589549881
30.70165819317663 3.672552458794895
49.24831822290787 92.61351624204461
94.12555227553588 87.59351088710179
53.56292300452969 17.42250639147992
91.71809882279638 91.72556834928449
6.113021593505338 47.36780492470265
60.43435446164518 66.56055735087875
99.18301593085054 19.93778131519883
8.293054014997852 81.87415088779238
34.74599062148957 19.06728382790061
1.586469643075939 10.16523107119208
45.64914130238438 23.73977973692465
12.33962523601214 67.67719365623648
44.67400911073481 9.590441595507896
97.86981011729222 28.87036460011815
9.787828900457079 47.28276670103307
25.32716275602745 48.71119456688277
12.50678120696019 94.62882417206237
22.23963706528751 49.7495798081729
87.30918764199609 46.42269370147403
5.570167989919236 99.52841994216908
3.861305240809837 82.99826515550352
48.7229786399463 94.66034053709286
84.66247010997868 54.78505329911769
61.68158714889866 1.306093578097282
85.20248921807864 53.87384628374218
53.61539900852905 75.69843488888513
53.47994760895972 43.36334755556913
97.83010915736759 95.14102306992545
67.6528057800583 4.603250776425799
74.70911035974802 74.68063951993884
92.12514865864786 49.5347389219632
94.35476136429335 39.48707415220976
31.4859097841391 30.24986607960943
83.25038574119142 25.18460158400331
14.03799341208855 0.08118586105833517
17.44114707060089 75.91642337867398
93.83282361596829 8.859984969825064
40.11216898526569 73.65266333438896
72.89944837736364 43.89949176106869
29.21024885094226 95.23610143554711
18.44933558110383 76.00330188149697
8.186142050078663 6.325785004930656
6.086001603155369 53.89624270536368
9.041644176993795 15.5550865128008
82.14718248117867 63.30936960155988
50.52283750150517 23.58723417839908
49.91982879772726 10.42236450325579
84.99500658311042 3.010163810594753
28.22499026653333 44.0418747471746
3.620720463384349 66.22829969597962
71.5861297210253 93.26261763309951
35.28000594476448 55.21743520337205
92.41690458380909 75.52874609040782
86.35662548759532 6.742310733095392
49.79009509238288 81.21405546758987
42.093997755678 87.83437232146805
93.33318583679467 77.11019182645246
45.42895205584848 78.58323875932902
48.73963583606717 23.19374079812679
81.68478971934036 72.85233109221764
78.96616922814873 31.24305877492368
57.2654386916381 5.215031118266685
84.5581500719413 94.58924129245624
24.45990939236238 33.05103092853069
87.06884619041163 9.48842234498222
76.8033076083254 82.59571346737074
31.32750177755372 51.65331238349949
15.70867693637951 95.04557688645681
64.82277400385654 84.00742486198223
16.79495884629953 24.66293795804281
80.60900166079395 74.70734920800038
66.64526674665406 24.32192485262824
73.54728563335286 73.19918362463599
20.43160423787719 41.07733408186018
10.75146158875021 40.9843048257382
35.84938819925712 19.10297547179054
40.17755460931579 18.11237246975717
46.81469981533298 84.91379175882285
26.40032480821086 98.87708152352012
62.3215890721579 53.89228658081982
95.93707480677816 1.236086560175141
65.85935032815509 29.6178278156676
48.79351463828084 87.1954996062049
85.234311179626 71.66214670838704
77.63145499254753 35.41952155777282
99.83796439680994 4.954105567102294
81.63435101054939 1.168661866045517
49.17808938349501 44.45656865005395
23.04118688646091 79.93533292299399
94.72284089032271 43.17551355252611
73.71370706063269 32.24651665127315
32.75256068094469 61.24538518594992
50.91661384815578 42.37260474527374
17.14296848647341 82.8747135643507
78.3425383740085 52.91674755333868
6.666084392986674 64.27392556580894
75.5558478335542 67.74163209828953
66.51292503538637 98.54871549989545
34.43941588695903 36.59733750044141
47.28358207672014 96.21543611607044
88.08275154038533 92.89342441947838
49.58865483314166 43.46504679505224
51.47236954468312 58.6593448572945
12.5996243195941 28.56827167853535
10.85644418688432 7.208709007246705
4.351880404485999 17.15552459127664
42.41225709705372 21.45234564118367
2.932611798638161 51.75587878206334
17.77698282579078 98.28750511638984
95.98334100725714 5.899057656697147
67.63408639172955 1.75795493662952
97.16745806057934 81.80002042695868
96.9730400150555 76.20389106036906
43.36175920391393 30.24765025649935
29.65003244809395 63.52504582510951
47.81699855080848 83.08561091588213
81.55200654522955 25.80274625990253
50.73130663452974 60.51580556586458
83.74920924727333 74.72629973973716
67.83731755947659 29.33830502679879
24.03653537609532 61.51797671017335
87.68000583436546 72.56844166447884
34.32350770748465 46.79591049160256
49.51064525238501 39.53179379375828
87.83198839908788 24.98400133252934
61.10422040152489 86.44562623456609
79.49257819810634 82.19934390463924
12.60746095950635 38.99054321995771
69.20843167418188 28.20726572690269
21.02967370131126 69.56152704409419
16.38746753070778 34.96499659273555
48.41801617064111 39.88016978161674
8.976733590791781 27.58714732161029
72.46122385405043 1.112466702655196
58.02905300503491 94.04909863278988
8.403003212367711 66.57264708932328
68.22138224198397 69.80719378782014
21.56123463364511 81.29277694375567
82.42332562779502 62.38685216894957
49.64187911003412 1.371640796220489
43.01988583082374 13.22634137389771
6.783268008700263 11.1349594204314
31.93648173105602 97.82620770706674
84.34908252528938 19.859959892583
44.01073885514397 67.3061020029606
67.52110183926979 24.72660964851468
78.3251805270596 80.94209909549403
39.14511612389803 56.20490847893255
75.4625850405821 84.27612476230757
84.68695648106547 82.77178540850792
13.92084986671363 15.60744717607608
27.97882097108523 35.65172789862071
16.07670231174721 99.63242258115643
16.02695629804739 13.76830887792719
69.55368629416101 5.085334491080468
84.54976147999092 43.63442037403674
62.27357986700699 63.89077448741313
63.98771749398695 22.38424255591957
47.57766294631421 68.32165324147121
86.53400615210505 79.66053312383134
40.46216992610358 54.44935078822837
93.11381776171793 81.15847132492121
36.70614500583233 32.44624982014711
17.68658733559194 81.03754111378642
88.88112871120978 70.0877880750289
98.39673762876745 28.0467532820404
24.37625013572175 34.14649789391867
16.34285994362215 74.00829617281592
58.26711572885875 62.29777434810308
42.61556308907637 24.44745232260097
61.89885057232728 71.2947149008014
32.32804493672035 51.38896938547374
22.15613250601803 17.97904236963005
25.59044032637976 90.44819097771511
83.70442060717131 5.562063870189632
65.0945865090883 66.68241856504063
52.20712637011209 69.60414809199636
90.57073049114672 50.38795481835359
27.99353071358746 58.04410276123055
80.11776065703879 11.68894148302117
68.75573500773972 34.85301865951522
79.1153368152389 88.53137839508018
52.3720717707274 97.80402873398202
39.35023974742155 85.26741570049104
19.99335180368112 69.7923544189288
35.02140765613449 14.38260521349453
82.23106180377988 19.83639719785179
40.01370119077993 75.75473523910486
32.79607411934184 92.78611989494571
20.66530328439814 59.48550086333373
32.32247041010469 22.74118879939844
44.91060900370259 90.51422237206511
88.44635709748911 55.82349863966913
57.81846819513973 33.69013288327764
76.58769267377575 44.84660933327808
81.59320738527225 5.3426156930369
44.67689239018199 34.24405901546487
70.89481852448856 31.75145448555421
45.90082448163427 94.96038663117618
47.67567567224698 87.78044626469831
20.24020083416277 24.40819114046476
30.5618389481874 75.37413438370018
11.14433214398363 12.80953263631388
29.72714248884947 15.1005283028165
54.14186961828678 14.2539213473215
91.92736433031241 83.99438155036053
55.34291440097432 3.026186184350344
46.16938463882278 11.09720110516229
37.91951009060604 91.60237562538651
15.79241046122723 76.72235343578905
36.17796723931647 30.39526037494401
93.71372202493231 89.71888194486787
85.15096856030357 44.54718506481984
29.94642036561678 2.972763159067544
87.33383440373541 17.42373882015788
85.33393985743149 15.32582900210894
91.89009392693183 38.14356887283941
92.72791494717799 10.28017123578573
91.19561706779675 35.10781672935998
2.898992158000238 33.15925909880537
61.4118293530332 66.50691256687692
19.06193837296838 78.35049060470071
35.2779455691179 34.87966055201259
22.42946701474592 58.99045522814831
46.69410578057376 34.34505013572588
11.21345253681269 14.64830545649786
25.36673150703656 63.00624338809421
18.17717901266185 26.31123294881235
76.79880725089215 75.15361593871141
54.48511753273792 42.8083283572219
48.34454518241473 35.85059602550312
65.48556453850524 98.32466825718944
16.80982056073385 98.01831271256195
37.50942137734166 31.75037059866795
36.84875772704494 56.25759629600419
69.93856816021147 56.99779012733265
11.8353275285762 53.89645782476908
16.00444486567794 55.84572920398031
33.83990018349311 32.31528178021203
51.32222377241309 57.56075167031108
40.95433546778042 72.09597019022385
18.98035776256939 99.70490667546632
3.934943664662416 89.43356064802671
7.90265706842382 97.99285614287733
9.522387503875446 2.393782617372395
75.5561777621955 21.71806005090925
59.69804426778779 48.11401909147624
90.77554175117625 10.18569880714064
55.09476544420496 5.040083663919376
53.12626534695375 2.783436440835605
21.93119752179407 4.452402240794886
31.57341759714172 93.74182008351545
39.89945365828778 10.08629987201362
41.15668617720739 53.329209950056
14.1220731895955 78.10714150318627
5.906121309014276 56.59018683701514
45.85381388279137 13.18796868732698
5.071256141233539 47.32096096453269
36.18023268698286 25.59365162095038
35.71327903885537 21.00689232962104
13.89924333129703 43.57473232594369
33.8208589083958 1.168151241161928
83.31711446552205 75.82003747013623
41.77920502322378 28.69084302789831
93.74821706235774 50.56425896905607
5.494123897728993 79.49825529439977
74.28491358839209 71.43407616951087
69.1649543712994 65.65644162079759
29.32116489438185 20.75852438170446
12.86568896507969 63.78136503465717
66.64495143602727 72.07040131981913
25.94161776175466 37.71024634030556
43.65398263436772 6.897911183466517
16.72313702924357 43.42418808287378
24.43596269663652 30.92176250418608
50.94433841756728 49.02485997435643
86.73928165277671 10.62710427503472
58.09489905128946 58.96647233902259
12.13957203153553 59.04675295071129
43.51075087614142 51.77120605129492
25.5207258264608 53.93975902077437
20.31411537856212 54.55922958582798
31.16112739009135 84.8258624711886
2.930543390259368 78.23170900867089
27.68067831180742 87.28643650918508
25.84057305843524 5.575751963875683
61.92231063719579 58.77587417383014
4.665511472523524 27.62507981733327
42.70540271553294 86.94219548735641
79.39644472277922 89.481019470457
60.00973424098512 58.89095060292792
16.18553068913929 12.69898920811741
92.37019527944075 86.69223468479262
71.56973645473749 71.50085556132433
27.14287992881539 97.0976573432458
70.82188317410271 3.96320241709493
17.5768211892285 40.78110594414679
10.96585219840769 88.35639773582641
17.94604434262287 95.50787192221172
22.29832828319227 80.59636715344145
26.4491540900415 85.51296326406953
65.30717584916366 69.55401830863728
58.33846025435287 40.69841152688056
69.50727522676384 68.55070345892527
57.08388563386486 27.76812916787249
72.77684586630667 23.68818149820697
16.0862003870987 89.45117816269855
33.81934733381494 74.73913564232026
60.10476349307088 86.97983261117629
94.81843214816811 50.59105851040125
38.15872206223904 38.60493118079778
1.182456878572363 84.15449671196563
11.72225430402961 17.40453167875999
60.39551427755827 7.408359745700576
40.30124746228239 81.62279203189796
9.695542969320837 18.57205090925292
64.03537766546546 66.9215420231742
51.74396432389005 17.03107814954789
31.4994631354963 70.50473273230391
35.6122974143182 65.4877250512188
11.72497191381783 37.38090694245889
49.43675068130991 57.86762837259791
13.53584727541362 94.29938474797174
8.942659595452055 37.90747426914098
65.87397287917086 5.166807268645535
95.4717368568998 39.67063396029916
25.32588925123281 10.02154036167767
57.28559104377888 84.46705213989955
4.995877756960363 98.68353723439228
90.20470750119875 80.8224317979257
13.31904071623379 40.9491992312764
57.29873698984366 74.34976673502742
18.5676764147424 97.57709105792554
60.10980740435618 40.25806594312863
18.5538487465364 73.99937581243428
78.91601566255713 11.74828727082684
74.14006865776165 47.67337117167833
11.84106560294491 86.55663381018748
49.70500519054812 12.71844979530085
11.69283451285153 11.94681112369598
91.51129532224812 46.62564508930631
72.34338662507264 82.71162710895223
76.65556903697261 95.94584613771208
92.53304502583876 13.70055609152601
57.09213747676051 71.83276306046268
76.55022869712647 43.76274521028343
43.94743347336117 41.46785862150458
4.813400168742252 15.35606201611529
55.01859791518656 91.73774029522386
20.88131036256582 9.231437800557782
17.56515596799161 45.04051820556355
33.28559859117675 47.03245733581576
32.96077740750246 72.9266218461878
89.62734339692229 28.32927037127186
59.76823318835088 30.61813560341146
97.28223323687631 58.03035439416884
82.75495650781232 99.38977004629139
77.15825367290006 27.68961537461979
23.91477715698448 3.409111182597089
24.73318804052942 3.99527873358704
82.45608529449025 25.66830915303086
90.95474006926884 97.01881685250366
55.2045721971771 21.16530576345272
15.6319180759589 87.31466649148091
34.47165304085254 77.01633742925176
4.161917101166658 4.808228994987543
90.07432911129963 64.48576664860344
53.00727873684456 52.05627501884821
97.96377845679274 42.34982609062533
72.18345721835298 18.28190391315523
26.7614217207037 96.02970636179974
84.10618515513436 25.85144227056754
84.53840368354288 36.20066694854226
4.046854699855413 47.20494035992244
6.335990329784414 52.90173368151704
47.76616716023934 23.27658291833433
32.5774097915554 18.94210156679349
95.89610220928515 50.5995514081817
99.29186247696157 27.62808224681758
14.73777642930019 22.64069867943635
9.712244305267548 77.40366368989402
64.73766039312363 82.00534001190547
23.34047963567425 67.2087799947472
52.32466560110393 68.53554219501174
89.33544294793241 95.62138319707702
56.66042260101958 95.72757896300141
35.10799629606429 71.99083258521996
72.03507535863692 17.20531252434856
96.31773704371149 14.11800714212577
59.91685331613297 43.9281940624296
53.8871670100114 20.12360816715671
79.93924770035034 8.892452015437582
35.33271090388306 6.391396392550385
39.49246713148028 52.77534019343166
98.98552867697589 26.52379921884659
32.5836669049086 36.69348066856853
48.45140864038898 86.01381017234489
71.71967969371626 66.78154432363804
98.4243384922583 24.44361005622807
69.31822523706592 82.29298069818151
11.12231078883912 42.6016744818416
69.78715341481872 14.24463756009592
6.084993885369092 33.23356839354133
14.44152607425779 54.84816219561811
4.475299940698771 48.21227928574742
79.42904367349776 20.55516137487117
39.29916485683376 81.33370681840884
55.49765695697411 50.22011423063068
51.92461868279472 79.30148051344781
0.2532823614394492 20.21073183822222
74.49846714406981 86.98072328730463
92.67564493826747 37.3491233713678
63.75509854211324 98.91998935104652
26.3746968140099 48.36439738339644
63.38890726117469 55.35818834614719
70.39726696263446 61.0543459724738
35.10117320850048 33.82061762894525
98.47560032364146 96.81266333703546
0.4238422541149712 92.5523448868759
75.26852867475667 80.47640311347457
29.07134544864231 1.681756460847474
97.40279809072396 44.09913021796178
29.03217824393796 60.74628901413142
45.33821432436105 70.0103181440107
47.56621868036265 19.43811492803956
70.63765052229186 6.785561737240382
91.11559728947599 0.8526528950102032
74.93576734588191 56.28451702849339
22.85488496256025 21.78290255939576
68.13565754080152 28.33112656566764
9.419955710269802 4.702489533987012
86.04037265154575 89.84523314439556
26.69635046703047 19.88417783303794
54.06378040736022 81.30051312632192
97.88002343205487 58.98033020705953
30.29645955407067 78.16171886127587
21.90112603426996 50.86144288559418
37.1698759109359 38.18619432115337
7.128594434338313 60.13591599117919
76.44487390854037 78.77483839080547
72.71783269926861 80.68917952261776
52.46818749161878 27.91444082888138
74.48493493502876 66.22698632150083
79.15966657505059 6.880500174113799
75.94969148175224 6.410570196423438
28.04090804081585 29.0502445931
36.53626555264137 43.0383898720861
21.2614587751888 40.37241871915531
50.74264045491642 17.37551702151316
49.06234578001119 71.68600581736798
76.65797549402029 98.8024158478739
58.75222065895074 48.61827595608156
10.7909941359488 35.76140899536362
55.88650375370457 24.33392104855076
13.0476174995212 10.89450775264546
68.25104368444543 80.23474822256371
3.822175402010031 19.00032814677053
83.50022579073527 62.32677976113546
19.50635871258752 16.23562793266511
67.99026510241438 15.549043656012
30.0440668886288 95.77447939576095
0.04702057202487637 44.86376356246046
88.00334943274945 91.77761215815195
68.60602862206321 7.790236064282893
47.50613348898867 36.55167253546828
13.86214779567676 20.69439151105974
66.19244483750954 20.7571944388099
54.86005662046099 24.15989192477417
59.69155332641358 33.78190982759527
35.16844490971251 91.16769921552874
13.06226807415365 86.10350186880621
64.10366516630742 91.44637035666739
70.00018248053446 16.37828537539573
88.33518063158066 44.49949240614864
35.52360123437085 93.13915293234727
60.04912650483332 25.21334231634911
13.8150052759046 55.75658008416542
16.18282215898402 98.66903029238841
9.655678407283569 84.72734710247848
23.11290309663582 97.0259164251532
87.32969697234755 85.55238771236803
19.44303620615977 23.76347239749693
60.02514380539803 67.5623513005291
82.80866548384748 28.52746984559317
75.27182474877938 97.13817777303397
49.96989562950053 3.339834826325021
37.8427229135667 78.97016259165957
66.74434797766283 18.81482391902754
4.379341396167308 34.13660535334094
8.014968344170541 34.10271440274852
9.306914479219502 63.97631855912655
97.03153592750868 83.90710624363491
40.69525869597091 63.37826118161349
20.78983436539124 50.87626474559945
15.80280912386417 7.150816258580169
52.51061935976306 12.75493021890098
74.52634729304486 82.18115127000318
91.4197427003659 65.85996007772953
26.54509367952668 74.62402324154388
41.01283333803035 18.86014348799011
88.63867227059777 39.99596989327054
83.71932346304399 34.59865655630314
57.82085516584896 35.80805190823401
97.31762574815023 29.70968331468243
69.05769016241986 9.972344860224364
8.065595416427122 39.55642541074812
49.90102130042177 66.42097239813461
73.03450950810428 2.007563566497973
22.19876561973692 84.31886326890016
30.73288187727604 68.86841819189715
36.4045749042907 9.369342489572157
75.56245468291944 42.10683383685566
99.3756794347602 11.97938820721985
53.1902947290213 4.692806486068944
31.53958903039086 63.77003458371704
54.94504646430763 32.97869313501388
19.96922800027983 47.32031726500453
23.86998611219368 96.27304171028106
13.9507993963061 82.15866387122554
9.886927851687647 33.07879140693798
47.20353153954044 2.828237022208351
31.71678573840025 62.70814244464654
31.60767586706736 40.54549733119552
15.4483781254167 35.47688127549875
0.612418164241844 40.74730570281496
86.3265050859292 93.1701533767403
38.45007040727436 96.2960472527116
68.58737596802284 39.41996598670466
41.64232869700142 78.03877001608737
69.28256371138757 11.01532182497315
0.7668667389476678 99.92561371824968
99.73045359868171 87.086909636596
49.90600959247708 99.0717820843377
70.84465546685126 2.15468104970312
4.753474257928114 56.38708377064207
75.62659678367942 43.17449176934202
40.57093088354875 25.02595389299915
9.905617334574119 24.57289537002264
41.04443156349152 35.16061629956514
8.155871848921405 44.89468823196681
51.33331667750687 97.52655037955587
33.63721118225043 60.71324809572597
17.91898917118565 24.55966274708328
80.59413808887606 1.278363852609552
67.06719960381118 78.45447912139666
95.75032790482575 95.84010094546365
23.27609511008104 94.10984920194633
51.54453970843043 87.06199272803755
68.45681684930393 92.06040791739407
25.52586155219678 8.973608328863259
28.36771036710505 21.18699305289315
14.77658189729832 76.6200893788284
88.54028216119693 15.67916248211041
45.02751842919065 59.5547692438311
32.69203568167927 89.87891575717296
63.45295056578026 48.06350214195454
97.73399590054586 89.20088242390432
78.18310159790528 27.47902140790994
82.67643504287535 5.45225662636843
82.68912814809306 45.57375412480818
15.64908136430921 84.45497404977436
74.08536886843766 56.76154145648523
99.66032821858582 7.129198148190874
55.94996340718537 96.57384148953665
35.42526620805646 2.453783786996314
85.37251386172362 92.75432195290283
88.43549196364657 64.95780548346936
74.6202862131147 44.80197348078784
12.78168745845588 45.04507309288942
79.63594343777599 18.70030764057679
2.324419390574967 63.02613076138159
40.29745128110206 42.75208107592257
99.13924549775766 74.33821797418739
21.45403626027732 41.44613531639172
16.87424251735353 22.80506116330556
17.43681534854837 21.88370341041237
14.55577426612845 38.13899736356292
98.62456759988609 49.63803007049071
78.27443955911828 83.79463032214048
85.88502521645577 77.8762569368257
15.14297012582818 3.657225636499597
80.31147344724037 15.7467814084499
71.22384635673302 58.65253179094691
88.23943398799881 32.98267382441321
7.959209453279499 32.98794489432552
65.9112309391253 58.92917203694341
75.8717119566145 17.78075213469751
23.87565354686411 89.81202230966471
58.28196777901228 92.18438753969434
98.96882831439599 98.9473257894453
26.76794896314125 77.42670395199683
61.01558285808478 24.72362163450105
78.70248219352014 77.2768344414701
65.34994500426852 47.13970831433075
17.9194081170513 0.1156078619303639
72.37226773901044 27.64702230920168
2.767067046369248 81.20019736963263
82.09365178442928 60.6244412807944
92.51666453353842 58.16291964357968
70.63835954383111 71.98641875269213
3.841971437039918 60.167034891462
75.7213330909364 8.301152228530336
46.25755906004031 83.94049834613712
53.45123948274612 27.52952892338427
65.08636930709737 59.67025114082163
31.95241169592279 96.71676625297897
57.39320413640984 18.5337020122833
51.28505098443281 37.2241290007287
69.78593706406843 96.59858281976103
16.63999812052424 91.44967334271638
85.26773359378946 91.64360925585734
91.80335069757422 33.32172757939596
6.784463177862479 14.86717005316153
88.17398634357936 59.87199410058363
37.67550007481573 65.84806009534454
94.63913101580333 21.63459051053861
79.87202788945552 92.9356900950561
65.84121439212242 33.10316187498008
23.89835253569613 24.86360902441015
96.70531183838332 68.18019780740711
71.2343681642819 69.94959033866056
96.10997780273009 75.6206453114566
58.06034650506961 99.7351469040393
76.20496316025914 33.69868374457929
2.208775229796998 57.21632756665196
12.48418664042166 22.62855251214348
85.79992190374951 27.07859170638502
33.79001561012372 98.84751832871858
35.37884665791904 39.3420667611482
83.85828581907278 97.37921506706037
78.00171004554019 12.49652351016067
78.20533273306899 92.51234288224333
95.79931364180874 43.27168535795377
54.60074595524375 62.32173435728563
0.2718030094637287 53.99853906248168
67.95853391689921 85.86793567183982
20.64832772413517 63.39908369141188
9.863942159058441 38.43263591125679
12.19790377323736 85.6773239656614
26.35447201120015 79.53700539933912
25.97453198252998 81.71244254769951
88.20377410285722 8.076245932585548
34.48211757687371 39.91343506852767
61.51720315464395 90.18841365564008
8.341929929200997 67.57789464738332
89.29567982898118 6.630889995247887
55.53987195483455 62.86901234651133
34.39504526856228 9.593735467361569
5.695604485445732 27.91407231378866
16.27829462228961 78.69530948361015
50.43561230959247 84.21098828246831
51.01414967420951 96.457918968721
56.47827335538096 63.42127300722114
96.24962431161525 38.98285177310818
81.11568467447617 71.90510793008656
9.083400440739069 62.790982059637
18.28852096829412 35.92201088889767
98.74897353870691 6.534347227252382
17.29541346309756 5.974017922563312
29.78711910062791 39.06855320288066
6.236891130528705 16.65468823401343
16.63704391213661 65.57978399753415
76.47382353610853 81.59490350274352
37.08774311917212 59.1019264504055
30.35318329011985 48.02275359303299
62.26052619211391 14.41305895889356
72.04373991493043 98.20142834755958
45.29502082587049 96.8234034727223
38.28388016862424 30.94287999930584
89.38132053507164 30.35067532807363
73.44864516370201 93.91314865316211
35.4464571846415 81.27665883430943
43.34899793622964 96.23536601867089
10.10404760149033 14.86661199060149
7.220194205179154 81.75912466476005
86.65098162876568 88.19930203783986
11.71948037462609 62.19557031009784
75.69605395766844 45.30227775915407
57.84448399965834 31.5664519053944
96.08075409410941 0.1781799606279124
79.43697293939795 81.18451053948372
53.73086923502276 85.34123347156844
20.28109156623882 79.87128603888986
19.56892775980535 41.71944304589537
26.93086445797887 50.02007965319423
92.75030612287865 15.67362593259983
18.85495813721412 98.59619865583795
64.58354776995722 11.60029099491528
43.99729631722523 42.52466940471196
41.9717496623815 97.45118034573142
60.61023204978156 55.07767141412366
31.72955136300033 68.38826228408354
1.116316495017708 44.88965643698885
15.92935963326001 92.21330113217009
5.401340938346037 43.1687453795748
32.84371779870742 96.01875567686349
38.37212616904176 93.4145886044972
97.62442520523052 61.70928757204798
51.61961621510234 4.009330465717299
53.70206250115485 64.93895887933711
50.50448203163247 28.68569775997731
42.2719957622252 91.65339138795223
45.954842323464 27.46900432428459
60.55723800321044 98.29525534632535
8.763804110333037 23.22387424057598
14.89692234530638 91.92028618648415
44.17883815092961 52.62631208274495
12.98793409119138 30.37751930057595
6.247803966583207 40.59920455570138
4.920113723470352 77.52136592193283
76.02819663491512 48.09124875607676
84.21784729813915 22.65873556482073
45.93477880560846 44.72868882583978
58.32046432498122 75.9280860072631
53.91912765116771 5.487691517919706
19.1730146825918 38.52412975616836
90.49550679550089 56.15180272950391
47.50017912588674 14.53810520058187
6.090326529154047 97.51846811519756
44.63626298624526 14.60611517666476
58.10471229997355 20.90756286030073
72.76416723394438 8.435222264910099
70.81821675467481 59.46633512734157
44.7761433492303 97.82467979912232
0.4136928664717346 47.69136808890008
11.40988351971233 22.15041192274346
14.40011811765761 47.44405536095468
0.3775329396428416 87.92424742143695
82.09666953686947 21.67979741050232
80.02452920802651 83.10030232244547
36.8183624709359 11.21971827955332
28.68366485599514 31.54544600996631
87.93921449065272 54.85374089508863
49.08290486847906 64.74679836874634
26.03192102569828 96.81340632591007
95.18979841198502 4.255042305549196
96.05467494143961 65.15583664495836
5.952536427627527 58.35514630572007
2.806899152127074 83.05904360249892
9.385793318033992 95.59649075589743
4.889186390265931 74.75958539085136
48.44334589341069 77.59938391471881
64.47008322347543 36.72496129999753
96.57661445961905 24.91967868476826
28.78459973734723 43.14156623464898
78.6055691172898 10.66120721596853
63.05318547592206 75.02404226660867
91.0133696029641 34.12379117546536
97.94043040850815 0.5812938481909719
20.78083001345281 95.34936594656097
78.35469466509471 36.18369886587742
56.63107276548251 39.51795348898489
49.08609464594026 31.11546957300806
71.24334762351783 91.37668897801132
39.42794418345573 77.47618788510263
14.537479363895 39.26123186018066
47.74205040937542 18.39585366170663
52.747681362354 16.69543724333968
88.38632510693697 78.80907092068138
82.27365109443153 77.52599355989668
51.67039606827362 43.16721844348967
33.86161055126254 82.80747370720046
26.76001610710172 3.410642186070224
82.45546584429016 69.01231088267198
29.73082935747334 55.70951871159646
24.28051082625779 66.60339040382598
71.35022337972198 76.25349030475536
97.19478292210771 16.78248984733274
3.618183780729504 1.827126951812053
61.40212401398483 5.748826678686823
35.15346113884029 87.07103102959383
7.680337249612227 74.99386108304812
18.88629135092525 59.96472580456108
73.10676792805616 25.53070184735334
72.73462284458947 6.649877370522995
1.031607819023705 27.16370582398105
48.35703707658459 33.70890927095803
99.89426427284533 94.57120339550889
25.75046868936854 7.924360342973256
46.03295499962343 55.88677928955737
69.37932848265373 52.1497831237044
55.10849066656404 55.2578657048905
54.37526315790922 18.13571537363099
94.54062282415175 91.4295278648875
2.577630573548336 11.70844368072965
51.66233494518492 62.8266245120391
21.62802758068459 67.53592874609468
1.023844473161854 19.43413893173267
16.87926226330399 14.43296854847995
32.65637974299651 31.958677904145
99.66397755468579 38.07284185108394
48.04436275287225 26.6302373183018
51.02075534915096 10.20705735126371
48.83087464950191 75.47962061626716
83.68199225294616 49.20913919489235
95.62308996460359 84.80201218355907
23.50520051748301 44.66585238088285
48.52858919603483 73.39285340585847
89.07982439089848 1.623053757858664
14.61358665490884 45.30529170693496
55.00220019124898 30.85973104625893
94.15339889683388 44.03286813613433
62.03923186284408 84.88167765050326
25.15931471291472 15.4524971862607
64.97099644495697 29.20378408755892
81.7825778757875 66.0314294159937
19.32567153228839 18.3771334976896
92.17443536880936 14.776855948445
15.27180922342296 50.24740398226201
31.64234801975053 36.08175314202086
25.75046998723762 77.73657984303581
84.64067285986842 30.87656748972139
30.18478997556592 44.80941044176561
31.77590022572289 77.0520676645188
42.26087680189368 82.15599558061275
7.879551902266559 56.52097074734749
57.25824003369492 60.63982107090445
43.76229198451239 53.76893140913103
28.63716517525669 19.04458751173757
53.00741202839966 92.45326373420323
59.0479345670102 59.45753560190847
96.98007577177934 88.44520081167084
13.2596340516179 41.91356205630258
39.53285954524821 98.93926527666183
48.61972167965225 67.92773460281521
39.35495478180726 54.96684967895647
32.63819587695573 43.29451024085847
96.84001841052994 95.40218339684282
87.95744138666913 90.66776282599771
55.45647817827223 70.70043914473786
96.96833439442652 77.30477633442833
7.873946201904115 89.25856973773782
89.00420460476256 51.23449360726243
57.96526788273733 56.82227518656349
95.68057865666449 64.15356422212986
64.43894659311319 80.93279421678214
86.95454729248469 63.86388145137686
93.3636727373398 74.97195078218242
4.15480875265602 86.52882321448534
80.61112010740527 47.83211327490569
13.5272530043975 46.85391200325281
63.37144219402025 38.48490677218851
17.41375021553485 63.62582684029029
97.54839009996229 79.06955170813325
97.86456448258951 41.24888256567534
43.69660772189877 8.970523388077817
33.72772292047217 77.76811597487411
69.69170845303749 67.54822033626986
85.54097430085532 30.31203997089706
27.70279768850287 43.09213985650159
88.96187342879097 76.88393434869876
28.86939207453443 37.3384808600036
75.16778075090897 59.21924048210825
72.21954129469046 69.52287968260421
79.79849566179128 84.87229520573671
36.11869756483036 36.58915764015746
14.57861332287724 25.26988716921857
11.16728100278718 85.71942067908311
72.94445017673439 52.98634865796059
15.068880448488 26.97352824429238
37.22601597386068 67.69313477377843
66.08916608860164 80.20988141601175
94.01397690190616 95.79161102785422
13.74615892309074 97.17982051333307
57.9988090117936 44.95181248096281
36.03749729027667 59.02090731812804
40.1559815632759 40.57517545933935
1.317088012818348 30.34873154597353
63.55039395723599 27.57840263968045
52.16281883881499 19.91575897414485
64.71442429392572 57.67943537409253
26.22984202459555 9.862670053970026
99.73950979294005 51.44655400850846
87.20657883432057 42.59764050538577
74.56915772258175 40.49576881808824
87.82471450885033 18.42976477069327
8.293049975896439 26.97185449982309
3.492446871366561 79.08386363850146
52.58812671978801 1.828727666585103
28.19513298063545 48.61780721089027
24.5175363917739 10.531008337399
34.30379196916837 50.7731659118461
37.43097703999037 54.57153930992011
22.3353962208635 1.453800340450776
95.30682466484997 3.210795389624582
71.47956314547146 90.49670534565504
90.75774329034132 73.44892216311513
79.10129816589864 4.116450069116762
1.394044111437177 47.83077885346
19.13363269317142 3.650931428952072
98.36767347147861 58.09671292675113
65.17186773856173 16.02701498610467
36.74200054847617 1.421952790085589
47.3860786324598 53.36651990066044
92.87589009900545 60.36961070239731
22.0945391706196 89.84566172388043
47.05864548308623 0.110909052256379
19.66278176385929 48.42168572634537
35.38527062334457 67.55272248514706
42.38460424909295 56.94622089494574
27.08251214472449 67.5541076529522
25.20881158624884 58.84296327515699
20.41829895551974 49.09575022419749
81.62789946936697 38.42882166844786
76.79843600857282 0.6882293841480582
86.84010077995561 54.78537103601245
23.64334373603233 73.59324006561759
63.89258006773454 29.33787308010674
57.43166689844178 9.887150425825512
8.899170462093702 24.25269210760273
90.23795231545876 82.9916868534237
61.30225324192757 0.30181192414131
42.01677749684693 33.32224760314561
15.3200390099814 21.74434765640537
80.25755742047457 49.69263207459666
5.111459164052814 93.06886469209184
77.84409140995992 75.30000369633871
46.14480404606225 26.4488354765098
25.11003644133618 75.9833284397054
57.67975012124667 15.21272428428901
86.57599163400467 68.68727907581568
84.9526370536706 8.539747113564747
43.20505694650672 87.83464646527976
37.31029397096513 93.672084854734
77.5259734394761 81.76248383705486
84.22651805692769 90.08245276498434
3.732268908087587 56.54706038265062
99.35397269901253 92.76520686967551
22.79934275951883 38.8383752280473
31.24083279998273 47.56028145236735
88.87539048037044 45.48766647646247
45.52211111912009 47.6163534519463
57.77216677447172 36.85690956734148
41.83043305743574 19.61302119851465
69.52645948753145 19.20817104934068
9.823433371677803 51.17797758278027
79.19277280525939 58.03189524702124
94.77417807027547 25.4873015545869
24.64352233410331 55.68209111340019
90.88879692886238 59.8064887484834
60.99713295628489 83.30034097311579
51.33328277489795 77.49446280417044
42.80036004234627 76.47311689424241
46.07826826870023 17.00419787176525
93.34427507353222 94.0517642757909
27.59431400549968 78.12419318101196
25.24432206582233 67.29474261455989
28.1072535360398 84.48353120751719
57.16345499935368 50.93707943710707
86.58640943770644 28.72153313355167
35.64611805020957 48.45742181478975
81.67708111288519 91.06086946170963
59.81223738958538 28.443273684546
91.6306769882512 69.85867888740064
70.842477192725 64.12808927060505
72.6664825437616 35.34377964915052
51.47859108548877 67.85699788073035
15.0316667661433 14.14213400211433
74.05029862208025 83.23406571650973
5.697632729854676 3.380117012496406
36.34327250037454 18.19259694573321
39.92551696271888 0.7663418763533294
6.111020045111457 0.4419088375495794
77.6729545202807 18.59183635508666
39.19322011058954 62.24688725534293
40.54116841476722 26.05641537569317
40.10479607185005 23.1581839886543
45.20913929751145 11.41353320690781
88.99997637640467 87.90992973809385
29.80312019169263 13.06870069018733
4.704285084528575 55.19253729104973
53.08665388477007 38.30607399495753
0.8197825923160713 22.24444272482382
82.72446422365553 20.847688326097
15.87982290339866 0.6274177949291236
25.31788206652718 41.59997889818798
79.17500525362608 36.90630465281551
25.14383184539925 35.86572404197841
60.25328673341239 71.11539543329556
26.1823718571207 1.723050426842281
17.23390661205596 69.29839278572443
23.55795863220492 95.21187285819529
21.70683906598527 55.83361715483042
77.45573768406007 7.476391348676493
41.41236836859866 34.23690103302683
22.0805700323729 96.72574999851443
23.86180500709516 77.32649226794084
83.88004995488821 82.08362362143851
22.43579384460295 62.98712663210619
70.25507995788681 7.637033864137156
80.98090376333029 55.84666974043346
22.97984102617999 46.57566623309567
94.30683891739274 20.65006200145717
40.03968665761123 74.74758122997306
94.27445412259627 42.19584619348407
6.589864533299054 99.39144231349874
54.26857172383206 68.80283494015519
55.42653698311103 12.87977447316711
14.93680290711124 57.59480640336462
71.27230522220408 30.73839788239286
59.75133537848714 36.94822024699086
45.12518657412573 99.69807774172936
8.374630981427995 17.16337555005694
22.01408931669686 37.11616875216593
33.54842642975604 31.33629536490809
99.0083207194554 44.91596186754624
12.7667177631849 24.66550862497775
52.62384890499361 3.806177487678145
64.66399435389137 26.2265293218527
13.40387007882596 5.953513210291063
19.43327981626643 94.01550257387311
34.53558939179445 41.01011145615939
90.09493892433798 53.21124558828282
54.4679700704663 50.15264426666384
6.165548240120441 78.67842348782831
73.73907773572638 74.31444682307287
43.40536152812944 54.76094015831136
7.008067740001855 0.9477125963139222
5.43735336255893 67.69482172945909
90.08044622853717 60.55272023600539
41.05320869925002 39.96640371304546
58.78736846702822 32.14935271406765
66.05259730420697 28.66881961727034
59.00727805128329 25.64243602102123
27.83189801112715 72.70454977151154
21.11002178427824 19.57037239520455
3.873826424482304 62.04887507111108
88.71972360534006 66.11831632287175
54.91860851231412 51.97649324177677
72.49040566088446 90.33798715107923
14.70584570317719 96.94928379095045
33.41149885827296 64.11741645311368
81.15797920793287 19.75008338982029
25.73159669975319 3.635875448096199
85.76078597362917 52.9649691353179
8.257681411598227 5.040247735388029
84.35973821238115 4.712965270272857
56.7163832093734 15.53835222375405
49.46901863663503 23.9630786991769
93.86237282117835 22.41193143342228
61.94181611241617 10.23156759340088
62.1627183662668 13.23063738505257
93.08428379619748 43.92307741808155
0.02120648787972408 12.87395569023921
81.65206258311935 12.98039505040155
99.75284584283439 66.36221876343562
40.59162077136546 32.23457250666442
93.30009077783856 55.31703962018248
23.07921585154526 69.07896221103923
19.12203051369508 5.989119638413303
22.92292390350894 25.26403912318118
73.43260450297561 92.94005878237461
71.81994837546847 79.01460400928195
11.87808633312345 7.086212925601367
44.81565592098164 73.95537254529303
30.85628098217488 66.81789965334792
48.57982660712576 4.548664690806363
93.60710193806679 79.32426874822458
40.04821456643606 3.535629126503361
63.66607943923458 26.57042132473651
60.66802251377275 47.58758522871955
93.00530953814159 7.169215983806844
53.91595983532688 39.98579885293496
62.22560908991581 17.61783795375949
20.37601336070905 74.56555770086347
24.27433493310124 75.30048516764617
62.41096612946659 19.88481380682525
20.16406712045697 61.30519810239311
47.0393591120932 60.10723517064266
0.6322356725390862 43.95908556979139
93.68224050136477 59.62044050079663
3.824596551106383 28.41464921695303
77.59671071881336 16.5022379614817
86.01812345837034 24.90859937212014
13.77302257388071 16.6975731597061
59.7924171708244 35.95495872701598
51.69069041458635 50.77147975207487
50.11455686173284 70.17668071418031
9.906522598644807 32.0330283627693
2.215352850662785 59.17641825414736
94.3110353292824 51.52686352073322
38.32839337333701 22.56968231486317
50.42032578535992 89.69322754733423
40.66750422027192 46.72033586494445
85.37858093682513 57.48954397499427
92.24148024472642 5.447202828129893
18.92734437149768 32.03156494744211
75.78680744114038 62.38509336831362
56.84376895453103 36.27841871782115
37.06624518910579 8.469981612320927
56.98038014264916 99.56983576660096
13.56742012809711 93.21033342401047
34.02214792974868 10.67510758374854
7.453574920343988 65.94239272586108
41.99341114039703 13.57686887628568
29.7790730895884 81.27915410013721
79.54467894288639 26.20056577585657
75.42975050373684 61.37220729513389
47.53643998247992 1.81559518853881
61.53755009881595 7.353082383163846
28.43166341816709 91.01444601652931
21.55521367681946 52.89119035980207
10.06688205341672 81.10723414134591
20.11656827532738 51.67107406494206
72.23100180915958 76.81992777554611
37.75939017908679 75.19675554910862
36.99419049263192 94.69927505353103
78.30591267753111 39.3570764969889
87.9045034721219 88.44467000186998
97.37317567332167 13.96544972972739
60.96060188823343 6.563293753277383
16.04805339588867 77.69562196054777
59.08380422409217 94.25305390690272
96.88057884295803 6.461747078533276
1.782725233096213 13.76618536931041
7.107257081065009 37.92864446354437
25.36804028648294 71.18994724629036
91.08080697173286 60.86107610349332
24.7634117568463 25.54943715954636
35.26868209697665 99.88820890744046
86.86312889840683 51.14021388962864
43.17798899778842 82.42374371804877
84.12940074515676 6.552705610539447
8.698258262140401 4.095012256950644
57.36512908296363 90.00243493035363
66.10523738644282 16.61693860958304
2.811694307067456 18.81696708719967
22.80601210030289 26.38129874022746
68.05690707644249 16.60485814595338
79.21596180801816 41.10094856401846
33.30938054528791 87.72626249288818
68.02824658855592 91.07828263562782
28.10042242944357 30.7118845578235
21.1723267249373 61.62782874730603
19.26119719908401 39.60644826841035
96.14081022110109 82.00909207362234
51.98071193035706 85.00478327166421
74.03911498478909 18.0429132027685
62.4002584646084 34.7805469545502
34.83092263508787 72.97179538196619
18.42582791057139 22.0035355036997
29.83158831924845 31.44047023155807
9.088196332086246 76.51782456087545
54.20037558314225 4.586364613038341
91.85349286495047 85.81486185542427
18.97250375202452 12.44592782727743
61.21342208871315 89.22705651425741
94.58099434463476 19.00108904438387
68.92320590740378 14.9236331151505
52.92148271202586 10.65980328492189
52.05623909467103 96.75823710739522
32.18372225175874 84.19540988073085
40.77650308555936 90.51745525636716
94.28282660338168 75.4855412570179
48.91219265594753 0.6119770973839688
4.960679513674744 0.302907661400709
17.31051833803364 52.21591317137754
7.348185700066538 26.69492586892902
2.330904205790036 34.08593178379754
41.64572328532545 92.62582100753562
53.43511997993833 98.03239729138177
54.23563447682167 55.85337111911632
26.9339218015464 16.68876608231455
35.4738122657637 85.19979529898855
72.26600640835095 12.18441908909026
73.40631202657049 27.43742315904179
82.82707381314935 30.92595064376024
59.17197931230169 84.42891007964653
65.84615437307555 71.31676452241076
3.748644372551231 22.09191132297974
86.05637998053071 97.93432343880224
90.9122135685852 1.926053908185626
79.71955799299536 50.57784114573406
81.78150474077432 10.94211540328843
89.40457031450062 5.552839865916281
37.37762540588332 9.36625318879253
13.92251103163661 80.92710579795923
87.38664479093113 83.47234328684716
11.61486091402425 50.86037394913825
73.50985781639446 38.89901729119843
25.12509048417851 61.85547628116165
49.55352741206729 18.79356539729678
53.04916266000042 33.95015543939472
76.70981267528688 62.86337431227653
14.34353809956299 48.38528314136617
82.69629636354691 32.00027950360209
1.355008631843915 85.99339955596204
2.698827944345043 35.16267291594693
28.89690419255777 76.51102813417045
92.73566545604741 2.221835730933736
30.10377479417108 99.99949633777359
92.13917267614551 65.08616969683032
45.80459776311008 3.990407765707877
95.75666837114538 46.84960296688989
71.07086573579775 5.805208786117971
62.29102608881393 38.43256201644846
66.43634255332535 42.33813564871263
47.67189396460174 6.539152528662608
54.243278114583 94.35151243397495
6.904812268193159 98.29798935255782
33.51940792400789 50.00177050311183
81.60760579463359 56.77908814008683
95.59263443237437 59.10285529009626
43.32036850619139 89.66170208318646
12.93394682282563 15.98678864299188
61.20619956145005 40.30532694072787
46.5269783374929 8.371249711570822
69.07174765133458 38.48320885675783
34.79639260720543 23.93612589043359
95.12449902404177 58.07270322841297
44.41952385900829 45.77469855158868
81.07069647149264 0.2787344709094824
56.2551655953021 21.45986946792371
78.54951968519801 3.277552901106744
41.60577383274155 24.73424073816653
3.85873164662208 35.09482150957469
89.59749185221257 15.81823231087807
71.09751572579886 97.92213021008878
42.13463541964557 3.303871433093204
76.58213254522177 16.08132249248166
30.9576096982165 92.16560855786382
58.68001488953384 37.42172034746652
36.63338307299306 28.30906170899334
19.40519659453668 17.30462785665511
97.59754202374772 53.38786023744223
63.36656145927277 49.10464383360552
26.26983417621141 88.43327882377535
41.47638793723613 25.79083459817971
90.116001809152 86.32567002878181
21.79873433347105 9.806594730066317
90.69076373299851 58.77908641235022
78.70016871299021 84.74248811957865
64.77826904971558 31.27214984220916
4.28924800856693 88.4124977664021
38.46875944335941 60.21806028359256
48.58676922151081 97.6293139893729
11.42276222685112 90.11525033434015
97.3268035251466 73.11367482527884
5.835470191950161 85.55216412447437
18.04585048131139 92.73150255283153
97.72270410322355 40.18304791759596
36.72253171704523 74.85807912376394
63.03701851079715 19.05336631882204
65.03981251810004 51.29331143852239
64.27867127034374 60.40184490222405
36.26548679687206 68.16691611809387
89.32156931381904 20.27733051025679
88.26088396252879 0.9300334406894124
62.58327865954939 90.336327660602
46.88492997983992 74.92342583996408
59.01416527892928 82.27280317682384
80.14476004774107 46.99136706820536
91.63464335676005 77.29365432363585
30.70328383077844 15.06979751740672
8.644965610861938 98.76141334010494
66.97452553124991 2.558461715469019
52.09209059876844 9.927927727235835
15.82155917844602 22.72303763024956
31.92814808881741 27.91318921282579
42.8270704426231 28.42383336228435
35.74151683365194 53.21579706975832
61.82186370139389 61.85104069754681
50.34318967733594 36.72705222827479
16.97501637058911 74.93665403992291
98.14144960672581 34.14471295092143
24.01128262071818 57.44169071901031
61.00261615483643 62.59923090203645
64.10958316699453 21.31760228085123
41.19322723595261 45.81485346325654
84.90931954443981 37.92851258736304
28.13873808437955 60.15727672416041
49.30236389263283 34.18495694730755
80.84575166169337 79.95071378842189
73.39611656003008 36.23400901612479
91.1890068279657 14.96769575858899
8.186249883828227 53.4564812976625
56.54108030392791 12.57873276528274
53.97253817935729 10.34517291176829
35.77235705255119 78.39737958259299
88.55678382903756 4.846983846330992
42.07493781051268 41.5616836617146
36.9438590886291 51.79687623697707
10.70998149481332 69.8782434396759
92.45336767442441 66.14045650706674
91.62657881320611 50.45892746022673
84.34667318832193 21.6757365839446
14.17265332636787 86.10591579880132
58.76820029767329 33.20563752095894
10.13752177879847 6.377654142649461
46.93473602596811 95.15243501977173
76.40031300704395 7.377499635314349
48.21217153213416 21.2470451931793
79.26529117926634 55.02654459281556
6.351665016705979 34.20078755177267
11.23452554608322 95.99495854766485
87.46539274008488 79.22428333439196
51.70216036261264 71.49810404049062
66.95183519860241 41.42753749199623
7.983257772191612 69.57099731904059
83.28228273630646 19.87557084235963
71.98355356887841 85.56118007757203
96.84840582487523 45.00883080189764
80.19221329190147 46.05445682590739
83.22103716734271 73.77524283121862
67.18156373424732 46.83230669708447
37.5214322624832 6.903408417818564
51.20931274353509 24.35367539392126
28.96962594998739 61.83993693235539
40.13199303096164 84.50383847016946
20.04683004648255 26.55266364562556
73.19933877324581 18.70110237632501
55.34084590209719 59.57464419185829
79.9166195415916 80.27153247004459
54.17025505167687 21.01417739552044
38.0739327782003 80.00415794803209
65.89339251896151 45.09209279803603
51.04563096503488 31.69429902543945
65.42580308414544 89.73054325167732
99.57219544558482 9.228935734298974
2.126008483266524 23.58571454841678
12.22941012617037 99.60080344868086
34.42935881802357 87.85324886823096
32.63721005265692 81.37972512266001
65.15057190316678 50.30195740102798
65.58508777648667 36.79261801788653
60.18947141862911 63.33268715341605
94.64361426704318 86.68882908111311
28.10847581375229 4.985686612998628
27.67642640638457 8.79846909509612
68.86079965762863 29.20002200369955
4.224551314848429 76.86220121887831
71.53715152078368 81.99146391888303
80.82824402952799 34.72359394606009
30.00136233461105 76.30868899124417
78.8989816523368 75.43128350712244
37.95407785342938 51.40464951104978
5.527587419923635 26.92577281335662
55.75058039302445 15.81652786224113
9.932508186195616 31.01749037765138
84.31629261070167 91.23708509137799
62.93011826815568 71.06046193262738
26.07107063550187 0.787039663083551
25.31864342757789 13.27341372475184
10.16527651808734 20.78099585823364
58.29831365846811 41.72302544242443
1.192342202226978 90.53075729807415
29.14611136670203 0.5629092256619371
66.05916848581695 14.25990697206951
