# Supplementary material for: Universal hidden order in amorphous cellular geometries
Source: Nat Commun. 2019 Feb 18;10:811. doi: 10.1038/s41467-019-08360-5 (PMC6379405; doi:10.1038/s41467-019-08360-5)
Supplement: Supplementary file 1 — Source Data [file 41467_2019_8360_MOESM1_ESM.zip › Configurations/2D-Final-configuration-derived-from-Binomial-PP-6.dat]

78.90037496712222 82.71352791195662
72.83338488678656 92.33810159513155
94.10784369059176 59.96273992924307
58.98949384749206 13.87192239710587
25.71441037724988 82.42457255184522
79.37986733210865 19.48354048702391
92.06799155892305 57.94042684045683
44.27202230182788 61.4123286645864
78.80645141441778 60.44762570641033
97.73225102851491 18.81724090719046
78.0092259207584 68.18123348332362
94.91326059550597 21.72939807235145
51.55683702464152 13.71866314092224
66.86760244702907 8.273913242234276
91.53623985021692 52.04542867081067
91.30603546313536 60.77232738953062
60.59821165618251 88.38854758026523
90.53447639992845 80.51140286913741
42.74588069852584 70.60259794721237
48.48989207934039 15.9041109408665
8.327296546647791 80.56277497892479
54.0998187721763 9.396692317882149
12.02569186994564 17.41188333413189
64.70496010148722 81.79586662127342
45.8009890197226 41.19741133312218
15.57041935144701 1.805876146001851
31.30695384747887 76.89870503030515
16.78490050387937 55.05430475352221
60.01346368329452 13.51663541204433
91.50108821905809 11.26544797614619
37.42858759588767 46.37928506691662
35.73307299684796 50.28779865087105
70.32829592374316 58.67068375804561
46.24192370736638 53.26737783474915
92.48980602506175 6.684358470909767
64.17850750611379 15.53445298293736
94.08402772101027 49.48952414193199
21.14876393715273 44.38845570728775
69.36626293253448 71.14131964968868
2.387338856479767 48.99907667777622
90.71072009327249 1.961202930625316
42.83795898708585 2.418665190537644
24.53652776468419 59.22720977950748
77.4675177731967 84.33046676484894
87.25923273485164 7.870785640675484
77.0546992783605 32.14571003171733
90.87658392049626 31.8742686740343
9.043571082521376 14.19337889403608
68.51519918011968 9.087322934154553
0.680486481375697 74.34691345066705
26.70177686021936 59.40423712478719
49.12583331143168 84.25424699638783
88.67899857488251 39.2970014968388
51.05567900128314 31.72758070437244
23.9421005253835 94.60563589752984
92.26955623728125 15.40130311828947
3.574386611920222 12.51812309015332
15.17949910457811 5.548459966352249
76.91619777194448 24.77469028744006
79.31123537380904 40.92267054107133
98.80113658728106 89.07370475057597
13.3978422718286 70.00056233869584
39.93904442932955 77.28773271595631
64.58739693991207 23.12434434238088
11.60032726282337 73.43849716058227
31.36001174511659 48.88526634798947
44.81664209353703 37.570766352505
3.015320694424561 13.45865052307285
51.57179345863746 10.80248711436758
70.19088536875296 18.31295523196919
47.87943953523948 74.81496495693223
48.47288881611311 37.65645662397257
41.4281759201653 53.44909742869881
36.60055433975755 74.63886970284631
26.48117842911867 10.54459313933661
47.46064693895578 33.10305843796775
53.71876124849588 76.11565262065302
46.08638418462112 8.766272656959782
21.1180684853698 2.582529741676334
14.70391117378576 67.44397893894819
85.8216301770878 96.65371967479737
94.47350877772897 68.84396049863247
79.77555552058965 63.21225385268531
43.39014255391898 79.13775288787005
5.224913324755463 13.45696086883855
86.016731676334 81.54099625269001
48.18033047347414 56.47434263277258
54.30504800865529 34.26593124758031
43.9916858677631 34.4295563144999
80.65507335137859 36.51999815646559
74.04249630635344 66.50423296473286
22.08030854485118 17.82578684463011
86.5915059533106 23.71755272523961
3.274382027496525 56.22233189371894
75.92339943559047 12.65862449887794
8.571300222459085 47.20340557344834
8.238240796704892 39.16745304265644
90.32259221485367 41.68383339510056
91.50798478334868 54.80712208833906
5.573118565275029 34.43643413951454
99.73559882677564 33.89630889009059
3.026947925032573 55.26334613121529
60.0792316330749 57.67103698273559
19.97172152985621 74.45036976984359
49.57583768297699 7.528161187163678
66.56393966609059 48.45241442178788
57.74312830432022 34.23076613897651
32.28803285192565 13.83318953700764
62.95161548266373 8.094006547666485
49.07780707084346 52.87471272100753
55.20238537790306 50.7758303265972
83.66221313026163 33.61444826372279
44.80603523481405 21.47903362017609
59.90077805287237 38.56967409039112
60.86537211839713 18.71089549710432
15.17902824321724 62.63907809042256
90.17788686096108 34.70467367770517
25.7329463575223 27.30994662927825
14.42090779317673 66.4062948574269
49.53079221161244 95.36374564402313
86.2124683878012 8.190031659554384
6.226882201027514 64.49693101361888
33.05475318975046 35.41461714922286
31.56826829540161 20.72450762503283
73.10438575262259 51.87551501758568
27.28789590326577 75.52873937926417
77.63254398506423 67.22686763290335
33.11659947734282 57.25019530551551
9.881253876567838 83.99951472731142
22.06770942471686 88.81045959878495
24.57911630886109 69.19199147804774
58.93468017807179 87.68557477246274
97.04215397029434 47.08671809019494
54.62392298714717 88.05993117459545
4.575355731283282 81.53868394147982
80.37760038571736 10.17937601027097
90.46976104529482 46.34784740431137
45.59516075257641 42.29960769594137
77.61001484264141 48.65497711959706
92.71451705396588 68.60656240844595
78.14904774206974 18.0373838232901
62.91810032805011 73.5708102430501
88.21606013211024 22.77914557088632
39.07877443533398 47.03615212347857
94.80623576921028 97.98146598662599
43.15663625963772 23.74814904024138
63.21258534872701 33.45221995681153
88.16990613256267 74.77359071245212
30.49237524748445 74.03234063225028
76.45226112519821 83.98340857494499
85.44507059208617 55.04763111390928
95.784982822915 39.21988348176727
31.98229199503702 4.78025513637825
59.026942110058 7.803701328196318
42.36724924232596 79.2340916139365
11.07599342985851 25.27722863687624
34.99064807594305 72.29175714226432
51.44460742678769 48.14781073267267
67.35979629675187 36.32731125182849
59.61715101428745 3.944027370873946
46.06898046662812 86.17931111803213
80.89978611861021 33.59657864173131
29.90684914321762 47.15734055277427
79.87240039740162 53.17865785730137
57.97348680283407 46.16285038808844
8.530823358465359 33.24695517566414
12.5447320862387 15.39424235027248
44.53230365963153 67.31502088712294
33.30991252016743 81.58727308340281
96.7091549696605 57.8990056410212
17.17871991413909 57.24823146672331
7.570651827670834 60.35645595897364
95.13902662057876 78.51358955755479
71.40430488129037 75.7650785771138
36.37416065085136 75.69763683875918
76.54136577867035 58.68701745701414
7.140661551643628 8.655307363966072
17.67843935532423 48.70976810762801
89.44589243286826 58.57096186254419
88.86180425868274 72.68658915625687
44.840886254007 11.4284017549922
6.668871807679859 25.64919119675601
50.85584725854805 70.80311572160359
12.01754462875214 96.91330235078173
31.379895284833 12.1932261635104
1.607381800872198 78.77422428342403
57.17888150274135 22.01118636095226
91.08933068060151 34.04285233968449
75.93438029839349 15.28960811017649
63.10986626279662 98.46482217375902
2.254444345382098 40.21155421063552
29.14337742216502 60.79594723246626
75.71243561109098 60.52650599222044
7.949068220282547 9.487768567192859
68.94802517481428 95.4941393239845
21.97244801924951 85.01233102708923
2.85620257918799 37.13166337430248
43.36186654803509 28.13081931887668
20.96788457401667 88.62385065657774
88.80223033425587 13.32432940007762
36.86421948397226 78.44349037965313
22.77524772371544 90.82403028307155
10.18141124777496 86.05767575421726
39.04892518321233 97.65402928460587
92.41997487525198 25.30228213960542
3.565913815658968 20.53558577443314
98.58703087564965 35.37409120249052
53.33391119678367 0.4802955536935871
91.25893034582165 8.114928159956223
86.48327263516748 21.93149880645219
42.43948815558705 27.46655194665988
36.38067311064815 0.1449194529776404
15.14944960630979 28.57178689542991
94.32866944406528 4.605064295793103
58.41280877409163 9.991872554570651
80.86563022664664 48.63013799045359
28.63066415961217 98.76928184464627
26.41835070679156 80.91023451574166
16.84185864341892 61.44370134648446
95.48869319488591 84.57346879042616
93.71186817524961 3.722440474755941
23.07634074953101 82.99870541531769
83.83799247283437 36.9400839358486
48.08144412438863 17.73872552033363
35.53526364640427 87.85321086412634
14.39071451615624 18.70643611813288
4.852755473855764 72.88922577502345
52.0500407884067 25.47091477476346
73.15504510617161 81.23391242891977
95.57534170329319 18.8480183426729
24.63440990283584 57.40819827517784
17.74694153143659 87.60686436460156
9.95496309129979 9.169076043689824
80.40158975100968 92.170092638593
79.93427725612207 82.90009238909086
62.84084107403773 88.42473405402781
26.46125316835888 69.66938305179781
34.9611092649848 33.31336207024256
78.35854648512917 9.547362846324717
74.85831457539842 49.5436584594956
64.78755135537126 74.04760630071218
31.62181181764841 44.93847433952162
14.73235681654781 97.26678442272217
21.83149172995078 9.19488612078108
20.23905021689124 49.95452965275063
53.73517321566464 23.9549782308145
14.69735361093699 43.53329024232686
52.96704479194977 25.46897961104199
99.92554160679146 11.4926635312189
48.15590382291685 46.10859996540494
51.9131099624641 19.54398303351665
18.52659990495673 32.23413122095668
85.84635651623196 40.04186670693213
60.08025738680851 73.40059864076298
2.898584165363472 60.13884022358344
95.90022302899723 59.61993594495126
24.89640374252404 20.5187487421531
50.90600508089373 49.15657835603519
49.32303817040285 30.99376556109819
37.68617982181524 81.45707369196148
39.56563038947081 60.93111436489139
4.607637420662648 4.449681602187457
53.86072586877827 93.81852741281128
43.09557346634016 88.51088026273591
63.24449606560547 72.59470372490044
69.21402271452159 27.0172632500312
35.51360284610597 40.53827354818652
54.88900486632944 68.80672133308276
56.55254735494085 58.82165511735739
48.0662456606151 23.65100490189367
15.97025715776109 17.91980142698161
55.25467334395558 19.8489904725083
92.00693317579547 56.87949086462562
41.86110827042724 59.19289014438715
70.96791780766839 91.28170866136493
78.75466853565923 65.24668461708035
69.23381483168177 32.60761158589015
27.59932642744205 13.23292451776495
59.44681155859507 48.97765069967429
22.20711007453253 60.80702143524109
76.61044113970786 89.09359455318128
79.12393817993581 76.11701598262235
34.65871858263986 47.56510537533251
97.09580279453671 63.7991568385364
58.18281037204832 37.50578276331651
44.98287279879887 23.68564390438309
68.81907633011386 1.857963508667012
38.464760138374 15.61702098527147
19.06469654946157 65.71232434442366
8.526506949704336 7.464839750595882
48.8308871657173 16.95551631593573
36.79048574760235 29.7697028142622
0.9796281369622675 16.31124856924907
21.00293518361818 82.50874594361828
8.184972301220396 43.29615765942937
53.44621285344399 38.89454002625099
22.85719002732349 59.95698696556474
20.43991656819023 56.26838058044594
9.271725640347766 70.76780611005731
90.56126951120503 94.46658499700362
32.65264254938256 98.94402044260451
14.76258732664324 71.21033919219319
17.61598935359696 64.37327120840597
0.5134363699233156 18.21605323275496
58.77281295272601 68.84892754706995
54.88479830779969 96.5066341019661
77.40920564067596 46.43174003297912
54.40517111079206 35.28962425334603
65.73586652333853 25.86890358288044
47.01981296103616 14.63954800585491
7.337474594752583 80.16769093813727
53.86368222070019 30.59665743776227
45.49638854471971 79.11209698391221
3.973543820728286 30.48006535213077
61.87765132184992 8.283437071149846
43.37440172817029 25.99459960937241
93.07823169339417 99.95658876752717
3.113655946300408 5.662289123802163
52.83023198080735 47.06803808643811
33.8493437849088 5.902554224479561
34.31422537113079 11.83864211525235
16.13267081653663 72.45163107547098
3.917774701247846 8.524163896581944
25.70138592729288 13.35409345692277
34.95305434222482 29.44263810347158
9.655403737745816 65.87592053765133
10.99327112852871 71.34803404107443
93.09917508218868 10.81232362217805
39.48273430092701 73.37771069977629
53.35575431166887 39.91251724723951
7.589558947373031 33.61699765033821
92.7793673520749 91.49675610767946
18.52999840020006 43.15069154028845
56.69127501911392 65.44675957454838
54.60076949219351 0.4000643021642477
10.56619564304882 73.25053882294189
23.4035767159018 73.2633211346827
97.26530319079409 55.20387288444662
7.378452173055326 35.68493330407111
63.83284979777792 55.03922040324593
50.27521857273697 69.84884334046104
55.73653078576695 20.8206756674695
40.00894444605139 99.61331326174476
87.08030580740316 68.73071333226787
63.83122302989282 53.20857620626511
22.42759298780488 70.80282162055629
16.31822261764433 35.21067687672411
65.03774536997169 97.45161596366543
94.936409384985 77.4422098388569
67.14337013906105 28.91908912555322
63.6028001870235 89.86089234379573
33.47873822046019 20.79492181746616
0.9391420830394277 75.45433651053727
75.06189320195104 81.62473986155457
81.35411363661684 91.62315829808978
75.36924066718133 63.53455375109539
31.9467509110744 64.80685535672553
85.79543999973909 56.06023586587534
82.66810571728756 47.97446546053647
81.73934368340672 4.03891511082268
18.44024642280485 83.62201479316802
81.70078551565499 27.99520101120123
81.59274136664988 61.7872037176394
91.46908940623233 3.843508465987574
13.32279234204516 57.13464494809438
20.80407863989894 6.503495063143132
89.84773779616421 0.1852453234052743
92.15353857635876 59.01697455846996
88.42612446510113 78.49858989900018
38.01879358583736 64.30252054825439
80.94411569834664 29.99912123223305
49.27950770979141 80.43549299623115
99.34503137699048 14.10534600168573
80.99586361299583 68.84629350167396
49.79775107510424 47.12247033107838
46.50490442671666 67.94888783312345
47.34423011137034 67.25847934347928
51.40769754811774 81.12066019510615
45.7194756970413 20.90414125773913
91.51001008709171 96.20332987100821
74.84252335263987 10.79078115483602
68.55575648663316 73.09202798448196
37.980171102358 84.33955884163585
66.2929441804245 15.1648720242608
70.06332196112956 48.29533788720558
76.43587386617141 6.269737364641158
70.24009641290887 98.35283762147829
31.86935495212598 0.5335114834090408
17.28604027608478 8.024630740737182
50.02206749289817 5.699800488300482
54.03904006151685 21.64413306885089
7.569440200281726 40.83029524247875
28.67598042266838 90.05741716516982
72.14699722581392 81.70274468601822
87.84874212818724 93.62746109787469
6.715384414014972 94.59711181737154
84.01445284555743 71.01610072477024
36.96032826870854 33.08880015191998
41.20325724194647 22.69482003262632
27.28410562988039 69.1090467807703
12.57546454432703 43.68478136918736
11.21518089658722 69.50489657030262
42.88237916878485 55.10153834705639
12.08198201993635 57.0070008088214
64.5347219383445 14.52000094071705
35.65718058967994 7.090590469067392
0.424090797021709 73.24668163308306
1.801800088868137 3.909751786700984
33.55365948999371 65.70206135402037
25.22745927305601 47.2107073571169
30.40833342154174 13.76294221523819
28.70237858739503 51.81821753354569
6.357983824781274 75.41275802749614
6.666449619728872 18.11606953543205
19.73719541157914 78.35195869654353
39.33151644246686 34.56826403843043
34.4005125556675 20.23829245647198
64.58650275110645 27.73743337506834
16.60896254572134 4.38665239021901
94.86210235308489 89.55025908116795
2.156984744221475 76.97377099416396
86.26089149755816 88.09910782073814
10.78520415877571 45.84811012811669
24.97075218890403 41.50548601148161
25.3245641944101 50.06467576078752
9.551627173611708 4.434501512152892
74.31154362535699 14.69773321462941
83.12872428801241 73.75825894003559
84.7431735783635 14.98829599321133
65.61302080058898 48.77649011057952
68.42169547652445 17.66537882459497
20.9451592883403 95.67612277485026
29.93513491242924 79.59224141073689
35.1443647134958 93.50169166223503
28.88767238502126 72.561940334163
52.30878265162139 69.62128045338324
38.7088492375473 72.66734748912351
2.750047250068184 94.47538644141619
8.531722008817603 63.09055559496032
41.88843390909462 81.91003074147289
41.17433778328839 45.02735654551786
7.338249721963821 55.19348852015798
77.50519173879493 12.28154537383718
71.97820836661136 18.95452228157551
72.96922136053874 37.0112136602782
47.8094956048554 62.71042444288894
27.01248666006954 50.96425227190617
23.59656016682629 98.48913839841049
97.77002464451611 8.32685211026825
88.25776019000554 24.57721958185721
76.06754130410056 29.61742359961661
41.84705931156251 20.06412761332751
80.57513978799186 30.9839983624985
36.69521715480083 51.91000071093286
22.18520888510437 33.57356975139454
21.30498589002404 40.54074523973427
30.35738588790266 54.56026715207837
28.14221754405044 49.26537764703357
35.56633085305661 94.55106902119826
3.079797078295518 40.88240822104932
10.43875521003757 60.01467722296497
41.30863111453218 32.80454164642119
60.85090840519841 74.10181349027894
31.4427239027027 41.29488062399058
7.428982235446009 75.64329980847207
68.67244921183482 75.04710951512162
65.1349471664906 36.40285875336467
61.52932378311753 39.45141701985674
17.00865395177829 77.10835018241458
23.4664742346477 66.54215839274087
28.26158132054688 96.97921593818877
12.35623459453132 7.840828922664851
3.339655733296909 43.68609660085654
56.01819158208346 53.94516676847875
87.46497443947231 35.5558435742244
57.26131625162426 70.25086066878397
34.68214723101744 92.55739139729245
18.76490842521156 17.08168930767315
56.60138224637706 69.46974276226038
97.6026961100056 25.7036627619434
47.95611439467415 96.05750317724544
7.74595762329441 63.59664715557234
86.6805193913998 79.77724371734423
75.17359324225512 21.24897118799875
94.57547666374938 6.384697550722466
68.7762277219136 10.94301630144
50.15803382420579 12.45591821499412
64.30259347296166 71.01936981143554
79.47908853881358 97.01486806418805
27.18637178864499 71.15787129943509
93.41973808912991 29.62115510729525
9.255304669756974 11.24121923908385
17.68056620603872 25.55131589367846
38.54868037042414 96.65817636331859
95.32081703770787 37.33944698601703
15.02196613075135 30.58630928552878
10.77667818734656 67.39261900521478
46.40430731252081 64.5430764276075
18.70720544528656 6.851902200444982
30.72640023131273 27.00982714987154
15.52359813052471 7.365275697143866
57.31899231254658 91.88466488313853
29.25751486565095 50.87903808312792
76.17263459937378 17.433147792736
49.58840857589942 72.5128233379549
40.79709089465653 68.42072303406079
66.90958168217396 39.0656249754269
89.26283690545434 24.78538386348575
35.85650516750353 67.32303353399604
65.79679585473093 45.01953947086439
22.63878773266387 69.71320608137992
76.45859092506481 63.47997291740219
42.66951992043177 9.508086944915856
5.629255889001832 65.33326960749623
71.87917887367422 74.76032727776489
67.66324420310515 6.380334493267463
47.50801417010978 38.8846867225183
34.55889404700661 26.61104542527904
36.25486351262015 66.32766010656141
44.46166555295172 56.5488516720028
72.89938096956922 48.66926710622354
2.646222649485563 70.91728395107664
11.11301483937243 92.84947044567942
55.62420502163317 11.65212206028895
49.53501878759966 32.86711442463485
40.24263719746993 48.73835549363746
67.67588051070354 81.85680238454665
32.19438293185857 37.41007066309842
92.75948118301862 9.646860168872239
87.16816942139756 24.56012897630999
46.64440794331004 85.46389543677405
15.08704875988815 72.21675045661024
37.05139815335382 62.49056536693013
52.79142967879929 68.66921629255286
36.41413553600877 80.47011244036028
78.34836798536584 41.43347795025641
72.32698483333178 39.58988411141102
98.17996898935571 19.82644376554447
55.32080837353575 35.82132200086298
33.60283400802156 98.55296907797346
73.83247815764204 64.63311183914561
47.8097686574135 55.56017276379327
28.00658815647069 67.33060566754797
67.44798402647909 44.2687428734831
5.371949275278332 68.11096356624387
99.59792540669763 53.22857254959592
93.38273100898614 20.73428957045479
88.88464331972528 92.1131564438984
71.92196231406623 90.74500212361326
8.810771148317976 66.53276687122224
76.89571771152283 16.65682337522096
58.83825785052122 5.840185374410025
91.53576158289273 85.71524650582134
27.89244634783715 95.36754627075499
23.31438986756999 30.86219000912081
40.71378554303066 90.15807085276306
73.40364833764505 65.65088481745508
24.84408511277002 16.07173001221069
27.64703157301037 20.89881065632623
53.44101176824675 67.76050810953565
8.466475974716733 27.9572004256711
38.08985342738094 16.61271554447097
26.28978047644856 70.59222723850574
83.31995386489589 89.50738602204454
42.43613711567771 89.37989633419147
36.4278302557342 36.93491226845822
81.330863558522 31.80638851604693
72.39877159042635 54.62918249670818
24.44079041339027 40.58248238124975
98.05063523311901 30.54581374579953
96.01962679487457 42.0540456705576
82.2574656489255 46.98455695009272
92.24302831210682 27.21156228148859
69.37698289478548 82.61100594622023
60.4479142513605 61.43940935458092
60.03992907658233 24.34759230854801
15.16756797125242 65.6746441308119
63.36446437045274 67.04655026699051
59.41960073183836 25.22057190924408
14.77754646413507 88.67598609305522
91.44322401195535 45.72914988377207
45.81938995456157 4.881482920105212
5.460535109817562 85.46294255782257
12.23133564378379 13.56194979364881
64.43417810807688 78.94413284429064
77.87177895291529 27.49974077966179
95.93056635091153 93.12269213424307
44.39141878327773 7.191574199490083
86.48956485716791 98.38676327212777
1.891611241039365 71.683645623803
76.75399237068686 51.43559337244447
79.35533352329142 57.79879030089302
65.79041568073715 47.72791359858534
81.0447856722255 27.1273619921945
18.00859129682689 6.022533506187126
90.22247409115229 35.81263459681515
68.78269145462015 28.00766010659325
58.09145707098983 19.24727395656457
81.49068225368572 58.42797991115047
75.68608087437677 19.19226827386374
35.21592316259871 61.76559371020042
82.3702113146218 13.15203654874696
68.01438009457466 94.90556602776556
40.57617129330598 36.14035719986392
25.48322548937766 69.69045282982449
68.51449644365333 23.32750110765668
24.78390284804559 36.08459862331013
35.38989700047225 18.55566801310069
86.06963788245085 29.6597721103717
59.86737104015394 32.80173458065205
35.26059749447245 53.47422137558498
69.76983901739315 74.92704891078121
13.48123581281216 2.012042200939456
24.23288169557709 93.63401947794206
1.074697243713212 36.54568418574632
76.7932763830191 15.61385551622967
59.51656241526623 45.2056537574284
47.70473087184507 11.03943744641907
73.35343284733294 26.31940880066872
98.58429886275646 84.99942898383408
4.964480449293026 54.90597785302907
50.8105806808632 53.0367338745405
14.63586381350606 23.40612198272323
51.34549898239052 67.4349821836731
92.80081806163474 64.76481139925059
85.83817681445548 80.48165282805192
92.78664733821435 34.12405295271514
23.91882156560971 8.953955064417995
73.13358655772701 35.22433996226869
97.84424855932448 65.90996494978944
8.017243087669275 57.06118640986403
44.11409830896525 3.84095355562629
84.67329572435459 25.86783486348969
17.58455155517978 1.322281970294598
2.708360912036634 18.60736147802173
34.97191361138824 59.94419523902727
40.04338334643828 62.65856154829262
96.07277751092161 19.81577189117145
21.69828888901792 45.41070533643386
39.4534277609107 91.94694384269978
18.9465873843507 93.94857539221032
10.60887648648573 4.275627194337787
87.43231144430743 69.76997554776962
1.19888135055972 40.54951830274201
32.13665957409885 29.51483729432473
28.7455495205195 42.38507490032951
99.47082256407037 59.36991323948416
46.93655059183948 34.1461395221492
53.49894517682856 37.84766807520793
24.97434676673082 2.972108464448465
8.490388391192324 4.606558372580358
21.7203723409892 25.1178473267805
92.83211635401912 90.3896190792838
87.49225800903358 15.83875968463689
97.92076080795462 88.4320991353996
42.86907815607295 11.81178442538311
34.02937024424165 69.19528946981899
27.66222272585977 27.95420103049529
66.46297776164451 85.07558632792825
47.16248971552182 93.90950255500385
84.19974726789185 49.10171368100963
77.42191289163472 58.05734311916635
81.42806443669161 88.33860116513256
54.29016477831127 81.59457269195514
60.50561325786641 41.36286783314809
73.79462775148814 48.04379748932919
38.73456098146922 24.38436244586537
13.0124683610047 30.31490353335188
84.95547256193184 6.652865129222263
16.54735729064126 26.02834084290106
80.10152321779262 24.38678810141116
65.96767144702579 34.45271572047609
25.65327972220225 55.56058781962756
24.43645981822978 96.4853766324111
5.588971174225258 28.21920420217177
6.553765691298961 99.25805606665756
6.73635132570014 6.826618219865173
0.7585647810960646 85.79719202714747
93.86157370722343 32.45261203904059
96.70860459034756 50.40606812399383
35.62889500448607 65.43729619223097
68.44748052182088 20.50485571222693
68.0645824154424 56.85122070910511
30.71183568155366 38.50442708598111
70.50872502439427 54.76870493780049
50.43172477038765 37.6494314905819
28.63835201185789 96.02728399733115
71.14660534279032 98.74380665929834
8.151785923911348 19.20182961241069
89.03680219340286 63.77274213750891
64.12153873134079 24.98922181998556
82.1607532638227 35.95249432191848
63.70323695861577 43.21468821164438
68.63872463900449 97.52953138218484
80.00889708140045 73.4126171852562
12.03861768974572 3.126878950586497
31.19903443452941 93.51705786497334
48.05403791219513 71.5573607654046
44.98318843617108 90.63930824522592
86.17477052271822 18.29812157077233
21.33638928646582 83.42645279523343
24.62138553799218 9.714233891494152
35.840250022635 90.70423902731974
50.4745723641077 85.89286801615407
8.826682394404134 76.79164574071106
83.69927240834957 55.79904640111015
23.38440254453705 40.57195466400265
18.32393920841455 2.137448867994244
98.92988349011699 86.86664111889252
98.88222409095776 11.42638019132954
75.24829786030044 80.64019943854258
97.44570592950573 82.98177814407073
1.186227954255856 26.75608481881427
12.82903280155619 79.28310218356229
0.06104800020231396 2.948453646761866
43.08673355713672 37.21568399843792
95.25268478162576 45.04805666127248
30.33940240692393 48.96019565889983
84.81521535270988 72.98108269169826
12.01279975902842 8.849101600249071
82.10524817146397 12.18669435380446
76.45474126348292 33.73305749334639
4.879398667704482 8.696972123627324
56.91758646367018 89.97221068043895
80.37332185823469 95.41794102393233
54.86068998286137 52.50580450290268
58.01787101863061 35.27546075518581
58.52369524849528 29.80119513000335
99.84446862164926 19.04708447553218
1.163397113050781 2.991882207359021
57.10688049677658 63.64331072920928
88.80884400341078 93.18581491276332
90.97305440055597 90.17919404425831
44.73714065047273 69.40704546556545
14.63095984788104 15.01962533255358
76.22269465645073 45.21351545225542
13.45161396577235 0.1674723284356188
14.17082200237438 77.65082768273683
84.57117219774491 3.897328340438446
88.26716529144323 48.53909914328234
17.59758121062027 19.56300764161331
43.88352628445753 31.08910336644506
69.05094560815468 85.52858514829542
99.86386485448885 71.12666229808138
61.24704141002025 29.26615648536379
21.66413848488779 51.11757973510607
15.25135034817393 95.16383864450675
10.85320387542398 30.16850529209041
19.93562097902111 37.72334051365112
69.83295373926597 2.257651915200628
89.772377918286 29.33055162264818
45.7590202142927 98.40537459320167
0.1593670308014447 40.87717371248755
32.2649156466735 32.50882254670309
97.46835668681082 31.5298311088375
13.22206481547438 81.10117005301922
17.6420618528651 71.43137577054779
82.00865757362983 39.10196800667674
31.5568842416542 22.80376840401019
5.6612488307289 94.31065910714355
1.398399785884488 67.56670215618257
3.345769063374334 92.83403872135361
70.95950264655033 21.96881601216275
91.65975289074305 53.13063244741637
60.27685224903581 33.81369707445437
86.03725497360598 43.24222112312886
50.65629376114704 58.41805843546637
23.90790222343058 39.64548564105802
70.39442031632531 53.71317847617362
80.40069522268421 6.440043442972114
7.791745899939196 45.1812758491274
52.30486656822682 15.81589395117713
21.39054627867818 86.98856087055785
62.59804667085903 82.27052368994941
76.54181857651763 87.00332989108973
16.933352362856 34.36665436405097
84.80661106580862 38.47574425640628
14.28491678901124 63.10923205512803
17.75949482483869 51.40573519661621
81.4089362255947 89.44824784150492
77.39213508928405 1.625952417659512
28.55082281385895 61.60526532433492
67.16661419268996 77.59933316508034
92.29247037490029 53.98469934305831
29.79132025746214 84.57089150599646
99.68118112470179 25.73790676441957
36.33792644447546 23.2342542389573
26.78635732002001 0.8518758442360657
45.3187285685414 61.11695736717892
32.54636255636904 41.26991748098368
26.36904896930768 76.24472235123655
61.82719134090645 34.83043504478653
93.83255219273154 84.0139054485404
72.29749792397946 26.51987728358485
77.20344692606714 61.66999175308981
4.938480577244708 92.22073027588654
88.69720871755474 65.83042977864332
88.12298882608707 89.39064426120915
44.26912560849193 35.63363337512653
9.566876899834877 7.299385682043895
47.33861532144294 83.6330519817331
74.07424035867874 52.32386830273248
18.84739251130922 58.6450679920139
98.64190346741435 49.48234587037938
94.08000281369185 11.1793479236468
34.40551236347806 10.79551880933104
36.98081465052504 57.76577712069209
55.52262617420065 31.95826915843306
19.9071437735697 88.54760295079839
67.11934465439495 79.96747666464312
39.4882643511212 7.046731106079013
47.56371450526926 34.9942803010798
73.31156459453823 5.345933969754327
85.99798558637896 46.5674864136756
89.69775310514572 10.80422154369624
99.94120390763852 16.15005561828323
52.54588560250982 95.11954022479325
69.89924089297979 22.14554373420318
93.72256292651396 65.56596768559625
52.96964574799186 14.97151666408073
21.00892877173134 74.54021997106832
73.72143709796558 10.99973373509459
57.32764086455708 84.02297569783146
53.1955320358162 78.830409974381
29.14069761501188 70.29283844120582
3.158983520284804 52.51073443531359
49.16653990753328 15.10948998045055
62.64574855674387 54.7962824452491
47.69518485247206 20.67849403745516
23.28418583789979 83.93108186633431
83.28089613800688 99.36714088873043
74.41200600213297 26.13447668217311
17.86418721741542 60.19766113121726
48.22316750180652 35.8343178327311
47.34594153133115 77.29617218453649
40.30884914822792 93.92244725119953
86.3598629012794 69.47895688096573
31.92079771220187 2.639262166597017
35.80341104084844 25.21974412354664
60.09216777661005 86.45962812515056
38.65962549933259 25.42760254263567
69.09840557842281 15.63961846800192
23.2088156305356 2.262972181442758
30.0089746697218 26.29524761994175
10.14622824350905 16.75392770198095
66.50447831930833 4.935359970577152
32.43521885280003 96.06459553402242
53.14494330066996 6.231674514949096
93.71883757598256 91.00489867348664
1.044826500806182 6.716594154112159
56.17546729341809 73.21923079788141
46.43274287503198 43.17124687251063
71.89113844022306 13.23121083306197
4.878795000255112 66.1015281511439
31.73588122749735 9.079063230848707
68.24991108392686 89.33043760548439
26.69547380384392 14.90307589127642
3.06735178119937 15.16438281281384
70.88505204625434 88.03670606215057
55.52046791746132 51.72294308862313
20.69624908077587 76.33155923444426
35.58229510520011 75.06578136462764
40.64540759511269 42.54185502129919
49.06041441252997 23.34030388899572
80.86782711255557 12.32096315246826
60.41471094481087 15.46036328467696
60.5824717131851 95.81277193271448
10.09228844147396 96.51775324882023
46.33962292628492 88.96467412180027
70.43620395150108 28.81426275557173
12.7719505069048 52.36193316874344
64.94860398992131 60.54453364991433
26.01127564712114 65.03471691110232
22.34179336679351 31.38303322755592
1.758245112467217 85.34259954561345
91.24837198188924 86.83596826715123
29.83828066107619 46.10403801791623
78.74480341331652 21.02174283395847
33.76047369427984 88.68730590416311
71.02495479975359 48.81642067404873
54.75547528961352 24.48364739306219
11.86144526170455 20.26409613718222
7.286525074889378 84.44637697773963
84.05048940301789 13.20908028622762
60.33649347502209 92.38771399636718
82.98756835216034 29.73708614303338
24.02605196803218 68.33900164871979
73.04215730528965 30.2830339002685
93.39450459706035 54.45099481529021
60.5563880253398 47.10669937058922
46.83809379141235 5.133940854465678
21.08700860538822 68.29057113842204
36.86843069157782 70.18826870996513
6.392422887391338 86.04697613853196
29.16354763057274 29.27805914811572
48.53686779836021 19.72983202047079
78.44974022824029 31.26180635886141
18.94558440690085 25.7298189399284
46.4833182036049 33.22559208930144
44.95398958609459 58.31967240319211
24.89067726184002 64.88675641935275
58.61070197643328 27.95836949414116
81.28997114889852 0.2595332567197148
68.16783146871194 3.591316345032096
43.04150749781845 3.457474859002819
67.23920776862235 91.0729166888716
65.18660915495155 94.22757840108372
21.52605016652726 56.06718472883124
52.74583397165309 82.82319533175124
60.37139507496958 37.60557766347188
64.6273725722658 24.13262905639121
7.327512773505154 89.87775309137012
30.92265291940006 70.59850212797311
70.88876459083215 45.75591211547223
72.21899953679589 71.76678239049153
93.66056561061986 73.23370994116134
92.78774527088977 92.60944878661171
4.412437193305282 78.65842716655543
97.45744420129139 52.13995566262395
38.3763280308679 49.19562850009898
49.79757881093992 24.07497977689182
4.696533346994276 28.87757512566679
9.265895056751949 85.5272690825966
45.25250033689831 88.79790958675801
4.119879493764978 64.14760220021634
75.04516151452673 99.93817562293411
96.15478568107075 24.70020636053635
23.9194222017322 3.121799376141084
35.1515072195064 42.5226026929633
60.86399938683157 36.65545812022808
91.81229993775007 26.11016084134213
28.30301788010897 56.55241732615504
68.7732886251916 67.37709171453271
21.00598238334003 14.18388169874745
37.29872456934361 66.22625240712327
31.83114114036008 48.04354568007177
77.86384924539468 50.91029217893549
40.74991712801581 47.82090403440483
0.8635563989062772 46.5173434413936
33.71957334241514 58.16365549585617
46.65756037376134 82.87100498777497
20.55345660292135 64.21647852115403
46.48952092810679 35.17644458559092
19.19937551344844 95.11390501162855
21.93489454577365 77.68942335242605
13.75867856713077 6.690981870923125
10.40523352511617 59.0851085140367
84.12141222501614 12.07595893721395
43.50459145117404 0.7045611398696083
6.255763900254022 17.13054761562563
47.4632372250094 92.02589091194277
28.3546183756706 63.47950735148817
12.77222048688085 50.13546641878473
85.94069901205843 41.13167809860379
57.56361671468222 85.91704213093296
50.69664446934756 41.48332871463425
38.57557536054139 89.98225634858682
80.22953123671257 42.48969557477109
75.20809382292249 18.27466785770274
16.83627562224502 11.81063502761884
71.31413998414605 73.80872913873203
56.69226300100954 83.13397902055338
5.272095997998788 53.05469352862301
24.51923425383207 81.37051016285182
33.30899838070056 12.29468899243626
51.65445405912386 82.92819607274697
73.50591522984095 70.19512308030156
30.40951819700235 12.67831267362554
8.519666205879942 59.91838295912402
87.76497403837104 44.48910755745677
66.4137194599756 88.51796351291891
73.2854448187268 54.02227141307082
15.34155391406145 63.73275643892602
79.62332049380154 7.116930057285222
70.91283688465391 97.61186035191797
96.55008318334572 39.98402005175384
58.93904152097304 42.34499105839092
38.37057850199292 80.72729589838318
12.37714522930219 93.0357203087073
70.71595044003688 31.77951675041583
74.30984610207558 44.16116308810467
64.66488851621037 62.38611513427134
49.16840598593753 9.373140214938902
66.54087427298967 61.63168428981739
53.60441018945506 91.01226639434761
20.64988006093959 86.39489033994728
98.22543127357903 12.34398241592822
11.40469411020366 65.63897818465159
14.6263463092195 45.3023000899732
7.819413530853581 58.14166752308726
35.16096676759011 55.30231127041045
59.32143057499049 52.75415812811892
86.57552778767435 16.25038240098933
88.09575917970052 31.67166227120549
72.58258411943548 14.05332950122302
38.60462789596576 48.02804109474639
19.53669485351464 50.76752492536882
59.37307361272146 99.68566433575718
85.69393459678808 50.22529448898825
88.48473147527889 61.07575198571357
49.61632856716861 64.99383610044357
51.04309063003546 63.41663208942147
36.13665581397118 45.12128517254119
72.7651141287608 58.91424880257741
63.59500499785183 62.24225956869657
10.43438351097989 40.88558934628026
31.96383468648541 94.32848475111238
46.46331092540274 70.82117892146441
44.72273197192319 16.36164465551296
59.3884021012448 82.40827996810744
1.627749212813825 91.85199322540493
46.95587846556769 75.45276810610829
34.62451490067535 99.11317183101454
62.16938790578357 72.77079934386039
73.38385606335855 55.09723613554117
58.17654554195807 12.269087056593
27.78771490126504 59.46862575992689
70.24810346450874 43.94520613512518
59.9145440426398 49.9409021769544
62.47579952038483 91.47829187431309
1.206585773945578 51.66467160076137
11.0333523308137 35.91683462893251
87.00443116980335 91.92222188189565
57.38249716328026 97.72003081302816
19.00999239125057 44.15279097351012
78.37410878802955 1.91912842366345
98.49923523880712 27.65178373249494
38.51300800734214 6.637858012800084
70.31351925605249 52.64617152723043
22.09250420275563 82.77224382342847
61.90846758866201 53.9376364299963
64.86930331659335 55.08779587629859
56.60133583346509 91.09401466596879
32.54239923538507 80.88205387751998
6.393490091574907 93.55290784052217
43.87616940998894 47.88174137274451
94.33411301106233 33.46494671880253
59.32869787186511 39.50972627431617
2.253580914016507 26.90885449349967
29.34594076729067 56.51490717027674
82.75920463007772 27.91748967859609
49.68893202973557 73.50191023463148
26.94388158552955 89.40840799958059
17.29834923351196 22.25182737785084
37.67961910653876 65.26762780305822
19.44245534415911 63.92502721266546
95.80138032423146 34.43667129579865
23.23088074803618 26.16420610821015
13.05428733924122 8.688126740975855
10.27425028784386 8.152271489737984
0.2818449829412781 20.07300023538414
57.61344667283024 2.001262749354611
78.56838975601561 48.0234934908483
96.41767757263517 27.63432015984582
84.8721078336529 97.06335916374701
94.40266457559603 12.28639189096014
76.79160635169102 77.64548265677773
90.23397850646577 74.34375159090949
20.71459269894439 0.7046847001316716
10.00416125122362 82.96438377917413
59.92462320507071 21.41567112772637
54.54978276016531 26.71584163031367
37.48035699187643 36.77597851809347
51.96621950329118 77.39721237645075
11.58333977911072 99.45644813213335
76.00428216391552 64.41606898140176
28.10804248769379 5.363744133216134
16.98033951497733 85.84331011069152
99.79282797238974 91.87854346512168
86.07122578400192 0.4424129344708642
81.83321063892204 50.65052504217588
95.62275267172366 76.70623605052481
13.10537277949759 56.21142267061082
64.8956831805081 16.35328788890208
72.69379836761621 2.228920515386187
95.18197855866892 15.57068225260736
74.89934260171414 50.5997116767356
10.15607274743475 81.91490714810767
79.3489284521138 86.44271812977001
92.78922900185003 56.17665030451988
90.73041120290688 55.63300068390479
36.60000957254378 87.94125500003649
89.34424388067789 47.93909621030688
2.436662461565646 53.21495088181046
18.93710300786203 96.2222700796199
48.80924167164142 98.22347642711063
51.07253682868589 59.55060662504329
83.53946939196132 84.53431087660316
52.41868854166405 46.18989601851454
55.03745635821991 30.97789890491955
32.47636791652403 50.7327580315711
87.60366917305736 16.97880715659809
1.223574533703444 17.40418188387292
81.39390590121128 98.15371974337438
38.83253611785774 60.21928290597921
71.77775754163993 69.70311249870319
54.03688827707598 53.33551604005471
8.277995577353686 31.66457021444639
66.57071346531137 29.7949855339688
11.52819713196446 37.48126170516505
9.323917876906313 69.76834804267115
42.38206921794845 25.40019624019135
34.77990423811197 67.41324204052022
12.25039969935287 16.40923626258713
14.10405257750159 8.52488039625274
51.24211401453459 60.59199005420104
52.25317701269949 1.910994809606433
18.18878263119276 40.29137188752862
40.79124629947108 1.569682964041634
37.99753278938563 97.56025765704361
33.19956029958639 82.75971194735281
94.88377372075537 32.49372904965305
25.53835895864121 81.51672776331726
34.61576866312315 8.663119499916816
37.36306861992895 0.3630642206563708
70.34427299935911 32.70412415224575
12.73292171633883 38.64871651230974
9.383305054111421 28.67769110018611
90.64022076426116 28.68489520403902
82.63870729473429 52.69016869851368
70.0073351720611 85.47170666148899
51.56899439379809 95.38043816902537
0.5701500511009997 10.55746801539511
78.52860147205725 91.14659045829748
11.16559750204746 81.71102206988958
61.62554241637887 56.72211107080226
79.25445929237553 44.12952891433908
66.61899072256378 75.26322642285783
63.28355825480329 46.15350120314247
6.771551927376112 41.61647256978151
85.79357019593644 58.99569246155878
63.25532387328322 9.966003964115124
75.28293601601361 44.70403825839397
79.03451248603871 24.5019498565603
35.78924867815682 30.1473746332697
21.32576786825889 50.13443481747348
96.12818808878845 11.84452927250373
19.23721615737077 67.9807780494029
22.41654503911869 89.81688489261042
4.842931494642688 29.86447344178052
50.52435057950714 20.84103093239312
9.199612017581169 77.77439172893254
86.15292828947692 75.52465071434456
41.67295880025574 42.35526846271403
76.02987080943335 0.3286644425896617
5.827731777393112 44.75976655830859
83.54707475959755 49.95232846158802
29.08210656894054 26.5671463341612
10.68444542045366 27.38810502406016
19.22258796017321 17.9552586593739
82.6189190731026 82.42358881690798
17.52394440659058 32.63862133197807
26.11975844804772 25.44363262937188
19.87057413564254 48.97311571564453
10.74232795013339 50.12004365540301
44.57220717615355 10.40670045935953
8.776860879091476 98.98057945824841
58.77788378732538 26.0844576379185
86.94156537964132 81.9212071519044
42.91325369284814 66.44348630970332
94.35009466855438 16.17330389536917
3.989574980474072 21.50223948013357
71.85185365198906 97.0427444908466
34.1701485879092 42.97914888913516
73.59188358682496 79.27400418728681
32.35371332319882 81.95346339430844
9.871652277157708 26.69121865567856
96.25698092400698 54.70248636160848
67.92030056720047 83.77784006772157
5.618185124219108 10.7283101087809
0.6502310203621321 65.47916991038355
96.56539052478487 51.50848623370873
60.92806754321798 55.77437434232198
71.27711814485643 30.84958188396903
96.34866675926513 37.1481554740962
81.3687063521113 99.20862938586005
68.0016971135137 88.08039106147568
93.10869866603377 14.78011549220077
74.66334720219263 33.93169219192227
71.75877262363599 72.78989354118137
98.60361617029044 43.35509614331412
74.79799134028188 25.11918718226858
78.28819646218497 0.8364783655712278
36.5892781336541 94.61139307493264
28.72684387109113 50.01730851765337
87.73226618039155 39.91089570695544
11.69765558278608 27.01693616072269
15.7973532991284 71.4225327244734
72.12366716666232 63.94510419546355
23.93051327437739 6.006808220318454
15.92132890779832 76.97136500370706
55.82057124989961 30.32882647538589
76.16372253350846 37.50014041965532
87.30738724146977 33.37408039864003
54.64781183284497 11.41931563100698
50.94279007019772 8.736098972477262
13.47437337910902 47.57541585618897
48.39077286366971 79.66116257332568
4.508729412490963 88.12160489173502
71.51667489478771 55.22879091332022
77.8172754515079 30.34264026293997
92.86788138775816 50.47682649492521
99.73411150835032 81.10148443451128
14.47269792254293 4.721128888499357
21.50144050803427 7.351946253233469
67.33422813609222 88.88377301856654
83.82292018570642 27.8134775203752
54.96372641863475 12.47020936360338
35.91041627080093 62.60224061347703
22.1546837449174 53.92757007895755
1.411357038027759 73.57898935184441
7.02051974851079 95.64602483412116
35.59350397174754 8.171196827260557
71.63602685760456 31.83956914189988
71.10347606792078 49.89903765305712
72.25139144535127 9.355810825453394
27.19347898125718 91.23255169532855
50.21827322885777 15.36692650461089
9.464346420545688 59.4908105750667
95.82435722636973 90.21885879748253
93.28010693351429 22.59735563795222
47.58140978666027 1.522441801895152
25.46433823896145 96.29660928617271
6.566441209712795 40.4697172501258
47.43949784629794 22.87309367463058
98.61516237978225 20.84826571762407
85.68435787785833 84.43214603966331
34.12813605175968 66.59129663788578
18.12139115572531 95.54301938564151
19.25037618908395 24.0391719104956
38.20988496865656 20.21296095723832
77.80941935014164 36.34997997850267
3.674618646285744 50.34546309280013
6.856330527272115 58.55248756126317
68.45569792369177 44.63227325140437
76.43692240028875 28.64007132033114
25.4908483560517 42.42469807078267
3.854970541705398 51.90875749114126
95.39312430892508 97.13386740542619
34.49265026227874 87.7759847043386
19.63171944670115 24.96590149507764
82.46646037423201 66.14986268875093
55.10137208744325 79.74358848451291
1.589515761595604 57.70190878828826
84.16112819535924 24.93918674186114
43.10083330081363 74.90074413715239
55.63915175693018 29.24880263501529
20.85143750820634 12.09061552376201
77.46651929875372 86.44530637532992
79.94123754807538 22.55250292328231
67.6539964386281 59.765738592898
12.95385661247635 96.68664570262308
93.89207235029731 5.557179964837752
23.85629625077668 43.32313626381282
70.88391715964721 94.46644304490813
25.807303010928 95.27400333567404
51.00242198673191 53.98599281248881
24.47356923044413 76.42468790316916
0.03992344412283531 82.12417379775165
85.53621655966563 86.44701262665777
54.3727889265988 51.42334692662379
77.5705636793969 59.09244572364948
34.48026440590288 98.15953298401546
39.41879352798015 65.84678747839007
13.93421450647138 20.22251939842366
23.07127121235693 72.3681380537159
68.99721848716304 2.923114824802226
2.460261932394368 20.3851284739205
81.40307658256373 84.10936963404491
14.2781703810973 57.56898719512173
72.50942971021215 1.185272721433768
90.40898347091883 79.38140474820284
89.33383954575496 77.68062360258362
40.88433307983676 63.36464708401088
47.5031105548028 64.48483511356213
48.08908889006003 49.75991407242424
2.524681674627793 47.88832605977711
92.60860659334682 3.788437945185956
61.68328743470104 17.02339382982884
89.02989433967917 5.517606681031412
92.87493904670275 13.73154855502582
57.42905516189895 20.11485530371272
34.06374189314018 74.08037102592704
14.68223625726768 35.97969567290057
41.34620069117643 93.99868426594576
3.359314154014778 74.33375295169324
88.82562228651979 11.20942393607154
19.43760194775326 19.00404048589601
19.92056322418673 27.60628641246939
60.07687980287044 87.48636161854859
11.36499666630302 78.1348810173054
29.84894645121163 42.37493539481114
33.58766732030804 56.28936240947132
24.97576873158702 8.715520521440737
66.8201353194829 7.077202113913261
21.86392441829878 95.27189267554573
97.01504942522917 94.46055155618723
78.6016886515478 20.11263618504442
27.96123806509878 72.87160494095858
37.84507587210394 2.427439476332116
92.62936183895573 23.47662791270647
5.462171216762338 84.35973081711234
10.96313382896718 42.95213978960977
41.57392434946942 51.54660059059744
97.78975201565447 72.15260245515657
63.65518632189838 4.785875931380126
54.24837584372992 42.59868763510442
45.91482645204416 24.20298894361824
10.13012663611678 29.4254014550591
55.58476019605069 94.32242780476604
18.2229026665665 52.32403614098029
41.37875134138632 61.30348508248316
52.63561879172198 54.92812879717174
29.84721410682576 55.53181434982642
75.64602646131783 96.02800416342978
62.67653384917053 69.91580116975976
89.45352413293752 60.67338606875326
9.237239013750145 8.312568031652962
65.66142218311475 22.88689479296752
25.09666470472876 97.32980162622373
3.472382746578207 70.28437617404741
19.68505714615182 81.26540008275401
4.91520053514999 59.39702313330608
95.98001569223435 48.66118756502264
93.25888719954831 27.46628422364358
45.27858394019255 0.144907703676584
29.72903048715932 44.08313907027009
88.048957880827 69.01589500412831
68.10404475682608 10.09401378574505
80.6339026010855 72.54014131840827
73.64058056904685 16.72439302958092
51.37378652397895 64.46086694910235
79.5774511114292 3.392871962768107
1.255657295350668 44.40149521904396
98.09662634899435 37.55181905611509
83.78977216634118 34.71774144104462
38.87036493930599 43.45344230431589
90.27505956504726 26.66570569056639
32.4233972090037 69.41381147595219
98.08923900164099 68.75484257081702
66.06641190574838 28.82934155445907
40.64427082801432 85.5224154695541
70.96057277625491 24.82994216794704
41.75985164078709 67.97142604262355
87.38595089608022 34.46158337128553
39.78020976260186 29.39509004936378
53.88439456520167 90.02328583693325
56.23064085963839 26.69200674429613
78.51411933763882 92.21149929594672
66.68013615723706 11.28173995946414
99.79780888070346 94.12259533133692
14.1884148129794 15.96240160439605
43.84933071246711 95.15546211381525
47.76651950300612 73.752481891079
74.77185721938395 19.3853218418691
15.20476117626946 2.778500363438899
78.69379279885719 67.23613263459129
17.93566195053162 59.07975908990642
8.27999555795094 89.27750449205493
73.28421197598725 43.58988717861828
0.9831916609448552 63.60122897643807
97.19279088898224 16.10858959204069
16.59847402229132 93.78446884950448
47.30956447945342 61.64709619688269
39.02377465007149 42.42647276894304
25.44602299364963 90.49824495475715
18.03957103314016 68.27284218984298
98.21803123505272 24.74073848652884
45.83765994055864 55.24342148007669
75.3507556723989 14.50432679941636
98.35183752319458 40.45529647059691
8.600651403503406 15.23532804207442
53.59978416151905 62.03492027968365
24.75540847121029 85.31139768730479
32.3725409247647 17.05421604194622
5.84261255885057 16.18648720081097
66.58736375817654 35.40741090460207
24.37793979051446 87.3524041090074
52.54281708913719 20.42602589494375
14.20220763908498 21.36030437908625
85.86622798681613 21.06354482853836
82.1196709001152 22.32718109043447
46.06614511531167 54.24477949395107
76.12398378776612 80.30597673745031
29.26714765682045 43.27833133856818
61.73149174538699 83.89849470072929
61.06260197897407 76.94702262378406
0.564413738212529 78.40297673007323
16.72353867189029 87.9380559158906
67.72109700357055 28.07605390711081
69.62505878561225 55.39087774860992
6.461207461587365 7.838607998554844
81.42394488553488 13.15093904576831
77.57271444745282 96.99011231934249
81.29951122456512 95.97336966603109
30.84658323498822 98.4635122972864
98.41445540939375 51.68568194163045
49.36281524854687 0.8872497670196298
32.79892921527178 38.29859470981127
65.48988814124662 4.535710464682695
78.65010780374969 50.16708833030841
96.59082268164475 77.04235423922218
94.31447937610042 22.6681040677722
68.23267436673966 60.6959118055867
95.74687967308547 65.47424197265759
82.08778165565968 73.65955810278403
54.28835251360107 40.53890105529512
68.84583223342959 7.92224754425711
13.70681479872514 70.99194410233228
39.24095039963306 40.24169694705035
35.71941541446631 1.672102023093019
93.0826610801592 62.69434992181647
98.85535395540022 93.53650770990814
30.75844183459414 60.1076441939897
86.55198384798661 17.25120900091123
76.19196091097305 61.55494939186144
37.68693190043624 79.19028511498784
56.90055449902888 79.6100886276853
4.368076689474217 2.558608772381371
82.84299339645393 34.23695638720657
46.53752935840268 94.74708973770439
50.5662993396504 2.006821578013581
46.80701470604586 16.41866699409859
3.585551817142572 86.4888650506133
48.25782029795933 0.5088325167637379
59.37210161483671 69.76525917463262
17.59201286012601 53.19472900056028
79.17403585953024 80.81565986364448
76.32770271743345 44.2986199583778
72.53573738638673 79.49904464008904
18.63440116853996 12.48384520753945
28.73620709971845 81.13015899822157
23.86097917897381 78.26971377657577
49.78593385584452 89.6983942604879
31.4185257566331 65.68016131564795
46.83829191744733 37.07441678288016
70.8300602122716 74.83008087212443
14.1139756685999 5.702832250064005
39.66114652622785 64.73776031538652
63.53620388560719 50.45365666441651
1.618393182666535 33.6213237453899
90.42911597565667 76.22454327095035
97.39594570203172 22.75920860794266
18.87125689596185 86.11912144059889
0.2246701043505869 35.98182701674275
5.067804206276404 0.4405664509535483
69.27831793191504 51.12027779811012
96.4142884693414 73.50927625294457
76.27166831847352 56.52374387152393
10.79980813037997 47.00587183584293
76.46493710094244 41.19591558323628
59.1743022476843 19.35448681020049
85.38320156110544 32.42625445868806
7.314321079890791 85.53389944493988
41.17157252953513 97.79751744127095
53.27563738970513 54.04859978057714
60.37062539479388 72.41442374839717
19.52617921833966 47.98774073423793
65.85113970550469 0.4423126370316302
47.24576958802196 56.65486077343591
85.39652428034103 78.51082979514312
98.6601975442135 5.682674913456181
43.77361582647752 71.03228091688192
63.18740202011051 64.06025622562134
74.53939735271213 46.35099216646248
38.08131763209649 19.25413776314393
89.8281279936112 23.84967309467929
70.69726312860251 40.31825148784502
40.30956038351678 74.09367332215214
65.49075476022328 59.66048534198099
68.10218310208931 79.68723744424032
49.48506691012434 28.20023335389815
84.86847462573709 39.54794746723626
68.11337212937677 43.56608022593162
62.19430960492608 97.94887108862613
22.11569961834577 67.87808578755948
41.56328078355961 0.7811680301316617
9.589727742462449 78.76923089942127
84.35131919804425 4.928068375261216
68.52115479442078 5.739437594414075
81.30202126960866 93.78668017214271
24.74244200702773 95.44657025970766
63.50126375073026 90.96095881691922
0.8888597413235312 71.37234835774721
80.37092299107093 67.92001524124807
98.90191878773571 92.46481740459632
40.42503272008243 6.401876704175202
12.3604914812224 66.056300168991
66.48596358720668 49.51239887321292
85.00411336254642 27.87692504520295
6.75188745316017 44.95959298945085
68.58244875566433 54.99771243860806
68.50610330649873 98.65320464487836
5.474829695329552 89.71662373620569
5.320663702523863 55.95928444343004
59.27682119019351 54.70160430321186
4.913062540727107 95.06887661178068
28.23064674461493 54.6250617866198
60.26144669272221 12.42857177623006
34.73400715585427 36.18688357379591
23.64074623302642 11.26216934367459
4.456822649168587 67.76342588339575
38.43066487672759 51.19632364744926
92.05946707041113 36.57366501092584
13.08812925608933 3.00326734500421
52.99736069194199 77.79342199418024
97.00086930716864 90.4658769393919
46.41851922915053 52.3250408790709
35.90687902195643 15.04451104396596
74.8278260740741 98.81013251680501
24.76482215244621 13.93546059152801
2.666506447978041 38.15972394292437
27.43188363250489 76.5141543905081
2.634019901993717 79.20222957227448
31.71773845540969 85.01041802468013
55.14987979993056 21.65804257587752
75.20718449343526 74.77029344907751
98.36292808080256 7.494039487067401
60.76675610998952 28.26220467371622
48.44308995920284 10.20634734207154
3.66979339465071 37.73654575969844
94.42446090227212 31.49743756989223
65.17388642755736 24.98720925336639
85.63721772940552 35.70951310541297
14.37945260726208 98.28980686290738
61.13752480049154 31.10857785645334
79.02451248263928 62.50830079416995
36.75902640481566 92.69364880352795
89.69780612283971 65.54597179335732
2.637781847999201 10.58289617433928
40.66464553158706 15.36494269359718
92.4096550129309 80.36859173603219
32.69287454345226 99.97797576595843
42.46140860914667 81.09391934066664
85.58407633259998 10.29855177947506
41.26485491450592 84.66116644933352
95.43333161228693 91.15368419535473
28.41138736512357 4.337329621318374
45.42488857891914 64.85113073459998
67.01903392380737 85.99268733082431
18.63679320438875 31.15459353562402
73.77168159808912 92.86467607855367
19.29496641512564 56.53863954326421
66.96466501012178 55.08187776433915
7.317089546055341 21.94944673093881
66.36891312042896 41.1009872108171
16.18547500407643 14.01075966209812
82.74523508057412 23.20395436354451
53.64066685115151 18.73104338343852
73.65197116504409 84.32421627418391
91.35262182456268 41.41353900426486
50.20196075735612 84.07158747618183
65.54287117204446 35.42725805418384
45.05847794705941 36.4692125717853
53.75435974172884 59.15027900408676
71.92087857977442 76.69834050739254
83.39321208646432 78.60145951079966
58.04902672212096 36.30431143198244
77.76372283706155 7.538845267140923
63.16178382762402 1.658060800142708
66.73366291487027 25.64650986048916
67.8143285690529 1.420542603732823
12.51437829814742 33.42031641344857
22.86515905399372 45.90435407408717
56.84586889533344 71.24612736666363
4.327464260649705 51.10250614623044
78.36039955684181 46.92587119662858
83.76807135240483 72.87106329898434
54.91011016337268 43.32933061813345
81.4453682307023 87.18969842597674
5.189607412457675 9.671048541298523
47.11551927154031 53.86846310459012
26.22516743076672 56.52912139930906
7.036228535313425 31.76507655961713
80.36984495254292 19.7475528354671
33.21052498482543 77.81706159886933
91.19314902291019 58.53954328877614
1.603634053819133 96.94759226724584
6.25158859140612 39.50947146169819
12.61772662633513 67.03829672438135
85.1758228269954 5.61464562249105
84.37981141835722 57.8325193218669
44.42315821458617 86.76782459519002
19.72955501462068 9.516439659488322
11.80229723033473 67.74512320208656
52.97758978712909 98.83060487311076
96.04112305438082 66.47891399134252
69.79524942611123 13.61196923991479
82.73090902719493 3.630764687079356
16.96596786023414 3.383246013610652
68.92914835114608 69.25393158911081
38.37139214905014 0.5586798824818735
99.46652524441933 22.8647971406622
20.58086008062282 45.28438344471101
0.6374228665726955 33.26966605786784
45.71109502255133 63.82470977440367
31.35351803207773 28.76910600718105
83.88682109049198 39.04928929661838
36.86132340738109 54.54001126684081
16.96529695466452 91.81134954984216
68.39467112320854 14.8071258364745
70.83201053171696 7.574994094099429
59.85105001859048 66.05416340024814
18.21187460131987 54.13689469264301
38.27015563721336 21.24836192998222
38.97480120729068 2.689418535642623
44.93342276205934 47.89955704670983
88.47430175229846 16.23603909930295
40.1070129127066 97.74399101915262
16.01504298603606 62.0387998305434
64.86608530925876 56.89234833687836
15.24288115364168 44.49363541338117
91.71295510688573 98.17837043448742
88.57635683032677 52.55618259909084
43.15367874027673 4.498207098265516
24.4233883839753 42.42943951587693
47.74234319789173 27.43418041359793
7.051031667784513 45.98110280813275
21.24792082399147 24.13142999723941
25.33462731629605 65.82860097065569
91.24588591682772 26.93265885488582
86.51229267870991 35.08707595933797
88.25887250313559 4.744592373497682
82.53947118235322 26.01374337148543
2.415822785516216 69.76367318093777
36.14330147958254 44.07795574558002
62.02387503088565 21.78421751210881
95.02077429313286 19.80960023629502
98.43913326015041 52.79083128260718
19.40948357898493 4.821181000369316
99.0039449647962 46.20673675203281
9.099279637477611 17.03450218139452
61.75463588435676 14.10558108332517
50.98224766810416 93.55945236939765
50.79138117061648 68.98096648344192
58.28106748760538 11.09973002217245
85.98881770084094 93.43578419920672
52.78765852643284 56.00429563173449
92.31835505749596 62.03110046839573
80.88082960064445 80.13112087814005
46.59453829032117 38.11623461161332
39.59696677366583 46.08939061585344
82.48432283041114 60.31064490456907
47.80177155864681 16.69826838947806
66.66153022673241 17.0116370327862
98.84234696678804 38.3095068890661
30.41272079163345 24.31020255794508
2.797976982417912 41.93278408642764
58.80854220567218 53.66311978696272
2.481864768614486 57.1561064482563
66.73871588143263 62.62675174059282
85.90762557719138 12.2233020206657
88.29114795278358 77.58473895877979
90.40954087587691 82.88332689957078
85.80579883014357 45.51226031434946
40.15552673972507 13.38224184922252
51.1002587311248 5.842421066699027
49.8460046719011 90.7094622715732
96.71355464457785 36.16223978179399
7.837909809107755 29.8744914855355
27.54934019688933 98.9193345786454
35.20788965680078 44.62465972321692
92.93653332761163 57.2959309726087
20.84029179529772 37.63874008222592
67.09206448868956 58.79710762521167
62.69027114059907 85.84526124878492
50.94040710116348 89.60571414609099
75.0881127928731 31.15160750563759
17.61231317132373 16.97033804218071
56.57297075680177 4.459449980177719
87.41014815132587 86.64481507730227
16.69956865781815 15.06414712878429
56.22091024017254 57.79126224878164
19.96068544473378 51.74813856588771
53.07674969518633 45.38270938795169
49.10095150403945 12.24673286581821
41.05700382250614 19.32995301407317
5.841942295872696 23.61522137885805
65.81238016296882 39.22213852968579
99.16352392626253 9.501564850667474
11.17821552992042 34.80873331897373
41.40371706188161 24.86464238328919
76.61582117312608 92.2663650065528
97.42311469952587 56.23680650883683
55.04072624731519 70.61527808327347
66.35728948351898 79.29525101913777
32.71751653455613 70.57496909385729
56.2566574029188 95.10759399320304
23.72081646937696 95.66255967144009
93.20181654286773 93.80802072428031
17.6038451202432 24.39364008014262
29.5599028151871 17.55905335161705
71.03813939915776 3.667125094995477
94.82039951991435 92.57255240633573
6.189820526885536 67.39510525409153
74.66502456359918 6.68771217755621
73.09253637461589 4.315787669629085
75.64654174953711 94.95996253334678
83.65599930353692 68.165269302173
85.02340339916232 51.10085487181608
44.00240814155833 74.28372467288072
6.887226022915338 20.96706876577704
61.46590492750251 82.79250650152055
72.84595088519826 90.1934655434918
61.15026895949207 84.72509777447814
45.58434466236918 38.36135316623063
81.78487235253472 5.075995637535939
46.30365401999666 0.3618565385002023
28.04338455416748 74.72464649668926
97.93767350279202 34.47474955209773
71.22127609325706 9.573489217363477
69.83424735488227 59.61150726431952
79.9143574406871 56.0304079939758
67.18466333019676 27.21797668447954
39.68168578598014 83.59913670492737
29.38626807920637 58.45133420780662
65.06401341185685 7.720811408580921
36.35119623477706 9.889765957394911
73.63340414533823 62.8007696101139
71.30155532805681 53.1058905549587
75.75336405724254 27.8233429670089
68.34658145470887 74.1012601494552
65.2814676650606 44.11124131546268
52.4963511676236 73.52626710921999
26.75652042113065 57.50559597842494
42.68777632003692 96.95715563488949
77.56076144328406 74.96355417386266
97.88975854800665 80.16991153132436
31.44910429283089 67.50144567520023
49.34438194023356 39.58160850855219
66.32081227830712 38.21394368617938
60.46076756682892 25.3748749658772
25.76958723343266 15.48878247653064
87.22367842679088 32.29263703953882
48.60741234412983 41.52322913981956
57.6686669704145 82.99260392884844
7.277343382569145 24.83673713015006
92.83353534642208 43.01262202220195
8.485980184574423 22.14362054786867
56.52857555508955 29.61037781586061
70.84044697109577 96.58202933549605
52.04304978154772 3.142363545103795
51.85513883865802 70.70045962622596
45.99449156084027 47.90896181231042
90.01597228289133 50.77466488350294
74.08471058779229 99.54999532878327
4.086408735161942 73.59603387691729
45.50808267341701 67.6930167608004
10.63639669325663 10.03192937700416
51.39541194144945 71.8466239065976
9.972910030348125 68.069307872031
69.10197167913022 34.43012305253846
62.21710858137026 10.14036246569163
63.99152423442084 73.27564416773616
49.54003324231704 58.72176935248537
25.9780553950063 88.70741035618352
67.69827805686879 45.42518324586167
84.04054060531972 1.126989690558436
14.70031000737468 0.0741048361143008
2.309094420905277 31.88391963485975
94.68266096446732 73.00650316076671
9.083395148518145 21.25750113031793
22.78341144678293 25.19986800685981
6.406612617130722 88.22969041674675
79.270319470293 1.262885038617571
47.28368738805967 79.96165591630979
7.501039555935682 34.65054718699648
10.777658277589 36.94268351931471
30.33265367054561 41.34767020593704
46.64540580516137 55.89776018890544
59.48212688062235 47.11318329870569
47.61516866450983 47.00849044427434
71.88576767044835 7.642051131812262
7.911094449479514 41.72971014082241
41.54936268804503 18.30196896001089
98.45788542831079 82.9966985569951
68.19334983662176 27.1257270444423
43.43438910900932 94.17956198506596
49.74684068868429 30.02907960112258
52.8298005580445 90.21744350060199
85.2980967345252 49.21413427043922
88.53751162389352 38.18727874371471
74.70046131709246 89.11287963060039
70.24658185611248 51.58300770198585
70.93799453870194 92.34174402673975
84.49826173920583 33.01430803080039
21.85118015544491 12.50491569643015
28.22216538255159 29.79775191615446
47.81749801814431 93.07179596159926
38.53289524749592 73.78665073865854
90.10175828000612 56.72942298550453
0.4000756736356576 39.81663737415986
67.57040827138081 73.50610662837155
37.18981801478886 12.77428124293321
18.61976027506711 1.107902863059958
94.4578574581884 70.01893269230098
62.18646166313162 1.181410070112031
49.08094962653396 33.87096453300352
88.56674066681833 46.26211999129814
83.78419264082137 64.36518374056745
89.64250184042176 9.126068295677349
33.39542421896313 39.17394163560697
80.26715541945289 44.66946178973615
78.50155424841128 93.27915466810337
94.90740678172141 26.62814836774804
85.56455931279002 34.60597544079272
59.56432044619026 71.64297949711747
95.85853991183302 28.58401966566058
81.36093790650614 97.08539912784829
24.26833035642541 21.49027027480129
60.1479269496425 60.43287576149059
85.31028319230442 31.3486556551904
19.58910414066418 90.33813583546575
45.84214834929926 25.30674558834844
84.17539459905247 20.29983747396283
93.1429586217299 67.47806731731181
9.047275484247715 83.41624877252215
66.64316531711994 74.18515615982646
51.28352303309691 28.9952875592497
61.07580735478183 51.99898126650429
10.07981029774758 71.22312862661707
80.49745815124605 14.95493477062075
58.89617144855925 48.04163139329344
87.56513304193516 61.4621914748082
29.76590360486958 49.86472996934099
37.79774951927853 92.77476281175122
73.73843148846622 25.30042084228124
13.26806435389365 16.22596493371326
41.73391212729693 44.13814478197945
38.43178111692507 58.53926522062477
93.97895394432008 58.84359461295964
0.1138312851987739 26.68538455163863
54.73019156561617 23.48568998225732
26.40452308526601 24.45220611647674
45.23776324475734 96.39214176978572
29.66068617322369 22.72316295384957
8.196324362731037 82.80577992072412
86.13539576334723 82.68967452627641
84.77452967375338 21.16617753865964
1.678341001452252 62.78540983999488
79.61689317001102 36.12146671569349
5.89672505107476 52.18101469505167
60.80614500726413 77.97462411256122
48.1765045174702 81.7034167061525
76.36111470901476 83.03036462181548
12.37598344650486 53.41411688248584
49.97514848346638 63.15448674732191
88.96871567112954 91.057029986039
85.70469272668868 70.31148090500903
22.74196012691394 85.93962638294242
73.44335760593714 44.72453985917132
11.32604291772383 64.56516456031838
68.04989572653554 15.82012599929745
23.83423320645429 14.52583139442654
63.01643099054773 26.69680934161472
2.049164549778471 36.56068462532949
68.77702736163566 81.62389309168395
73.23061420439136 29.1625503780445
99.60347891680864 65.2763534205785
54.85719284972436 56.50527524743097
80.68588157854087 62.42292970288317
88.515521613045 97.59850698917234
96.53867739794548 56.83721225670892
1.333549472736998 64.63986727441544
17.66128080848636 31.57642339006921
21.57417150088672 61.63044221586841
74.63610903353424 77.44004654484847
55.55092405585563 22.77180061876156
58.3448810122369 48.94830328996708
87.53087504505886 79.07320685335453
38.66792962433635 33.76128107211394
77.71524499715646 20.90513611811476
91.7943888592918 32.30750663553629
86.58940979916015 72.35552289203829
46.49427101096952 4.104317733700603
12.30908113303068 69.76283838144295
8.493664754643678 64.30602891500244
57.76508929333994 16.4939911143196
10.00532679883815 36.37258351338473
88.80136453817003 28.91163601114889
35.39765607118894 58.96660060761569
48.23361018239429 26.45153060605831
54.67383115951363 49.07796956393366
64.98864294592973 80.72541197631573
52.60249057968885 74.62302839770875
26.57413052125813 53.68192360398649
80.35911885747768 83.89574044814233
3.84614554063748 94.79326122437826
93.66250956462272 13.02192403764342
60.51883585945098 93.58099332026453
6.051305587479341 92.5112305602218
2.240400086788907 9.619190648913767
58.98461688879304 30.81672553560448
92.59078572349381 81.42232716017982
15.37744980263669 22.62047896232702
16.47221107079067 83.21584052194852
51.74848422687325 75.25805694985377
20.26367814330392 47.13813348579749
1.599899494431033 18.42012835074865
93.23920840115416 60.55717439007111
14.71162009140047 49.15016158223319
40.91113935073451 14.21152094971551
18.18241041763421 27.34788002491663
95.51247995930841 40.27171741524205
37.1052244940761 13.81963689702037
2.650912206919823 23.18790457106008
81.25763728715545 10.57139926503389
53.07999148093258 66.75773125200323
13.09969056268466 35.00970857944159
72.4576104443324 44.32479298321901
52.72421077634472 32.54090773694183
99.8261995955238 38.00592892907902
68.93286230003314 83.62948541711266
87.16511202979544 82.9733872994279
66.77961927000445 98.66954894594123
39.20474733844192 82.62905035466363
32.85367200133614 97.8400798556483
63.2193076167702 96.32403279360035
79.58844300830211 77.11437452175589
10.5981371472018 94.62296159053855
66.4736972849003 86.90874853658899
34.51540396061878 9.735099840719766
80.93012587560725 53.36550249815258
47.29843252902025 99.64092999678287
28.2573234805604 69.64717257498444
48.66109221491732 73.23249408535716
47.56123080452601 50.65973117094664
19.14153788114598 77.33432719952418
82.36307930345023 98.7371596608308
47.25944403313019 0.6120075172562234
96.13149636276724 46.58654276290248
15.22427424217007 69.44443731064787
79.3665836141308 9.773616112409682
0.4720101050339242 32.21058099728499
40.02898539944687 50.52677717861919
14.75461843605265 12.23102843707153
44.69738016696235 1.981852714403308
45.05953165820458 40.45854075546359
55.96568785801771 79.13976665787206
63.05088421262461 99.51415330030346
66.56651812529122 56.02410367800451
63.64378163306604 78.17674181516455
76.64126539118915 59.74722320605652
28.61425990538775 17.03050784540963
27.85345316103708 22.99087672938496
14.28770181840554 58.7385317499271
71.46262298604194 35.79007541653817
12.29879848886385 63.99796612605861
26.03843002621852 8.530077424458538
28.68478624899349 22.32688260538637
31.70872946246731 87.88975739249035
85.64603331496511 60.89932290116739
27.67277316776691 16.50473585966038
34.47371504426491 48.67002824407948
77.7379032948467 60.09543757007597
18.35800631000179 63.63350271668077
98.65982179100416 14.72519167505433
43.62140182958716 96.92769368135754
64.25829099203183 86.96089844079607
31.00819526124584 0.1096850250990746
27.6514486375081 85.25854697748025
43.8693616246757 72.08783749062169
22.49831242690082 22.41150154281152
91.36513897417218 76.50284684199227
93.34940301743868 37.95653349403545
79.18559344909016 13.38292832472228
57.29422176722517 94.80671604886906
59.53684633753675 88.52385001507444
9.472975407504126 52.99656434990008
32.61438123842187 88.65635524611251
94.48727466848766 17.1107176047692
62.39488485055708 22.7813962069107
43.48862178307966 84.82771733441386
99.38691166522635 44.07321911588648
10.8836951329622 74.26335113705051
93.3744194626879 94.95602583176347
44.35422041534019 8.190155398891713
61.19226686488081 10.30884713586122
73.90814416766811 72.91081489867715
60.91616303483087 59.60457740095904
99.18278915288536 30.61363423383505
15.20497100579942 57.12331116950555
15.27961877382847 42.702817026364
29.24697774693006 89.25704344411741
17.05747364958163 13.46644487571933
55.18887057163397 92.51446143487617
22.92829706609359 9.041123041465648
81.19283203959286 41.88564564466733
31.9277397686504 30.60485829438132
37.56566921703926 68.05470145211905
73.50179348094396 77.46923644171434
96.43700533721396 29.56841879282682
99.97726170896729 80.10327164833188
83.88465397986397 9.830888647636584
82.02710073957257 34.91892775926929
69.80636769949561 16.47145756880506
59.35641123721989 98.5547007177183
51.35391989614975 0.09071572298994036
22.43337390978177 58.95783511525084
98.78387910377603 8.491652652198459
96.56677770736663 43.80268644366985
4.864182683971977 41.2308623610224
17.00632679289333 99.53864070576208
13.3213983268076 21.06138242933709
94.16842407639248 71.11850722364231
40.39745863345831 65.50015355447766
90.03492364141009 42.7171106673074
71.31877731490204 23.81183212643343
89.87307329587372 91.67014332968679
87.16249715036909 62.34383642523029
53.05410563938116 19.55772728915663
0.1898888805276635 51.69105797905449
13.08761464405724 17.20406830389469
88.62067869265807 25.64550979501109
58.5832226407707 79.46115949443436
42.78098169271792 49.74580293916615
48.00787706514046 75.84346169168369
52.85189890646763 76.74915196577952
3.665261391972993 83.15212990426708
29.42442211924768 63.60488580136417
2.541300922422757 42.98684664951853
48.54990748592661 61.97945903823479
56.76005177491514 6.048751183545712
36.52360492427517 50.91601601423601
65.27827284636926 18.20026901737147
29.29325746510814 34.79699525353448
99.62376177486598 49.05531859989131
27.80069368694315 31.74742309579346
98.88376391859978 78.50464800688785
5.452739543046464 43.06598013388194
27.10104596416918 2.669297732980214
94.1808384837875 86.85317063857607
33.05294088470161 71.48796962114622
64.31664750941779 61.41096729656861
58.4915371750579 64.84676684540699
79.40803532704255 78.94944054132229
16.50199190470378 16.93419885312168
40.96457761515423 37.93883529623776
76.99906400826093 8.300324141749856
70.8507489342764 16.2872609797713
85.25463801398726 59.88299139066368
65.8983396455636 70.03399842546419
48.12106469637206 63.69060621798744
32.43356557631304 34.51293532317339
77.76086044010073 70.07755854787574
1.663994037347038 88.60897173856983
99.07497862689802 69.06189103941922
31.95381413634863 49.75174409881321
12.96300629820125 24.24460306465743
82.03631170445887 68.93140468335346
1.374224784272914 24.9268062915162
51.78003263333924 90.41086945840452
10.41721252036373 15.78342504347015
0.718528075694058 90.2266434961511
8.196705006743858 8.478044561163321
91.95118786075761 34.5533159874627
45.28024780197028 66.65061383695885
80.25067245366188 40.34097305345173
49.60691059507068 1.851469388326158
60.86661760170066 66.23884749704008
56.68893788830835 16.36083048781747
51.38342439624737 6.864034147844154
13.02278885275179 39.6599579244191
6.377215393357996 84.95452656344011
49.95067781301607 54.52184297747119
67.13516473553719 24.56689345409147
97.26755033573988 44.82013161371515
97.57086508226978 59.28607299751678
76.11618859999696 70.94637268520223
76.24964680878223 32.66501223510447
32.87667256618411 84.76580723632611
30.10883457656593 37.59075605658912
13.76234600912637 76.66077363392425
40.74013320924163 94.91199845009282
84.29190699608471 99.03400152210098
19.30844739690014 75.36125825132362
62.31854628814494 95.77475385654512
95.23351896328694 41.31283440370388
52.03332074745341 80.20388404922232
98.41656002967973 79.31839428608446
43.863193646021 46.01944085985735
55.61114463186158 83.338761671971
29.73450699038109 80.71463888208912
55.97343869455512 66.26352118294983
36.61847237561133 4.400556526686874
10.45517407945892 99.50354961758573
49.48875108814496 10.40001776720503
67.67807341627331 29.83114972567994
37.44828202601376 51.06058955003054
61.4704766030885 17.98876413750376
35.85151063914593 2.716390883638614
82.94566554429633 70.91066188237198
53.49251706450499 80.96463857763048
81.76123603221542 7.818198015347432
15.50358572756707 83.41118026567604
65.06731420684859 76.80367867456151
67.77807391373887 22.50862812504037
28.58768203534321 15.9385964362117
97.01254432186727 71.46742405111519
29.86978646932684 48.15855619428763
0.6917809174833754 34.33251461987912
97.90210782247802 94.03108223574249
72.8871352419595 3.274703708879692
3.092456443997937 59.10344125584241
82.69587971776097 33.12542208667357
35.56630227622625 26.25949897428615
61.07237443184064 24.50456489271803
1.611457671314998 10.57721684194135
98.99678453591672 28.61014032966816
37.18791048468301 23.85860806379402
93.40349750976507 11.94017236012863
48.48084216908899 92.24233177203354
93.78304185996986 34.4308061564215
15.12024866815406 15.98882084193812
60.84156211542414 53.97844203938617
7.071907756351739 5.814102357119626
79.21862717286668 29.23450237320632
15.76091337476633 88.30141174750409
93.43123063017833 40.85932211664846
31.73658755608006 47.06312163469283
88.78308616606128 82.59965054062774
88.86562848746776 75.5998070936202
62.3220115487128 29.41397096506173
84.05692620102688 42.28755868351173
95.30997315020356 54.17372406430339
19.24743726611757 89.31663391483146
7.913005222415449 0.8921066077354466
81.72843751266576 17.33384035037752
73.55519208253455 57.25024637190975
77.39287695141097 76.77653511037653
79.57097854143258 58.81125948031544
93.72323414737114 39.78716399719534
15.25513597667046 35.07734553972939
1.810065399730671 25.91009667062121
25.36772072753295 36.91137837428883
18.09078784516605 77.22825090214563
97.37975359348557 36.82192943198119
25.07204204522393 31.9925683727523
68.35170880298438 82.69485601955354
50.39812818697781 61.37772547444767
98.8740721728841 87.96458014297519
59.66765399875731 56.7225075746276
75.88948766880566 52.11679782777959
14.20396765298869 64.10744726741241
32.54605310327837 67.63443972111601
63.38938271285201 29.53808055968695
63.87519485280445 48.38328632608263
27.54795604095569 61.3944975969879
21.39778734530393 92.52618256548203
32.90838507313384 30.25981954454123
18.90909577669066 51.62418332142722
71.44521740776709 79.75750671775849
18.68173060139739 97.27232886810569
1.016992340228561 66.52439823856753
63.09544199950496 21.94124006156915
38.99213178122495 11.74694352362531
84.55897543710155 74.82538538539167
32.3188392233741 15.98580012761157
82.13614338939186 41.28849605194188
77.49159707093908 28.49865119128609
52.27546227272938 60.81160893846225
87.53247537929627 36.64745332972029
70.03328011870346 72.00368985358939
55.09182184422234 53.54035594877651
58.4728352778093 88.72616950159369
17.29856896453336 63.36976484117993
42.11481190215433 31.16129614614798
39.83813193249966 88.21579337755526
6.413582593166796 15.30366662235387
97.29155935958335 79.20061417225405
53.5491404230508 46.32850177173844
90.53225852962917 70.28563816429083
3.787575259306991 65.96681236949222
25.27492686761051 83.3014897560175
71.86063653874528 62.09201987124158
30.07799245128463 7.863003231732071
9.696976920030485 91.58357481723621
43.81283178076922 44.17894546891513
38.85397627449603 28.83716773829925
62.63050146674207 90.42729844650644
18.10891270032145 17.85415419202796
57.77083075490428 53.50688291142663
69.54552987466684 6.086238520423387
26.49256946888046 61.29246030143344
54.22126364799964 64.06058946777185
50.33334629694274 6.693777324129258
36.57197042410196 34.05888373461232
58.57096641834224 2.581617933250687
62.82505910595722 66.00132480749654
35.00966190369591 24.50037064769651
54.25724273948926 80.39501539693251
83.38937001964146 28.81905586126435
37.44121501793251 80.31669487765954
81.77649033527312 36.89385317587133
62.08816306745014 55.76962448496269
61.02300657159125 40.40573609683175
86.7413193786286 70.54336003474924
61.61435721737348 43.25332474775356
43.0618592948184 22.63177859621844
8.943301007002173 9.329371513044199
48.64781125221735 25.43076380127027
57.59619504080812 69.22920088280424
13.05416536994744 5.846367779337268
74.67970749620115 47.41474874782256
24.10006427623017 62.92569690642885
86.91676558601387 67.79742780312709
26.10812928873258 54.61853515882166
49.89277814157888 8.542491548008487
21.84575179395963 11.44150676441133
84.73999340046193 2.862318893660029
30.45251004033046 43.3066569908596
48.90903898066053 62.95224234772373
23.62039173839419 69.39267552914708
75.37569034385331 45.76577083615017
50.36136204778148 35.69281736310541
40.07801703798829 91.04774610727108
94.682923747777 90.52331608553565
49.32498932303259 59.89752740065327
52.75150293649632 97.01298691041724
91.5133786078966 44.52531783014546
98.606252561134 33.47291594040282
71.23437753216616 4.71169756007003
74.02368066522907 27.14994846969253
96.46893764122395 10.01890542021339
13.9571419886851 87.04497145177776
85.44250214657806 57.96494014670415
17.53196223646611 12.56552466264567
8.75669221640427 73.74997976850392
78.20516392076104 45.75726968339281
78.63447069394597 25.50133265572479
9.403180069205129 97.37507127458682
98.09678989461693 4.774444115061683
67.28937896755794 71.30162915485083
45.46319795276675 18.94503277741384
47.91793605238954 65.53742240057977
79.27678335824193 64.23983352400899
69.04818994992689 57.00262009051971
84.42956356124125 72.00281079132687
46.9250180401449 95.80393829875857
89.70820944570606 55.65474303840842
42.98183680035818 30.51150629102052
21.63299271056531 73.68357969711656
80.95476903485131 8.463637611543673
4.14389803267507 95.79293542752417
39.0468855723371 12.82315327770588
63.11101066370149 15.75209737554157
69.46465636026058 11.77252434875397
19.68167678459569 59.33250828530152
72.02018185904286 21.7893327347425
64.66262559570157 25.91016276104924
7.030578326145036 26.66208034557095
33.5015303765854 87.71619903480646
35.56535540020552 0.6084488474766072
69.36414515661841 5.043239226099876
16.56612487104419 1.549572378841787
53.0682044258126 22.24996495173665
63.71952863297388 23.94195161163724
16.09854545335732 58.82616338944503
86.1168541440381 67.22980044600912
93.0506170425321 24.46514805461337
58.89569611035338 40.45925684488832
39.8602518203615 17.34537838205029
27.05344185095605 93.99876309951777
1.890275997418709 28.77367022055747
83.93747090960042 97.48442348932932
25.39264466987428 26.28386606489891
66.23599198240677 77.07658542905695
38.1255645306253 89.00643591129979
33.49952187426694 45.85805571311355
97.54752632293086 51.04895041214939
80.15812849688912 9.128620494855724
43.02183624136216 93.19962786966573
31.51229681581579 43.88996982028128
33.64568629542199 46.9860929164761
45.2963869744556 15.34406970293526
64.94865979521038 68.15495615564292
93.60179083556702 0.8359965208386928
18.41169672881232 23.65611892931658
77.78593700163832 52.90173082013794
96.98217439993437 30.55106207037762
92.85924554076485 19.8250811081837
85.02794571639608 81.15735229372906
95.02841386584551 49.09037704926979
1.424279813089209 7.735847760097735
65.73771575764437 37.3217342687564
90.65284298219095 81.6994619749595
39.93881110741992 9.093242292904073
87.09770797489431 75.02343233612324
60.44490199156415 79.97346630968038
52.58686146183273 48.05635586389641
45.12148726906478 93.49800491880855
35.68964542974285 6.003219316753835
86.74464371184153 25.57630888704626
91.82272539844396 75.40727358234891
28.15083306595374 86.93940113184908
14.95794939112161 79.63974043973373
81.399285222526 49.6371179358647
92.067523430218 71.73700709592828
58.32550078445726 69.92493006957487
42.44694949263591 7.28791319703132
69.82341327085389 67.21190726864734
49.24621912819178 44.3269301545493
90.10700348627923 83.98255682131239
46.38341013654752 9.819468223251535
38.15040201249496 37.6055958497271
22.05827567187501 49.3746793290618
36.18354392061615 35.06341087538407
30.87524731974544 1.115011052092778
80.33376922217231 64.29340079185324
52.03831374112823 93.26292340915961
50.5236954641061 95.47682287305192
73.63018694084367 85.4024841795878
46.53578955215745 80.94520388276787
13.52812551796167 51.60526370402202
22.16024638296788 2.416199272649519
54.28716528160253 13.29486171170748
3.59457131164585 14.31499664135474
10.90358298000798 95.69308873136416
36.51991914134386 68.23267037794342
10.00370790163474 25.73808905531104
67.99784606553516 85.73488250819574
36.85597955717969 24.91492040151782
64.60688093812428 5.174635476790766
62.93247093277635 5.371056512195997
2.412627543868326 62.08047452792223
79.1792513175094 11.56458275772677
27.10004010473738 43.33814504240764
95.85777846122092 3.427563878632987
9.491018887435585 64.74862829953274
64.63787983374174 77.89204177712807
8.141882985884093 16.28170234589535
79.13316923412756 18.37340404573553
84.26088903471422 81.81204781761322
95.41172979730386 55.30324706070555
13.67617489567788 73.83202755009107
99.87708996475924 99.44549217303029
35.45504964974034 48.42674661023203
28.52052943579037 11.49615524170552
12.3689900749412 19.24472004716374
87.10017211597915 22.79990760012555
27.82884380723858 35.84364331763837
7.233191894015895 64.47495927837262
68.92872083255435 72.15398914234032
18.11481497734469 21.59985817129426
57.56449582893783 0.9241650600272637
97.85370499631894 11.28710492615705
72.22829054133035 15.07517761996753
25.33098748591959 1.974984608209507
38.2320470491287 93.76915658672807
13.5113427660833 78.48797786063356
74.13631137235268 21.4208030530019
77.8759855429615 77.77605268016791
15.70356561015125 36.08709408162032
98.98593574716072 2.926929402676627
14.89724057585504 91.33946261308959
2.230183865311204 22.20427922373106
58.32257812940847 15.63803032837425
87.70205117193642 25.39159215553453
34.78101055891278 58.10074406559418
7.384990783943087 81.17920015375321
30.034751931346 83.54460317188655
57.96543753658954 60.05656366076953
6.599197632971705 60.73610768014149
34.05317124448177 84.86482556463932
76.55667456874353 71.90844692849615
78.61728539309767 35.70249441980298
49.24906871729947 47.97238358864747
46.07151936866306 5.913765375588422
8.985684345275132 54.01133173345185
79.45430798413089 95.94973417485157
8.993700153087977 38.18198206926488
80.54164535872847 52.35242809798452
36.05942673306764 70.89123962159137
0.02267111290286257 60.3792364948831
46.31414197627777 6.943597812053278
31.94966152654537 53.55150457862525
76.59887916264171 94.39334717627852
84.86131455003638 13.84705925565977
96.33340818323678 75.90724707232592
44.8237767900546 4.576992706520053
54.90319032583924 82.57662788749425
84.39131816562956 86.73507599863474
72.58810064087402 67.67668328375616
65.114058320558 75.72210980200309
14.12224138284974 65.31385203180275
78.84142035806714 30.23310139039835
34.04036284620594 86.75795004377419
79.81425369015768 16.58559269611338
94.75220549573388 63.98205482149248
81.88147034455615 33.86146964943997
82.15151137339338 86.14976157642214
1.842936809095294 80.91142954790232
92.28784288665747 20.68641341035289
48.75855492483161 78.59594285520393
59.60508435122329 96.29882430265756
11.24983740193685 75.28121867274103
33.38905449220658 63.76775312872883
20.10717146266352 5.65922111509868
74.34687466095258 28.95409534837807
63.61454777804961 37.48339438838818
71.64143659338298 19.96090761847044
83.35704529791401 24.13148284258993
16.21694321357429 98.79931672569685
15.9086552187734 81.38827444482281
0.721860764262837 21.08161036110107
75.42235891115033 5.962202656541626
79.51075830128516 88.47054546040476
28.56300697809396 14.84211410617537
86.63215180806885 47.37839449229378
0.4028409063034614 50.76038628237869
80.1676658726709 39.24198908936693
29.4782820414138 10.99898997460937
21.8010248186066 59.84263589436847
45.91446561822291 14.47007263310878
60.28630093228147 97.97752388235683
88.65580569800412 95.3499552837298
62.04778727653763 15.99409580298079
0.6213070325518223 38.74986930458208
63.70021073905944 74.29058583580454
13.4231034833827 53.3121945118342
37.67362291193531 88.03290007032841
29.3453512805451 99.59257722105693
91.66872137098284 81.83391759531561
71.71833484446373 64.96057388255745
81.36453354366415 44.99356226654172
1.390893932551784 14.4007198969713
14.79595968665124 9.358439325298491
98.88123316748121 91.30986782803045
86.85722995912631 56.20477233688194
82.07544999204873 14.13458506917848
48.53914305245742 95.19510205539285
21.37261776365796 31.900015671351
50.93356102024417 27.17280265714189
64.04609243541934 22.227635107811
19.71294885832383 29.6423934520824
15.90701626575548 3.580273320149251
7.32542333414704 82.23974919132215
28.07137611641627 47.27140825914373
18.67076362518228 71.15997323594263
89.59023868126367 73.49166912005489
66.93981740920103 96.44163860284257
15.37512492255812 80.53962081646726
22.68243236432875 10.85329346606247
29.37160116603243 7.043542556682494
46.58816663738995 68.95417298578839
18.81697566983037 46.004813919035
50.00022664952571 76.61230728615126
52.60631237506839 11.00893991423128
37.52972076504781 56.73582091954541
46.60044249575338 87.16411769204511
2.973905430764765 30.10090377753755
83.07206849363942 11.6049020948573
53.90777009682523 5.465501410120779
46.5057770199758 1.393198780534627
63.4883444040795 35.56623935616206
22.99495354494794 17.26515463611407
2.613365379354213 88.08528978055772
31.288918606842 78.12573048654052
9.900743658788887 6.289900624515237
37.03823348627567 16.7873665683576
82.56704444843527 68.0446920892706
86.8252654700085 53.28548618565779
5.549791693657611 99.46449187440153
34.33077096807089 32.50391255543246
28.16636498758144 52.75034502765233
36.78633188979167 2.151257319957704
44.03431720062159 28.8519266109207
72.29919434856723 61.10328993106873
12.70337330701195 6.840162322179028
60.30096447760467 0.1988491728900858
57.644686403561 18.28454995576514
16.79749029149078 0.522595543287405
44.84631156342452 51.62996945576377
96.12142525928141 87.09773885453683
19.72390660661854 86.74883356708141
68.34583344124289 49.57177144093443
43.71055079402427 69.02528810523398
55.79287824674962 42.81585117916595
82.36572581077672 76.56281431325257
49.22031460132553 42.45274111141084
70.88181431623306 78.77997189147371
16.06853155786112 79.70126870195368
72.77130351275252 64.79730237221364
13.01623743972132 36.83243308443647
57.75952662485543 65.65066951755246
70.9530444358882 47.75044590107491
90.71530316794936 73.30447779145798
36.0353144816573 59.81606784539665
94.93236523750929 59.25230803332103
50.85287425750475 23.72162192438645
49.22819069582776 88.76912271525717
98.13773666231377 54.6484096976694
62.78973032009131 13.89683795859422
74.80961906633925 9.724991791355418
8.288847126735538 69.32239317374794
18.70670269032531 64.66655808658538
62.02873183827271 33.04304310377938
71.75710725832003 40.46672628432677
94.51679003962415 84.81283785873781
73.88308921427098 34.56766391500602
23.109673739922 34.02620670946285
32.97318895461628 61.97502626981374
96.16822193926984 60.66261960587839
57.30653297414768 47.12275230336181
94.60277576655704 91.61244260801266
18.04484240731457 62.56589748231935
78.0245194740704 4.784271637411314
93.96036337010248 17.96578593330334
78.92818503834211 27.36669249868055
19.48083172403678 45.15143238551776
41.11018428115526 50.60739600361234
21.95937149665886 14.66034705937229
37.87285914633025 78.09487926194427
29.79301553129641 51.77333448515426
37.43992074083175 39.56926718382152
30.74910873237431 61.92950611520953
83.29366317904709 5.381405995305701
84.41007498849171 47.25208500217253
38.14778428850175 82.46302380223999
86.27832199340388 99.42073728967499
20.98761172740728 46.2817161759154
9.813346010972822 45.46186245753066
51.45619789267261 2.293666235869904
82.11571406349077 27.00890192454354
74.65306269750563 58.81184127941547
81.29641874057531 54.39920605508343
0.8597358597273507 80.50399434720826
85.87469013662779 73.18192004492433
98.51235548476413 10.40185814240808
27.65497745611818 53.68478407187669
35.48682760039088 63.54957796647299
83.00938380744844 53.72449868947292
19.19046757608711 99.07819739679456
69.17552548194804 21.3225402692463
5.664160664341311 42.00559480266855
61.95606097102918 26.55057172171609
34.42462600266442 46.35276232312724
78.83051481740223 22.66838467238694
32.52903430736812 22.35487229949711
84.41184699010944 31.95594184152738
92.25903706498558 38.20057809664696
6.783821435882705 12.53018762188069
61.69204176781792 65.47788985822214
25.01361816903514 94.44489116195703
50.2253729735824 60.39292739308906
61.50017988848475 25.53444337545355
80.76840131555831 60.19225155871924
36.92922355791695 47.309893271512
3.529710353550318 89.71493137355192
74.11816805170965 24.28388275086837
54.6180651892714 22.46068838098137
22.21345993009115 36.74013561650455
30.42242525205034 14.85247008887163
61.57581582476012 58.71058690907608
76.70672981330111 70.00236355144534
32.81186186325911 1.075861880092786
94.1637674260519 75.19377405217519
25.89297250770087 50.93547873428091
14.69589273171344 19.59888686613862
60.7822988308721 90.26246458693113
15.16159003765489 8.359854958739639
11.66352685108416 4.129027434808198
26.99604837675973 31.03430574579706
35.01859698152054 78.10230682570192
95.96512880177417 63.54833653402406
73.90947421723152 3.580496785001815
8.472443387116353 60.98305146967125
39.88136905502891 67.74665373287391
66.42820267429659 50.59357747716291
48.64169629816994 34.85954662584075
95.2104390203897 86.50404884119074
52.85913181284897 94.05460326770056
53.8626881132003 2.261170229183945
57.40526707672844 67.43083624426774
36.36422592996017 53.55424475412885
98.22419995254918 66.92142350528663
45.38468442055763 43.28510585377668
0.7428791156083366 25.79889697276716
3.066192324581807 64.00507104933688
6.87492828301448 23.78618009433629
34.22804579093041 23.66927083178228
20.48604527092404 58.82211088209998
65.17908075171924 21.06865351521211
65.96420668392176 76.05951546154265
1.504248354198363 49.43214190909784
63.594877163857 87.74151681309208
29.85588953503064 64.59054736867647
58.47588295999508 43.27841968146799
62.72561680701613 32.34816926371808
58.81445450061509 80.40958762070237
69.07195052329301 91.21912814068642
20.00693525454052 11.42059630384716
51.97790513314677 27.16389615107108
47.62792238595551 72.65274236940536
46.01016956348564 46.05898468694151
5.662165042695534 79.97441981889855
40.5430676780545 27.5772586081761
56.91364852602153 23.8576664358575
91.51135600336555 27.98610389377711
29.46315143717398 12.08944865996729
81.41846912078769 66.09539218290546
12.12886654212672 56.06311420585187
93.87424823342164 57.73481619168147
99.78471040182005 85.12286114558857
43.79515523616756 51.65528527396422
34.78786434328074 5.398264678965945
23.97472465546582 17.71282162183859
6.459849280989786 80.56422086234528
42.47007166089646 28.45944714795536
24.8440545650942 49.10170220240069
33.80092689604525 6.996227313744453
73.7696716405634 89.6494189253789
66.72081359427156 22.69507731424247
46.68824531956363 21.3111186782514
14.85703974948646 24.59646199621801
79.26440887884655 66.21472671729015
74.05625434032235 71.05626793253761
19.36374594784877 38.56626006534844
64.22788668916706 44.17053722276917
40.65563139870445 49.67148719463059
36.95085824543984 71.3516913901545
1.924738032447298 60.55501881304875
51.37174808603936 46.22112754471772
60.04866551773012 46.15697260667626
35.09738736789033 49.51647617797747
19.75986726626382 58.19588410286167
91.15998838167633 87.98787014316027
28.13790454256499 39.60047114533226
86.58154947659949 36.18335631930525
66.7528181757758 73.07377536622948
41.36678835827468 13.28470446417512
17.31480680510099 98.54393057632164
3.861660719052749 26.15538159248725
14.42722217220163 10.36521615567423
42.80135763182932 45.98781462585468
32.31688419640269 12.76898594594319
65.67239500368821 5.583678503579748
88.46250486641469 3.701682433512672
50.18577115073591 59.37025103595574
90.68049988098933 12.04355883612674
54.80902880638332 8.611425438718257
93.05482343046988 76.86123723189905
75.16790455141778 4.921413514295573
1.686473249066234 87.51727315695356
36.11852351993599 28.03397698368815
11.79388802499667 1.254215891178055
73.83438845223088 60.24649019069192
75.20877288207203 37.25199756943663
45.34766174629969 77.22582331706063
51.78363205666471 62.62457586947401
1.667696030952932 74.70459908985283
67.31157461927801 89.96476816444108
35.86086034192663 57.99957684051656
69.63220970464579 73.00105924416158
52.4860683683266 39.41056692369497
27.15648473000615 68.03918305875901
98.04417303065813 83.95039955348516
4.641734395337039 34.90437676932419
16.2464500142252 5.380620833463579
68.97112074096276 88.34076484467265
74.77560956409805 48.47909482855324
76.5900470330171 19.5348548426663
89.51811210821509 76.53281213221372
39.36627652315007 4.89921867315536
28.20641959610547 83.1789034452637
85.09886084440319 75.77604932619379
89.70489442389839 82.14723736906078
91.83608577633468 13.37659016405946
19.09656785830646 62.91999032133019
11.29919203774153 10.88792475487134
29.63926308632433 95.76624880547456
41.32150617594761 79.63002574723201
70.69715999016778 72.88606006524695
39.19490846669648 16.46639743183583
33.3952569275615 11.25497732813662
24.87933503175439 37.80870611532911
83.73046357376893 3.235574290083596
50.56165310122041 97.28454470847807
59.07815441999326 11.82159852592079
16.58031746474819 76.14029114885231
90.11421198579959 33.62976048315868
6.482353488389773 35.07903898999768
34.41013181293236 63.66278955247332
14.94343981230401 64.68701692808355
81.46014082918219 74.55021411569756
44.93164502495689 3.008266898318213
41.99205962211202 21.07134587731172
6.059995743186698 74.35428511035414
47.9225823230419 40.65175476745537
64.96925806440989 22.05347464975387
55.1980262656837 9.630404474604735
17.06532838756292 62.36848943322164
7.290802352649952 17.18925094999463
7.569711312557659 72.01428565388058
53.15980439131788 63.86578336490563
1.896577383716559 81.96639228020864
93.18278268691716 46.99981167604652
30.44869028103802 15.94017047949784
84.24653753853588 90.07617064279448
84.15544057466794 69.19670195645297
94.76079622025217 39.50387434929788
12.41033617269241 58.81230979883901
55.30250880177066 81.72875159251684
89.29126481933402 51.67587999192179
59.80714574469396 59.45611125035606
26.08004276410374 67.76198050606307
29.35165682933578 90.9128269515579
21.36994319856937 22.3201091963953
59.49710342287915 67.95420013787837
81.0471966464624 73.54615135309891
24.99332425063425 72.73337647610155
36.68252488244409 81.35902641420641
69.10494419098944 90.18417891829262
15.53600277871024 51.23822420298017
44.2037130659421 17.35211380986428
47.21126574619141 86.36563374400073
63.51847433980779 54.17652398853995
31.58244348699755 21.76178074998895
77.54889248810356 94.89500570397685
41.26659651766384 36.94949443256719
33.17441615921532 89.58879255867269
31.25513519044656 62.84512087163591
45.25934433815667 6.631694084388755
79.5084192360918 31.06466406450167
46.05975546706235 65.792643743062
54.46272028250591 58.33507621528558
39.02927942520223 8.604458058566888
74.59845718564279 85.94583774256161
58.70015031299626 59.27559179530333
82.64876907998018 79.44376005207218
42.26256190220585 15.6262985563723
30.364773666172 34.7253741189833
31.40461889393992 52.6345239748977
5.84894728665515 33.45389511668293
86.90700454266904 28.08727843348157
89.77379546676516 92.73445326012514
77.32757999292619 73.98413505895586
84.5265433354345 79.17845632558983
38.79263556507667 81.61302619031945
7.379484698689266 39.81859385522085
46.98110794858896 57.72169255248623
50.41901342510507 30.88534376659947
77.56178883909662 51.89129043659737
45.14655966289799 83.96918935458574
77.16082853366322 17.71577749797541
39.58607698206387 27.06248855572153
98.9113061630412 63.21178407888879
59.78773631726013 80.62686878330837
39.24945520512374 61.96507715332676
73.48029707106269 32.50133814167457
52.4414381643648 71.5078419747382
25.0615340145954 28.07827827200458
29.53123079657522 16.47652767740487
25.93041118269369 28.4465318001061
37.78004179299876 52.0598579159614
95.63113562773297 6.333404561709778
5.764687644853259 63.45173351444813
63.67150984683573 41.28433081578578
98.6479283287798 73.75347651033344
89.40107716530292 49.96291876445399
63.58315940379062 25.84236867003734
65.2383775243884 93.16180236587856
3.909030880374797 6.546682163399066
66.32158002041844 83.1308370544231
76.5343458749292 85.95519232940499
96.0634807926982 17.84189519058975
92.20162883728277 48.64214849910054
22.91991396000726 58.05097436998705
83.36333801493296 98.28740870584795
80.58429125216688 82.03284641919075
53.8043691318373 65.89407150244169
71.30482731719074 20.96424664743734
16.87138392452487 43.83406194961906
60.55290542902594 94.61975296409081
49.99625799536739 96.38824118039156
91.85800372906562 1.868070910402638
77.25127285892511 57.00772911298289
21.59456028631882 28.76534648138172
99.0615828308003 85.84802605922077
91.4103802516542 16.09202856838946
43.83472841960017 49.76210431822779
17.14996226240287 82.57646029814545
30.97806923441563 25.93301813953158
64.03448958189941 98.99110374558421
9.862231373809198 95.44405958336117
12.01991083106856 22.13238629918144
73.08065347034369 21.606081620293
26.75401136103451 35.84240869178431
31.8138529752111 70.21294974301014
5.59576446632121 25.45023498200272
82.24531967725883 93.25080987848123
98.84050413908501 23.79109581282401
31.75773021648277 38.41811143351774
21.12984827224804 36.68509303281889
48.21430149748577 76.85043135477571
27.15055462963856 80.23394171976335
93.51479013430422 82.07480400680791
27.88181130254645 78.52256556463529
9.109700006444998 84.53399714071078
95.91033298223151 77.86331972927171
54.54697172453855 44.41561033328574
60.20296121735895 35.7064616943325
6.402909637730968 36.15756280695135
43.34562926898246 46.93583220932464
0.7804175788717006 86.93482618524907
43.9697777812367 54.82601473722843
34.91671862348596 74.42985832444333
33.56252860430329 26.97512094511245
63.50964825152057 65.12585951570742
71.51010334505389 67.86476307753273
24.93796883345074 43.37092363543381
67.17659415880279 40.69895269849721
50.2146513538224 9.568279369286593
86.77331227570303 96.24099475903172
60.70692034177441 83.70046152979488
77.4168523888177 31.30384928270799
52.75000312291184 65.72663638446271
91.22217244989196 74.45293375791513
41.78829321830798 47.8364246219384
63.19435032422615 44.19712797261742
19.55946289529665 61.29132109713219
61.94687007291002 5.426740043608278
44.80282304423988 33.7883419193196
5.069858212202857 73.98747926464834
74.6319366308511 86.99523083407773
44.4059926412985 46.95781020422145
3.662922555066157 28.24596085613694
64.08483199821697 36.48070671370388
97.30955762064463 70.42666715957363
37.4547514871243 58.66263120161327
75.77557279808981 38.37380922592006
96.21346888074203 86.05141671909449
70.38040073492344 63.23039526976516
3.535713110439984 4.652734295473705
90.38045476759146 60.19005655326017
8.280583222770677 88.21819696336175
6.0443425629331 8.86258083199743
88.27592480501262 87.32344360185085
37.52843236143696 83.34789131772385
40.05277413648708 58.71833864291339
77.57899401711759 90.64678876204552
19.29708611248374 16.29328693302918
87.79746533966247 81.21766548159398
25.88619447175926 45.33933255513559
56.82767410649797 14.5851816325048
86.7896608176231 46.08069597172229
4.387256313955793 39.47022299181595
68.27940264469092 63.55647637355299
44.74817098280932 71.47660741709576
3.576311747510697 93.8083955857833
46.64736196105187 7.927177776952933
21.47201688359051 80.69964572164869
63.26220522942624 95.23599365277288
6.028162616805917 31.28742450071593
33.20021609324143 42.31763542522644
27.64284175123773 40.55823943513121
56.52488592959117 18.17068830624396
23.70182819236934 61.93301088272487
68.53601700821666 36.29135706142925
31.15148324499139 59.17747085453623
10.40806420101286 97.61187932433808
6.451057356946797 70.54863536649998
25.27560622537109 68.55970987992268
97.90950263721048 47.72617302580676
27.17630554740883 97.10898642577864
90.00512388086331 53.71392087850861
66.36802692389237 89.49380002216509
94.23183413031356 8.210968274950933
34.12803268013206 49.8112566766815
67.97600494579939 37.20995884114852
56.54973412508647 47.91440891124216
17.31815259881736 26.66160072869969
74.58148007045635 70.06731828831579
61.58717691843988 6.446157139740841
53.90621222457331 63.05001733230591
69.6741818975116 62.36512202549198
17.33212501097134 72.55800331454564
60.99023166181334 16.3269793999726
2.244039564349917 2.950635886661637
83.21419903744889 22.24138836234561
47.64299363504849 97.81463476147498
82.97132583388208 35.3324483248795
73.54483954611585 37.86832028656537
46.90020258725205 23.70736104821659
82.43461639108963 31.94435129550736
90.90137337772124 64.16994650041005
78.54122990829278 89.03398672360976
38.83920921494493 92.85481045877437
28.4426979041961 27.26985340102922
72.06612786211714 50.35623508135895
76.99344331328795 53.64982591937822
39.7604669820951 54.23965910292345
26.95163525681689 45.90251434684996
28.53016664672165 12.62664696491768
18.78056890317559 39.42498812350607
82.59350869650883 24.89906866964112
88.34642102927646 62.11069179851333
29.84701958368353 72.13951628955246
88.68747290108313 85.25978598569087
12.97745843813289 87.72013844561944
65.60583923579011 41.44447363901504
67.08635350152481 94.32079423528495
65.38286624437448 33.50013785253314
75.34841480739944 56.02449408241657
62.38267806800511 75.62851563490392
39.65028151942623 33.53319627747001
63.73455414177484 45.16248265368932
35.78234038962545 36.06684076096407
95.13120333461477 8.61369216278324
34.31263224528321 75.26171459767819
18.10696054613498 91.9829175759829
29.86345509326554 90.01718196595084
67.82653447089768 76.8308441097896
14.96635511170974 20.59811640452709
72.99202001139226 66.67140612781904
46.90681461977673 69.90671564237154
15.41995024237348 16.93891210188603
40.97016427885035 52.47579029778252
4.641665353925496 47.27825829226786
39.27055424411924 93.84610004562656
54.0091948165493 78.23552302427622
74.14103178947467 35.63355439613942
56.92521155429155 85.02828410700467
56.19293314100508 40.71649089001379
34.09990737019388 72.966440465669
63.78179479320725 70.00379967086667
99.81326019651685 13.27834386265073
48.45165597816541 83.45211755441706
36.85455638338147 99.32566857974018
81.52317402085751 6.731865945075882
90.46249679458735 3.110600093359128
47.56356842468015 70.66891524840368
47.82213937000751 36.82661787673386
54.79876186220493 4.792025299317677
15.00635005972064 52.27927574433703
59.01670466772526 81.42027920147676
0.4402950575728513 43.70974066047462
15.19704503498573 21.63125373184344
85.94057105268713 28.55252297912857
48.01196210719753 33.99536812342505
63.4301860512638 3.775873134070388
66.45936686306673 33.49140745269592
82.89674690330102 50.80786173645053
28.84591439350904 57.51244029004975
53.32623931972986 72.8299402293764
70.98981472345589 43.14093971710825
19.86552223315116 28.58183245159551
83.04813468100083 1.512817125576279
99.39320032354381 1.988482043596885
23.14054720352413 34.9945131172397
47.07781403667617 46.07426141636359
11.03209160127573 24.06705862159342
31.44109584276347 42.95617995150956
4.64346917375591 42.30707169064975
27.94731394837118 30.70413374280462
43.8281425400396 29.91299202984213
74.66846059347337 88.05285048399199
94.2918108149501 98.86411268885571
32.00761321196282 5.83324476671867
80.43573303538174 97.5765739007775
28.15701988846629 48.35000982801057
63.12439742677594 47.81101171054288
62.50878127985434 62.00295221126941
7.402093362512062 27.71869268142942
2.856954148425458 26.06418159073733
22.80000857542734 87.88222176247893
90.29788235126505 48.49013780797394
97.12018460421146 54.16157708469034
98.63953032481025 25.71956252781507
9.102520995658045 96.24245353863955
85.75527894604375 76.61043202420414
10.4670770749973 28.43293821936235
54.33355653180608 72.47940567525426
27.5945071932997 51.8449595553705
18.39930296233034 38.37707054318587
30.61072615276992 31.85981542230223
74.08580390799997 76.55698598906659
40.81216133101709 12.57296996260601
98.03290592288175 91.94313274486781
81.97282265462695 8.886196040644736
59.41637513135366 0.8123958144935987
4.518883202931857 70.76305184200729
63.83990579730445 13.69615160345153
15.87661967093917 24.54819774048714
67.80973317779828 25.34636568396697
69.91585360087045 94.9978994321348
56.66556235586031 77.49337953496327
49.72243910691028 87.83417612276067
82.24322593455904 51.66504504861815
40.92531503613108 55.53564706483012
34.63535102939593 94.39391658190438
29.6640863542187 28.39547796354815
28.19759597950805 41.47657706389673
8.433815292493771 13.3205806478007
55.13553210887185 73.40516806043702
56.90790688965249 30.55439859831507
63.17903309638996 40.34083333734176
54.10903926398436 57.28103060825168
88.30405781975445 14.19790450768175
80.86365696371861 4.649923908294503
38.92063698686271 50.29697984756744
88.33184562176827 7.585712962217366
52.93817165569038 52.92750598410684
36.45552635969111 58.80653999527418
4.621500830103664 36.04377027558184
54.00107712748714 1.191378315577365
27.67771267937437 42.44082852316281
30.88734051440841 42.20181510577277
24.35247169474272 61.06909455916858
58.64357223312886 96.38980036623731
0.09218861589215213 21.96042969854936
65.99385010824332 55.1502131403328
36.2830062836277 10.99054549562353
61.23469662256873 0.6897622187168767
35.18191129506734 84.99339753907834
15.46299315722954 66.68365154254228
27.61676177652113 77.50519062358848
71.45278757812258 63.08375326350087
19.11152511072415 42.28532271069634
33.88674548920878 4.8111010109817
75.53739002573811 40.54172134114587
72.68437885176232 84.88270040152183
99.6960563671559 15.1067850967827
15.69138155897118 31.41118572178432
20.40006373911494 1.734106793902832
95.18270109445602 46.04734648895192
78.57346719238839 98.57368831365066
78.49548995902325 84.6723720370543
69.88102267666397 42.98948085612862
76.4283624694648 42.26900465925353
75.06786008503398 66.31531943785774
18.02791427866735 49.67238152563332
25.681353708856 3.821542126558652
50.8540066543807 29.93769419558716
91.43784040008322 6.896165464043372
66.34272014778702 44.08442084375992
84.97220725735453 12.67283796062107
14.28265150742262 80.62347012280037
87.44064082081273 14.72066751144431
73.14253167033796 82.19118836356243
41.81091602425362 12.19531570329468
28.27676987408676 99.75792007713721
11.68231414584529 52.68266922690442
26.20773891714274 58.42997064291492
15.30254486781162 84.46953069836745
68.04343845752025 34.37250287631326
45.37403945738748 91.64930665782273
15.91882498251411 82.36173758411789
41.19531738777768 74.78702767998969
50.14080639343445 80.08894063060966
20.49643843333223 26.86716992678723
0.3606148992558947 14.27262941311467
55.62580320306652 28.27167657513149
19.89854026765001 46.14155003668198
39.56991279277317 49.59595982747179
4.310099982036611 57.68241828588037
38.83547909184494 38.4501171380819
63.29196758973734 94.14520438234463
77.43075044132185 40.7816382588301
7.809955776410397 65.14754844401143
14.37118395662114 73.01705320187148
19.17467793955541 72.69002759707588
16.31579173467874 27.09136196827609
97.17585427839288 12.1202646350577
14.39042447286772 40.80800416066083
54.50824397730336 83.51960455354347
28.10159525636239 8.283353231098841
37.29332405149143 49.16121038893299
15.08567696620865 60.40216055453931
28.64723892540761 19.19833456982364
22.06194191447488 21.48738093532516
53.85560024365297 68.74592664727538
83.59254675423547 82.64390485609243
45.5232538237312 94.52250077008887
27.10019217351204 65.22152319167762
62.75825368875156 16.77833714732481
60.73484018545465 62.48939378743269
48.02974606870418 12.04990920555301
16.75185716080877 36.18697342646701
0.5576936756149333 0.3044960596098633
46.14781299571556 61.82671825568416
18.99184789442335 57.53391485720697
78.36679931107902 19.08400224667824
0.7642972532125917 68.42198334494663
36.08054738626688 14.06644942849094
22.27165065150763 19.80331406581025
40.01438979479543 86.38316583439462
25.96124930241627 52.75273670234645
38.29668886438625 22.33943709708685
82.15976531882281 42.34642729134163
12.98819367771764 74.65211354238369
92.39927294293751 41.16687902089875
7.115972518969763 2.945732023682087
87.21858456970011 5.02681077033512
11.16956869473796 13.77013904086898
57.76563350318204 49.86118833126334
15.75899958504033 39.02253149129605
39.88206204520529 92.9340809978395
63.1705494575484 18.50835593137417
31.40217499683503 73.60207600540821
86.49163526901101 58.05527651996757
5.986738838881773 66.30841922568813
47.60059147168786 45.16332361576635
54.15635293729732 6.547449657861635
67.14983540935958 63.68491830914431
1.806084168068605 15.41504128708302
57.58544477315915 96.63884646754011
20.50933034179994 71.5867078041375
39.86154176478691 59.86387409598528
22.83406387081583 41.49600076911759
56.26054392293089 37.42580377780781
42.95939112770538 83.86954318409411
41.35938238330775 89.27749010756757
94.31335698298321 67.67853839019861
25.13069384137655 58.36030136177462
45.92477318054731 87.9693786530562
32.21370519003318 93.34755600912555
64.27046326842307 40.31208730182896
25.3199500619779 7.704200438994403
77.60560653802931 98.01809538593243
80.37259409800291 21.51318036904405
65.70725073277136 53.45800074830518
12.24114938777863 80.21914356822447
24.25847306983934 30.16568609944696
41.89979808303082 66.88320124973912
96.46360862963259 12.91258767451782
78.40816158068299 69.15434930606293
26.57672005309326 85.61696869436618
13.27008759787025 64.49998200631492
59.99520699113202 48.05388910590029
78.50168020632852 95.412700548852
74.16514659975407 36.95795267007193
54.87969452820162 66.05205427893179
11.66401393272187 9.865151773209721
45.53814760833942 56.2403014627
1.952275734928722 13.44957605681795
7.345364464964271 86.60330090067326
79.73636020938189 59.81766588263373
41.72195336529813 8.988911007557773
60.61206678641761 65.25341142110395
59.55036867779825 65.0498471843113
7.286782310593182 36.74390025830418
79.13764258213988 46.2779924456302
24.1195499408332 32.46528438746954
26.11559993827316 23.45518844363589
52.92412038136155 2.739675052306622
54.67404212518053 28.81930324708074
47.19540283280427 3.320661859820025
98.83443070619954 90.14769180989724
32.28837506584021 14.90803455305086
51.47852360621007 61.60598643832486
2.891664767026173 21.36040400306259
58.47341678809741 75.68093600117813
16.67086129236077 23.93578984523795
14.6459125371634 25.72366184461617
52.47505601887624 35.27349432117201
29.37115844646911 75.96338100117795
11.89231515790244 25.92707607488666
64.91389969276985 58.69755386332002
86.13552627985869 11.15218082847686
31.4519167008782 72.47242521105673
55.72220328859787 2.080444293736437
44.75406602123824 55.54005711343655
57.95448027216175 28.7895927209956
61.60159526373356 78.74464680802805
23.41185047529411 63.7811636283021
20.2659293653924 40.50543610031995
80.40686998134905 69.71840653728233
64.31580825937185 92.58620777409295
68.15809129911449 77.88268720202421
52.44354066705024 28.8044571787253
6.365093029101723 69.51455163501782
32.26673527686806 75.24851768653357
25.62563689418638 92.32498223673151
63.42922398510277 75.33701256971479
1.38877182515264 77.69727709885881
81.03126558381966 38.6184731243206
8.568888199723466 20.27920376835986
10.85043419584419 22.12768955798495
18.73340877130311 30.08754527719073
60.05595395983367 30.95148725712031
31.52900815886702 81.17531997629986
96.07184352145167 5.347030226407878
98.24884771943971 36.38702306867482
82.8585993873057 77.57575686524002
8.517289360284581 34.19005854756518
13.4094811783833 4.859231225836469
65.99339081665714 21.86815040405519
37.07494626686675 59.67464137125206
62.7119066449802 23.8055046423774
66.31108782479322 12.30003524424331
7.040119334654541 77.45340993621492
72.60754016798968 8.334525393455921
31.40996992843203 34.60707883949545
71.31619722791366 99.83231159666899
2.869220741339953 29.03777105852175
32.09984439520277 91.49921636426183
34.78790688198436 90.60331904250754
64.44829149912592 29.63252150466154
93.59263877239155 43.73111390342734
80.84585824204727 45.81992611150963
1.961474183185645 55.00415727127722
7.783247552777638 32.53210004013896
46.55495493959967 30.29121675370485
75.64496016508521 69.99990550704541
79.17434726966326 71.35587449614584
63.9323940043298 63.23752965180677
67.71012136633591 16.83301321222218
98.32952944403534 44.4415521955789
48.78058607583738 20.59313882812697
70.59869784492892 25.85326089467076
65.5905766078772 14.33245154480317
22.4908533464562 1.401158351899655
70.95117270777801 59.44035050978578
80.42508434496378 58.12036257256447
38.02355224926198 42.77935613208103
20.23465431629295 22.19838720188725
52.53883640630003 37.31021083056893
99.2214329466746 98.6441586781629
71.86261667412212 88.57402241470601
30.49603468666575 63.69993917519022
79.926266305231 45.62508285252191
42.22236239522419 86.56954710885213
51.34475009163342 69.78013726710384
56.26153246431416 36.36197151350871
24.99409728328282 67.62824062215391
62.37433150355515 67.17363261591152
11.4141351508158 30.95812199241239
42.51727991954235 39.32152179814034
43.2754837459791 50.69741924426369
32.63887116718616 92.34162347857433
45.73032460760205 2.19205155657159
99.26691914651974 12.43053528887767
49.64643481153728 41.48450718655609
90.54859884219992 95.53471150840083
27.65315652532716 33.96566725531324
60.06271386876909 81.60080691887956
4.917873638902448 6.338025029155325
87.70648332744464 45.60111318831551
46.12888556168007 28.35043670522303
2.099021314312696 51.1082292543464
82.18607345542981 0.8655986289668058
37.61549876123168 33.93105647617442
43.6910310879196 16.42981101109785
49.29381079174235 26.29689261657317
2.127096489633401 72.80806484496834
35.16528632703619 13.45184205962811
58.56377017548932 71.84335131683736
89.17465447523846 18.16617814317686
47.96777289850055 29.22155272299811
94.03667189058331 38.72744280116417
51.63425102771424 16.66528767079587
23.23462791417946 31.92442584409702
30.06165816001254 30.04447776661543
93.56341869484147 69.38629783839436
69.94580112735851 93.92407894663704
29.46782724461185 13.18988726533228
25.3195643674881 4.832663614685258
39.94133975991443 14.50914885469692
48.24963548385602 3.514571444973657
64.35252053112175 69.03366715858755
94.09610701734942 47.53029058548477
99.43292482846051 18.00495662728361
96.85752969057879 92.3896327431074
76.62293218181156 90.14561149585113
47.16647161312927 26.60791953318579
11.36062461057589 61.43213820004811
31.9849914854411 79.13388590603027
4.526057517090107 25.29207386162525
18.45398935503873 33.30702042129551
1.86388249502591 8.67146928499198
58.11443276927193 66.66380061607197
53.88613705960375 43.54522262736869
95.54267867312782 95.3242605118165
99.14191805179028 16.96803906624152
57.35765153577518 24.91612228032895
52.91525944526796 70.61443077731893
3.48520019532212 53.57186605029129
97.78525056065482 14.23625849017748
47.59016634057248 30.19582661457656
56.4736827027882 61.64095414940121
88.71156291105537 44.04178363221846
49.97287693480418 31.86364028354023
41.23473235293984 4.706761034647568
79.63280637343128 15.57767450424504
7.70283165446465 18.24269376107015
29.59888129005626 19.68592885387115
20.00313450082684 17.05735883106765
85.47378380065285 33.50503874874259
48.67719165843522 70.68984225614075
48.17201241642829 91.20702292662396
71.91254304316269 10.389006091981
93.3824165198042 44.80514409444783
44.06625662526472 75.39787895784806
48.41846182633891 67.6337793998903
81.97783356984135 29.8948216549098
56.243582177162 46.82451924941962
90.24836321981023 57.92980430735847
25.33694636199444 87.08887476975575
16.23887758613843 21.91239009336052
73.83892712271621 98.37378257201773
29.99575558971229 87.29148910194898
70.10872403917529 34.58404050606829
69.83253579858679 27.91166872734909
58.39625740314305 98.23636782928365
26.44677474794115 82.986027240927
16.954161999759 90.77900952626733
93.8981544603498 93.09706787798726
7.812706838296098 49.49175605080816
13.63208126545718 55.32476637962657
19.32351505210625 80.24204972918299
19.43097372158244 32.83835639422393
25.69998683617502 57.46112574821714
42.20774092888964 95.96728258186378
87.55400363551333 55.30247244744978
66.66686031223013 19.8744451122732
96.42503305937957 33.51655778223748
27.77888783549826 6.375351554934239
37.72866426191597 73.08729262478917
71.68286842305042 1.915105868248077
17.6200114606927 9.852682495576818
18.02106316781861 57.94903139565654
27.80705626960517 57.53584883213861
75.6691785399982 67.14570083471479
50.96757989177303 82.05619108654581
31.87495200197559 61.99760816635408
55.39447278398874 72.39553731697045
71.80180453620956 33.90028326037606
78.16822450421785 33.53339851970426
39.69542409190129 47.83260777693725
85.66398896789325 97.7297290625371
71.73752543415971 84.4139395247405
42.51666503407031 0.4648742988038847
53.34596539436225 10.19006712005848
62.13244940779638 0.0942958191121458
15.88299265520328 34.19852619860423
80.15118016879987 85.75825371992656
5.184553569701091 17.07059490222395
80.99919187845549 83.0638280667219
15.87681891031966 99.7885572617278
91.45989816484757 94.00582874278824
54.97039589940509 63.25053990465208
57.25851948635624 48.8859465748093
61.05855354918125 63.50949798212525
46.509885469693 48.83767002747223
28.87805774545107 35.77370446928381
69.26169687699246 50.04560302278014
69.17833433196843 3.988243848656293
2.008044943428349 24.0562847394128
23.36937056464673 38.6857892546293
62.62522392327622 78.46457074875569
8.814398985493947 57.76227004690999
92.13927674308009 83.51419802108526
63.93466975062572 19.34665084140766
54.40011054020783 10.40051985543401
63.62861910194853 8.946635411650972
95.82878122744447 81.97995652567829
29.71372355875726 98.5895941268745
84.37354560727499 87.89365298541016
17.93912960836711 44.00147290029651
75.65389847212272 34.36602756852376
87.32633472388956 99.05289372274962
20.39715885538439 10.32766320063272
21.71761109187859 86.03278084693916
16.02871283572788 91.14838472772412
5.837755180727728 41.02788557688977
77.17538844388397 66.24926456825695
77.54777336130452 14.91795803352727
90.59968308442663 19.77472755729873
53.30426407525006 40.84377132222661
57.65936776034212 3.079341463328452
28.15735780539508 26.18267148023163
25.38199338495465 99.1719204805878
78.62508379168055 63.38328634929063
38.15687515377815 40.58799470395559
7.63221167421743 10.52601342463559
59.10007652363738 92.43549214570936
41.752145921531 85.61482642610143
13.1410052079353 65.4263508000343
2.8870110995833 36.0256576048429
46.19118874354891 12.68535244125143
36.19421658279704 41.99305331986719
71.82429378437686 46.11984220507552
59.07015602230161 28.94579947595787
94.68587787846609 13.37016908641458
39.21810911369994 57.94885890092146
41.89329027306954 11.17778601586935
39.23853995304838 75.57005497446738
61.06407639096051 42.30291822409035
38.23472811688192 75.969088328436
40.47737689205792 56.47776126720419
45.61202496573177 82.96133268850575
86.13944211530323 54.16707279274553
13.89097911390994 91.65259404621777
92.83343969194939 84.29905879546411
94.32668000901047 53.89384391463182
35.02793973339202 39.78225814583146
98.00354221063414 87.28612690680161
91.94701174193867 89.73640453554295
6.783422390285388 63.55450488848016
84.57249159622066 60.72006991090538
94.76496887432816 28.55560060109806
4.56742108793066 91.28335756669125
62.03067907322498 86.6980673611757
78.17551539365482 64.32633376088121
27.26516312829782 56.55437416908575
76.65394878025431 79.46697947501146
2.084807635870829 1.081322925427767
74.29081843955593 0.6828026082282743
8.899972664464258 24.0591547059875
33.2347166416556 24.081394823196
41.55616179922715 92.11698475368583
30.52068478212657 18.08982054324836
54.58054185992085 55.45600749566446
70.69899579810806 84.69726081680028
66.073466010744 46.74868982275068
99.04346462348589 21.86277595370357
64.3052580499153 9.780285392881309
62.23175498974568 31.29974040540669
74.19295252307398 80.99471239174532
75.84498944447101 51.02141859090095
62.79431332748756 48.77486800863753
61.00353786229937 86.66642172826027
16.85293238522847 81.63873608748543
22.02925878946627 65.50136615552765
8.182742001033619 83.9346517663154
53.43801966393955 58.09345793796576
39.03634659749898 45.25510356603863
0.4533651957948983 52.5938934730833
49.4096438619049 79.38147606081152
89.56377761687531 70.57981126683482
91.14501150100726 97.27149588494949
62.48624103513709 64.87642639355572
7.28576251606038 68.88170622834436
24.93964162974633 35.15985368704255
51.85773278514797 43.43505901232525
49.90671102057701 56.60323497214835
61.6829198386051 49.01090423020102
40.83621029996372 59.49111448590519
51.08197946220802 96.35129357161574
59.38150018009398 61.24084722068652
30.89549337648743 68.3354521154902
49.75691612826387 48.87778621332602
12.17772824147051 85.17692548438691
45.98216774083504 76.20058557930827
91.7249427494511 64.97477070249955
8.338515705288753 70.35349956794217
21.18403421408106 79.71645339829894
18.6778063852034 87.16375677085308
86.89739653471577 8.935089217095124
61.39564922126931 79.79691598775943
62.10151516561788 47.98256837181759
72.558858622369 28.33879544810279
76.51372338127236 11.95447483641625
4.634123326530966 10.61135241097306
49.72731085747623 25.26987029781887
94.85529471088384 61.99457266676438
26.63787120113572 12.73374396351564
80.38874018949288 86.8215070991168
98.28616328616363 61.19520740727981
31.53338446937244 63.7822147078357
5.992497752774313 26.43683421267153
2.335742299504219 96.19455688364351
97.80638962432927 89.58140458848585
59.68683770899131 62.24479292119818
2.474475793787391 39.18530682649283
43.08815905109896 73.78878666035548
84.39269722279056 30.88994863976303
45.4077455611822 52.49471928630648
59.30036171087026 37.64923969495167
56.76212207021609 7.951327844012198
64.67180357376705 37.40507605697765
85.71864478992114 63.87397883272529
10.31536479332265 43.72167907655119
57.49677292192101 29.65723751851752
97.92851203951739 74.45363619526654
0.9979466660195141 11.51150667947583
68.62837676405292 33.48211612523624
5.464610813663534 87.62463823915721
82.87698048238661 2.586898952668389
41.08873173304524 21.62358981158793
82.84196381718517 85.35373377815239
1.183261880312384 76.56692374997711
18.58656553064666 53.21365084832709
2.666500250604165 97.24808930701202
26.49392441054357 50.03622116515063
55.62267611148619 0.9836071790266524
69.02995138255372 64.40050987141113
93.1276950391308 59.48387094448351
21.64518166436897 64.4653895452531
8.816512466635551 95.17112884955043
35.21836758721796 16.48979164602851
8.178744961938298 93.06510058707214
26.59472798453199 11.64542428172806
91.69282837449234 31.14005546489416
97.66712509786259 1.107223705641775
95.54801287176394 56.39959409713683
22.8688670232974 14.05630345272933
82.19461235683997 24.06757511523036
80.75863134996457 84.9500449977017
47.17852821356047 39.88401364781935
87.10991690201838 0.1098397309128055
70.98018607367906 89.12495978748767
83.68898151546571 21.26362413229521
92.75801842967701 98.08288557212433
14.82001853005458 6.536026567998009
23.62005553956697 22.44106302126111
49.44816532024099 67.88420433124742
46.1823806730169 17.18340337776356
89.13279245175478 88.98523114903583
99.34321834081234 51.15382400504722
69.97477638394597 92.85649511560142
44.64613635493964 98.1637314293109
58.21970162441085 4.907753397800048
74.65097554323782 75.65306111882164
12.30755072198654 61.95345637865709
51.08585644506226 22.72585054400216
95.50554880151115 51.90403139376298
48.9821349245356 55.99083018409635
31.7585774896935 26.63857436632144
89.53829857180941 16.51564047772025
18.27688064483939 79.99650730448566
85.98618103712737 27.5142614745479
83.13354572207584 13.7456049437817
67.59149551822647 31.64468845117356
9.100553932810719 46.35796588981113
34.40358608299042 19.15111662725268
62.45774918230995 12.04142708851823
22.1902777773807 5.313672645544216
96.10071831468018 74.75326183548755
14.13870583383803 29.05759218288803
1.36371246791525 20.23056082542899
96.76461705922583 98.25561839672727
0.7345147145709598 15.29909531470642
37.52975355128764 5.057207944541166
45.44478358920415 13.49315743630172
10.40745391299706 61.00952692775177
92.05229326634321 67.82658315242632
65.97660200662234 96.95677546071217
34.69494658566681 7.58316392075871
22.18708066483332 71.87636722937765
2.885494448248797 3.80977019802766
46.85067238503165 62.56002266612037
62.2188589206647 68.97099177337113
2.774976009322331 83.70486537813147
86.63939576971447 37.27597207366381
0.3878873257153694 59.32782650819277
19.51231124190653 31.77708710926472
98.36237012877291 69.93514626536896
93.84923876016059 50.37896544314281
95.77385136196774 10.77303083067931
56.15422515815531 21.86870312731691
10.71126659502787 41.92318989776817
84.16858283682089 83.72333483134501
0.2886690985696182 64.43723777603108
23.57607806592706 4.133309888808205
36.83136412903919 35.92755963282922
42.786063664521 98.74817975610028
34.1027922291696 35.30705979084678
95.53057692312689 25.66617885403037
26.89685250643193 62.29983469953226
71.2590873110161 26.71211587106342
64.99463703939334 63.38186173549892
43.61014754438031 67.06071677904698
14.29162708205519 22.3777690111694
65.42343544155666 56.00900596727113
79.96939226370786 68.77164767829059
16.56699343595648 53.18098865146222
56.18372611874425 34.09931550771874
3.720197940379607 23.31715391876023
42.08860877621225 22.1358941042476
3.674066460700445 79.6454141289492
14.05110632620376 36.90790004232918
24.03783641967826 18.76812626504857
16.3428074713365 47.56620665865069
74.87499476606598 35.01028021264544
41.74230868982374 38.61934881030481
97.64067974291808 5.685916450800415
98.51423991199847 57.60634029709284
23.89604311180671 0.2683104240269136
6.445301145082858 19.98731328428434
22.2623218330579 32.47434307991691
94.406552854051 44.4002768603661
2.596721831308324 89.16961864743271
69.72121043602823 7.090141149885223
75.81816570599803 13.61401250165854
74.45369998296958 65.47912676838536
62.9000447886374 77.41430155186613
36.29945253847291 19.04432898639393
94.38033261270033 95.26560569797805
6.685511819641942 72.6123034628353
71.89221799643805 27.56223796106286
55.95885320605057 89.64743727671906
62.16849124022068 46.0934018356855
54.42385502822425 37.38213630073697
21.35024677104444 98.64517922341867
77.69979727513807 79.64131107660744
75.47549317425809 83.40234795152783
61.88459036952694 66.38882901370596
27.19480740371344 83.58884890366872
17.16405358264211 27.73238308273842
85.70794712364946 19.23313908981797
40.32089060322313 57.67906072532853
75.07951042841314 70.97511560646133
50.9023338708314 56.18676372504399
67.54945769357988 74.64933911410236
90.20915011758024 67.39672800787844
58.61308671474909 23.16219044599527
18.4422560367836 35.52600979819729
18.70959489960253 3.990813617456925
94.84806161276514 96.16880843604027
9.869160846854422 57.45545012410771
76.99238064024252 4.477912738408365
38.38829755345611 18.37784762869306
25.8370905506548 62.18282115470964
44.48614257709935 94.32906407329921
8.422690390553329 40.19224616918542
49.465630667575 13.27020455825582
77.09258078773651 11.17912666570652
41.74087993104556 69.03173205584979
67.05447873418156 10.26439230434256
59.98844322027551 63.26222203690589
99.81433992572687 93.0174759986264
30.58444397493806 28.0246301262582
80.79925830639995 16.91446840168607
74.28493945429936 8.843058140104667
25.81184671551491 22.44759196333235
74.59581594304814 39.91215453826923
99.86604321925392 46.89826134775947
70.38983866439737 75.85005335965194
57.11559764660647 35.80017222293795
68.64898924739877 57.87385735343043
37.26697454658295 18.58994669680368
71.63668841653899 25.67657064397543
3.47451646388449 25.16436812336863
61.46106121908136 94.09016320363729
5.683680572712317 72.21968532546663
82.06937036320603 1.936157149811416
52.46817762744556 18.65383041566665
93.85388195907896 30.5453788146527
97.53611610008133 57.26597996249497
27.95421067509682 84.24238440644005
73.79662336227614 40.59876068292336
50.78358883469327 38.62202424702406
72.94823310378509 74.74017878813075
55.73760109088477 87.95447003365135
91.11855345591412 83.75615944807215
21.90099512661492 68.97327625303853
72.42917511368566 77.60673367720337
36.34689451199062 26.96159328703376
39.36259912061744 0.4863416302537352
48.35910592934112 22.56706947901354
16.07418106312543 37.0898938054294
78.33072207977645 74.13662362539314
68.20461569796338 66.47634056677477
26.59849311453361 81.89509774788895
78.290833424971 43.57798174723005
64.57433390824455 54.02727760126915
35.73636028259838 51.37785034886696
21.77883655141644 41.48707929825478
43.50878723464643 89.5008573825952
75.67098470947363 59.35130271529775
87.13325399461691 51.38403263449793
6.699175073040853 76.43198037113122
98.33447585486877 1.994292898254677
75.08703923377173 26.96644718825471
8.036401276080804 26.85951709182341
2.906523391535089 8.629432372742542
6.198153611275266 21.78792832247074
41.10273787303928 3.655222653932641
76.00267468553736 10.96221721152622
48.16714702387083 66.5794970124745
38.73814014197809 1.629774215221871
62.39079107776267 79.51718589782699
41.8879148354791 77.52903264285159
11.79771426831676 42.14020055274685
94.09339985901534 24.59108602156788
79.59842723939578 28.23863896073771
86.14272222347337 57.06395580665753
37.50651862671609 89.89426333026258
53.53780690857901 88.23202236270163
21.77883058979385 76.53554087109163
90.76670753188233 6.049038139634758
25.93426179841648 78.85634165702977
40.90579219037269 54.44631413881662
15.30579415114495 90.41920211933237
48.66892718622763 50.67510759810568
60.6067458336122 85.58473624733291
32.42282583244796 23.42505552370604
79.13650486150863 56.77759824747699
13.09667775546383 77.48922839856297
30.84493259082126 84.28386273223474
32.99270758477078 49.82621092562378
58.3241979157385 58.28746317345411
64.69261077801815 8.754410350524921
43.02729694083254 31.6468235005326
65.61416730545565 17.18734311291393
33.27839811209317 75.75498646053815
32.00906710483201 86.78789745424692
33.51533909993756 48.99047015367562
16.12429132203159 40.02716489890432
82.61389449586011 21.37771856570754
44.85157508896382 29.51632954470703
86.14526280498558 30.73072818483339
97.52403435718452 13.17990123878823
12.0853000492698 89.32197244438672
11.97939099128719 71.56254055201751
88.73834293882305 94.26804210836616
40.89241446779862 11.61541108185382
92.92179621388424 89.3041588229834
75.75750259633477 48.9086501436256
88.2057116545265 83.45106503502598
23.06985181989006 91.84393331099537
34.23690202251905 12.87054601624135
34.63600065110601 31.48981464945164
83.12618542290828 42.91919722226168
37.94624438138702 28.3173307827765
25.50809831990389 40.58599172511855
81.63034990992698 30.89348897352988
24.87201985420187 29.06867186990929
22.90827756598159 15.13573372417153
26.13875845699053 71.59365554195635
28.81187739234599 68.10491510358246
30.10372519749555 62.75111010899685
69.49110750487296 42.00860313836856
99.77731422860886 88.55944652564376
68.74529852197533 13.79430421327485
67.67859827731256 42.60704142562858
38.27582842173695 34.75940942158177
36.06694244771187 64.42108051512541
37.65987575607163 1.404171929564272
76.60199630018877 96.50670044863971
67.62820424847686 75.62644057227482
42.77931964636186 10.6652802855633
60.9739532887464 80.87723626405779
11.7431331311073 92.12081750910731
86.73451483486197 84.85717867228969
20.11159341329851 65.88672155217742
17.25111060046551 66.16027407663553
61.09898010162524 68.9310887463342
52.59195701069163 13.9310402414908
86.34640204531112 63.08934096710508
94.61497588824056 76.29631792746092
40.63655676688045 96.82305127159165
35.83540913688885 84.10957551661518
66.6041268984294 65.56830562984302
1.675929856989381 90.7926828796809
65.42400364794248 89.93765537124452
67.47589908563549 23.52202478757767
64.53019200592716 20.24155780798467
91.51716597866815 17.10726644197414
57.64265620780539 8.597558345770032
26.44706511989181 66.03728308959423
69.85649966827371 19.3192646268706
65.9804590910453 56.91220334317966
76.87446272066353 62.55254071699616
4.149879341412748 77.64655904639636
36.16100483251142 93.61464733506946
81.89228514133728 70.80268018715726
51.38386058738493 44.35179628930715
86.3675952217161 74.2457508328658
67.13170572533552 93.24800179753417
33.12615758744682 29.15202919703201
64.80381420525346 69.97162886569211
53.74247100631946 4.40753009764147
34.34170200544959 27.68310941431903
4.163792513918996 55.57889380371035
23.91850043778008 16.65721943479216
33.97433848426299 40.03275227165899
50.55497009122308 24.65849604914142
6.32748595293875 53.20033424649981
97.94878888240987 60.21692857692483
68.84857420201224 76.98439310612784
69.86543424809614 97.17505064928727
6.425011500468723 55.80230194841567
82.27761309657438 92.17333947910245
63.47666732617307 14.72323419039377
42.29831977296237 48.79246417611581
38.4798616294738 5.549890710716707
20.68814418651439 23.14219693409074
86.43078445576447 33.99070110557254
40.75178854436734 8.483143964823652
39.53432172063464 98.64492199617209
4.572849668264217 37.20686763780985
89.17156247813828 67.71490822740449
68.26186079418619 28.94982859026061
65.9095049427777 86.02826800868266
11.55286327499198 45.22873995213939
77.32981083734832 69.08582370877498
5.459882488326718 36.65916976271956
84.35795867765698 28.65807406703124
20.59127976204405 30.2251107622599
76.76931238507834 99.63254613942682
33.26501928509369 74.7361414635232
1.172932778567243 58.64291104390225
66.63414760945923 54.07176873441769
4.459897225108491 90.21288425024758
0.1715303890530589 30.2254015695134
94.81960899333616 58.15401082513401
14.20744275274082 59.83825981608597
48.90112696854995 75.23757268326143
35.28179288466939 41.53222428101284
79.3505440878464 21.73020310542955
2.66418394329929 91.34851360721743
53.28243315722365 86.43010856426673
36.28089224635519 15.95299998245476
12.89322045096879 20.12406554590368
9.448754780526169 60.51064010772742
23.79721155514322 88.09180873610964
76.44575547335801 46.14588594966379
92.14011725877745 97.20667718913313
90.06532628149802 5.230785041769096
14.5874133107373 78.63128717979475
85.33404962848988 62.80403858030004
12.3091637338744 72.60713494356359
77.51932264143687 87.50151587925498
87.03303522264491 30.1509941750856
95.7100281863155 13.69083715318641
90.20062482852097 14.7744674341326
42.04601615799354 13.99031068209223
26.36454294051302 4.671692283199052
92.56093264005771 29.34303634473109
51.94356029775366 84.76030264678629
50.71102913580526 62.3863352890065
59.41004640971718 9.639769650843585
10.2038011370234 35.28029101616582
47.09559351168283 81.90084787857911
71.89834971526224 91.81150234625596
62.6279749697993 41.31059746880612
22.4951499853065 80.88216212493199
48.70350252000453 45.22967279471222
9.441311234087992 40.50250045515993
93.02491283879532 58.39150089392873
26.90394756540657 44.99097599403201
30.72860621190426 80.36772735218179
97.22465382519137 60.98144541147907
54.07579847500294 98.55678535041257
25.87435602435499 33.65687400987519
43.73263191531203 41.90781456675331
66.22505366818324 36.36254460902614
19.95718838099447 91.35104498175441
97.97734520449488 82.00975106599094
77.26706033754427 78.62515737640133
69.27640929845226 30.73857905169714
40.38470552031771 53.40534984289545
72.79719085218115 72.81384229786211
51.67525926980174 97.19939268026175
33.53202321217709 41.16425982097133
7.991735344568619 38.27276229412283
9.471100935073787 13.14981918193409
11.58076041401167 94.85908800714597
72.79875352334952 40.5891057053131
20.21259373319647 24.02026831290779
80.0743736859758 18.67833750946404
31.95220076434707 68.51599182676721
40.65075454622902 38.93465862950692
96.48447172956197 97.24014752196963
94.74176295267348 10.4333603201009
30.61593902760534 22.22728969249922
67.32654218666167 82.90863737771492
75.52844196465261 79.47067460185011
53.03026974163366 9.168715538555711
99.61205630936541 39.07624011292933
96.0536468463341 38.16816574503566
36.85294603324664 50.04425651230077
51.50644058209117 4.033375033538212
63.6820408600639 82.06631555922345
8.489753048472059 75.79575673976287
92.32621832671585 18.95007992004333
12.69580007888082 76.48392158299532
17.9406474502609 11.63945760518056
96.77728077691513 23.72923539535768
89.72304945991529 39.81529078835671
54.49674397297092 50.18426505449067
75.96960618292267 36.49927857216333
30.60514927391424 85.27519244888687
74.50623295570129 42.06979672645852
78.50984768410476 81.65506953391099
81.77275411682947 85.1550896670369
30.60238122668612 21.21118090822527
99.06231722907381 84.09972178024169
96.54475666949317 20.7762816790615
73.45316713749452 41.57076039087571
10.47561906606421 52.84724852541306
89.05370254838337 90.0169305698318
6.416669513886297 62.67127910396825
53.55052069995826 94.88026854058072
74.70002299904323 95.53027884619193
85.73672062154493 85.37907476889794
75.78493777366485 35.47516503073349
56.80932054208127 42.45361034845287
74.37119550065063 5.658306147783279
27.83695927235639 3.49007855319264
0.7294563743866935 93.60021974752908
83.09677256196078 95.95682547549981
36.31029308718291 91.69154668060483
42.37408005200099 84.74996878986907
24.72756271501364 50.92451337655664
37.91009445658705 99.48538529321813
96.3590693776318 81.06824148768625
7.544505285764037 47.06824807022811
14.24529692286042 16.95555777424949
14.83644312604424 76.82338779069467
41.78465240197539 1.927756275256882
56.62765518585569 32.3255045828871
20.82307641814666 9.401194550744629
7.867929610662191 24.00074980587139
60.43940302975292 39.48652224426273
79.31244694311026 26.37382329123971
85.19804020855646 99.74129119591755
99.33364953843753 52.24618929263755
40.27748430890225 82.72771415807146
15.65182676564657 25.45885037089189
95.04363854150297 38.42826381977941
78.55534203173417 15.26173451763943
80.33537078774312 66.14111853784664
79.16555161305955 38.78739684646486
79.78800877299211 60.85942889482354
26.36895227070967 73.74976290923875
15.06555754439923 54.23397976879734
32.66085955233982 58.20723998554914
83.19266869551522 6.430292529558368
0.3440640201583278 56.49285968515852
84.54237843817148 76.63570852860005
65.45520355655341 78.70217495173044
40.90347034891902 67.33167118768841
97.54137265432728 67.70879879888541
13.38310155814111 10.5439699588746
53.43506300086435 7.31909670376761
99.74597823124148 47.98274162689619
81.99166585486032 65.14596817840163
34.9785101750687 71.14966206856843
40.83044013278485 70.70407461906755
45.47430278739826 35.49788176448055
90.94912242823443 39.66009712274521
43.39851288487436 56.83911592582749
12.87566946881941 1.124513152731108
91.07119159205793 53.90470295715424
90.42304304249336 37.93563022934011
70.35467388235352 77.82386444889933
6.770530898111983 65.53306182317223
46.03980012299942 90.8184086139772
14.03618391476342 30.19893054796871
57.9624066889871 24.0349733042026
79.09218458955166 5.06957319289233
16.22389266234932 8.193569011504943
99.65475427442954 79.12816740886525
27.74572114865911 55.58772089871944
20.1031402669226 13.62607906128254
40.04215770149364 55.25160776764368
17.88706973305917 70.46965270736146
51.51631383558162 26.31060137171639
81.26566584009652 35.74138713166185
6.48479440707336 51.28282859213893
54.56570345065519 94.61832982078381
96.88669402522299 59.98048836211922
99.16903117597028 45.13529002370723
2.627435380088991 86.99761332103283
50.01952217499743 52.39960230367863
96.25476284689134 7.125210648771415
83.41723046470969 76.5985370061419
77.57990911351891 72.02622136982939
92.26640512714884 61.09738766563508
57.98579272921879 7.7712456735521
75.9919579880471 53.23810479318247
20.9112804945699 65.21626138159787
14.75070611720465 38.91895349959589
31.0272913363 3.166776608640331
64.21852629178595 64.25393880916859
52.69106134629598 4.002527521107765
43.66763305422034 92.33954572826288
95.69487763212572 57.48443539647108
83.1508629329167 44.07303306002918
28.61510479917165 66.37366720807259
13.89217147150721 88.14760487946502
25.3474352649238 51.82866969780989
90.3450164361156 59.09088844141758
41.78284101230339 90.25381023807833
4.93172938413677 45.14701466481474
71.20745371476565 12.40942005699277
51.6329427432391 32.58625804256727
51.92556026340019 14.77000757103388
87.19330466411306 54.2976818298066
47.69493680565844 13.84949042881988
33.6271876207208 48.02118337252052
90.54090897837069 0.9660690840896761
70.32233995333495 79.71476825058927
23.58765758502627 7.024863167894652
33.47224294680697 34.42472239893205
93.7341448931617 10.03762268198189
4.933129921430615 18.89111884967051
32.62823357765178 36.40853117614197
60.60717225196642 56.70894066572245
78.48006417719817 58.45536878842897
52.70052874077637 24.42786453614839
18.15502286608367 82.74948113602707
67.70108476075711 54.50013586609612
67.65309705009101 65.58360578588236
42.10146292253194 99.62927334568825
43.79673142024635 76.41932787515908
25.08212274982808 79.55768715368953
91.30775979246528 61.93231625072887
64.17262711367704 95.79879733080797
81.66556282187821 15.15091803146908
27.55311692158745 66.25905788482881
16.53660223053313 33.25808830695616
7.574605440673372 51.36802572995622
82.94327904639468 75.64165163392227
55.06706783110367 42.12111460172333
38.1478900083121 62.28172112940848
94.71423872141281 57.06576103097177
39.38333182723037 87.24993889282045
21.65474191671409 70.0966697210073
58.72278737211467 34.55018285014188
63.83379174561696 16.54010710004829
15.61467217658652 89.33346304886801
4.125286293267317 24.30427367800103
2.233766796458683 56.06152634064949
0.7532084561661047 79.41897941645355
18.18448692811165 84.51576864804453
56.5974339401381 97.02292281959788
29.84576004182546 8.901322694194205
83.0007772080247 9.306360394033335
12.71781159453385 49.13011246570288
37.2708517605675 20.71264115760482
9.539789063864271 33.46571174449423
26.09580800350912 29.41336360500741
95.44416430649693 16.73470668773751
39.20045239892401 3.783133360121156
1.312698128066947 31.52184770717166
37.48111960811589 8.257185732819869
37.65910637592348 30.32195384195682
73.50781103770983 1.474221908783633
82.89977988293082 38.53339251473669
30.32921114465876 67.36814875377954
18.34605849352825 7.853302940663312
12.43929835725188 37.62444631328108
16.20156637355851 65.89007631790574
2.387748728243788 73.94707943823538
64.56237699255638 65.27636610693938
6.064185438409925 32.321593567523
74.30041316171602 31.83795857676303
66.60354611343568 82.10153954362845
10.19325042616987 75.07584744177943
53.25907030505176 31.53100814217794
48.44325525164609 99.41433598407271
72.75467971436511 46.53025309513516
9.646770738968632 41.63398860911935
17.87105631021241 96.53092140881833
88.44359448161399 49.63652601919193
64.56321735090305 50.15633127658676
79.91100987309247 8.108580213994582
6.62820230390268 79.35534713364579
79.43754934134029 94.87507981379413
97.49463616912701 10.23935624745095
65.27729409329554 42.32021120676891
55.90706840870297 56.76196101433077
39.57576904233846 15.49918055642014
37.2237787977672 34.92351726419182
15.5399068758993 93.13067660474225
5.820094638462246 98.28746027562644
28.72743293126086 28.22721612267483
35.06803597147891 69.19840828073238
37.88570319487044 35.76078375220435
41.11684288260797 86.47799156698026
86.32612330066978 26.46021801065526
30.83683202570549 47.81479009221135
37.49234644460262 4.019939434002683
10.34351647161557 80.84397629148921
64.322066616504 3.105553759086526
20.96122847255885 49.14725322515545
86.86384374423784 65.41028216144851
54.3139196067031 54.36464213545235
72.5082557400135 6.124110851021186
37.78739928689446 38.60815747681768
81.72039806941827 25.16877835534612
50.31690093176968 64.20240861516832
57.8327945448794 21.1222049586441
59.2487829302997 33.66972557596726
96.4996612588276 64.63180120603376
12.43278142010317 2.12247577346624
5.66283284405468 7.027264753773493
73.67042744111839 67.51141584641927
20.40252275014771 80.45231458726045
16.75013471909264 71.72153320058489
66.5424118014944 57.82861856009849
45.74103590893385 84.9407422703207
83.16986886575287 26.95578617503205
41.09929885498953 99.72147001804692
74.71449624393748 2.835429270947945
94.94333000598719 14.45570212683417
49.04818699190621 76.29012195834021
18.28240430603072 26.38200249723146
87.19513573517732 18.08669267343998
69.04331212197141 92.28083998759458
5.517951476857192 97.17463587735055
51.88444939495262 76.31786331073917
93.77656802495831 97.97577830710537
71.7876626995366 87.5095287639908
99.80086136422743 8.587301681749281
9.222817373684917 43.44046729181102
69.52735114053186 0.157008513304448
47.87783425188906 5.349710291489894
24.67078816125466 92.63843213308979
16.73576051060419 30.97922203801823
64.09727892134691 52.18175101209749
10.45479879594592 65.20139880941309
42.29435278413673 24.31652507563193
63.06134857476368 52.48791685623779
93.23481720400558 53.44220514477581
52.28024290317931 40.48611592518942
20.77746209988405 96.81196282364702
69.09672507089267 46.71072818450955
7.482921268412425 90.95708026948623
88.03976472680867 20.94316222623764
87.73636878568686 66.0870922755534
92.05091645092099 14.39528933197085
95.34441701996842 22.71271368404611
25.45747383360944 38.73407302819936
47.38900883368942 89.21751517537042
1.753466299780363 79.84613770988481
4.567006921706744 82.64392232721015
91.28724262749904 71.05694264677194
74.49561131547399 32.87169694861781
43.91824806678459 90.4912220419116
55.23365768057246 67.01728646555596
73.32552147178662 17.75613371267984
35.34178698163871 27.32062895433965
54.67127428112105 3.742126203984109
18.32490412801145 10.68803187939987
30.80991200186319 33.72925920305094
44.96889058187345 74.61376841234953
28.11265690230699 24.12878651200372
59.51982070258968 43.28369863625699
28.40013948511836 82.09678506107845
40.34199849822958 80.9869027643507
16.00016185306978 20.87505136527444
81.20532543681358 1.308067583312147
43.6780723026673 55.82578583536099
53.81682198669604 56.23864142191707
77.50437914394497 85.34651679494327
4.206237796204798 5.497316516117332
33.41511675551592 18.64695539023295
41.08255970100158 58.43248742656044
33.6803957200444 36.30122143430908
70.1133910525387 89.70945527863574
64.1999340385416 38.41519591777
77.94400180421911 16.99114095955071
4.557567467629679 83.76129674819117
69.91834788505945 29.78524044301964
64.95863981529119 72.98229985715344
59.64444987216221 23.31849915512761
41.340316462489 5.769136733501441
53.62967179255642 14.13153599365185
71.39448138599052 77.74120584093033
84.1776694940331 44.39399042206649
5.747761589654674 91.52058761743569
95.34122465857955 75.62917036140404
48.39387646796143 60.19068512205961
69.95915044084528 83.61149625633776
17.54993012856732 67.20421692439231
41.7821309073362 71.19078501377136
91.16195861751012 18.90323203474456
35.41872305486923 98.35204393234724
68.75889718289723 16.65303423302872
89.58269387184171 40.91892120945601
10.23600483690287 19.50607557104682
24.03699020469897 97.51274374841385
59.51666551802433 75.42628597627132
70.7641954856043 86.98912224496941
49.62001301685186 62.10355408751881
39.749771141529 8.003516650313042
70.28406293097342 73.9040812311448
80.01582324780533 38.17986682952309
7.15342696721685 67.79946326547065
81.18218281352323 51.5034915599127
9.434426411483624 62.57591209753343
28.48466997323541 76.7697806201294
27.57837149262954 12.15486018261353
99.71203103671787 5.717221227695603
48.85386756362073 36.70017629763596
66.29906258762193 26.7742122714563
16.54828247249954 10.01396339035623
86.01513451330882 66.01727778330635
74.96212218807175 72.8922252974949
67.31790052055368 41.68715167544533
17.16008225657987 40.14899894653189
84.1725318060906 73.85186290894825
23.14809779392227 46.85109158356994
26.10179786218615 87.73700382770265
24.2731798732094 7.899370137020562
44.51281392706943 97.20411486898664
0.7063298273061634 92.44222967587605
91.06097734704514 89.09475264815711
99.63324699774003 62.36581203019766
80.42668993031268 91.09178968151775
99.03258921210076 82.02547914573236
50.85973631521129 11.63141078659189
91.7845478524318 5.82308842746497
50.38486086130094 48.10814145743842
56.51927935246384 86.0248446531938
13.45548071586873 31.24517692634676
54.51300732190616 67.84954819619905
11.7141106465423 18.38955060300588
86.36306677703396 49.35096199809312
68.59794359568795 40.00877832217719
88.85535920059552 64.80577849799263
13.53013715572725 34.06008544742215
63.1266593526937 86.8246725405247
13.28057461894388 98.49624439176287
13.74285137957957 38.80934985499444
45.79049940765247 69.81222844834859
34.35633641144224 18.1122962432037
17.27044355372628 94.69023522967201
37.08304559262848 64.30992234334546
46.81041221570511 32.19522256723916
55.76909689817077 90.55150818372617
75.73839165262011 77.50078325787494
15.07315310389904 85.531959729089
23.90055615812729 41.50642193262294
17.30943342388551 5.200689129039362
32.78267049566614 26.27047170911204
45.41287734988821 3.860845297823845
90.75748540420871 92.27622280239186
20.52266773076319 61.41278500325889
56.58339741494915 25.73547769931938
73.37243456553662 61.06495823576645
45.05170049665465 80.05905110689599
74.70800012879204 96.61585261322944
38.420369579277 4.465233965684551
93.32569335211311 15.84353598876964
43.69517178496682 70.01052178653153
19.18770803200503 46.9982033597401
34.10350186086843 55.33008326237641
87.8965351043452 82.28798776189196
93.18035465913795 83.20310829742083
81.89690891193159 75.55550227570535
45.55901057385022 30.43458043129851
8.539178335807895 91.35715239077403
63.70129027157538 39.38258665727062
2.402517752806436 78.08958495112078
14.5291337952282 51.33611408952375
9.240342101393038 88.7525374657786
19.04729111627667 15.30562963527168
53.73329455221879 99.59438845569713
37.10791778457142 42.41273031266126
46.58563390397642 79.11129949304303
14.21955979845182 56.3970743937321
56.84393550269017 78.48842034064607
37.19479761565829 93.69118552070569
55.34100418100695 36.88069445898223
41.49848138415571 28.03707897144569
71.85342060981191 47.16257555425906
69.82852521529995 10.7635354288129
76.99201660523505 38.05076528937846
80.79025336155529 32.64275373241042
31.86324712033272 1.597626402909632
49.89041879772255 27.22318126982897
15.89346027080631 64.83597464756524
44.63692774631119 30.52954535290593
31.98100570197909 3.710859444221558
50.70750736416755 99.09923863024085
32.91115317980604 3.192581780637353
87.63691817955316 96.91669728491976
81.67803461817135 72.66631663834748
41.35813509984585 82.83161759813832
4.317863031553629 49.292418135414
14.31557305573292 47.06313707043319
85.77572728992367 53.14323418079078
10.91449019409091 11.91621305880931
40.48065345332193 0.5649410814688068
25.0917167534511 89.33417447617057
43.00590403479103 41.11602859135586
87.85175014466277 75.81159719786041
63.76794274639015 32.50123358007922
59.56560782716381 83.63274967927651
23.07025466117408 93.77816568271352
88.47015748522823 60.09412650942091
27.36503090860469 92.95006938430723
49.24881209957147 46.16552448575682
98.56366124258226 29.62668831122975
5.335447939116867 75.08669426896451
73.5809736582745 45.86488538285507
5.141390230265578 44.04821300263254
31.83949392509798 33.57556536549843
51.80575125695017 55.70361492849349
31.3213757647916 61.05369319944572
79.10608936538851 45.1364538501846
37.21015387387537 10.55687248711878
41.66423134538866 98.72715762834669
39.23679010250174 48.72606604895343
55.19614602288014 84.32557461014189
71.40020645162575 54.1661742891956
58.74599099987547 56.45296910232863
8.49854030534963 44.30255327617301
93.085012415671 49.32212550589584
65.94936720943871 16.17638249404998
8.374578355780191 96.99194191014122
56.790181932628 62.64255726452098
27.42295919654273 82.49203887067327
6.921333348123376 14.39247333673579
67.02553378177923 87.74800178649055
81.76189881928025 32.79984511636058
80.7594647845696 63.45526490328474
58.42448132356497 99.25283667816038
64.01447496806762 1.066232642317783
30.25306806447515 39.48527228532828
54.78566070505865 59.38097434726401
91.75235663599567 30.09903989075899
61.37826275530805 12.24140678372121
60.00734132663015 77.25591935221965
43.95733656724526 73.16070348475886
19.22503657224236 92.16872490425843
31.0212647106462 87.05666279443842
97.84072526318559 38.63382894354203
82.08672095982567 40.20255305389856
17.8890987082651 74.40321172870253
54.46850348865812 46.79292309637458
57.46657475108962 43.28575170982361
59.20453336697287 4.828913164497722
89.6746287589711 1.304583005397388
3.749852892188329 35.46590534578556
37.95951893059772 54.78373693830407
75.66821522643795 47.84173739365714
67.43781018783446 38.134845015193
54.4616705671945 16.13366788005108
66.47066858977861 23.71268967471159
5.488544150760879 82.14586721870272
91.08914281015225 35.17086806658659
67.34449866513908 14.98635576476855
76.84201574027736 60.71491402541938
27.18822347786212 34.97422146910377
78.05515933891363 8.539752220581727
48.97082927101872 96.26494910242235
28.63469312300284 18.1187768449289
89.56019070153482 19.83752482586828
62.38452798683817 83.18273348465188
44.97978672211475 31.52547562706907
63.32889723318605 2.695312438834845
66.61566759373511 72.0435247317906
4.402240236633957 99.61380938337273
33.16400011260271 96.74739224130107
64.96831823813584 10.62430763945162
32.93568393764479 4.25734893505346
2.158270084405906 30.82059651666691
52.25536995420003 53.85565995173658
2.284239855483457 58.36980394801821
21.21173247788333 34.01519809035425
27.39696706999239 7.408770318755363
58.18945979420011 54.50274505946813
40.94778836001788 2.613108842841761
61.28909627488154 97.43438058521272
44.02849373278472 23.17230889124686
90.53847392306146 45.30101902718194
1.744228402241653 42.29457086118498
35.03024203802649 64.54977351055091
65.78476605950189 81.38128808898601
31.42423536047022 54.51163789097905
63.17120394002944 42.26099467346597
45.58618565950508 33.30900787300094
64.12826211115537 96.87683988528954
61.03289234024435 89.25338645997108
3.663158398474232 97.5690523804342
84.04829494882806 53.8814391831627
23.7330497707667 20.60779874070479
19.68918197757368 41.40374752873677
88.55280509506784 58.11484343303524
89.12758018531068 10.08495473900864
19.04218382195103 2.961849821181802
15.6678154601517 55.09303936068087
91.82191932794974 72.7360960097119
75.51681706502254 41.63543445414813
57.52343284185868 27.83009014030025
70.67132739679481 1.574286544964037
62.52814878435522 50.79076210885593
1.612208983232371 92.96517203719372
13.30701173944353 46.49442205889351
17.84301825397388 0.3025667405441868
45.73207564563613 16.28656773524523
37.19435176404742 69.11835821126172
78.37800623590707 23.62865300965334
11.86327835117457 31.85422697441872
56.15409331728865 60.63352950313904
68.18876345867938 46.31027201737675
89.69210077882336 81.07276464907103
82.24881345498885 57.56623003853112
78.5776236256128 72.2199913661802
82.54152407473781 58.6101222170595
59.01318466981412 57.51112670166678
94.11920362437898 94.18061172685591
40.58421635280137 7.420322956602261
97.28514416130569 7.260521943636686
71.43928592413283 5.743565103241664
17.42355471808301 89.83345448749805
14.16141778495795 34.99463243543734
55.60046542531509 67.94601339797939
32.4921756659015 44.26506906544883
71.22541503901117 52.04084425309131
83.08971545336433 97.06387154354928
74.26952031892122 54.4875475357267
86.00392403238801 42.19040946243148
44.79890853488316 41.51948755555189
65.24891266371102 38.32277215095622
83.53565944879568 30.50518779659785
57.91520266820577 71.01503936097646
62.14589228918461 57.73300888666346
64.7866050600561 39.36438439558989
63.28971941871441 31.45472499373019
75.63566643642133 7.04688619594475
75.69563461803035 9.976671464526712
10.39410685142529 55.51243148348214
13.69513164210081 12.38939555682518
42.19302171333631 19.19358640273075
76.83761354691141 82.20905143034912
8.313959290329853 99.89028404635172
67.49750519098075 48.08968652521006
24.17727752559889 19.77512508831654
21.21103488424574 18.48000451085081
30.2819725139439 82.51537718563385
45.87874151489891 11.69319436406117
1.364064381657311 50.46274597867833
63.73515997579279 56.83405505279681
95.88587599161208 49.74820683160439
22.74728030770521 43.32518719936714
27.64484968494072 15.41341290646211
75.26071271453272 54.9431141213357
48.5177208433013 21.52617208066273
21.44793076822445 30.82948244462535
88.52377284475095 66.90718899787399
21.0192050901837 91.51513041298608
41.59304302968212 78.56403625038764
63.13879883703598 70.81313108500255
85.02634047943934 46.37228171807688
86.55837211948557 15.17143765873178
64.39250878650054 91.52039718483026
78.78179736249723 36.7899278408707
53.80765477708047 96.74553044765274
16.94846909425396 6.200526940288107
29.17217107424838 69.16450663416103
59.86990041990695 18.44856158078498
59.28024547390759 76.46127503077979
28.79359997771612 55.57150987297418
77.91383514774181 37.45885253979614
66.96140110256394 43.2654817132188
20.88892193110774 69.37185202689362
34.14810937481321 14.9707441334435
82.19872547047031 95.42023141670475
10.33957231198512 93.61340273290773
93.20859408010953 78.81197501799572
6.786059175481961 54.21870157728448
86.09285565977167 77.78229445175431
80.23185152737753 1.726076074147454
98.93296172839908 74.79478889423096
41.00205024420987 76.89071501412532
58.80860012733436 32.64009446180267
90.49112882483359 7.182764024663079
59.0038035658155 24.19092048729266
80.21555988429104 76.2792331125996
39.21241347024154 21.72086190676426
98.86853657690749 42.27641128046827
53.26185594075553 13.09107723194088
41.97926013842943 3.012986914194813
43.55794425905308 38.99870321773526
44.28961310181901 15.40140767258982
13.64731629319384 26.15565861265505
28.44003623712455 85.92048471610774
41.26350576389434 48.7635296513001
3.694407928998162 34.39038050883909
96.97887191351869 21.76359140594147
41.4447069202761 39.62003465750464
30.21886265601831 69.06276588831157
31.59461030894498 58.24133647649749
6.31442488436749 13.46884732756485
26.07986208532064 0.01723128506956014
42.00990893484405 17.31408807986058
59.39786589256912 50.86777818671106
21.14939243323624 5.483285802450371
32.28386180911154 78.23573151624102
87.54973552811475 9.693930462764353
24.97322450616684 25.33365763423447
13.95282554145597 79.48497033800193
21.71398556501608 87.87500987481006
57.37428224308243 10.50401313985325
12.52208707407503 95.06980567514988
45.12697551847515 75.55474097989915
71.85292490259951 93.93292080621389
70.26236664494446 66.16611244906811
49.28902553033289 61.0313085984908
28.20700136450032 60.46655040189193
18.59359969485122 78.20491107394439
9.542448479772784 44.46100051154085
51.48494024042654 51.17132629479553
79.17356712093833 85.44286587329961
38.65019114915773 54.0133259935008
53.28609394404904 33.53746675529329
93.25141337095376 45.89133657026854
87.62849435534973 2.948103813867805
58.1888015431574 26.95672973875634
35.59669336982575 38.91775130389781
97.53677205823786 61.99849300148043
42.34587504602185 57.11829361927162
8.200665383331758 55.97153421113275
13.56116333624509 15.16272716801673
20.66146576790236 90.51036838431618
7.797289729907818 3.774987495904699
65.58042940418393 77.71929412463163
85.89311297798452 95.58179778510279
38.11853138933474 10.08940320155694
48.86401653507275 82.46389996130586
43.92328890635435 58.61386363613796
93.58305938741429 55.51734363116219
74.9764500974608 29.93781000207234
93.87905706064844 42.66631967579976
27.13979524324608 29.87182527616701
53.55179970890722 28.48743470921198
62.7106221750207 89.35513426847989
8.584685007238638 1.726209958072821
16.11814313934022 50.36196202228698
3.321695260623982 39.85029883368789
17.34884043332909 56.13021551490107
53.02257381368411 84.61119151056516
59.00081156537159 46.16458676341276
27.2571319047027 24.81587186961534
93.80756477407722 89.93340263499705
67.47141193899243 84.86617100976089
16.3186978560727 90.05007738495773
12.02462038689299 86.20158546917294
19.02591983333926 11.57335933297888
0.3109869484535132 83.11102861562888
41.92682175812867 63.04986276397347
63.52220617688098 11.84305242613146
14.42429933452601 37.90995233515942
69.32426223351382 63.37268068480959
28.16576399217053 65.36748777325276
54.64430417764429 20.71927711683661
61.2156366391522 60.60418861638225
11.57573851073552 66.71686615496978
38.03422434982186 27.30569016729651
57.54545451755646 61.84231600736695
4.686901317856524 1.428608643399469
53.69458758836571 85.45278400057366
69.88414452780158 8.008156323685986
38.93774676224041 62.97713534785871
95.04249076653446 1.797526318620007
5.931537434643928 45.77869725900834
90.59288098592437 11.00118712297796
46.35240003775931 77.20461488676995
23.86611118025497 25.25161268814887
30.51228181033987 81.45001836837807
56.95820176685307 57.01196284565253
94.26589233109686 61.09165961546384
18.51629352330469 24.81090844860489
16.0463832005837 95.94150402775544
37.21125352206488 76.3541148375102
50.85869714015519 45.27515592809833
45.86567306909505 34.32033781434846
12.45548772582476 94.07575778005906
16.58661562160863 7.197454366587759
41.31717351620588 23.77704850183725
77.38641987070089 41.86672711409461
38.06796939182143 32.97339336664097
56.52683599307874 75.19207328668236
50.31761858859014 44.33061791100909
8.226177535864638 85.02552134828871
52.6154504005844 85.59630843525659
62.51552399940498 71.77723778809082
56.43728888645234 43.53425798096112
16.25187125147992 56.78296203649121
74.95637045068335 36.19318060503399
77.61633710436594 35.27785242837616
5.135748503820414 11.62378009106054
55.14299263103753 41.13511156232956
83.19818498111601 92.7294123432759
27.69957359239782 17.59744547104112
89.1510683387621 33.19413875477862
7.384347041243333 13.42986725518926
45.60096292509353 19.88290546698787
29.95906600072704 71.03914647964126
94.14517216152551 15.13726006087253
24.86034109192857 52.75248295125375
99.58585007980017 29.50938118608455
27.62225103346073 44.21811223368229
3.737146541029002 1.747323926342146
20.99498640995787 16.38707532605506
55.14576828384585 98.2532735445775
28.23478427236278 43.38164117879776
3.492722204376176 69.24744612836446
15.76931687329811 67.6910046743769
42.18410025593904 50.6396546027394
6.764595972639097 91.67874550633279
55.17808741369212 80.79670030732164
30.41182762608594 99.36940928556129
98.55304102592277 65.07438912996567
88.86973278716226 42.94057128663925
87.58127887255525 85.56276413894388
38.89904510817699 70.57003068392511
69.70721103445607 36.45842997766139
2.006840774615206 41.24553246873231
51.77439037173711 41.45896819580198
25.32718542616659 80.5611788532987
72.35123389175594 65.81987392111199
42.06334720733324 76.50448841792087
29.69866951154123 88.2876513007929
20.57693979990865 97.83721783897492
57.75173412679408 51.69577837044834
74.80986732269312 7.846501290522855
17.77979840985096 39.2664657822283
39.4223714600097 30.58120870195443
9.525610551003677 72.99550192418218
69.73844331428242 70.10871028834568
41.68237651962285 64.09001615782643
27.90492214168891 32.93494021282113
96.71439246467681 58.89585130908051
36.68046192516466 79.48854027161161
59.70951878768741 34.7394693205423
43.32720090969791 86.66282672545704
39.24735170708476 22.81271801228367
6.32352808510713 78.25360278095307
42.47241040133966 64.80431653568738
42.40874244510241 12.95811891221047
13.20217143098446 95.75384191625331
70.20248396516692 50.51131808717866
56.45697568292469 10.93681552619832
0.4987348372265584 49.72547640139079
92.53030956793771 0.9101351699911356
89.75777620684833 84.96294391874751
16.47678210540375 92.75689720416621
32.59968457418908 87.62475335010789
62.06376284742661 70.86759648597321
68.69636699775312 80.56402648973231
18.10629278969914 99.30111867993925
54.59705023806427 47.92979993023783
47.17680210687118 31.19482059164045
71.66571327477109 45.0563871969174
38.06329978208725 95.67272525661473
24.35136841806092 44.26120964291358
36.90108920588383 90.78886886168422
91.81229792167741 55.80160766063696
8.897605609392635 50.10940957287966
58.8812149142675 21.26024319882576
50.30955302693484 88.74437085616883
76.52653701176803 25.78955637781535
20.56913382327582 35.77759342869661
58.36219682274693 94.52803988505202
78.17198261944642 29.35173743392286
37.21357977214642 87.05570354585008
29.1915889827175 39.54525529318713
62.26830057872476 7.28848762733454
67.69471663910083 13.97357884284587
21.09714901977519 77.17518365815005
21.97746591257622 15.75325884699817
2.432740324910156 14.41548340607836
52.42439109762918 64.68912693945489
82.56522793978463 17.77343925256521
64.68571645488292 41.27163392343808
78.31603054197849 42.49458039907596
13.40567348475617 7.685734301010553
3.616515812144573 75.4656482223363
55.55060009853291 49.72572549140541
77.15483621665739 70.99328041870218
14.39005123726835 13.2235587583677
15.48170578419569 10.18592473323796
99.52335546956078 57.2791612715642
41.17631021893455 43.31832005588777
13.48571337794305 19.17199162832896
23.91799703348558 60.0802062413783
25.00071161852039 33.06457398565747
6.354933873001769 5.01026126982425
91.83225720313551 84.6024678091958
37.90436673968659 50.12948648557891
55.63633329122811 4.139570907899248
52.89662879758956 5.123141008601677
21.43338405834975 71.23183987870516
25.32650839321645 21.58023166916116
65.65105559218024 27.76408808659494
75.66311687892775 92.82599400063978
65.27001944946096 70.85146429550748
66.4458370522443 42.26151710175988
3.482941057223239 67.99572303062388
6.050261299054405 3.148468172096684
77.33922162338547 9.325355583353153
21.96725367605384 62.62998864910642
11.44934370303843 44.04522112512709
42.04203669864078 54.31275477219841
43.9407108488779 22.08266936448428
63.06488885142078 0.5889758233420042
33.42813787588484 22.9771631584447
60.96458294386006 38.53130312637334
94.4381456683316 54.89968684480894
22.97109751499632 84.89565513380406
85.30599355579442 26.74427172593368
48.18559753850714 6.351681879117174
22.65803769044871 51.28742663313699
60.297504149279 22.4528286832479
71.18857985022012 15.26856351008778
66.16167524653929 93.74085657666018
72.44409720835941 75.69489925686072
19.04166717112955 8.684412865134583
79.17531488582098 33.9308062034769
34.73813531545304 95.44841429285364
1.296367485416245 98.57043256917936
46.25477827532086 96.62060590196673
14.51408287005594 48.08944919458472
93.12191166553197 48.13346413188881
96.1757153626592 79.0605646018797
5.518895119566558 81.05584366185808
58.92769242669384 63.04237218759603
80.66802490299595 59.15925932850871
58.95125485533264 77.51550568820686
61.63052750770173 45.16470544124831
19.74938000374916 3.795145934775682
0.8025725695212473 94.74666306950886
74.49212405781171 23.27135304997293
10.1845600148585 39.79703771659303
10.29239933125959 24.76921047127113
73.78367943607641 91.79521438422049
86.95438599287519 41.65717861462726
70.24012163641267 21.14350935566663
75.92660668631511 22.13182403120732
25.94107734430358 37.80577158667589
51.54337960264267 85.74896489822167
85.27829923655598 88.53076334404993
23.79170010829426 29.05931878387012
48.7024066909732 47.04540999424459
58.61895793587297 62.04086628341869
44.88559700098803 73.58480683408644
89.69175318683581 93.82106796541296
81.64559421218429 60.74144422703433
12.49102729023395 27.7091162102367
98.88301866649638 47.29778169507529
70.87162506605482 46.70680390180066
6.000710347192844 6.029246428150754
23.17230504326519 49.72556231072895
8.512011255947062 54.9898784195716
5.214365482122614 67.0511639574774
20.72455814834079 59.75301875791829
79.43821143366519 93.79891740743012
96.77603161265729 6.207560684306006
50.07689568804791 86.86791370896968
14.80135894868232 41.75821101776873
59.18934393980776 86.67880442852807
97.78290072661827 58.32847590321684
22.38639184714399 47.57434445059862
57.44977592942922 75.87325462618227
27.12979092335446 49.09120020235333
88.183460543359 51.56329836262218
90.8894972749025 0.01965152856018075
62.35553312443062 93.56264448363727
47.27233814566998 52.80686071798769
95.12501862723678 24.66486861689357
78.9652031459342 17.31393757095545
55.56129127326916 25.09897038430143
15.08796362828485 61.51878991164106
21.14024372024416 34.96561814365108
64.47101557415414 90.43159029033833
79.50157732469337 98.07572393657773
59.42520740352896 17.4946164480417
36.61628570799984 6.606808186177948
61.7964920956123 62.7685864675404
22.28009272280716 72.96284154343122
71.30167940793791 65.99074292427325
43.22107551435528 61.71062054004676
32.77843978580243 83.71271118352992
26.56138725592707 77.20694998803292
94.51858591559497 18.86228721826604
85.0869225147932 56.95070302548232
68.03954847104409 64.53299974364158
39.54177010899977 85.42174265348518
44.22650703533584 25.46509160508725
91.67246690427099 40.39096961828262
24.17792518479166 83.37460440562471
31.36708392159521 15.41928349179671
87.76106961507682 1.905489002829486
52.34006451559383 83.78073348478344
57.18397934845044 12.73182941463503
99.6553863048063 32.88653645256128
67.72847563382125 11.10857920891253
20.45570016863803 52.65128051932401
38.53037929087886 36.58558479256519
35.20401874921072 66.44156661670903
85.04857888171026 0.7761443282840531
69.37878567875889 68.25090016757387
20.46428287127013 66.7575921126072
26.69994475058121 55.57970524180413
40.86993167614546 81.86470738515366
22.39985427509862 86.93550638330355
8.498885885100528 78.58193129139183
40.96925157022991 17.25176929164608
45.3485704238289 39.40781848171657
51.88150595471375 23.56932390092846
64.94691196112566 19.21721646774115
71.89001335285087 16.09883764807789
81.14982674879556 78.28039566357394
65.20411675353051 26.82214268817144
15.75854273993847 19.81733954196299
74.71134826468216 93.38392215416349
79.45097662406728 92.72432189653549
10.94168304869745 39.12138791513503
17.55384173442676 88.62045697793475
16.59250160922616 48.57486114255357
55.8630250564348 85.15917431891954
42.8806878861491 71.60824122621379
36.1470158002646 49.27311583721033
49.90425791411501 75.56369599543467
78.57411721712768 99.65311256869605
57.29485486743948 31.53540643419706
87.19073993730089 88.74965183372403
19.3127774397441 53.84128900030138
46.12894231714264 80.02790464839291
15.95916322825618 60.9472416492461
77.05122404054553 21.80223779480972
25.76948781127141 35.90251657534115
80.9994112707856 22.3919184757887
87.26329595197845 63.38519187793406
33.56473658844903 52.58378361643764
80.72164011506241 7.429530650152756
99.39532562192618 83.0819138969094
78.88961171263833 37.85142300961163
70.55992464461457 8.723762843274466
76.71450141311139 39.00313565543436
93.41660864920112 52.34117379158474
18.18037179941834 56.84805260633821
70.04203611102783 69.1008514295163
78.55243460311388 6.807524039152512
34.84842286260052 4.292115084841754
68.80922847185492 42.82454097892485
60.31806200792515 82.77266905163641
61.10460557150849 44.21875799670116
31.53450526384504 19.67970605010857
4.714881806937309 79.54493770639245
0.1908920487835868 69.25350712146098
0.08901747529676721 72.15152409120161
2.716859666663869 68.72904584846782
70.19692525314755 37.44522734569939
72.84910119794752 91.27044034328658
30.24232318545789 61.00217077688254
65.346734367889 71.8198483893628
21.62377792028702 20.57462621856299
94.03111241417264 35.55089844385555
45.47009853938535 46.97462345994053
31.02665811368582 5.330793483049898
66.91816048852606 83.99270226461559
16.50752644404577 66.91929847850226
60.80216894135232 8.443612803345887
9.193253768264359 5.444460767288907
92.87068573878382 72.46443894226371
5.46809437926203 22.61668847977609
78.518184279295 96.47027875197092
27.91671972007624 45.19937215778019
83.32917889674354 47.13463978510919
51.71141369505976 68.5647721775306
19.86275073829401 69.71799399598734
42.63301428988864 1.405926081492104
23.4408417285972 76.13962327101164
68.12881543098558 91.6565106422284
29.29313077547883 54.60090922373329
21.27346713155334 72.48989519572808
43.07887704851596 32.74898274786356
59.50995199008719 91.51476763791663
79.68354092662985 25.38111791195221
99.24473092320079 64.23547295488198
72.81997659427756 47.60432211598866
96.99718577588297 96.2565209190366
99.65875932271908 20.95030437469221
32.47682087223573 19.16996180315891
25.96225678522023 32.59514166398085
22.05390535677045 74.752352454817
1.128395998928512 72.45692824997145
58.93049396815609 70.7874414583065
79.48960609549896 90.58354030177455
98.93722253327344 34.4451450948369
93.70721358794731 92.09347651845925
86.76054320102871 39.44486345214354
3.829434751870556 18.77070426656604
0.9268507335392483 19.23164712170221
88.83579213148712 50.74214283068157
64.67940101480916 88.03361207799644
20.4846388622535 31.3164058997478
85.12085567370441 91.75153817387664
28.72878236244076 44.41035063588946
69.66526791208884 1.207861861864258
27.16939987106055 54.62846508700676
24.92227092636823 91.406583159709
58.81350672969456 65.85555433317641
61.24385194055504 67.20526061113047
5.219569014136128 77.94481079690543
98.30877512165412 55.6594562284364
3.709412830011737 60.89672575300664
59.47520147697546 94.27124247347002
70.14499811663839 15.45622214825817
46.15228877120614 93.69282883371969
75.19956842307811 61.66019413962184
15.28193725937695 56.11697609852556
53.47748355615441 35.75456866403808
13.28051504979535 80.18635625152481
66.04483995259076 95.87190027488249
74.70201691914727 94.45495573572825
30.68095801538082 9.536965600584557
13.33636938698381 72.81313724637344
20.12634122383503 77.34673810866848
30.60441231343932 23.25136531681343
11.33092466135587 63.53033489326594
6.042093921710507 57.86920988549866
85.55540240376099 74.83298865311902
10.62613075165914 33.13988352460202
77.30039926757472 44.06500479934722
80.254288373032 54.18617588665514
86.55929304948148 10.02499869252868
36.03790427542084 82.17415616170497
44.46624383495816 19.26190779695432
44.38303995831593 45.11481695561823
71.65825481313873 6.738870848383817
6.728087803966744 3.976140533468287
32.0829529884313 42.1609345480673
77.54453102452115 47.57914960552973
31.08218195073449 6.323812251771387
62.37199652845329 92.5133279497111
94.45481387784866 80.27016861327641
72.37169120756377 20.78170157491041
23.83142920787647 37.7672907802032
88.52078924824588 47.35447843841302
40.05931656159979 19.08513426809377
67.68807042600847 0.3370535230650855
54.39351896974444 69.74060371463614
65.75159969682545 8.605873403575936
35.24428837960988 12.43865578516563
72.70091526053832 19.77655933000671
6.295749007453406 37.24848673715422
44.12793607646604 66.22735501295951
34.29860387232653 17.06173089796983
56.27571035630177 84.15898454228038
49.32296142447458 19.0248488606814
52.1690066235139 31.62513790708574
29.78115509295249 68.19066008125208
67.60209210576471 57.84122497003282
86.39721579156051 87.05465606272485
9.653867099843316 1.556493490842834
53.36799823567116 15.99103647299773
84.89497666611716 1.82144513513108
10.20567342978827 89.41038705224665
43.26074903748297 91.3500060444387
5.44789545468982 49.39882112166718
51.25944736900144 21.67767780283163
28.99425943266474 83.87353829415142
86.39431048136599 60.03895370455462
8.88029055989143 79.5705885765128
43.74860305604706 11.13347489348206
96.14441699613627 8.996286411635896
32.2497008552517 76.26345073965183
47.14956132554605 51.66650704382504
94.19195718614974 82.94945890762406
42.06388542208212 30.0435716744424
27.13859038871875 23.71109729479193
84.71989463678351 68.38887795538665
7.832944577952068 12.43881947876248
8.724853505818876 65.45070760343148
89.83945018156273 17.54037401998382
29.53644880142332 92.83126694181441
27.96870384454059 94.48949385097832
16.50354944570872 64.06592180182174
45.09818019039565 62.13711334854803
36.6789414693943 56.22862240445007
55.7428274973137 98.96546040905751
6.171528238403824 56.76924140977872
44.28174730515062 65.130672382923
22.21786556552351 18.84616848268248
71.00765390596118 90.2215203791968
49.67411320093229 50.7367823806205
3.4158465381294 17.83110994844112
84.87832898174055 64.56426185426979
1.349055894362951 4.858999490090982
27.41164334610855 26.90109715567311
72.6375093149494 11.20331097984233
73.04242919903966 18.76465036140289
73.96384496146274 38.8760971594815
19.05147622429907 37.48871193561151
90.28492124852647 62.35857976045855
67.55729484866809 39.86471251737827
58.59165790528928 3.75670426999055
49.57023658400308 21.19926437119563
32.43172830449699 18.11150072868798
59.83561453921498 53.80338065352489
45.03948060583019 5.59175849505817
48.24523598518179 31.09279801182226
60.57495919943377 78.98835887175095
40.40632991785754 72.98475259807087
19.06026263594063 85.06864153664141
92.65169746501236 12.67697014001489
78.25984184287613 83.58128778476512
44.85128101894478 78.17628014593195
9.854290079739773 51.83882941788174
41.71709549734031 49.70708651875312
56.68251678787635 2.516172744116862
3.882640470023076 76.5738719557923
2.725874672730616 54.26312398737966
80.72454856585581 15.89151973869373
47.55585997315583 21.79915650516318
67.80842775104981 80.82601730427379
52.23496845982731 52.03917886313729
76.22191313769846 81.33024008161422
23.96530874439464 46.06721171266518
52.57091621319936 38.30043438907447
64.32120723550074 85.0444655834406
44.58220029684455 89.63993376967372
27.06730003577187 52.75814149675531
58.3556128711224 41.4465459085006
49.79153694878212 74.52555234624367
64.20379709723875 12.67322473971428
27.97372710604657 28.93750463261199
13.53189596656201 83.91810019258928
37.11518030371908 40.4289574018454
82.98292338246026 39.62269970763113
89.92909900161813 13.73030008116173
12.86167496679359 92.06179756172415
72.49684754607749 55.70615878153446
65.11644431218758 51.85203195150807
89.47746609200827 3.412470837207992
43.82584948695281 21.00991730530578
25.25361876286025 29.9551694885587
65.13410496281386 95.29434140422912
79.71024042863998 84.68304171555307
39.4484082183255 51.35172548960959
66.46282002020462 78.27184642844874
76.73753755201652 49.33375486895893
18.68000549773743 9.689188693278018
61.59775432878818 32.09426644023973
33.03799375247357 55.37784216942402
9.282781197654533 90.70399853473859
4.510003499596056 65.14410395463064
12.00070291474162 5.987377838368909
30.32069352850261 50.79508444277289
98.07537972480684 86.08608041130343
90.33761304401767 38.96183895797119
9.89871053718549 23.91793623737918
21.39234052887861 75.54396544693381
32.51665762367256 20.23053906723182
44.35576755567723 43.41131606515685
54.10281872085454 84.48122094015596
88.73194352533019 17.20363192528949
61.80506560227568 89.81425614420435
0.3946535842079307 12.41749267003307
68.31624973237724 71.35570199756923
76.8151329142662 27.64379265898947
92.07369335731678 49.75032388323467
90.37509001539469 36.92017100877023
78.51381971859975 87.99221588625404
97.94403419192413 96.25079901242623
72.51911244357673 82.80193435518257
24.26840123835355 71.21974755608613
32.75169409685262 8.588453385207941
17.29367776315099 2.355429831121965
95.54448233209025 64.48395824822273
93.91574525158536 63.36558089925276
5.275386403673518 5.27008366209867
45.15774612886211 8.66239470520734
4.39170962754693 56.5573827157523
69.27577641818903 77.88738532385291
84.70358668159822 35.22467622047057
48.87036217072058 24.44005950336452
15.09106831524909 14.06971687985829
40.51061064966087 51.49571142074584
97.45512090477159 3.95650684474353
23.7785031787738 82.23830188524103
46.5236000098964 50.71693841434823
27.37123646285341 86.28147899719144
45.87825436127977 74.0250001700151
99.33845193622184 61.30469439777065
94.3424484816759 37.6192154419458
84.51864462016012 7.742062645057604
5.745897564095074 29.22610624884599
68.39938632316947 52.7803417909189
3.678590829601109 80.83033234002095
26.79508664638439 78.2054891906501
55.47490503127588 69.70357953723526
90.06198742320359 89.58512094444588
14.01430093538231 81.77609405814654
22.82344575969255 12.98949517965857
69.64332075413338 40.15754732652486
56.16943232642947 70.45454134345707
91.5315429850781 69.9796984805084
69.48393356413908 8.911267722333212
64.57105788081812 89.31238459624558
49.26307684653111 6.528418124635766
60.51236902125399 6.608894629082906
77.69518890472631 10.36547992830938
43.90155994183041 98.88569140405124
60.50615603799645 58.62769420740871
88.08883017272899 68.01098732513266
48.59340191377024 72.31641926457007
58.37393460912563 83.92510902353534
76.626478113429 97.54984015627278
1.683981828093237 53.92339988473253
52.84611099590929 62.84526892963621
43.2687319191862 24.87976679224774
83.52738702125323 63.39492681418274
48.14707228836222 47.93238023860523
47.85384278117198 98.72304085613813
9.098982782938 36.92748306109568
50.88613342495125 14.54768692525347
96.93275235676604 88.72733854998621
67.37134852094682 17.84622716940236
25.17169291229903 63.0572833725208
76.1798094440704 78.53720482388546
85.14958177352236 29.15752189284027
33.78458059392691 94.7637572296622
24.80337066043731 15.00334672507995
71.87476076277275 92.87376854579496
18.87460146661079 70.07695947696556
80.89737839883171 67.02742392024928
2.914199192983914 98.39115763096633
23.70739521625749 45.12059311626777
61.83881630546833 28.41265462761932
84.94398784174824 96.00904247577081
52.12415838849648 78.38455340155497
94.75463230612885 34.48736881660362
56.17376715161848 45.7191730112157
98.49958701098591 50.56682556713531
5.3432292920547 38.98715657816042
4.532673275399587 85.97563253461537
88.59728070129918 76.64232459550826
19.66509114753865 0.9011111221335421
0.5255867211432639 96.73355448499443
22.42410721278202 96.92618308684868
15.4081881421396 73.21872394290452
75.11120529690267 69.09272136579871
49.85247625341942 36.68619963116186
46.63634235176899 22.42122986533739
67.70186829385415 61.69744549304558
56.61111349886725 94.02587095203731
29.63743436908431 27.39455038692489
78.4770881310249 52.00602752816561
11.21276833737622 53.59138254572581
26.44852434583812 44.21227560461319
8.794262052418903 18.23537919385707
14.0971302343306 90.52169166618634
72.41356988725788 70.47233612238014
36.0958109252302 16.97721673551553
11.3839020860789 60.34944832940556
81.45711513875393 69.82194446421155
13.91645467830443 68.25181069152522
29.06246796466653 37.65821680447721
50.35691835898062 3.922342554820976
82.59056162565503 30.84003003860168
83.5267119955145 17.49722048215952
36.4353270326711 89.80658261312347
73.19599483383959 63.78802152648252
97.49317175107512 33.51470441291836
65.51832751025793 67.30126548185923
24.29343091938786 26.19950036793915
26.51410368077777 38.71868172675317
64.43151187521178 67.16448131071476
23.14333915434147 56.47035841796876
52.90319057347195 48.9914610337551
25.25030778143509 75.6416153093831
70.96712670297045 81.69139810822372
70.14329946164453 41.17312255306575
10.77329016486102 83.77090316123042
4.640625353529138 12.53373538899972
85.93461462308895 64.90215188814254
64.82195257871275 86.0119516285425
65.94815052649284 13.31701492153807
24.06606402573136 34.63678386995395
17.84335563827102 20.56317467673115
31.11614825974915 97.40819330278035
95.35509269119368 27.61230317969322
90.15106872659852 88.55253006221615
92.33182391108386 70.7040875550932
99.77157861399498 90.74625327487421
7.86492279016761 54.19085469377377
90.83382739130177 84.7879153992137
9.648667497383505 27.7387726796045
71.03899410900219 29.72575443700613
34.24202517044673 91.49857044512088
9.654403625988564 20.36595404225219
83.46722908524868 87.39334955865561
87.29749803680471 78.00771054454765
38.22241032586776 68.84795451818992
95.06771263441905 74.71915674806866
54.40704439921092 91.77958829712551
59.58070612179553 29.95378323305285
94.95065749436796 42.34559888111692
23.26181628756367 71.44506636567533
44.66566318692796 70.38595196417533
81.48172983314758 67.95232280705721
82.98461843367214 56.68525495052059
43.42107512314995 7.750533919035933
3.290215239713888 32.26070931989378
32.54604843396228 21.29656426881921
91.97552421971565 24.29186114573509
13.10552766409449 69.01474551323727
75.42257385808931 57.14235118398717
34.04396779831502 78.48608972211017
98.94697471155871 15.82004331134466
33.42322205548559 44.72674060990266
83.91420843844014 14.35674500010279
6.314905115677448 68.47805640541831
26.46958480957874 51.85096143221571
4.116979453704634 66.90510941809035
43.40324677063026 43.03430081653505
74.04267613995992 78.29554144737681
64.98880378395688 46.96038856119011
38.5278379888864 7.73692771430892
55.45282972974757 10.61795730858143
86.63172858416094 14.0351588606311
35.39467955065653 10.34317222516132
82.2849215478408 99.80180631057527
42.61115443766354 92.21728310203723
83.53318294470286 45.1986071379173
2.433125899600352 25.04988304734445
29.89716654697973 57.44109383986604
32.56480478995537 27.34126605915973
48.93999458742011 5.537765003410435
90.13807559612746 8.171940849790509
51.14271027700453 86.74154244745601
75.63844890906057 88.58102228698371
23.20203418264282 19.49962472108522
13.64118733680163 48.62572972819843
98.46300272812285 72.78973025596052
16.77106767834563 39.13554595260595
87.41740859691396 20.0307643254067
58.48174127649748 0.3430985949742973
27.82399510651302 9.283487959610415
37.95941861522979 69.89312259381201
89.54318131938618 45.7853412104247
43.65030561075296 68.03324630032243
24.8902456818757 17.14031313412293
12.03230706502862 23.84319801563122
29.58163455737866 74.28931485665144
2.439180754837557 4.815393271299999
73.03365825415318 71.14322911246036
65.25620265729816 79.69431700967618
19.57550563156187 35.69390978082841
17.0409826447349 21.20459296981965
6.048859247783017 54.97962692241338
15.73530460127024 92.07198334674435
43.97753871570394 32.12342658881057
55.29374246240916 88.85921408157752
25.10089459105723 23.41423577764072
16.51962438242382 80.6062394869995
49.19934760037827 69.73496920698368
79.58238975558542 54.98343837840322
76.82873969887859 13.13059661928608
58.90721578184195 95.36143664568199
93.62924727510243 28.56126975307609
6.657276782697611 10.70153274202001
24.72017363187114 12.8689592880943
73.93668376276719 50.16999028174692
79.46524565299133 87.4477363914946
13.00071028377829 85.80155762214949
89.69482643421766 43.6624845199372
97.46711252538823 27.65491893554954
14.92593249688818 86.57383927762687
56.77643147738792 28.66644127603676
67.3984000374012 52.26665219394479
83.2367423294337 91.65542345406043
57.64101512727935 90.81727597079724
40.55536054016294 33.35466578939805
86.91752515796233 1.161927404003589
74.05293105201282 74.75260965796183
29.63048825162776 21.72339142536826
53.35751848696715 69.67492568419682
49.84665016265944 57.71516672588338
75.42564978430464 42.68028460978466
70.01495741231119 3.312343097895789
0.7191726666472779 89.1322306636569
80.40587804175993 96.506603030224
17.01138553692272 28.80676917731279
71.856380541657 83.47740120127688
33.87129246855556 79.57100088442607
47.08282819728081 76.39296668407593
99.77434651031395 35.04999544664031
26.38268854197669 36.83094116397341
40.18134483623177 22.22043096480907
25.61935546081466 59.32657896840889
95.04234761173333 48.075210583962
98.00778604252667 21.79606329287627
30.88495230895548 30.83359821940548
50.28946050966033 81.13935312020492
61.85218818934203 77.70206248259085
76.80213452628725 35.89377312457074
71.99579507636275 49.28516925228216
3.831726140236112 54.5870898118938
38.9532469747219 35.56447254517086
76.25486829741902 23.91245908359693
72.82143223993836 96.5437247752363
46.70968984680938 90.00245211460576
36.99781708430846 95.59132775982954
42.19896421529103 91.2347909280537
70.8737753664698 67.02644131886711
31.35172009647193 13.25862264393676
71.64863621012466 42.32840322172058
47.67366323263244 85.39266534642526
5.232845126340486 57.1491106855221
27.71340944337814 19.79004014982671
16.28721542541271 44.6693638408036
39.17459695610375 20.59404570620697
97.68755034585176 98.2591760593353
42.85077961209803 90.3637159805032
80.21117386063359 80.99305882258686
62.83548050309187 68.07511038385148
26.8471641957113 22.63411895533996
57.63181104051007 74.88763083099427
64.4621998592114 75.0092723189277
5.938586469990688 50.33707507334141
33.2186613473195 76.78798268412049
97.58374612839587 84.88025607645757
82.23164297727061 11.03874746295391
13.13582638962819 90.93971395417566
48.15710279722773 44.311437735759
92.29952100498873 46.37090038820488
84.02809053782937 6.888892552842075
51.74621188327122 36.65730190360426
23.59055524559709 10.08501086024763
95.728410124128 50.84399967723885
20.3791652150347 38.64886346814633
22.73722396738024 20.61820166556146
42.66928261533385 87.53339862690403
56.47747217601854 27.67079273937939
49.1970881204813 51.73155654476607
72.26083621909609 12.21376459222866
55.62991018436458 99.97294645791254
96.04372246929579 47.61254033874044
23.10838085291048 75.06180536304662
29.1542253092573 2.287874806607933
24.03838214977375 58.26229180433877
1.677784121023332 94.09347465488736
88.47850434439235 19.9870940935746
50.73064517919721 34.69958172581359
42.43181330116509 26.44978957806805
15.65498182865499 78.76990897655048
93.14918443984257 87.19469432925165
26.7071363861324 92.16583775243403
55.57078974323696 16.26143460701337
84.39978551601341 54.91185624034828
70.4913020961972 14.43994121108961
79.79849148060418 37.18116439788356
20.29600197399644 33.51647081388486
46.00879368955327 75.07328553797485
49.75353945594923 38.63871362991928
23.54125708411599 57.33464868429133
54.06411825947957 60.19618539051586
43.19300263913079 5.632017245066185
67.43937789317842 78.7925992681221
88.89692755508453 0.5069649461155775
22.83072712303009 37.67784878753915
38.63440197607751 56.88262664236856
35.66982471135173 99.4092453999471
88.16464886311472 18.03761917199063
14.06548062660099 11.38526956805828
33.9376893255267 29.79875926121156
92.23171660904625 60.08501603545112
67.72402988436572 72.35544892677412
65.89394812595279 99.23408273324064
10.26480470629925 84.93771197975228
97.2802732815874 91.45025308122239
94.2832933797105 97.00582507229151
31.25763782960363 75.77474691824517
49.53578506836958 16.15921377010022
85.5034862109439 72.17476330639253
75.03772787659531 52.77582956382876
61.39911771341126 96.35582763575734
84.62836360153972 16.09170027511732
43.67580716636736 1.729958820587181
49.74055060733865 68.86103391358745
76.64545420259088 48.25353129830601
42.82125881859371 44.06025715044638
79.75913713528483 12.3875405551742
3.667412287582371 16.06750184585546
38.03449377945255 57.66959224901127
65.41136384332788 61.52082124613417
43.15662521118176 54.1622040739449
43.27364550572816 36.10170188300432
46.47547739291669 19.22280713954532
56.60990973042696 99.34292279183265
75.18201172414626 24.10784976663613
82.33340694551877 28.88092793601824
55.29378708391487 34.72291124843913
68.33777620384792 51.7099398976315
21.06656423442753 15.28693523666482
96.67009094816281 0.2583862105359332
95.82879537298594 89.12888545166358
92.68016740969185 73.49514049466582
93.23556091559803 4.674392800741747
69.24285096384988 48.9436041538143
47.03764320878285 88.13318834565817
14.72025051588453 74.02544946961839
17.08011638733377 46.71515725442638
60.5523824231048 91.30833569263608
92.19677926204362 78.2885569423773
28.82039480116621 9.22242901049057
83.60617834477681 19.41830755510735
20.73903767685116 78.89736551315259
34.13193597748 28.75045871923122
1.927355592807095 95.12793895379117
66.14226936816878 24.78021841812241
15.46651526771065 40.90395669175402
75.97120284264298 72.82492281228961
38.48028650070266 30.94390415838955
85.52448865897271 23.8325483076678
60.09432463051288 84.59277315521869
51.37658609187674 1.212136393199418
44.02744795764035 82.03431433857801
99.56781434275065 96.34767980010841
24.28502303557701 80.33360186299954
86.03774507630224 92.36537506356025
17.65059006480749 76.25163229025623
0.4251262977161699 77.27035982760218
68.76108398556011 56.01373779597561
64.30016581082563 33.48904676120557
43.8100226574203 14.46259902355797
51.3317085131975 92.45621496759077
68.3226137993834 50.6465283009185
86.58864332260956 7.12663958926948
17.66536550831055 4.192343639754359
18.2638407026374 89.24629972534612
40.34355884114003 39.92919913162863
47.4507710762099 15.63863928424297
74.70770275871351 27.97067200096264
60.90337549793092 5.61432202547622
65.6411549397361 74.80666269254674
68.45958728990121 76.05427726255256
60.5650631606561 43.26710641102712
35.63424108444858 60.80401572954229
5.64134353913188 76.16216193841147
81.13663832009608 5.762724030571069
29.48902515591384 77.00098340256667
70.89341602119754 76.79898055281178
78.65549736778344 59.44998844396187
67.44330011842855 26.31568933878411
77.95805732018134 61.11040624188297
12.23988093407184 81.35137219644308
26.32647037218764 93.18153270455653
64.56728756998608 17.35689539187215
91.09534031693106 57.47485916151804
87.98027424562648 5.787894537754994
71.47054941463271 32.83709619816756
22.67556962868757 95.91224081053102
93.03287491747005 36.12129402208442
63.53363288013006 71.6687330750987
57.93670671390138 38.53475290912634
58.25910370900361 72.86661379272739
57.04020288320666 66.44385855365853
80.19645911168179 43.56273322243597
77.35874809049744 42.9621218002637
0.8992154662115317 13.38471030769993
59.16657380873784 66.87749959007525
62.91935383302383 34.69400623045185
38.84501038294037 14.65176158665079
76.50800902290869 14.42196371721819
40.06166736737143 3.236240559757524
96.25873081451314 35.32904300154807
31.61035153818078 92.50223332646833
78.9009710515664 55.75453539479117
51.44197988567292 79.19990107502576
35.96881923567645 88.82825281490231
64.99966201828336 66.29286711016047
73.4442127054113 20.59338541143508
2.610420119419105 90.26418314100688
87.56318860902378 58.30104444076022
76.70545424658312 7.282430696896882
37.56558372676353 7.194322510325573
44.25380735892642 96.13734326185893
84.76047891537615 58.85019093149378
21.53112730718265 27.03796313560599
47.21897627335732 18.51109944999813
5.899358143745297 58.99372892868336
57.99911166539517 57.25664831221723
19.27939844111452 83.02392186329922
98.97485353761338 71.87632206063473
97.11509542565615 75.23244959391666
26.72726348947731 6.534277241623871
78.79582116401339 53.03991176102849
47.75376340670451 8.147604869414664
63.76276476875981 85.97559173528141
24.19812645789573 31.34415501113142
81.85192842525923 3.028623861238705
6.261906578913929 96.38744760625228
9.516262262594006 75.90985257123877
22.53171749203593 4.293192916946398
2.078042186203586 45.09576540726673
63.2672828402175 59.5008620813995
64.85700908425225 0.4919603237476168
5.713993181635705 12.55393413987635
58.61528839805669 8.86680489542632
19.40640857472599 52.67288541435904
71.8690477645372 2.960500552810882
40.91598841071165 41.57790238592825
4.675339634550059 71.81321141356166
15.95567641589241 86.21884949168896
50.34424982168747 26.24612043478323
93.46494716569197 25.49315096495482
21.70338141604464 35.77797411680327
0.9918794079268844 28.48357333381501
35.26108903474934 91.61798552710404
1.923910981343984 83.11762666734526
13.79463815064552 49.64328487563148
11.86087005720954 51.67013822217335
48.11845443318477 53.44573801949458
93.96373863813548 19.8290805178745
18.46403912338963 18.80950702294388
97.5775798164581 97.25228654789271
8.762226014801371 51.25285054995025
11.31312388237848 7.995521968019204
83.56795018934369 4.289273823991361
8.503214105284247 94.11197738030182
72.80338958419921 94.46104363543127
8.267959452847734 36.26571391083765
3.622707353691646 85.40191472383549
70.0394691882269 90.74465381790887
63.17147550440954 97.40529772199699
84.17311708238121 0.0727284717694562
53.1316794020561 17.80883737042034
46.60506589538795 72.45852446052172
20.78018688991858 55.26911363693176
3.390610900351056 96.50682683833774
59.52866713759318 2.994387151584158
42.38480875856389 94.07440955706342
62.86358149897118 63.02471504536246
80.83782410599532 70.69011518025263
15.10165431602583 75.01522450474567
76.2180242200009 69.04442312983022
1.66042320607929 89.70278405214104
0.8467031649604485 29.44504097770652
17.45620841909917 18.64246843836878
52.38836853271175 72.44602046927572
43.01366132574587 77.17624985514182
92.32362868787575 93.48330835545875
87.82088606815006 12.62677287376615
70.03651673542294 64.24442638469577
69.22280419883761 24.15739537065928
73.18937091638944 52.9496791451858
92.56666783402476 55.06567261595455
45.47914120226108 45.1322144344466
39.56394191311647 26.00310196327186
92.03597541320235 88.64464170069799
54.25261436176893 45.53787062947023
48.33913589127395 80.65495743114347
85.08081253316865 71.16280150030248
57.73707690086818 78.9315305791214
61.31680982208587 33.88726829124303
4.091113006514537 58.73015048408654
92.55042320767902 44.12187854239981
51.20079205194082 12.67105687773983
18.39225192884787 22.63946697179427
59.92590561316225 11.46103035936598
14.12387812194035 46.08037740513242
76.60939379150068 67.20525616638885
43.2794564593416 65.50681226200399
15.48031805922459 26.45855198780149
78.8046190534359 4.069677355364296
29.06668096780418 30.3318312972433
92.47979223269934 82.48114452519738
99.43248467526985 72.95050222845883
77.57074813811896 91.7068725263485
99.37571837679708 40.14214201114961
57.35894427786028 13.72904955139699
15.32520709434545 47.35902440956562
65.86066159695882 43.16970034594137
97.839931067129 0.1360311796079525
12.49825989223569 45.81389214595343
94.84647080855677 83.78358805877782
98.91538553769315 66.10773054331953
14.48164504824189 31.32529014950193
8.679495266943944 30.63703171695287
21.35997055620737 38.62740064766414
59.54540296770464 20.39038524888604
41.13801507099609 91.13619606831072
27.91305038268213 87.98878769081888
32.21801728300056 59.16015807712064
54.35633580757488 61.22458350537018
34.07764161398876 71.84379213494296
40.67995609455503 45.98477619285626
85.08204263707125 43.73491626230586
42.16380584433981 32.24075425883456
81.29631315347335 76.43071143930653
33.03621445002028 94.10436224744231
52.89670384042175 43.47602953307993
40.32550702895697 23.25747530781344
25.18715116129787 56.49664572495517
50.1791594433279 18.20058029588003
19.63761445736515 20.07281178387429
71.28636463986723 37.62837712509196
30.86644337359503 49.86197252587751
87.60081387304426 67.12770944856803
49.20976579148223 99.98639825486276
61.36430597957601 92.98070362017357
42.3403031757512 35.4922951879728
42.6152331679063 16.49955804397948
3.243589404908469 9.58740284971849
53.04397082894014 59.98104883491084
60.94417260283308 81.94646415410305
82.67544677379766 15.7554084906041
39.84864767072657 71.19074840460171
97.13683833982172 85.70134987916435
4.250831369633091 19.72176501052047
55.82986936917425 59.61281661375085
0.3397008316522693 61.53961789020768
54.40330758960559 36.33501350151177
46.75764683142126 58.76933483147418
70.91052039824459 93.40363378997084
79.39950365815999 49.43300395769573
37.97440419054139 67.0437725064504
78.44151854095063 86.95203666119212
65.38311301338291 85.09510218714541
0.1830522347354368 9.579925691919774
77.19816962538593 26.64136787590071
52.29301160342308 98.04546922850214
17.35431037788423 14.33698254679248
75.31985221940772 8.843847744461087
51.53361906730537 73.03600119151548
11.72080911451833 32.82155902855302
39.20284099766911 89.09526804933013
16.47429337059988 73.35805578433748
35.90479140849078 95.50549841066139
79.81034496699938 65.22561438149219
30.3542444849061 89.06990409951094
3.242134848515597 58.05409297299712
34.26381586229526 44.10711427783654
43.58953915546337 10.01208074802753
97.88020641349836 78.34766290012094
69.494998441013 54.34137700088446
66.61688052461059 27.9649811052063
45.21909350153221 57.27666422278017
71.88448343450409 36.81628739744188
18.77304746812432 61.8870208483797
45.09975022980667 28.46458904582525
1.818159831893588 37.48544642175606
73.13213008336511 99.39309344526883
20.91648273150276 85.36325076616613
51.25730582203467 9.768721988838628
23.39256873562641 24.29302640033307
95.45767907453877 61.32659453788016
84.0190831477922 41.21196830656731
1.287901575339056 69.51580690520635
33.00055867229374 51.65281747138081
72.93477679944698 13.03766366284337
29.60674013781598 9.954249507295716
10.27108415353463 11.06506941140893
64.41373668163236 6.957522711756365
85.38456751037191 4.592410107139543
66.29094216861759 20.87748004642219
95.42910527720757 31.51213415748752
23.04978013883292 65.64808071176203
81.1906859119035 46.84162902889856
38.4308520152245 44.4724478484775
16.91890163441811 65.11789886797965
66.02096887356602 10.42293213140191
54.1846186013028 19.66963208396274
74.13727202260687 30.77084403106069
1.312600822050168 95.90680070940179
17.16862280334988 84.78958612733649
94.67218578021478 0.834177800310666
70.9172275194058 19.13785635457796
66.33856634222697 3.85438942247452
24.03249835038789 79.29762493414756
69.11257079208552 47.78833053446066
81.14734892820401 86.07087187125349
82.3634870210176 62.33453134170193
27.04284316263115 72.13279992671329
9.924876023901914 3.423026643748934
91.62141447939339 29.01871629685045
87.9947415988112 64.09812849192096
9.054739491568702 29.71508932994617
26.0428831337121 91.3597578043981
18.08433555665438 13.43983095444457
4.92392933122379 98.74891301880415
98.42589559669685 22.79826956120246
63.89136544267608 83.98163658638993
16.27383542576791 94.87342455988293
7.85281055067474 79.41046873128577
84.08165955223281 18.35707182961365
73.28643323319169 9.172122174064437
29.88251117619809 94.70704336304458
50.37135594210142 51.44361213294827
53.16639808450099 81.89243533829658
48.77904814729516 58.08918992726552
5.471331593997165 83.25032025117274
73.31611891595429 12.01334376318249
54.54381469604863 65.06359228511016
29.12532507587873 33.04031400419235
95.76567504001625 80.18373511946034
4.218912688494085 48.22936589208997
8.142742020716028 68.25797089162458
28.73162399857489 84.91017676247591
97.87413968025498 92.95624093383095
57.96031603339028 81.15309600891628
28.81255504809484 31.29093235461648
22.76094811410509 48.64199877054695
4.631566251932903 33.78257619141075
74.3710681062372 55.56293842874801
51.64686561321781 28.07283770254342
90.14265024289385 97.54077847254858
6.393161520293726 82.74443673266479
14.02049875739952 85.9115943250228
11.14636167883797 56.27841044340579
64.34126458405299 51.15482288510769
17.5899912458247 41.15421746597562
20.67576050185264 29.1405673113034
41.97089574679522 93.09749992575301
76.98780647109874 36.9446108038323
35.46758201256677 68.2922970027499
99.16434359369016 75.84141905357376
58.19706461133193 86.82151089548003
52.21582850449641 21.4882529815795
9.028964424461517 56.73208527988108
69.35890667373164 60.57428586787224
19.78774903430591 64.91670137971909
21.81356489643483 37.66707548445032
77.97335823479825 73.09881877656757
83.8386934101279 35.84973461483287
7.52985243560137 15.33100150207553
15.59962898463371 23.6384573969691
31.98269642503232 66.64405605638086
59.19989665004509 10.69955822111432
62.07564220173796 80.58427731042013
86.26148747779489 31.82200645151742
70.60699968359845 80.68657713394234
46.10208765560749 31.3113151454577
56.26790454083842 92.17508419253973
46.28564781700189 66.89645117358515
85.67962235972819 25.68676945566116
43.68527258707226 59.64644932063933
71.74476623258272 86.47267604081431
33.74793052626848 30.80455089633041
2.733973996527483 84.83244796060228
58.88027774789155 36.71610445902113
40.87464444751999 9.573126157582525
78.37572459654582 40.39268867972105
0.9467800405726113 99.39172571402631
20.67490315173493 70.46392433450116
4.802211573980266 63.31976108463193
28.54355452464626 13.73929066327825
73.39915173801293 72.00794879934621
36.27375464806799 85.09296638845888
39.89661758107712 38.20129408959427
26.00368878530012 72.65074646329286
74.45173859339681 68.30291619736144
4.166965786352983 40.4998266996996
16.63316564935912 51.30681001987396
99.65671065089511 95.13019494177176
47.79170813341999 90.20495916397824
18.6256530964159 81.01373577185564
93.17522042301997 7.707081378518717
18.079874118252 37.33981351627143
69.88542369867021 96.0800693396578
9.782704183175706 30.44163333545541
51.69200334470017 34.54360839534768
82.50842724542417 19.49628548546583
20.38988970447356 19.2387990126274
89.4652932271844 38.62933590295179
80.83814846012709 75.42608476947017
71.67652908122329 85.39927633107071
84.64928677385691 70.15052883931079
13.76956096191792 3.879850954654649
31.34869962578181 14.33639248318995
12.02482508424607 87.22181739999182
56.62324618156093 1.465580206674812
79.82535081712729 79.96304623031894
84.02798353525395 56.82703778942225
32.36090980335545 39.32426870389192
28.53204527241501 92.82236776201341
87.26747621929044 83.96159857186798
34.57556586028627 85.8520387688764
90.82822987634113 43.47055081830624
55.75729507494719 14.45678020043869
76.50740480863348 84.95086936519108
81.93067182236246 80.29813998165915
25.04477895396154 54.61694772328106
25.69929662695962 0.9916793586278367
33.78264824529673 25.88890315127289
27.90627401206561 97.94545081338282
24.65562716188876 66.60803951288557
10.73508495648688 38.07497101453693
35.37103866987842 37.06646179650647
10.38961864458953 62.03036063637899
89.97763418753951 90.62954803118259
16.53428278846403 41.01894568545777
80.16104289772819 31.93410472412205
51.03488494854614 80.17184156323847
53.54253521873426 44.52443539227369
9.900219753790893 42.66376318647528
47.76601678005494 58.47062356592439
56.07685564669946 41.73449996347227
6.445646784083737 2.108467445940247
97.33994540164677 76.27537830726737
6.191295781018626 11.63699473130522
9.881529576786178 12.1058883867802
80.72064172757968 25.27144772947909
77.43436194571858 81.44951282919121
9.702310873836341 22.12678691683983
75.3661233792465 28.85707105004301
32.2351654987319 24.50820305766651
16.04582373010658 52.22161299414154
40.22754862852189 75.17963988010422
20.85001340637697 57.932761989436
68.64952709087538 65.43871578447477
81.24469253478917 81.16373662394427
18.290756493494 75.35076894635033
81.07611248859408 34.64377948028186
39.5607981723815 39.22072135572027
23.44732646942485 47.85464289224309
57.14707769659628 37.96617059741124
17.39867313548902 83.69456278408592
56.19285668617789 39.61113868949494
44.42489353879249 79.10557251457126
61.34013925072473 75.90649757900913
59.84250633955588 26.23854206436992
74.33656303515473 17.54514089162485
43.75850529446292 87.64246677633653
88.4698586488217 73.65579072484806
94.37223596866927 29.51997489757119
90.21645322047667 9.954926646006983
94.36481722643244 74.03097165453381
35.84815039526778 78.81585800147575
50.17003757066889 29.07989118045607
26.04833815281882 41.50855125886078
95.25531792884607 53.02483366789725
79.34255773541923 69.46939994901396
45.6541935028292 89.79838112898068
44.61243933122575 84.89744585118562
90.48717406208948 27.66458983895591
66.81393787369603 44.97139475629066
11.99536946831049 82.40664048530196
97.57430768902873 43.69197520304488
90.70557659421065 65.23837266245799
38.49492043425122 46.19876858646946
8.552208589287664 72.59545647564894
14.91581795158266 32.26944033502166
96.49022838623603 61.7117179782617
53.5887284976295 55.16772003381585
37.18088853154791 19.6765646720607
72.51987766134052 32.19095064371474
1.861445936450293 35.63087685138137
29.16079573736211 48.93687472819174
26.57816326816871 40.58256733660076
21.75948136573412 81.73105885965475
51.80927206610592 53.01576929463401
73.95581810085925 29.8426141238562
87.58982965351336 37.73879763281522
6.821416924211142 32.933791029937
28.60665021386691 32.25548660012831
71.50282178117652 0.8737897348577852
34.94482826671973 38.05372745250376
92.53874779709034 85.40042514007509
21.895687112032 13.57425145090638
4.41538888266033 62.42071681576833
50.88580967665486 75.93938743052701
89.30433543378344 71.71314324934391
86.14141806555257 71.35471570010941
60.40266799297049 96.91186220998925
95.46934836257711 0.07204836138180452
24.62533192608488 3.977537983016532
5.299187787091657 15.25869780021737
0.7151280432946961 3.905288968224367
80.26822056022095 29.11121495954529
6.856807373886815 1.077360060681285
12.39200934551844 21.18771413204122
8.99825260683107 0.7034498176957036
63.51473063648081 17.53393033532763
45.93087779120756 51.52547208354968
38.10274270156486 12.34882893296558
26.99760828318126 79.20585605048566
10.95031482814471 6.134783343530192
11.2111008458517 40.16013194735582
84.63854047376149 19.3129250383965
39.12309730415846 32.69691546705981
99.50838389096147 31.71032927985658
55.29014554162283 64.25641881552193
20.19777088551333 63.2253436452207
74.55312278231891 57.7338145312617
41.84794744584622 55.28116896699394
95.79749564381454 62.4522607387109
36.08042224914905 24.20605997679061
40.47694754739589 87.34369005212683
91.24267153881671 77.68727649792407
92.31934043447356 74.48881057170601
73.64082619402222 33.52328597058133
29.02711411361404 75.00163155887471
65.45850872611716 69.10368675195683
60.29783888940771 4.704127944939277
19.88297351977312 85.6747064761189
4.307597642182777 92.97490390354051
87.94838338449145 84.58334344927763
13.37488454594416 33.04716112487651
14.90876012316967 50.24573936588742
7.533924561584863 28.76241924999677
63.23549765691698 61.27379548052713
93.28193338880203 61.58216713751335
31.46478388660249 88.874724075133
40.13812680979895 66.62663038655793
95.84464133382075 8.004471710440638
72.62910444101695 57.88467863227566
13.29136059501729 84.91355809194727
55.10142593969661 60.41513310136641
18.89548714117889 91.18903338440822
58.35252960171167 97.30495675263833
18.52093510691626 90.19656623026503
89.42090556343771 7.355171313658354
13.87453116516417 32.18837705644559
88.70487731384779 6.563100608579474
16.06510409628725 46.53938907553723
0.04735339303329244 84.09226620067543
97.73033258928677 95.21768895674494
4.102193815714272 17.00134618616654
38.72089319145542 29.8684986140285
17.23722619850546 75.29032779817716
77.0564840181529 0.7017650777211066
89.21197129686041 87.96593118193559
39.6144616695507 57.00965903123731
82.26159872217538 78.44091756819181
26.7595532720327 17.07419477811317
54.14594570182393 66.88331984185875
42.17314873194778 62.02177475112718
73.69849573850999 46.97365415653788
70.64277755863873 55.82045619423626
73.40754239825519 80.23885018691271
3.933882448693253 98.58930589292262
70.77130762262718 33.69647915034984
71.24263077583649 18.13115297234854
49.13705699610863 94.318960510319
16.76174780352952 25.03949751324418
7.290371384584353 83.34108465775468
29.23094500541078 86.56937749538514
77.24131207430219 45.2305648673159
77.57542290613848 63.35849511967028
4.517921570918086 87.05502503302316
7.234738282665406 56.36069015132053
94.68379047953198 51.11743347856319
11.96066160040069 35.39088518119568
61.63435812627928 20.79955790587724
96.43972248209379 84.91473096718249
40.92568608118395 93.01407582460853
77.70405242082374 49.76997889092144
24.08489500343895 33.57029375826536
78.90262458978664 32.94314574393078
73.63412401176376 13.86462352087936
44.72242552664344 59.36044545825905
6.095174628903893 9.860027866256685
25.77718730686454 84.94824242310254
20.91671930782366 78.0744780203503
65.29867906622623 86.95883293332317
47.84957591105578 32.08635226130157
79.50559663753252 89.52107339406146
43.31213630742351 45.07311868376748
20.10921333465387 8.537338834209955
75.47220375648988 25.95358645305194
48.03727748227599 88.47817274818765
60.76539785658609 14.33617416841575
93.86936828500089 21.687518453655
32.38633593027331 61.0536732386774
65.08191426252876 96.36938701241343
82.21711072224559 94.33133576729951
12.62776944673933 12.5596744656723
40.91720768408216 10.6217871390725
18.92951179611798 54.86092919158192
8.185917591438443 2.752705806323511
23.44684946000507 70.4351183699146
40.34419784677333 5.343634893810562
37.35528900099151 91.78078917629738
64.32082118756489 46.11154463658784
76.62767819824498 65.29065157348315
62.4296891645676 27.55407853228297
15.85654154444069 9.188671819061632
3.406173856793149 78.48836328018352
96.42572887194787 82.90613381138887
14.29038813064565 84.79225472581895
67.44003002664262 49.09646777570314
19.22496545941209 40.42082813245098
10.89123459456436 26.32848488237917
54.82156741404254 1.622899714927171
24.51236585570796 10.76098349470297
65.5283262438623 82.37772965729305
65.59735387514691 65.41266955546567
90.32379020619901 51.89551760188073
51.89586922623888 11.84007713221801
68.17541782234576 24.339822906792
94.2492202618201 45.45053673267202
20.07944293803305 2.765032583112129
37.8366224115559 71.99974200773352
24.15231563554584 89.0804316956807
60.06391383721056 44.23811410989372
88.55074589130835 96.43961712378011
96.31839551554216 52.53977610757254
74.72240360791827 67.35799741774709
72.81862329766058 89.11398206301884
49.66518765021834 4.721452016959837
74.72727043065876 97.71750811289208
42.22957224371437 34.50212386851433
65.56117780896842 54.3398324989754
69.15048486563539 9.941543048419822
19.12836400133609 34.81092267920951
45.36496858871433 27.34885137735673
3.107416108036106 73.19479108769696
58.02672253641995 92.68541657064701
17.60534352204257 97.53788679350932
81.60943632104464 23.24547334516904
3.542782206334684 33.35912601416802
66.61492520904679 69.21922454454923
30.88220805904167 66.5352325911464
77.76479041331203 15.97545086304874
10.92871977646294 32.09516000326482
0.5491903114682265 2.082695586674909
16.53346055586078 97.78231224507888
83.49161002883115 60.54874608775884
49.41584699176369 37.68700945879897
60.67582882715553 23.47703095491292
72.0655913771613 4.009717627684765
99.5056051542152 50.12099020447778
24.73262299748144 82.4021126431352
36.65949112131411 65.32382731318519
80.38019920749615 93.24933398644303
2.908547833779254 45.79744340128362
79.35270314190039 0.2458695147053422
74.59487176554045 79.10227115617484
88.25609886217069 54.44623568705347
68.10503049384796 47.31520279390804
13.36643776708523 75.66100780984998
22.16941501730866 94.32201503464938
4.189970444358114 15.20429665022387
0.8385096454923435 37.67231849467211
86.76182056674209 2.211457004986254
27.71067362011478 18.6956476723221
76.67762030600036 98.58749639947513
12.5044370799918 47.00712792709908
5.466711203963386 88.68601777165715
42.70488079172423 68.54575981664564
35.36160205189157 96.37367735792708
28.93372886760418 91.88664480964842
55.16147635703699 6.891865057875327
55.241433162776 95.41784627850873
21.57857726704153 10.28844507899816
75.81570513722237 62.56588077144411
34.77419977737907 62.70789474634864
83.10590739761521 48.95550626501677
7.463879060442382 62.54552244647686
89.72468174262576 21.86222939578873
9.92938981325779 38.69166939596422
62.07926653042107 52.76310326911715
85.58773290316992 3.561097414041808
26.46119075076679 99.04434336963125
56.97336769237311 92.95103005809167
21.82877591615555 23.25951428049811
88.20858978196378 71.83691861825727
87.21889814482537 71.61159775528905
23.05247345946249 67.54416521052242
51.03740580620455 76.99612372271592
38.88084828436762 63.96404173199725
13.9511054612588 24.10743332715286
42.33311814199968 6.223532203133576
40.11227120109914 76.24079455322098
16.96896598719308 17.84751269980671
57.57848822765386 23.00947067225436
2.067300703829219 59.40512390895035
55.90503052353289 96.22390634238941
9.943139870213543 32.3559962382485
68.68360388750757 31.66626217935113
22.20249383612498 8.20181981132702
89.55893795031123 79.96578870665702
9.75779403110074 98.52509175779879
36.25649446238905 39.78846882245809
99.77199000984996 89.64508474956735
27.00867501658908 88.41273318792361
92.29042276256014 86.48558701697613
13.81731823043154 82.8589793832713
66.65242750691344 52.93831768209692
53.80037997365012 16.96967754185136
50.31781315586363 46.20229291108295
45.53847489359102 81.00658644061654
69.91738439561465 24.99947640331241
70.86726647446437 10.57925898338516
23.84912546647604 35.75889004674814
13.55488547471897 23.17080537904658
73.55521852233994 6.35016707514375
78.22282533614744 66.2520464781468
80.11713455344537 34.24506582821147
59.86499916673262 5.717372273197255
83.90516132470026 85.52251146413094
1.072126141146739 82.52845436402004
28.65383040891714 73.76904943225163
46.95163578266011 11.86710878266818
9.621484701776525 10.19962660744842
28.78830108638187 64.4841045302056
14.83610682006028 82.58535104936782
41.27941311777663 57.34048334362507
0.8201005830602195 8.653272588359355
47.76831664412197 82.6781662108087
37.34873803696055 21.75485693113588
1.639223277309875 70.56419282550917
76.84638904111436 50.41829004507222
92.60810762184141 96.36463513254378
97.26703336137392 2.147926282149652
70.40046102382357 5.428847814660242
12.70278233500163 35.93416614877981
77.30958827255826 23.76202104578352
5.399234903919068 51.18755860416587
74.98869421131339 15.53740257617371
27.17749242477846 25.80333958389954
59.75260227926447 78.31943034519126
42.42459131211928 82.90074015295856
39.70599364048294 94.8371927298904
37.37877638543976 26.61328623582465
97.43173577830959 69.46721103390971
5.15149709354741 32.88136606570508
20.83713133988157 39.59264327602451
65.35707491732472 9.6038887222994
90.9710662277086 51.18037193878021
87.84223331901052 19.04114899444086
9.275906886784814 89.76780243846811
33.14161885839525 68.58987881340195
62.84326813249322 60.32583161288562
18.64027483333282 41.29136421148859
53.74342691912958 8.375375707791889
39.71838110058812 72.23510080556542
9.406826797131645 63.67196114351461
48.69937313617191 87.85906783055988
59.40941513511185 58.48976483353292
2.0487589790741 11.54003817232755
37.48808798060599 96.57773065378767
32.12903853330675 97.11551566009672
0.8614514570752464 81.48457468453694
18.95482871070264 82.02983742359245
16.98705678028161 42.00531536943275
15.95003170476268 30.29071806589346
22.25838155769199 83.92988834358945
74.67571292144957 16.48278882676344
53.0382709952499 57.02530575843474
34.85092401049415 79.18241206997655
33.64310241618418 31.73938580180426
24.64373828332785 11.80462865792507
90.78637873486231 30.77396733826614
91.29415014259011 99.13111814947617
18.27202662765424 16.13939749121914
34.52358753313147 40.85242040188637
12.29889662576055 62.98120012625787
86.9410175391936 6.068613191471665
24.99106467434749 0.1475695183891356
23.83100114828178 90.97048513753812
91.90193005610756 50.86082624236118
2.770199201462851 34.99815178606438
83.88689000359788 77.49315544408192
74.61462480262469 41.06731151294485
19.81218608054348 12.51109618582715
60.42610025642831 2.449552199952639
39.30568023218356 53.22131613090575
90.11947199775098 20.77279617900805
65.20229476282208 2.427137084140875
11.36449776348994 84.54165677819644
7.983727416095319 21.14968250327722
19.406668946027 7.689131226349403
30.91294968721653 94.51798809209269
54.57272545260977 75.50615202248653
90.76117284594247 25.86382921116464
5.371197233919428 69.12571372442426
9.856271902217218 17.72876668416191
50.77790816278121 74.86048348057284
20.33188498163873 92.35730205226531
20.33540961477078 75.40412326762311
30.57997773916069 20.18704206028905
47.0223372415801 49.75713698598108
55.80950152997623 6.167777617643498
2.65748184567744 33.97998095227366
2.532512887564683 92.34202062876406
36.27288330946573 20.14939191531613
44.80592618982579 76.40535550831291
56.38465594525611 98.15053847682259
76.24962217080345 55.37452096171146
52.70873487352391 49.96793594122914
93.74874467687179 56.62444729607614
28.63220150564081 20.26987138325459
63.02616326368626 36.56889395555917
45.00867710726949 99.1471119774571
82.4546560813796 84.33397615889147
60.95833954408563 21.60589036019669
14.17389730020582 69.23389542887216
30.90793860892869 55.47874077051242
55.90337421767227 5.200828968154106
15.54194701651785 4.56412606294677
89.41912506360485 98.29240097797545
73.26514505310413 14.87647724933359
12.77563182813877 32.21100088929077
54.21446760135791 95.69661656507098
46.10448273833727 40.15096599649239
18.41465488611576 73.35615318561263
56.27777911533235 7.049996652970881
45.48553742121266 7.69422551906735
15.08544296242015 39.92313532145419
85.38317330920044 22.01849595159269
88.70811243801728 40.3229928298859
81.2631163065725 71.67498315028759
29.72649631784845 60.08595690323234
19.61504980296061 30.70496440769643
65.07035212016737 1.406767567561236
36.70453526639002 60.67144828912469
86.94837701110417 27.12097612065708
92.2407518097212 66.79580038706492
79.32963691715366 14.58944980600777
64.8948901206607 13.5016190526007
76.62285197145606 91.20396192058823
26.87221092710179 67.03419292978045
70.6057750593928 6.494650648243279
85.07578644648227 92.82161113238524
24.15732323815493 56.46660058519002
34.0958807776143 61.87163481277285
62.69356322778101 46.98187242883006
45.8556581750281 29.37747881392086
98.13552109688355 45.51644937396227
70.23609074571675 26.88388472071155
0.9292211079174637 54.67012616092543
99.54902842675209 0.4040661419846516
70.50343885007803 0.5268975600878867
89.88131691693772 64.49111566822879
83.28119597446981 62.38302515699961
38.53579567407036 79.78638020183656
18.00942300865151 85.50663056665262
83.6814694533971 79.70745650151578
94.11951523065835 66.70053267892018
71.67182463598583 22.79871829574459
15.38862996217288 33.30962427545574
15.79386820417093 0.7499046793903104
58.39872684587375 47.11365024212622
48.17688716424775 69.81712142375486
49.21760296052784 91.46037638882365
95.94857313268615 21.74766141209425
50.77527661153299 4.868253239156496
95.79443274663744 98.16790661804727
33.72280391213457 0.5816343627009469
22.70838355823034 35.82107712468997
6.85502107396885 98.35887803409982
61.80330279145749 88.60592411227434
67.13009986300246 64.69794238618709
59.07641775566774 35.66393050229956
84.29447058726279 62.56260759276257
38.58150104513726 26.48943078471958
72.13242065997699 51.42679422760688
26.87596433706321 33.17354151091005
9.69077092124741 18.66283407317781
5.395359394928221 37.8193300208878
34.99483515964751 51.79548901091497
78.12907526333083 80.63998872203075
21.67037419925094 97.60438032425581
22.49775998190169 92.77199087838365
81.12955250667501 39.71501727962354
57.45935207975616 55.26941570992723
90.5437904499269 85.74841124791716
27.06665981170871 5.524774388765602
36.42204072681966 22.20498923035843
44.17700350604987 57.57747150886693
97.94451317559411 15.41665654768491
3.310959089710313 22.33618207681862
77.11863435824019 29.49996521668329
60.57369317566901 45.18840410302381
57.91884589047683 95.60172015545578
25.14637302542187 30.93477108818108
47.67858776490685 78.93006830914567
56.12850020795188 87.00478048705024
66.84166539497279 37.25584539773672
81.32584778789574 92.70439061493751
67.53304189293291 33.46500582503518
66.94626998957668 76.37719625933043
87.90784365825668 56.28631626520445
18.89723906498435 74.36891501148158
61.07260571315307 48.06082002565471
11.7495884607015 49.62578002536735
37.08958856933948 27.67685430249928
23.28189632526331 60.94267178506388
57.02016446153824 80.7697296420756
96.97224864860297 15.03162235356606
36.16255716119168 69.25103223113857
34.77253712909387 84.03166260729459
75.79739725076809 75.66140123308713
90.38263742582329 15.79775600005359
88.61988809227063 69.88438630095933
91.81958622043038 43.36220991813082
17.33628276346363 44.84631786402334
8.628257322710896 98.05864363095971
34.77810906868948 25.5450076792106
34.58832768678698 65.57365953959206
10.98161698960207 82.71687647230785
95.49846538441909 20.77379126024801
80.55047269466166 23.40103196747818
26.82882805268263 98.07229504282714
41.19312539719381 35.0451532723176
44.38882922290393 48.82527315605272
52.0752400042696 22.52287905745706
25.65611244574399 12.30709309597365
46.65122306446415 20.27150242026965
69.40777098164322 53.25029414397593
5.323454205745878 27.20944894516227
79.89854237834675 4.328227116347085
22.88896766013385 6.168558893960924
13.30679473512009 13.37770629854795
20.27200455981128 98.85747742978225
89.53228578257628 95.9734782315175
98.75987624323915 95.68546530839116
85.12609447035793 24.81541085599023
11.6542398952386 6.988727302058096
44.07484719323616 93.33243805903781
26.93938553410871 32.16597667599216
68.54319768124211 53.87125692856903
24.88547374279792 78.54220893298317
72.89849992357347 38.71655715362116
95.0859282734271 87.50687738274515
27.62033781709735 14.32218949120649
79.89889181195345 30.09751190160131
70.44961619336122 35.61954452003226
7.808549471270608 66.12002079976197
21.08866133929506 94.4483030977988
40.79653806339196 71.80701577974503
52.62841216066186 34.28269882015935
10.08473530622295 53.81793972456785
28.14713197413547 50.93112382327909
65.8006098231042 52.47724556226665
87.90993030247714 29.53444337432619
49.95037624841996 2.886502591328257
88.61878269665154 41.35867515901862
3.71486709325351 91.91313940234146
22.34423531266973 66.64592825395941
32.73070820968008 95.08590487599993
84.20788434068066 67.29346171549206
0.05140816229775585 6.671644493915174
44.93589412605969 46.03944446806663
18.63854103950574 19.82842002058894
58.70480564153294 83.04877194548887
51.28390625897063 42.42865903659504
39.74031400795186 1.338330027929857
30.55292320723425 19.14637281953879
30.86415142356425 51.70849977168365
10.70178971972517 91.77439800096982
67.08218906753019 30.72369718794417
38.1501363469114 41.74641625674234
34.06927981658665 93.54317549252632
81.44716767213896 26.15174144081274
42.29779033776815 43.18307534392193
40.54411747932443 78.96032622732849
77.97384699259973 24.62892248434554
30.46466952896635 90.82336021740075
83.48746812649105 32.52502076743652
89.76367401974831 6.323883269857869
13.01937305043809 54.29954850172919
74.53369673490324 83.80748045446943
96.48822907905776 16.92519986268979
7.671827661635348 59.25048577787045
31.24144169718985 32.70001863337133
90.26353468610138 49.55744670619202
50.95910070856869 25.4737789210741
28.01471228855485 37.7091118039892
16.861091682265 67.92986737956078
9.236035133079689 86.60559987013566
57.01157454174477 46.16467122627552
33.36567389801804 17.59178134316047
89.42836060084036 78.83729837107239
88.77140572541803 81.59342488529366
48.99230862544199 53.98656491940846
32.35010246382929 28.42704391567083
83.12675822925442 94.87644527546756
76.55982359129706 40.13281077549873
91.19869167447901 10.13206527560935
83.17419816108305 0.4408416515534647
98.65207495377727 67.94474442720974
18.44454189275922 50.63298398635184
94.25232323120098 99.87682933796403
66.27349084002034 91.60021805821631
42.01224206741801 88.40368024996306
51.05414597856484 78.14961335898741
99.17035554950841 4.776119126455712
57.20854544475726 73.08269414463125
80.36358099727758 13.19688434611503
10.10016358201947 56.49145114571571
25.29945750183968 70.78015714801948
68.16024889238737 58.80741196168916
26.67557020130693 27.67388276611748
34.44979194680754 38.994680297109
73.40458716522789 73.80442419727513
87.92735037295766 8.606256640716325
79.17132742230848 32.05046888096134
47.50265780185691 19.58691743112161
95.44894235780387 44.02987690725556
2.429915147668067 67.7233466136834
97.58046356472461 20.79092943469315
34.16230897360017 13.90416063748547
21.87975739414949 78.7641399846716
25.99445240818549 89.6829446746833
90.25031791325083 86.62396452289549
85.4059806177374 52.11802332393989
54.21961805295672 89.03314682174573
42.97592481215873 82.021611590414
96.34481496819089 67.54706407298637
43.83046040124692 37.91683654615852
85.08549892346169 77.46789162321456
61.41603835983565 91.94497128782868
53.65803788169671 47.49028460895687
76.33387727575054 18.42997652654529
40.00960300789768 69.03691238679791
24.96374313185634 84.23891337312234
17.16450823559611 16.03547638689998
83.81383604163925 23.12185766944534
83.94545752791898 46.2640613313769
46.41018149693635 39.12714816287495
90.83882633182085 24.04532500655483
42.9739273750366 75.96607521681646
25.38683387193315 73.63461874372136
11.07698278816351 86.66281832954475
99.64545342984553 43.00530533369391
81.50150601148806 21.46418637887272
40.92517844761799 88.30757867040914
79.98443514544586 27.24558407265171
80.35812261151847 49.47931446090686
84.07276674362289 43.35689871962703
50.53290385281672 10.59822564363379
16.12737795793255 54.14926353500086
94.49720981400988 25.61145872910063
10.98918975958833 68.45333903613341
86.14204837383578 90.22897284357457
29.08728753433458 8.128947585409067
55.3439668893391 37.95308511770961
75.50894328424215 2.099733824858956
13.1056464040447 89.89213590994483
67.55226382784092 53.42575234130871
37.39970726237794 15.75056425411817
21.07469600648065 51.94390490015256
25.85273737885536 19.82473225062163
39.54591821797943 79.45548341488443
66.01651412839431 58.75794365202641
91.72095903166199 19.79795705562314
9.416791289691586 61.54067813511355
19.35283452400569 14.31642808308192
85.24737834722758 66.67390054205036
4.500580658059063 89.17736408936817
44.17008933006843 88.64571131259407
17.85969645951205 15.23951047980912
95.70606608488394 72.73172211370236
84.68356974648637 84.65158025068338
21.04938907923957 17.4244292566217
62.35960880693228 94.66803596326437
83.19600347915288 12.60815404523322
78.07449834706158 32.30639812921844
10.2743200147345 77.93666718256068
57.57376255860831 4.112957589880182
22.63683346896754 61.79351484586645
26.74844168093536 3.660533042169335
72.39956428987993 80.51459318627406
4.674462914493068 20.68111791540643
29.97439825258126 91.79832962346678
3.928179448831747 0.529514900163957
50.81676365140603 43.38859511910184
34.54254344099101 70.12923468001537
48.50241368205298 7.345187580354558
64.82999523215072 52.94840565844113
1.96573844790518 6.822707861734555
65.91519776188638 84.17773781412365
90.37121599231168 4.154416607571893
26.50571681870775 96.12909368919104
23.2129238429712 52.0375061031015
22.96315094511398 94.90376195256802
42.73019579292264 14.68681426072134
39.59734346680693 96.74757235278439
34.43442508451163 81.2483567803464
63.17089409165098 55.82942724836039
30.88790990107477 8.497725117595119
2.625782225921808 15.97839342865617
50.8750036503213 84.90657261036156
54.59136375580413 25.58502001599601
78.49600753117312 94.34731690396464
93.44286515234478 8.85926001595675
55.82452687553561 74.18969149194319
4.615104853703263 94.03158791979234
6.973713100219213 16.23071857114302
52.00344425173604 17.71269658168785
95.75894409857678 92.12853243785179
80.24733960580281 41.41741176440118
59.05654015163086 89.60329828287966
47.9021223988115 2.50188007323684
50.76489181897625 50.44126332042085
41.11679623264097 62.3397958121637
57.3310507044993 6.97102483340904
60.32362133298452 52.8622674228529
37.55648949110928 6.118832609545191
26.78915500248302 19.27597855802817
33.62858107193345 9.156781061257723
10.1047950501197 13.98556864526154
30.19867099991815 32.88242516814343
46.12568386648815 99.39668764776806
67.01273619095933 34.42716021263487
57.37616130934738 76.89459929742756
68.51795470335614 26.15313519624287
72.72529155562736 86.98616640051573
64.018834941118 21.21821426580576
27.49145704432651 1.678709976470178
72.96087756393337 27.33690103011326
57.0990081394762 44.24037814480233
21.76475035685215 0.5365943201707175
38.01175262787409 47.19757053531956
9.391414255911743 34.63070299374294
39.22442185386925 68.53586275320713
73.93902636059151 9.999829680886579
57.22237368613917 60.84484926085486
95.16744936918258 79.49035245639391
36.43323075359464 17.92578973796973
89.48944162870522 27.15921300273555
89.56339086792961 44.73183722278961
41.57354864249442 87.43685135472981
95.06423290038147 94.50498694796438
4.446904170897821 69.74813915250003
8.24747755323904 11.40795081096522
92.9213891145743 63.72419340749401
77.49303428220136 6.53010235053754
9.15264515507001 74.85192444792632
54.03994467113312 41.59333919452737
87.61227541216492 47.73019404114408
3.066153269623326 24.17406989951303
7.447791394294201 70.96627344832689
51.14162701919996 40.55735294892222
56.06873233372178 80.23986067809659
0.5200027688807756 22.95701071731825
50.05526172698828 40.529330934599
55.92974239116221 93.24327479926566
53.73568533962892 32.48145967526997
13.97901865296577 99.2840419010994
95.50673609949449 70.09842254480763
92.96329025349638 18.07851140663409
29.27772371538155 41.44384507790183
86.18996207001905 5.315505621214916
12.68582702793941 26.58167929162823
84.094986339895 65.32702609340356
78.54715217427479 28.36043645005459
27.93330464016788 62.45955581730741
89.61689307042484 52.71724973826652
39.56604118715062 36.3766483628127
2.892665612502804 76.2262383696944
16.1191785642293 85.19131966084873
67.70760601291342 67.444649085547
31.47102865609022 56.38570209845992
11.43577666738823 33.81727085492903
79.36731127724708 74.28339961341297
54.27790517967317 17.91285933584615
69.62848115391382 80.67474417087888
73.3237765965217 0.4180199941950402
88.55227391338775 9.34503681839896
31.79761892283759 60.11195927519991
87.74449773297029 40.99681082373281
82.31128819353309 91.09769916504284
10.02473929093956 92.6018908294254
48.39297755188229 13.05469149900385
23.96034368236444 54.63989446580476
21.99422994563679 16.79640292072428
10.60379055367382 66.30760290423126
45.76594540937048 92.66369133202774
83.81934580238753 37.97966054576159
8.065306943415552 95.93376144951181
30.641178258293 95.54074071739333
7.3334908414901 88.77893777860911
78.34601318322979 85.88287873516747
44.32069021149841 91.48645867768433
27.40130213188628 4.508216455145969
90.24960666974285 24.94458411290534
74.49744381992795 1.774881105122882
68.11924998565088 32.56427788142049
66.32304259389284 18.02613123953471
97.66579322123239 49.93408951021966
90.64014877733713 93.35606021929473
76.90311276339803 75.76208720693404
82.49262884365017 63.35194138243152
16.16171163171346 11.00533328485433
8.876966958508586 25.99026118442869
25.80763161205022 16.56304832410254
7.446438943735504 93.82303785578297
42.04352726917514 37.60579012760538
10.77782646529978 51.10901539766898
40.21866831259673 4.276160129527693
17.0733203655555 95.71598447563093
52.06779172409273 81.9740223436866
73.03304408503016 50.80180609260056
57.6819581401055 32.54845739250988
27.96548928794782 89.16821679386783
99.9203330431527 54.31473324401338
31.40287864403943 16.49857217855798
96.11708587622988 68.59415986132859
13.67279227263236 41.67807682342843
51.8841718279117 4.958134980890723
65.00503678577068 98.52660861535476
20.21816085449367 95.04963208847165
59.42538025955323 15.68095350204213
96.81176598689595 3.101511603338229
47.06548171138078 47.91824340256704
12.609815106385 41.49404154314774
72.77251502054911 88.04252802024442
42.65241019249071 59.94198783985565
24.98670344841902 88.22324078562892
51.61206504348392 24.5548092554507
43.21909077819631 19.23000939283434
30.80844210190011 71.69808673905855
6.018215591797599 19.00135411363648
23.72661176902908 85.69562191441281
66.03860924569895 60.64929644624488
77.91721800518121 38.55020940398605
23.55695280681613 92.83632755826146
62.15122566682026 60.96078474431056
53.17339023118463 95.94490227703577
64.302726599903 55.98117179497847
30.12151706096635 69.97521412103114
91.38325493930428 82.73205849580251
27.62538924364231 90.214028236494
44.8103885585613 32.64190022837205
68.08186242413437 18.67668804699669
78.54479078483915 97.52119336577604
99.21960586047996 19.92121120099835
42.88443509099653 58.89742673737962
17.78466794079246 36.34120840737593
65.23857906850567 15.34513039284152
77.55994453685159 92.77018832635056
6.494443285510415 46.80410898636728
42.61090836785691 56.09543794287784
57.17790278959512 86.92114853969261
13.80939650027117 25.08108311897253
30.11965232965827 3.67446997802486
39.85648545936608 63.66735452081239
30.5722277477491 92.66450790343916
59.21060309375471 12.81121180112345
7.05030714834638 50.39032221697132
23.16414132367983 21.54446529414104
67.62873172101663 99.23777911049001
65.38941675265336 40.33914065242158
81.16283880707455 24.26506567030484
38.75182295917562 17.426508887039
79.96173135169003 17.63153683552241
8.85742472914959 12.2848050968378
5.10168845898552 31.88156194903802
97.19914712968279 53.08816405742208
48.83761337938444 27.31288022258242
26.97693731395539 37.75623237816313
46.42324946497514 91.83147098607172
20.90572742798557 62.43627410786694
16.76823986909595 78.8800762692625
28.97731546301677 3.298956185696194
89.84135070368485 30.38176486311679
29.08077680785903 93.88164988844856
84.03699546974944 95.416758095494
83.46240983036778 7.647064126133743
67.82480866061462 70.41498599195268
70.56633565682013 44.89034831167752
82.8469351843777 14.78091314376056
87.71865249223092 72.77023296508786
96.02405106807059 94.22393364032644
64.39000147286183 59.57089516632546
26.66785293416469 13.81881878079379
59.30867535497848 72.64967088850976
69.11222126578537 39.14040042517595
19.18106292244393 21.95034522534396
47.08878163338355 8.970759599663705
46.92853407482524 84.5653017062282
11.39678896931254 59.21936323379331
36.68988192481469 38.8005988276504
76.39954076705679 57.61903436953333
59.55476635137168 79.43617273200054
17.9986368946764 28.3966912228927
42.41460812416943 60.98257081944526
73.41244735837563 39.68598982099832
59.69143574074756 28.10647462207743
87.55570962615298 59.47878783781768
97.79648021385727 48.82916900068761
35.22551190700779 23.51343176976216
79.67186024999427 48.45252364506689
37.79790659856681 63.31346728030601
7.128706531538166 43.36187595441071
91.75303204021544 21.56055145802693
11.62087085540729 58.10247401661901
78.01522084160527 62.32936417187899
85.90697924610541 1.485743488188169
53.18225677490307 80.00409765819698
61.61463131780715 85.73804603019654
24.16626735816134 75.37624505405827
39.91403523331584 70.12634038469741
33.59285743414033 50.71654277953434
56.16369887540959 50.74685504886688
96.83682135223972 49.28845962163344
59.26448612969266 22.28626701495429
52.69116611361108 30.6473446198026
2.891206610085001 6.64962864377632
7.357876747799241 69.92093472101128
41.21491795347212 30.71265924777524
48.57694568708395 59.14515224634844
88.63180209468651 55.45459822092312
17.85547242920186 90.98110618750181
44.86307904568348 72.49431141791369
69.27748027750567 74.00696179186249
77.70805139583412 0.03233318719175456
75.70173395716506 98.15791822637611
23.23168676608781 5.149905573041777
27.25510659299683 47.94214358731899
49.85893242602177 93.49017119451787
56.41794466320192 88.83304263654321
24.45528375343986 24.35247754650198
44.08492828531989 12.14544380736315
98.14989968486215 9.369364889734475
51.49573719437077 37.67646833453497
75.17891615728739 78.35412572806598
7.073218434667405 74.67422970200717
64.91456814086096 34.46238889643904
17.07695974522046 37.21055801177508
30.23471573847244 75.19982801049996
30.36470029269072 76.33686975201675
46.65589021798257 10.85556646213479
3.726872606141379 63.14214735886639
88.65056640419215 2.648238608068119
38.85287002544726 52.21584023623403
85.55738617374755 7.438198770409284
34.33570960719135 83.08121366675699
46.02175125446736 26.53899520408691
41.67358361901908 96.89319685727811
94.99699888947822 5.437821497694084
61.31095627925531 35.73327257478364
69.7490167618095 86.51593576950933
18.87810330773132 36.49850403626532
1.875715974687723 46.14538785067307
20.6164471466598 50.94472408226365
67.39154675197025 50.13908367574253
95.09117492917142 60.34695660310234
71.5407497232095 80.83860601056237
91.05195521833669 50.1693746605968
87.16912117575335 10.82155317611397
83.05853774465842 18.58261459927687
88.6417958349126 26.65440522964346
67.70601186491581 55.79183735822718
7.082933067032356 19.12493731513217
21.57323363384833 29.75290127016618
20.4508183295666 4.63634156611237
17.74294639779383 30.5273792857062
45.92387766378945 78.17526646681662
61.62193057101118 69.84981027408394
14.04097347606455 74.84108239963744
45.75600996906584 21.96775555909625
0.9114431204045029 35.33370550273759
44.35005414285321 52.64042955658025
21.7207918331137 90.67126352920511
87.97957598679378 91.4875115574503
98.92104272246327 70.82000363612438
8.435878645628048 23.15155232229107
69.51477559848816 20.32232094892206
29.55835058907589 78.01949715067033
4.614726670850268 75.82670602617274
39.18458206507263 13.76733997293878
9.654376906823975 54.77991886057733
79.89071819104052 33.08240655107776
25.98834844008386 43.3351217880955
60.65820258461356 30.10838282285096
81.87143823027434 45.97732283950973
36.22810664887555 55.32530793633057
14.05457823357779 39.8115227207818
31.28282234547563 74.72406903304464
20.16378447129859 42.38795039535042
45.03271954834769 65.74797100286509
4.125444238662561 13.43491823036094
69.08809355416898 37.26987317947255
56.86772579216045 74.12692450741613
36.15023311760945 76.69401905517566
67.88657977460169 8.352639817068669
29.61044697263777 20.71566456252339
32.84037408946563 33.52155667570035
30.05755094444651 59.20797085467967
97.15405238393792 45.96970175257062
94.20350287605771 79.20327262355272
24.69193283307961 27.12980668133868
40.11047860333689 21.1434476387908
79.34456351205712 6.101399472378619
65.8573455573039 72.66277794052995
88.36059849309056 98.66358422617537
8.094254291239247 46.1845940201985
3.826146054924446 29.39593074167926
74.40399757046396 45.25114241704413
1.701849403586995 47.21006724928966
4.786952291682917 23.45897803371447
14.67368476064087 89.70821164043298
22.94817567050609 23.33401188691432
81.36407100964927 11.52387121089064
60.34434750450055 54.8634504158929
99.2703566386713 36.12990949210833
40.51882756137784 26.50506774570484
34.69766878550594 80.28005023279077
33.84623127586589 70.82247331249111
60.46654876239763 9.438285581544042
29.82735243876871 1.499621778981296
94.72220532942738 23.66251177673244
20.30993591867099 89.5160091200064
48.98440229075037 86.97431263263778
74.46493790355487 80.01752352268335
90.89546055618585 91.24684177022822
97.49177374921305 29.58966091818193
99.12603208239723 41.20668784263329
12.27319526283781 28.83776430464725
10.78100297555473 14.78596664379927
58.28831557635266 76.72861488929304
70.702439866061 56.90787411085658
77.49367039731226 39.66239597851771
56.81844799901611 87.90013051134075
8.808021114962889 45.32169757709781
96.94410604748096 48.184265074019
35.95207382940798 29.09167857119536
57.89961898131685 40.58985234955095
66.57856037413906 59.73893037444523
69.23151732162817 66.33575383382728
95.34735580439553 82.91746233575816
47.40433564104465 10.0139972487146
5.502334351452032 46.68958666261097
55.62139244355757 65.25958350923574
94.41965950034037 9.329264131787669
94.78647737778813 3.663260374906937
39.43844469918835 5.984069125757598
4.740998818353722 16.13212195179899
69.44713270138158 35.4826304524379
44.57361259612177 82.99945849466876
3.148797351523112 77.35355717661798
14.47803968261379 70.22351506421225
36.59816464854853 25.92266989135485
16.41628851019711 38.11447885690882
78.87342442189254 61.51150858200629
6.411082400654514 89.35391089334306
62.27302421623038 96.8784483365544
85.94084141987295 94.50752562743536
2.790243088686407 82.54955273547911
44.84940560974017 63.14772469602985
63.96265954747724 77.1157290229761
40.15520965587697 95.82984579928866
27.27880717453071 58.48569338177797
85.55273298045462 16.58641469220966
42.2722324757855 45.02730463635516
66.41637607819793 40.02816643696498
80.14900283420701 46.65857156561633
85.03904543261338 42.72628770397685
40.50418720033685 92.02992028589311
27.88076539090062 0.7040215591821596
82.12570520876157 44.29822352352911
26.13536452283508 79.87627769177158
73.0595290309504 24.46706838610094
37.85226036771853 14.64412385522651
50.30229717073038 71.68109235432797
86.08846330274947 91.2961489028923
78.42663830606944 39.39267542921856
68.41157227976306 11.9505136571946
49.53640775059743 83.24850047183295
10.89820762236852 98.59199533092303
89.60034076940796 25.90841716540114
62.3446333142163 33.94064199643108
14.14525846890047 42.58421210447024
13.43033798231526 37.80781188370675
32.01403063772749 35.51342105439532
80.45169397953002 90.01320289320182
71.93093547561502 66.84372665128662
50.24694140994488 42.43762097830719
74.11738359663438 18.55729790688596
19.56523177591684 73.5457520244239
70.84425836985625 13.42419399738182
42.06708783695343 80.20197327733145
78.53982207153464 90.08661449393966
67.37511875802728 20.68983018331767
12.77115846253712 99.3825966335947
19.96597617477352 99.87752601243274
30.79757825098919 46.64842556379061
74.4828352340346 73.84752959089563
23.08632524623069 28.14735004779962
29.92517298549643 35.69700359930042
12.83631437006455 25.41705200389285
29.25543896328948 52.7236493092228
42.79970265929526 95.04256391666141
42.13226087959685 4.06940103131129
99.41271875021489 76.88593193811073
73.75167833411562 19.5857293583984
63.98185550062766 28.64190327658542
49.81461629714168 11.42625415821784
74.70675933655305 82.73242877267933
92.48256737423223 95.49506232842222
88.33987533746483 34.91894056316494
40.28102107494445 89.18453492256556
35.50278575054651 9.254154812007281
31.44965433657888 17.56785498074498
25.73689955248068 66.8093667096384
12.31407404475213 60.89995735316692
73.75450853131598 95.00836221356825
4.993825172801466 30.87842767538589
10.9420487204051 17.55354805744453
65.92653506935595 98.07506277743802
42.24117067568101 5.13411792934631
52.29119567173728 42.49676294105563
13.42955808723642 66.30898999958562
97.10825740768489 66.73700308421542
91.28382749591692 38.53283570980575
62.0860243144656 13.06634604733728
29.75225319909526 33.86223327430688
60.5515333777174 48.99681213107169
57.64588441017385 93.74927548585536
9.44551743945393 99.69100024963146
45.1361525715199 26.05055872611983
94.45149684431705 20.76391539847477
83.76663941211146 48.11442706562814
87.03601377244567 48.49749472515123
21.77810495743382 93.49388125477458
26.06825251825655 94.26206619757117
90.28523073305982 71.38429726122496
85.69784083276562 14.48889118613439
78.98090753006693 73.26316346254654
70.49240316422505 60.43195997031633
87.68818633538599 80.14524439458361
8.036971826293 50.49552098647003
37.41362043409661 61.4963152094339
82.69552027072091 64.29604636621499
69.86805739012874 76.8847281250751
94.65186371242818 43.36228994442125
2.252889048465344 52.09361134122624
34.74353852352548 50.70717826298142
80.34469163018618 11.38377389073236
60.30166524541296 27.25400668515463
88.22595847493625 57.23804269365458
45.74274733229201 59.06538901144948
73.89823102071213 7.278372473017662
61.4118815502143 2.816279099504319
3.083956441298268 11.55528362890307
1.070125885387809 1.152299164126624
89.2945632705149 48.94458585434163
67.35656895272379 51.20443812624521
42.83867994032418 20.33798175578904
58.8571736175652 51.76109272829044
67.00020402588552 15.99890336051108
61.46382907658771 71.90128943872102
34.24036168377525 41.92621788679934
30.37525519558452 96.58976041392272
58.31464845315951 50.80352447398609
61.8515377133553 11.18452237306733
11.69172640618856 48.59342785582094
88.97831297095074 84.21943773089473
81.99901012930577 48.79969313898307
45.4996858306407 1.170499770382143
18.40993452021502 14.3843785336912
44.38075824648008 9.335140415651964
17.442768120133 92.81203483822104
95.98661673391373 71.73113706996325
34.28086469042177 96.45368169618011
88.15826572209953 10.46244750882094
74.72080402939079 90.17736979119395
44.92506528300768 22.59489608248769
42.0308553725602 72.15144028158718
50.33163763347467 19.14229264155442
56.69550807197276 49.86652171834237
96.98459061093423 83.95567712843052
96.78877070013507 62.78761846128798
55.94844088270912 52.72944226474962
75.56156255772633 23.10710825227152
34.3088048751422 37.18041684059004
75.51293274848625 71.90145368816522
23.46955290855827 89.94677390008968
70.84969031562123 2.620215045676515
67.20091587837578 68.37882206137425
81.5663901665323 64.14065232353697
52.9248372222602 12.04756206331128
48.20661888329246 42.49487712286698
47.62732063940231 25.59002989035962
11.26512900853311 90.96858230613559
47.11249954493011 66.27773415662968
12.28428643260281 40.46884045848377
16.5056091551843 18.98736448684093
66.18453112088673 2.754852859167827
42.49148098884586 53.35502525598232
74.5721907594415 84.89341148257326
42.08600919425637 58.13454642948614
35.71566674520402 4.893516112041452
84.16873526367023 29.70543855163122
45.08133933615091 12.50888253848315
96.44498651471585 31.52912517492246
19.10620348796828 13.35800320563563
2.175427394428616 99.17168687413901
41.47390554516482 26.98821767270643
19.90888965204529 21.1482220538541
46.96906825750368 78.17123118788791
16.94550473893018 60.49430998570656
7.341462599345497 87.68715108157487
37.52456770816003 53.79225880068844
86.68476824818489 77.10666125484411
72.32246089982405 0.1520464672508107
60.00412784017425 42.3215558592076
24.21033226195484 47.04195802717663
40.37235156901824 34.37027441558159
78.9957107141493 51.16034893605161
12.42323064163718 78.30633930097051
13.01262796025213 11.55511700160729
77.57012559170897 2.680556372813568
17.64820563254789 7.0248751156701
26.57898243978529 90.45526069626445
40.60561418819317 60.58351289576107
33.71673871455481 90.53101347186204
40.16316109804704 84.56429911124471
53.63450901916269 11.21384070656955
90.15558307940421 99.16877698999912
10.72471623614156 1.403760490992754
67.68700264818789 98.09520087761764
16.62762533534524 89.03383212881013
55.16703093890585 57.53996147409315
2.479434671604296 50.15241394526627
39.77234591611981 81.75210476558938
87.06374329943547 90.85815076610423
77.27812820480425 33.10998099400654
9.318098383443663 24.98231407343319
20.21813973492845 18.1501692064943
0.1864244539087941 76.18288675686624
6.983618828853876 9.643283599816693
34.00517219620763 64.67580950586925
64.08467689389011 97.94588489957428
25.32598242928491 93.43763762811528
39.8751716173034 41.96275629019436
16.04039802865054 59.8973720373908
32.09349261322632 82.94862085193851
48.83951173060559 93.27368231795234
39.90869180817732 43.2018138770049
50.59066273534141 83.06358993096423
59.66012573145623 93.22333397658112
30.15888968605908 4.823628001096929
81.92830904691161 18.56312520081707
74.28127559640762 63.64193685968438
9.294158977028474 55.7428823476039
42.8069679629937 38.28184640911534
92.80286927503214 32.52425056760381
9.316961849843963 71.90996327031195
15.6742154312342 45.49879874045307
30.33537961303769 52.679512367869
90.84223045796506 75.36453085517091
47.25406294875611 28.33306929527453
50.41457566719932 0.9523812770167884
52.43850477865644 57.86208660660591
85.14083461728544 8.476530953044456
65.98802158160514 30.69183127038846
21.10254644374515 60.65081452399666
78.25469348310014 26.50072785143905
89.48344264621488 46.85291481433293
61.70335494335469 23.63432110929958
54.76295231158235 99.3357784459956
92.05465191054184 33.38275896966813
60.9294352524886 32.92469618376359
52.47485659687755 44.40843324837423
38.09170413250868 11.20205491980303
27.56548718416008 50.08232538054524
72.93769801961521 10.19871460458002
85.43683917196401 98.7613126207786
12.85345847909625 68.02903341585559
19.94681326500321 96.03750699640946
53.9474554394192 12.25391358191799
34.27666640928555 89.63250022191099
94.28482032012246 2.743007401478359
0.6165711667600881 48.68234117796381
39.96515542781293 10.15481206219423
96.70880929494652 89.62150215630268
17.51366781457001 33.62090760080167
32.72588908939785 47.59732862221933
62.01886156533934 59.72716552220503
9.764039750857776 50.74948980305727
14.50515888684761 93.41328730621831
36.57332059294203 7.68074680549484
76.7881808229704 20.53022339719542
46.56728250692515 97.6395330789818
59.46486512676641 1.921741201281563
85.27148414726013 83.48787456875833
19.59324054371267 43.28227760541753
39.46874796527798 23.8008815958968
99.88752543322116 23.85422671277975
34.16183396645206 77.39960570494391
83.56089570527824 70.04315039236153
43.25219526693801 35.04113984458068
39.19246113490852 37.41365885410684
52.80140248880352 41.59627139327419
86.80780099554582 44.99631054967988
2.759685843974472 80.2855070132096
18.50613642871673 55.85078780098991
2.71032952963499 46.82547695679432
21.67341188079292 43.35682294859703
7.424387655143067 4.79558844979499
97.51305611659714 64.8590616135764
33.83796644466152 97.44219067230932
65.34781324358229 3.470862581724142
66.42213279323116 9.370798126258888
21.85232128690232 39.5933673663815
99.14811847488555 55.03557700139506
14.21008519024422 62.04015729496572
15.77771342726007 74.19113749592432
43.79111501725355 63.45162310165114
22.70763268995868 76.91986683837642
10.68084420734067 18.52630430448821
70.32135737883748 30.72127590450117
25.49256167433708 53.677219185308
24.48794248390435 63.91669187126537
5.591004100631979 61.19535872653201
0.8086428532244062 5.756022690823675
8.162413517234674 74.82651110628552
1.626207200248514 2.056703747525948
71.99050319364876 30.20508060860611
62.62844638551387 58.7207113327549
88.4123791674088 86.27038189532178
55.31979563338754 13.48879714696519
28.20461728713256 25.16378027432788
3.087159041439003 1.028388246767012
95.34312027732234 69.19903289290285
54.67676711804734 90.79844366896168
67.59664948120515 35.37480722790499
6.719846558681834 59.66334417650744
8.283032506845919 81.6941591623809
18.00547451705924 3.168924604294782
76.76621915940285 3.430435746086435
57.5345416984731 99.84410733944577
9.222858165263855 35.75819911750769
11.84998765947556 14.57800158112618
93.36427585775914 79.84251387823052
78.49239327112346 76.94210138491599
93.32257730415773 86.15165847429535
41.7647173651981 29.07552699124765
3.651380566676031 84.2882104098333
33.6558824219892 99.56319679403637
33.28785472442365 16.54298613171911
18.30987554005707 66.39587317274454
21.10230038112493 26.01109304805234
52.74653495727291 27.77872905051512
40.41333485031154 80.04101712756126
90.23806368583509 87.55245322063892
66.74202221175305 99.83350102776086
21.0946009883837 54.17420164983393
31.44978146391282 11.14737852616474
34.80770668082209 2.201232666529334
31.00515896982505 79.2999315877334
45.75633007566266 72.97008358089295
45.99312583950181 44.17273076545824
15.88452610680739 6.372541402820482
20.64380204199886 73.50875959894974
50.20486257826889 77.56474315610798
67.96596290052531 95.97024160787306
39.91625309021745 52.3743091834554
16.99407356996926 59.44408604657579
27.34361324186422 70.16308643964483
78.09966084214842 56.43253104387137
3.532257926902475 47.48269754982504
47.57769378502859 37.90042991534485
80.17585150841882 57.07741722090346
88.00228184944245 30.60034986424384
34.62878438095846 56.24829065907344
38.92883531080459 99.55026985371431
70.42465887907578 82.63624814512012
66.21441662488546 92.67207442094735
99.67222529475264 97.51086973123402
16.70732017666036 45.69107033372221
34.33518560102525 59.06474532992284
7.323513888925052 96.70332645600334
24.18083062275903 65.71311090059756
50.30630865443343 21.95469197419535
72.78315337936402 60.0892408100071
48.87862576163074 90.39198439287014
93.24772519061952 97.10346124958863
21.14547060852505 84.34398147302454
53.46157909622993 34.72254952976681
7.765656225750078 94.87807285594369
66.9998019057022 13.13771033599558
56.20521017848613 15.42566890533186
19.29183567948802 33.88534389141144
69.56376246909998 23.1495440384496
42.2867235269639 97.85306528706215
28.07622667741985 93.61927491901051
88.18715767044449 32.74955366527026
91.15293234820444 36.26355238261851
69.10232390413444 12.78243277411309
90.66881184956704 21.67043256999589
13.31709556870715 59.30815228259138
89.22232560151554 34.27569883843972
24.76921463845181 74.5510618144349
26.79047179019707 18.16626276013427
69.56161509650656 44.85694217563645
56.3534928858108 19.97518044011239
53.70341768300796 26.14879889197747
73.64407829547189 42.60925921597195
1.163670126654651 55.72361317327764
47.56586733742973 41.62294063706864
20.16849737483906 34.64236062171855
15.83690234076637 87.2486169565861
10.51455752645245 12.95058402218331
9.693160679790815 15.01460547462978
18.88992138545623 20.8790310661259
73.65607358872265 83.14502805493289
4.744635278783203 60.46916742769066
55.59786443323627 97.32173388663648
54.81604933020255 29.96109423914905
5.664906125716388 54.03793545825905
42.95619417556331 21.51029235029199
49.50401792601932 92.42804469958932
67.04799915570469 21.6871732031252
93.97983759485494 1.782429490197665
56.77798170687286 68.32658905961843
44.74181745551164 20.39056866743434
50.42236097284219 39.5880735740505
0.1979951546565993 17.17546265532807
74.94260471222638 38.95382151564421
32.48194450273176 52.60175027474104
42.72140470067425 42.17826702070447
72.60604583937692 16.9276127774355
63.78142367585205 88.77286625886963
95.10571163435688 47.05655933548707
53.43590966182131 74.01053836330939
22.36294044338089 38.63752329378951
44.49600644398595 60.38651481080088
82.8127086230545 37.46283174887031
34.00986720334935 24.78706992982633
2.690539257488662 61.18454055305162
27.52963198841342 81.36452781838021
75.64421747107596 20.23313598943556
12.25093494960287 64.99895795116879
37.95946039637447 90.87713321473267
73.4830557426354 56.17093049285018
50.03319997858308 98.19200919523286
37.35715981209324 85.20232161527416
99.67625880698571 74.02218735738589
41.5780273591858 56.34867372363863
86.94811284596787 92.99215949124765
77.65043346376505 99.0320764464348
59.82863509858939 36.64828419078887
52.17331566155911 33.44550480725628
88.94326495432713 53.58879460920587
63.881646276177 60.44040088599957
83.53325230378547 74.74399181917981
48.98822509374483 40.55157836638901
37.82528556236159 29.32171293995315
58.22694541941677 22.13542873497299
16.38431603258151 42.84014480442599
91.49040018545443 95.10090277778048
64.22401137771227 42.24608099906694
14.18758860291167 44.41457025233857
51.38347076026236 88.60384269974868
63.86416257724596 30.54672011963526
51.80571393173901 87.59030851033319
91.97294370346827 39.3110804904722
48.12283355793286 9.175987537808409
0.6923415847580728 42.65142384575611
42.65608684963357 51.55295694391497
89.65634955017254 28.26675354349437
54.78265194903364 18.85365291984326
87.58002625343002 46.71331012067136
25.77107743354457 98.17904622164703
40.67279739668913 28.69819695783082
96.70172781350266 1.294082310908631
49.53643040205066 99.05007366776766
40.53015910919575 18.21670958556525
37.82690976665478 86.18014278291301
23.03144370655495 62.7878828449304
35.90312274016836 72.90139173054048
97.99249250014935 53.64870253364151
22.15494552911823 34.70510749041657
29.86278339828361 31.06346450841894
1.467320951721669 12.47282273642254
30.97931587034499 89.84913516438685
21.1456396432407 8.362188805278302
35.75319428214238 54.40352965944847
1.155931994108616 22.07818279143093
71.35255850208341 44.09503869986203
88.88749368632683 19.04399851934274
96.98763197174202 74.23380863395585
63.94714265329106 81.01974851423239
19.8812090606529 60.37733988987468
83.37007112937847 71.88827377830741
60.50553276089407 31.94385407525732
85.78564388917077 38.96372624330552
45.61096484578412 68.74032166788844
90.7644538363996 17.92889316921534
29.49789996632487 81.80196697142082
63.30249823969669 69.03050009919305
81.00121518512849 18.93279065042144
25.75443537807566 74.59598502658652
11.50027507982184 41.16955515446419
46.38909662050057 60.86566705898448
74.4434698197923 43.17459424854509
72.85229745922064 98.47576901937454
76.31509847540819 76.63169893005636
15.46059449424616 98.04852072708296
23.58540505562815 50.85069364911276
33.50783208521842 10.21138133255766
76.13856226072687 66.22030725178675
2.063877938277094 66.70267549079701
58.72383919376807 90.64892756346103
53.79719538970701 22.89885187365587
12.35442608642453 4.990244343530978
50.11171284195075 94.45103383516063
17.47076953079763 23.27054115717492
11.77647920120534 79.17433680632436
39.08495895603731 76.63037880746353
78.16945793974769 21.85925644290877
19.73318264367129 97.05881626124774
62.15464338336268 44.2117698694204
85.00292031575727 41.68649924207557
2.639195884891691 27.97747703941559
3.472540426639518 62.00322104560763
64.35594909447498 72.17415066415465
19.85366812638964 62.24867295427814
50.59107343494906 16.43444021919455
19.32407585446768 84.06742940689544
67.01389813432056 32.55296231755694
70.43108494057984 70.99358580543222
45.47369841014756 86.97527244461065
92.30893493679281 79.33493129185314
95.68199553674278 36.30565670603519
13.13554064975808 29.39602216841948
24.27484207003608 4.99055248597475
91.34418440711089 25.05618993582788
80.45137320021151 47.67499380176013
73.87684157575988 49.10866409707601
33.72780845307302 8.082433736319166
11.89649538032792 36.55458217981132
24.99482388831882 60.20327846136477
13.18928301543903 22.09669319213252
65.51101427202657 23.89829837672498
26.1721995797859 30.4564157011544
70.51806668122146 11.59022286308899
47.62530465706264 43.42203854462971
46.83961080351141 40.89601458132426
50.56427161236272 28.13068017396179
84.7424644384088 55.93682528216976
57.76624716435825 48.01679332883818
55.50265400312505 58.57966387307726
75.83889136958297 16.33275861846846
99.02213592254479 6.624569450724869
40.78777692145742 77.91482885810747
37.60440683467513 17.61848618791745
61.38644679818221 64.50819025808843
79.59753273066268 72.39119208088395
85.98388876387867 48.32564710371911
81.63989263437341 55.45110001812097
46.83398416008486 98.63865860035447
3.562955663999745 87.56571036172129
98.50065426806771 59.25707733952644
72.38247487678684 37.79565954940445
48.65975786331678 48.84595476888641
19.40875550877898 66.80048878204921
61.49139027685566 54.88227524176461
88.56432003915661 79.52069242006023
26.42616329696046 26.53104122666012
93.31374599437558 33.36768644248659
99.63436563961498 3.866186489684565
98.03847919811547 26.68124070840239
36.01254497838051 77.7462312459195
57.27282997577369 58.03895884210264
47.54669429732746 94.97672220722482
33.50479403096741 21.89858272214498
51.71523002512316 58.74559286118089
70.15703277469208 49.42053435639662
36.32729414865938 61.65493040169606
81.12292781909296 2.378441236406798
65.49566330144127 29.72479849251829
92.99701688963012 35.11701135456226
64.43266424489993 82.91909070671717
2.752930504763512 62.98804657788028
82.02909000456133 20.53392105530505
75.72652369229382 82.30535934585723
87.68009159708296 38.83837159545416
19.35993490107948 1.930163193709463
42.0969929842038 75.3985545374552
94.34847990780732 85.83220101217968
4.111077441401275 11.57020406791934
33.61229691356225 80.58032628584287
25.73543688661227 14.41781524791485
88.96833053655307 31.03742655282056
99.97890022838064 1.228831478667868
83.99441838729206 96.45914531693047
26.80005504326704 20.37857510241845
54.35166942141321 39.49905423095826
73.42962675867362 23.4499748427986
64.68926336816365 49.09831996469443
7.693312718584933 73.02831336222118
6.429784692875543 42.66762985047334
0.01764959457736754 45.82543377943862
57.17876082665362 26.79299370154153
73.7148846557163 59.32318733341367
98.48878796452773 31.48224896687799
46.53607578420307 45.12931496923746
81.16342013063111 9.508237445444209
37.57266089357011 74.20515436532789
12.08917260147574 98.58581560678161
22.21453907663244 79.82360622285805
74.16992253527046 53.40803316585939
51.54974310007881 30.76745354729873
49.21045823178829 81.4332900796431
4.21866172907693 52.88817698086503
90.65778745319278 98.31016068583929
99.01140631066134 80.14258360368098
73.7849693466158 90.72270535871334
22.78438073162783 11.92915182244484
38.71545626948456 78.74548829574265
25.58688745582936 11.30154135889218
6.786922706294022 29.5595782033611
52.10278445105693 63.65339731156959
74.91132593745537 64.5001057817209
23.25195024411758 80.0832037540719
57.41550010056149 11.57610168480447
70.68001255805706 65.12172970019135
33.24502731235506 13.33933312369108
6.847885452856219 47.79529455220086
57.84306176953461 42.30596673682363
32.63952224812541 90.54745665980528
73.46667500576503 36.22729401425209
20.89897366148348 27.97453274919285
69.01362130248927 93.35028515023683
84.20069732494063 91.15427248670888
6.827300452392591 30.59573500831817
81.58085723056428 62.96054358984729
83.88563480269441 2.186520456038303
52.75521484329288 75.66968772497694
2.794952480355249 81.40826702286101
55.11306809889226 15.29758436666995
20.71357388113734 93.39662527124267
11.98815281449431 39.45730664438801
92.24595893280836 22.51669929315357
5.779814388983645 20.82235939882387
74.05765258389307 82.00619785613036
5.973109641381333 77.21070108185148
88.05107524238275 90.43365784053962
93.90699711061275 72.18772008395555
13.43138234128996 58.24892183468382
40.23241099508041 37.17930765104856
32.69474831309749 31.41533596982795
4.204869741560027 9.589279588670907
70.81181627598917 85.94076256936768
54.92584555569415 17.08986208233917
33.72126778252083 92.38298295363803
95.10454914574551 7.368185310118909
88.2659671053985 33.8308854517344
84.81969566840897 9.431361890759753
38.38561558452966 66.09274808199093
4.910300716900018 76.90412449905902
19.06093709153419 5.840221867856283
18.36367949214085 5.011841642359682
72.80029230678298 95.51217131127973
70.18194915354306 9.736729767581751
29.4816234573917 14.28989587432942
44.84032102303537 18.21634166839605
43.94282179654568 33.26982658405339
87.70337272956006 95.7980292142766
0.8344017629841153 97.66130633043521
71.11550355454264 34.74411530869337
52.05894438997174 89.41870274901054
24.49426638037041 90.21283394768635
8.954573250464975 27.031157381794
18.98687654052484 79.1797071161608
22.07023922491942 52.16709372661437
55.55793314769409 44.05856297968357
69.35518960866261 28.89471316359466
11.30156788728638 5.131173428799938
95.75088626388855 23.70585237226772
71.21546276928862 41.33223937655335
94.64143772152021 36.4594898790338
3.675370303496975 82.00262696841985
94.88358299355443 66.06372492766346
21.68343402544658 48.35923726935336
47.54792566803969 4.330463327966365
9.870023068699128 37.54773975794042
62.1197038799002 42.28317230739023
34.86312713971285 3.235100908967388
18.05293483852496 42.15149571693971
36.77485751040795 73.52286294080712
22.71135321039996 64.63497456538869
5.21272839866251 96.11302114501535
56.99731535210592 34.72041512384529
37.62687096934435 94.68589822096286
5.297090562175678 40.12440165556126
48.38548190452627 97.13729783885894
60.05868072102287 89.42767496747049
4.614999158972135 80.47822202193949
75.65321976550526 93.89283899021299
36.4832907941941 8.763601027417893
53.58923752718594 27.251963795708
89.72236165904484 11.76745287452221
24.50050656479949 86.35688332135305
72.35006143188245 73.77918435728539
32.53383515135481 56.33577265551575
62.5003464123069 4.416872632585016
91.67679569705936 73.6546522050875
14.43079714829986 75.83686607312404
91.73448214263989 68.91548445327203
40.08202870700848 40.9241787702483
92.37533107257769 45.22399464158765
39.06660352369144 84.454352480795
29.80755303670189 53.63907278681258
29.02012389643941 78.90613880714162
3.102603926599855 44.73658971860047
97.58103024426703 39.69328603656258
86.20028570226687 89.16419741866535
16.41367913563968 12.80396044955265
96.00035232530695 88.12426086370328
9.124048943211321 19.4179278344143
87.80151033066549 50.51015568363044
48.48648464417494 32.98213102885283
87.85856613135667 27.40621913713088
23.29047787826025 53.80939354696042
7.512139523949658 42.49434856644429
83.46864832664394 66.25337520788766
41.24695494698167 46.89166378456075
33.85915920032254 2.695696240366023
28.06425712746764 80.4879637226371
5.528557084034688 35.53474589134171
90.57518188169145 40.61096255462854
98.3629120427975 76.54512342684706
3.572713000304065 90.81870900467304
22.4407498634021 75.80217565012526
95.90357201897214 32.51917413489712
19.48748186438863 98.06862524767487
78.16497235970894 71.1519249168832
37.86352170900991 43.7556637180634
61.73576348722013 68.07096624817822
44.01991151637024 5.054615626866871
28.16000463726727 2.514919671760913
24.97302414936328 5.847740005293517
62.09867395169316 40.37417624614126
22.54792687433251 9.924741956521991
13.77694208904758 17.96186785161185
61.83995665351791 50.02713531685577
78.64639485345224 12.42039540496384
30.87842470059548 53.59624963742198
57.17801528837252 5.162066483958491
52.37627560262295 67.64986127769355
88.98219705150078 68.76158689621207
20.2091066742247 72.59056219140479
91.23033364060011 67.09140352425513
39.08302370635994 19.44659522366478
54.85065832697219 77.62184918511515
11.29612085583035 72.40649897670308
48.26442824786076 18.74530685459169
78.29121485634732 5.795210644947079
89.62250590011205 94.912126100702
28.98472461805904 47.76467669792277
85.11646734385575 65.56892548082011
61.24019180362477 53.07395020288574
86.75435833457678 59.03391603828712
44.33520902304912 50.70194570149133
76.22186254777321 31.51398302883575
80.77407215521394 50.49980677660391
36.90252916768203 84.21392998021956
56.35443567307527 67.27922003808199
74.97146020007817 12.73433268773684
16.34598828657782 77.9374487136906
39.94504265087718 11.20360251932954
42.95868322359154 29.33781789414159
88.79439645013555 23.72159828184042
86.8261943777986 64.29621526398668
16.8501002812927 86.89938344062131
64.17975555419481 76.09987641327189
0.5698439515912677 70.30851582884341
60.35106371262259 1.322380202045072
55.50429749129114 48.43465761749207
19.80663046236884 39.54237408830137
29.52715989893339 85.57724038606842
44.02982035445531 40.81813333448223
61.28750263752454 87.62760017961976
15.56236780756803 70.45052553819157
58.2426807218115 82.12761672719512
0.24962872446432 4.815517871081465
51.67314720119244 50.06168387077903
31.81748963768668 71.27339423066043
23.28770992067035 36.71770430257515
58.59183217343811 85.76587317563533
75.56041322816618 46.78988623945366
61.11593605602862 57.70232844081693
5.009786458505715 3.38818739902326
98.6142251018215 77.54300177440496
82.93483456647215 36.46898400096278
62.02991185122882 18.88960320163599
3.342689177551964 99.44872774225635
56.33606564958134 9.901872424043859
7.765128096639081 76.63436608443165
38.75367640678716 88.12449508531952
61.305913085958 4.623533949910451
91.06712250382243 56.51508883889409
88.63306612052796 45.15701488068711
90.69167336391345 52.84993641810269
14.30044531104243 27.94466886704698
95.45108678320967 73.79146451075803
22.94856985218826 97.6964389257659
43.51412056327305 64.45416934006589
49.00328246788974 57.0836842865158
40.1949233193341 32.39620389434788
55.60593965921144 55.73211524437953
76.37496079824923 43.3004625684209
83.86510848307307 61.53488948986121
36.56699526909625 48.32528917429648
36.61289731263996 5.516013189721797
51.89415595112733 94.28043485527607
78.11034565899503 11.44758865427332
87.58965451307913 26.34638028527049
33.45679898213108 61.00639723014997
10.61334232524827 44.7405284798211
48.16117633576417 51.47582408479116
68.55936366168058 99.73078825509782
12.3073490919854 75.4743733784729
75.27817914865085 17.24450394158312
13.01276668406228 82.13592892986631
16.81860472093971 74.34990255530526
84.39390970220946 78.25750326474952
58.28525897451257 17.4367276150623
99.9406927141751 75.10463907773325
64.23426820523369 18.35637811161127
74.95158100223722 51.67910923127988
84.58070769701416 45.4602938494406
30.5430904321137 36.60138831602598
77.57941246315377 89.59223585728469
15.76188555413039 49.41705036463264
48.09776515944944 77.91631558442639
61.61628066533421 47.06100825778915
90.30999350479243 78.27910262712832
61.3020170743455 1.774682068920911
3.433868449343546 64.99356311437541
56.38785558963294 13.59512458784102
6.573787261912996 28.49794870638796
28.79218026218126 23.40158777262305
26.07216173283946 60.30244351689506
82.04417514513884 83.28173030828563
25.48931919543124 76.75113591708575
63.86738221076187 68.06067085258752
75.84661038214678 49.97642938702382
90.74282211081503 9.055915911627766
10.68908544214247 78.91433852349624
34.69426877345948 1.155741691983547
99.02864639715418 58.38091797814133
12.02696831027328 88.26506152042438
4.815799130472697 50.22390264778776
99.30539153507686 67.14347137933041
25.67449024492972 6.694282418076757
4.571787750663028 61.4923947856073
26.73116315035314 9.446412628240672
68.87084923574825 25.16279876529055
61.84882693350166 81.61714317165132
80.36792859384981 94.33134275485058
30.9197754117201 64.68220944515532
42.21112214139067 33.35772943974586
57.13080469432293 81.97686840891839
82.26352432611833 81.35136782333061
58.85437240378655 38.57510677252611
93.78221987692174 64.45300929659754
70.91709408729419 83.6283800248397
31.57270230503446 10.11449131833723
16.42864754000406 22.9254748444232
0.3511179929741676 67.3723854507341
84.00981696178698 75.71842525648687
36.85805830357663 72.42782954249159
51.63731360487448 74.1607732494442
75.86110620767805 24.93586397068108
86.33267167269021 83.70811701371781
60.51226230514765 69.78366998003131
59.95329416903824 51.85867345363475
53.86193025261842 52.36782329879922
39.90396334239819 12.26544094157003
64.75063167321422 43.21332044648987
50.75554170248221 87.74021466259963
24.61773089311436 1.123421515221249
70.17318379778129 39.29822427786989
78.67666966924679 75.12876551886785
53.47743696313928 36.81330384836605
21.3347252236656 19.52507765178557
84.29857204658077 88.99115302197966
82.50897128765396 7.138268519121472
8.850194951678457 6.454029948260158
5.101528340464855 58.30791656204896
22.54549913174613 7.186454440263998
25.90688697198319 20.82655506188944
18.90207726390234 0.08850311564977073
94.94472174496431 63.02531848819954
96.7427091514502 13.97144014851088
81.1882223481508 42.94038986992916
7.94910332488006 52.26427989416006
85.16278190747271 44.7252583629416
6.270504095927907 43.84670379092485
53.71471906451784 49.59028559053839
69.89484714988352 81.65954080657845
3.136260545751387 19.57113224897265
8.186192777224409 37.32860093151131
93.41760236577854 31.49082179794823
27.54298641831124 11.11320971811772
54.34347720084863 31.64606527313713
15.87873169118954 32.45208882834633
46.8373340730045 2.343837437204384
13.45219330516515 94.68962462163654
10.39697482607415 31.25134522257261
22.41804736374375 98.52526272424623
1.583495860384975 23.06803488013756
21.44093276246215 58.87348348843008
40.98304401050858 29.6597338335954
99.97332474933856 66.31709578606412
20.06322408782975 68.69281613459816
43.72510236589854 78.15797268983181
56.39441045388662 24.69209650056408
19.63122225269674 93.13853172030005
46.93244894289454 65.32414372946398
80.21089225897272 71.53113821988603
11.06219338050738 79.90851795274644
50.12063899892105 49.78262035106604
31.65283979691901 99.32586044588837
64.48663015997569 4.123156214877411
39.89588259729307 2.252538093496357
31.13488658792273 29.82803634598262
12.21339848569874 91.29275537947636
87.50626600642482 52.41653915085173
16.77078184177601 20.12358048126239
22.42825571196131 50.35296280047495
85.6354058145873 79.47296355184491
83.36995700766484 88.43944752346775
39.03696525497379 9.639062501451271
26.24268547102094 63.18657566010587
13.9332340725047 1.018022045061474
13.60854909781183 43.42030065175774
70.78094703244004 69.96415274612458
72.96727183356542 49.73258632678125
39.39565921604709 56.03648715819192
49.77276661143532 78.3836132855821
64.19933185550519 79.98126315116008
6.633456641567366 34.04969920953405
31.21174445354853 69.41177740986278
93.93546133469926 88.90591129932541
25.01052931435864 19.30234452431897
52.41315056198555 7.063751378024637
7.640350206132701 97.76189366656209
28.20207324774332 70.75701717563648
16.81826481162116 96.75027449807513
52.87140182389956 87.41851091546638
87.91233994863472 92.55306336148001
12.96903408844282 88.77727342061634
43.15867089986114 13.71581421044508
36.33041485607585 21.19425927865447
81.59293393337964 52.52028069262582
48.1596107377252 94.11933241986131
63.41159849516731 79.22504947429552
95.74940502865148 43.06061276026782
24.94088726914181 18.21480073752852
25.42520122496635 61.18755675408855
18.69466471349035 76.32827639753587
5.445518136245377 62.30163848382929
8.308977793806823 90.30731316203405
20.03234836583383 54.57986445363088
98.0980111900603 41.52180957544008
30.29789300159998 86.28536496981437
40.31044959910992 16.363389418644
28.27280819935598 91.05222170030403
54.17381080071491 73.44539862234559
11.94015889667947 43.06891576746165
38.40362510594733 91.86450457241027
16.33650483272158 84.17813670556819
38.59370256641372 83.47569171760519
70.85841147946306 95.52755004264928
69.57508187923086 84.53832772423712
13.78469311766527 50.60768052783909
15.18930130929941 58.2041864609682
47.41423493179444 7.151783742231393
93.3666703713769 99.00662281506064
35.53752891427044 81.09907444185183
4.547136962467333 84.87629698384956
76.65545760268495 22.87624024520215
94.46873327875075 40.55910289534463
23.08855766322521 18.3464288877038
67.33788330723381 4.25979329156365
32.65919553405368 46.50531820846049
38.30363587998988 55.88195294134957
0.05435108310905301 36.97080062377086
56.89732035576232 95.89545223612036
36.94743442438477 28.72310292132073
77.70150155597436 22.76019119900301
67.77849563443195 69.37120792232135
46.58137113855266 13.65842887625875
87.69815072183998 23.67128637342346
71.57325290457196 11.39728216523777
28.70882454385634 40.5218075395853
90.04002616242552 18.7876982140465
31.74922541250377 80.14013621625267
57.15221648016884 41.37170535157063
10.60924461179334 7.141322422326652
74.93796268835295 3.878836754678158
42.23834401973793 40.34478252316433
77.0976754119548 55.9241563090462
14.00036432883649 96.48580433399594
55.45499476489613 47.36595354304351
82.95593018535253 80.50750855757822
17.45795789914536 73.51280986108142
89.98756699821125 72.49820827711082
73.946083806583 15.69940505905042
6.502627897579101 61.75251750269945
92.43038522520192 8.557149351780934
32.56937933285169 45.38475623386451
13.01282138371506 86.72149993822667
0.9455943962495432 60.77632830548401
21.32758815488573 47.3248166229133
31.31376735334215 39.41901671237833
42.82769702428846 47.86060963940876
65.44318546958387 57.81315939267012
82.47002146776821 49.79784073339321
4.137035219479151 44.40056189951266
60.16231743766039 29.10612326036066
27.47849928782691 10.17650358939103
44.21759391468862 77.31240273964956
90.56529384380475 16.81667323319233
28.95179328676642 87.5489433976192
66.61216925231966 6.046803287812355
36.60551155175619 1.135700904645873
15.77595064779963 97.00199837712374
85.16423361216599 30.22669731081432
60.20965261523374 19.53229836059553
29.62767831311276 73.26366451375941
95.38232329793583 85.50344264184312
64.58002527372956 11.65016889220686
46.66300661346077 25.770388977054
74.73456531891873 62.65704831243096
12.032361455303 68.76524612527736
57.7250036681674 56.24022565445393
74.72212692829476 92.31462489345375
69.10054224993479 41.02338139275287
25.46965792373692 24.42836977857274
51.4687232454381 91.44116702449899
59.36419842117585 97.4090457186289
97.9012532509568 32.5261319226381
71.96867563360298 59.4603272578339
86.8920613829783 94.06653792831457
63.50603850713377 27.66802205445228
11.95955220898751 11.7307792017516
33.37749592356102 69.83152427622119
2.525801809779727 93.45535707052612
95.22754220062512 67.07585867171844
72.73044791654964 22.61810047385999
45.08152228852445 85.87279629202534
17.06998479647934 58.35921235776173
75.6549434633062 97.09664363933557
54.59098397173378 74.39604735677705
85.971597855705 68.41503128828894
20.64766631062162 43.38074310600911
35.3684088132818 21.70960700833912
0.6054408896502036 57.52753901770808
56.59714014581279 0.415303927453094
10.17812300787115 69.15766942016842
79.76601852599973 75.28151976437225
6.521369446082604 22.76538297823854
69.83750988643266 87.5803894065947
18.39976713408568 45.00670854106187
41.51065613256435 35.96775553989252
92.13865956247142 77.23429860283522
44.90568107966917 34.77801854798853
75.74454224649976 3.133017398927899
34.36247617804181 45.24066629421397
23.65064498808759 27.15123582204281
39.64460575485068 90.06926355924658
16.11476625220962 15.98332788629117
39.74546103162775 28.25400791082928
94.04293054547234 87.87047898762012
61.10166038023738 46.13057917109359
56.34979915961153 54.98729031335153
4.338712674005746 74.7192828371175
56.27264407450519 48.95927350903192
79.32467909163115 2.314972220543585
7.443810998046409 44.21696636072961
48.83124033982674 8.350115679258879
71.92515358560702 48.22182905754774
88.73850490084236 1.602847148118203
94.57163312655871 55.97186988107894
14.8950490510843 1.032631984141939
18.73398289751547 60.77538080956379
3.286693667894899 49.49707874305158
22.3220602749519 24.21880944562415
70.75721964208189 62.24319435693629
92.41114340359347 76.16821447178926
50.59353518611113 72.69945422627943
96.61679673858075 18.85767328902324
48.63310786451098 68.72990023257026
15.90476246600679 41.87112085331236
82.78301591204639 8.281483294199989
60.10499278236586 7.618812717551245
85.22885517451076 67.64793924425645
33.05336818403041 66.67300544830492
60.858279855047 11.35906183808459
58.34942045264522 31.68481019776032
33.22559339677968 72.5421077867789
31.30279556699992 82.20723222143205
19.75748531354281 6.676160093349431
52.46383314271586 50.94588150056121
61.28717913087441 19.70869531535503
36.08139146731187 43.00337697843081
88.42282148116585 36.01435702469441
55.04781047075191 87.1131826955704
59.23691226115037 64.0482955867263
13.96696573954735 52.42553092028967
55.4129561752854 18.03414819803911
9.250691394894607 2.573239217217147
27.08158581832234 39.63773229199445
64.26006151009743 93.64999399939082
97.1353068813447 19.79626307292457
41.59520018690247 14.9800887297028
14.6910855988868 92.39122250845423
92.69856161552266 40.08670045614512
29.22403089754151 82.82101606998799
69.65880242821248 65.2880509825217
26.02187034613664 39.6581527756416
92.50506752884831 31.54689527470437
82.32869221777067 54.59296237770481
81.30741486983214 29.00008286914347
25.45452737036466 48.23521456175359
81.08306922345719 14.13606966712301
53.3122514134788 61.01462366869256
53.08181648811662 93.02771599947435
31.34742066104999 86.0063927041097
31.07112187718167 7.439696923590462
36.02227299856894 37.93667889407174
94.92327251589666 71.97393098710867
80.04483162345456 14.04058176796415
24.07988554013975 72.30688031501765
4.374055654787263 43.33732857439079
51.48676552047688 57.76479024461732
97.14827793913803 9.199186175513425
38.17033680781913 8.968051068617577
91.2918889071924 47.99865097820747
55.49000423843122 91.51150758559085
55.25252335574501 46.2171758195994
30.84498120533629 40.39431886161939
96.92581355885767 28.61193752534341
57.83452710607465 68.3460358952363
23.3367463717029 42.41964456098137
84.72865360527778 52.99943234932464
59.98715592708272 16.56818455945911
12.6363002150661 73.63488258856742
91.23238458679975 22.43603585261601
62.29865287799818 2.25120178608652
49.95516768047673 66.0527178677301
90.99576729994216 14.06466489622657
68.87255355348186 45.60701204875102
62.54156780320145 25.68968062967437
19.45981255993259 71.78135425218001
64.19376128358624 2.068760048686528
43.38651094119422 12.74864782258794
44.61890627901673 64.15211170020471
47.02788135166303 44.19564147511582
73.79192029164004 22.43636713957624
11.47200724856989 55.28443426249629
23.09785276869864 88.93469381130714
1.633629265411126 27.7120343834906
87.90649243491589 11.57286814381732
68.98234262582851 94.42213817267769
6.583756814111601 49.52977310870315
25.88806678694069 18.72125814482296
30.02446173216265 0.4324181465341032
44.89255034086216 95.33825430087488
87.4388952593844 60.45859786001269
11.37682397697635 2.261615705430386
31.07976736355406 83.25778994064484
33.63297595065701 67.57974966818561
26.57968264035306 42.42784130911554
49.13057454940158 49.76511938239791
23.16323753517223 99.40644137648589
89.67758541427607 2.339105634703104
25.73081602949414 9.496757285387895
62.91133017377696 28.54317130115902
54.74132384434582 2.709458366737476
12.63264322158835 70.75832479793596
77.20140193920449 54.71353856962003
41.45962658601191 25.93806577028526
59.2408620762893 27.10099840073694
72.37180954655068 23.63209506561496
89.32918724400827 57.44794302793715
98.1804419668094 64.03232016701664
78.55022949128917 49.03917272596902
39.11613199471463 95.75173053603653
31.97408622061366 55.42329396344113
42.64374663169517 18.26056570731985
23.80767011633047 48.90359161308949
26.67698980506951 34.16314359441868
24.69286084832586 77.49763954555971
38.70876516061013 65.07271704806242
42.31226293158506 36.57434352309361
78.33149206048628 78.78696358765762
91.01000964285456 32.99263726332958
6.920775527286271 52.26902485545615
49.70263795500841 34.76679268986706
30.72546041980073 45.53678845130128
48.90398018032453 55.02171051863487
96.36078636862459 91.27846350116093
26.04589398281268 46.41358383960743
85.06480834584912 18.34364674017766
5.860808525528784 30.23429544473636
70.86428321576265 27.7668365538915
54.72207906749759 76.55942036254407
8.758270710318314 49.06965219868465
83.06456857703508 65.25290974809641
76.4248287157662 73.75139393200541
36.41112034551242 31.99432483518533
26.42349234433654 48.41314830333545
33.8906320000829 3.744520004629285
1.950896849705182 29.76033321902744
73.765938511754 96.09287064232586
34.04514082937333 82.18184939893786
92.35029989517538 99.06884407007902
57.42849587528557 64.64520531587355
80.24675965259848 2.730417295297555
63.91849807880857 66.14922708418104
48.59977857442554 4.53257796035992
77.34600259650975 18.77465298996199
68.36118595456945 48.47813094911155
2.379013160468935 64.84348872005168
10.65009485006993 58.19283284548928
31.58558514890891 36.51263354688876
10.5698918194545 76.10459421455916
85.29354238222257 69.2779967034065
26.94899094818835 28.77726387577459
31.92126958553317 40.33714812765411
74.69336307978833 13.69597734727177
13.26006809210948 60.37383151247065
86.4119423274423 4.28424057519378
53.55328364594428 50.68914260315182
33.56810798699327 54.43310045508744
77.88289263328251 82.47713959318469
1.212637779418157 9.616475397597981
24.22462392105054 51.83088776839448
35.98378393001759 33.10257902413983
12.4720292561143 84.2021882820849
63.14754751568445 80.26675882129609
83.09166507194041 83.51227879568468
22.15810931860296 26.11754011497563
41.83055915453243 10.09816563643855
27.11668430765888 87.33517588409771
80.89209617266826 37.54371065260344
45.40039849914676 50.67146945260748
52.54313406582789 61.82736153820393
66.22306601495811 64.50764552155705
97.91064449220777 2.991673044668403
29.14521992929862 5.215214154959928
8.62056582839049 10.36539909182231
39.40017650068593 18.32316195541683
68.83865527987852 22.32344056497771
48.90473805620147 31.97924325416202
22.84544645056524 54.75864062402197
38.20111910703979 53.03086082920885
38.05564680614231 77.02845082024508
30.11374451852314 25.23745002364783
81.6163537476769 82.21267671066703
58.38124188016641 91.6429406792418
54.48712728655054 27.82838091155106
62.66030148044933 43.23673229786236
82.62046748604878 4.688316196617396
68.0506198516574 12.96119797176365
99.40311607733406 7.594731193721604
35.63255906699379 79.89548012805551
69.63336197349156 38.27725759334474
63.77519505719194 5.993456366831614
20.39972163297155 32.40500522973235
51.98518186244556 8.943099759777303
76.79441942811773 52.57689171992739
11.35015271378855 21.2390226667706
43.80235434336785 20.01271071319797
76.77499235853951 30.51019295264739
95.28171358546993 68.08182584669066
85.92899818766212 6.359883695067546
10.31441375864689 2.411609004460095
53.69955995761795 3.361068379283763
20.55658414796248 87.5884904551089
54.90467257677208 5.797229051997054
58.00625184025753 89.78733268902229
56.25444679389957 38.52707062012956
60.55313191799472 71.48309709198035
92.05541623188259 35.58068246632493
52.04502747791916 59.7852278852383
93.45779176712928 16.94150665047333
8.100861595718456 77.63303844312824
48.39051929235319 28.28209442008514
78.52190028782799 54.74237885716579
97.5804691656386 77.32956975720126
54.02890146517097 15.15033453371112
21.79236101924852 54.96924417432594
92.57512683238757 51.62308716002527
82.50242006634757 87.00912024588312
13.68182879491676 35.93254093877113
69.23751996871654 89.24170194899216
38.64187590872467 67.80231568310504
77.6897891928313 65.29082354270156
17.74543313655859 93.74558726502498
2.641828072486393 75.08669412176516
53.03469650590012 29.66335454924848
3.641407717502588 10.5829275830487
73.9768815180478 69.23923718726122
84.9040915282223 22.98059072064153
55.74285413611177 71.42094911114899
85.73848781173737 37.89094476516937
50.76370193185982 57.20092729898391
6.182109525440871 0.2881053289044246
20.2880927561879 83.47311612601393
86.06989904080051 62.01210039120015
30.97633696329209 35.61133066066687
46.106042686993 3.120350819239012
8.701308208681921 41.2182402997618
84.63044794020992 98.12318338651244
79.4697800804135 91.65216459073791
63.91076167095343 47.15084067836668
52.69891280782524 26.51137234198503
12.33820745031634 10.7146006556121
93.02632275738232 88.24253698280461
68.33958113592958 4.671905734292976
82.34417811157385 90.0260522259513
34.18838382342746 16.02703354468937
18.77466966509632 48.83153181106537
0.2107930076529934 44.76513306545142
39.11998971984858 66.90489241649917
28.63346621309804 21.3023631420635
40.4423307261604 24.33691809804404
44.82803654372728 87.80069282698587
25.57843659785094 64.04980626773927
58.87496808403755 16.57228910017757
45.37578746766435 9.663458914966689
79.62538375489079 10.73359619289034
51.86074348806155 47.18466317868756
66.99627497448047 2.071035090593666
3.550581513491123 88.64138392634898
57.61308583810917 59.06052828818163
71.53036024015501 8.548034566703182
32.48134882375083 10.68255024568733
63.46095266618801 20.30787415191822
22.46637400403843 55.77844101476917
92.10053681274631 42.24079558116733
27.57826343282396 73.82924153055257
35.66139419497031 85.97008075151282
45.81818239438457 71.81728813775111
81.28887635098188 94.87426064782598
30.98354644112489 57.34459823167352
19.99672503071905 36.71566829996392
40.64922898028934 64.40991515386587
27.0741678392773 8.436473110794907
37.86707219856724 70.90799459826727
60.18750120339539 10.44155293766687
27.56140863130115 38.67879059123874
36.94236965590797 97.49463612561927
13.67133995618428 97.495897690297
51.55843702256308 20.63495748336268
44.49679220348611 0.9445044472342392
20.12769512199505 15.8488170872361
76.5805215545542 88.04770549725865
44.82499663992659 14.36262013196448
70.57911955937978 20.14189206479539
61.63228465987493 3.773264037841848
71.79599434615618 38.6174149514591
70.56414011737812 42.16621434065453
71.15883931686673 61.28582129200852
44.62889476512375 68.36879965534891
82.49797322805973 74.65359283738545
90.48397860056595 66.31225294260469
84.07693512954319 94.36137561992044
83.05073184789138 40.71669040924449
86.14645187722395 24.70307330197608
5.341259208303645 93.26284758076875
45.00085906655966 24.80456438460581
67.13818764943851 60.72833151126793
63.29008400932354 51.48776604790317
72.78640969214837 83.83046396234479
80.48644237584669 79.11667087447506
50.84323716996765 47.17038640885909
12.7012017293719 9.699284310417136
98.00627254222616 90.71593995840217
90.42107291383121 96.53677376542736
67.03642201754145 95.38754465630379
46.93484567228314 54.90601936554986
21.44265308101187 1.557179332300152
15.66799759594838 14.99101638803525
20.96120490733047 11.0949847801039
21.49069429378816 4.46028814342562
36.42826131704422 96.48654252455218
51.70699589804518 65.51874697153751
46.51041890304488 41.94131867123403
8.318973721608248 24.99676838496322
54.40260085345378 38.44095815892338
76.56791134126885 47.18846426014582
16.26644130654359 2.586820925851679
53.1371615857791 21.26954268325246
29.6909179660643 23.72068098728758
34.54534730093466 60.91425856575666
97.51106858567843 17.11649753581727
34.66451577744 54.38773860074885
4.716417471174936 14.33979252151663
43.52786947972388 53.24198370149025
0.1434966254402867 55.40868105949593
51.15868685438385 33.63273740038763
17.29150654048173 50.47420625543712
44.26688353364475 53.82161156839418
8.785846282109611 42.38071015284344
36.9835373505982 43.43377712844134
82.31418274850529 71.78721980602784
54.1269745091802 92.78724537248583
95.19491995817374 99.08880314336638
37.04815634233981 88.91784888981563
34.16968696105075 57.20489607036606
62.80763214010695 30.42575290892371
91.00678808515781 68.14608292352115
56.0529665925885 17.20605742473911
83.16142058806264 93.80261734540829
45.97604624834722 58.01966411949665
66.90403127721665 70.21498049757425
67.16676958163777 3.174194297250203
19.26414758040719 26.81300325269841
40.98489189416694 20.52689441646024
81.50034013044785 19.70741218601781
83.70097113056956 26.13117306334336
56.74859304435401 53.35631105514477
12.02482316790027 77.30298289018464
66.02918457162099 1.627948405002037
0.704163482669769 91.31676642747065
96.20657654121227 99.24091121827009
22.94405828301547 16.20505492284321
12.58622946194667 55.19942018060379
97.4899730804174 35.50934492588323
66.49420479732333 31.63020129694901
80.37411562356905 26.2583342795829
29.7712985251542 66.41303455827332
7.531792142411508 20.11498098394585
32.61450296166082 9.643544259842679
28.04667716692989 79.48594338617427
30.56937436691131 72.90030483667974
66.06342928897158 66.44012204280054
62.90468732852961 81.28353195708044
26.03560386654041 2.822166801822297
42.55716176214572 8.377713254126142
75.46399451386279 33.29004971958171
76.55786792588593 2.38518230989492
39.04890101579937 41.27737242110862
68.28638939928513 68.38319170441507
53.7760137058869 24.95446693243928
85.99305058249979 22.8683923379968
49.76666502454926 70.70309361614071
84.32907057646239 26.9585605372966
35.91814840196363 97.40065752899743
15.02310533562508 29.60771849748101
88.87841203017261 29.96815898142562
18.40586417104333 98.29314956684927
64.10244700122631 26.79305362337937
36.85717761689548 14.88484873855941
88.7274611860807 27.83328999427948
9.291352714972904 16.02684048207471
78.79096642409827 16.28211969301196
38.10609788101927 59.50778422358549
14.3448330235302 33.20109714238991
46.54670184880473 59.8097116534363
16.03872396376213 68.67840110539089
30.66269098727725 44.44891284975431
19.99661130461308 25.9664197041661
98.33024925937966 17.80197680588079
77.40676136546412 34.20928975165815
37.35421492089456 22.8267498575522
24.05661339312698 91.92167541666208
25.91998171453886 49.22753939006663
42.02896685607915 52.47071512396629
95.26703739989365 2.719400910559158
95.24583170878429 81.06840458267258
40.50914826701787 25.44022829474704
37.4028282705853 75.29996227763144
50.54989514041667 68.06883905151996
10.78168315122915 54.54275808043595
33.01825252168686 25.18202690872095
37.27581377747312 9.425681738789342
52.73397484254902 58.92521289156049
82.14285758369363 9.953399087676294
99.70036195456981 68.2168916157065
23.54867042868781 1.2591437537323
20.94379059546013 21.37492926020061
95.07373229615953 17.89412840498817
64.76171476338293 45.09781666372233
72.53011968780855 62.95389308320201
1.409562082716582 56.72692459309756
87.80376846677521 65.04997227686982
90.37227915880507 22.90770462728709
5.448153461516055 70.15287565409224
60.5616160169881 17.49228970544736
1.973889136025457 97.9604082631982
18.12257179829957 46.86302785301274
27.40374333707982 36.78325379253756
5.666300520767355 4.212654133247508
30.71497137182464 88.08535787769701
66.33879077356058 90.53298139780067
87.43910135272189 3.990814975565579
87.63900674400587 6.83011713088273
59.57333481071831 85.56962034393108
6.236565300254739 38.38601848560018
69.71354160552767 33.565317742352
28.60831742719869 38.62928802126122
57.33688031424015 45.21848195376649
67.02880805824499 18.86032376114625
21.27586036073867 63.44691525283657
66.64352917374167 14.1518286206742
3.089900794411349 51.24071877544556
20.2269014935915 67.66430412875563
92.13988781796704 4.757435444934276
87.85282254571609 28.47855157289847
23.45769001630588 59.0822494723122
9.729289536354024 47.43348209899001
97.00136113918408 26.67348605919689
51.46938561449313 39.64068399572208
89.30484431432741 4.456182560283835
69.1776487158254 43.84024216947131
71.56602302785389 17.1176435671212
22.14087583889321 44.25057479433061
36.1402563879133 86.95769196451111
4.587988830310698 53.88698207030959
4.438988696729873 96.81502223386515
43.50794947587877 81.07952254603158
91.49550121754501 66.01961214320086
0.7355619262841655 88.03903233974827
11.74854588953391 50.63391239430121
36.1874181691861 13.07398114272671
79.32930338403334 39.86941990655225
49.29294198609519 3.707385976849511
66.82169823020334 0.9487392925290468
35.63967351837878 31.21626880849274
45.62525722320903 10.66630548632998
3.265935790524987 27.13656073437253
35.48225910510521 22.63010565021629
91.2772647550447 59.64803975367968
29.62266434155532 61.79675766740659
95.76649072008811 1.055074612145512
35.22543654878573 57.15300362595404
7.989347890158205 14.33623946567367
84.8111802938534 85.74064258567621
32.8483011527729 7.502227191963652
3.907169857636124 45.44318460901171
45.52331226154698 70.81430282546285
67.18050368125724 92.16667485474981
0.7212610121788382 47.59550969305099
60.91537803386011 49.9678577643928
67.81019704147646 96.99707828187803
44.02651171467875 80.08827106841072
86.60774775203048 3.249130407907033
52.85465633913999 23.33573891740446
84.75462576734574 36.33128432517523
48.57855322497792 1.597194576482072
96.28609634754372 41.02642877998689
58.21060321856503 33.44648022032421
27.17138944608389 99.88137377382256
97.03145087245169 87.72723252319302
45.20545677935365 53.48023767146467
53.31488128599497 42.49401876097455
82.33532890749262 97.68452644533363
47.29863285950098 96.83793820487791
33.62709265270396 62.81216750606623
72.92195361089023 15.90370728537036
9.556031628657054 94.38844595164291
63.43144793659316 22.99360412181012
91.08410289424094 63.07903054719091
16.90293597469951 29.87943427088647
41.18622814842687 95.90285474575143
98.73739482532106 0.9864867149237311
50.66624542989662 65.26645121003284
58.4468515279631 45.21643491699514
84.98458709762359 61.74429435819083
44.33644398368941 27.72556582427787
46.88728888056504 29.28243184891161
87.45402181862681 49.4373422653642
61.94333455810055 36.62798091465767
15.30066927809066 27.51227625305614
9.258471820509346 93.35378767788096
93.99024223014732 77.12552576689926
20.08336496067619 44.28407870453015
34.22509101944436 76.33621202476634
69.74008829807498 31.69612438811981
99.04406589315337 37.19614134939409
97.55819920021752 73.32686631203002
67.08112523969807 56.86631187606133
87.27780566466754 87.70738328305588
39.01886113617768 10.68619251280279
64.21494806797821 94.72049114088121
41.59012173985943 7.891160792286161
4.744049717836223 46.12929127477194
73.58699662121916 8.129596519467443
58.68114594034847 93.50528601358235
98.47087101380649 56.65957086380121
6.140626022928581 48.59403558850369
12.90410221679261 14.36508706871721
20.45293340740355 7.518266414833162
86.75397953290276 12.93235546326236
16.16221208128458 75.1773271967689
49.93854509696283 53.50844483992982
23.24796915879866 8.039796972335012
41.29233708556789 72.70395392537338
15.06111917844014 36.99064290388706
66.06813464971535 80.34205923721545
1.693990970525346 65.6767970150178
13.30280222182009 28.35487264812704
62.79301055446323 53.54686785680379
22.06710624544988 27.95615971661731
72.70574757935591 42.48010720642326
39.50943639551704 44.25138719133628
58.17400498137098 63.84226155016527
86.49975184710408 55.18569923162156
11.66050450415728 47.54970042911172
69.23149021848958 79.66464213535836
75.80123435558068 30.56076336341487
1.490524522678909 43.347122410118
15.44333369244734 18.80141199958782
8.295965341801557 86.06892817836795
26.92104011443474 74.58517130779001
58.4967305664289 20.24044055555074
20.61962597773684 20.32803801351772
63.39218068352665 92.02272676765178
76.99891778665528 72.89709263928583
38.6673906158907 94.76201224362232
12.71174709071962 51.14682967710447
25.13431168895618 71.80132099481743
55.40975504237144 61.43444718357727
0.3075474632102064 31.16123535440245
38.49411646643663 61.25280162999059
1.427522888640577 39.51205508745718
48.65748200499926 30.11310302237651
22.82301550083809 0.3958662273249953
41.4050035354102 65.1322832062998
55.72162142812439 62.44303000723963
84.29002496410713 22.1349538549176
35.7283481723794 92.60008704132217
73.29169848680027 68.47465661226992
48.10894447477052 14.85715041049257
62.0959243523413 24.668655881117
46.77717775623514 73.41740872518793
74.13022412601941 4.621477754977176
92.39796419585926 94.50364858553685
37.08692159879931 37.79160802474403
10.27752867985967 90.57383982559642
91.0003757968734 72.16485591712161
87.5908349615119 13.58460603983557
77.60188863661516 19.8306247163559
89.48767925369839 66.61598113059526
83.34324677973355 25.28858839995317
50.91495165048313 19.838213386879
14.50052089543631 53.31610604904133
83.32290810059627 86.3436561273047
18.32136971370111 72.21986185267254
33.18779230552979 73.62779204275985
60.89976384678619 26.39565011091302
88.37660494705338 15.21166460108578
24.11367533627824 28.10372841294809
88.12846708303223 99.75373393045949
13.27948296174965 62.49505225869154
58.52138304515454 1.449522325517552
3.33077804201375 48.53962921093914
26.27265647990081 68.73798427659378
14.97272616633484 68.44805254865047
12.57655959443234 57.81323010789736
47.1147799821068 6.156835891569424
41.1325165764994 66.2189929045856
9.357366657419679 31.44225629724112
40.76964186555379 83.70051130049572
4.517910628977057 17.94015964484814
61.3422450756297 22.61924035041892
2.69307153988727 0.1425692991627346
43.2879323329358 15.5140422411961
63.12394697396734 38.45586041811399
81.90472220813771 37.99684610327169
94.94447405056764 88.51095882168906
33.00082745036661 64.80847875595138
42.17707392596369 73.26023841765539
83.65319865699749 16.45611080328534
49.73013628177668 20.0590253742749
6.405844988797282 87.13201073132015
75.39654804018735 11.74360533827701
54.08523832999803 79.35426850700541
23.78301001954384 52.86755126511611
61.18839667876588 7.446009289448319
41.77060736692266 94.98287065594579
67.98842614889737 2.508822132635822
44.72040860647827 92.48902737727668
73.99695819636426 51.2418472470211
98.7769803978824 18.86913581225122
1.958888758471181 5.807669152201126
36.94544791064842 45.5546583469101
37.0257398489173 77.38835438315411
61.15769127190268 73.0306478638324
96.56728058458546 95.31981720267976
51.72424812945563 38.68099932494318
62.53743442397568 37.53699997705433
16.16341814795387 57.77323584262867
94.16469308076897 46.48963849644829
50.67549591470592 73.7795670232685
96.29381817881955 70.70962320003549
32.4940554480883 54.46497900640391
60.76188813498516 34.79699392426578
33.4548828063777 19.70776431973458
11.47037150457541 97.74565191900048
75.80640087737792 99.2284332320462
24.28625120907397 99.31034032765821
11.30191117379431 19.38715728229617
83.94516286352335 11.05631509272127
51.94474981149258 49.05188020502521
97.43274310470187 81.06305025095398
52.70786473223873 8.123084566350496
65.43881815941266 88.81998703685443
52.51159744877328 81.02738317209726
84.35276465858547 51.97568134846485
92.55518781123178 28.29786794192492
14.51183109420476 1.962639125940477
25.03201228405683 46.19239181615342
24.60162514930003 55.54320715150333
75.49737122784072 84.42201922311504
85.47870083537087 47.41265532453942
93.19467059258537 66.45419509696519
20.60486450163493 48.1477280889642
59.43506763682064 41.3896579469939
50.23116605094315 99.9819525197678
89.68774138433091 69.53875859591167
29.59119709438384 32.05395090861173
21.89994483038104 57.9332626695947
38.35680092105348 31.96046162545018
23.41628464786843 96.68511504500854
60.56698443736371 75.14741991576867
45.78518735566079 32.28934233868188
53.38989715138987 97.79919306380425
85.69166673795797 36.80611217269172
56.52202195012377 76.32683699208788
31.41476243823844 50.74668812663431
10.03730154737078 79.73333195682791
7.694413511875834 30.91284646702225
69.79019980097308 78.77540350879703
17.38281761007805 47.72426118371465
44.53452624653652 42.50680709900398
10.4225624731289 23.06032465280665
62.57499585762584 9.114547302632372
89.36066965496551 15.49948700424727
97.97753780294117 28.63892127989286
29.66044674180932 38.5722873725231
31.55635962753202 90.6551319765575
33.23593470213999 32.57659274053357
49.06876128210468 29.15575850173357
55.27045011126075 45.1468965819459
21.3029286840322 66.19258912457627
55.45350239044681 86.14414537813906
87.12301628852006 31.21429941023647
65.67575322663468 6.717632604663391
28.85203417687875 6.193895734936816
72.46832408061867 35.99963343090432
69.36737391008211 98.07133454797531
67.36140906772985 12.12318355072751
71.7202857727022 57.37371086365958
42.86475572325806 85.70203778630504
65.25993995564079 12.48135950911268
32.54198457983547 48.76125912350745
96.91878606417606 93.4527177357041
59.96584311210224 70.64028321244601
62.61543989420318 39.41630059738628
55.46528478908371 26.12428440841262
43.97776265228153 85.78580985522338
12.78724487651051 18.26719083327552
15.42001222344251 38.00481464972578
37.32893263414368 55.54896332978901
75.65847309025288 68.13230087670409
30.48314540876186 17.02069569974527
95.39401113245282 29.53848060726918
26.04999628413713 31.52978973057056
51.00959790139428 94.56768012304812
8.863449154875852 3.591430899785252
65.77586727189123 73.70651205608476
67.24473088633745 46.50014476638574
57.22118981740262 36.91321943036563
11.73291558850204 38.46174926750746
56.21682416746407 81.31860025373174
29.58560179046498 18.6296642540642
65.33190216856708 83.32805694593497
89.4474092239753 37.54954694571627
5.46265395381003 86.55105573684777
93.69094176432986 36.81996186312761
74.47548629882161 71.96934307657985
82.40064442368923 87.94185811353069
14.17867087365734 60.93945609901373
86.93017153015394 11.89935271621642
64.84122127104858 84.1408408662188
18.82103820688993 59.76629332985358
88.68880121345839 80.56979890331297
78.40270196786001 14.17803314340257
69.39676374244962 75.93213163411052
49.11654508154541 17.99849296449419
22.25948786277052 42.41822820750808
35.31299365597474 11.40566773036021
11.63021931019397 76.29641179524526
47.20973516541917 42.5691370598441
60.45603604127557 50.95719379074605
64.77144699442294 47.97832482698067
61.4625360136714 50.99727079676418
89.81910547838062 75.36709017468124
94.23244495763994 81.2877671897794
90.34799781752449 77.22152339409473
88.67569910707087 21.8514090223551
92.0552208562471 62.96010344813774
76.31331658481743 9.10752082699392
71.65042445383145 58.50307489038994
97.1324864011664 86.69828256032999
11.24297831666067 29.18001349553371
23.74446562500201 12.37206547783933
71.59527093905773 60.35337443322052
14.23136268081992 95.45083083186476
11.1101767250043 88.82664859433638
4.559533911892038 7.484248023880826
45.81567658041049 37.29695615415492
92.43649610654781 16.37968997791927
64.8337044923006 6.126778959212053
85.26761945536865 82.23470785551849
52.28955539294524 0.7848000924667619
7.370503029428354 78.49103541119271
86.83445530033667 80.83339733533265
49.78747146262088 45.25613685827438
29.97432159753424 5.898245639152496
84.68540515703471 10.4924598488339
36.45319179656168 83.21174232210468
9.194225861716463 39.38884407512184
34.05003769113431 51.63797474181901
98.60223883295016 62.18669574040896
8.962496484236178 32.42656053576293
98.76505845919226 48.38974214547272
35.09532650362743 15.53248014749066
12.59085815589064 23.03374933082483
35.3331849966874 45.72583406376836
93.91031039546735 14.0827162233747
69.81043515802202 56.44829450304073
28.24541134130833 34.87445382094425
84.62298189260665 34.10820724565774
1.773215105764693 68.63739231799676
10.22912331559407 21.24722251586375
85.33120133582405 87.44737849519781
80.43933335264424 98.63817391557379
95.43172963461498 4.474071364283537
11.14992640526265 89.90527499153241
89.0154371998274 8.34436489463072
0.8562764094993557 84.75973524729
89.30844275253642 22.81551568905896
50.63337510744871 7.708929882079819
29.35028419078121 96.81325620139759
26.14391496096145 97.16324975846192
89.38433364197803 36.47352044267509
37.68233840079193 25.67689276316104
75.3691560255463 43.71398085499328
86.70457174803126 38.36684054424104
78.0177614504962 75.94804746774635
95.7707254349031 58.53971263776555
75.21347657247715 76.55364483472626
77.78005282484612 3.742049949226074
63.15066182909003 76.38201329113542
27.50902490781296 96.18497149226474
53.47864503035738 64.8842161282555
3.014888018459094 16.9017843294147
43.88872347736335 2.776793474274153
93.12499793894587 71.43457568756055
73.79792954665689 97.20643652712727
99.96285703204079 63.38627507123505
6.560203167481368 71.58170493078936
33.23047455777915 15.4752147175822
72.64104659040825 45.42054630562507
99.53622997427682 10.50594934695121
57.79725991892104 80.08391828423599
52.57217437884374 36.23329090657717
11.49288856017755 28.10399256352054
55.30330901433683 54.67506542280551
61.21248817439204 98.50164800994898
68.66872888084283 0.7955516185248568
26.72624191979462 15.98764006790813
97.84054286098282 42.59678305571295
96.79886209287042 8.156112890087751
47.5970244905707 69.13746650958734
15.10087572831567 99.07323076022419
26.40679515918851 1.830764976272202
24.36111130917041 73.48749679832402
74.52964626324703 20.39746972932651
61.02824512963573 13.2582444170074
33.69937359646002 83.88946078271313
4.393046322187223 22.47405511693719
83.68295225265346 52.850781171308
49.91755020457988 55.56604008829887
19.95523397631172 94.14428031814847
98.93001402833544 53.93504774646057
8.383117621527196 35.20730923803891
80.41451932310096 74.42275922390397
28.34482413941907 58.52261108470836
87.50859561623751 97.99247267837296
90.07828882346433 63.43680576979816
31.6680102721233 95.32062387910814
14.43991566631844 94.39969602930245
0.2323871595655135 98.47194384282204
81.14727736558818 43.96877547430654
63.20245433348427 57.761798663679
91.39316057290473 79.85069829176904
10.78726012830388 20.35745996591778
28.52984778573024 10.34193069357375
31.39217123534042 96.34763619273249
29.3533221627255 4.231147141175067
37.44689512585514 98.46616752014383
30.34164327585732 29.10097446169863
63.11884589440666 24.82093854430154
28.99648686200874 62.62333915803296
35.84521505508029 52.55373909872098
68.05332838763206 93.83289281219191
78.02864818765134 53.90839404638677
24.69675889087969 22.46922780862892
31.49586219444744 18.62709232967052
3.116739452627908 66.91066450375003
11.1409473636345 0.3953360295360799
9.150814481716479 68.707796308491
65.4091960408167 31.6095142507241
96.81410704564367 38.93447120441809
28.86418907692916 45.5703386249314
97.80573483841873 23.75328908860194
60.17958110301073 67.08450498095301
74.72716560628652 91.24540484969901
61.08231465087265 70.71713462395007
5.764970089825465 1.280263691444683
94.91790937563437 50.13563670911006
86.0841671312174 51.23453260848665
0.3113758561396207 24.83198378503004
4.917870131467254 26.26348102386694
67.73190187748038 19.68628532226447
61.88478090788011 73.82355655992426
55.88468587540719 19.00533746022276
10.07716741519623 0.5463983924074706
62.48331923946564 3.292484196432557
37.09231824880953 82.35949195747355
81.3829763963864 90.53949480911648
0.950427764711132 41.59635146065391
29.24109172792304 65.48073991358073
10.39352783870719 70.24822970984465
43.50979507396009 82.97491483148283
64.33883501655586 31.56317317405918
12.00978265702643 29.96115488066269
66.05538317586297 7.65969172272208
89.00433291193542 56.45650881325613
52.29833009277969 9.978292162358198
89.2630483523871 86.96053650828148
74.45882454510597 56.64812752162479
62.27890195694334 20.05242462497512
92.81433521178337 21.6245487489293
3.959524577064866 3.61972362989213
46.10167899489559 18.16630218430681
61.43626283031762 95.20753991502451
43.47676514174566 97.903852552457
77.07191446764399 80.51453169682509
65.59890792531209 20.06621952701783
35.13201644258123 28.38911030852006
35.04515730140913 82.11774379965847
40.29100252221436 30.28198384153727
75.33414725103383 32.17747367748537
45.24770103307903 17.3132077868969
62.87718646668242 10.99967954296161
57.31716278362794 15.47827201380134
80.89120765718148 20.6116408268442
11.08108453678287 87.74020407780834
53.95183358252549 87.25043829011044
80.48612155543078 87.85811559657968
23.53917329462959 55.55566863083922
7.098737207500032 92.76961823702027
17.18830958880939 69.84689046791502
77.90390301604957 55.42672124755593
6.542653213267331 97.41219941954554
10.2991400091674 72.23841770882132
78.39735833417879 34.61228251047743
11.49585835267508 15.58665685641179
73.63435196260642 28.16278128371664
7.48869658782442 7.641710226977992
17.46263056815782 78.06776232539768
96.85814849962101 78.17688076603206
58.20856729672374 13.29254292875961
27.09114954776053 46.88995818363074
72.17707642771397 68.6725835990718
72.94933821549296 61.99175719701083
17.19553207787582 79.81120593828973
73.65422324369534 58.29070469343561
91.42993492828344 37.4207043618589
59.95009071725759 40.42974794604137
93.40706840674621 80.84754198771218
52.32280736710731 92.22612806671341
19.69826545466965 76.35787985030264
91.65768150581015 12.33962365926116
24.78309073882268 45.22332850958718
44.52767609832222 81.04956006852773
36.74272390652938 86.07505458149774
92.43523964558835 11.5911018335193
38.17495227435434 3.363670102713411
42.29271991431081 46.90572365878847
83.299414575402 51.82430366647512
55.90940561080392 68.8196842921177
11.33762931893951 62.49005111052561
86.83347358340905 95.14748824280177
41.45202570465543 6.823373700442954
35.14158257711004 77.03360516354151
80.9338564364259 56.28947208138868
11.53276594703159 70.50613173276275
56.58108679692726 51.73702176309308
83.97956517816704 80.7693837678862
76.60766481423914 34.83710357207488
24.02351296843915 67.37256192580361
8.933592049880115 92.33101192198154
3.048534278643214 95.47528212234857
84.39253705066345 66.30294042408617
98.01792503139085 46.62358932953955
72.9761085107169 76.60213367267572
96.91331834293366 32.53050585283804
74.85564284775698 22.2626855270168
5.469306724437482 7.977545023838777
35.31095572783939 46.74728942898903
30.43335875065573 11.60756524889164
8.910907400889576 52.21895644816383
80.28712339575972 0.7227261011512504
91.91355236480659 63.9699559863491
19.99517848332785 79.47141387192846
35.59863526533799 70.10646308217561
15.02277613640612 96.2172570671418
70.20513788517779 4.368799807309996
13.42590238874904 93.67136707758111
44.09942395774515 24.28789945354426
3.140854475475049 31.1791643313591
34.41148195782429 21.36070381191091
41.17077184720186 40.60602811332014
56.3593362884972 64.44762352567817
87.58460105826892 21.88233871702454
76.85190106800654 68.15115211813254
22.78126600066826 81.93316870864581
7.011862331252058 57.43894111716941
41.33640272291773 80.85684523742289
84.11649601782185 93.29729901230422
75.53868073624126 58.24735634907812
47.80459303084047 24.58424634945787
61.45875440399353 61.72002180385621
85.75240389306016 2.526882818257826
46.25015679682912 56.96129201635382
31.15232378738272 37.51039044635363
77.10917510946152 64.33980943116201
16.02360505023303 29.22407550029713
93.28919494308728 2.792128959808878
24.41394971363347 53.71629812104287
55.60041533443567 75.96226072953428
96.81745290328826 11.06285046486814
57.14563904424662 39.1316040888133
42.71347427992979 69.56115069904729
65.44516287069014 50.9195712169016
82.7234137602487 72.77094312591031
49.43367869443064 97.31069358959807
75.60340743224492 87.53027554864263
96.37024348269654 22.73641917878312
96.79741268271887 65.68761392020028
63.14564052929425 12.86825007317355
70.85005584924227 57.88810660055104
94.09466902115562 7.265978760996235
77.56229602530539 88.54510072115255
55.30453116534821 39.0223440547822
68.04363673609014 39.0170478413634
49.92417330198327 82.20608137008516
29.01090074287782 0.6142734494136319
66.85458061189046 47.40073205451225
30.88618229151602 2.111030517483044
97.32518997702103 40.74622261668318
76.59645415723645 95.45304827028563
84.60631727511357 63.58406236151128
26.89026112248463 95.08607416764313
59.00871678303635 73.65617745014002
8.973258750660808 67.62370115338234
68.79019739938327 87.34902149775724
67.69088952101943 86.9057194247185
77.29065180553124 83.28715551045953
48.7084867030366 43.40912978413124
79.54882216430578 81.85512884778801
57.94056244439165 30.67702635208488
35.34553481635334 19.62461987779244
98.82584507761682 32.45211327442958
46.54013086445982 46.99064897319168
44.24319109696176 99.90280434213255
10.16854371051108 88.28680068451756
22.70025469051394 73.9919469921855
99.5153032605877 70.03238501181926
75.67234074713657 90.69549024014223
33.07175143734878 78.88653003135164
81.56720412383736 47.82514486921332
16.24576892784705 69.67736695806484
89.75894608077739 12.75668738169213
25.71910321253834 77.82425386574245
25.84786217094728 17.64019707780353
37.62884754694844 48.21339026207948
79.13619856804681 68.21388050351236
17.23958472868025 10.83401521061621
14.85713525913652 87.63704533327154
87.9203861024388 0.8391494302317078
78.56200176641548 3.016412292942772
21.67215977107744 96.37652588299953
76.17175523249442 21.19542054244775
51.91571565288704 56.7867248256092
53.7317657181951 48.49578787520311
57.53403774124947 9.560088593169684
87.88682068932698 53.42793930011486
1.801015542712614 21.21992853892045
53.93784140814813 29.49578347671224
32.49337317559725 65.73910003072444
1.161779647916617 59.80880280135381
3.587786537460825 42.62982173061043
50.95282628679485 3.116764337416928
11.75471297531348 83.46780679885575
84.85541789537268 48.25250228487481
62.21735890755134 84.87609857041717
2.295374256028636 17.63514236572596
72.27560430662645 5.062630643796643
88.67943253091781 70.9275182734744
32.30556692213258 73.13641993950141
27.66924066067362 21.92500937016764
1.921753777653936 16.62042405515628
26.02050421712077 5.684389467007749
54.36988608171942 86.2812103851019
36.30702355729004 57.08064931196805
89.32400734251033 54.61124175352885
44.5747695296287 38.66577934047698
15.15542267928529 59.31360255264364
9.3568212179265 23.01614424379998
11.39489377646458 80.78567478542304
71.82462188523199 96.026348856829
62.65249795483571 74.59550882231601
32.46605479516691 63.92801665048653
35.37162456062739 32.26792549939771
43.49055506268773 8.854508967242717
91.50240102579767 80.8954947185052
72.13227864979415 43.33097907432195
68.79486266369341 19.50159287066484
57.86026077973035 62.84084531806873
20.71907896606848 81.47895404283103
54.46918947940762 97.51489269731765
96.2203334748714 45.6011365861465
54.2301087847414 33.3323317034103
86.76470479432136 50.3454238678115
83.43439441007709 31.51566452075653
12.3169219065484 34.39763354975965
53.64358862922183 75.01994948379944
98.23141975474037 16.52625953431427
53.09445872700671 1.551777101226584
65.3657183406293 91.01980244920782
91.87479309638586 90.82638396281283
96.91006687562503 34.50524914240042
11.99471296054728 95.93177548884938
13.98949086772459 14.18923107095446
22.06767775836364 91.7051274101631
40.56654958345076 44.12147406651999
44.29679583365122 13.36070198613682
79.46731312275483 23.52129034116279
58.38302620357347 25.06657819774165
4.496434563270756 38.36217979226305
11.14198848265418 85.57692230682865
30.40134443369487 56.45407730535243
44.03627696235566 62.43090851744164
13.25756321335233 44.37713322736015
36.30472985476663 40.9931786823748
10.98358394668561 3.268599965858608
28.45397825788031 36.74637371438916
46.79954444863692 92.85925803000916
65.23991116020161 64.38474753241243
79.8424949090661 61.96126244554797
1.56454102282545 48.30568553537224
70.03699186900943 61.39727819802035
40.86348799850186 69.59541091783835
22.85935195351885 78.01336861485566
70.36365139425675 99.45720169091432
86.45526516369067 52.26117619925848
91.52680380212914 23.3473111808387
78.75108210520547 70.29090233893282
16.89065107833321 49.54125828029782
34.34659519149955 68.3168256313315
43.00531912434541 72.67681312157538
61.36428618253318 27.40814085193734
24.27806184321131 36.88087288475565
9.365256521022298 80.42706518292262
86.80248485690122 19.13395047875684
70.00010681199939 47.17570623350179
91.29020897385797 78.78422714231741
49.21904320257666 71.5455318190177
56.74443881825626 8.98079301954254
98.83051657710068 99.79783287707993
81.77415188721191 77.43743675788205
68.6828172377292 86.44386461275036
45.91064612442356 62.87655181273367
77.55454086257508 95.94852433474287
0.5532766861091529 27.60496918617912
5.752484122142685 47.62944105442065
55.45584285816405 75.01786000234681
82.37428369463957 88.96674516186619
82.50613024864613 69.92073687586853
74.79169050476801 59.85562987483328
14.13596111708182 2.912248875803705
34.78783445907692 30.48039767550597
29.19353955379569 67.23091849753699
89.40788599143193 83.27626758348714
18.44720761183351 47.85520215581421
65.38514672472537 45.97043159479998
50.06350374499082 23.01601634257871
51.67589988736229 7.901495716124788
95.95403615348282 14.77184528776515
39.01851430701653 90.96251787433847
95.95621651901195 26.65469774496839
43.34197204465796 6.706972455555596
17.75278838252498 45.85773617007224
91.09278397313101 42.46605505040962
65.98129110071697 19.04401340081819
83.29654963122837 57.71681695372892
37.76613832642157 60.49844309679944
75.27147702387555 1.039262603935887
56.88788117187417 59.84144603990732
0.9456583844251694 23.94444490293468
42.70098618895756 67.51533882248124
52.41793440802642 79.34496248318408
96.81830343530336 42.81625045935238
10.37661928444578 64.12471875925341
94.19799217480033 52.99246480645248
24.46795718932391 48.06062307235723
92.74262933767314 30.50568924359489
62.04277690743383 38.49579072666383
35.36349906511465 89.71332677595187
92.84795133533024 26.36678292109464
18.52499593881555 92.98299555912568
29.49928647210762 36.67979921088569
82.2951127913543 5.94844105192021
4.374404366650757 68.71807778602631
41.25643709756368 73.74079840218917
44.89189066558509 49.75886428291586
15.10388533443655 11.19384311006772
93.62369499300586 68.35594638476822
75.53356026191769 65.3571830929851
14.03562646454817 54.30306212192836
63.95851112307511 0.009781326672803091
37.4600571513274 31.320793987527
30.5190860990053 10.56557502901733
25.98798470182757 34.87275132067633
75.57705156573853 86.48166467773943
11.97278291107861 24.81953516560388
7.362241982559592 53.24863547441385
73.73860943644348 88.57979630664958
46.88837305086633 74.42627006611785
41.61973641175391 60.24458913994346
41.36421371580299 33.96501057202599
75.50544880105113 73.8402066464553
83.1044538946812 67.17226539824104
31.85899325893071 98.21641140145451
15.7698026118129 12.01269718609049
82.6658404813047 55.64058477902825
97.95781632431297 6.552178710458168
39.60085138425719 24.92591631301982
65.63472993942571 11.45680413244626
68.18666126900402 30.73846748046414
34.97720437910909 73.38848462066025
72.2181102470395 29.33559962456223
61.57104168178311 41.33859539044184
63.71326025829849 49.41815610680223
20.14140043144361 84.61806037280162
80.10786785499229 51.3590244508888
2.028094628722199 63.80826936006975
9.227283163708663 87.69022094044526
89.25125706918492 62.74510369618194
50.51717539294466 13.49614970874238
24.26550494215618 2.11731337995814
93.13328027103748 41.93054215199954
28.08280067991335 68.57332949077062
53.35220158943832 92.00810447748718
11.93748768217242 74.45865400131254
59.78348866150436 74.40919876224544
62.10904156890142 76.66706993865455
26.96574064250133 73.0486499497525
77.55132058695975 93.83402334188676
4.233133248087482 27.10421412965331
58.03796909233272 44.26732191359276
79.37780376337739 35.01089510788327
73.70013506968215 87.51654692302104
32.91191182182218 6.409687064510099
34.64624947863602 52.65390212627788
76.69386078824745 10.15491382975817
65.71970152849867 62.49841370500967
5.110569306603185 48.41632535147449
40.10349519696373 45.1121850337685
32.2805645749401 74.2193631245392
70.15443183962934 12.59965783609991
50.58457714837761 32.73864150018014
82.92247736451374 46.12886405350267
65.5397859705124 49.86006357751581
35.05943690642117 14.4633356193641
92.29741892674065 2.840602243922114
69.80969090415236 57.67491082780806
1.633141139934418 38.48779236679708
56.66313774116181 55.99461456471878
93.60753679216486 76.06523360882132
89.27743794340972 42.01982157441046
45.91315125291162 23.1259468713104
79.28691209054692 41.98190244744825
42.68092856858809 78.22488746868248
85.86943162911265 9.237149945406067
95.93374952510207 30.53379933205376
97.85595746614931 63.01076463842877
8.287627371593739 87.14345026564969
7.263598391432112 0.01143063618040561
45.51863863616482 97.42096910717861
73.96573023101816 12.85158324658302
94.2840922739795 27.59231955925241
7.960227617700403 48.17527522842877
37.92546144842166 45.34229929122611
59.73816357386283 55.73326252526319
36.90403767684031 67.21594354485023
77.37158899888853 13.9413237202615
22.34237136607439 63.63221123721051
50.38028139721596 91.65331279302185
65.04214285249122 28.70970195881396
98.13247869080142 75.51150774486847
47.03763745724764 71.63153265148441
12.15426909754207 90.32039584311981
38.91759024996399 86.28415083190956
48.78212523385439 74.2160131533383
48.20928354480289 61.12529017226731
99.53413308452586 27.65298742247642
69.13663629018299 18.49439153021733
71.16218756369175 50.97383748541883
98.56542328490296 81.07554116869485
7.796684440469569 6.631034993459334
84.78036876820687 37.41447270344732
71.53720512134217 14.24900078077185
28.94837897961883 46.66629134036766
47.16013918381476 36.0036736762916
57.10462773873574 54.30827706053815
14.62391083759588 55.28370139381918
79.25627510675341 83.77209365977833
38.99381805869963 55.03291369770095
5.185846287682075 24.45545472399387
10.36709882606193 63.079807973791
66.37381826938413 51.682156228208
71.83479293775267 94.9859907885254
43.12766428517932 52.42002239553823
71.8985208013428 98.05739250900417
82.20911175238378 96.5308333528875
31.8719416729048 84.03355930252319
45.54023641556878 60.10874544256533
62.42352185088605 35.6810497464888
92.1433822622285 10.43904987671546
61.60754745394989 90.89062183308877
41.86514864174385 83.79460116719066
34.4464400483994 22.52558501979955
11.4440255347612 93.7997133467709
34.11099414996939 53.51838497144447
15.25472155174312 77.7965527608208
51.17739869669672 98.15643585577887
18.07842752618759 69.3550908170172
73.70184992326213 2.531782267704082
42.72273402316269 63.76093596085798
72.86185809436665 97.54243296965906
76.14002815628258 26.80447251392685
19.49798876221666 23.02927836064338
26.07488040407246 83.94750759018696
23.45291863459709 86.86824035960331
55.99652982929677 12.69571368890299
90.80147594997801 13.05633826797582
28.58632404065485 1.502049688670037
91.10468291019269 4.945944537863739
74.60802105464555 60.88506586184018
62.6691158362776 56.77039533158558
51.26673706805583 83.91479019457088
71.12570980916372 71.87627316383714
25.03151474386565 34.16055779958643
43.21505342037097 95.99463167572117
59.43432009978325 31.80037584385574
14.96378860965106 81.54289858655507
20.14167388022744 14.8189489223463
5.60206714881375 18.02766850951717
5.824093838791399 14.37673024806965
33.03871504699372 86.6751211242011
45.45072327486638 48.84027441339769
72.6829123673264 25.48959385832024
79.74872771669118 67.15417260429155
91.22513704792902 15.08442134303998
7.717676217302055 98.9336857545663
22.32095795555912 56.98117530413877
1.871009560024745 84.27143045577863
23.79426147401043 13.45184546771607
4.118709322647339 31.55049454064673
80.61510432563254 55.22808924397869
78.29404394089386 57.44404551451005
26.61474879618089 21.56441296939717
68.52237190863259 35.28890968776953
80.65052984728293 28.11765507516514
9.818673276973747 74.03527997957252
29.01999061613254 71.44077095314697
88.19603173223078 63.05380701333076
2.495621167107846 32.9539509610311
21.84710443327041 6.333920582145838
91.35688377604889 46.88495149851725
37.84029481802907 24.61684314398254
59.04455980304481 84.67433003782729
54.95463446771381 78.70548423070547
47.78358407176737 87.30246479561445
19.5126454460859 87.70217600339814
73.65366606605994 86.4568275566568
69.90551062541817 45.97660908156562
56.29276705962164 44.74682998710041
31.69002150209354 46.00814991406283
88.78495339373511 12.26868479456773
48.18804163253628 52.38477957703804
68.17262162885443 90.52807586188671
37.16576090283231 44.533784045354
49.32126431118038 22.25457250422796
78.03088890205132 13.19410322708586
51.93803515150297 45.28336634220539
91.96888272353048 0.01661937529592235
83.02389983996986 59.5104946246659
9.812785995012167 48.5909535714994
22.0402920745934 46.50655389767314
89.98398186114005 68.45730677483344
76.20310603581844 5.219667598268015
21.82743129761048 3.436994333892241
56.07686261296174 82.36812938028304
69.44367869559036 14.62560387657837
92.49447198719146 17.30348362894635
90.72307516971678 69.22597780375791
28.99114739364893 97.78722609508603
27.1450428612979 60.38735745612112
3.850679004412022 41.57812189075223
92.12819141455738 87.5514098125286
91.82430181699641 91.90119397998497
44.07006065441468 36.78527240300853
76.15837761949037 54.31744940580226
26.26029313032504 75.35821368228828
93.64543302113997 96.0479652692899
47.08294700329961 17.50898684082665
84.94327722837092 40.62566293730703
55.40675338701251 27.27444809368387
56.78310827312946 20.98639402370008
29.73571095624591 45.05787758812622
0.6759950530505051 53.59770893705659
51.70005137424414 54.67659566626118
52.13713665704227 6.000825148053518
85.0725350631381 11.48764461371487
3.774399664022452 46.50314641836655
7.181521296210454 48.74615597932365
79.72617779072726 50.3931980340707
43.4561275526781 60.68117430103697
73.52757938011337 75.66313535413106
79.38265685534732 47.37900189582942
32.80041184104176 79.87290862125407
34.74859470001535 6.495806714886467
43.15691737825555 17.39598104345173
89.21762128182824 14.4401010337798
94.66661253218609 65.06860040861798
65.92496882793306 32.55687481717727
57.97874141058756 84.90824564486252
16.15788502975152 28.15614088784406
32.93963681666299 5.32232257850977
33.21903118229861 14.40369114894626
38.29486770347501 87.1536935926153
0.4194868258270775 7.660563944781916
89.92766168614838 31.46100095507107
71.47868942480646 28.64047843799601
48.56173978717814 64.72252366910777
17.41940993561879 35.29301608255572
71.91136653530769 89.66012606602239
56.65284718343908 3.506613709304104
5.739169573992988 60.09627749031034
68.11055839892734 21.50461111524507
38.89907393400947 77.68302951066889
83.36156183360605 54.76261735036103
5.354318379600535 19.85366030994889
72.28927244051506 17.94680677071602
83.26438312103849 81.57084692653764
38.81401275275298 71.59431250831595
2.675095557488806 1.983775841260669
24.4567218473738 70.1783161441996
40.32776076505748 61.63497520431012
45.9040363097675 95.57528528872523
22.97215442565336 79.03423985813403
92.14131193703172 7.622355556590795
17.98006234829612 65.39275336027207
58.87285243868882 14.84346008618758
64.84265286224901 32.54323260363514
1.750087584348385 34.61582808009814
86.93399480873214 29.09369554999662
33.34462619099408 43.56309213063226
54.78238995083964 85.30558060767127
28.6247122847463 77.81194980300242
70.03625396629067 88.61209454268203
71.49181261173057 70.85598873964565
61.61074035511613 74.86723205057272
61.20382043588853 99.59212220099992
74.36894244906065 11.819617611866
9.790583531324573 66.97481797875363
63.30849367139276 84.97223741436402
3.321983444067463 2.79370599082115
82.52874472021816 45.14226495010446
7.138084477936499 38.86310138479406
90.38353483520537 61.29198676376134
21.36048758364198 67.24355919898186
56.56444029346245 11.94034336522604
97.18504140141074 24.71932182658873
33.18346421292365 91.44806806927616
23.16621336907433 32.99352429720728
47.35428189222768 60.54305518579397
49.87656406649155 17.19968190957622
68.74529349573926 59.69930024986398
92.98780989095746 75.27831933714177
97.13203458876065 17.96672815795045
85.62032693152163 15.58006904390556
31.6432570304831 31.64545958682116
51.97097803351379 29.80066795842272
83.27692644879464 90.58083247596355
10.01587134589652 46.46898589436732
54.67953466914597 14.31647949985529
34.91964424042574 97.29460589149294
33.02686724351676 53.51816430641856
44.93105109483084 44.24861319501868
11.45555073658843 23.01601471758897
38.39011326239849 74.89087001699485
59.46222333402093 6.756376734988774
72.96853904245519 78.46508885364794
53.20774372843701 51.69741936777832
96.56757332868864 25.68959876833754
57.42267311477639 98.74020963233576
20.73286458261851 41.46537499915257
95.42941044810281 9.702701523511889
57.21939551105338 50.81020146476826
23.26779828099477 44.18603202023801
4.245164257412009 32.63332973636224
82.70236862850578 61.35172808045786
67.43141710938843 9.259479455863136
89.06525441789297 32.11619208572126
51.80770393858472 99.04266186097998
15.45836916216994 13.09808053568501
18.52824967419426 67.36200447245965
35.88884891559145 47.49587927773612
2.025263318409445 19.40705603942676
30.28285050670727 78.60532468084506
8.226948152593964 17.35040199282157
72.84737346895704 34.19968624237524
13.61623515641753 92.71542653981521
6.359149140526351 27.46335825375701
79.25446673173703 43.04851679190513
20.78783669957713 3.609880860943114
82.18040560508777 43.36512870856841
91.60300577182687 92.8765148627396
72.59645383517503 56.78153921687232
35.28671707683478 17.56944273550567
22.65854738422821 45.0178964432454
47.29944594474929 12.85966979757748
59.03486892586476 44.24930090326352
32.09221762543985 89.66510364061043
98.2514190949466 99.03480955190096
53.9349792776925 70.7102135336692
95.98463150455245 83.79432676122489
91.48334333029202 0.9655227671910391
92.92913627896715 1.837485897117092
86.81209595412588 40.53076665195741
57.70216401861479 25.91951003759012
36.24106150200858 12.05432844938943
68.09802028655193 40.89234062087777
84.44986513832747 23.94936498079233
63.79171506681337 58.64617278461563
55.60411838819036 7.850523467388947
20.91616499895927 13.0780274333101
0.3908941791635863 95.70742717704182
43.13374849291543 57.86712761571038
47.98032602512377 54.50919602356992
89.4271765251721 59.62699020388416
46.37026767988456 15.44504905514784
50.77109462949175 90.59977555198809
99.34532023056705 56.13901060692859
79.11013190854901 8.787024411935597
86.83061451727249 66.54066376999047
66.82963157298117 81.07139003506309
42.98169407679905 62.73820489209802
9.59560833306489 58.4452569149222
40.04487456567744 35.34228584519142
92.81497659367338 5.641858858073151
30.02700260049451 2.666896538207614
54.86406407726736 32.6199218768139
10.95661909014319 77.12338976638215
81.7104035395832 16.24336640797344
26.86577083192506 84.59644924571589
30.15427752639197 93.69188156242393
75.66237773750655 89.63550948887622
13.27244709238457 63.4949202109057
47.56394610737147 59.50548875567264
97.07062819430782 41.79026011461188
38.44666245513885 85.3152930838795
64.32250298709258 57.76450344949368
9.791067793941851 49.6264522298616
71.24287169283902 39.46220696412986
65.79521086803899 87.77821779007321
64.91629200023142 30.63721764804411
69.42731597888807 99.10838132826775
28.7329454629518 53.67142726272044
1.172057572100402 30.47392769528771
23.74775292842229 74.31198064526113
48.52724829866027 89.44544603025815
68.80236520208416 29.83103554601731
52.03936667212297 66.58306864176276
59.93660211001559 68.89074496119474
33.18080325876872 93.16444929288937
93.87355740697537 26.54532551387208
5.965112889894766 95.35095492535477
46.07299749080548 81.95411240675134
66.62025906976218 67.41249993766162
8.134735613741194 5.619506407585204
48.72123448125672 85.25281807556817
84.16904930497461 5.914174546379341
87.99655814959617 42.19780790906844
88.19937936347111 88.3565536344496
13.48512340354835 27.26390159142164
77.2324944314349 5.516840698300003
56.21148910200587 31.29701011683519
75.54750879257607 85.44787943206822
17.8796245125633 29.45432375198311
23.77974947424357 64.77132974065782
58.30169481171669 61.04613649834306
68.09031872579762 92.75210487245289
75.67114584131075 91.75972626385705
12.93855399967385 42.55026345986788
52.52248623999633 99.78312047975551
53.47098814086369 71.72572672486523
40.28928676949163 31.3110368113215
0.6967444154331452 62.52261100865304
41.9736154225239 41.35979040974622
31.42660747985436 23.87146968103935
94.98573859622094 93.54079957651273
46.80746637383784 24.7604371906278
43.03372913143048 80.13198916789949
47.10397578299189 91.01003744771472
92.54856975404455 69.66409488414104
36.28659084512324 46.37125412194451
99.65922456905544 77.94518780328121
38.48200263337479 39.50070750768553
85.24974791741478 20.19742868245612
17.41279831429396 38.23587272140973
59.71155505038875 8.627711359057288
18.98022623347937 27.94017040582774
59.81072737688027 95.24723992681693
35.23946221414516 75.98876105430574
95.95772153113569 96.26964987053017
60.30365802553146 64.26459727279484
59.7626800676823 90.47923138460079
14.8888924202625 17.81958430417116
7.975654408129214 67.17766953643033
17.83718409806989 86.52998511324033
11.21242709115264 16.58126132915545
6.810865845033589 73.63943630435479
62.13438459934979 99.0118229755663
10.90362568854274 52.02579890730891
15.50078691515092 76.00089289015756
54.47458148111733 7.618604897076897
94.89475365047728 30.51114412489983
29.50352196212967 15.3861338733732
66.11159862945478 94.80748905574363
27.72433246495363 64.35127184218776
96.17619361806291 15.86163625483774
53.43364746323594 83.62942246265798
55.19818726851803 33.68244657783993
71.10188028026081 68.89581735687781
57.94103477238937 73.88233253261369
63.86903470750703 34.46327631416609
21.28536120353709 32.97071032907984
89.2911435395777 35.36443533886794
7.515190615432167 1.920096048873463
63.36343148320684 7.060002038397835
80.70320291421829 61.29411231040704
13.00403256429707 71.7859609968741
29.16479920799277 24.55108515083074
33.56500651181608 95.75109808418404
72.09184428554049 99.13813441143739
88.47347517465215 59.07073360635731
19.6621714264546 55.5737329458734
36.60963435096264 30.84448223689151
19.14018756931944 49.79749332890703
97.09099696414954 37.88703860790888
98.73519425051113 94.62172720868442
98.60020192069645 13.40778771163647
86.85331148042467 73.31177898721926
89.36892544650645 97.04322732353731
61.51875769847945 9.288028293884599
99.90762751784958 86.34219692340164
2.296306648626784 44.03895561271071
63.32693983388045 93.07540472354586
35.84020348001887 3.753609375689901
2.875280070037768 72.05978850258421
89.45743987568922 85.94635436890873
77.58156542751642 25.63582877170471
90.36980636467916 54.70918132911383
40.18361423518002 46.92407326583498
20.65527910735191 25.04364325927449
83.08044983161501 10.45285356129861
70.52089414655549 17.3021984939921
75.14933689389231 53.87258236559264
6.425212346735017 81.64853068594893
24.01057765460641 84.59150075911396
54.62012164134722 71.54478218666648
32.01236734942236 25.57951078779522
88.48659064712254 37.10242355709704
58.19038734816229 39.56854454081454
12.26866584259383 0.283934824300122
50.83680022448864 36.65655765100118
24.9607757169555 39.65968138578476
87.00144056659983 42.71907169640563
49.29699530762518 35.7384078682022
62.37785976459848 87.61369191437048
83.95936230986116 40.13111437230278
59.81350935268055 14.59327055995428
96.92017672122009 81.99546197248712
86.57523828723264 85.97612943940915
2.747795498478698 65.86842323943867
76.60635822546286 93.33031559207826
2.474105432357775 7.712734068669528
91.74589987841661 9.256252088747063
26.661466876336 64.19889405818537
41.43107021353079 16.24755849605487
21.44249387943959 53.09107762010196
84.54199154880646 17.23442849235101
33.78771780189907 1.65090210512369
96.20107958185292 53.59234452472425
46.55704574439878 27.45527174531377
15.08094256395081 46.32767537132812
87.78115402439492 94.70740467293588
66.84460724087904 97.53298394264553
49.12871174117069 77.44998496113801
66.24411535095606 71.09335131039427
5.836578658609252 73.27613727967258
72.81635236311222 93.40166211098907
98.59744579621852 97.86364240244596
79.49013027516378 99.14678096889848
84.13766715647829 59.70593309305561
26.37141034665021 7.542803012431824
42.17272875684345 74.33809621622746
48.92124653763503 2.663408184963354
85.79253500036589 13.35537051944119
8.417938622321355 71.44139159509042
59.05747316661039 60.25273508797897
91.17275071965786 20.69234637134295
98.96639973859801 60.30125913794713
79.48172544604816 52.184875393425
34.87706263222722 88.74722730262116
93.68572321233202 23.58464007306127
46.19690070859556 83.87904187226461
13.74425390254152 9.529826388919448
53.8602628272209 82.63875734882366
33.27644739373959 59.12559544546738
7.753928196774595 25.85212166181343
86.48751213923731 78.74490217715447
80.47308021890811 88.9341043338304
47.58189213478491 48.83909330939158
32.85680180198316 2.139138157242924
32.44206784483558 43.16510628940154
28.29723790289406 75.77664214568784
50.47407449683676 79.09878823638651
72.81669850452099 7.195429295003803
10.76468915141913 49.09681088305407
64.0010822288391 7.939347377344506
89.1721747508152 74.49922378601271
28.88035913821034 59.51580992936624
67.78737323963257 7.420244355143945
28.69893370484825 88.51460524169306
3.495256423414336 7.572937011478757
57.08335805622658 40.16883297163793
24.40441481746623 38.72343254358724
13.44210171982737 45.33552054357907
38.13766490497323 13.52698816354934
12.36733075200729 44.73402166702382
52.2081964532186 86.58811130965924
39.34437161362069 31.66075925327521
98.5545522602379 3.8613818262606
35.83908647894593 73.97652169646284
40.60723440792808 98.72821442918811
7.790974620673977 73.95580818939474
62.45582347008246 17.80847738584638
86.629405798387 61.16035888578633
17.46221611795989 42.998264370052
12.61451030016523 48.09645376295664
14.719927285481 34.14774078569577
86.95080236614207 43.83176678220423
51.25987729048231 15.60659788964204
33.90382469667888 60.03495435721531
62.85029900310936 84.04946783216289
94.00855297083879 62.30360613807186
72.20636756858036 52.49588568414908
87.60953672264651 76.87106292249914
5.546124125997595 71.17852170136231
61.39741359483375 15.19657110812019
86.95783066159349 20.98893874557167
78.76615515918755 79.79301044489971
48.27191149470579 86.27194600795053
52.69406879242155 16.84230569099347
90.03586750110645 32.55147253119602
46.91506234874728 63.56976749359605
96.40013877360825 55.77786462234154
22.57422742940671 29.09835849702927
2.667344288176412 85.91804787208908
60.30156115488519 76.19332817079164
99.83019025741422 87.45245803313465
96.14156388405029 2.200555534927219
3.862751420920405 72.47760255842236
70.71228676511598 38.45368199876327
55.71330070778758 77.02080321954617
62.14093911768605 63.80786212028619
58.73649500690356 78.50117871538787
1.457071955929904 52.79715380202025
53.64605801165801 20.4884507752234
62.65443810554568 6.312054676686014
2.520183066468309 12.50609389127876
13.66947591986126 67.27330212765996
57.82079155506162 5.978621558535434
89.12736806415317 99.38617440522624
31.0423262073138 91.65416098869707
33.85175634293496 38.15598981058677
7.140164415920841 37.78021337292297
49.1999097130242 66.8439256108574
28.0539956395026 71.82365023615161
35.33944460554186 20.69256899098981
28.4042919645837 7.242496347195367
11.65583878362096 46.3961553035528
38.27983910651587 23.45535065285603
54.88575148704602 93.54969174269469
35.56599677070363 34.16576575376973
56.03762034437379 63.44659881255508
67.48668733494594 5.343109160620282
90.37254114596256 47.4309183937721
23.87447143503611 15.59536428505557
41.13176638238708 75.85439018404601
3.507537542500997 57.11890721926063
16.92178389688092 9.022264334552537
29.76714098788565 40.4538464328858
75.96603243606994 4.176962578418978
22.87069649521319 3.275450118916648
34.52432406257661 34.31147328178174
68.90848261849621 96.56077608334193
16.32206211251176 55.87692805556724
69.56356339896618 26.0113012066353
71.91463714126557 78.66951308950543
51.29656150898545 18.61829417996849
11.91646945288902 54.35622012209028
81.76390433079858 59.51905667464008
68.68778597231264 6.823357557900694
68.63131318114397 78.78308590558198
28.97878785454335 79.99896940477066
8.429861499482586 28.99013441995348
48.78134107506919 14.06933172198565
19.0108006393572 68.97326488440706
72.56997667268867 33.1810600833814
62.76773459911934 21.00595404800597
49.76504548393303 43.39337046879416
95.35834657115137 33.48529692976867
41.77950988243251 70.12431449357139
80.9252290152115 65.13659660176849
10.24840228082885 5.282530266524911
49.8034791439728 85.06257847933239
99.07609793977787 26.68971796075017
68.72847174665849 70.25570796060943
70.81143631830678 36.62584248210454
17.98360313170388 8.854705509495703
74.61336168736966 38.00216956884142
55.2702152812944 40.09772080417435
35.15487552682153 43.56029898481857
91.22327279802229 49.07940382604868
63.91977929712597 10.81032429132379
17.82535537827601 61.38327470358941
62.69972812847929 45.17655629074768
97.22335328403463 99.28074275574942
36.89936823447147 3.202526730111326
32.32333022708289 72.1091793509127
72.84754514980743 69.44835613925369
75.73969263203541 39.5079516348329
8.400363680823995 53.20252378547081
99.25751346858196 24.77172806521691
4.610619622010318 27.94576261214092
33.34170917538962 28.05957801930272
9.147762133411979 82.35728864765737
28.89386514202668 94.958538161099
89.38100073125096 61.71847292696155
80.12191744168287 5.392221685199812
24.69826858990257 98.33688309689086
53.8569096587217 77.17434742773904
19.697222247764 70.78329834620008
24.76972879517584 62.0611745377733
50.95670381741575 17.51245590188575
58.27874699400739 52.64011846495165
16.70501030401327 32.02795016013426
47.46564054764332 80.95348007235512
73.75974186026882 93.93449607987807
26.33899714334773 86.66643078967812
6.241571298307976 24.62995336092743
1.48171797579959 32.57502439894765
79.77537912680089 70.51503264889622
69.32164565521242 52.18608378425832
3.912842008386713 59.81181557552921
82.65974124728967 16.7703092379476
79.7157515517882 20.59943049435745
86.34782705041597 32.90313507288027
48.76096357216969 11.2288239151553
12.617936600326 97.71394807023457
36.61193959747886 63.4264228360535
37.24419232097432 41.4065180881622
56.17558882476435 35.26222116532018
12.7161775137913 3.996055942728221
57.15958385887087 17.33646742665893
80.05162298194413 78.11419154254841
12.7781244545855 83.1667755692695
37.19039494526581 11.67568341856034
35.65816782019889 56.2186741115085
93.61178484169449 51.35140647760263
15.7972516209373 43.66353519933649
31.57266178455062 27.69551845753942
43.7696806984716 18.35329835093718
10.97905756206931 9.008718021552506
10.69549623347065 48.03540608258784
31.21480230460175 24.92209848595227
13.25852006128106 61.44733606317907
57.53305336951032 72.05588938249716
68.88629385507389 61.53262727449027
98.70954793396334 96.88500829854637
11.07327813507945 96.7169908808755
48.27379065605439 39.66244740938102
63.39450829320127 83.06610504540019
22.38984886433819 30.29485681053363
7.501116802924688 61.44911144935665
66.06936875745939 68.27173017460765
14.47192859242837 26.83221589076935
80.68268019166048 77.28015850266711
10.97627889582827 57.23495872107289
49.84105137643233 14.31086650432902
32.96311304550755 40.23162040776572
87.12628435440475 89.80105434519011
14.46207087286811 7.527725963980964
32.05640770928274 57.29273175060967
83.96230532439014 50.9572285130989
81.95514183952361 56.51021625259336
58.71063696492551 74.66583401797885
80.37104667913407 99.69852974819901
43.40938689821121 27.06021032107849
15.54531976225208 48.38982672908176
78.19203395142499 44.64641392069995
95.09344569642425 11.52962081015948
84.99093467366376 94.95248816931012
72.29562998850346 53.56200668138511
98.60217939422238 39.38906031246495
36.38108568212304 98.43365747332275
28.64886179273492 33.88620703259835
25.42797806064967 44.3423206615648
26.23427265845848 47.43906794532842
55.94108089451694 33.0171160321355
42.15699337643492 65.81289839618472
31.8966640537557 8.019344706733257
22.08901365962726 99.52385044649017
18.1535245882554 34.42607169868059
72.00706764369885 24.65098252364266
8.62323842497447 58.83409033887823
81.56814601507379 79.27923129470153
48.03881151896891 84.42168320120172
72.31414641763331 41.48231848532128
17.56284808975642 80.79749424390246
85.09103599835092 54.02561168163755
92.98921977712565 39.00052745612685
93.45779210304008 6.530625311890735
12.43342297788674 31.0746325996687
62.93502209003702 19.4177697269815
25.53597834856243 86.01107977442066
69.47217240106166 17.48425712009502
1.920789889548159 75.83589224292376
6.434267909824766 90.53125798178117
22.33932366944551 40.55406580491584
60.59492316038764 68.04393929015625
70.4456728168834 68.06375555049689
92.24124095700206 47.50688873299451
23.51833723548792 81.14388855572203
44.1993539432277 6.140281465126544
23.27283461416672 29.85712254856369
1.066799849075565 83.700062236378
65.29982398075187 92.0947934983036
31.04739852909666 4.241822796719985
90.76090712493904 29.73086855563188
91.8239159856528 18.0921877988503
61.74030026121973 30.27649635862647
81.97208185870626 53.55097800070903
43.09482424913661 33.90509121797727
40.08093058912942 20.05192108428172
93.44883449755885 18.94646977529483
32.84564493516841 60.08999643141441
24.2134454722588 49.9655505143575
4.869500193399662 52.06529073389495
1.634548754840244 0.1434723928741126
48.92451032816182 65.7911685974139
35.14942757311313 35.18360067026536
84.53625336514 82.82255194404409
37.37275678014414 32.24543995686562
85.1680713108247 90.6794332882729
21.02966376241418 99.6764403781883
68.55421419777606 38.1459085832773
38.87141562706659 27.73579175248543
92.53260160940656 65.71836412633877
85.23006021372686 73.93719249901091
21.36063307221708 89.64533376843669
97.02253277742008 4.998181279569739
57.95715858274887 14.51782051351233
51.44757485449573 35.63394740632124
14.5251982810103 83.69175756827956
30.27413988405415 6.841500977587234
1.697238149356158 86.41256125112376
32.44578327200968 62.93134878702636
34.68666654063603 0.08374805219911755
27.8411318155819 92.03068554336461
58.85562515051308 49.8945091680234
6.972831603101797 66.68006859432508
30.34414303197213 65.56023676931972
30.08538824278133 97.62765119833807
56.99393218062907 19.12980352297254
5.378048406224951 2.302629403490491
68.62250523016813 62.50272250798498
93.38796866874702 70.39941078689432
16.68895797627328 70.71687554515493
57.01756693065703 33.42562241070939
60.588441261874 3.58442293462782
17.80552735256063 55.10575889368544
18.67640016476359 88.29998484033074
68.49897149902949 84.66382091730655
18.86698254747015 29.00981412312596
12.32362055537243 59.83627908870361
54.65816456594742 62.24085303325949
18.28041617802606 94.61000094480202
60.60107524989289 20.55612153378116
5.393826659360244 90.6552110572361
27.97327684686375 46.22800441358467
38.48152553508125 98.55872639188922
58.43136618535231 6.847345495917356
9.262783729590893 81.34174251465232
17.89237705019707 79.01318540090632
83.09310342024473 69.03824836497672
47.55668626704011 68.22760220709013
10.35419195807359 34.1684230427972
22.62652251254658 27.08676738670806
60.27796539202685 99.08276055143739
7.812211884794793 92.0374666895066
45.03695896438582 54.53585947795563
78.66016263074687 10.58010122429669
44.36995274990751 26.64699450679701
39.3593381561186 74.48808395221985
32.43164675854285 85.77356409115806
56.51910169121652 22.92080909213067
48.63350078827309 38.65560971730358
58.51588246632367 67.67969894438428
54.92915433265268 89.82856561629981
35.07812325445514 86.85711938675323
32.22252137948353 77.29349483311894
94.74104212713462 82.08686939689987
27.29832588388168 63.33040459992046
86.85946712271179 76.1275688422806
58.76454417564055 18.37681308715018
80.32807119354757 35.38047762449742
27.12910601187885 41.50920632453511
35.92671446587678 71.85322858319256
50.25011776505048 67.09130049115389
74.08260224970813 61.82309614016673
20.29108817678121 53.54599611913823
72.12123793420416 34.95503368558123
85.54448906321075 17.51503507878498
13.33784711364991 40.66965546715259
32.38069893087322 11.72114677930592
87.20972482172643 57.23384894499527
3.747438448391128 36.59881455449392
84.62724802527836 50.08877599075452
33.4974097056152 85.72912754603439
21.23097110447782 57.02403475136227
76.2917521245276 1.382777564409808
83.68335740718275 58.69287906777603
4.726539086637823 97.80599545968764
91.35236349358678 2.794920250433884
17.17862840566467 54.12944934379462
80.78692190894969 3.559616712856619
57.41741529089105 88.89978718963033
55.84387462988495 8.824564656221478
52.23404726624834 12.88389642966183
81.18477930608712 40.81208300468989
15.53420836866825 53.22367605679613
0.03833273195724261 28.61172430282661
70.00437251621169 91.79567559844639
71.60728969583835 56.31010397821387
83.09729171775346 41.81210355789238
23.68730345040436 77.21385660438754
43.33949397787308 48.81402029330854
24.03395592222031 23.38914009774352
84.78602121753774 80.13858272871899
57.82896651423422 77.838584661971
55.68471658591879 3.119365420212701
62.19037703551325 51.77599024961424
19.36714890466526 10.5416827302542
97.03072510617369 68.53153478192131
49.39164367953027 86.03770092411456
58.58169322883603 55.48306364290446
25.45073064122657 10.37168254378158
0.04589221536982972 58.34266743296086
94.49230741530118 52.09046763533546
86.04156213630438 44.32733100717377
95.13652621693505 35.4236697886635
94.12502306029158 78.17376041635438
86.33738732630931 20.10291128584097
96.25023664098356 44.68425830196718
83.73517309342955 15.41472965422165
79.1830662981579 53.98133103475672
10.15264253433905 87.17521258733356
33.89238738186928 33.45026146539117
84.15768130093673 92.22788624951441
64.49763741847929 35.44956665486801
11.56583343187363 12.74780200790835
24.62453871885751 6.867013472236555
22.87177891671049 39.61868512450283
47.97406145990531 57.45389678440619
51.00419632517413 66.34560168414903
39.39193868888112 80.5862267299224
66.06244351902795 63.50732518371993
62.42566618260702 14.94029203965426
96.78719903248316 72.52339932677728
39.14726017910421 59.15992900459498
5.091358030756763 21.64489894359706
92.67144144673313 37.24296783111333
71.46837752744892 82.56736281094517
67.66725389257462 62.73240034784398
95.42382654229364 12.61494721581956
50.82926834474758 55.113247604987
45.969138501463 49.77961878691752
80.95640641231161 17.96589724789968
87.77046633884787 70.72358749433589
81.21529125521987 57.35473796075284
35.40293330238989 83.11463121487064
70.26985024246441 23.98625273714346
46.14285569190965 36.26740827819081
13.85843313498637 89.25556024141882
41.74401125292312 45.95119817523914
9.887653920714659 76.93154038530365
31.97598707283617 6.914949661167622
44.30951028952183 39.73704138013415
78.95979965930056 77.94564613337133
92.48019560586445 52.71225113924815
30.5079287834497 58.29067720117286
37.05950555137603 52.84214934158651
42.19180908916159 23.21928039551107
90.50294216312751 44.34526388659509
44.05943825470888 83.93637832883735
82.00720559886099 67.06456246062915
22.63834928720051 52.98995773934133
57.85663852407129 87.84988751225971
71.07100043972197 64.091691738565
7.533451428740221 22.92040715846787
6.3762321584422 83.8503425328677
83.93911505365926 8.68692229148713
1.4906330080591 61.65396374319303
41.18567064844508 31.79239635892318
61.45293720965319 37.57809922001405
31.9319021767513 51.68179864511165
69.2668735176514 58.69787995647345
43.20557324646005 99.68292952179966
16.20952539040026 63.07087481571082
8.436672925691539 62.04551307124915
76.39287130560987 74.76263047701438
3.658319405535524 71.37164346994932
14.83603555646729 3.746558318314899
43.28258109080615 40.06000788953335
96.79568590893572 80.08630307355011
73.32226215926784 31.40623200837482
3.518164284083237 38.81317252230462
93.40131539142646 74.33091284075931
96.43951434830875 4.217852276323128
21.20304702881961 42.42019063049722
93.12227187837848 77.81910475421488
86.65885447262217 97.32437319785467
96.44059906628523 69.6109580256512
87.49735146262691 73.99862641985112
99.90547834521949 41.93875552877552
52.15025361745824 96.19690579091747
20.09072765415791 57.21917443036985
87.8890139619384 43.3322670842289
17.12167566955795 52.25154352771326
33.24225005124682 37.29074147453919
45.05421195592064 82.01062639079646
49.24545201329967 63.95082911980369
39.72802297693364 78.34677664886485
70.616387498668 22.97557055159035
89.11265993963872 20.87865099853664
85.21879482881657 89.60574689226105
72.66972548424384 85.92676938246085
94.17972883984851 41.61464009055219
52.53758130569676 91.21999907779679
55.81560445409878 78.09658725558664
8.961741807339871 48.0978735665833
7.239609900138555 11.56250294529066
50.43327632604439 92.67860618892846
83.09311498454851 20.38338373526928
94.03988184946192 48.54895843493901
17.90077346791069 81.77331050209403
30.45420531898713 77.47070265778152
98.04356560382492 71.14380015372721
39.01345663017327 69.55590032047763
64.97082523446531 99.56024163021176
5.179314535082398 64.33982586583583
56.47472171936222 72.23200065389759
57.18225121996219 52.53604659730519
78.82965365818779 7.803933928235902
5.563563783885975 78.93741499544335
52.4601292713505 88.41941865850379
85.03252616491903 93.88895972144054
55.75366441882334 23.86673722357721
62.72961560451935 49.73456702609786
15.49667990110638 94.11864755844361
1.043224088119556 45.45472832694166
75.94016000611533 8.043211872773066
20.01365091474062 82.32464094267139
51.15907603648314 52.12534286591035
95.18518859315398 70.98704998311256
29.13970011599417 25.5852254724261
72.36071381749247 31.12678632362481
22.93594914998073 68.60579253932325
53.14713945307002 89.22483940963717
68.41699425304036 41.86277622842131
67.13995069751302 66.51232702052772
50.13515910571082 33.7665173743407
66.50351359373971 45.84857801723236
14.04318788127754 72.00417695929167
93.53445881288424 85.09390299308949
17.1064319072638 68.87124574888256
