# Supplementary material for: Universal hidden order in amorphous cellular geometries
Source: Nat Commun. 2019 Feb 18;10:811. doi: 10.1038/s41467-019-08360-5 (PMC6379405; doi:10.1038/s41467-019-08360-5)
Supplement: Supplementary file 1 — Source Data [file 41467_2019_8360_MOESM1_ESM.zip › Configurations/2D-Final-configuration-derived-from-Binomial-PP-7.dat]

20.44042535593154 50.35687499211323
53.30335398028967 9.939381581487011
95.96703432889073 64.26767463851768
93.54718526117722 45.26827222850837
77.66536841809558 49.98682623822717
59.41269648402061 87.01338566542898
67.18937549438638 22.59037714001499
93.3616993274879 68.3984413056972
46.99410060661844 1.020195125398306
55.30934505477862 42.04854690529561
87.16539004145739 4.311448030181922
65.55458030932175 61.78547357600133
41.10267650041739 90.4395301440245
89.30530419062323 29.81501810969588
91.90833550220741 17.79863338770641
69.81406934845478 6.615413956303484
26.08858090293979 84.85958666830778
37.15244638185644 77.9948237947749
98.98547680253768 90.18100929017821
11.58120962462188 97.43147431798427
9.724974909724731 96.64168736918508
19.32970338008369 77.73006499018784
37.48361375266512 5.940234602818654
93.40401404088898 24.87442816778535
5.788446071337887 55.66998715588871
73.90008797368199 93.61671039778111
57.21903745398115 92.73690385010516
17.2407547073871 88.5690440058184
44.08889313536348 71.85958519636722
76.11695549789852 16.23718363648761
64.40743900547079 80.77435493131281
40.0353847801736 28.43535251480202
77.97979391204575 60.23039271986136
31.08697027023683 46.06253974002954
81.77340450349632 17.5192289109829
20.8270093103513 52.63670280216753
46.98928702525176 23.80016640370457
76.50618898260137 42.50040881680569
60.45799240398127 86.99418961909851
82.87736853351845 64.44020591249463
52.33997204496398 86.09726242485971
45.41137679275255 57.28280605835407
82.55029830978314 44.80128161395724
67.68664460923439 14.3231270156016
46.48418802190921 60.1108242299783
24.75393683589667 65.26936719661644
48.7058338996769 42.35985661622269
18.42352253205335 0.2531143468214448
46.87450062537452 45.62271640286344
72.05817019549878 20.16485619802653
68.57416056853546 23.8791699877636
55.91730520136883 71.41633482439057
52.28210293763562 96.63116423128687
51.6237243023588 14.55870449759913
42.31029765137781 63.90957277837355
85.07446771833536 74.95501677060977
46.73298942611165 49.41443656974485
32.25686904692258 75.35991264098553
96.03110617549372 12.45931086345484
49.69022517819897 49.67615234481977
60.49346730065467 18.71062237174245
75.13549529555307 72.54484838918873
8.270379365705734 35.8302432878722
56.93484785770598 27.31804264357024
53.48902456714842 88.01934327137994
70.76207566987013 24.38719106941612
7.806153841572813 88.50403409444823
69.18731240210856 25.86124441297523
6.50306346289566 4.038823798805211
50.65962436449416 37.7801745948797
18.97979868823666 42.94829231335417
67.13829524708134 18.76180509758561
8.170627150424195 43.44526499624594
11.49691763223875 53.63647432132229
26.52899628205472 88.48931469588499
14.04406523337409 0.0182670811112889
87.0899836988158 31.68383670046224
80.73939212555618 81.77880753217771
30.81130758018954 2.526008108103578
90.15939425775123 83.4525415227948
19.47370239289649 5.070944534736304
60.39402317780588 73.69346326643549
89.59555854083597 19.73118959534879
5.807113153320805 10.4484680360393
77.28281225880762 43.14552147500908
24.36092550652567 36.37656444844901
11.5401657571324 47.05272021896839
3.051634158787569 14.43198732306792
43.35504325418165 7.794375482460359
67.63386284790194 4.679186699147441
39.89994623612639 7.237784296679204
69.36349475251795 47.78695481274323
28.68924935565131 72.74833057915659
41.48672037867197 45.36381176496892
55.29062785667661 78.88066354213764
18.69847963239487 34.43025396304363
43.40819474640826 26.63293882186774
91.34355628203903 24.00865427490314
23.40195020734826 39.65985492089569
53.08983645689871 24.37974124248853
88.99228581708753 67.30741769318296
80.92748767333752 26.09343722454926
89.66478547406776 91.263020134344
21.77396329264731 15.31271285798595
43.08360130875598 65.91165837261975
16.51793868729285 79.16615504222685
4.408376989551336 44.1257974571179
83.3648919793665 90.47682117002364
72.46677280704489 48.47652745050005
69.13818252159004 50.77420345797686
38.32975489027838 15.21090173197663
90.73575491968646 10.03184034834751
1.1030252197437 20.02198131029341
48.93439071322702 63.22612659972784
98.96539883707079 27.51661508373268
68.698597774832 99.81172912307974
38.44162821761473 22.96814371389808
92.84506564989537 79.74433045520271
46.83831163864457 80.61889013429141
75.77283054724367 77.09141058625598
47.13219002659443 51.10103617145314
70.07188567640699 12.72814561559295
45.11405164480977 83.24189852995721
95.63277849293698 16.63670570933233
80.40080930801207 80.79366969343351
5.736247735974262 36.94053616800032
97.8206407629677 63.87658115081266
2.409650711626822 49.87695842143908
59.9454486277487 89.84776841268079
17.56616946209008 72.08157722433307
89.24502958630192 14.12512226199237
70.20881470310383 74.07664816744587
88.66775723699911 91.1072434627543
87.15114222246476 50.96621729735234
4.481272723963437 38.62776478275524
11.37423635009249 4.159190943236544
25.11772318920784 32.36328119719711
52.88406409869959 48.65074461783084
21.17464434442694 10.27814564417769
77.95224294802824 75.37457641464555
32.99434593723407 98.75496971845118
13.53892443804131 1.864237815218733
28.56740869616759 52.09595736831685
20.53995805181224 63.38850682320668
13.15364012557206 44.33010858815683
49.35790619318692 50.68611128186766
62.17107052465025 29.67172541916831
36.8740607462969 94.48912140896179
72.87294150015987 21.9134925285547
98.96074653511401 30.1030279435352
88.77365857393127 96.50293595783614
56.29624268573185 30.93691309688817
22.17889457544233 89.70630572389403
50.86490087056011 3.452928508462209
28.94375829379165 96.77914098997226
76.7512997297724 90.02148476907024
59.64926105851832 99.8791820885132
98.02311218244913 31.66968515118647
58.91906603646982 20.44510162326327
33.34581164559737 15.41705491064213
56.90477279479077 14.22432331306164
95.3779133738567 10.71547548211074
19.24431522399599 95.78455733000493
22.91284036571733 82.74270858613782
96.99235619331073 59.59998833728763
53.18556612346298 54.06406584218367
29.11211081815073 76.58266112182245
30.75390803437585 18.12868828006076
64.9716030926563 48.19875816857581
0.2470352588122713 0.4524313814517609
84.96757428960477 62.25383684623817
59.18059741714476 40.34802532001667
94.61376319835895 45.45843642973913
84.93042325840831 86.83706511837866
48.63136242414398 64.91823095946278
98.56657336248259 79.4691590403007
74.56056684109269 91.71114756192836
34.56806274639969 77.64717515309948
91.92803368207871 62.56048435785252
53.13570001550977 82.37748144171232
54.88750965632054 54.76153248421161
0.9004513552276715 30.96793851603388
16.94989360807388 9.393809462671561
32.29953042592739 63.33565568364433
52.29954107012755 21.21153478213494
97.51970398439744 87.66427034869484
31.42668511223438 31.76689894365811
53.38123520868419 91.91067272682233
30.49256130778043 74.12623968373315
45.24866980775949 77.45004738794505
0.07131054938684969 21.92437358489938
85.28743800994162 69.56424042371515
87.99056669020209 3.781899461616348
73.02460971878139 1.920434293435021
92.97027131041447 46.25495924509855
61.09816868091694 20.76692897237276
99.77411043880478 67.27952251282277
40.38101875431573 34.83803404406363
62.00365476568282 96.31467777531648
94.66995184130475 27.49617152403426
11.66701755173361 8.065507158823458
72.36574296250056 15.58815843056327
35.21626386672381 89.95905493108802
36.58945417740144 22.45817095991849
82.55510695893624 81.24553177742362
62.90714596636236 88.43857232561729
44.58542598504974 96.08328289568939
27.79936287890582 73.11872480039361
4.860345152769503 20.89010154620723
67.79168484593642 17.05805899884374
17.7059174626434 11.52296039468758
72.72267245535264 72.63701713730691
39.80410067925114 79.55660849457587
11.47987781243509 27.06767771536172
90.90210917401794 99.00880731893307
3.793731301021527 93.90424091250935
57.03878856430119 71.27573606054924
71.351582897078 14.01424406710702
76.35980989280766 35.72839325884221
35.34329664307148 53.25745004743444
72.00084947552601 96.94028364208226
76.5988027822189 38.62657609487835
76.69441523206154 49.42486701724373
8.722822949024195 76.05823518683549
57.10866227375184 79.73930197502359
4.539172065424303 51.48801598811354
38.57410504004025 6.111315053011155
62.73427737504881 89.44063470800774
28.54071204419136 87.88352538736491
2.739832487117662 26.53432632791605
75.28563434303152 16.93241444297761
22.48322995796504 59.02034568086458
75.09884053795516 95.40541243690288
73.2342977077506 63.01993543653109
74.53634522960506 11.35111595417052
6.21522339903512 17.33838803874753
30.46479620842791 47.81968248818225
72.15004258289233 67.91834776593518
38.90238029039383 20.89570158095385
60.80882029973186 65.91965201375261
91.09474153752433 69.82367092094528
4.557901185815456 91.18009144401078
41.66642675871896 17.15722336610368
71.56235705520122 64.21553973795567
90.81397074015962 32.78479219143306
36.32253963701163 73.4770072792971
47.45951277203042 9.606530950518193
19.73451144814601 59.31137245818246
16.35730522072524 81.16731311714258
22.63964138189555 92.52826614996448
49.11120398782045 81.92792426792414
25.07080219255742 4.077620690534688
32.92259029901367 34.30094074204618
30.24871203542998 63.91572057475826
55.14243325807184 13.08378208990685
47.02462985609538 58.15451652137586
99.91750727001984 44.6172982007981
14.16613676602306 58.25702903632894
86.96230817683683 18.88619457070636
36.68538406265253 64.96235152002092
86.72524691812738 82.09700827860063
15.62393208627034 48.00045078910559
31.5460080913502 38.73143410192009
93.84570304065448 52.63074291271658
35.07397750866704 36.29759969551699
69.55411386994552 86.23219461798497
16.49412335715836 85.80936712246783
65.98239667990552 65.27593454250272
41.57849215999169 36.67944619064612
38.40074884718723 55.26509649788729
57.81144437532872 74.89792379030901
14.12493737529631 12.60155360999921
28.43267949830178 29.0449554560392
36.17871085177272 78.18165556035832
33.53970022701825 77.98682447864402
74.72461340587249 42.16437074009855
24.6587938501437 43.09857891049841
96.77517752679093 53.39560464550764
74.919246192702 7.011859358900644
75.82285693459237 4.943296593492567
60.05813815079832 52.29209569318001
94.15585035608694 54.43973762257227
82.13348602496247 39.77216336136763
14.72578586007812 86.21652387794745
0.813636502292469 43.96570097957293
75.41445147773473 86.42500534445317
62.73771470997708 97.78226528984987
97.38038247578406 80.92776920112649
8.188192995537573 16.88584933317765
86.73912550986647 15.5568726018409
82.38950114397622 75.67941465485441
94.93776611826695 35.68756618971547
80.55092075278706 56.0705752840183
87.20007496779522 13.67186635157774
75.19889108437239 74.26772538551083
16.66640352390965 29.869956357155
82.99724848274919 61.57245794518331
68.76430022884858 41.68838296524845
22.07847900834144 34.36643381964869
78.17662224051419 16.96831337461323
93.26558274838018 82.41745201080757
80.01548554140139 57.82365196050053
28.50617047811825 57.8102411730614
69.48934491306582 45.67287214943345
74.94984120211228 33.3166449876778
11.20798806291875 41.88273410507265
5.980642244890471 72.76927230698671
2.773993383283973 24.68878664734505
96.27101454723042 38.20600771913625
79.88488238363804 46.00945544650112
88.84846593109093 50.47495725217328
7.141925511993422 20.62832309782425
83.02882429631248 67.21355413303475
4.286477042688103 49.68015745827761
24.29102118884973 29.57851604320781
56.87967483972185 25.46615620372714
84.4252898552032 66.05811767459348
63.96282735527362 8.405939606944875
28.27852511545515 75.90366270655136
5.77986781918956 15.30554477646226
76.25767450710163 87.25952097038386
78.01016526668541 15.94339983212352
0.3831554131092901 11.78916412051799
59.19642484364681 54.05341856361449
76.27725849115458 11.33228332358302
13.46637382732754 36.13526706897193
0.8189495223486709 42.93953048243398
31.265511941993 55.486166755265
9.907636143392445 40.77780830357877
15.3969993096399 40.72707282261424
30.48227866593365 86.44245795481712
1.689493036723261 24.69145911298837
14.91019790611706 34.82742036104926
30.84339010283112 97.18860542268027
44.21340660094884 39.40541109412746
56.35833901560148 22.74195305599787
22.19778143133613 85.68299726946238
18.7170284985225 8.803077478124132
23.7462222048767 65.52242105581146
2.744000703301784 39.59494141995413
76.72057351035468 50.4805114054581
9.046381879316989 78.93558837529353
66.76129611207767 86.74661165776192
42.80050571896378 20.83452450150975
84.65559331223851 12.21074594013051
93.941516520172 98.16755172434696
66.13581680611482 82.930898080784
22.7068994496405 60.04913850905485
11.03570830473817 3.118417694638066
13.83213184464048 5.702568560176839
82.06287045686561 87.09266750957377
78.00640404219651 64.47791432544014
49.4357028721617 66.91114442159244
65.4036028247898 4.715064731737011
88.57883410208242 56.63580406333825
70.29853042183922 30.11117731994382
20.67731946248681 41.56726580947551
0.8722545969839264 85.4207585164401
2.102529691111403 51.51401521013729
3.419746138629135 62.66120275995264
81.68793362488164 8.048346330537642
92.77352511832497 70.55843866315125
80.57776476838481 23.90893133638482
96.74370665875649 29.36344915622319
40.141160962254 15.65258511192746
56.84462338666977 23.66187230390976
0.8249038192970924 44.95844671354727
30.36310933713272 24.17839853694943
39.26871021214684 82.28202926434842
11.20228703666248 87.1075737086517
71.11254036136187 22.63593645564702
19.09218297202617 64.51184986419075
10.77042786744909 81.10672698264074
55.95881617749567 62.54042416784632
0.6041423626106446 28.64850773761754
24.93683618580546 68.20806920341531
24.97208328339491 9.860622455088491
17.09340343282265 44.30637185267324
65.76193737385753 89.46540716998381
48.60367605161302 49.92023546681203
98.9776924062425 10.72792396905604
73.02729464226407 13.80890167503729
60.0370716072773 87.98052454096174
18.36643359892792 80.61765893959482
20.05486620859993 61.38463883149105
58.56465400313102 63.72232285367974
65.25830752300205 60.85147732417162
35.11840809733485 48.15307469533684
50.09989597326527 86.26998735130685
26.98102258714466 12.47463505671748
63.10035433725074 55.53928754479143
80.35399839109353 16.26131588914058
76.68910140077377 79.03382260272656
31.92663111207836 50.18144277750346
16.08882525158587 83.7802237096774
32.25855356183635 85.20023645274895
65.62321029126001 88.43346666022831
44.1541604154968 18.30667241292519
68.90532187109541 24.87078011805288
6.193769060348835 34.14930528087149
55.08132154386031 87.00690602986775
3.172391848897378 80.68308805810449
30.38566560040852 31.89441322783484
87.39643068296351 83.78132194487223
23.2972268752091 85.5764417199824
76.25027144642033 31.53411879273878
16.54220272344059 18.06368983915878
87.64910678057019 10.86206126379852
70.43780638812899 75.98481120573878
65.93531812199488 5.684255514646241
1.765825504368942 90.68063689114422
72.72013663899277 33.04337025131703
24.29318039346089 72.12954487068899
74.44531012088311 6.075879533251376
97.64991736580669 66.68435827845521
84.02857289470677 6.561767664320601
15.18049532374873 27.38130809892456
18.34289892666855 62.80929189635718
2.356409562880192 9.274233076250869
36.12939680151472 68.7507088839899
18.23844564388357 85.82106881688811
24.03719604333517 61.48433246368563
79.75570105031723 94.86954477105498
31.91282337471178 25.78161887756109
71.92260611815999 58.08889325270205
76.00849326887374 79.85798440390089
23.96423429836381 73.15849248284016
27.91894674612837 52.99880442991
67.30523820839645 50.03036282064429
39.08590126665015 30.36648105083796
77.10424337867983 36.47701404698846
82.52330627102074 54.08761337101159
39.41818568586043 46.98121957166525
86.92500733287117 70.42038803417762
18.15213499798812 32.29772545882075
39.05897917201472 41.54710973389204
91.34279344276318 87.80245921426953
40.84533132078224 25.34461324217066
40.98829946201937 9.125726546554725
47.94798990331859 65.73635143083762
47.23599532583298 74.32565820030902
59.84094000010302 0.8277752247552681
57.74518335394713 2.889271792103039
1.143531512744612 97.71442034721457
83.72234504569474 78.57865336554528
28.7760726004491 27.03591320050871
56.99841940207889 11.94125229673408
69.1199394932391 74.20576901712241
72.41567694060403 39.82656552785701
87.76002682944609 86.55385175933694
67.40703489539285 31.01422088234224
76.06232803178322 55.50560131939225
97.14088053618529 17.31884639251817
31.77703177720272 96.97938972385744
64.31257751217512 4.669833885992526
32.9622856866069 9.310461119156738
29.73742203485565 2.517919852916639
19.56529682099788 28.82484611642252
12.70966369137508 91.72462083184034
24.99760235225918 22.96617593124257
45.23083661311704 18.08388711019819
80.17801691943126 69.36366711951969
86.0167399693044 31.68011189540114
88.163832907724 84.37995403897018
79.19453873139895 87.27768427336382
25.27516642084044 80.89315431251678
77.13850698480513 92.87927977057976
18.13900157164751 86.95635684181769
83.88985635328901 99.68688836118925
76.42136921428717 29.68586005668554
69.34385984715595 5.607824926810419
74.8549913404412 1.608757052252332
36.5914744918006 54.40525478503136
88.76491756869073 57.750028608999
93.7173558193207 62.33660333019802
85.02117353100793 29.78084207532308
68.04245983346175 28.38036818202545
51.06850926197946 44.50642393487811
68.78005998798584 52.54501652818559
71.60153791094687 72.84349353406208
64.8818650952331 54.988297442923
82.58166923107618 94.761560047244
98.81821685102035 54.25495486898705
99.53516647359552 22.87199526424401
45.33514314684974 73.18310097724037
99.98669029233585 91.80948156881426
39.56239708049706 81.36182493999291
55.79925994012277 25.4469710875662
5.828809620666812 27.26385877907705
56.98981365353862 35.04737541650332
90.48600329081677 87.29701269082507
39.89897038654983 37.67303979777414
45.55669989627941 22.06272649278212
82.31815135661267 19.59643667495815
26.044305020388 90.41591671352022
11.23162466368757 74.60923316594734
45.9824764410885 34.68186457432544
16.17725330134184 21.69019621284822
25.41522978463896 1.082276415948264
79.65432895288305 84.24890888852084
21.79177448994722 55.85918189416655
54.53634371288823 63.99765905026797
3.869211423416422 1.620260121432901
35.9314659849243 79.26486197053622
22.35503078880317 83.65186731718865
25.10078933834955 40.24249452000807
57.63455180678636 82.36710708539829
74.77691133432933 90.67709481333337
99.2970695339953 5.896655095900208
7.780457721693497 56.31617596045043
63.10577474232387 6.495778825065977
9.60635095864575 30.36396728849386
97.11320914049746 49.44545977328431
39.07927139618098 1.164993486624054
64.96276581628408 79.89392065604646
43.64542520170899 9.68764286542633
58.15311080250519 81.43936257251355
57.03503716005053 68.20801936017237
86.48071348881172 89.22452054571828
98.85133025734969 39.4438544115599
76.95524518581094 15.5682111442167
33.61495554330973 26.97950729846866
67.36945033315953 94.86037224571301
23.66312598913632 92.18027868621674
96.4983195500706 71.1530150854317
24.1927859493775 70.28321581919647
56.86343909558095 21.64575076976516
17.45688995966551 95.55643129702344
2.848951055162486 93.37426594063696
52.17109985893659 84.29300986857233
68.19008885155516 95.49367931031108
69.31145745866122 23.14895765629867
89.90172011632424 26.97806364039678
0.6761085956102697 53.92436355105162
7.585179193490072 55.17425686880437
91.44926834932626 33.72007500868374
10.66213615231725 4.945804123454812
8.923230476255672 81.1240845486639
7.590024058253127 9.952861281210929
34.97288713692302 84.54185271956474
60.56912356457662 24.35900274868511
32.9294427861896 25.48328004407287
84.94667483031107 82.59175287872894
57.92281736407234 67.63923446089917
28.80355081688165 9.053084512569294
32.99332212114799 70.09748005092374
32.00609796349122 41.9255507362087
48.16284822915097 48.16433229590717
82.72142848863787 53.08642848012477
23.53201993096036 8.720190382784363
2.352697680467261 52.50019699115269
42.36628967155059 88.96453088913495
68.63863170913019 90.66501803730274
70.95866296521349 1.452772091058966
30.79104982571448 11.1099414647882
4.396542409311428 18.02053246151412
4.709340839119673 93.35737513231372
17.90266568447583 57.27752613417584
61.59130307521142 0.138393029146858
30.45961415752198 8.198788633734811
94.73021177447475 62.73678620844521
14.50635356400577 7.754230537419974
11.43491474645619 73.54094924040191
16.84576857125399 55.46632595156465
67.20331817110481 91.81463696733827
43.64806459357405 25.55522936464071
40.90324292442835 16.40237308078516
42.29428224812375 60.70255290101179
50.4566973233692 19.06636909458956
53.32613170040333 11.00049218939088
46.72960410840658 8.834223023721261
79.98750274691238 52.23632995291498
2.213897068048761 21.87699973650398
8.821527282031505 56.49697450092636
74.79637664308386 5.026069464018482
33.02925261271398 76.14818014064487
15.28445253593011 89.5306839638677
38.67238543985926 3.290266594122405
52.619744330888 90.22463152183187
72.41400062168894 59.07636625836427
61.72247412138199 10.16505724027786
66.23682674171936 51.50766883837994
61.63143035928947 95.5457412257856
52.15333161848942 39.06834289027688
58.84116398096531 62.72065452921925
16.62324463447414 46.52277902693025
69.74928367387209 27.95331272608655
3.111608938081672 69.21926851832494
64.67171779585415 23.8170882183508
15.31162638928243 42.78070537424168
61.86564572019049 49.28973064581577
84.66591724696892 46.75966770047527
51.33503071364302 16.36967947873087
75.04236240518392 9.72546733981782
88.22664834310575 29.79764247618275
22.59146167089346 47.26619805603926
20.91070393608667 32.60455634624147
25.22768573529382 61.36620788895067
55.99537182931333 6.147389621040015
93.12450817533218 83.46571997202314
66.8542105021114 74.58811308479105
7.798996007366161 64.32355834161014
91.41378052073485 60.50754154676839
47.74471581810848 90.57293471792049
35.50646369190896 30.79773628300899
60.07849035306888 25.30747486481655
85.08689505861915 79.8332216227802
46.60581318430407 70.31439178839616
92.14474801850477 92.45465421055208
5.069650790903072 74.79321003395583
96.58612349191674 62.45835439048007
79.05637105297947 0.0264398334471679
35.36542913493609 40.66041332133241
5.740774189358859 83.51565898736067
38.79080377260384 9.093968588522772
95.7689284506399 63.16275165387391
54.16981229422146 30.01448970957466
46.93244178198928 61.89700740536497
71.7050251917078 93.74791143390942
29.70228799633313 60.21438593102197
30.96542968570637 49.87509826508099
42.57452179170593 79.03698655763628
15.6176233335391 49.14498986273798
10.52595370415175 91.9296622187442
60.59842279111531 22.5588855365712
29.08117331579036 30.0296454096726
47.82539892155556 80.26555160821839
52.95458145838788 1.494006339131241
53.17064627538627 19.5513561704307
68.55935269657398 36.1592684004416
31.42573778976244 86.87350046073217
14.08662927682701 86.97323377735903
69.66196570690242 24.13867099313053
76.90464705925753 93.92581624268399
35.99877716176057 35.66946310328655
64.91924567752197 10.35960027921628
11.45788110438871 12.75500170932396
49.51353784555281 69.60733177177462
20.0663170791181 20.95876822434302
14.81061803039502 8.785638935538586
6.493689316168869 58.78983435642533
94.6289930975621 70.87010240425064
80.15117148175969 86.9513651864832
56.54970547469093 82.44481287746839
90.40832399910428 24.68646671225769
57.44846347783098 26.38732075260158
82.29761983786693 98.07823720411641
79.42223233780224 34.768216129572
45.87812132461913 68.30639476790373
55.57022002606348 91.67874347655233
3.195494753232745 61.62113642418544
68.07094740805556 60.72301925159034
42.78117112783389 2.07633309311987
69.96859639800714 29.11282566255595
25.87010017767649 70.94828544401136
35.43908722455415 41.75833514214159
80.82290395111329 41.20659549865093
43.17134940036497 39.46420675899004
76.28681792134228 4.071417490442784
27.87255632232499 7.154173166238691
83.61904610323899 72.06687453791831
31.94288178386731 9.250849098177207
3.199209883814485 11.25050574030467
64.8762692959796 3.741728493836449
19.84116027199199 48.23024106741257
2.106384354429527 68.94877459152121
78.6335288762936 72.69684376827487
66.61320803653014 20.50560289740545
41.86248009550547 25.08571948292948
26.54705829321881 41.86087280604658
49.47063880870947 93.93325750163469
58.8253828378375 35.35866308523476
45.99514869211994 5.131346997725913
7.573291973357721 14.91009060895628
9.412495862793035 74.11735086257599
12.91346390987329 35.30395830309246
30.16390414198769 76.20411595811167
2.890534247371086 75.74898619743983
65.24023392596931 0.8603423788704904
92.82681675449102 19.41507235597764
5.861285522605157 82.48141385624623
26.67708530425116 8.965116463051322
18.09861538255979 16.48670654398645
8.445949335539217 55.54343909160407
31.05252331263714 32.80507187719794
2.638943703280229 12.13747781635845
71.80974628682446 21.83688117473293
73.51680215798166 10.94266830074369
15.05051065484141 28.47557422939733
21.08816600623759 38.65920398839943
60.35112831503481 76.44695021643373
80.62738556617853 95.56850567278528
93.59925144854151 10.21728449153055
92.01867460541737 16.69979261203943
30.54233651375402 37.06856522115709
73.80003452144973 71.43129389150569
95.10919257169783 74.74370283621762
88.6344896871327 20.23750829095595
29.72078234917849 30.97476796098874
94.08010154762148 48.14425639767458
35.10034702396497 2.518104532489548
32.41593803531714 87.34479666705623
23.41708414641388 46.58020949011244
46.84470150076062 40.20647508800282
67.98326532868462 74.65604154336329
27.49400708650935 87.72336697340081
67.63900888723531 20.81904529895965
17.70758101629005 2.842009228676485
79.76453878320298 59.42043090916121
43.99631167777946 54.51605009559758
98.18580803487981 56.02148229498364
43.94534733587017 59.2922956896744
6.892850227003835 12.7620318486647
90.65600508227611 86.24626406126555
58.61480803260427 56.86810436876284
4.550072108998437 76.95243885375929
76.24234366502468 43.57269262450674
29.37861465508055 85.01534733843498
1.296423990147251 13.68903113898831
69.20952865775473 57.00833418703083
28.68171377820715 2.542174580773959
74.58106390651361 66.39000694553414
6.787637230976902 83.04349073149803
5.952007202054647 20.88354554373913
40.55640562522014 64.62041567033889
36.33255590167921 53.3951890568293
75.20286968249511 64.09472309603066
37.15815415742961 24.24740560730306
75.22767540817321 87.51895228122629
75.88245229816535 51.08339955313112
35.97189027266833 84.12995048798345
33.33000656607116 47.90695174646319
1.828869526896061 64.09282096902166
99.43264716276002 57.45493048699897
13.15520321926517 3.645156570505015
0.07105417082814577 60.63543073182861
28.06224412423508 63.55863848626344
48.61005885467883 91.26784082222252
70.41228048289415 88.31704587543028
36.40737238620683 66.8403469685469
13.95124474694713 68.93184523250366
64.90785736491348 1.872625763630843
85.135669010093 63.95323996845374
45.10521695894074 27.0240222605323
89.69332770544032 68.14468215731246
18.24112112179723 48.74583443896591
34.1694250006619 7.403880035957005
41.01117688927245 53.25294020980251
57.86527280791756 19.96749956903933
14.47110627395434 85.14611630373638
37.73671121400075 35.7392980736287
51.33369213958754 81.60926077328293
60.06736966628628 65.20310875325838
76.55125909808422 27.82616575349946
74.02070931735095 85.09602885510856
37.68320649655137 56.87676321776754
84.13375718417865 85.20229339188337
86.91671743870759 64.63833202659272
29.56604434179894 73.49421709861494
13.67078163200711 53.63906152850902
4.961278407382089 39.64673269599413
16.75955957817251 15.22188057794095
20.85653348431695 60.59423127524236
70.69062195069129 81.74008999603393
19.96028742010551 64.16174864424521
8.732830417497212 18.90973175686596
23.37045674446881 63.59869915180862
92.40696802862227 96.86998452992876
47.29603377154311 0.04352363165208768
55.21873612572475 34.60064520187149
74.02429306213382 47.29008102304994
52.4617762134875 23.42937462099193
58.13527790625493 28.98585959852973
22.11061110751037 20.35617922870327
27.30271652590974 62.87380064042795
98.83027146886263 59.23384509468095
12.40916977253682 89.83758182654087
88.70344949695226 30.75898262522119
68.58045607561669 88.85751374441823
40.97923580180812 12.45444086246441
80.88258093948133 36.23819767505085
86.9102853372918 72.24034015834773
21.12169439700932 99.53922562388293
84.78960396356257 48.71224841315971
68.87763712082598 75.11528634731006
57.85078358092753 89.78937969525428
85.22514119075892 51.48231048925958
91.80005018186051 67.78058112123198
33.09351861858782 27.75388608808242
90.58388486699333 19.2195188093954
85.32592258908468 43.90775874598211
93.42611023366878 34.16662984024271
86.7536364179997 24.99691828952267
69.3966156823238 62.54585711189551
39.81218695210431 25.57429543698229
74.27486816949978 52.28004814931588
87.63313310359312 81.38373972504208
20.17320925181145 44.38213182332389
37.12212566228948 2.0951009364449
52.42958623261185 77.61627789706083
78.9075112012745 79.31097580619475
60.45878434925748 46.86142566935149
73.00645575181579 84.98521321220828
59.20092805732573 73.90425148011794
24.42963416861547 42.1532744081342
97.15861863598462 41.95889542614135
15.07885785346454 73.70937332771207
97.52398367558975 97.7390893317876
1.286020281030073 52.18102838506055
37.1633019097837 29.99102263242079
89.05177308421798 55.12951222142155
54.6791690654051 33.61936848878175
58.59289837754271 46.7278321456151
20.56877816330531 28.78275015844885
38.10179264157178 75.48281308307541
99.09026378338648 71.94108150672719
29.7266872710408 12.88861151900701
96.38054935391649 61.38033893972644
74.31818478239265 46.21777575794459
71.88525162480012 74.69649697017228
14.23909987024913 92.70229845750248
77.01454383475001 64.01170885463995
2.152624609802052 18.13330891834129
81.32079424888268 6.237407243570267
55.01376727404666 19.51704187920375
35.73888276424171 50.06283679937263
41.01251476688851 59.18371874914911
41.66546839479616 31.11488396263134
94.63049155554246 43.29048167944774
55.9002424046606 21.93707584145615
2.819704283085797 98.77444861403167
66.89288210539505 21.55365807670776
82.33240391015754 90.89604346243885
79.53140093247374 76.36345189947916
40.11556888546743 46.27522833805622
20.6437427220558 84.44454573052113
28.23459507028174 61.46012494023744
17.80094562302771 99.52161056711388
36.66566875171873 77.14686084466553
4.748191626823805 85.02235441008207
50.21065772059248 99.70274429068434
40.16167265541304 19.57878791424019
55.18964512357594 50.89961971855444
19.37084329069078 88.47998989589065
65.98484997443335 28.01014884713096
13.60823945383957 14.44302406017611
66.78917209991783 68.94854561018467
55.01679119690258 18.44673107472524
5.155961886731811 2.764661177632883
62.01636639615852 39.74459007661692
14.70097939536389 51.81521829850607
93.96273856886529 96.2995369736462
6.502507037095648 38.89375556091507
75.01027824583402 51.63290582758052
9.837058896429285 81.71298337066952
20.03412942855166 19.88317750821065
51.31731109024122 7.87600416568649
16.14764228113133 69.1703931510899
43.13979586842775 68.85056458730614
98.01459876212735 59.95186580842763
42.23672016928305 86.08164296470805
65.85751499956078 12.25268145094595
80.5437042639704 42.23674626863939
60.75586391866408 28.06721358586825
15.68784226964071 68.20501913870203
28.13330802376005 93.64717253196615
93.54236308912411 0.221447751402247
13.83756120080005 93.77651296936141
38.07046714715175 30.22049520166339
52.34055456954075 6.301046708035003
43.95406724502659 15.43458834450994
90.73556967555459 30.79541594683542
79.83317630545639 12.71577221744647
29.69058014932631 64.83117783495132
43.34896886815075 32.24870085503998
64.65533458247664 89.80645154949141
13.86756520958392 19.18927431411071
69.34280820997373 55.15875261715455
57.9167209704208 23.59163123979731
14.98336122205239 74.77765832540484
20.80985865549935 9.224854440067149
16.82880262273004 99.74254245414873
96.73389734743824 40.02125843306131
67.51567586322625 72.72459457128076
22.31549730309752 97.63308271920691
85.93599881851381 42.98015455546005
30.52271709948309 73.07884729554277
63.29875636425287 47.74210261711499
31.46778486273205 87.89443386841175
34.97858454137643 35.25614894424913
59.96013657136395 23.4154495751901
83.24668449978952 51.07541953917733
40.75910656315398 98.74210515858046
80.25021521838799 73.70035858466576
69.49668407051483 64.52997904783054
16.18210368527128 90.08607122075739
49.73150714203862 56.34545667857063
44.34965895643466 7.523754384494718
70.11662531566517 71.20575136322422
63.7857387448887 16.83985101967493
65.3411201037928 64.33623055061746
40.86072074364249 52.17856198038729
91.07874593473302 52.0598921114599
61.15879415299555 25.13430689570224
42.46531259942539 13.93978738356897
19.80560916609834 92.59156386893996
44.35699240147968 74.72166279943708
50.26177960636774 2.599681777172167
42.14971532167081 54.72911001358815
53.25489182158547 12.09945514901758
33.09783195854496 95.80151483799308
82.94877860325663 92.61861797482187
10.83952180343972 80.02722340874494
99.51546898966757 26.61313709276961
67.97071924443217 92.61242314786529
83.7118998607304 14.93226454324867
33.35084326203167 69.15538517381832
7.188551592072587 67.04205266423854
92.40818365681059 90.59790957837544
78.86641116491903 44.38826565453702
64.92396603830797 36.21622113116585
89.22428460815647 90.22725626234546
70.36947619082342 13.7247615230246
81.65785091591088 53.47321610046711
95.69806880848625 79.60978184382354
33.55873015264663 8.350763106343582
95.42936749120248 44.88344122214678
59.83427553209359 35.03986364756573
79.63260703676769 54.368361113608
95.97180705014794 52.39613126181875
5.270302221390645 34.87539890950666
66.35324952508954 19.44468832570952
23.96192612283759 78.16188551633874
67.89669187374669 82.23039068447063
45.22405461486321 4.382040311578458
55.57750166941641 86.07235271546561
60.78283295169013 68.89085728714242
72.97777396058818 26.59762081571395
16.22171640185434 98.07004510461479
80.00962919603424 82.49808528839149
38.01162362246685 83.53464810480457
1.868948687160395 67.90245552521483
37.26826344023726 41.66112796414337
23.61686427637677 42.72442569296286
45.1365173957909 0.549616444532926
21.37215421405563 62.66136777659157
6.421871674260649 98.22953944246525
65.34156777049868 67.28478277860157
72.61299305110084 5.660581135576368
18.84414076962953 59.03587627691291
37.41292414862026 73.55238322549535
93.51630756431763 61.25019928971352
55.7467170700514 52.66605775137663
82.75967160598982 93.68671131399202
65.99946106139282 15.11065062602266
88.31497129092612 38.39916397365683
18.09236980866017 51.81287361634802
9.456522805303958 92.01975296454621
77.94907134257653 61.27368406419855
50.1759792021358 36.82381914730259
1.886504442675364 55.3464708623551
73.02550757231728 44.58089843548336
77.98257944937012 93.53497198684175
90.48046914802677 11.11046742696318
42.57908819413362 50.88160062522909
91.66391342113884 85.82237495462066
38.54901884119118 60.63457288808122
90.39522809323906 23.56653848899359
78.92063736490394 77.2688885845058
77.42426657627992 23.15820941946873
20.69678898859187 59.55064143247124
63.80274467297468 93.96309735023208
61.45358307120792 50.38105993710376
21.11283324263874 90.03698333457936
7.541066555662103 36.55349401415738
26.78383502829703 57.27742929703929
7.804335639954808 82.61661091095525
17.19516714688761 20.11584216299951
49.39746220126644 10.15371282764246
20.32812551686038 39.40542067402707
98.86422319247643 89.03669059428192
24.1906250698614 13.89189432614589
14.58059056144068 20.91593057516214
10.08635682455613 77.27306844385205
92.49819988897708 86.49132717349428
87.02604365527287 43.048795031271
46.02632423561307 14.86962723112205
33.83781468540143 72.13456459507688
77.85204381055222 46.87179208021709
94.06246377161446 5.857287037130177
91.55470336428441 81.00781665765211
21.86291794589652 6.462612753746173
10.71019971170754 98.15333754232836
59.9681163302487 4.620861378699692
79.37309204333933 78.17175268958414
8.756915100087078 60.43522838109822
54.20881947971019 14.7370299817237
25.85527082631762 67.82066169625189
60.26917879703587 81.22173710530319
12.76441106693478 18.98396272212772
11.52582434153597 70.44041464796787
37.47936083143289 47.36740304152382
92.82508082193931 67.51642678892367
48.63435404675057 82.92242481721745
13.46559544235425 98.17425611808059
48.78629949712949 84.67653939875972
8.605744727535468 12.44588465360075
71.31085774658307 36.67498857730961
88.76271209268864 86.05449633130503
96.71652840526633 69.21103710197463
9.358965525810218 65.47336557460454
25.0754899232647 64.23086337262087
97.59678033442107 95.70265742376725
36.51895244813344 44.47529995802332
78.44990485440826 76.32826899902706
49.74728803538087 28.19288019562731
67.41593792662613 57.62009194030445
25.44341606555077 36.2211959660781
76.81971444582469 84.64918659010193
76.01418590451563 6.81470087731554
48.9982131362631 30.07651816420057
69.59375761311229 57.96581367777608
5.373328005613707 44.61964211582876
73.52040198086026 63.97441194107385
89.93361031018313 52.21158187956789
22.39211106022603 26.96241493118099
47.74991213628717 54.50448731518514
54.9202490451277 2.401377100965873
62.26483170376651 79.04603834393755
85.26938620180655 71.25508302092986
68.60598617560056 37.32499124975603
21.70347792664307 67.57136678404885
3.400264679417849 9.359436586171457
77.34846759932609 31.57926855145029
69.11938205256963 89.77044692778927
61.19437875426855 27.0590483128284
63.30149178474288 18.57551446271228
7.011572500254519 80.99395448228591
18.77982726810519 3.068215598249365
93.72712168690219 18.84202561869975
59.20837742960885 29.27328695551971
31.70710442562483 89.93146203359333
17.60877093718012 46.20734477152497
82.56647150107409 55.86297507489383
41.867329247199 98.49646294683323
65.79456408966597 81.94718874855417
61.09125138031668 40.45547570811612
30.81411367073824 59.84988036169817
5.567936467794484 54.6232606334748
29.44215504476581 47.50079518239671
92.08048197905774 77.14253278076777
42.53747323475737 74.69224926423283
94.21919317448251 49.77156650319042
80.76916599510885 0.5118837403521732
30.77259515564098 48.8795205492855
81.04879546301137 99.44364212321042
64.84693095389568 39.0099252038606
44.35118650291334 76.87998172791448
86.89695013705064 44.90760147927491
55.76122548926508 23.6040188701163
80.82327848625793 21.10057838589874
2.966469273550473 95.56441676471776
84.0427919997087 76.76819499696822
17.24503914876793 35.97433957932501
88.12121594060213 43.21559071584802
15.68318568054674 2.315811225344724
27.7543783278675 19.24647878748428
88.1673337976807 79.17308989156848
6.625929640835507 73.57402568161986
98.31112992568654 50.93998618354743
78.74137279686926 95.23048710019211
28.57736893228202 91.8442295653734
78.6061778766141 1.089993146084191
41.42107670623199 69.47519134276607
37.30979005315679 64.07517015987419
12.2359028280892 87.49388836894472
73.37959552027499 87.29895395356405
91.41586228628317 56.72435799965216
22.66400532213071 0.5335989514067974
88.42578615061289 41.32163450996435
30.24631743190508 46.76112747962954
60.50734832466365 13.90175090845882
44.24196880356295 41.32967528269334
6.311470900706659 77.29055053403307
33.64851030324288 50.86320504137569
82.40234367208747 97.02458330693106
44.8715793966426 59.5343587850738
11.65734314051771 14.88237624672359
30.32630608446643 70.80497050304899
14.89855112328521 15.74595151783794
26.24942870227314 50.41427052066573
31.90481853644733 45.27557662117853
34.06941127911725 0.585130464125876
37.93831427910565 78.57991636901697
46.17239911836163 30.77608208235274
71.44463779013699 88.24525789884497
0.5172794850770497 62.73251436535735
64.39407666178442 90.84572279689226
62.50609132048301 32.48285477694033
0.7320291074103453 73.28932366186288
0.5601491632995381 78.73011690203001
71.73060519933405 28.4279969941888
90.47745791960067 51.27585513146662
82.24659037460874 2.057274361738569
82.17414938474317 66.31497589990718
5.288274069142687 33.76289040669825
68.73457599549677 14.47154732789638
19.79787540827004 6.093726344261739
81.9570658503298 61.2201465418558
18.72176618509559 24.35198341846347
47.41170977908796 39.41301328597882
36.66147889824558 50.64744411727023
3.668678294503764 63.70985027800413
22.42226669317685 88.66352683491398
27.89946365314642 82.00905298268238
73.87417935249181 7.090586095845156
77.86990532299373 82.00973527179742
80.61954912384104 31.65856309723752
90.01451154351875 79.42270342643333
82.40574382966069 42.86149331400055
96.78779828115779 63.54293148555691
45.6533744632836 46.91338490838249
95.1406336262374 59.93362297259442
49.84804619803126 26.31715911597959
10.41584001759146 73.9593209674387
97.84790848694745 27.51004371695752
74.31892389891624 16.50484298291292
59.12152956541903 61.76378641984592
77.33287407144391 35.3798550873973
36.13411483700668 59.28372971322964
85.79179854495972 92.53023356249847
98.97692271151162 76.18973353464435
69.77670052205967 42.19557860732708
14.48379337299712 40.73908707403488
30.37154148975904 75.16017379696162
38.88485604265583 94.83191955693113
82.26215545380627 69.2468345644878
53.1999435908742 75.89355244467697
35.604828981355 77.3242500124577
68.9111622226596 33.84624149115398
1.502705783094263 45.64091449888746
25.35092167456531 29.6144977272382
65.02466982340094 87.59662965415926
82.02217843605885 7.036315622897037
67.32741337261349 34.70612334421603
42.57022030057466 30.57250897861635
86.42040948256107 59.88173893906752
3.112881530903747 13.20105542557553
81.75344537355492 94.09499591605031
49.65464130598671 87.22517494355809
31.8256458957837 4.424482580882859
27.21425703253397 21.25527277876764
96.37132040489892 50.11099380551563
56.38711092714203 70.40876438658471
54.28368265256619 28.20487188130386
94.94315958831105 83.66529875439936
66.44035378260341 90.29636496901908
77.02969864357814 28.79689137944252
32.50245362594332 50.97593178702071
60.59283252536884 44.83802655190836
77.56948240107606 90.74509016684982
89.39474108594125 38.49810148478431
40.96035088075107 65.60251752987642
91.26113058830224 11.82746695620511
25.05335714242164 45.1864504112067
28.65294628113051 38.86044311447403
14.23550817853074 84.08003246254385
49.57178925384112 90.91224332428001
83.02542900163087 6.799495833184027
90.26891278200773 47.12208728282318
13.4286753225268 7.47122111248065
80.03080842595774 40.45575242254799
16.25113093546758 17.03276318769456
34.07272873384813 75.8788710458242
98.38920648586092 19.16323796006865
40.54184475627868 95.99970482210354
48.57323068827928 92.30136623015056
46.23520470925278 75.82412155823853
97.77062980859205 7.076953623710467
94.42978984722271 37.71855106062783
1.949465073321955 12.8402083176261
92.97660488948135 96.13436198681187
17.15417503590599 89.56902758454291
28.60978465118582 73.83292725709131
50.13127840463863 0.754218828542683
31.76339921827704 77.57521747171315
13.91414589089808 9.417355362078105
76.28129058999919 8.609300459987896
27.66384741405796 31.23027541335104
26.17753192632331 66.80418064776968
37.17608013349975 86.62682907372593
21.47872825581704 69.44616722071771
36.74513913027689 17.5433628788158
44.04856957788251 90.30235708203428
79.97865183309702 85.19075791245433
42.69636417244488 36.66206694773267
25.40882685782917 63.15137023315207
2.071101055865324 2.500775722875809
60.95868983530767 69.93217364666999
83.07213910631623 9.743248736193932
10.36685179588229 17.44932830302228
50.41245526208107 23.47879058435603
8.821758101519483 31.02204652342737
16.34892201156977 97.01279423366412
32.33070350612478 12.21452936742086
2.302234046001543 80.04136290020841
58.91604665269636 17.45194459400295
4.061553613795241 37.61197916936944
78.78333696835317 62.88691418381089
63.5772828880416 90.16687409896862
73.48505959965237 17.09123310541468
99.79618294412786 48.43670939234639
68.7891727847833 79.53624566080686
57.12500343770954 83.315333242771
56.70899581034726 37.23749896024432
95.04781230379533 75.79996636467348
32.97011589199162 51.83111338824904
45.61442250493245 49.6437266106964
37.85438165973721 69.87486668524303
33.80036143862814 11.35530996143853
21.36912217647779 88.97545585213354
95.20227895984594 68.58227441529817
51.26273293602195 98.18119734951436
98.74738149706006 75.15994850099823
5.383180471003958 89.60668717969709
17.03505742295585 90.69363454408341
30.3287926916672 10.09267842525104
34.67460787557322 44.50871880808837
31.06333822135673 7.267972922917023
94.91184231760558 98.02694884772008
43.81864074292498 67.99304285858247
1.672600391652042 48.2861524263061
38.80413256870206 74.64896658326437
90.19116387340935 2.129216900972895
54.20971366726564 51.12472116471916
27.80541868062327 22.92091900852951
76.57670927741263 34.54937337126206
74.92237453666176 21.99622562216071
23.63117422368148 21.64733637934211
13.97013783565964 83.01999428891976
96.02484483974096 17.5154584607862
64.95480660741046 71.26734942555385
52.16381035523462 15.70651053056225
64.18072362183548 91.86729183936856
72.67912470789273 53.62291563241423
71.67365851033169 53.52251520746891
36.27343194588139 70.6978708502799
61.64760603813161 68.35486231847227
96.39540127202656 92.93952509668281
36.5536110276971 10.6757871434617
36.87620411815755 36.18440226135824
96.36013017825809 19.16380001579551
2.545158526325115 33.39592033034873
94.68068542675748 36.70971114882959
86.3652032610279 24.026045698374
72.18800491957306 22.79202614665356
33.75869468989529 45.11090528084033
61.8192868326365 88.69626714206399
88.28467442081404 46.16936324081344
18.39066897724321 31.23286285596149
32.44788218386263 1.59887462358934
16.30506876221325 56.39445602067647
29.84031785401018 15.02244623356595
1.016060675584781 51.14759926205971
0.7651903731506674 63.77064746521368
85.4597746483694 55.61384724908404
61.81771981373068 19.96895244672186
15.04366571926808 83.35558159459764
49.53245864970844 9.086326095565159
40.31106816091038 72.9473118844067
19.47211665690985 58.23008871576281
54.41944633893364 60.13858100691883
83.39815589963722 30.73824886596759
63.32377929749648 51.69453286496218
65.73534763177153 31.78888944056851
44.69314003842651 94.0433453021287
97.40386479861778 61.74050238398568
70.0328001209417 82.56687249237304
68.13445568731025 80.37178452107841
91.27424462595678 20.84038656709158
0.7579097068664401 47.70859106748895
14.51892943178357 43.3769518251497
70.19768377866883 49.21408075439073
2.643553257101922 42.98501123422024
75.02228184093842 47.13202900962955
71.06470391609588 47.80831826622524
43.18771456999557 37.55778639771903
87.9461425023807 64.51547000667708
49.32860748152208 25.4705812169626
59.42281344740955 90.76796088565207
20.33206440662302 89.28105731235213
47.89461324536209 28.48311116019789
79.17771551687697 28.88090210827234
36.04074814928612 9.56741714875338
16.3137571254694 4.41389813990417
14.05321819544818 23.76309490639015
98.41887798587207 26.60512246576848
46.35953126139122 83.25005043547998
84.76195286489816 78.82118562655306
89.90206169869708 89.43090167660263
91.3949637306916 38.78292204824155
35.79635041549705 57.27126390776431
87.75000285587248 96.87474941625027
37.17264017724144 59.0345042880999
1.129051801326704 3.972329978755521
86.904195902582 67.54132890914491
91.86810695972856 84.80867353373513
75.83563891545711 37.89494406600704
30.54948077515301 19.21197387716223
58.77400477010681 66.76033507001002
14.59932701376568 10.81342810653105
76.48828761808171 5.808741006537142
28.52769259067549 55.01934703156462
30.87624924504855 68.10094910075847
21.65871044243188 41.95584499575099
65.70138406541869 24.09820644230397
5.627311232604418 48.41062210437624
72.2783681232918 32.11028065492903
71.5261080423285 75.97992772168041
93.04030679541907 8.430406259043712
69.57550926027217 88.87084397866764
11.95220239185034 76.25249586184727
15.52786803208388 51.34220407794008
27.61635545247138 25.62355582940561
26.6114250514036 91.28566180481992
32.81829344656245 57.66007227436432
65.57126056154689 7.528941366978501
39.56810364191305 31.28487057047128
32.36068317446755 37.02042472911904
99.00538494367062 23.81640720291058
63.14858428786851 71.7865956025702
14.58278787219163 68.09065226757703
65.70789819749392 47.50302073002283
26.57844831731289 79.34679694426696
51.61854000699693 31.53705451513758
8.887998373420109 82.22151407131095
11.70956362823051 95.60271405229227
39.2884669689267 54.60038167234915
55.06595716598898 16.33454951287679
5.793323493737882 68.39120152448935
48.7638400362421 19.64731737878041
93.0886013013878 69.47025800243721
73.63029721811714 76.89282366109602
62.63263947797603 5.562305277802721
97.81914702673016 88.67718876411013
8.645421397302696 29.91016559263571
74.7442777497474 13.64852019140751
59.4510893990275 60.89827097869058
95.87470431872096 93.73567283847682
40.15258198142563 53.92638022984681
18.0325356570209 6.728877609836223
47.25936184310128 41.04398293985497
14.21414319696419 61.90649156598179
11.28116518909883 39.26215035215357
24.37721048042642 97.51817216528752
7.385234216277137 89.53222488893493
73.17962609537281 67.65061714126946
36.84763307941871 57.36099138917348
9.558678030882366 18.14969285294821
34.08955174755582 83.93760506857832
95.6711037018467 95.48629601602681
51.45167691890213 23.70062381650053
72.24164097193562 25.63383370749221
67.25913218232634 78.36945762297044
58.81537079095116 43.56091692128311
73.54528908459548 66.63619507705573
90.24712037477552 12.20112720585337
56.17926624032994 51.60209652435877
75.7076902027967 81.63842956581794
63.43921413411739 35.23312834689344
76.80805237013742 41.44910144237973
58.68817601804892 3.372352818754655
99.06132460790597 41.09457308198093
93.46544634080942 6.543785831037389
20.03548323554629 90.3756756467171
6.552919636053236 76.24866631287516
80.37935307199969 83.52652798711529
96.28085654137985 72.22051519832961
42.26825193601897 33.85579652025167
37.60306591286295 50.13146065204432
11.61620922226563 51.76140164766986
48.0218370049999 36.63461418439366
23.59635069963538 18.83442650746827
78.13093746190525 71.77329889197318
77.00797094073897 61.81523331478225
26.33862630711771 34.20918662047199
49.21923944510637 44.09691896347734
77.55602690713333 13.85548869286274
38.159907560246 53.11251383625011
22.68885685481644 42.29719589991976
53.17624926646254 18.47786063136738
26.71058924486896 83.94848388885427
16.61105135614642 70.1448260097813
85.20103491621852 45.78553623380468
10.23356239092974 72.10780082568763
34.23075835715972 73.09372325911755
57.21948154444286 33.9019767049743
48.43593922609611 6.489919625079263
25.4097124823028 10.84089309491475
10.86322707185423 58.27665702197638
98.61687646256652 36.51252676064156
30.79684622832775 98.90550290634644
21.01124486220869 68.45263681631897
53.144520757059 32.63049269236918
8.768534986286099 26.7110301206117
13.4943107223842 4.672461393205714
2.036739631907716 3.546210903519799
37.88484472955021 77.36751287947774
78.87131428262362 36.89825439979361
46.06002166768114 17.4933863873125
65.68223410414249 77.20218432584205
94.99060670834766 91.82154528490545
27.51386084878429 55.26141251750104
68.69120804945435 59.88034622412415
53.02267054469867 73.79507313117897
56.0269790825492 13.63672138175236
86.76722863754046 83.14816619310967
5.267233206875964 31.66985108590658
67.39613646140617 64.28132855312846
74.72919265873291 96.45297598553675
50.24018471964548 68.87961148445572
66.12247244196722 0.6688751746156413
19.09382399799902 86.52585513658396
66.85783710351154 63.32086119896501
7.310009445165912 39.51631062161134
56.87638407914771 5.580098950520694
21.5023630831594 50.72525051426653
61.14089983157906 91.86614360229323
20.69837622269723 21.86507715859063
94.75074747762251 29.22341037323646
85.21827378650833 83.69855965749299
8.010644781309926 80.52094197677191
93.17500727796008 65.13623787688695
30.72995736057728 77.9429777314152
58.22259454251995 10.23329997085808
24.80140900739326 25.81676214520791
84.08634121356033 25.94338839358239
35.76756072273144 11.27075314757684
26.13782962071447 37.0824042596926
23.49324646236871 55.35592346398492
37.73369348214342 74.53203758816184
56.00154641771396 36.53128008427569
62.28663507377204 56.24007136715316
81.59722182584315 42.01405287720836
86.29779234174403 69.50193741377646
75.58219430102723 78.90000441762005
45.55336909263764 13.02841833885794
14.78833953967773 30.68903279571949
95.75575754287352 46.98700246403143
20.39547616007523 14.03585172938054
29.6315442013892 92.11568568632839
71.95413008952325 19.23801225279598
65.0278681968056 92.53317412967738
36.18685480197809 87.14875245258425
70.77172208463162 11.84453363088591
63.37157845160929 33.28854600402942
66.57423745557891 37.46553628666156
9.838385461984421 56.46427017064874
64.17853755556523 13.1472611725346
32.41368263361888 97.86735336013636
8.686105273008797 46.18709771948394
51.63471981437142 70.1915064800144
45.26289999607938 41.24541898149964
50.4276889088955 27.23199989531047
14.56194349684199 80.15838602567648
59.68263609467266 8.305450403550878
99.85762710234356 59.57908922691657
17.43529837282345 78.71569463174455
57.99690464963295 34.63866211687156
39.08004049255887 63.48352829537064
80.79222400709871 84.53863324631412
46.92806579749134 53.8580757244619
15.24583886003946 58.26561726284652
10.82233641904442 99.20361284866188
93.8105113632117 19.89632178407597
0.9384207738862395 92.32525426261556
83.700873688595 48.8496256547523
30.02981595430497 90.31633725148654
97.84326666997737 8.89409294007111
76.43531068074857 0.2812161858255847
60.71237230091459 42.70038588456637
75.16195654725074 31.4553998769083
52.19111505610629 51.536450905435
81.7052206085153 10.8816266814605
38.79962999173644 37.20566594729699
40.11489562193741 86.76186814910071
42.26666887162469 72.53583807142235
48.19470218793163 2.799663844146663
53.28230481301843 95.04161455968347
1.960911188344054 93.9330377735722
63.15059917652095 87.42302519786291
89.18199691176709 43.36225455142483
40.06635223024028 30.38209724868387
79.46875694438504 42.46410944778766
64.1105203417379 87.20184099600968
22.51621673316989 55.05333963204222
28.00238480355269 89.73225826028292
23.02008609483564 90.4159355437848
63.75224812239967 1.920158759995812
78.14007936637485 4.754658628235661
20.00091401930051 43.31921894969007
71.08617199399619 12.9305351792541
31.10970774926695 61.76554464704537
94.17461491615492 34.92833635564889
45.09197213499419 63.26533720680847
23.20224706740309 45.53203115787379
1.006044695377401 93.40606530300433
48.7292179070027 90.22585541210066
85.43293046374495 17.27212833075915
57.1415437635146 31.48584906900314
88.91850334805706 13.23648631870093
76.87440322573313 47.34627530764911
56.36900845004561 26.38920654957361
97.61482063446672 16.33801941442267
39.47942806696246 60.51484183266344
81.81764424890828 40.86298475650266
49.38326542399034 95.99684081260371
67.81757666722335 59.61800078346839
86.82798517217722 23.05670247559563
44.84919941248509 91.92873245243334
4.830744866495615 1.801160522848348
58.92627811141391 31.50346734710295
97.62592257388334 70.6608273283278
52.30704895705907 95.56987504559591
76.88429717972987 30.64103535462058
33.20836580404204 83.30700867529372
5.439358441098666 90.68524276649252
82.43402550069058 16.67535490446231
2.549171006095778 32.25024070417043
8.201954612500332 6.300840669866018
74.02493003825634 4.305699822789519
34.95005932642142 65.63075596333037
71.04715357003833 63.33758666957381
95.60776650065516 6.976024634899558
11.69237899706155 81.56928107328673
10.45668566956175 12.54566723968056
3.742122642496359 98.81034680024759
34.83007996852354 34.26866541975907
13.37367240818794 26.00728090270569
57.6544959529756 36.80579369473675
87.81968744528066 75.33438489813693
85.18032705521665 90.72705225976438
37.04183541832753 61.84890676115722
89.49308053659709 7.439018021400917
89.2075962938508 31.73809632895344
46.50062243122357 25.83372939013976
1.207543449431519 81.52849901718483
14.24824323632954 52.72532945742039
56.10303266717575 9.363059365112923
0.04287818498068793 55.68951529874499
71.08734183149896 68.11024992511997
18.79572210951884 28.09431195395893
98.1108813896181 41.52668260191363
38.81413827166229 2.18094675797576
52.89370664640429 52.32326552822937
75.79786123703288 30.57478716239377
87.50277674160523 56.26241698008167
21.35736326061031 26.87919302325835
9.803554962849859 88.44582156288546
44.60350440080627 47.07507247340599
25.18807488956911 50.06249712506595
61.24712728757355 55.87448974093491
21.04633349741188 95.98222939644343
52.6224064772747 28.96905453243076
70.85042931611019 76.95287111947664
58.54952617517845 49.51872454800051
69.37261424810019 83.39581111052654
9.389307834675142 83.78764505041003
24.46963797756631 55.64737306101965
45.67718782978781 19.202545848894
34.24297050341445 78.76828183026517
49.76636857844593 45.83330172495644
31.77728535497485 17.83512416150187
33.52984434559544 1.578090624506212
44.17753886696843 69.03877848513413
10.3947314996228 48.88189486698003
57.75963345900508 57.55170959780014
62.23424521481332 33.45131998649534
66.84971460352381 31.87528153464324
25.27256693881271 93.77339042655927
44.1786623926266 27.37384684125686
98.07244525053271 64.91146043809898
93.46708219064966 81.40463857419415
43.6507219838526 6.718360925409579
88.97602516473978 70.24093622647497
98.16623267035912 11.6366935041051
47.14480982018737 30.11518082042401
45.36907661085841 35.61288422647782
47.91994292841005 89.50923643683966
29.65989317077957 27.29164345327137
99.01621904751094 86.14206213642521
39.35521315906578 69.03480592916898
81.59986441083039 4.15801411431854
73.42131697599362 27.5950581310589
13.1177810065441 74.71652395163899
62.93669816453085 53.68979168768887
97.14360313255244 55.64604969838728
57.24260243439647 59.37261537823482
61.58636860202216 43.41820600443111
72.86651823011222 65.88510683719068
62.45995546845205 7.416394398225644
69.40875754429389 51.80299276190539
47.35797973278611 43.66959226163867
63.4624625553611 44.51615531108346
86.33664666590832 22.14425169739473
13.27723680170687 34.20927788872899
24.77549016200156 71.10819750732227
1.662729094907344 20.94728559895866
10.80891093274957 42.71798949450957
79.23758929393367 18.6216433611831
97.7844919463156 12.61227624581159
2.549975613259589 48.91881220762187
74.07618214067436 2.252583061663259
6.076976103301584 39.70430904756167
85.69332226470482 81.86999732023986
31.3475770014459 99.78340193432041
32.41591356770221 71.00214115055553
79.12648163458989 58.59577523301431
51.55768345281608 27.13107793097629
85.72048253814194 56.67052310309031
79.16719866274586 51.52350654350342
43.90411455409181 5.674058354123364
22.80050636589241 38.90583276975182
82.26557166342873 37.70115978927248
62.19605287603897 64.74031390975952
28.88312316960729 77.62415798426893
83.68841665271086 46.73711525634138
55.95204920324019 20.99826477570057
61.06361442592839 84.0359254545115
50.69997949901902 41.69931515649075
59.69005877260405 28.23002240424663
22.45893920555212 14.47237161923176
45.19104184516955 80.86666830517206
64.39361013750604 15.9978392302995
73.78340182656478 38.57888691552305
48.66355678835876 59.77385656576514
83.0156910921641 25.88840844054845
30.41592980058475 87.45546102168304
11.44525709469983 24.7826835632554
6.619975154246789 14.73527679199784
68.22696498678027 55.0941141285652
75.05654334031702 88.59937091554271
18.01182481743476 42.54630686251705
75.40954867500302 18.03858302769321
70.52774874630101 39.40259649172957
39.44785121509511 4.026099031907388
17.01450508256854 72.84853443272026
34.49123942514997 81.76234883651775
72.6378343688326 17.67499500865483
87.2817498691107 55.06397251418855
29.5714994111383 33.90882438939708
10.89600821590079 66.66305734318411
61.81923580318644 69.30346099300056
36.02157454900996 20.65597750695863
56.37789976373329 53.51120455340729
43.83281448350539 20.52093240178478
23.60577551418459 69.45115662074743
22.22849706731364 29.62321722799726
86.53597384993078 32.61870288231406
33.53305551287188 40.74153356226179
64.55964913126709 69.19835522669666
98.17214061136318 33.76606119932325
81.25814448598591 98.38884485021032
54.50780971735779 91.59332152676104
59.48716026758093 18.52393995159049
21.13371850078824 19.84241626306665
8.528209564733741 84.43147753088552
0.2310037170697087 13.63657567777329
27.44840523493775 20.2936938831579
99.87516648675044 6.760262124485515
32.84928167068063 92.98863091528909
89.44705004616776 25.17877471540618
96.23065456263382 7.906767962069746
54.83904956477534 0.2123849316064452
52.07740116420452 26.25085637226478
84.59045084533277 26.90601805951279
22.60716329376123 11.53093870718174
57.04100727269022 81.46429003603525
71.20940455252386 89.20240328883165
5.370210727430617 6.691307839317238
81.14031333206553 66.81032081792664
43.3250317508295 0.04477950504374261
51.97891878758808 82.51250266073789
95.91359167041811 23.91111067457123
79.22158710291646 22.55998730513373
64.4640613434277 75.90619376165
91.92417693894552 46.24683021770145
99.20101487326296 45.30279222501544
17.14602382645254 43.21079910952386
69.89122858188995 95.58886914881022
35.38712420200004 88.85025582363784
14.89475303533326 93.58201431201906
21.1519466128485 66.64019650835199
98.98217943579328 83.32750612332123
75.30526161046652 36.15544310974537
80.47009133123534 4.473064405429927
19.57798995919675 52.78691379998261
93.03393886974779 59.10779338362069
9.871721443698787 13.51037541881737
22.51794242319919 69.52772124005105
97.33226259700503 28.48998700867527
16.67430651920294 45.48002396393244
0.8066502175962807 32.17858746984803
94.95335659262926 67.43714072330158
85.52920555304121 36.3474497432799
55.73400248931157 89.76840050633825
40.41506255279536 14.59216394456854
12.00479160623042 54.56378980563372
56.90751769257249 17.35412515633202
47.06565036999634 7.778430489671704
65.4655528372321 37.24098753288362
31.41490554067969 63.8542466991527
96.07414098989382 55.27522119262196
7.899266611693903 69.01351662072797
70.21441483968749 26.10707648260988
93.61525666423789 43.54501402057726
31.50486572135084 78.66168752233425
38.3070071280666 8.013099100093283
94.70764710546496 57.88715018253487
5.287389057793574 49.45605619660923
37.5402469499143 18.31274612607834
25.66704705613718 82.0657202960376
8.949642597270204 85.42998707649963
88.51009511826067 7.769506454787372
46.90188801512046 56.02847000648075
59.60328451422647 51.28624882418364
46.93680850390781 14.52662639346904
70.418335053009 5.889904760811614
19.1457173793418 96.92702195924453
61.35171884183939 60.97113139772486
54.58820061913622 65.0371235877396
14.29650784255687 33.98100488565895
64.57064926465932 7.475424499330057
4.747378572720403 98.95406141005226
72.03230467984535 61.32963333348966
2.144055183563025 11.12612967073873
8.758467624609622 66.31940142881376
73.29778182380089 8.676365202130231
87.5206686703809 44.06687030716225
65.92686051979281 84.76527333828147
55.15995883125833 12.0121094953211
91.7612730135066 9.72646201719626
80.40864574794598 34.45219453303307
88.52534170095861 82.05687665399158
29.17591829852239 69.04201907464024
94.08620948765478 22.13922427890481
12.68994207050896 32.45994842507582
79.55716131157931 47.02149376117573
65.43510077652857 16.14117130069848
49.92274515350761 84.52661879453743
27.61895127554738 10.81427899768302
7.174928430797094 62.03884586564168
89.75225559408238 32.7255052572931
84.60553354360874 93.95298898626569
86.43922587088815 14.49161367855235
75.51557706581438 54.71436838056631
74.20491404094821 9.1425003422407
95.10405883847871 7.86845842252355
39.55955526069309 6.292482705012546
45.15002781047881 31.03262333976717
81.13589252963263 77.32997972944742
73.71151449668038 96.38183525177544
62.74211681458052 58.30495696427526
36.68649253253834 71.63751941665242
86.53057715697824 34.47402052590721
92.14003046452241 20.13991449641589
76.87950086849834 51.56923094895762
57.16955101529494 85.13111122638381
76.07241401302772 20.21944778382226
47.60021999799685 12.41713080156474
61.30886917428197 37.53878160193992
1.581786064417431 78.3219077310203
99.30895284920271 97.74156862694475
93.62223132214898 36.98703629478172
38.00647908812086 63.35953632225796
98.55494065121545 47.03512376212797
19.50330314830327 30.79882802808429
6.257894174782634 78.32055587534418
89.80697883517671 85.5974079567667
86.0698079814297 37.22323499884415
63.96023360955142 71.04188352346817
82.24398512606044 77.44895414100905
69.15626800579818 19.31961304629371
86.43805600814625 54.01848829103295
43.5884844783983 47.1334447070484
18.95294108395544 19.65049049631136
16.3307937788447 67.35240337915022
50.9497038291387 26.29262775669016
3.723110775491488 55.00437824912039
1.052258844844485 27.48398128061999
49.64105849509539 62.42373187564687
78.59361941344125 3.759781404732274
53.13787279143498 16.3056221502007
27.22712016949839 36.97367114256092
42.90159392676572 92.9000096084782
17.03619805334158 16.25105459130256
82.49838179109939 26.94570914744711
26.54612717185197 98.06706363047441
21.92519145966921 39.18174487188956
99.02351662054792 55.32648031550297
48.0453041044173 17.63410643963517
32.14201150366526 61.56831506350062
93.30355602872085 7.445309573603001
37.18866352130771 40.56645033838053
11.71709274619323 32.40958581623909
60.07316366004707 20.49854463649423
27.95308179424667 64.53091872634955
84.39058522287547 69.08228995056795
16.4195590830601 86.96031856972529
14.61165623912142 22.77823973364621
5.705342779181372 4.863008611639017
2.325791969696146 13.74399898981911
78.23006755852325 83.03102218241239
99.1321837356722 13.59717338264295
59.9265373682202 69.50229268679445
39.23315324383002 45.90108884964807
11.31160744364699 90.02559855966213
91.75271171178956 36.6089875329782
82.48034610613082 63.34375112556999
35.53802783695004 74.3941031295501
91.66913849634905 88.66694918296108
48.85893518096396 78.25561023945323
85.73556020583378 15.32792367051371
74.45105394596298 27.66346288922492
23.22156913978179 27.55642393167633
72.04682955692832 26.62919498972291
74.0675908405407 31.36129144505243
34.42298211721835 89.30978251037644
52.0203899510559 68.38719531906682
15.44478482553249 35.7677342080542
10.85298758015968 15.60506194167627
18.45703699155476 54.54571978850259
83.03928904844177 72.96953180030005
89.25952332225513 47.67247585103479
82.40108747190503 11.80459197373247
4.431631065915544 42.09020629619038
96.78154283643684 5.041544781722959
83.88219491988298 82.38750487062846
22.24947361884744 53.94486912998813
86.4612437900433 76.61835255951695
51.20828746382891 51.24819316116019
48.60817972953186 35.75940648205128
5.405543105434695 35.90881187695478
55.97429487106444 74.19642074101903
34.76416638760244 31.6341312505854
76.34215726594523 92.18241821718556
39.45290884652561 0.1300581402310969
89.4400780721034 41.44077622019758
19.04013487436231 1.219561178897894
4.768751950024954 29.64428105637022
42.89727045504576 58.97202391626176
78.36030042956106 68.54165344874599
32.79361093987233 62.42494967267488
91.62071991113866 72.09557219199374
79.63809421466313 81.46011678630133
43.85727949227009 92.39620709047186
61.82266926180379 14.96417393074253
39.28034452279628 27.59975296456343
51.23044510670501 86.15535874369961
91.38778628909135 74.36628629397072
56.06989128748234 12.52307646497203
13.35177855476528 62.59084229849586
45.83509632624516 91.42366330785157
70.4645842297129 40.43396135721516
48.53074168732168 93.33999678119076
87.59678650214988 34.5095740757038
95.83428455901688 21.89163758125595
64.38412079012109 51.42180543240081
53.27123897803735 84.24612716578926
76.38563162398817 23.05159132328839
73.43203955101062 61.96839155143768
88.63779332862423 34.57663298284213
83.15210546376457 91.54799455335134
52.26913340866131 20.11737932912525
46.28945177154394 74.7845600225553
11.88235970238629 35.37824234177071
5.559849832813247 40.54535280261918
39.23377834846303 72.80687874925434
7.673907290877829 29.4525739928703
70.26075005159764 94.72727063465848
29.92950891594367 17.36237343551485
36.48513150893233 5.679824001235461
23.03856476851299 95.55658050556963
71.08402114527948 96.63196418500034
97.18472579835932 34.14147001986307
31.94401062059804 43.005652792245
67.59092102150706 37.91474054683654
75.48936152378569 99.80004848922502
0.2352287880534862 97.19840304511067
43.38297735592197 50.09167814844299
96.02766734624375 75.39694552968618
98.34570055206508 0.4399339687297854
69.69050129212958 21.39784274469492
68.56801490546867 47.3273050131813
8.941589559260597 19.9006228745532
64.57645828984965 95.71985347735057
70.2536957929446 89.50929724902237
29.76591445525161 95.97297200348339
86.43800406566493 8.248870147302426
59.29510432510772 71.13745617768815
51.26588259086426 36.94767147786653
42.11955764612612 5.14516100401571
97.21494928762537 44.37924903733261
37.0298097576142 38.37889996987068
72.4743297841777 76.52835003900822
25.76810142043737 73.76882124622827
74.2756312152066 76.0538448072529
58.63778635211216 80.44859390094609
58.16135479697962 29.87949580459632
59.7049257303949 16.7605711665006
58.8176941658704 57.9152581931416
8.886327155677801 13.42136710693314
92.23424893470765 59.81641618994583
7.971281213896357 49.94400180359361
13.095985691309 54.56250929530003
61.08930026955395 39.40671916965952
46.62332141240236 2.01725514825092
30.58451034207823 27.02220847944109
17.3115136083629 80.91882365460984
34.06610027939393 98.63981311259165
39.65967479730558 34.1717856742353
40.9451689461033 1.582490408149922
54.8599915781519 83.31743005519219
40.4116967009903 99.73983971193577
28.75358226179122 18.85240509644329
92.28150645582612 1.515679295141275
22.80605291633188 84.67517301113902
34.49327643058145 41.24921399330293
60.00388797212418 15.78007779137191
41.16975088301805 15.33565491730872
72.04500937322088 1.717924822728416
61.70883078137097 16.93978549259296
10.57898180812523 97.07130078625039
50.4862411133986 42.74386748963686
75.53429689667962 7.794512809163679
9.36503650063819 48.81883939778815
57.81044701144401 3.955137045573415
75.43985668777509 53.78984678458832
9.227133869858285 76.84427765157184
92.87596657775121 5.688960624177185
44.2679603604436 60.39966343278755
49.17086810841106 74.3625515535241
41.42542571348024 61.20071706111554
15.13865135124839 21.79679011016559
14.57440474960352 81.2803086789645
46.7941624333854 52.0347323543467
97.31489840803594 26.60873958842456
47.53028320759451 16.59861439205975
38.79735634306856 65.30158214979609
66.89847553149005 30.08216250025347
97.39313870322574 56.73493688629778
36.15816568527807 38.97502794831966
40.20116191886094 11.79633752011066
58.50105692781471 72.91327904947975
39.15401167508691 53.53011028431544
68.18661415545081 49.33901536730872
26.47530804799436 71.77669685991597
67.91026347439313 33.85596161712923
71.02139926079258 29.26681446725476
36.53320788437798 58.24380804140169
67.96688340066036 43.38760979918581
63.27025053312848 77.15098438246326
89.79559149168074 18.63725596098511
80.98492408942286 10.00435013705499
64.43935592798641 46.15574807727538
36.75990355077486 29.05279001649662
9.825404754903177 66.48627280379804
0.07513844499773184 83.43761089158913
75.23742076206631 46.09820857069487
3.647136790780104 7.436262576082876
22.16715708897904 99.57348017055797
73.64059220764092 84.1010056567462
18.20680500697656 88.14924180908264
82.56255398880684 71.99994765928143
1.830172159533728 91.76107894419756
76.56506202701898 91.097127290785
49.11319121951252 1.01567800966892
29.0488062174642 28.15116061572619
54.08941395268935 16.8537241386218
56.19495513123336 61.43795467980199
72.04348516738398 3.894863997187048
93.87749011159822 63.42131825595941
97.92102672614621 85.91015637323675
73.83732851535794 55.48173921154073
2.787893933442246 92.28680518395186
36.62723012971572 3.986300780740967
77.07478298270308 22.15008941505386
63.83586639726693 20.63880817490204
73.7891836128443 90.98049898521491
61.77252220352298 24.10588498860781
33.65026104053519 53.94327457910258
74.33020838352627 63.48315640580003
12.99511725767636 9.315032750738808
79.89427224791069 71.00530042963858
21.43775832438556 14.25201113407653
7.182438692308297 38.28562198390781
39.8654902129262 84.00723264902226
33.8971175931804 65.42862729681863
10.55198204945918 51.72812293397336
31.49065875896794 37.61704143624157
51.3450831447123 61.58662799542572
74.49225588610761 53.35909625481289
96.39068582790961 56.38621760591954
20.19428654608395 38.31302757229969
7.52181469282952 68.0353665015418
0.2467131313007861 56.74928643050892
20.46104425524706 94.3081567544365
33.14289497791163 49.02969559848607
7.51831641128042 84.74734160245455
92.22708881297926 22.30955270936749
90.64518564810301 53.02182366710446
46.92498078862164 41.9865312098991
8.858066274017123 32.05784497113893
90.64532587723842 34.67386340012815
12.64849143022869 81.98403277698596
43.63567531812858 99.02654536822321
50.28040473861857 75.77874327699674
37.45200926540512 46.18673260508437
88.32581333340364 63.51142046762455
98.31384982796817 1.454176746969255
15.41300341403922 32.49680196628083
41.53946537984331 96.60283474342891
69.20431858801209 80.54787917651136
72.97128030803573 41.69779724477791
24.72188636557495 11.67199344073359
89.41469709399834 76.53032489852282
21.30267973210263 31.60573924685253
99.23074274707415 15.46586908349058
19.44672017184832 10.90367147176894
33.20427586475355 24.38924983764801
78.21234207655138 80.16186192937802
40.72693741581042 79.00250939362097
4.759165154292302 55.34867616683234
12.4673638094064 25.48139416872624
19.51633085382138 40.07287789296296
6.485797787980308 67.66634429610671
15.43611319891493 13.94251697754585
55.30975031763114 30.23716067774906
29.55102761146159 6.269152177178346
29.75804341625955 71.56695890147182
71.65415948581492 59.68374390806405
25.09238396280829 13.43772930544589
23.95911457791984 15.90191770978852
43.43769506142289 76.31685442688068
36.56926141293823 45.60430983507705
65.43665900536902 90.51177597228083
80.69539428141636 33.46532587941746
75.14432832651369 77.94714999663729
25.06043539726648 26.82675748097696
88.88805844684653 4.531316796731926
57.58309136611047 80.58327706521061
96.23599982759873 28.48686736516932
3.904230583272908 39.51708463359188
57.51397456577111 64.00483452124971
47.44332535455636 95.89217776367933
87.30483647185108 63.57512121725271
24.71203196803816 28.65365557902348
62.53106795065074 90.48531580589245
79.0385214039744 17.51499254044767
47.63496347236318 26.33557329423921
33.97295792370208 68.22179417463758
21.25066868806259 97.74980566924114
66.58228191564024 69.90764257438592
20.89981571244464 70.35700856250322
79.11114088699199 45.31752862315773
92.54271087499896 30.6050837246771
14.88885090457017 29.5960481319749
73.15570631546834 88.34702786838076
53.30871826530248 61.6478525546776
48.64036218189238 62.30511429757021
70.23504312379832 97.45073064889907
45.81192154408154 65.38172454319444
16.67070419711194 37.65562317335299
8.706707993606129 98.5062458910509
37.42908605735786 45.01331273280751
26.569757658075 68.40737247109763
60.1256142872698 70.5430755633641
85.4601734422606 11.31912048822029
79.1338590902721 35.83520639108196
91.14074514418043 35.72117710961744
59.00211105921196 96.13847252932878
59.53004149245514 21.31560920318513
71.38631632772379 27.44343066899814
84.92641986785097 57.41726704246101
28.70730123630282 65.19619095297905
5.736620617952523 64.33849994858775
43.01077032004597 11.79041701214499
47.27334679103639 69.31951316016436
48.44859367650595 81.13413714658442
39.59456592129983 85.02033844254323
61.68381600844958 12.03819168615383
62.80965835684727 54.61949342289041
73.96804459743946 14.2897096088078
1.924271861919589 47.29195484000631
63.45482972340097 26.54179791958895
40.47152905616183 3.62838037314385
95.07202257568279 64.79232045267572
89.43826214762072 21.93187782406404
15.4745459293041 50.26578535057568
53.93018103508417 1.996275243073801
23.81664391146915 25.55108882901404
59.25458702373663 76.59275684672821
55.41265354224954 49.80973696034174
9.253279111738436 6.539461407489027
14.10397027442007 74.18525680181072
58.80564353117949 6.426845191482425
59.86664257698275 68.39364379887026
65.35932906601076 45.47276905653862
56.10518499162033 97.56816979501484
76.08921516608201 61.29860820976322
4.822851911462819 82.93557638815959
31.75008980070201 53.49408930676469
3.968846582472964 14.13717087164851
14.87368557331688 11.85903257091484
46.84385381547087 54.95208325815457
75.12629672312613 65.24580167640804
16.27299155509898 40.58870567915858
57.74228056242264 18.94690405565718
62.9205705234394 84.44260359264653
85.69763871406771 21.29408132325495
10.42620722084428 47.03661872247846
33.87410552246369 17.28848978633477
59.32785526415926 33.302250654214
90.23915194525185 31.77921442615148
27.03897076985157 14.55909571071982
10.62922700439595 25.53667805832793
87.01227143786238 19.99119327327352
45.44485419016142 21.01125804527417
22.1231004926909 77.70087893084404
30.6079335122337 39.24389855779276
58.70510448602274 44.63980541151352
44.56908127208344 21.30336093454481
15.89317581940056 34.67286891553572
77.88728448892689 77.27464888509729
58.76547992877153 99.29336206344391
96.03102514094523 83.57427418412406
45.11342730471603 86.21435555049632
41.94194983246988 93.3958822251756
81.91074831957731 65.14390667874855
72.69588055301669 51.31670309832714
23.8539773123322 35.17193080485851
58.34983564825831 38.60338442441798
88.59566712230512 75.91709140156595
62.13548833499032 60.0882527630465
84.64214349006245 81.60486285628099
27.21560099331246 81.13763305912072
0.2614548138859405 81.81245329134532
84.85315608522521 61.26133547333076
36.26262683051596 47.76921875389782
46.19267606396684 61.18971286783558
53.26377730951539 8.885047560725779
24.37163913885992 50.75202519805894
43.22059928197088 97.27937331143913
62.52726309147461 45.0342893936421
15.7719285950443 55.47075392553241
82.30385338370944 32.57455232076816
0.1253354612806083 3.769940512190843
47.55453811295585 64.74259516669282
89.49090796433005 24.1115440414171
40.07106392596794 93.25157158251187
3.954683223181109 75.06446787744538
2.756130758721523 4.242614868366745
60.50275698985271 36.79241831421565
92.47575526838968 60.8628959254878
78.401875659978 86.70547241897339
93.22620110238394 92.54851126359544
50.83565568081473 89.7293142213193
87.74793591073653 52.91872139378483
73.47433757900865 91.84818959956999
2.586332556418914 36.57618565563526
1.067771089959199 56.04787491476863
2.323867994352329 46.27924762929196
45.29419028290099 37.47113525413992
64.22940965371657 32.71812569251666
39.67163981470855 96.91358394818852
47.16779393300489 73.25111972314799
21.24536168128683 81.87265688325394
80.86344461682143 72.84406840724425
28.01582593680392 34.9737721221077
8.258529342105007 65.31700838608295
9.645494818680575 84.75427906210251
81.97706846930815 57.4527996389703
77.10957049830209 52.53813523364389
4.989915153807278 56.39192152845751
95.31349900462189 87.19228832126524
60.1406518842913 39.91270824527409
71.13585317549152 49.7808868632904
49.93300071197266 79.83966156662183
96.71378800408354 47.35987649557213
65.80389491638782 63.31783568958942
41.83400807908779 6.1808014010045
30.47669887668845 79.01043816294886
12.20749314715657 16.9532631999894
45.88631717892327 42.13535925675705
8.587445601601377 68.20239730304057
31.52068766976543 91.63378468351135
42.32704931776689 4.12120185121556
81.67963193744693 56.4809819377944
82.51452072699058 41.62119255841573
65.33713063244622 51.05143230152731
32.90456615614566 45.74170759076461
37.85189816296293 13.43567309346858
6.187243127488546 32.03700683946853
7.175446015557246 78.9090479049171
93.53725639761612 95.2864457050626
15.48375193758481 85.40526792219762
67.00658187146432 71.80139088028351
49.7245014920604 3.556899221618044
77.12497092649208 26.93073943913031
39.20083300823163 66.27744639214937
0.05737847003872795 37.95277067771016
74.08500940270085 20.00015276808987
35.6741639632346 63.04588549836247
57.22855486518901 61.22784931972883
48.7329732971878 8.34112100851361
26.51737779252871 87.51732568349948
80.48206836666139 20.06345695901167
29.93133512047224 77.25449595950063
16.67031103809181 2.55756188522277
29.43498069796862 41.75237430682509
14.09968354471088 16.50530107270317
5.765329039044102 7.699044550571022
32.48574791517359 40.30591480729147
6.109237162047539 37.9394389763188
35.46765398362722 47.18614198658747
0.6250532092206467 70.45700881667712
48.43596859898245 95.42734227344801
62.61057307289609 36.18616148121276
59.29558789697153 85.07583840125075
34.24747325654575 37.9946841480113
13.73883914695678 8.456087811654289
30.86077417492902 53.72366373709848
44.44204961128815 33.71766942729791
55.00485118319045 20.58369719175683
21.06513423449803 22.92293720830645
15.44042443208121 63.26076814868915
30.08401708547518 16.24444563846267
19.09299096844907 25.35929106639643
3.746145921897731 92.81942824559391
24.7688228705954 78.95170064887286
0.7001708070555588 77.69942999815687
18.06912545051554 98.46660854837009
2.823778953146915 50.80215686818237
85.8129527769847 7.09762103490155
21.66849368105939 92.90095767137005
26.32151119294629 61.11297827014213
35.06523042793122 68.4422005210243
85.17319401294122 84.71047837025819
94.70239309977534 80.01124340256131
61.79622140011099 97.20286882371293
50.57433037725476 85.3378993273619
75.73039842282007 73.43000078006102
12.98110130601567 75.77328985584688
29.75112967623445 89.21854208147457
55.42046098184795 32.65255998739911
38.34634445855981 33.11789658119583
18.25396883282662 36.26656269248669
58.35197489485878 47.73409462237899
41.84353473784425 58.5796528064424
15.57962251637096 95.27549598721477
12.4567911678279 20.84689928073862
82.99940239507656 52.08679958107049
96.79010864187246 25.69849952123979
92.27788520926468 11.4554650452287
8.203178756100828 41.52547015923955
38.64020789282094 96.87320028893885
81.94556672499523 79.25156198522912
65.86646818574071 21.25320359011936
52.26833338949201 17.95609593309382
48.38463644159344 69.41571547980253
95.94931867605604 14.62813320677217
52.42611218594767 91.3125118413143
18.00723969805572 12.56683461763637
57.75521845270231 13.72293844301222
50.09285166293031 51.47440573556851
66.54511371099015 46.86138501624976
50.5157294650564 6.205805802163997
78.10530193024523 36.14350679241703
94.12779160689735 69.15022286859538
53.51823501495132 69.73356479023758
73.29578382532759 51.99036501955725
67.02335028139768 1.099179210876839
91.46373878643652 6.797704898474818
27.92902529284051 99.62089606025285
31.77661252928574 33.71076160832263
91.06555228580957 54.84565756019784
35.34558517190093 66.64779622701001
68.32082606301645 13.48344851612581
58.96002609945273 11.0174885849624
71.84429281436199 12.25098805293707
2.574162042758784 89.0500711088081
59.51674423016898 24.40950418192453
86.0064939080292 40.07958252367244
27.08982108498043 56.2161303395618
68.0246652877746 71.66673557688762
41.28986220272764 55.39657333832924
18.87836294309701 22.55635092069688
38.1555139661172 72.68686704424982
78.672547101172 41.77570515250363
65.87589963923551 17.21265417261123
83.96253959340393 92.2175910340392
6.086411362117527 52.99847010106481
58.16721272105148 93.43505081809229
77.3803200057998 8.470169866283166
26.0771029804418 45.51354558290973
38.86825192499448 38.22703605743681
93.22433630938075 38.9504583212165
41.75177522961459 67.60440846276116
6.811161792912499 55.98066308600197
81.1392028433081 69.11264290096693
19.8410485255392 3.21518324668341
92.42631161781878 34.43522812607914
99.52866101706974 21.00002503164456
18.43886469423812 21.54060889693623
85.48844099479787 65.86691004581677
77.62076109025845 38.29495907099783
78.25466250298929 18.09296264542359
85.43252653043507 89.63388687131948
71.28228640469165 60.61068270393788
80.27587829703405 39.41835124330868
89.535907448093 87.65642470684668
14.37003711642763 87.9407066692869
55.23139035281726 24.48398403389773
23.7527438491305 98.47989311886418
44.78775118668228 19.05758828348521
28.857267282544 92.86808519365324
96.7293086140233 88.39143024438533
74.93967609618545 45.10785971494732
48.57347400060723 16.76196244417344
50.13258126525127 66.12190859459787
21.90047379840522 64.84509968044489
3.105807060504004 97.78885467666686
7.933911199089463 31.68672113386105
42.19398614155733 15.01521769208608
83.75388045209549 7.625324334191464
46.9928801225536 77.51231861274003
51.2922332716462 18.49092548098271
22.51533080873729 93.64851835111642
88.43798395664604 97.64616011482308
90.14667679699571 37.60675743296561
21.15337669943638 7.321436662889764
91.45927560679621 0.7945113585698945
25.01966866560209 84.77591997841492
39.48339041243681 33.16178764006655
63.1414410708965 17.64492103386647
39.14368827033161 48.65901230355447
8.082497630815002 79.43553385348945
34.33127444958153 53.06818596739407
73.08644025006846 3.716073278764243
41.47125099505701 85.38752299571094
84.6075166597321 88.9809189449781
32.91673328456445 21.50352864934594
82.07612029035305 99.14176106419896
93.6505315710172 50.76715648446578
24.9116277880097 30.51919726055539
29.66139726575367 38.63285516630752
13.23503022768018 73.63321057601983
21.92255898657405 52.89279365734377
23.24636812070315 36.90443108840056
43.70837761803301 16.5180071192905
1.494130714309067 58.15635222102689
11.9670786809254 86.40431448265683
22.8781671741304 9.611468595379071
86.76023818709773 75.70888395891936
74.19300541148992 3.352172420085362
15.36423895718745 33.71542237443909
6.32793272282898 28.20448274534918
16.88081638606302 83.18472176526873
86.70074470097111 52.92399864720159
60.97971534777746 2.750328172877081
58.03406628021871 96.60287709963994
71.54262098302625 55.36286087303344
82.89735077438448 29.79104204117166
73.67720533354695 19.13598025224476
42.53663016950599 29.38305879453105
43.39620706988338 80.78334239284948
4.633931545089045 92.26663147901037
63.21991579876119 37.00033932862262
79.18708262018451 9.247095438088888
55.1474055904116 8.844097096922278
14.3167352155509 25.63877079851986
59.99829820954061 42.00277256876554
10.12937017126121 33.3466345654671
68.97352051729072 22.14053874309699
8.367426507701737 93.5977929632293
68.42827137001552 34.94760191842845
10.55651271065008 30.71344411990363
10.65163229966148 18.52812008376981
97.4566930015002 3.042614380513533
8.127863021542717 62.43646682151012
44.37973085373027 99.78511513192505
2.077968962325433 16.31428981350675
47.05090668436394 34.72172670856008
70.86917185645905 95.6520455493298
57.97654444815048 42.91199636232194
81.28304594808003 13.68475704260669
54.17314144097254 97.49824470852458
9.642672044786368 68.36190633688513
30.89185878198443 45.06181864819224
75.93571874240642 15.17563448709615
73.33597185166522 16.03212550706132
54.97815138519173 85.15380656923192
22.01377795915623 48.98275099523399
66.51683932493022 11.34643438927531
42.41769960263944 66.76812669564798
58.52035570528605 26.352977863152
30.12899692727096 29.97956836173136
54.17517463719125 76.32676489321481
61.67382559793653 22.88156583345254
46.01772671071515 56.50906351001292
67.40673266835712 32.83175553312529
6.460433342935855 63.58235791250715
54.32066940919265 42.45109131517195
46.08984160640284 79.12654837998706
41.43584326408723 49.24029813725382
18.05754567648566 66.28311699430481
71.51168055360495 69.95858951128103
93.05726728927448 44.41167214385204
63.58389429152992 66.49406793931379
59.22022201302128 81.33743109489193
54.29096380661153 77.36985541482677
25.08530125909425 96.76354548783931
26.34491193237044 24.26595633544425
70.04367045661806 65.41436338890367
60.62096492415303 10.10904107671085
25.12933112416116 99.44114311782192
66.11264733572895 18.35980679980293
61.41645929709037 47.48575871379161
93.13353971100352 2.184322050965023
16.54150418023569 30.98016308391321
30.13718071710993 62.01513175286412
21.11720352719649 86.19701342036711
10.32426479570911 3.903552258626129
40.72238407388382 40.4610230519598
70.63300657520287 14.7240000793564
41.49981397490408 99.51115924351129
82.84467238906676 40.54802968637306
90.34006945427406 60.15972540607894
72.33846813210073 85.74219738919264
71.63742694896327 6.130680388366804
72.11768233637572 63.17829880505248
11.38038996290637 9.930854334945028
71.98575735368695 50.54061402251955
21.24523443868457 83.59938880552976
43.18637907653138 18.67911497616411
65.59659454826239 54.10178381591761
25.76767712927119 38.10060771567157
10.97795136537716 60.12704022632922
28.30757637453009 36.86589897188094
67.62977440998495 47.10605520731892
42.04879692123324 92.28681706308349
56.8334417650231 4.482506114013695
88.88155933950151 72.4516074642346
99.25141403338543 61.35719024012551
58.42124222073876 88.86316438618879
35.13801726912184 98.50625821643854
69.44428384987849 34.68789977147016
28.65862200288547 10.93840373171923
84.21105450040919 43.92880592447859
1.163914347071098 96.65451032459009
33.55965476564781 67.25889240572701
90.57662843306456 61.16630609798128
31.84290426738023 59.64353871623285
10.05020724363018 99.93934637159148
77.5312284311189 3.975637374245919
16.39887983613747 63.80065263411886
15.526113669176 79.6272926633672
98.74386055960476 48.10169141884261
52.47058512440275 53.2353602035455
29.60682560456455 57.57683094495223
89.33433251106483 27.91584411806702
58.21014871806951 33.55387345570847
51.59031975302127 11.96479257607261
1.707123825917711 39.28042291387224
18.54807020173309 39.63223082543912
92.78867159244473 9.45522236549983
28.46689397572367 74.87511430017389
26.07826885684917 18.08746408290583
51.04868884966338 84.39901037904576
51.44141175144109 92.91083584580443
29.05561196812169 64.07303396196009
62.98144608619013 40.23574222273223
32.69021707602844 41.30454640167198
53.1168152313131 3.551163237395422
5.813368592494506 75.53142641836946
99.9110885605815 90.68345302553726
0.1255664462568178 8.825380364553054
1.779619962574052 73.1248582552348
9.791401678701771 44.43087036178032
39.58536766670716 36.6754089857728
25.81697270705814 7.153414282790715
4.687185678859588 36.69124615149278
73.65028309001383 34.85605577158836
10.4738260185649 28.70818386230343
25.70015196507047 28.74714695121489
23.18684332986926 81.14667827968975
79.49656416350868 55.58981714150514
3.215964962715417 0.8209587813270444
1.482484623531035 5.629439448215657
45.63157438931709 2.339857617865136
85.84764892559683 64.81916566017483
54.48409280580611 80.61532597273205
82.77675857801448 68.2379555018239
81.88481985342638 12.74769494019127
71.27228583991207 37.75984293237494
90.14768341904143 16.57706954057642
36.02140201833721 65.83021819877791
55.43369097275507 79.91440718260131
49.88312018665177 5.35696913314298
42.80049459491172 94.00866411780603
93.07863613023055 12.10183620144146
17.47727828810791 48.16098856129368
36.73986931924192 91.44318548644065
73.03379014131512 50.34841871398708
65.1467086680407 18.05020780536931
99.549051798774 9.774438576511066
78.37624900543128 78.28187794001609
67.96640602182222 31.9004588465854
94.41135306419663 56.01158105486083
23.04558181599352 73.563479794302
8.695619260823836 42.53113975808614
52.27178519179417 22.28964884414431
34.56610784988317 64.59535636806424
20.50902848066497 2.338360145927223
2.178268488095557 81.12320194720191
69.04125158582396 31.93421400216022
56.00966969445771 14.73785512975167
30.874398874402 96.20786428637709
77.72931328290288 95.61096005054029
80.79170770228401 49.35026844829124
57.01581795539834 50.63946935032285
4.430216614185469 46.06173562949388
97.20646361333323 6.127015944363917
46.30713265183505 4.106544363564391
11.40889089150486 1.32037023477448
84.96299310836976 91.82807325959615
38.05381197960719 16.242951781563
58.34252195472355 87.00263413554389
19.13581647673173 4.062031598883761
11.41745364203088 57.35458608776027
22.89250206615741 22.44172477204654
57.13674047442314 9.843380555612667
84.16378838571718 45.76071255586868
54.15396725988777 43.51318032041971
86.01733585862125 35.39743430964693
80.22173821462651 43.24143408496415
12.06953612512202 90.84110445669901
73.46369293534354 6.210770856540335
64.61585343489577 33.57106799208115
68.43601252845447 62.63753381400904
19.9708886236066 79.53263174154493
54.22194993143169 53.99140159302877
96.82171159217685 78.14270185061487
11.93170822549533 15.91558100942359
88.07904105858536 17.3739745893718
56.923764710623 77.78870003340141
20.74941075047974 24.79435571339836
72.57137928173398 64.05685768557521
21.84498973286407 43.00983716051652
4.479974341636132 28.66102695416834
73.69839585135479 69.5594913339424
69.58104256786761 16.48644814294488
24.77040676152367 0.3409805673179835
93.8211435690132 70.20590400715056
66.34162529816984 91.22751717964161
20.61097573370866 75.14242159517769
92.04026299856318 83.76917952300467
4.434401292771253 73.98191100799107
43.9242213237455 19.46274384430819
49.50074544580124 46.85852793568734
88.38933782642741 48.38968931550802
97.8024269887792 35.84114788214898
36.59224817803911 96.60562841109916
53.78218177630959 0.1092710418814759
8.982687459954334 97.45913493176505
12.23833621251189 50.83876963677119
96.77436690108219 27.54494401827934
43.36893536146667 72.89727565370576
41.71808115453845 7.175097701778669
62.95815478705647 93.27842501733129
34.26500209576538 69.17808436469676
9.891910081098729 38.00720969884016
7.689199885324894 60.21610963413696
58.61660125280752 45.69506335421266
5.188897501343 11.45657441541921
24.32828556340565 20.85603316861489
85.14946319442224 37.4128009616932
48.7798520950731 24.54204423445331
98.68118730118881 14.52867337265716
97.56095715109581 79.87207224594499
39.3614856752113 61.55121188484376
28.26680592798733 90.78721508412406
93.09341635896597 14.02561288866105
59.10192088332999 79.43975666999359
77.57983609212002 42.12022158110615
43.35158257750035 64.00187065703449
41.05739338364022 46.27239262096664
21.23986693990439 4.361756447748171
67.59626681746072 88.74479255911326
45.67641637891647 25.08088512751645
32.18919734522064 83.26725921161075
41.22095523707641 82.70951521984198
9.280117701160552 3.654105498796918
40.42061454720074 69.20367698434841
46.26723547587419 73.70720610076133
3.799477397669373 10.36856299463828
4.303009526433024 6.581351226877059
49.67198178804204 77.53977180565883
7.320296412927805 51.90840273081167
91.9993331479991 28.82511793160286
53.31830358707976 42.8162904115303
52.35206894335155 37.06417216769545
92.97977059381124 98.41626190067714
74.09226558046471 74.2545497943994
3.798638780394879 18.99072458299269
0.6125346854967835 22.84627670099302
82.77182903883538 60.53716627048475
81.42763386205299 55.51569403593868
66.83786907089191 59.36358496441826
16.20991647164848 13.16336149574657
16.93495463472736 92.76527637579713
98.37279297783412 7.958758201989847
65.55810601301158 97.39669787902486
94.45839632738051 25.50886347095028
97.2896235471424 50.57464650809054
73.42164808706052 73.42844961430843
83.80965188484733 17.94926554404848
55.81393903133591 69.58912572575663
59.74031799907209 19.55714453309539
9.278864721235353 9.474425386484745
93.36635056562749 1.24844720228955
16.79611262038849 82.03557936019244
7.260064896392021 76.95424780535227
84.08878740816797 16.00845979358964
60.51683707034582 72.66457939466092
55.22740718981718 94.92349815529569
95.6304016647407 88.1706240084456
51.1934401742868 75.11923417815767
19.21681617382691 31.81843053426775
59.51118139720899 72.16435736937981
2.047492513398339 71.99762451380219
30.2826845700801 67.3648065906888
69.61905380548623 81.55991413657412
65.41735889908971 11.30796270040668
44.75965053914146 84.34610145701102
79.01435183309285 64.93565452321492
76.33197534260127 66.77675476468286
59.05679710399379 70.15074667331791
30.18193338452932 25.20454244338179
61.49485205936538 46.47956975583099
15.37471645346371 1.335983135036006
82.05581001374163 84.88207633212977
70.44611150109839 55.25644514070384
79.48717872971618 96.95353519897407
19.54785433500335 67.4570987188325
26.56458372423698 85.80268827095243
55.05221070855766 99.13990656281277
86.98234181076282 37.34917895951437
64.6410036061562 66.35892911413443
33.09738388029746 16.50743511698669
28.33732682197303 51.05844097165033
85.85315216654936 70.43747655382282
84.6482278707701 21.16737374239044
62.63699083777778 1.918154666287355
80.28389798043987 6.401992747434525
3.311359961296709 25.627174065125
22.48807813326862 80.51207045606044
87.47136964197436 78.45192108433446
20.83791953061496 42.6421615086586
47.91903344681292 78.04844456922584
58.97460103601929 42.46185055739872
76.32833039944279 72.62677469636134
75.81981097817892 71.73348183172124
60.41494875434404 21.57965735092532
94.99031116868478 14.01235416238335
59.96212166064679 62.42291696986076
63.33320850991329 56.53162299696508
58.46272490925244 22.6471176266644
62.22772464838296 11.12834026240392
78.04140758419267 52.92594544209254
60.73421322370569 80.20187477127743
70.53078139549102 64.37814008127735
66.44210230841976 81.06715329986474
59.29072312551891 55.09707986323006
93.71196327302088 47.1758897997457
70.28603658184898 57.07803557340083
45.73912960693453 98.5237737760859
19.45801504526299 2.220269590307117
21.53647859002875 63.68722304850845
63.36432514082531 61.59259697569102
94.92072214905086 58.89380296679273
87.44509986808337 60.23650286618934
57.98399952962441 9.196579547789966
96.68288964518135 95.59784535271147
91.89923190805523 27.02650423133842
20.99185952369778 16.1152779698982
70.73391580892195 31.08063050828856
29.40226795282501 36.70369340584113
0.7132472123255815 39.76623040657334
90.03100708538092 17.63584327233409
9.546367614970919 61.02586891780413
84.73847145967682 70.3018598654386
15.46654802611096 17.80520421908651
82.02913847338915 26.03167801204529
14.75772881595306 37.80246244811195
7.121352325949906 53.07460236601545
46.70216885696906 92.07066548830916
76.01513677141034 95.37672576409064
0.2454549473318059 51.80409529820043
52.29731368178596 8.380618093375828
50.33662185163176 33.13913439251511
31.33804339572367 70.94932655488428
24.99401170647326 72.95346613447131
63.00885741311161 85.47351265523831
72.14295983485914 54.51480353660216
56.64448622265996 57.19962982643676
7.761613810542311 86.59999163209018
96.19314037342058 82.38891771982826
91.40885542482089 96.98952613003496
39.062483312476 87.06512523157942
78.58865580277603 90.38325833205798
57.3421868231824 22.7295030406147
34.58945829135673 1.540057643016433
43.46103833040051 57.2640434274736
2.680159907790686 90.10584523848988
44.23010528913514 37.48217318777818
10.01000848421582 64.65074794518259
69.44037817504396 46.68504879415588
92.50381839879026 56.85122989823105
87.91700293047036 85.44186843142278
50.05315341295086 63.35619415636677
16.58819012659758 8.372145310340722
87.24013927049393 66.53642664533194
45.44117084821797 60.35349508007893
28.73488397406077 88.92359105847306
72.76673018941941 18.73655417332538
95.46726695467984 33.59541737494236
64.10658689072362 55.69581522249951
31.61252210139721 28.80387404708444
31.33708086257975 3.473302281272834
54.22377531084515 13.62986757054867
2.965206117259166 96.64052806223144
75.30144740807 76.11861667072982
0.8218931934478113 14.58283730676759
53.50010976215785 79.1191724207647
45.11261880820074 56.08918542403914
11.76538112958216 10.94140793798227
10.91180348631167 23.68388847866937
83.26849088817447 62.60991542690538
79.77392982463613 3.663527945551557
16.56466867699936 78.08470742653803
40.41999679375263 10.79211385160519
6.872123693291693 30.20627958415055
81.7463683875411 33.34578506355977
1.845143184201377 30.35738799817814
56.92115647296967 13.09388142140618
87.76946170237045 57.34053531304733
82.52242922404434 59.49572295453776
42.56589836538456 85.03761209027924
54.6847080413369 89.72649781492083
38.26056433961634 43.27062492951296
17.95901240324648 81.66086322700916
23.10759087780301 26.32863482799542
47.82200137459961 27.31892093377855
11.42116697522337 62.9729752573345
71.90085501745317 4.938128203711003
86.42486186671788 43.94123571806737
19.16922909577287 48.97236092928068
8.69106024830544 96.50450127518957
89.25474929076134 15.96682205524701
9.257777680756353 22.65334199888332
78.12435875382839 87.64567349550188
98.08661916307437 38.66668570907218
13.57613118105996 18.22599249538559
40.96585719974578 48.21184881300456
18.7401087754074 11.73784560321653
73.24752909367986 83.09931951014876
13.17229661140724 52.71441870397112
75.52860928160169 21.08084553677693
78.68317199633353 47.52145994107438
80.46113070146366 90.66449813554669
0.8179386656393984 50.00727979603883
96.15225995465984 91.95737306376566
46.11385646108654 28.52717086719374
32.31296296117826 52.66428121870837
37.39778019887248 23.22323554021562
14.7432664385477 82.33908337955
82.72498654939542 70.14296444144398
85.78014019832048 52.42134604120371
25.31017778045742 58.58578576314228
42.87312707191911 5.932805811605931
56.23223493346892 76.12932020762926
39.65300575236883 13.86344646777296
30.6146483499186 6.29952692360768
35.85857596951131 25.5501374536151
40.63976406281451 32.66423803672124
49.51276278051232 92.90982624302789
93.59753716908895 71.26265144992168
78.19603526573115 27.00056572112754
92.20371787934133 66.749948659141
37.28632493484682 98.56118810680549
68.09325692469864 8.435799900459868
18.87316280917029 41.87061008695839
93.15292601866008 35.21792688092977
12.28366705416039 39.18665606488796
43.80623661575288 70.89543854331023
65.47425250185792 9.465078925194309
28.71455113608721 95.73458779709651
5.656344081317529 88.6123074554943
98.95134501130175 42.10919350120994
49.76321050387771 29.37328551648999
5.443134251227972 23.63960975901891
46.04143342457577 8.041249012351679
11.52459069543066 65.83339553337494
67.00667941481335 89.59770140387512
45.51535714660574 67.28096955191407
31.4003875443222 23.91414952532749
98.45309087723379 22.90146472567461
17.1764914389166 26.53561810697657
80.85128073572646 3.423370837152711
90.78929009822514 39.6671361258214
53.50062007968483 59.52454716736736
92.95899100202681 32.44649518994152
1.280912462346971 9.186029833437546
26.46598719868286 10.77320062042778
38.32251140232491 45.50192144992823
68.57284529360467 38.39231129849529
81.31945029615045 23.18107067753311
20.66003022202626 98.56575893812523
44.74440617270148 38.41993811544345
19.61777942422808 47.2076671893773
24.69949307503713 47.97549179235715
64.2221574369767 52.40493405310988
3.173881308170819 16.25109808366016
42.06550083022165 46.28257173663887
16.57438946034816 47.53726604423973
74.89828330477962 50.58540611274958
70.20269540978904 60.68034387932942
77.79279680461505 24.16552051362341
86.65729085896163 28.82662776115398
63.26674226766745 25.33136284718255
28.06552548218352 76.93492206893876
52.70817166573063 31.6682395441398
49.10396480735135 17.78271779812727
41.44470415021431 14.26750743238595
61.52286232724382 90.81891003668633
2.035370299720603 98.22160989410254
59.64294237116479 36.08445960495315
74.46151202709768 54.52168345135191
80.13770999371049 66.3561671944032
64.84739199307845 20.95445964213164
13.28962842677312 17.22807873192421
20.07898723337846 66.3775240473411
84.39465210833949 90.05232861704188
78.96777650370687 52.58212197285619
33.60194777568245 64.3567659748587
52.40106465412126 92.38603924613319
11.38806856178678 29.25399239166387
48.08438888826096 7.523865045837989
94.89159964044782 48.79130100585586
24.83079121425417 35.32839814378774
70.94230302520985 42.22117114816068
17.76920877901999 40.32101496677839
97.12027774214964 93.67022174983586
13.66237588716587 80.73081028633862
46.29717958076595 97.43809326073233
99.29034033841474 95.61266484300734
2.638556513317389 15.38539033499176
67.09082993562642 10.43529388736803
14.39754329621828 13.66884669225011
74.81041122051307 38.24274703753358
77.0712272685018 33.50032616501878
32.0044584736969 93.7068728026872
46.64129811768434 93.14783406633504
90.83812110856078 3.889512438867002
35.89243325205506 34.64676456908848
22.91595992328407 67.62480911375303
28.13137387757347 58.83481003748684
56.98397084601505 43.37051179099929
72.55892667087227 23.76751162830878
20.39425914704023 23.73077199325363
63.66057797075014 96.16238978855777
94.53454671646882 56.92908603850383
27.10363925160413 45.85148888276986
67.60271200016638 6.542848675997846
64.68790792566858 86.45038701643473
62.05352917752565 40.83952805226298
59.95628750493169 95.70591288303858
94.44578540491193 71.93526543527211
38.20608087441918 23.99813867258766
42.78697763349944 67.80486138689139
56.80925914712613 0.2736344803505363
51.3923516720242 13.50847064443178
34.24608530255992 47.42544336340423
11.16176662606275 50.81133564082872
40.59311992881452 38.60915009636525
21.80837087934431 96.75993367552145
26.92850686793896 96.27416576853351
35.41445792718835 5.564663342158126
87.82912757914369 50.21859078998781
12.37664084597977 7.254089880482033
87.47970153501755 24.06213103063081
86.12993367377516 16.36851961809065
98.01892971784743 67.71216141183159
46.16738383447279 76.91001459832644
82.48849445791018 4.912757678058212
30.84225531502191 26.0117188611616
59.46215325541578 56.17973196000558
72.64029555832019 86.69582796215205
12.3792239084848 27.62728446859332
38.88277684326742 77.21542098750722
99.66121908994357 53.5649182567538
13.74764173615245 66.06273996827099
47.66233259371461 84.84158001926926
66.39795801210592 50.54437517324333
23.82503685881409 43.77864639927453
72.25144097311696 40.88086289906654
64.46607998129723 35.28111300241288
76.58369463088302 19.35939973935956
54.79679791250893 81.60347873134097
39.15230844813555 42.65436454879919
60.06200513090701 17.70322164074335
67.52682917693447 76.59328720625678
71.18279078940434 7.984988765944426
19.77907420990585 35.78646903958919
99.46891002981151 62.41121873371511
70.97785890975214 90.24693919106801
1.643641605024253 31.6366684323268
21.60238489329167 28.7429652007149
25.77317661495205 78.65882879728275
77.69086693798961 26.04341465265248
4.84547383619621 60.20687896855785
92.99209101569444 78.70619827818578
21.80790707698491 91.80578446337157
71.48970969433157 62.3252102980022
10.10628427799782 92.91065066297382
95.27279661503329 49.77093670001261
99.08935763493683 92.42375596587699
30.27074369523172 98.01389509345248
76.06875349061731 26.84203564778273
77.31049771673008 78.17552309506284
8.417573866291802 39.6649349868899
54.27152344857549 94.47606073095503
94.50830870814401 90.84124516715468
19.43416486688975 94.70755899211726
66.45229860489241 95.7465945484486
96.16007176270192 73.28147308442333
32.46319496301282 99.74375377161242
72.56001377148615 10.49338035841922
39.48079487717801 22.71257100089269
12.46994191261996 22.78402686328909
30.122094112975 28.13641545681868
71.03138939064688 50.83110544548938
15.69942572422963 22.69389925082194
6.121761982220604 11.32869517642543
25.93691810456313 11.7979955099131
92.88369275457946 84.4361666121618
22.54411072684585 33.41011544913708
80.75621389463673 74.64094368691339
75.6308858208088 34.14049449082358
54.20046505040216 96.51212658809351
44.37015849447105 97.09069887860292
68.45170666677699 32.87280107718104
35.05940042571343 85.65813035021793
19.21473671274542 37.86199213992823
59.72558623023487 66.25343736878681
62.07351342888975 92.55930588722785
71.88393201307959 71.83764692382694
78.46255213884567 23.30459160160013
36.28343612861762 55.37679801769008
4.400231940732308 0.7734538637868443
91.87333268081974 32.69985585160527
24.48115447277931 31.45697289851899
94.31599697946253 68.17603549851491
50.37155843946078 21.22723118796133
32.05757926530809 16.81507556611275
5.066375698156026 80.85069466294239
44.70589380227783 16.15741813868631
88.91277550717922 62.61088423319084
32.83753516590106 17.56896491571447
89.62193190078621 0.3170546235899225
96.94720838727933 43.14624067918677
97.36515709477708 33.148393614006
61.70771216767535 57.97726688496764
5.607752849683411 96.17073818015366
5.092350950354985 30.60033021331023
21.89743355500994 60.84193863053089
13.04109842529787 48.0292267565819
60.90096273748752 0.8583358904229788
57.77555155992664 62.96052246276017
22.37595899158044 46.22050643661628
89.48422941988802 56.02202564712755
59.95189551537908 77.4380115920147
61.10016395327818 62.0963702655991
37.73920069143401 99.52241634530704
46.96788285391364 15.59024616504949
17.76790446595476 28.3635845603747
38.65192481825221 57.37660446812819
52.64708385667198 83.34162639605495
83.78038089623146 52.81435383325293
8.436643262563498 51.66669445692568
1.108533782512111 60.96732035085982
41.61714549479497 88.23884849498818
37.77029644190206 84.58940472423409
64.8345690513314 17.01045140585232
62.5218080841739 43.97700126312498
21.88353747307866 19.22140544794346
82.40391532950122 28.85392896342788
43.75642901611192 49.05308933884107
69.89437209000037 75.05513813758445
91.49853241864763 65.90646543390602
47.74617784417179 31.90273370416989
17.25493809022936 13.38667115521751
27.30725135419644 66.51166336773991
32.74760576026998 30.65186796770172
54.0986103841151 75.24878058650427
60.81004549557781 19.71209868728185
48.72605173718251 77.18290208103774
9.943337560276127 61.94782075094667
18.69628560125424 47.8406540920528
33.95993204342264 52.02189585475009
75.57386432256118 38.96252655410674
70.50221377020812 38.37102104480136
35.61784604437108 26.59711282817343
56.43626431645357 80.52187960580652
52.00190303152254 88.72688967347484
89.10510116965683 40.41169768691246
89.48945504910949 15.02946556331252
74.1988698135319 80.48283379272982
64.16779377006544 85.51297729011829
45.14220658758691 28.02194521854116
50.45029353585998 50.4547613912707
42.24085780234951 28.12730174402445
18.25784964715429 26.27037247781772
6.374826231345491 71.69825351516259
87.58039218393105 93.92445785098477
83.34073927380682 13.84497037089452
25.75897672298664 41.13443295111356
42.66939558136907 95.12942024664792
43.69010916385277 94.5153242374144
80.89890458762382 79.09575548821206
71.90895679254962 7.282001075017485
89.98289114331307 84.53023992639859
21.58162808339399 2.450855847099242
99.85406018070837 35.03655486776925
50.72830324542399 62.47995287748248
22.5148453177187 8.555412652660412
99.10109488588952 50.24719230141804
60.62882031119398 99.73578711878397
31.82953978250973 65.00402166987347
35.5030698470804 81.41011597368573
55.62634455690526 33.64483082610805
35.87127134271783 31.76474256478111
42.65611929751434 38.52505745917741
32.92022164334711 94.02467271169658
48.17360376878339 73.89211879225549
83.34256417509721 54.97087475640092
64.47895956716569 61.66990892987526
52.31319380640662 76.54815022910276
13.53873270535588 88.59555650676464
32.60610235885385 14.59133756101466
48.82799115857323 80.14361456102962
40.61169690534264 26.39224829429438
0.7456284559923245 40.78132725999523
12.71917814612492 81.06471905790364
79.71629659118109 0.805812788647278
28.29184628144857 84.99250670736124
23.01253995502041 37.87556971782173
90.04479960065208 64.49273936217908
47.15834233452787 32.81854534238498
55.98998943850049 16.84589702558439
66.75803102127422 24.35514987000617
48.72818325414513 67.69773804450338
9.780230656381613 15.35811492347425
53.66599377059697 56.21528216778114
78.0834472033973 51.87222371716687
28.61000728211019 35.86646961639172
45.43095271208046 99.54491870236274
0.8204268739891314 67.5961442018495
81.2735876975959 19.3379722782472
26.66342160571093 43.72243764653487
94.21960551472399 38.72133168870257
29.24582812354583 97.84330316215133
86.84187331523027 6.421705463083194
1.742980914796049 43.48676172729943
48.23076440578036 74.94903615141696
27.35454229518336 28.54447315215294
67.4916822568761 81.22052289226964
27.84350171368429 48.96688724532189
63.6018314792968 63.56608654917453
11.44528187002122 48.9170331678821
1.20700949641065 46.59137685549911
25.89054863942577 35.21440073191433
26.55908751307395 47.60637955324594
56.28054275981201 59.19719365075689
82.21435058230482 62.2646606445987
33.889004713808 13.31382709627802
49.35764850785787 98.0510626089748
24.12743122944977 49.71131909212282
85.99078707424337 5.941684253773881
87.6165250546029 32.63552739897536
51.77070709747965 52.34876859051597
11.60856951861252 91.81378932124228
69.29734225775664 44.76086879279718
71.40341224137663 20.90778937524665
70.93772074874718 56.22552664740495
92.07451527822802 54.77285151206879
83.07252337853133 18.78632411136588
68.13337861280897 25.61487981110481
66.61415262757387 79.18988265852948
88.48533572650834 21.3973862264303
54.50964923594184 37.25143026795146
38.33594010890427 19.08184381782737
70.20328036442918 85.3951018379519
50.7370599523455 56.8558383979091
53.42215007322603 86.08862268725758
93.00158870148951 42.69781535516546
96.87431720112217 48.4041465458272
59.75520957068094 14.72751978628536
70.1256732420495 50.17768078703944
50.42575923404141 9.542048578233311
9.779176847775304 98.86566190777781
38.75354116459511 88.09749379825357
85.70174247340046 49.54932056350052
61.61425765767141 26.05687855579298
80.91568268003203 93.42576792165301
75.96183312604416 69.88318613313544
25.27839411239241 70.07736784456894
95.40969027073369 56.14940441321624
3.070006577101867 46.96293053870121
49.26318860709118 32.98200244795459
84.38564731072309 63.10859075794743
83.32263190049687 34.62505049973794
25.99712546835491 49.36530538507488
98.66910909466057 53.19093534144622
44.36161871115724 10.45970474069187
98.10217812253903 49.85856160040088
3.413638957662084 31.5545189951842
91.1823064116988 64.22890348635676
53.19132990962802 20.63499348680167
54.06137790008307 4.066342263421748
34.40559085775033 40.16056423461799
26.07602218379298 56.51465423312392
96.42083752125788 84.63259661488144
67.74952963116233 58.62977307873649
18.62085739968375 72.23268343561219
10.52602471002511 29.75361128278352
14.21828125187165 3.90014247245202
52.11318232768394 74.45483520429896
24.22683561428919 58.56597453126207
25.02530425805606 16.4576171077835
35.9304011592488 48.84291273824887
10.26535656145652 90.08374462441682
67.24324132913011 48.87754574213598
27.37645722272714 94.43805371481028
54.42696008749417 50.09287678146547
65.3919396124875 57.00119157319565
32.06350720376111 32.60887111002899
48.08203450193669 71.01279575687346
41.00473063338394 44.50094131335065
5.903819284320727 16.37189044667483
90.15167433994461 35.66341475518688
23.31184972787941 17.70983139194118
92.79727746279347 18.33803033785693
90.28225430348664 14.38217643104043
18.75654490629895 70.29630079259239
34.49991319519103 23.01231912459541
62.95836468104984 59.36160777109316
93.46709185254662 53.60917282863731
8.234517152601141 77.18079538152203
98.34437176030605 2.464171615121356
78.20725502716475 99.24514282782405
38.74744007008722 90.80076246516367
25.36173104648901 21.1278196790997
49.76070374821604 33.99576716239739
8.688410837288789 25.48220007909077
12.54151450327758 88.60770714571079
74.30098948126214 64.61377037846181
54.69235090750885 35.47056353233852
37.22536966583369 4.81898276857075
96.72134054951066 20.14615818011056
7.561868190139645 44.35373541593539
89.15126144920819 17.02378091039528
90.05367900551086 13.29645326382661
85.93427069832252 91.44858830657947
43.16310371935474 82.9855481393837
92.53580592458042 47.17258918180465
65.97912100648506 41.47505959760799
86.57670072607907 68.53113746595082
0.2262756203049643 96.12510079179758
91.30993352587754 22.94890068016168
60.54444889685605 45.86115545781664
34.65118500199894 51.29456237243657
67.85599750143609 42.30549414470843
4.014837876341346 2.66501956930132
15.96994400101958 93.23127532584422
89.35573468374979 63.57194256065071
90.82179996560325 94.25060442716273
50.26522985327545 43.78884306595519
84.00750809107801 22.08124351041577
73.33406310336017 78.52719441807558
81.43562503538172 26.99450693066881
42.48131584794418 81.2815353967988
84.78728116312337 87.90932635942173
28.83376475554614 82.42986513011755
26.95578612596494 35.09755219819282
9.843814328748589 46.164497023775
5.938233930253921 97.20735907053493
0.5370668548547719 19.10571836002518
55.89138234951238 99.733494402104
63.97856010668021 88.15669461322103
54.02625144031033 99.26292411937331
17.85070376631318 68.34838193114615
45.27250479336257 50.64194285932838
38.63223313740145 10.3591665816355
91.93583558941749 94.28354518717387
38.83541664382683 16.999023794266
87.6856890695053 15.70052056497456
57.34474129806624 53.25893086561708
20.04047902212314 37.34716733865101
84.71972036236377 15.13767614740514
58.97554219634088 23.49271520603831
75.19321979423742 8.722399847440077
50.02136714516806 44.81398907811258
91.96368038366865 50.01322343740069
42.68336671892837 40.46081617908506
96.72680661962596 18.26535213540388
54.66440980944957 23.5028772264997
72.63425623587733 45.5507406486692
4.857533931505403 96.89503995239551
71.60165060266998 10.06765069960148
56.94581323831702 15.28777316015153
97.94054587303748 23.84088336726176
49.22132878791214 47.88911831189947
34.90975199031262 72.27738296783815
90.92287847022382 18.26311432213192
14.2520990922793 60.09736183667915
15.67379986927386 77.49470805658481
84.67422878776499 25.02005734843031
27.22626409958396 32.21974245313782
17.6236099490172 18.31830000374425
22.59785731194423 5.617534299508546
16.58970303762641 33.89661026613372
36.21999624845012 7.62868968741589
91.73723782865349 52.882028497432
2.049700450572225 96.10006853435591
70.56760236106881 45.0557331884539
39.37029564976827 18.80745115694988
90.43028250310466 66.14533691637629
4.053081936823519 8.444456144005654
12.6677094831265 70.59790249808502
49.54713223816452 80.90559518210222
98.21542298510053 81.47877905529259
88.28426875019099 66.4328118338279
72.29964089660976 73.63771679899381
78.80083222796972 15.23186325165577
81.41816726594655 38.08574025836307
76.31339347062271 53.25888394120443
68.29825440787997 83.23093238632745
39.99206947452303 71.96419305303486
13.31381813263373 50.89220810087382
69.15537754666776 1.920966503570691
63.78505748585427 36.15043858743607
91.47423282486992 49.10441874490624
17.3037381701634 51.36451472881919
6.001708911931529 22.65465121450273
88.4996705361395 15.07734214446542
93.14784137748863 75.59250029365678
29.01812280881078 90.00382615493767
27.95009540122029 96.5367480544467
63.42109190291385 43.41954377346768
77.10637608709642 87.88375255905716
84.66749287407627 0.5093641940892248
14.49493613165878 50.80553858864053
9.324239153562329 0.7097188309022493
87.9916281364987 37.43318271507272
65.73162113566487 33.62845127079421
81.63057026846666 49.82398161961944
50.33293829197838 97.59460583399544
94.45576622550119 33.88363814303209
22.59533169514561 21.41892137753896
7.171489275984317 69.73017647221556
41.12236023063411 5.400398234944513
55.87827650247674 2.911597637612084
93.12572345544183 21.68551931882141
19.93181491052425 15.89235534508151
99.68361785319819 78.0392786717982
92.5367245128014 49.04130960392401
64.57867640606578 14.12602179863898
71.47439107814871 45.73639099530741
6.898648856945342 2.141843420165141
28.09845720242764 69.09209777089853
95.23304657328214 43.98933553745708
51.69946720508623 85.23122808616675
63.97020767792851 92.89531379181602
69.68281397163743 43.18445754741073
75.84149250262109 47.79905525303019
0.9985496748562573 8.284572362964385
0.3614327566867174 87.26262589696721
18.41220087856615 10.68516497283005
6.526929418699019 9.684942987335747
31.75869385121356 81.56856060700147
44.24519756114572 29.46449148415783
27.02910602907071 30.36932628037004
27.60900183215283 68.2385111364804
76.63271976013223 25.9465185597833
96.1834000844254 96.45809672890759
1.670838176354679 32.77985252843437
7.880354397590075 15.91139492531313
44.46660943227796 43.24446259598106
97.45146485253466 40.78413428811331
18.43623443983569 95.13872581371463
66.03676771520129 1.776046095343758
38.80488434159963 84.29495799920016
74.72925765847204 75.15702967283153
1.95595014318514 76.22534815470532
83.52640878900978 26.8841735650882
1.738223659425782 40.26339371976529
61.44521419364592 76.30515456149764
52.49853853400325 87.91954398685573
22.89007794904787 3.792861741220948
61.93252557181478 59.0299657171926
59.54018013742085 88.89116100263365
23.58833668378641 81.981320698256
93.53794823077448 30.38854843561771
98.47627566457383 21.03050493329522
90.6813728337378 57.51980978393066
39.793443473648 77.56333975829757
38.39908887711017 98.61333491695463
42.90262388342808 52.99034521504252
47.90916459356183 45.37260225396682
15.47205336867664 96.33998667000176
66.32471119916536 85.77456293422708
55.07949434729368 73.50133545352331
61.60093510290944 42.40153566090471
47.36687124213672 25.40631136124792
30.21641729408493 52.89535425810553
96.19536200810791 34.38005087481
97.9631955415838 43.69658846731646
90.02833891445843 55.02540089403364
10.90100976879935 78.93699202572664
94.09102342279759 8.098058307148863
17.45270251664216 50.34776343440931
57.95829327756911 25.44306457178424
9.616274110789131 27.23547228939699
74.78245824764873 48.20240369598942
44.34160076598724 73.68876091446725
74.47701673203953 17.62742088552869
19.08069183981385 6.934199530681476
54.32729168496683 61.17613165100416
70.394098984408 20.64381510465283
27.24336662761454 97.33724462230522
32.52111875209499 60.56480201791961
44.4750337843833 57.62334883352727
24.5167309070973 92.88189456275185
22.33871645470088 72.94777363969378
46.59166443826773 42.9498911274647
94.99212769709415 76.84865297386835
65.9038103067942 40.38741781913682
48.98886851269618 51.67775160257425
39.47223618516002 64.47590883395539
57.86595289024736 77.7206519012001
27.62356762205484 74.18594986651726
94.38819465588689 41.51311028572134
54.22842781960842 92.49503808676582
77.85816663419126 94.55690135248146
55.99423103776589 43.80487296467281
45.82560685387401 84.13296900332716
91.15234662672866 16.11386923178598
82.4322097420179 50.46443137904737
71.78480435523886 66.07578581213735
12.09152728351972 94.62062030443238
51.12178817722607 63.50278804547006
34.655023358714 60.43586298586051
29.2708685360539 55.86171571736025
73.22558349524493 56.3601589463836
93.92435521817087 46.19321582978981
56.1723869206186 95.46584318399226
3.355021441488534 57.79443711828959
33.17490773730479 46.86394286760411
94.32193529525868 60.58700598549033
7.625165994576712 21.63601476581715
28.01440390742549 11.85531340591171
65.02568551534496 82.79765741004387
20.93458499328327 48.61411273346422
36.29040656720212 32.81390986406934
33.58989045310366 14.32775012274329
90.78313526128422 44.39069885111604
59.81252029908172 82.23541306012365
64.6696773581654 63.49482263905315
65.31869019647546 6.565035796022539
35.544866096631 22.72907860163986
3.30154128812686 79.60443855358859
97.94902723421671 42.63122719982435
74.03365173472105 24.80567287560379
95.85492614921522 32.52312950303658
16.25954119505575 87.95270813029487
92.06397271174822 63.68702741786144
16.84670239802015 59.1944628950011
13.57209788488572 40.60615544376468
55.4018877244263 82.4474300662948
96.6001303163533 16.42602642837825
22.33645429004794 94.70120798835974
82.78565947829696 17.73555996944286
23.07656645798837 49.34911943352198
52.95602712173054 65.65304578661018
40.58905106952317 57.11146794630861
37.82547448725283 94.94549371128228
96.92719333172762 77.0841883834818
79.29024921644591 27.01287788003131
30.44432688948823 60.93264625750622
4.444992002262537 40.55998525835525
79.04133263877569 75.43250779732728
54.96101183146826 3.475398533100141
34.11947709933151 16.22953561000045
94.8495375394146 69.78321822381301
19.85388573412061 34.69523498647613
27.36310031380675 46.88142926958677
89.44128217369003 23.03148729083413
95.60766038948863 99.58585392672066
32.7207826031428 6.357158116460182
97.33266387547418 68.46551002243785
56.2690370095923 34.38813767792214
44.46810162279081 17.27984401220909
91.07607602094812 92.37725357870458
20.0484454153218 1.324840160767833
16.44967536127952 32.08182384545747
98.31293600123554 68.79941597874347
47.48454043839848 99.00814370721976
50.556094886088 91.47264081693361
45.02275852274336 8.324012593284374
18.47982787750133 50.83299458414947
84.76511940828935 23.07878093299369
87.1549027050482 29.78545797160214
39.17997030108096 43.75633456387694
24.42002184642859 39.41633203589865
62.21282355210726 15.91980244860879
2.762687455356667 22.81042726681563
10.18333271503167 74.99208218253028
2.38682429513441 66.15624601591496
71.96541551659017 41.97479077225543
61.92650974293658 54.12575808750591
77.3966538938448 76.28354951718762
12.15726230758905 65.00488218411135
64.67051692335981 98.96752148967303
40.05067911410239 24.5386003992478
29.21324909258288 67.08784971042158
93.4141080673424 25.85870415410131
11.46529056804343 59.17728119641386
74.67363598303429 0.5104463505136955
87.07730932646216 35.42043773333747
97.03862393437198 54.58915093795167
60.9100425500316 58.69694943598817
51.69873844343297 41.34768758079618
51.89380200198715 65.48850320393461
73.24317695729971 22.87252485304969
11.20237232519379 33.35075207143259
81.81961725882681 68.37891343867011
23.75658203748137 62.63145449875164
30.31589689846417 55.70777981447681
83.32236484116298 69.16014200347695
17.35546624627413 58.24138517035066
55.4667183793817 57.49285579379598
83.40416030132208 95.40941109211811
63.79198298336596 54.60650215030869
64.61960509847133 54.04900796677425
17.437630403524 67.36528143663189
64.95447627198698 24.8756495069805
8.29758066467789 0.448952856442369
88.52180768967517 53.49303864215575
10.77906651486754 82.19981298898762
1.711550235845204 59.20577221022796
22.87738202921431 19.59109510756944
99.01394972612654 31.1421644672121
0.1703880592553885 95.04000421455909
44.76029278645736 51.67799468392217
38.6651628520565 29.46597737664797
26.35481959180914 42.777645060379
26.010118801374 72.76252807202992
20.56794821741914 67.46668794933809
32.87189235034432 54.7843044163602
62.03278672657159 55.22718663782931
67.03905172027278 5.652573277468844
31.89480677367407 2.535919819921725
21.49054792385191 8.369953619194822
87.97484925774293 18.47132140573773
64.48052136340027 28.36055255425804
14.66682430341788 49.60796682958516
66.99964905258358 55.28683476845218
60.53865007647308 3.671088171345587
50.85682723790712 29.69413754143668
15.19789413399198 92.6097313392727
81.62857717213767 70.09813986578094
97.93444789479824 21.99309672253692
82.38924821286646 8.886375643715253
1.891068858873985 85.66713443933754
17.60470028568666 29.4906671307328
79.43112132793922 38.70673320121548
95.14354945809117 11.81874817361395
88.61909355800543 87.13793940684435
56.31727407890606 29.95965525707295
66.64943145008627 58.35322119116751
86.13128684978217 9.218247268107513
28.40227025635953 79.73947080385433
22.28141636092293 50.03651650190735
2.115350145135733 6.421101840411856
62.34411749051488 80.95959679909156
88.10268552160117 2.73031163572292
60.75377734627358 8.318228075160146
31.28187328155413 94.39702876365608
76.7464867953945 14.52231662459224
30.72079252042058 71.89881456774397
23.64600680726411 47.62293665514586
73.27447862501491 76.01003805978478
90.69889089519137 6.02579472138263
11.83395201699339 40.27631281364852
69.55017536801434 39.94874668441661
23.19223354753087 7.671884559931105
45.22027284273389 30.05326676543946
1.904375047212137 75.08716329062565
88.53758140435015 23.622072708588
62.11949099116168 67.55507603970868
39.53938050669762 73.8022382866144
39.86817598685458 95.21858838778772
37.86581123601656 21.15947466583014
5.529316302946808 73.78808841120058
21.94073485157838 32.51320346000595
79.47239840434533 50.40153579165118
45.96135122023173 90.29306291608768
91.82469325298337 18.91908661892517
61.00766596681855 38.44629191763173
36.63287215723612 8.655356444842722
29.13692917572017 50.29346202751465
62.51953949705216 57.26634091682538
79.6320334165747 62.36708117941246
73.38989836842289 43.56097343269465
63.9066027815333 39.67259727415449
49.55431971140121 91.90068333952811
41.9713175960466 20.07079022939163
80.77977660612518 17.27832938361822
50.30983298693369 4.372361553982805
3.411045354164193 45.88765588876559
4.274905667782324 72.10390852298382
58.09579999115935 30.89845469653558
80.53021863322459 48.52020372492067
98.19148343733487 91.95017932887295
50.92521796440347 1.508345641522551
85.13338953835753 9.296909779198518
85.64445391801434 88.55832448501239
95.59132101894558 45.91964526623126
59.3319088252415 83.20603889924463
69.42069481980984 70.37597533635861
19.06209202326023 66.59521429941603
42.05261734418873 34.94719703993149
92.71356082966696 88.69602571055714
1.213953239058311 0.9453248822979179
26.85517363211453 64.8292161785014
20.0426652451985 81.82222408424006
45.39904267795713 16.86106800974837
24.67182011794955 81.93333572868674
54.86908253272586 38.16558523835511
34.16895929881103 29.56635847054947
25.7149868263489 22.22630675777194
31.11676277628927 27.90235083095041
15.98779526794038 70.98947050664466
81.86753426293922 74.73134858124286
54.65335945221504 72.52502337907717
36.21257400856027 15.74377358327523
74.27058905186891 40.34778303304928
10.90724179124409 54.55751605067891
87.42318279293355 97.96545196204683
60.09271882697551 10.9622044870209
9.871792103799439 80.58881958890588
73.41469628912387 58.9288824546583
9.324911482948016 53.62082725772874
92.44286859712741 95.19788857603814
25.54834030415262 87.67561519182703
24.94159661315602 49.01929095384931
76.23147689074737 78.06296562709952
86.69793428892015 88.17621641477632
85.89510390702493 61.80459316501598
35.2811498221463 86.64610773698955
63.21212721372867 2.820651981656515
23.19399267022438 1.474695490571822
30.77650409041156 14.30276905144612
63.9415106321506 15.03918207919439
64.19516044359446 72.06961967731729
74.31938306503346 83.27204603403415
93.75976398034486 3.044206264893677
58.16957607207761 76.73025001333392
58.81627535881735 86.05438510747851
52.94153331759932 36.2171043931974
35.10209921366646 83.49347022906463
96.29589485961797 1.499777490437121
60.08925994615815 53.2924962674824
45.13476847742898 88.93016676440132
25.48753689485812 92.54942937707173
88.68828322611117 32.67426363274822
58.59446128377596 71.87249876784533
28.39863978669761 66.27896178802671
94.77973374804544 8.933645362058872
61.85665778686501 34.43076222964809
78.09978698376959 65.51266978918954
66.15394556728938 43.68583138263084
47.28661312666927 2.762241619931639
36.88402045878428 31.95999901046118
17.38518810515217 56.38112458533374
7.03548180998647 85.79974892821765
95.35571302552874 60.99781314459235
52.16249241874246 5.158478100531839
11.1025413996383 69.49634134791329
30.45761699975822 83.01627833772834
66.00648657410585 80.04161371939016
98.3802275829311 65.93109000632681
94.62449975760811 18.28204578908347
23.90635764297733 6.786810697343141
42.94578022362931 15.76694480307979
99.38449531449106 84.29864731258013
86.1074162094307 50.71520135516197
13.13169724403526 60.07671400757425
77.49468966397112 70.99621165063334
24.06929979661623 37.49379862219902
62.73779187398964 69.67136531437195
86.14593105005699 80.07674713077259
21.54510145017582 11.32986206117629
28.30198829104172 43.2992785554121
81.77382892769521 76.50721015297661
27.43911928302983 58.06794340522748
36.10565364712917 24.51888722538943
96.6658523932914 70.18285346218619
97.85399621723144 20.11459745398464
78.33758291020239 13.04717477607215
58.90588812785231 89.80854964895178
83.61840051258675 56.03198342109432
32.38195937618891 10.26634879413497
78.12329394743273 22.30184469669609
11.7128428105908 5.193855900308599
40.92952987572323 30.45592630821095
1.453561073043943 15.48237565404027
57.10277631627254 10.84056990006356
16.04067826918342 99.16267856461153
59.85566877865642 86.03569170824062
90.70732293790815 55.78255923796997
17.20777389545315 0.6281176369631601
67.37494083992127 19.78452142206965
67.58954535587051 9.457382867721719
58.74399446396893 19.40440661931908
57.75700153512803 1.850440278091705
62.26283361387743 91.54564167139985
12.97589399914771 42.26547291895036
71.17539380515821 3.25894418898219
2.973168192070565 60.58213150186367
64.99013765294814 68.2782493676925
74.73633277004753 71.62418345433254
66.20817416399188 48.39625774239683
16.17729873168573 26.88371081961989
70.77318594900422 69.13556991922108
58.0253179723284 52.46927753097818
65.00194968006959 53.11919998205654
66.21303283519779 34.55283295446849
1.089044739047714 3.011334501873948
22.98814256337409 53.20006141009319
37.04115652490254 75.45338161805284
3.674430648342075 91.72731292642065
43.32013133385542 85.73807027791528
43.82287856724029 1.826937689810863
98.82075374331657 77.3020714852255
0.944896042709454 16.37238329422608
22.75487210152697 35.18895948945834
59.87411629608292 58.30060361498011
60.64676721768272 35.78366817214956
9.863779010072767 85.83947635326639
15.85664768278327 61.05504170817983
47.52921320741017 35.68090580926676
52.03189123501753 73.40504170116884
98.38228644759113 95.09113030581491
77.51074520297553 72.64750887445047
48.17245152912366 23.57575171856919
27.02714292153916 17.59796706541912
50.1399664240128 61.58177100420175
0.05287180286922263 50.68865577893293
64.75305174498062 38.01351081147948
45.79604260133487 15.85056847621674
57.59415362665099 46.0632980427398
29.30971138452821 91.07429997257493
2.912384790479774 55.70291028260257
49.73512182066395 65.1366657889692
90.35338292712173 21.40150997898689
34.39866501429092 10.34818208574462
88.72089718108867 39.39294709979153
51.55536739500646 60.48380513474599
77.3753414202202 97.66850367607975
73.23597896971421 40.62371916763871
52.57024683681654 64.64771382643187
27.77005120609464 40.60478426935816
83.87094842545527 57.07954920416228
66.47064375879435 6.640778331752211
0.3489879175673186 5.773624643535862
99.65762561207961 75.07114440191471
7.533261309504026 46.21997252121277
81.11130436622555 65.80654233012385
6.349112521575175 62.61731337281049
74.14753795358499 15.40284691718406
60.97658000822143 94.0978805527281
76.93785921311301 71.80860998460918
43.03750347996941 1.058026896259692
47.83601227140282 57.57906657003307
97.35330071147632 22.9400389076552
87.72293920828545 25.08973224879324
68.24242863058137 67.7071657933779
99.9283253634548 41.41161656921157
62.55385513714502 63.70555458812649
29.93679402495988 49.5973287195918
8.671462428722879 44.39670514723145
38.44298056706872 76.38400044457323
83.58365724423901 24.97633648711359
13.07709127431701 58.25682292834703
74.27260705227943 62.47552658081077
62.70401844124515 68.50701009542639
38.04957963139803 48.34035276883603
51.44967519511852 77.2137382565739
72.36849121461927 60.31698583276692
73.47843701000868 20.90210421562658
25.73290714605498 57.47705249860991
76.91118067947583 3.287691494964647
17.32153506989178 17.28364915323908
41.54739905293236 22.18051535247358
34.5533531412533 97.61966644042562
44.4005870909886 85.4209628695186
54.56552852378192 39.13621172757357
86.04688003140012 99.2930129637117
56.07989692630781 50.60440104758089
84.44876215131144 8.456304345835997
4.948927484396384 81.89534834109443
91.24931103045397 7.882322429754785
99.32993920494827 98.8336640362978
25.61745351723235 83.89155120348927
94.72262493014449 19.28069804547344
25.2937888477573 54.88207131772743
7.230939133441272 35.55235367489503
14.39125646926392 17.540949002452
67.06202112469761 8.556033177436383
44.86181651198141 1.572427638290815
44.2400331186506 14.37837193392518
58.74953838098264 0.3472528086139869
13.93075680934293 39.72461857767479
7.7548905538379 40.5189553523067
99.74401634166352 4.866001920546075
6.181305629284881 0.07700597358648507
17.28871456883654 87.52705284575072
43.44463968996202 79.65046561225697
1.870376919340956 4.698157102489501
41.00332088412418 37.62793418964755
32.8710349492397 65.25044338335104
31.00374192663615 93.35815023745934
6.504025112158121 93.30939414994691
32.28182883607334 5.383116029616187
81.39871982049245 97.34556781452557
89.88076093574111 99.25822198979893
4.923129885951111 26.67000944631845
47.89940496700984 86.64444948499603
86.78790002809514 87.03446387429872
29.69227444706051 4.415722069245625
98.67443965938159 5.042421058476154
61.69295836836512 31.69236546556167
46.0620875232488 71.38507378604747
61.34110637476808 72.11031361600185
38.91826370430625 58.38275535569172
73.84024881520274 28.57369152389906
80.62959542943251 46.74087686190249
15.2444764775275 54.5477754684263
76.85351496671856 37.55704553832114
69.64096709746977 66.4242457608474
68.36736793509918 45.38570667503554
39.65098426682452 2.926959859027399
80.51637837343509 25.08707664755536
21.74430979836963 25.02160108637785
11.14097904523243 16.66854387398553
66.14413392070652 78.1870229210552
47.60511751479434 92.71477931426355
95.93551680876571 89.13440036144044
6.184141718213136 2.989562563939566
78.51707653508113 50.73967965511066
83.29079651895121 80.41277781491347
59.92426310379484 84.09330304241892
32.8315232899806 11.28755346358193
13.38410077067181 13.38070793847742
93.27124281960812 23.82703712066107
25.43986803619487 51.10248740306628
6.573015039061176 21.66775611641767
95.64028244693756 25.64471202403937
70.86194236373653 84.57522180487828
90.17464600413406 78.30838017944656
52.76957657828345 71.64362757649677
66.71673825010242 38.58191633653317
67.85706510626234 0.4542718954445758
39.67747092760239 29.41378892806521
79.22009117052235 39.74212005214299
77.98702978152824 30.72898151607761
19.94081446706309 32.70393030127463
22.36361130488664 81.74938539532354
97.57549967129985 36.87663179438277
24.83103547809472 44.15025264026016
43.42585765633786 77.39900406005864
82.73627857695045 88.77452078042185
88.97868204296402 64.49300548144637
53.07780528831031 68.63418993704546
36.35236391503373 82.1084318154353
81.34131050132638 9.040752152264623
49.68430296355383 11.30237807542817
35.28196637541132 39.57006436754969
28.64560025976356 4.426233232929691
58.66609791933684 8.23090044628907
47.06232457087017 4.841020685987496
21.79422525902631 65.85710729750694
50.17337786009454 74.75372202883389
2.542961709218446 45.23393707052058
52.80359862878712 85.17584052065651
37.81255328111505 28.9924302376614
82.77155684947361 10.83452521779417
55.0984474558858 15.27365834740834
70.72854141440639 21.66320726490298
28.20443056913861 9.937929280883784
6.918099211866697 60.94449042626918
99.42110397331975 80.21377073134046
65.66572271065915 70.42503043525485
90.34019420187859 76.00023019819209
25.95049098833478 86.67356394489845
91.48966919746825 93.34677711627982
9.979692298223982 11.53871478237474
55.04908935042344 5.636928712326395
28.28981350769692 32.1145569355794
4.723941931227303 83.97103153955787
14.46153035412849 65.14748759471154
63.84073278672187 38.70087469589448
21.80276122511964 84.52607718445348
28.6506833487319 48.23228888482783
58.46820898333238 24.47900789036322
20.24509454742028 95.35113844075671
69.34418504288139 75.98944824490412
14.18574153343915 54.5395913614615
20.94388776515342 91.08580103961765
25.90018200143971 53.15781049203492
31.16758914693336 34.51612857219296
35.78411711663297 21.69348755240253
36.29283982615069 63.94440464364761
43.47801570231142 69.8871643972701
68.47481635733004 46.32665117015662
14.60647613209391 95.69571540813904
12.8549677896927 30.50380765204218
3.732729257851264 84.42993987573335
6.010752783398494 47.37655970428776
51.76775105498653 62.69363685670374
77.61818074884417 27.89694323166874
80.62374769654566 8.202785983880331
19.35481229557965 69.35738107778569
95.8552091634579 3.361011980336054
16.78763587142709 68.28610221252885
20.22049158831697 85.40205348020466
84.78779825786323 92.89742107817295
6.784538146673688 5.058938598307019
31.91644134277379 70.02686961415144
24.01985809516434 44.84081063350065
35.04534744484117 52.2195597122712
51.33565382092495 96.07665219388218
33.12741885648546 29.57675165934712
68.22496903248555 87.86330679618283
56.21603920180958 93.39580887350613
72.55932626353939 57.18402564284769
48.86276081101948 28.91096756901458
97.13552393230609 72.87461645756638
84.60195435730533 41.17971216146774
76.86777017024411 94.92898374377395
96.44395418243343 33.3204621652675
50.99482335712947 54.15536174432865
52.52017386756955 14.75760261963736
55.17084105576769 98.04760326667117
93.90101617417162 35.96711779777993
24.06880576917576 90.07427404899836
88.95154794853259 18.02839242184056
6.957673386705947 75.32360256175839
85.41033387875777 59.54433310846952
34.58289788472883 8.408853078186
7.163161986325646 41.4455140212454
25.14211684947513 20.10124725834092
82.84205783599019 31.67647335016
19.34755095829506 13.82148913917294
21.45925250234716 75.91449388133708
58.28323740530202 59.71750671391297
70.22522916942597 48.30101034088548
15.27717645187049 26.34228548566987
3.919385124882719 82.35363381350352
10.0076248576219 78.38217563308227
8.899971923005737 34.96531473399514
55.19250864333514 95.97425575241981
93.81087474918152 67.31643044904499
92.40417313228193 25.30219389411613
27.04232581777566 59.08800041153601
46.91818827385948 68.37913644783833
54.71131338505433 49.03902929275761
74.51744904548063 32.32307909785663
50.82089450406175 45.53457582616651
41.29817952450962 4.377003118862204
74.54417942795523 39.29880485744468
74.27691553908323 70.53847186629183
55.9500005684288 17.89371022283795
66.82704879267845 99.99398673766667
3.246762083895554 19.95912642337263
21.06600902385525 61.64293610773571
62.94287739120156 70.73167463534048
59.203080060559 39.28725892755343
42.30892329591735 49.90381464259428
10.35941874921902 1.014954877397978
72.98628770165034 19.89403399192867
52.52031336999656 33.4571374108361
50.41446761242523 94.49143537221501
14.70091002483825 18.59210169002585
41.91714561192602 87.14973188667143
73.72787467875389 5.27068847628989
39.97195416806174 39.75255505663822
81.8190334827251 29.80563096550792
11.08977456263709 0.2678159178830069
24.80684407674467 57.72922198493745
57.23203873790523 30.35661843746091
34.39986525269117 63.39882626129198
28.46763093418117 33.96949129974681
87.05004317312563 3.045756639045419
26.69558092764582 60.09682354554013
37.29804847200624 19.35056353593962
32.80730221753932 96.86252552763253
90.65600937525309 0.04234488670870899
92.4032085238093 68.65009853371598
96.15274624118234 11.37258187720856
89.75703005027569 5.293736758972299
31.59830206919413 26.81508347916991
37.64414409960866 88.36292794647028
33.50209226357509 3.491902485628964
77.08013456273768 59.63906929318898
83.58976055032322 81.40657649401592
65.67695359365966 66.28127058561147
9.239693998710536 41.63405807131815
71.42024654318413 67.09443237174737
77.95885403101718 70.20977443787405
9.58865391320874 63.66850062659236
22.98104722066807 12.56996350915197
95.58088101417114 18.48197554269582
30.21595617326876 50.65881320834327
57.74489137673373 0.8108401731949094
38.31286440353468 68.95833594342191
69.29646264271901 3.982427437521418
90.38210671911807 68.97589760818549
70.13661694771812 19.59871598452427
98.00618698650655 34.80916361520716
38.95443785004412 28.56475534916755
45.46387127569074 85.17091039288454
69.85260534710231 56.12226149829662
89.32142593610348 69.15984079693472
73.77143373331796 79.50642013005223
55.90247454726427 3.979338733532676
45.25523281201446 39.34567254788395
90.44475374039112 38.58515629322323
20.12096021353853 7.131359425167258
46.63668343978758 24.74419501463173
0.8711164466979748 76.71653963388268
91.18356230750381 40.73047837503679
58.0652188301154 58.65066678445239
90.54756197029042 81.28506308668612
8.655228452180308 83.22696106316189
47.83924348463771 76.98740879000847
99.96109620210609 64.48730569570199
66.38723036712054 67.18646112530359
81.18269619878401 80.05405844404709
62.43529875251907 47.11690782176684
21.17221539499078 44.78103166802441
86.98211064950075 58.08305100636299
97.02714642768206 38.95349551319235
12.43231243148095 26.55322558489185
94.01838977163197 32.14087453577341
39.93384695212301 20.62835762248261
79.47445622514917 1.815829584606819
27.42219208115801 60.8555499655551
79.84806220492111 15.4281157278429
23.78052321696154 74.2892538222537
98.85274036605934 18.21214245073983
44.94260347136241 5.408536184490071
18.047545145179 1.134640829577778
94.43092371534826 7.005749290965009
41.08938246912236 92.7924299251949
90.62910059562812 72.66505189257236
41.23787581315468 63.79306440221733
31.89178006899328 21.80191111410384
19.96459420789541 68.42853587474666
13.82730036362923 15.47403191895487
93.04879670891397 94.34600154438355
16.00241215862334 44.74804335137972
10.3599148451927 83.96033310230142
15.73616607003497 24.54375857947137
69.84356204441841 93.08887060587912
69.99962214994436 25.12088663026141
50.58154589683606 69.89008670872873
41.63145536451555 26.16881584158447
71.11392050179209 65.2444015968745
49.26467459500655 88.21011047161254
29.93668826938162 93.1182024395174
13.68031625273437 81.89713351243665
10.44641894964323 65.65196717867006
53.39689123393098 90.94262616124826
63.79023840634793 37.76022984870645
91.28699561865483 19.7982367201854
43.45832669203213 31.17040853662805
4.806113540142009 10.44983074827142
11.61931454628874 93.72858367058313
25.17591292680473 76.85364512408393
36.06363332724033 12.96368130084131
23.44174283541812 93.23381302598044
66.15147834561371 22.30038474603498
33.22130643610851 85.62957970791302
93.45850024247032 90.70545807288136
70.03089416804795 22.41236872131412
56.76868534411351 75.07666905435187
69.84656439718258 90.48139814767005
78.59924163232489 96.2704110154009
6.965161266707915 50.10124890624482
68.25248905548688 3.721165828195918
2.608298794704781 7.368836790801004
13.23188512348042 92.74891311955793
40.51581711310997 22.45064910596906
4.97275299239885 5.677864524061504
91.44266181201237 26.03282524860776
10.99935444340026 5.984658036725701
18.32511764615582 44.59835439652134
69.04317378901195 96.08511539706859
57.84843016260555 87.92976413051298
43.58076606721848 2.850054684911059
83.81603215497238 60.91209255163206
64.96835130939277 65.35498488410425
44.00422283060384 63.14046519556889
13.11803293775346 12.28777203905619
56.75925277590777 87.91653639347476
89.62978687799043 86.63207098147151
53.91741423961742 73.16740200155573
83.64850782232608 20.95188849677519
88.65294254169009 61.63449654968369
64.59143975197227 19.89251878784244
23.26701437730723 10.66398118225033
47.68315588396582 1.774459147116079
74.24158854132371 61.35869952775739
76.91807026597928 88.95515041684702
90.86970243853118 26.91520049877571
36.82056767961851 97.59338127453096
39.03300374437941 93.71754235118486
82.9027685547956 76.62970780278935
33.97113623831133 54.9590061313844
33.97602020358752 9.353002725027993
76.87464035829389 75.30361677775137
55.17527111334017 9.903044285498265
83.60279348718595 0.7266126244830373
48.48691656325281 94.3823916758878
88.63320682770828 65.45081759719173
59.88231235770644 91.74952934826362
50.75004937363087 57.8526553301109
14.83386051008906 70.88247497524661
50.50641049818806 92.44866000978304
54.31805070318966 66.79386992374523
17.22385878018392 23.4513340584499
98.11954470368966 93.03208200550195
80.86120440827675 88.58861521238387
54.12226547120339 6.196651472205033
40.70974721448022 29.36415973677555
61.14394757851797 71.00926346553548
75.80230793783775 49.9866272878519
70.4466937254508 83.57054008233672
12.55573416710881 59.17128925671089
26.00712528605468 30.40386445299513
80.60341815176653 70.18355952293093
27.58517149020866 35.98494569990675
6.833000153487148 7.89952340483531
16.30129467023674 58.25988555736458
91.74962158875685 80.00356230567974
48.11928605679487 0.7546373195519357
47.64814498399532 70.19891387047497
83.79341873409288 33.63260631400496
39.08016203833885 97.86861329075927
65.02016404856938 78.00984347407963
45.56430464852793 95.70113496583971
26.01243364562027 89.39709625947917
52.98754101860111 62.75559029955438
92.03140477136493 89.61743822048523
91.65383528412212 30.8659216438806
54.01275280285547 36.31340071248211
45.44148202824417 96.75929908920621
98.1280467505332 15.48618379575882
96.52657368745621 2.608067991352456
4.770363931924996 95.62013347447974
66.99451299901497 47.83800760694768
23.92770520692113 68.39005934594937
6.329995206464735 52.1068003061891
74.89548755004276 28.64467401773812
25.83080760032962 19.27186708952414
83.08134259495277 15.8098112118183
22.81645484600043 43.40350469081285
9.162415317193142 38.84332310789704
98.73007114504375 16.38458552522576
39.69171397855464 38.743870920702
0.8664189515423052 91.2374184706987
26.60013531158017 31.33699223977927
29.17823285117126 93.89554831645734
69.20161840676175 29.97883929909437
40.42952915146397 91.20395463099248
54.96600113080375 21.64556692002449
45.18368412108507 61.34483167273484
31.14471427584088 42.11562490663441
9.720594419328979 58.34117587206813
94.01976893262088 14.51230853905873
82.44210938093146 83.96065277218099
17.52182767744561 77.60165658686594
51.49461460076579 25.37615719362526
12.68104454191021 93.61659492804476
64.21369528394284 25.6834659700178
18.4116422990823 2.090232797209769
47.75406404872479 5.665748234972622
89.37650550911027 1.375633307556103
31.44263250550999 82.60946623177054
78.77395413716498 54.78855978950103
49.07150134358644 72.32453452320226
46.50221020279165 16.56107878472906
68.96499857330295 18.29221572972636
93.13010028038418 13.02232466031631
74.2079408934957 87.96763515524174
31.05000654797654 90.65922729945792
90.73306791291714 71.62157643225366
23.42088079984817 31.48526125781304
40.8154318388108 74.8767655061443
51.88507084107553 40.23014733049278
42.57561101398106 99.28262905675885
33.51295385449469 94.83011052588374
28.16707679641825 46.1452511045084
95.57851337621602 66.5166075977765
55.87405148080626 35.46692545481622
32.19692216597284 55.65116188227198
99.01329591790659 74.10028037329374
55.06241383564285 48.01719616725303
67.47868603453553 66.98849347382783
54.21033745093481 12.57289776429189
22.76142293072926 56.14658309511857
83.83660860949489 23.14111547731545
1.332211174570018 62.01245120889063
61.14031201163487 64.93048226883377
37.86665232065874 67.97508850002042
45.32081454398764 74.23084017375736
34.19771833127577 86.17271462221012
40.1268278712737 44.17609321700404
53.71140173626625 29.06675434774013
6.659766670761706 96.42839751965278
12.51824504483861 57.33918299538337
16.39945289006828 65.72863898066817
96.51927233366581 21.14661893048779
67.06581207250348 80.20390144637044
20.52072874996351 5.237797374871406
87.53289112936605 71.34302827105905
4.881911385509716 12.48301418088423
32.49173773173555 74.19626743260227
80.60881805952775 10.93855029685606
4.118371050628573 52.30988764965063
12.14017318502134 46.15871787618256
23.4208140312058 14.72078240850787
5.483472406173597 0.9347132344996232
59.3090413753869 12.72169543374171
37.60105488028353 96.70844493067383
3.031656455784199 99.77542868807049
81.58704278501104 36.95448491719964
42.63216443422194 25.87986437372637
15.12264514701022 99.53074704592682
73.92444429027383 82.27576121852144
20.33774984336735 45.46084923056847
38.61222110843178 14.17544155988988
94.83615857689436 78.94968549407989
5.367925166808615 45.69114504450212
52.53324152032076 59.97506295234516
10.22743204682631 39.02055222719812
15.32109642469599 88.42542146112673
64.79773218396731 12.2164148897664
74.27648779484268 22.91277940595842
95.62946856061752 9.664553323446869
26.99856193264525 72.5711572584153
91.4858983288273 50.99310459264996
85.65087812636236 60.64478084793433
89.5233585831686 74.19171928920633
51.34102047613815 6.886711720086197
81.09696637183006 82.79307455737406
63.68392422190909 95.07263671565747
30.02655853010308 59.25300763066267
90.11090679418125 48.12351254229564
84.35586538909361 1.522538149398827
87.02899991715339 96.10456003918975
61.09585033161922 54.76100337374049
3.857494981061985 97.09414577678996
1.315821474303384 65.83471380942665
69.18688157454221 8.338504149226933
92.89286949005803 17.24873401270566
4.53281652249935 54.31428689484769
50.47025016643823 20.21961796098813
90.40139557227933 29.8325971813628
51.39633360772046 9.972592705955915
59.67686084514187 67.37252623763686
46.78839658062518 90.97203889185914
51.31785355947481 97.13039872048105
17.92455547751303 92.31855640371623
88.40669164175718 11.73285105412407
7.923042856677724 2.356549272774679
8.488663064174744 17.88033027132932
10.67255019655838 32.40243646849895
79.05614348185945 30.77242266145587
36.98477029907172 83.85316754589614
5.977607197400375 81.44430182988013
9.40363661569725 95.64207002297223
49.12017320063453 68.65766875445303
59.63243319736093 49.55535504716697
2.325829053757073 74.02613931947968
70.60750224227515 91.20584520979425
85.05632341322985 85.76758949186882
1.43525961519359 79.38576644309133
58.84472014441372 67.96668856216236
11.02810369067126 52.69088581885048
69.42406564451248 91.40206581512606
90.39120329044304 27.93940197173164
30.68857651948419 15.37268848710111
81.50083583981247 24.28214182941144
50.53332085604194 90.57512989679211
1.760926981652741 42.40214070773046
86.79641208461483 0.08939810893769562
54.59253762731669 46.2969540149014
45.19652966334969 29.03538853976407
47.40632903404916 47.41585154234293
23.70822277426246 87.33525291121417
76.89849516754806 73.49658068661989
21.9977735333784 70.4424697578136
77.43240973967909 74.42531879429477
77.9901391080942 45.79652597676616
42.15680505303804 35.85794212166739
75.98324085179459 57.2121404217218
91.18441048046839 83.08532861921965
97.69691982579333 78.80160698171014
78.09758218083206 33.38795276230974
52.65987540665758 41.01762225053806
99.84279078275576 54.62455143981953
85.00995196589065 96.72922297509756
78.89011734363709 59.75183489713422
42.10486882153787 37.59179237178166
9.320860391708614 70.2643457023531
46.35641483756375 47.68105490420913
77.76881468683933 7.515752399108117
99.06700361285304 91.3143104889416
86.65197734287163 48.83167539244678
65.12214368899458 22.00972352835498
27.03593679092061 39.8010011805632
25.92330155278761 62.12056179582182
0.9885889723142812 37.53265654898505
92.46141388035069 45.32106972711411
63.56573154333088 19.58336729796995
87.71674676826852 20.7545181173384
28.08753091268489 50.01354052932005
38.52419971411547 56.28715799008197
57.23047409224933 41.17984824430535
18.60755297935837 94.06598815598467
46.37234625210136 37.49634360853852
41.65096610055161 80.64784189116591
48.82084249330578 5.50459936539661
94.77182920980337 46.61206286831489
33.63309901301355 92.44144103115185
54.05629774708463 74.16173460634876
20.09796233374326 25.62790403072351
84.85874636849447 18.15182530901958
31.76940017747701 30.77555121687696
26.62157529676882 25.28898599105701
50.43399574569769 10.55677445053939
9.103403130078023 92.96323491610185
1.623934756896963 19.07424896732609
46.82680862755142 59.10003964016796
25.50939975351009 47.2771502211376
16.75806625178387 75.93197865281418
11.75305819976515 63.97801329261884
36.40601979133042 27.25767710459815
55.02466876047986 17.3803956394696
81.47155001953782 59.11933776989206
34.36807103615439 15.17952962328178
94.67779323962172 50.70658169999523
79.26974716191334 80.40086870171746
7.103264520875589 45.28896169834823
36.00751607940513 36.78479445664175
27.5527748646746 91.58668446781721
62.89525996153868 39.17871240383953
18.9986628003575 83.64557376201827
38.36889527950905 11.36878342287451
62.26173920226714 26.90811234186324
76.51607496221511 13.48778792264915
1.106994015092186 72.38814725947329
68.88709472297234 58.87085785888838
68.59882049226738 66.65811412422624
44.40636388274393 64.15001505832062
39.41754828124543 55.65661273734707
29.04802978533115 53.04675036029309
65.66360175281535 26.89164496551026
39.88156448814873 1.885841799659217
23.94450955541619 22.69013589149441
6.014883416948043 26.35809018098142
70.44222756148363 27.16185892665544
40.79524190917584 71.25216184096787
57.97026886286408 97.66430139123919
97.05570318875067 73.92277060517742
12.98133129903533 21.85559986071793
88.18091454723697 89.96994387865152
19.71442022091494 18.8252164125199
50.43613660648246 64.33334443539546
62.72331858073587 31.43351627055632
71.26076647776165 2.358258143175892
62.88006798201955 38.1222604600419
89.73765976200515 94.26211890408621
32.00614657410573 80.50063073963504
61.20133897662912 85.05994562069201
20.1858009823783 29.79989766438454
43.6063553564836 95.50717988261748
2.911217292108256 94.46931261377939
3.540834399298302 43.58636520692515
32.65719381999002 53.76613844708443
73.89741842832696 72.45311892934306
94.59847680054757 9.992785821459798
96.44293270532685 0.3987233570002173
99.00167926660153 21.95548056399804
41.98501327235849 9.154174035051392
8.587483089020457 71.18566148322455
60.63890207914016 43.78732401251629
84.38084070763665 34.5400983478093
0.05671253749756914 75.97112165206956
61.91395904374553 81.9852631689949
49.25283632596668 13.15315971202416
91.00745181995667 84.13582561874375
51.22499816323938 30.60920458560055
31.91985373840796 98.86887398721102
7.468892507050832 54.16043276527837
11.02312998851641 75.66053533090167
66.80130284956401 16.8438479776281
15.26236806860858 84.40163755827703
13.18567600403306 90.68850529730818
63.34863071761183 80.7838051316221
40.43690077892923 61.84359244603282
33.29137125780726 12.38945572815613
60.14726272335172 79.31195192333074
70.76689202152158 0.4539196315101414
34.42531486917099 88.26391653968119
21.76109357859959 47.94457104628751
7.869720235054785 37.56664794872556
0.07735013778381163 23.79014179815986
9.30441974677 59.28915661166671
62.05527476543077 84.76169411125305
34.99702482422152 9.407792903509366
43.58827358186126 21.60642491703658
23.41202630471253 83.74737090120287
60.79974753086626 95.15128906297542
42.89971153883534 98.25974784564239
78.18262335075683 85.81550857245159
20.49181573111098 11.11930558973719
23.0038359697743 68.62282281821355
77.61571613847109 69.21083217259284
64.40358528495646 45.03368778545218
56.59038259475687 84.22444438676807
85.46747526480735 8.212788063681391
90.31515795465789 53.99827274097814
25.44950597983997 66.06734225848125
44.78533323258694 36.52931682063453
91.69791246239788 99.77873028057051
85.45000637270756 1.326392174595593
14.09399238198645 20.10753609830489
38.52309236880815 67.10843587840701
75.49525095453795 27.74302493842326
49.52176151718142 6.371938085652305
69.48073459422314 94.04622820623298
3.177704604598583 65.45959401698471
43.17661059518815 60.02923394097346
7.027529508398068 97.40413213234336
11.12819795672504 92.81587151045474
77.11544359178856 80.00567397568898
46.26892914583581 41.15018850208481
86.39023385988554 17.34094448274822
34.2635463815866 61.43271709363827
0.8869427194777609 71.48545323565351
46.1882786154243 66.40148418709772
99.04778525804365 32.15785216540039
0.2030573587058407 2.59293051338671
14.38682781123246 97.77305620860392
11.58185509861357 61.10222195687017
84.37432243582951 59.16963341765516
29.40447528269488 8.144873113678301
22.17842483225042 7.50323959328636
70.71725360635541 66.25963397627551
72.41244349386325 27.57466313408167
21.184924915756 29.72567855804951
70.0111963368697 33.86659010224066
69.15380807534547 49.75773791365389
6.511930720028943 23.56689286513727
35.20077782010605 7.494283084066685
1.14269186232875 21.89900033643933
34.32076703278229 12.31038151828892
60.77402889765708 49.50482623885197
40.00709979114121 52.85535890253844
8.985917814652952 69.20004596243085
57.10743815717584 96.01292243531157
72.2494303606891 14.48229761740594
84.25055430922596 5.491223068514795
30.86553309220302 22.10417582391049
12.99556489226037 86.67875380806331
33.00068567007162 0.6471944008044086
51.37055045188548 20.68762802692661
64.09999717380765 21.71604104233637
19.53389268959078 54.54918848917776
62.72530054027651 95.51809315206616
49.75416823360083 57.36181444428223
37.87690991013103 36.72795414271209
86.55431495420309 39.15670796818068
40.5836559999526 88.56547529486738
74.53590833107374 99.42069017100668
66.3617602219507 61.19537423906287
69.08214178340999 28.70451346501896
60.27468983179465 55.46661106199706
59.63539637580448 75.62623777350943
68.43259327001475 26.62401484509568
13.72418330323802 78.49001546698607
68.74891666648141 27.64826904473913
12.689017766194 38.08666904748088
18.42753649876265 30.22722482028917
6.702510808052709 59.84984684021102
8.142949543340967 24.49102881262083
0.04292595817838139 92.89751090783052
60.43144464145202 83.13675177677875
47.35196128464214 96.94403599884475
34.9635566294173 49.28136218844598
80.73401200679399 29.8208049321902
87.6112200114341 49.15397838358803
70.69216176415699 28.26626620081237
88.21090627591607 94.80442562402503
47.52348487529093 52.88877876223603
11.53626819271373 25.9540377720327
89.28029094209266 51.45813722184398
28.7843321133326 53.9892431413671
49.85493440586977 54.29480866746091
54.22748914809853 32.75517765756942
70.60619967313896 86.3956144814255
99.98670347192991 10.80592561444882
34.56275950343191 42.35271752486556
0.693418856191523 89.12026682544922
25.7518792439554 48.31936585592752
23.67831030941734 11.71251339461757
46.13487041146725 81.40019874482562
93.95244420561356 21.03323857034909
89.34174753569248 66.32878141814525
60.2172114867012 12.86606236659057
12.60673190960661 66.00348909816459
86.77569655375297 92.14304000720024
97.45339218079319 21.05975459419689
74.61875077069347 18.83590529241723
80.75642719335028 94.49374022632554
62.02618316098758 53.08163744315121
77.74758365429723 54.52177414294827
21.84659562477099 9.424569225342053
74.46656374198103 78.74704717478004
41.63661671506804 64.76727366711623
63.30054515560061 15.92898638906731
91.93616749397626 98.76425791916283
29.02316129372828 5.337874504036157
32.79877652924849 13.43308701138515
60.68360597734669 16.80046365492359
22.47398267713806 24.24874237475578
14.24265316223785 71.88936952877532
46.00367233695709 80.21087176459004
30.58250262023155 88.51242994248405
54.23669967096264 26.31469292636319
34.64682670203879 14.16502641727455
43.14301635733757 55.14998798114892
42.12550230984726 39.5079629335207
56.07328268050266 85.14241772235845
66.54886777384461 73.53172244066464
13.80318982689423 70.7811789413205
85.09042382062259 27.86704632442359
38.44065149667547 4.323425847327997
9.723369809256305 71.2085177786166
17.34829938492262 21.41286127232408
83.47672419619134 4.670474949313626
18.19997047973437 61.77038861567935
43.0384039856898 90.71386475500914
45.9977983969132 58.14101748531797
93.07175199741262 54.60021087505782
4.233573191672716 70.421988977494
84.94461889794351 31.69303917903711
26.53316830662309 65.81492555635468
92.59123957413472 33.44477392554879
41.08148819855977 24.28665853371172
56.78239455962274 1.316285518215863
81.73307979689125 60.18319450966466
82.68828267546454 33.72443222786622
59.52006770489992 22.41124675146702
88.74117268703102 89.21959096000953
23.75967744730752 79.1899362682438
33.8058355267817 96.72095309643957
20.74924031891872 51.39044886737489
57.74331843407484 8.189975726197188
32.3654787563656 94.8948259570472
92.85724968665268 36.28045655918315
99.64719100597661 82.49908336599937
34.66393554783237 18.06892883987373
37.1098089259696 12.68791691311756
78.07648909577857 58.13602356448258
66.69009441531512 93.88376050196236
86.52770768956493 55.94555344257246
46.43043956170101 9.890389293868466
90.0217880895347 92.27282207886017
33.63566191117982 31.48080276637132
71.40296924354064 30.22620529229787
16.45665969005406 95.94597561971577
30.75481719482708 4.415328532275944
20.82968427409248 92.19707562021449
80.45074656504408 55.01068766623812
5.285396014456405 62.27409031582102
69.0091925749104 12.68777066466557
95.47864949822844 37.45650713704899
28.77232334956975 40.10713664844899
73.17362167890691 49.28696918362981
31.36945909577175 69.0277212104003
29.05897290897079 99.71252023194327
65.35593310835502 19.12653021966154
97.441986349362 99.91859610084082
70.06885076901031 58.83978102410911
11.34200854733357 67.67000527428999
77.33520496772567 53.63157284621872
74.55476857353577 73.35003278036396
36.54968343180328 46.75693027549875
17.38464438157759 36.96232690882731
7.532352692561961 4.240916768290602
48.29370109934937 13.01820223597954
49.20398880031679 53.54116917571736
64.95590924618149 29.83778651170952
79.70449103251894 5.451278706894858
77.39899115788772 18.59940394149397
82.79623864466646 65.47937083382034
55.30466123517061 26.37080945409202
46.11629533352698 78.04128470761061
91.40779124888783 47.16488290306957
73.31942892161355 46.38220311988909
90.78926545563172 96.10814858823028
49.34675910399806 31.11210999116695
26.76130345730557 19.60209051971813
51.8486022421246 36.09505186199249
21.56517210108316 54.71891275186895
3.257944359010327 18.10490822798796
37.77630129393414 71.73586902634673
59.60651763847775 45.28959711526441
36.90336246530374 78.97343010432323
15.89726681163727 82.71038398065915
96.21999797947703 26.57251239065567
41.3602376553816 66.59395623092814
36.37574726841214 61.0692986475138
16.39781637305676 51.87477418940845
14.55270148532235 4.936124786888076
88.69868655280055 80.96703496525956
71.77774670263042 18.22782278916151
25.55289170208255 31.39002775795207
76.12558246377695 60.22082490257803
42.19164657557808 18.99745502571871
62.59008480578436 49.98012298681348
89.64892887599191 36.60846019413633
8.864442143745036 37.84240750530704
53.40179052086287 50.35246361841507
78.93434640924573 82.23381791675941
99.28568417818327 11.71319223318958
79.89137963781673 26.0755873188027
72.21610358402754 8.334244502412425
63.56252688166242 86.35828217030669
83.50646145306425 53.83512667686804
13.98375886357933 48.01768989328556
39.55288921218752 26.58968951382086
95.36097583608466 30.733751602001
0.9161109551884776 82.64871111589305
42.97023361670497 86.79254177073787
47.04813202236286 44.6482010705234
65.29200708005841 44.37357752924935
5.52261689078401 86.78260489781258
70.5896702773608 16.78569201395239
25.47971757725074 97.77800900036883
99.31927981428495 96.68657969068913
2.643172559407819 29.46401446770452
94.26123712579009 87.04286037395353
2.740994128951359 83.93877098781698
84.67762401303936 56.387014865204
7.167053274714577 65.39025339947844
36.67008889392856 26.27069328072945
95.65007744984922 53.33248856383285
19.22254771883236 71.28440126358271
69.72085549572566 69.33871924487688
96.47726711500937 51.33412338109439
29.51885226992535 23.43205545860891
52.65628430579092 27.16409487860735
73.35853015991316 98.18875881861649
72.2740400012044 97.94749677942438
49.6875270893578 42.00888158127583
8.815258799969431 88.45750421854834
67.66624270800085 93.6789839267493
63.15051356585184 41.24546076678058
39.88033920126841 65.45125162900679
82.16272422367116 83.00430318434674
54.28175298106773 93.46758918910039
26.54723720052646 2.812547306683901
27.83123128567133 54.12431508205205
33.42723593279067 87.75908660883307
19.35335621968611 50.03989276435621
43.88198291205867 53.42232010724074
21.9867821807704 38.14772291181928
92.01749894984052 78.1692383729626
91.03370292874519 78.98846013139577
88.86240073250096 99.53828809665463
21.24977719053783 39.84502163684252
47.25200335413523 66.55295887202591
73.20645251577268 36.80283530532757
48.19824170447374 10.33518063263661
28.97705285713896 45.41193911381519
25.60393384429916 43.40345758554567
24.27428008324876 18.07548540047835
94.88408141209192 17.33520529465001
91.49988650003817 73.23925533164206
60.58436761366814 78.30338362957929
38.45063096090204 70.88144099531483
51.08493079324644 0.3653256386535966
85.89110061898272 82.92742833633727
4.410875200442245 78.07961695894969
93.03907522135053 15.07885300753732
38.80422619069668 78.17630732198485
90.13640214583775 40.54486872763245
43.88697331583644 34.59493424979659
67.62560895360865 69.73177467499832
81.5046921678023 62.99153505009899
18.60800624775757 46.76525919347811
17.94784050389068 41.4485710970042
21.08795941459381 37.51263573113226
90.25032885846001 8.196465725522419
85.59653517276101 41.10631904770796
60.24476860022187 37.78884777388576
22.7570956144212 98.55646786118152
81.00866994326832 15.48812107041945
21.42543581793677 23.97236679463365
88.40652963767161 77.00262072833375
78.73757139192958 70.86507359258816
49.54915853253905 60.49323790426195
11.38121558530522 96.47071060391345
99.90445259982531 49.54392357345574
39.10193944926355 15.95698338410709
65.60675590877899 98.52077047315353
33.63316039622538 41.83901511492834
20.00613426575392 22.69336159503628
62.88967494900977 74.52047128997577
74.35703468055465 56.47691784528286
71.36662831397008 9.057958947415152
16.8342027636819 57.31603209814176
22.16139596219268 37.16577611752
62.92573571184375 62.64929372796367
29.97276904311869 81.13199395433423
50.31429938867815 7.267908381616004
68.1897554764837 53.37100114952183
11.9193939993498 23.71324957993575
66.46606500657316 76.39292415336514
20.47845963850662 40.51308227660394
21.34666980801309 45.85102900739282
15.75851210318141 18.83883081429444
51.29160357206368 43.46687392146871
75.75480898502796 41.81331707888706
43.44099240326228 75.21190302005454
57.40088687826535 32.73734391023395
44.15435335837819 89.2796300143898
69.14548619766087 60.79102521953294
76.16461365838833 24.95477043084813
94.12669062732546 4.019791055728775
62.14124129781056 71.43145528784257
1.065888755638849 94.48543244203668
98.91075887394867 29.17353987591262
79.26452907242415 4.576243740812987
31.9031950884801 0.6791637196506829
71.58723440492108 79.08940281273026
97.92956703733165 29.43756534536821
13.36032370002926 72.57218042818373
48.87128132362803 14.97347244604741
93.32431760307823 73.42710744157493
9.69578178427528 73.07932041082982
13.90678800664112 35.05483376566882
98.6118654470361 82.3225756704915
84.2605249989431 50.76507561663959
96.56913598675308 99.34350141674113
40.45502648034329 75.81438764195346
21.95235166746617 3.460475393096104
72.77477137727486 93.71437016684276
21.99966302056144 44.09389057369528
15.43754758770498 38.6996488717827
45.20219366401403 23.13391020010229
41.55416123798113 32.17055810693132
83.11387369194387 98.84929406253933
64.42870463275969 9.383964916311584
11.84796957722111 37.28461422151462
24.61115743735618 94.68883876408347
57.00364413448882 69.36679474068644
72.29977923452566 43.82844193810341
94.58157382579915 99.97350792704425
95.19327812095567 34.65095878550827
70.27460186925029 80.73150190146426
40.39539065345146 60.87153405598789
51.4275418713382 33.30310759482091
17.47728014407366 60.0718660352786
65.45914223414883 50.03514811907682
35.71949557169974 94.58038910232962
29.97131550628082 32.88142352052986
52.99443863091057 99.36910771194428
47.67773002079369 46.38732586630923
83.77735296859899 70.10022434319322
35.62037057306644 1.443458496144141
59.62913323618395 32.2486527208922
45.39577293076841 10.17141140997721
67.66598992327195 39.01534489380879
60.63711424243427 51.38443822222265
6.467229067061713 36.23936007315826
5.728803369621437 70.82417232277483
58.72248497410221 2.39187345663312
98.54353560649646 69.89192118064618
13.29307975331221 46.15654600983391
32.21936718338317 84.18871921364023
31.19537147025614 83.70660368486497
69.62959168288741 9.224695018017595
58.47392261625752 37.50416167750631
24.72313939307782 59.54276110737135
78.92110925537038 21.62169296657006
8.122528397483437 72.27994685421761
24.3134017347747 1.286716291264807
65.2760746937667 85.61399532396469
56.8123098429194 52.43585563937012
88.55691925617549 24.6639983206883
29.21387560732597 11.8148686245496
52.0555105644434 32.49119429341901
2.867861546119617 86.05839106295517
40.57978251114859 36.65607133765675
87.10456343443656 99.03906622869383
97.01461404958688 89.37832543148664
26.25840189257184 8.028177297857928
33.10610538416694 35.34682927498841
18.76436856173089 74.96996852370151
93.00160079272626 16.17569909761651
73.0800534471299 34.01883379991581
59.68016516478876 44.21723720112522
33.44967668083066 71.10474635916178
19.0129719633243 81.57363924368805
82.28556143587997 34.8173474427224
62.08493353622814 2.783632962177687
57.78405884900343 6.12696709891679
11.7613426322626 80.54290141160641
95.11033034497289 26.50175345490686
92.07870401923508 69.76372027448849
17.21609657931446 97.70264185499109
55.21645352882953 68.66208206234337
24.67382838856918 21.91623706300191
7.677790317344729 70.65065618602233
31.60667531888247 88.92418925555569
12.86797955694199 68.79826816378025
1.115413930432426 95.56566396995525
92.42682621947401 26.20246932477708
74.67494658968747 23.89540375999464
41.23161497085829 60.20120060779902
87.65948993707113 39.25938056212858
30.0290369881285 45.70990474903461
65.95698166056945 36.39532882064238
86.40997646532929 71.32865894247496
95.23997400045678 38.47628015931867
67.63780952367702 84.06765162399601
29.62971501260052 39.63551982810897
84.02263101599786 97.02876202520758
93.27881438282166 60.18138521008502
48.96523455110715 45.10344230524378
87.57515354712588 36.42811376505482
36.80126347712341 13.71699762845549
95.06204598395706 6.091384138526529
3.778075761155132 86.40916427434357
95.13236752942072 65.70874195838032
96.97560096577526 32.22959504239501
27.50582465524911 29.48092185509694
6.639717090216806 94.47443733499537
60.90918088852838 96.35380724395927
86.21697858721522 84.11144555202566
4.375289448607992 23.71200360687916
94.11001963874523 83.08372000597033
26.84676795376724 26.35577988917134
24.53094893772603 87.9186892639089
31.67158507008796 6.327768686769217
88.63983442959666 68.30872460889358
72.42963714590044 9.375046139144979
91.54116692441154 29.8475555555499
17.61270164503681 94.4843731705523
31.25595504991384 50.93011077977237
10.94133820944141 90.97085513695359
62.4510422199175 50.99966299842932
44.1148877495606 66.07738560325801
12.8130985357741 2.621411019493316
43.70333244715574 38.47805483558137
13.87926548740743 76.34196923115422
93.80524247340259 9.17639841885712
54.35047275565453 78.4505355996268
74.04009832749325 77.80805152640535
54.8151891964494 29.20095561622797
24.04242776743894 82.88326635214543
80.97926562302108 7.229304562444747
70.27510152941626 47.19641019252533
82.67648526989856 46.71702783167758
18.08098251828702 43.63472652071666
20.2467566343716 62.43838295063617
0.2447573233590182 65.5152174911027
85.50992269011593 68.65448351118415
91.24139415273571 31.81992664032745
45.49850856476009 33.72043296919919
80.84842170941663 27.94691195143111
55.81978401191849 75.19118248043073
73.05941853331433 37.83834654971537
66.12163092883584 75.39330863587784
63.96521646115827 48.45635141918626
98.62105578163812 58.16692347661012
91.34756103396242 90.47141326259413
53.87583851897149 38.19344905361358
40.23900264921038 92.22415667219859
88.68861479223736 52.35671103639638
15.3241287523195 62.12878910700653
3.948555283956427 56.05137957826548
15.76081500073453 37.71575648909158
30.59675720573401 23.15419677938053
93.75073818390618 86.07382748775946
2.018000363302495 95.01853766374019
33.34306252294138 5.405569408659264
25.76575638369462 6.165865952175901
39.6168563650168 17.75876165769123
76.27772719675568 12.45366623336443
48.21273718621656 20.49301015412848
18.92865211670265 35.45110170275698
66.61087544641036 35.50132386991537
68.28950246914822 2.543783667537947
95.6410929625212 70.50242020099118
81.16097272546602 32.51437082954603
78.52150372209537 14.17517525684079
36.04939533764552 52.33750693460519
33.97555111995608 4.454345133436608
87.46787018806207 73.17844655652604
48.04216698452927 29.63703134446312
10.78790264937116 13.53863084349621
34.37920492466163 87.21711667582352
81.91638932786405 35.88825294002775
28.1651184774233 3.480394436779454
52.33985370706087 4.137178146889553
87.85206715812724 6.012557907167725
28.27654557296656 20.94872206722176
37.72811242165835 91.12240141468068
69.76351518324567 72.23359777385485
71.30817875046327 41.13995000073054
58.89089754387844 77.58019176806498
11.0128867837797 40.91863720548111
82.13091468895283 85.98545465319087
56.27697693766608 41.61722539362732
82.93786653469738 12.77422107031021
80.64303051929474 5.456431008370462
90.95173657916091 58.47763217703405
49.98624449592404 48.63675707959155
5.323231153823397 53.59419172392031
90.30726460980846 15.53479589750552
6.086367372739639 80.4082095865231
20.17087912711586 49.31635471422994
11.97538984475359 66.83060251481803
0.3423876324946618 69.38946625304975
40.62973983316968 76.88864573238996
14.06546654739571 21.86283028593934
61.10459619671899 52.49091840287643
51.79321494727355 49.04808601160214
66.35677201250823 45.84200918814938
27.84787797412192 33.09971081116203
69.13428463523901 85.22742859323814
89.25218195292342 8.523307011808447
45.4138862761628 3.375711085029485
56.81922587295079 48.70956178396654
11.3469327869734 36.31409779491946
54.19218973148302 8.337561544586027
15.61578938623744 46.87400903106589
4.831725747453419 67.87458329984261
3.701032397708154 3.797340534695604
18.35247500181297 49.77590987199864
31.41092893546758 36.5382906118377
14.60057361237881 24.61073262720026
50.94293231473289 68.12955844337299
10.54880792479392 61.05580171239146
2.515195374418528 38.50910099417037
39.90036008993196 58.82408752404591
10.9783899337744 8.888670521987256
99.6581991000964 36.08958961507355
57.38947048991914 38.99312319903297
82.97815517318557 2.830502319289555
50.61987613988865 54.98476136645891
70.19024824810448 3.523772009222686
43.32620045017417 33.51600565124437
60.37683951838036 32.97915379790589
70.98374477016591 4.251158820413512
34.66355794828297 67.44165257361438
39.0648833040366 40.42710982922645
64.44162053331917 73.11431084519492
57.40799964333922 75.88417616377136
99.45924660059217 52.48572604041958
53.20187950683452 51.34413055461624
36.31508341864568 41.16457665949217
89.85610522933123 46.11037815018145
58.13576049656573 73.90714274453794
44.23992133523548 81.39519180470678
68.13961118461762 44.43556277053172
90.01012574890082 62.74672875040838
44.04604926940083 86.47554737563003
78.40578466424587 39.02665408611318
32.29244114226255 47.39172745216555
16.34297162357342 84.78214004251829
48.51630121880932 37.57862297580767
26.06651847840229 40.03862659793233
32.51822157953241 31.63989781801003
28.40621731790721 47.18655297552513
87.87579602962947 91.91409027148683
38.37683281786943 89.07732820081473
69.3055432124295 67.47847423205167
72.93734253392249 24.75269402583963
47.7559810829725 19.50320952681067
96.80100181969632 85.65453563254441
72.1715301281443 49.51752128388807
14.25849595489176 1.112145981266078
76.05207915497246 40.74770673555822
51.18062866044603 38.65531891785559
40.50562176747084 9.887470509511529
56.27055503648481 79.34266444430627
88.35135533626314 83.24012053017071
17.31956700696895 96.62150365412445
71.43714289172497 98.69996306601584
26.9584074803798 0.06077055211830881
45.09748673389365 11.2295828847362
17.32706005623594 62.23947448321007
26.24211352230849 20.43512146085894
65.08870672478324 75.12845662448267
76.08119244566025 93.26600341955391
7.55186955503294 98.4031499084263
30.25228531031421 1.584830878492977
98.83305668695633 35.45638102894037
67.92899850277161 21.85283256347159
20.45727473162778 76.23125033877479
57.83777236134064 35.71616362134708
65.59957550111827 20.19538788892894
27.72610924706348 8.97717559504432
73.14387281694549 92.77012784325299
77.61005597323995 50.9899805717548
60.28228930032596 50.4216344987474
9.885354109565792 60.12202409024377
70.4600181539645 70.16630878390959
84.3390928013183 14.06612879758914
17.81810162732959 15.45352321516925
61.17342381637702 48.5259308387491
59.55716626330931 73.07392834991066
21.89913227678589 86.83857347137793
10.46622462336777 34.27689005895837
94.40076263289555 97.18421042396891
17.613595675342 34.08488330967702
57.36715727167069 70.32397329667008
1.303408381150203 74.15114053473847
64.38678091556285 37.01068447504656
34.53895296483259 94.63695700016467
5.363186203894355 66.11136189282824
42.21696503360127 97.38901736124041
49.49647875714865 21.78907272468236
40.95100302191447 93.86183851662985
54.94769927686552 62.90923159184827
75.56989999702924 91.4291751211082
55.94371923795978 18.95647314100759
68.14710156425856 5.60855308387047
99.68590546138844 88.32748027527596
41.65540904321407 28.96116406563118
23.51337950799059 3.097902165304675
72.53763127061431 35.02867883229558
27.78694740149836 84.05698555049351
74.99453764669173 2.753950709058452
45.07573998778652 89.86651333672025
30.99334873913338 80.81290323682302
61.78017944170627 80.06706701357567
70.58196924587531 99.44949723613395
75.10779041845772 24.86968897664931
52.3098987438264 43.14512411231383
64.34140839296886 11.25814975055568
12.02873720432562 60.09214663116453
17.83490082534076 74.34587405939573
18.02042396133019 73.19252902673405
47.09819538686984 71.20941607132194
78.77133987290674 56.4046715154836
34.81773863202928 25.81039262130828
1.52438288896075 34.93069950875765
7.11626962865382 34.47874094235643
33.20284736678616 66.27447619637569
94.59238884717087 95.4256847145967
71.61138098883485 17.20168915492871
73.51685325922155 81.28475437479666
35.74362261579253 91.74716746491811
70.39893905618153 98.44972531819262
3.976664061782201 68.49796403656552
25.12133836581955 12.48928004100985
24.55809423030178 8.871866150638247
71.62249305686132 99.70083785828542
5.921317404209753 12.28818327309786
46.45047777221058 35.6349777637863
78.36773919469179 42.77069786818586
75.61644627781807 19.11310802548498
37.29974942766278 33.01925062850286
8.673129852028726 23.52720331622738
58.22663581289169 83.25988081801185
95.09877461689223 42.33884322244089
56.3942420092101 60.31557571449243
30.20967084487373 34.85969532148565
77.88801178944567 2.901812577557388
51.61480609427466 46.25164580426411
43.12969592064761 48.12780977989133
61.6576724922191 78.18637880063037
65.42297704676268 2.780542072851744
38.89347449166651 71.8205442834533
32.24004869741136 35.92127956171097
3.45653326889214 40.36987569423304
94.13007770435581 75.15567392957502
19.15197258076701 91.03580290427226
69.37230719943493 53.40863696701905
78.20716101586973 55.55286875748907
57.75944134446238 66.71077406345312
89.07099615191252 45.36369585505241
1.539986070077977 28.30310896302105
86.38768367359565 3.814418783481035
40.74838716927545 6.432982185605213
70.2098235102351 92.13861869393389
4.971147943914102 13.62610295380978
89.35963727679027 48.74817009321772
33.27184763884839 75.07671714597528
62.95072724610084 81.85254257192868
6.580749127978907 92.24116404559554
45.60131141891636 31.85327325310413
94.2560162725905 44.42281726935942
47.50880541098122 94.83179500052195
49.44288303573993 85.47444122111
82.97938836249635 27.88480896121077
89.28310180495106 59.82148112550833
92.78936789176211 52.74143562270538
59.02044309930126 34.30472452791454
17.03763216293668 71.17241366987552
63.17980753562257 67.50050708978225
63.24143441383823 64.58303927197004
77.75436122288522 89.68867671282214
14.9149209734259 45.11865874658515
23.07561152740054 62.02600114788092
51.34534153267853 35.12181727336224
43.06541433959382 46.20252749147838
56.36188783994722 40.5046964001802
79.88538291817248 10.1282245203378
20.43669158117259 36.5264704067382
56.62349658087251 55.12781024446265
69.36934161325387 98.12219907623437
21.54745892406286 5.426792261975814
72.26145157007004 46.53885590109406
98.45675171774242 24.76396555500461
5.440349433912519 21.79448104922529
57.79227511062376 17.85105228577308
51.02218238888207 88.80098222131851
91.1979188439082 76.62053556111495
11.4186795118459 17.73087166555402
21.23941725644702 85.27442886728851
5.891042804625621 60.55221451691548
84.1719085182811 91.13673755423224
7.592896265453095 1.292425961048936
16.27203163854032 25.73048708899323
30.13191009273577 5.350840607410319
53.12549762279496 74.8320284309365
83.71850522090421 3.608897853268968
98.97857018318028 25.68489536007553
92.4675693588764 43.56740334840723
94.13166781252514 23.21088104904187
88.22366243556904 54.52700830821013
75.19419154144177 44.00236820442681
72.1131821729459 38.16771947608348
73.26701555564786 59.89729449384875
30.32919554664811 20.29102733643197
85.78128296942599 72.16475307597544
60.12319759695772 40.96782060203191
70.15594508111654 77.86151763781228
67.35930188030578 61.50665978874769
22.48426273331974 62.90525749698156
10.52809017505639 27.65992094583046
38.92227785565504 39.37521086735339
63.75908104822678 89.15915439676947
94.5926227407185 30.13491570412642
67.20705660368843 75.54752508008238
18.53178697478988 45.6924156960555
47.75468920305506 8.591968033785349
70.38694740976314 41.43416339661779
89.29831209003049 54.16744797696134
98.64703732562874 63.14016582935433
24.26396494018304 34.27139388996747
42.72618539936625 51.95468508447063
44.9908512530434 15.13117964990797
70.03214384148713 68.30790396239055
29.56717031676521 35.67138707029624
72.04709416863805 56.30181555999226
37.06953548207384 65.97877145909364
15.56412607187688 8.083321671694
20.86938512111088 74.11963723771997
18.34299454705106 63.85327409894927
95.26057374712778 28.41120238822153
75.15019158684883 3.953137946513778
11.66668043120848 85.34524524932915
65.48302995771061 95.2587516994365
40.00661838003328 42.00586463498862
6.871619358869883 99.23093924319232
2.313691823340988 57.45203856408646
33.45704158694198 23.32256275081855
44.09009929570779 0.806423771021155
49.55020499127126 14.15644053112154
49.18699031255959 34.87421144716486
71.52711072538955 34.75638442021462
55.262293081105 66.94120994130287
85.7969868935852 44.83088289002406
67.8009155130012 66.03870979114821
67.22208054397082 83.07357228219092
68.55732741169793 11.81733718306566
98.92897853614474 72.95712993378598
93.07360239516957 76.65036247053855
28.58913552899299 41.18457416512718
83.37143291747374 66.27488848227568
55.33416194003082 70.53501595251399
3.898945235086733 5.644808456130856
52.66384494072128 67.56368107498359
97.27693859013867 91.51318733336802
30.09692278276643 56.66580403015632
30.74279769378698 81.87638819737481
1.504709580049627 53.21666756906765
95.67082330905075 50.713118077918
50.48687265558613 31.34660065469496
15.8546973595608 29.15928729922954
46.53750924151265 84.98226532377851
94.90319980897793 86.19727498267028
80.63757492065919 37.33109199710965
1.684972425418761 54.28762531454942
3.928325431139328 96.11065964489092
52.77090195094808 38.08552604184674
22.36379739925632 31.53298515489835
98.88647807121602 64.1802440943834
19.67804142054366 41.18181774549483
97.92025928879249 83.07688142497095
7.075052830055807 22.60892331456871
51.49948019691163 42.41666410689978
4.044517065477233 81.30183357893368
4.497962943672168 43.0694730764549
0.4724754104412191 84.49465063094065
7.892126800699839 8.137101686668155
2.900864393281587 82.83511761163584
18.15681205917614 71.21170853280725
62.99269416274597 75.44601011411198
44.77018452550683 87.24127694155239
21.73909496339041 30.62637127140635
91.71938275864657 70.90196961314309
88.97608603997429 9.597219072029676
40.49425366951184 33.67069857693513
28.21037163713459 86.88132273954197
18.0058621454158 27.2983699643035
87.71939663949352 28.84034451644795
77.36350313161938 91.81296610264491
85.40601862103975 80.84713787446238
30.26663054374058 58.33175230744873
52.23838315807991 19.02354192849183
95.70481695700883 85.46181310118357
29.38083590178461 61.19000954771101
54.57235371392379 87.94612719629588
97.7262639211629 5.285404200732945
0.2284537764255302 98.27637839116271
90.3436871604238 82.3730845165238
28.24226900488973 97.62840521621949
54.81774265301485 45.26829322329925
92.56983109544535 50.88418268086957
71.38536070463209 35.66398868580302
84.60640514553488 97.76856949171247
12.7483312202355 15.18387228268376
0.8627755715142434 54.98812866458486
80.87698907018066 44.05818073550893
9.532569274997252 29.30135906200211
6.773438288427253 68.76171881860991
65.48198355629386 83.77341548418941
24.23740576743323 45.8876386083284
48.78672335270466 54.66260754075964
97.9167833658589 48.77531887070842
20.83677163336564 12.16507684510007
46.53581607777899 95.28256061677435
46.3173082293323 39.32108464632375
6.287549223508051 57.77073531070054
65.56092386310769 35.39820276488367
17.52846491883417 38.09292987650431
57.75063670228985 86.05920568040892
68.73349644684974 4.758553339338507
95.78944222278238 98.47188116222765
99.3332438555546 17.29355309611707
26.10005575101479 23.19830365301204
99.70237715688404 63.4547170519335
87.19285558733273 9.047381929600744
15.45441294398288 80.68079915560746
90.84412878995667 62.15264890027491
75.44883218888982 10.68537972387714
58.07301099406535 65.78841483822302
25.75259170342614 69.05187778348972
47.94068887848184 38.47972403123104
17.26757426005421 25.51125231377036
39.40887052309681 11.08110813472412
54.73774281303222 67.81156520662883
10.94513202594974 44.40963828216655
24.84567834732949 52.80816331173692
78.87961597462603 94.18843618854132
18.87533399257612 15.67805223873573
37.11785224359312 39.46964976007509
51.36867980206735 17.48843473315661
59.57580695991341 26.28853519796774
86.28314128517282 73.05892102447686
44.85007642447201 68.17145721294546
6.659775452220118 70.6257207724521
61.73791905404919 98.19453648038615
3.534537606542474 42.4995792043671
94.10562266512353 65.52735919151147
20.47606225508058 17.95116081468813
44.26562242702381 30.56928875346916
89.69687893702728 71.01646519586342
56.16919980972577 78.34138150940795
31.42747983160055 74.74291953027061
98.86888060043552 6.994038449889515
97.79238617930537 53.86318291416401
61.40482515606368 21.8372312082929
29.66727435008065 98.85489484721273
83.33394806190988 19.84893112997961
57.80593513575227 99.78230463120536
70.09530601984164 44.12795805564471
88.10970876462493 35.50682286474888
9.105590454687446 77.8599699978017
21.82382353229826 22.24198798975655
41.98122357957645 44.35475065014577
38.23202585532197 61.58911916331158
81.79660384952798 64.0993116240074
91.99376033892582 2.509334299668522
38.67354637237698 21.93373952412276
71.18112411193819 26.35240281572903
46.40953215632306 3.115148902719068
94.52046365228823 81.04670041217746
61.145225235405 93.03494285410359
95.56277748030212 62.07697042941504
84.23009124874967 47.79968006783524
4.903358229670489 47.63368516628281
30.73574750625179 92.36221479889736
10.08011760091527 16.39298656556709
66.06068053144857 42.5784438921923
27.9023677718126 18.20582541338645
61.54998339689161 45.46750827628412
17.44345849747443 79.87070680068928
30.08315617011922 21.35863681358685
52.00607414350975 3.174395590609543
29.78686848927586 44.65850788069293
53.66604741647448 49.33890411596298
98.27595923449628 86.9263115561258
50.16375736971466 38.75013548386851
87.11226869716613 80.44412621580061
27.12052806740581 9.901341798666298
42.09840016419783 59.63787003097657
38.30618558265131 95.84486745946518
16.81059273282756 28.74825774188924
80.79722090474347 52.87279069258661
60.82243621702988 97.47693860931163
89.00959715998107 79.84520805368356
35.64466043387738 64.84184054189463
88.33410125433764 1.671107410306308
26.7739057966473 40.8458638917382
47.0570830441586 29.05094425855513
95.50132635850541 2.382435782448075
97.24901470662283 8.039357911918295
7.696893932097806 83.69376729707788
64.58344129751605 57.78735360740787
41.69426497672601 70.52367827430932
16.46628028414482 49.75810816611985
68.40821848349032 70.58366758541121
7.864479202870549 11.04084641010161
97.37085427082653 9.852974308736799
7.036587177891974 24.45900906379232
70.00210897507706 63.48499932359153
56.54802681260508 46.71549882679052
38.06727762118012 39.97299579692375
3.030457298220882 8.361061620718907
65.2621269199887 32.70111155264388
58.80604222212401 4.487306886702469
93.07350307384169 3.973242741095716
13.12270933136581 61.73671517771607
68.89048660486661 87.02005683500482
48.64569942582003 22.61997199541642
61.49244445346134 13.98715870170748
37.21559677108886 89.26505630874138
63.37559502178583 9.322898441459945
3.192368534817386 6.430928077308375
61.8279846683852 62.91637828842975
90.7548775882842 67.96168493084021
13.71745051114437 37.94201937008957
64.71950454805912 74.15122404914554
1.703598236112588 84.54437115143234
76.98550166220838 46.25929235188886
2.691134961255728 41.85595833438499
67.39983304532646 29.20679184915527
64.35193259694378 43.91760389651986
16.89388160416626 39.81522263061697
73.18488985037479 14.93965468016719
54.23789594529023 95.49709017570132
2.789596392732308 76.82076033696265
39.24848223437951 23.75010668660722
17.64815939676062 47.21284060755594
85.62232601872448 53.4168221323331
12.00143354261575 19.81759614832293
61.43680066209598 32.70264750478644
50.2611882527778 34.99004397552095
50.06093059189121 72.68568491846062
28.94289770312972 7.184625763600368
71.72841507391328 51.66007452543239
64.26375352695371 42.80101840580345
23.34804094436222 97.50126130051342
9.623604696352682 26.17401794289112
5.01661816024135 41.39851466707371
5.090551533966408 8.545983049200915
35.29526797103922 82.45883288451687
49.22959819995599 75.40798586715044
80.59413863941487 14.58631168565298
43.17757286956797 35.57672700059993
19.34110604818198 45.0414291638665
82.4940107762676 24.84946271695262
2.096869013152554 56.40257290028414
4.611265061159306 4.650489006437248
70.10322534384711 31.96787978675565
38.01675928615775 87.34370959480117
85.45232303598148 34.48527833348636
60.50053606049389 5.543985113516409
86.70702048903665 73.92480382825542
18.29594070501028 69.32365799169148
77.00157606544107 62.91277738763023
56.21565140638391 68.69405354227712
45.52264053414125 43.12570172822041
85.12462474172376 66.89891111149694
61.31158905577734 81.09526789184761
74.01008340728505 88.99479200053388
44.3318994231975 77.9765736465784
95.52980591811981 90.97744083071416
65.50645656251696 49.0362075199712
73.08952756397537 97.24440172338994
90.36028142702617 63.63754753582092
40.69579046549737 13.52854405765784
4.914857760769802 50.50448892209864
3.46785084849866 66.48213197782202
57.31901313222983 40.09566943240947
67.69689230832817 52.33896603816889
76.02512623193975 44.63225341452559
81.96557234214225 72.91020444457656
3.309636463172377 23.74688857091763
22.72959653076381 52.1629596340995
1.040212901729897 10.931678683548
84.04069600105626 74.91203756692084
22.59623203035108 18.47737627154493
97.2725117066887 65.65380801547862
24.05649565527261 32.40586039918266
17.89795103833045 59.17420544418795
46.84691650849598 86.86858628513802
44.3309145600785 56.65010120044045
18.10754409895318 20.50521920484953
65.39839395554206 76.22609399609166
39.83788184290504 47.96954287039358
86.2330084903432 45.75173401487059
65.25377167744549 91.52295248217796
2.622594293745546 40.79852833987395
71.10586767343773 82.74465707821477
76.3348905045678 39.68864671095707
18.67948575720171 18.57350400294013
67.71490898139217 40.11634858072075
35.70200263405587 17.80486425627883
29.60672673346029 52.18433595201333
10.9494161328134 47.96154964232078
94.67224563581101 40.53301478964512
55.05216964057546 51.90029369826143
84.45215344684955 30.74452804055489
6.449642974736516 91.25103812970778
63.68380192683921 98.32543833178671
27.6737225816924 85.86846624202491
34.15950709234203 95.70234517735544
69.00336026079991 63.53151989651315
13.46035895545536 84.87038157975302
87.29551715711739 45.89182157993908
17.23150859883982 69.26038616631546
3.068396548969666 37.54567893084359
14.47949307353926 35.92718957871448
7.747727307181512 50.91326757309898
70.16579822661012 7.683546608665542
54.10476205623667 68.7443600283931
17.02603213059168 41.06549856468326
72.65905501754686 55.48095985478015
60.29073428451144 85.03225216233849
94.77744525389744 3.096477103565697
11.54530851469027 30.42399704850679
16.00723088126067 41.66618541008722
79.70336404149548 53.30466114578245
49.47603611918915 43.07085432530074
9.010100292581869 99.6125224190581
30.00831217506536 7.227421236226411
32.15270443622091 29.73343835942081
82.12654527934363 91.95884432404057
10.31697639936665 43.56790513521392
71.51907189061531 83.74813636675972
32.1887670537023 24.69576793716086
29.79355818306964 37.63770370637297
14.23908977005284 90.00763719938787
42.38064109870368 8.050233106729721
41.67699818642541 40.50222678974536
55.62785017629025 38.75671920983348
98.2911009196427 6.130658409401544
27.96926718115989 21.95361409726331
56.63780336486299 72.25864385422497
35.54045776713231 58.44273342733467
51.95361801509381 29.81233760824515
99.93711428894956 30.52328957556077
2.532960996275773 58.49805762572936
58.52964264057856 5.461036910973061
20.19324546960025 4.218479162132041
37.27275179236653 15.48739706635333
3.827695833358388 26.58920075218796
35.65883832322795 54.3244000546387
87.06117415654816 40.12419810920236
51.68690081553262 58.36880005249992
69.99235564514409 87.25712977655395
73.98518689261553 26.66873945902212
26.50871371499985 51.46499036797101
81.4157234451082 16.47142942184693
3.853001749112174 95.01526256438324
21.09938467057992 1.447587465126311
68.5116518743931 98.76222929784078
29.18292835310661 70.7777585721194
45.22921319525148 72.08343500571748
47.2119824745703 31.05361203646019
79.52293139092548 31.73458161835081
46.00448339627842 27.40814555099942
18.07611606187476 91.22635438760805
70.43024076502127 46.11450864021083
23.09702235700945 70.41963109044234
52.16616923655716 98.75925645564807
1.91681530804296 14.61536796420102
13.32184343872914 69.78861886171858
10.06508220511658 50.77511966099982
23.69490305452153 0.4587545340351252
98.6215798521538 87.96815994909214
32.37054806258593 69.07007208431108
34.75112077568951 28.67616399106743
4.400957610360998 58.13171766630371
56.9765255162485 16.33416539604893
30.23073184446291 94.14066637984058
71.19028074096501 32.03748587843486
0.7491177765587872 4.830409373411935
33.80151260067299 91.41330582728118
24.7714165220667 98.50776053621071
88.23605402503358 59.50263362312408
67.47329573843253 98.34743413387451
97.30552616276654 96.67364810842945
92.21404743411333 97.78042383699169
46.71607777308831 5.902431509100489
45.68942612015802 53.39429315851376
13.88257743096333 2.876505912666994
71.97500534536357 47.60924214077576
63.76723223886511 58.58482220153622
45.74169490884898 92.5179269248592
91.15963427017613 97.98379284922846
26.78408089882505 33.21095429434955
31.24694823149793 79.74190170325744
30.79768644153465 62.9307375128277
16.99188507761047 66.49813381503097
47.24603368912043 60.84302845987875
24.65307378985063 69.23727545342463
10.80567479877026 49.85388722608985
12.47723551432006 63.13349011239734
22.50167115127317 75.62814315087201
2.642823940436037 44.09466589799274
26.39817455613014 62.97818782683681
48.87593398082434 41.27084242869922
4.62282009417227 59.16958161543575
75.97306991106198 9.603028493743382
9.863137672510886 82.84793256518937
89.48816310784386 88.57156050285367
40.84086523437065 42.50745480789631
2.510146874844524 28.44611907822804
16.43284258994715 50.78374086593774
69.62851133815715 59.76601615788496
48.22876907244551 30.8272150942452
81.45388557251432 83.83617250809236
19.47250185162295 0.2897615480724741
80.26144840426225 91.71239067567241
95.78696153806702 69.44450794523915
51.59424707449178 78.30438484249576
58.66558741612231 28.19879720699376
58.55104017864888 13.22426713109737
24.76667497362252 38.32126986916298
78.1147481306391 9.302111073533316
68.36814683662627 78.54092506752208
41.588467504692 77.39178303452738
97.80793431490353 58.8834310704413
27.6760045238007 95.48410664832157
41.92374371776351 16.08438542638745
66.83584935764912 33.71641483208222
94.93073409553286 15.08624093068384
48.81150977150568 11.04846914909112
55.51397926917536 31.42705614424834
68.63645905591596 76.76399351818534
89.53038656402789 81.66121467567869
55.95027184765721 20.00157433643918
49.81416482538967 1.753424189371753
3.764285156364196 76.24050242085481
73.81479522671907 13.1506976632141
82.88062941814948 82.27684158796146
74.70632326418647 84.27435720323822
34.78682834163565 11.31090561078851
91.74666929574882 91.47444471156697
63.53896878312207 14.07387460656819
23.2446043473239 89.37734714814546
3.133617158087656 56.75137517152121
8.333209130247674 69.99684114670168
55.77318489909969 48.79514887115769
64.2903856304861 67.33681350021186
67.26656987808452 13.34070075890952
76.41356939106251 80.82730586669771
58.10385105477254 41.8306426373849
62.30968162469137 9.272402837796148
78.77823266377749 89.33937141493956
57.37830985601772 51.56455453179191
8.990997681476756 16.12710359229366
44.75143908075972 52.80677632138763
63.64207912660984 0.2268238548573553
36.19706737747175 28.18048114614569
97.01829100036831 12.0054396010305
97.23856552295472 92.5099707399206
49.85092158356174 78.63500816452051
72.35062346818619 52.54774853783632
5.228816458641475 57.43238427352149
12.77115029426253 78.97509078281227
30.06062774549881 43.46919101732506
34.90825866757608 62.36028382546748
93.34279089177332 41.6571823366082
23.35936073229014 66.58899863799932
68.05797547781391 85.05729824856297
8.929472752762724 8.394823963635179
14.89367459090405 5.974292149764251
38.71053507984474 34.04472175943941
29.68808374230913 78.30825070614344
42.03136215194181 65.75741460292105
77.88062860244077 41.09743764642693
57.32532139362127 88.85179767586727
41.63094956653477 75.32604891656487
91.91718130352893 3.665929944272435
9.154018132439512 90.31623665030391
21.03027800661628 25.8896271367507
12.59103483017556 98.78534257033839
39.82362251866872 87.81061426698083
78.95478934212484 60.81535454130267
97.94409915362274 76.66221623429041
53.58997358025748 53.11568135234403
67.41731961378724 46.10975457115978
19.04801098621958 51.8254494956648
19.5171538703911 21.75586652235547
93.8453936711459 58.47045121935126
71.23294647135046 73.88223060235842
12.31898095276964 28.69284746901575
77.38972840842106 11.10037436602034
95.45314038582983 0.6201640966064497
12.76925797456456 5.441716633080797
89.13602154470804 35.58950448632508
37.45505281124447 66.9905054637623
92.57963861547813 93.41155291629018
20.09282931661501 83.59215146492414
66.93176639755734 92.85653310054178
53.35023530617801 14.18364828200921
43.31399624130027 10.74108702753458
39.846037678808 51.79028966116094
81.51776999640806 25.23048106052751
96.92125495891098 15.35285043069411
86.24618646023228 2.157795618870064
18.49012885165765 52.74576996033457
59.862315396977 6.449086728093071
64.35876405751874 56.74517518566041
27.84345318112002 5.317588564247245
52.49534510394746 42.08901542413115
95.92629371576912 13.53204976710707
8.066738553045477 32.80660983651801
31.85251950468182 92.61611444115073
7.563295032920162 91.59146171080788
5.066804911224579 61.24338499625961
16.77316175529641 22.49615216818985
78.05855871982403 57.16381160478735
91.41960958781971 68.82323325702497
89.14109076994883 98.45473450144641
90.42112181138693 93.29436200542342
41.4623686345616 62.11243791071809
13.07981203412682 94.49452163527062
97.18556353932053 83.93984934223407
77.41146742592025 0.7960128675815655
4.741937484980677 75.82876328366777
53.61501028980823 57.32851148509048
52.41306681861575 61.00286162769267
70.9323426682639 79.90904822259196
25.09892150205312 67.11360901324818
59.07293114679922 30.39606611534139
86.19184359529989 66.68517080490298
99.05778923603238 4.113445311144202
96.46740590285144 41.11365417380684
1.986105822824152 82.23487969265369
31.47699011801396 60.70241851173453
31.29919337708413 16.10672310688494
85.6569920520179 12.49110390378043
33.08353650406121 90.67935623752261
72.2446609007477 2.829211286080642
46.23772900434717 69.32128520872564
70.8904358660117 6.88864097964866
31.24234524800782 84.70923424645082
65.20721024501 43.259587058886
48.57079042263594 87.43971775727337
42.647101018603 87.87039433811175
92.10123984888992 12.49237271398397
52.92725162517432 44.90326253470513
47.55741570723875 93.77385054188323
99.0336290309853 33.25030388339678
23.25383991790302 54.27487041221439
35.11534217489554 29.79049858004301
76.08277146438935 58.1264735031821
9.390055583678787 34.12185253908959
43.15816640319143 89.66194273433899
59.97628038262265 74.65931459521428
0.3759460940557873 36.76646955693563
75.97393784187489 22.08503386902565
15.49948986345957 10.16998461695658
90.70046579099967 5.000068100460108
28.56320487577174 0.6199261491908401
49.12104078533581 73.33259763807267
50.53342360171535 67.12250131315376
4.709561766359744 94.44776484658492
95.74447545645258 8.70494539897201
53.19247360938645 47.63200221075899
34.098883879328 85.07151065069628
70.85451514259454 61.52468120925715
69.99815468916394 4.755586237246982
65.94371878736617 3.780308195160498
54.65855690065383 55.81106472769874
3.828748614845824 73.0270838393532
52.10544198941059 44.1891860730636
76.57720847502782 56.39852459502422
85.38396487579806 14.29330909961302
61.94296177776237 74.22331977752442
98.90553042774953 43.13038449949883
77.7964856442066 79.1669144873153
48.22006905644311 32.88747656918157
62.77003681860874 78.07831381190778
46.73713753818164 62.81122432841131
14.54926967338945 46.22190877162191
64.86623960406702 84.63843950228627
72.09069117732282 92.7692358960321
83.0003796253843 22.78807143088858
61.37754762593225 7.40557089281922
0.05140569708546862 25.65154733308299
69.22849448439867 2.980075975222376
65.82952574804362 39.31493376114864
78.23910156768942 67.5467878142537
60.36250993632484 60.40656838617952
96.69616622676922 9.053023538374394
30.75439313633418 13.18442387082895
83.13099370642708 45.75057248055689
92.73931197554758 55.69551463116549
41.49985055369893 81.72739617902084
89.22097215252398 33.64973758860801
98.15158575789857 90.85080491322695
79.04891686420697 12.12808734598646
7.49976612454171 92.74507840768541
39.31878533109317 95.9773975361794
79.74472793658313 72.76068112994497
15.3838803491998 52.56055336977089
69.53690590995552 37.83508791016212
92.19403784303937 21.24290550303576
86.40814709555593 47.67995660274701
83.22606616184912 42.26755237037121
39.12689633825802 80.39873561017119
81.68265093758963 48.7163907911822
68.35076181818354 51.51818018863955
9.157168527440934 75.14646566767357
82.6529567182631 78.41778578336771
59.77844240956395 43.12507752972818
49.091819240916 40.29698559943747
92.37975521058563 87.65197164121129
95.92620254483805 67.465697099385
10.48757168467816 87.82621590279463
25.27495913966612 46.23245749159896
42.55194569693661 80.15812593314793
88.31992545504229 47.33090811506361
27.99294602689319 39.59654032863755
95.46349092860831 71.54860092060431
15.72571964229169 30.27663337523793
26.44523023779102 0.9627650643009783
45.93265135272249 54.36768419142334
84.59939837141707 53.54068880860128
22.57671415732239 71.38064207481072
31.27424461585998 56.53500957758212
25.12899181699503 15.51450978482164
84.10312566154232 9.526899215916266
79.64221027043489 33.62861546969626
48.32566862550954 85.64623027538667
27.60539646324193 47.92304271967038
9.179648370749883 24.42690127475409
85.16807052573594 58.47291637890741
29.21317701663957 46.45015422559413
32.77123106133084 44.65203443969902
66.0540558920535 53.13985118585538
13.64203675246733 49.01565160446912
35.48646913343704 92.77819612936705
5.794811460390408 14.24089548668404
26.64599361642131 5.732132844617915
96.43606331883348 81.37880820198497
5.587060298919643 51.37082194075638
2.104379781181517 65.12742934270682
68.89891022085172 10.99764983394867
23.79173584526826 52.48179512375192
83.17323964174531 37.64912649816779
84.12710908182662 58.1211325951786
28.0720868855211 16.14068247568648
92.27824733030249 23.35669962122277
20.14276033465926 78.41378404119025
92.60582946511576 80.72482023533297
59.88626485992163 31.15790842232629
56.8003533393336 2.366652869469998
26.75883055720649 6.942691626649761
33.39489405674447 10.3234186313916
3.667590223369067 36.56542960431059
58.87215129952774 74.8243043513048
31.18164333175674 24.96489194929755
52.93147373122956 72.72690748243461
45.84479512099765 12.00267998036803
99.48864861133104 7.882811057399358
57.70302340207177 45.05480237596713
96.98329962743317 35.14875749241045
39.75808496991075 62.62216951809938
66.26361758414045 30.93894773380525
20.3035305150181 71.28483770661489
5.953850138430516 24.54976579392932
9.487041177714328 51.66996829878231
24.05386005685719 67.3958050214616
74.57657189033631 68.98844303170186
28.36526280795698 24.89255120574849
92.23703750963601 82.76081471195259
83.07175712002267 57.80176002211864
9.25561578907406 45.30314074380107
32.11713480737863 27.70201282847281
31.71897009972044 62.58640368573896
72.35380995438459 94.68196847381952
24.97398782015347 77.89697620174869
62.01803312289486 6.484494242977624
85.7573251902392 48.51977583690393
67.13012948067365 53.29685938418687
72.89555392070243 77.5377932534897
87.97692141602555 12.79591837687708
22.30892771355468 66.74211294205713
73.88896646974587 21.91041455684385
84.31443900476714 20.06370018105597
98.07114342845824 72.46712465190188
68.66139859927938 72.48268392939929
48.12656611366209 4.645767210670109
14.17122482069727 6.729801280265938
63.47715851909427 28.45838451517046
62.43756600576324 61.03742699092208
62.87533527921715 14.9933489676105
50.7627177526285 35.97186594662381
57.38744411860416 73.07382813635385
33.14253656743693 7.34777761053701
34.47493477586208 92.96584609572454
85.98249665038522 33.54916319698147
47.11972351701751 76.3741462086727
67.05918135177915 15.16069182295057
1.565532484059568 17.24146681427172
11.83182492109673 49.87939713687032
29.47605401878808 83.279124420038
73.64789055824052 75.14830811323097
10.95907660076375 77.83567504656506
98.18567277487882 44.84056387413146
24.0245374303394 26.66173248310056
75.73153231737267 23.96357616322178
83.20351081183428 39.50645274622562
96.12558800605666 31.50426236926934
98.22426014126296 17.28537401321292
72.03004638326564 89.9160832599311
24.01951616287155 53.52485336752708
52.10164228269342 47.99300431963051
36.38907780598715 42.26197356094707
0.4606977002234077 57.80875262305341
50.55429420874762 46.56189087758447
5.500101854909476 3.850000162846286
6.883013571174842 10.66910947353757
50.74334031703516 49.38649476473356
6.104949444166688 65.33274638873738
90.3603645149711 22.48089963910752
7.214052278739235 90.59210272963172
38.8885405206122 7.140086755399881
98.69319200727114 78.39387504932135
18.2734967091642 33.40342272517862
34.3949422431114 5.440971208455112
32.34520174613663 15.73983212564134
22.30344097918432 76.65787745369644
49.21038550225565 15.9396675113263
73.37953072790953 32.161998047996
61.62373447493635 35.50871352965257
90.6961073934721 70.69227072039227
0.7227864988469739 48.82871099008997
20.00567311716534 55.53032266885569
84.15138399011039 37.52755758321531
73.22188722006864 54.65936042435523
13.50661558519588 67.94132845379789
14.0966281025637 28.90743499444224
37.59039851592906 10.61184375393847
44.8823765912055 48.84922063671201
52.11674305863522 28.03141947332283
32.91725017391356 49.99695164707506
62.51853376069715 19.17491341016599
70.46072265737475 34.96468555336451
3.523294338270257 53.94187488443907
84.19038648778414 84.20548515364855
82.73021922480785 7.854789275955431
61.13625134489656 17.83573497043956
86.64019616271982 60.94206959572712
27.42181055326991 24.51345804691116
6.15109303592531 8.698163849360187
42.46832839999259 32.80066026440762
33.98257032786447 79.88532739076103
91.37359877598936 53.86431001423783
41.5004344967828 50.43660615351634
75.11724455977549 85.27181379144787
18.75100900283025 5.903149660535675
12.85581061119619 49.90929165598583
7.30682901890493 49.07206584174381
85.45147895730602 32.62713675215163
58.91104415813407 15.32813258090027
19.6258489131196 93.64925804210908
51.61445883005448 67.33993120136809
35.69356125834794 3.498609644274341
95.99862367737104 39.25010432410411
41.41650016088848 73.21036385205598
28.10694507676958 70.92876154957339
58.94381336739051 87.95044202037869
37.43106037867703 85.64626830411403
50.82936059465696 65.31111206501711
54.00297131007043 3.003257272937303
72.48635603711246 75.4330504654818
63.98644212739561 62.57477009110006
29.20027853399952 43.79403452868551
66.44084267058044 2.836544518195004
44.77173099398124 65.20673717079386
77.91248433071489 62.33955483250665
68.8011348624814 56.03542515880869
10.01028107191794 94.81197015824924
47.14936023786728 88.76861717732247
52.96165977196473 2.552821002030712
36.96273184354271 34.99080742143681
52.33319046870852 94.5182053616264
72.10376400597605 29.38281846398536
78.66167373665792 49.66364158932399
19.34579040180846 26.28502505052018
43.59529847003998 96.42473655005298
22.49569825414311 51.12084741815661
76.32088568969189 74.34389685235648
83.57225485468926 89.40879463989187
79.77202797838198 63.36276733373106
34.51558816843141 30.66779403332592
97.78880619530398 4.303096193030878
95.62105450347261 19.71932404197984
56.46307986163593 39.41615211458598
89.79663442819023 42.46394752824055
18.77585788633265 93.01203852870177
65.60352234805555 94.18909183424891
84.34354192204377 80.6100349924631
46.58794068922974 94.21588390003242
75.95798407991266 28.72085792228912
3.797589559251923 17.20065274842942
81.14810009596681 61.88251291976268
21.40432411216024 36.41431736562588
74.94387147085777 57.46415134765981
82.29729051267331 54.98348316863748
98.37476761942217 28.38393692593272
96.034889063488 49.08058517556284
27.11379479217644 93.39005294190078
10.30887553537982 57.39403710017744
13.73478011075353 51.77239685247439
76.54025146027993 54.3883860857514
12.12180181605225 83.56571371265228
53.97178836338232 44.56744600580432
31.27244516499132 47.09679099629312
96.2181361039035 90.08844966845254
33.31233297379941 52.895033988669
40.39343374422625 85.7242730498896
96.04664488275374 86.42940957429086
86.72210740473939 26.93024409980586
90.30215311432985 90.38823806036412
31.7765920884995 54.54878433399751
18.38872795481339 58.16235499914054
8.847821819193646 61.67832375920007
64.78733414254806 81.82630000507892
26.5922242600055 74.53010054428968
61.59011338282001 3.69101701342389
59.64312136607139 63.43378646725141
38.37487115306362 46.63464256562698
87.60521232046848 88.90296946982279
26.0766051253108 13.9637649037388
11.68335849848189 18.79613351321202
64.39505519404118 83.6358119950833
37.10949198655315 52.69667061827251
62.68291427654668 16.83214494894084
0.2427351225375128 1.507042429771193
13.83863068045358 45.30413994773481
34.31366929992889 39.086550704946
44.48460653820692 67.123812909309
46.88647675900324 38.44464181211234
35.65089044214607 33.60946883452875
92.00147372649924 58.76474940168457
70.49273364604322 9.812570958765523
26.95778512002254 67.45698104024483
26.81694904918457 99.14042556703755
88.38807129750703 93.04143781411675
34.61446077356046 73.98810636801247
46.2946752277017 13.76897814926228
99.03992200812006 60.29738267711246
95.71707524104509 27.4681448262095
17.48460157068526 30.60105462171418
29.82092454726316 53.85439533048799
41.50471344627891 76.31370405009142
26.81448267471501 82.13623835623638
80.40287588361161 58.74454491319786
55.83515163172846 44.89569682342219
45.68202411597821 6.180596837449801
51.39279141530302 93.9771315490333
36.76446243166847 84.91804727057151
97.32211665787416 37.91794276922273
96.57887942763546 66.46190561625524
7.25512441895434 0.2404596192714382
53.74334935974911 83.318279229757
24.26630885131921 54.58823286264975
10.54380906057068 14.53902743039
62.27423726204999 52.09579286455556
78.1753402518123 20.18047813662256
75.31316466124277 97.50214265475923
44.85648296030993 42.2457208949678
72.4742668048933 91.75325389401569
54.73057237445388 31.94522234805106
89.74382321290864 72.01376008520417
94.33208393053401 82.07483902727296
67.63575188487221 11.37086444554331
98.3588686457113 97.20004705820301
34.62731123847967 26.82704438640708
56.14535668655562 42.71342212818453
34.62901458196938 43.44718674811114
78.18532079799297 92.49120228327166
13.90250226670905 30.03744817089371
82.72039082697857 48.51019485856967
26.31181007882845 46.56626090561747
25.45699700201975 85.78551372600789
67.1627153931929 2.073931691114544
29.43981269313586 79.36311467437494
0.8909453507926848 59.91818714608793
17.6701590718966 24.37076624073588
27.56487387886203 51.85813563985585
15.0525544507449 69.05787771139811
11.88345003589976 77.30767714784051
26.95918614898973 89.52737178246221
68.63833166181512 40.56455689292843
67.34455953927444 96.08542293827334
59.2587514935616 59.99194890997416
23.9306849998099 95.38930756072978
50.74292894217347 52.29693434105761
71.53012670105508 38.98294990667684
33.57252284928281 74.07837313966222
81.9314284828824 93.02415982149778
7.138401493666036 6.076433111860999
78.4742443574889 8.36524923402115
95.76072207498147 58.20340801534181
78.16014027928964 40.06694381568902
80.20850821240984 19.06563539908443
99.97920246579243 31.59296125803946
20.205574725663 16.92322462565391
68.20162621212734 75.79879403694278
99.00624907452563 8.822726025250045
0.1443506965019369 74.17123605540276
6.062937420217031 30.93838225320958
73.37064743603356 35.80073817442807
18.41760535596106 4.877931192919998
97.95603868888323 74.53542670772046
39.60683770705253 67.2495263842237
60.11194365553592 59.36742510890081
33.76088709762509 26.06318983577221
55.9437125648325 5.063461261518003
54.3005668147835 47.3032090238534
26.08201208753931 3.958081023275194
62.51683998278791 35.18465695282809
88.19811842259817 13.97014743122954
44.62662790303247 95.07516864118243
42.02174428197806 53.65140313586617
30.31290469556228 66.50078081347289
83.2682835078581 5.735257118690258
85.18280543514304 50.42580231635012
9.521888273830822 93.86274023001475
56.0990879593098 77.20155624409445
53.20199203276836 28.10981655591625
42.42796163352234 17.91587459917562
78.51910678974839 2.102668428720417
58.05670324669416 61.90886197855911
16.60296127218669 94.8959955259932
79.32738143440682 25.26559585723605
52.29242197284997 7.344169625323271
5.467448532440243 63.29312410196552
39.04581866411667 83.27638227425298
53.66646991408275 25.34959412577281
28.58789615962144 44.45734646794391
10.88635333078801 71.33267268989364
88.81243655069066 19.10512023753402
36.64898095409447 33.89988139920104
69.98518525985652 10.86887265571726
30.29233669987159 65.544523620292
19.76698985179751 9.017151041036977
86.56748997769962 36.32088290564376
94.00517340331406 77.25827458159527
0.289165535540721 80.82163685609557
93.67997422042944 93.50025147733579
77.24668454449413 99.69652977348258
99.28864503853409 3.070909637504334
49.08891099190185 61.41721078772754
18.7229244537552 60.02021973940033
26.21375710901371 81.30241912099865
75.01881694959843 93.50742564847856
73.98510390756498 41.40470508210882
62.13828320266499 13.04058702296013
37.2542579358314 7.775093425891333
22.24328341805845 4.590165443539784
84.77422309212439 67.96042690536015
12.7472777217149 95.51172605060455
52.40291397831385 46.95705899818977
50.63253533283836 14.33840127624183
43.71927190038301 36.5324150722961
95.29176076761125 72.61414459902564
21.73524899259891 98.63159389308149
35.74807521748742 67.67605823236583
44.79923206526853 12.27306122248054
52.70961971630884 55.79807324214716
23.20800596066125 23.46952710298129
73.53269997401831 99.16744003498994
43.45454742046362 66.94798354820317
68.07831675140707 1.514488458933171
59.07763718044365 58.96555547328963
96.08340469932546 4.34700723434582
52.6339970605349 79.78802134158714
3.018345525422945 81.76729324265158
13.739396659671 47.03349929103824
65.21491061026323 72.35603779417342
17.07816883639433 61.12294268579051
9.229596886357037 43.50842654720792
23.03521415795955 64.71589211346529
23.26085935105339 29.56676195079145
1.13692192041711 98.8030792341723
81.3169697339866 50.82098953326084
66.4775161962541 7.666018522340072
83.42323061933583 8.688372066944801
6.24701583303029 33.10944229911298
64.9260908452097 40.02449907547803
9.978867299254592 52.66311950725286
8.061164660473782 75.16848193968571
89.54462454492152 57.12576326354224
56.16920705458372 65.41487817124508
66.91998990500632 17.77019266509209
21.0085771395013 43.70452495961737
4.331677143675918 35.60651535241535
41.49768756458841 10.21599040623392
75.76926859597043 84.42717414728621
29.39776859447459 51.27975699517536
44.46145584202365 22.34928393315853
84.80706041707955 10.34031191328633
81.09868684349969 92.36545419192544
7.004122250864805 31.30347409976155
84.02769046202241 27.85710755883754
5.325328445419478 98.01747432246808
31.48634418203506 73.73113885714945
81.60181937494509 95.18085618404668
61.54434212917361 51.45691748704502
75.90616809158699 89.31263362149033
67.70317932594855 79.36375198922562
20.89715432792454 64.52453071071639
3.81712849698138 47.84313091866976
67.46053929765922 90.74056588265604
31.56144422760856 18.89867425707743
5.904638851758262 19.04453382680616
82.93829983601877 35.66750117783162
76.1220687720166 59.15460683959859
45.00093468670258 46.10948354853094
86.08733206609334 29.77913637545748
32.43874176779205 48.36999580661761
86.88758659394078 10.01994576674353
95.44649154477787 41.3451107648982
51.9206440288217 0.9909400060923591
60.28465987179942 7.38728444672441
13.74363486755215 32.22687830018179
3.47435908910641 44.73680603879915
61.84746062364271 65.76820563226804
13.57788112585873 63.49751389980892
95.12516627944046 4.127310224761413
39.9306704450979 12.82309427161495
28.48902759624247 6.227280699186034
21.54183892111651 18.19543563634765
25.61215447702488 8.938267451223862
64.3521079845444 18.8469419876913
13.72742135309739 60.94924289325157
31.36333834650445 67.01318130087931
63.48371399785284 46.69675701725409
48.3761652491122 96.46674557757649
31.19202235901867 52.60781108018008
76.22619025760611 67.89529706188172
9.293462625705217 47.04295525120624
68.36485165724515 94.38932008524471
46.10244594063989 32.81173593327976
25.83696397181866 26.06141068754773
14.38180146601942 38.7855416471609
63.21401796946373 4.644560199139053
39.5377867611282 56.7171096344576
60.10368912168985 9.231516842627576
1.181085779284844 1.971627740905283
76.96067664196413 70.00692510297654
91.03920582500562 2.881795585289807
93.06027782419341 48.07889687307819
54.17814695455235 22.41516123632666
23.86294476034545 2.218928803479385
49.74854963358275 82.76073419595062
23.18449707802927 34.27993250925829
37.34430962121757 76.39710920361662
45.01278595701222 54.97145673947319
68.60914697798752 9.338343306086651
72.57592033592832 69.73579455606125
2.678683508425677 5.446741396973861
29.44358021341547 94.92864343184031
21.61236576616704 87.93282043491243
48.34087158010343 60.69977475132232
56.78030182231121 89.78256644423702
79.22477608991399 92.10504284153568
46.65838316084358 46.6521910663709
98.10385900266144 30.61116544583212
19.08002773800865 27.14681743973647
16.27093243982066 36.66454255372367
33.85214033290215 62.42377821432785
35.1687641471802 95.50161128322344
92.6590960890361 29.6259652716385
44.08503818454878 32.7962769965503
99.37876241217987 37.20182248479535
1.929893665465795 60.25199558089427
24.15699723409638 77.12713159084504
63.78038720014276 3.731861253061836
25.72763547441445 33.30397449739856
69.44213882515162 35.63248339660387
90.37982167427006 20.33161989265221
62.50650870266901 14.02770380144166
73.99842097698622 65.61234315147694
51.05702429079307 15.36965732244352
55.20447002195466 92.74052607667331
26.80408833472113 78.30785551185697
48.17333565889842 53.66695285921652
85.25998807896063 20.24670526068258
81.58003288596403 78.2742595437455
77.09996075358423 55.36015127872763
17.70220579397848 5.689629411593238
18.26506038207944 79.34337174197255
30.97728195362162 76.87351242023664
82.04986182688666 18.55749641484489
34.73318506048719 45.54613375967716
83.26469418500824 83.3607165762071
84.08814834205013 18.99871220407327
82.45689680422008 73.86353856831941
12.37274706452186 34.45265220011119
92.7176642447528 61.9168877394524
22.72378630500127 79.47274420805087
5.074317712657304 37.74003941620337
53.56108508678958 58.43329021326601
79.65403947308819 29.82454600200953
96.153378634161 65.40020406031901
16.67965320009634 11.31290271116008
43.2646691943406 61.07609623948919
94.62364515088817 5.021761598856287
28.11695807884612 1.657781824898246
7.147725578063603 43.3730726739668
92.9950998895884 64.12295736071232
53.29454430587668 92.97113004114492
12.57747415660463 60.97320532983134
1.683653744745204 89.62599180731567
28.92030377263458 14.58905141588618
12.77225821962121 64.17026109812295
24.85636322097129 95.76522284453624
93.67569203156653 80.39320075522906
19.56887593451074 82.68510366526681
19.8441391357882 42.26143280307332
3.681548133664451 71.25593400976763
62.64713141183994 82.79804593779252
45.70991665864427 9.112936013288774
5.798312151944123 85.73225054015357
98.48759375651741 9.726203845825074
21.8661827821624 56.87947973838011
41.77222002594439 21.1259958925639
73.70235936029378 42.48482604982274
92.16602719932055 35.56265550020277
6.570839867511431 86.64835374261234
15.2680100799256 4.158218049278736
59.18520115138481 7.348077069848304
73.15700636411665 61.00691399644281
50.00189578047108 88.97044577186836
38.34009153166602 0.4480152237500211
77.37153712568583 86.79370231497347
73.44738705957796 86.081590564262
68.66481865093186 21.11295673866932
57.40119942291048 24.54390003552808
27.37925341468828 42.78998022057999
38.81981203185033 51.42969158849553
9.021240562003964 33.17082806630643
88.60210700120714 44.26613895762402
68.1577507744467 19.05026131960838
14.82068031287214 61.08433416722357
77.56497818264174 56.35011499137771
65.28777614682804 25.8865045076409
21.14749694854144 13.20439878350385
71.76652499184951 81.92348687183228
92.78106938528933 58.00751228659437
66.90168268582923 36.4808407905619
38.58057208214563 18.04055271283138
79.21176613936828 13.41313332619594
34.78892529979061 6.475041099743851
10.3664162855459 22.71086095370739
89.72428484693972 61.8235572480155
24.11478983037565 16.9863221003774
80.25435964020295 28.8878078646922
58.43451187021056 51.37815701657593
95.21217260214011 82.73207928513719
19.63781661710151 80.70002297303567
64.76916862300824 88.79013893713876
49.66097034549556 52.49997050230489
31.88756572637583 68.03183373781958
80.49545933810656 1.564211533382121
28.37548534456244 42.2323248058474
30.25453633341989 12.04075671976854
14.59279337024232 63.93763847962224
58.56961085597117 18.39932284140181
27.86835091822689 12.98879111576222
88.33492777903811 16.35667422055064
72.5915180050749 83.94522367764463
89.46370439317236 11.39071597782412
36.96127015534476 37.2753218004572
7.499123631602765 28.31771797251182
40.84832730234362 94.9234135758487
2.622535123751417 63.38008111809496
8.621695561425314 1.52549573176628
95.23038324307807 94.56047325729493
27.02475334827069 77.27057241541385
81.30487197139664 43.03952654602212
38.20260113403853 27.89097417635283
93.80287136615115 88.87993256210102
56.86007166332928 18.41734253427315
39.70991601097847 21.67190834969027
85.64852779176908 73.98056780054876
5.933892277178289 50.31250751911238
93.2609597475213 86.98560950690241
35.68103966136086 46.12028113513861
78.38906978865242 35.09449406356109
97.9891116550716 13.61504017377494
36.66988300333743 1.309732915327148
84.017662399599 61.9742005016033
90.50950300477589 88.43706738689984
90.24793148865609 45.24681028077076
16.97215940234462 73.81649484463316
2.75975995765093 10.2534973000639
9.953466398981963 5.740619850270634
51.84735077831502 89.665315117779
56.8961437405495 99.22548772322381
75.62645015346305 68.88735468347691
58.42691187104452 78.58190910152503
19.50057855963219 46.13550246529525
13.43911742250762 97.12768697348329
8.142345379917753 57.35555512370927
55.67068259790457 87.91144073992668
65.67958939109643 86.66014381389517
86.60812457096677 62.79772475719341
49.21055571045399 0.1022281148798623
87.51246081391135 8.076276448093489
54.15814286031575 15.81792504526094
3.25153691145566 51.75358906782709
22.15580441062342 1.525694785138234
70.93496602699493 74.999315360583
7.678629760452798 96.48330215226666
20.45789998771985 8.175147999034207
25.08033980671345 89.75134237394856
79.81395281222345 88.98542735911793
55.05169504882169 75.73644602960385
76.32428675748777 99.17074910340908
32.25779523858336 79.41563268190029
71.85016289097663 44.8091360072951
89.74959072916405 80.56621082933853
79.29510451606403 83.2516575150249
8.920127387010218 50.71188157314665
5.112976813095827 99.93921005605587
5.354815104273558 43.61972254704793
38.75502427566511 62.48728654179715
69.39647028670231 20.36029254651997
67.30164193069498 51.23548315492106
86.60648171889306 46.67811667562908
62.93094214664304 34.23827113064871
45.16619912388663 44.12336351038766
99.03587904993955 68.02996652432995
14.11384413807412 36.95302143517142
66.24921336627412 13.21786830196735
22.73755250375127 65.70105757293568
96.95258290990758 76.04951196781421
27.07092744444008 15.58505895523679
92.12001736010755 13.48282557694655
17.34656113771441 65.4581685859398
50.45946123131125 93.46083087357697
35.22063892835583 19.88664358119178
83.48865309740054 49.98579561564957
60.09030779092337 34.01439658834514
1.350626149148134 69.72689766662693
93.77499703288433 17.76105938935186
99.57533625784258 47.45095409478002
52.68860359839121 56.81024331961823
61.75218184695107 89.70200229257341
56.18949189669195 58.13730569297384
93.92249880583795 16.73299221747238
72.49251072087654 20.99361838687624
13.03881857976378 23.73600656687032
87.56298470310431 76.38748444393299
48.59609061278977 3.690064822283982
4.000736499256135 30.44560494419811
10.89869670281224 56.44083210984945
68.7974689770658 42.72462153051751
36.20715827201395 89.55089940727467
38.49612021772751 26.84614883123417
81.17235793639109 58.0901020889661
97.61000294549288 62.81200297062433
65.81335112191215 74.34983369169021
50.39309028926318 25.40270257627975
87.63067257187146 87.69444576658428
21.96233637663105 73.91396120868082
6.691110991445909 40.49962381160447
60.8617979940804 82.1145323280959
3.434094770997384 33.85277128709095
58.80949713199806 84.15268323470619
66.37296752625652 57.30336904714036
94.36987662559767 11.09459986264437
91.85334441340623 96.02729893178969
39.84442266532101 9.07697550489274
46.44774911467729 96.36039103278731
64.7543093522405 70.18833217259791
84.52587968718025 28.82037106932955
93.73253543435547 29.42274826460122
1.896439092681258 92.84607247129449
4.493410089711501 87.01804995588579
37.74678262328785 51.0979025091418
9.320036502035665 20.87745611920897
9.212985881389205 57.45978233030963
53.48280534984335 41.76693062049411
41.69515050377322 79.53674356081088
28.92568234700832 84.11242363560332
44.91782053402714 71.10087479685355
27.56289989628796 0.7918022806224263
85.8477887950817 67.68443400080609
6.337790086567356 20.00722709909024
12.83874396909926 11.18419141128759
12.39506115654484 36.30105425790065
6.032360348940131 56.72148588387039
83.16880360943476 71.07811234818826
13.7233465517062 85.92315813903713
38.76124343022318 25.8125927048798
80.22989891998505 98.69421515681941
75.43320156170451 5.95432044169247
67.13462641504702 67.9682259644451
64.1966195914101 29.25113540403761
48.30963569500497 99.65918865185536
25.19262435319487 7.99338195646941
57.5856043418451 56.52018174526997
3.569483096636262 34.85768710548656
47.62942619501031 67.53208324855122
71.43302983996387 40.06153808635836
12.08350997474643 75.21769482664567
50.7583872471918 87.06279283773269
50.27959538527559 98.64487536947631
31.37475584927654 72.70161576876986
47.40046289393504 6.714148991014537
27.64169379220316 65.53167306012509
34.90764654177595 17.02339051577214
47.00066922811229 84.03858687913569
60.08542863936195 93.53145940399112
99.85987074790471 71.21301263023516
54.45865328377974 79.53762653020854
69.95554382347682 1.261653215179101
8.300609944864236 48.87881793481353
24.63645747381565 19.18121040320031
72.47227000471948 66.88152897776824
37.64869828982297 34.04922535030073
35.10995778090227 55.18993620601954
87.42915630671276 41.19982083436625
9.951235039850685 8.652423228592401
87.94293025086131 67.42813838306471
12.2986940586576 33.43858190880773
12.69952897076411 85.62983447043248
91.19041916607019 14.99765020261578
9.876995075460428 47.92512156909349
14.69602993562885 94.58401945817958
29.03861913290111 21.68522182392611
77.19192457308473 66.12110749232063
81.49077774228627 81.02540909036578
75.36074719464497 67.18312243184978
2.760591958860908 73.0342435180326
75.06264196143337 37.18546538757608
84.9647436460597 35.44989825133362
38.3271709287786 44.40093469757829
52.68025472793707 70.502309573733
45.66739878424079 52.30807494803485
38.12069963906416 66.12529125344385
70.61861953246034 43.1534260123687
55.394618038751 59.71782899939507
59.51199615993507 78.44121467038541
44.21606538773644 82.56826014258084
92.51684326529642 0.5096978254169104
32.90523199908885 59.58129846906576
87.49574193921475 21.98241466348135
1.740908568140562 44.55918276637868
26.88026924742124 18.63973647209668
55.96966112639714 54.43998142981079
2.710003733025641 19.0421789453966
9.845314577775698 91.07341758696965
26.86715936569714 44.78917552587505
57.73182625292053 4.97157864334997
23.62430040031165 33.35151321343866
11.42484194664003 22.72982127377918
72.67737831396771 42.77555870012455
52.24498234806625 63.6121198344244
49.02799778590987 71.33221872601892
88.59203870060512 73.47731384828211
22.05017266855162 16.35617236107952
68.71135402433511 6.456442155071111
90.85469160253163 65.1652744886098
95.53585484494934 97.31286997170746
74.47514985685179 35.51315111265171
59.32972911171193 64.4714064061242
45.16020084641578 79.68403413933071
68.34126602700277 97.72088971080682
7.60092099876451 23.54712561049082
28.35383899337241 23.80409833365754
16.16576647968737 43.67144134016904
23.55761978221702 59.33263841031945
75.32607809570641 22.98540808198803
15.23241214273538 44.038615821828
44.93173745820218 58.49719123608806
63.3298641061005 91.19940796825392
81.36087606396677 73.78334616340717
15.97987124641121 3.370206304755961
61.55210418662276 36.50890983309521
81.30247443432734 11.81268678965389
53.26040966781687 13.12378326110819
8.716444061322701 73.18525970051435
4.940629382183126 15.83461693587035
8.904120549078586 64.47821809659845
69.1349173713571 95.00406196298677
39.85130805737457 74.81773594169977
37.0087910882464 9.68479701331753
88.60394129908197 49.46286577245678
27.8672754790365 45.13037189851667
37.89993666964943 37.79465364235238
36.23973584672569 40.06630013401188
93.88805246992834 91.69218347152163
64.65099454333674 99.98500597754152
12.213697001361 69.63309290421337
4.782137019952017 71.17025529213659
17.6348313487477 82.6009547285616
94.14967777526626 94.44720182394792
92.25754960512573 7.63371421324549
33.38704557183383 19.38797113073962
42.92693934775482 62.96993454472798
3.488224148521093 28.48582980569267
95.57378201839408 57.17248206002344
16.35801334267218 61.8500477509047
66.56512502916284 88.66155242382953
4.351869910540476 21.83167738410821
84.4271176181646 94.98815411439868
14.3616021011564 98.86466728723228
3.759708128031051 85.42259653140982
49.45472316590561 18.73588276791921
94.86880447457121 47.61875552669611
87.64765467946403 30.74147526062092
14.70653527693351 9.798258354474632
28.11645953608737 30.23106655169043
31.53774011192443 40.95398919645
23.70054348386627 28.57381148190388
97.82196862561875 77.72883906477291
74.43618861711884 43.25568145460703
59.0319931593174 65.55054319936974
88.06320730929542 95.80138631306551
18.90514033865828 68.37248573837621
59.52855406137903 13.70368256744812
43.33304647221349 81.92160014588863
59.54513745181324 3.740782709093791
96.41189982345132 87.41089350255341
90.84540533189121 42.57095072215987
21.29202512347391 76.9654950156369
98.65474407404335 85.1166057416802
11.66312417418293 98.474260476251
51.34827208071483 19.59787309633393
81.01901316968585 45.82015359602426
78.58283218522021 29.80938919213025
39.92412641647929 94.26030343429339
80.58929495947744 53.89693221979535
20.27902740148816 26.79823541570492
32.42350861551825 38.12132302985504
48.66682664267178 1.840214525940508
19.63069927858903 56.4462547553853
56.60731884255564 56.14335677961111
98.43133068176346 62.0829152195267
73.62011135590477 30.41507302060034
55.64626521296027 37.52709665451687
19.19282886894831 85.49034135487899
52.56283209741787 78.68957002385409
59.24346406830058 92.80065787844063
27.72001861304114 71.92554867709174
81.56616128426604 20.36265692626217
19.15596441878346 16.7146640354777
55.84311625697433 1.841760254365044
1.664138127231556 33.90397334432677
69.47140469294156 73.23301934463611
72.65759244836536 99.92507781906474
18.07373614225672 60.81767760793259
16.48648877115682 14.19259072660634
14.17191567491441 44.31213870294592
3.693635302405003 29.47524089551494
13.58297691923117 10.39019964861081
3.556078123012922 48.82011228819255
17.39127804493659 64.3536701808635
63.74935742203962 12.17095529481073
98.19699344373895 94.04762659688767
57.75078440611652 91.66756496391557
8.260299251761033 53.53593684101899
83.53459126179725 73.93470016222085
88.07531507707644 40.28796917092121
40.11463702417378 97.93184131093004
58.51343234103499 75.77059534818183
88.31415019798061 69.34594785906147
71.44019384239486 15.16541334161609
87.3124414950006 69.44611590102495
68.11447247900628 48.22490280611223
33.93750015909013 34.69441159371186
93.31997077407796 66.37267543236808
41.98369247217005 1.3054344738967
25.45935460785911 42.2220762615532
20.93640058098056 79.09134976961209
43.30578208044397 56.21553915833011
2.989758442244842 3.086303173188259
44.3076092345371 79.10460044521658
96.87902283637733 22.0753715930361
26.91321879017239 54.523844101241
98.35404646948162 45.94253528932832
95.67951154915926 29.55493801771724
41.18208334584531 19.29468019844575
81.29748117398917 91.30883435357084
56.73901634315462 91.6561545683175
6.392139772851183 89.30007552055856
14.69236747280808 57.33343793736893
79.88370660807533 36.58233462062751
98.17123634499372 71.49206249934538
76.09019632067263 82.62727091048637
54.09271399970677 17.92555898633179
12.49081820926979 1.585810560644089
38.17760095551665 34.93599420640562
14.75149247807948 47.35252778568658
86.23399255034377 63.82030791629951
50.40213873095475 83.56925117300545
0.05823764987746883 68.33873671609783
39.61880366733774 98.90854659064182
56.91842223150191 20.56495120935977
83.69097680927683 43.07471448623564
43.6688101799431 84.68421098423096
31.36198318497942 10.18795575273369
52.24667647196885 16.8458113726809
8.244154181711817 3.414869295502025
69.06361464224571 71.43424824477646
72.95495282073311 47.3923634186969
86.38653713675752 98.25853807797438
12.00453424120473 9.108733121561732
82.06580132178658 15.63158910391108
35.95063098202575 16.7695643068159
16.65475024908753 5.453462661240893
92.81206574354444 91.58138269720504
39.94584484499509 40.97238746936457
20.09715517466151 12.99445484770704
12.171073537059 92.70460359351181
79.64505886613229 74.56333110079072
41.71231442856936 51.50849733109021
85.6584219113215 26.91915270499602
57.18047425016471 93.84975150023527
63.20723613546684 29.48091401898922
20.0504447027253 51.97540708382882
43.14430092294436 23.7258379614938
19.02495729204983 53.65862074519985
71.83712787665343 31.16895422080204
47.79463572890621 22.11687588599762
1.063106455723251 83.70491608253924
48.90428981161549 58.85442925468311
37.56046728860959 14.46553740078904
67.82681454009378 24.61395913456128
72.42878149446332 81.10329735588388
40.67546002844217 84.70280971909317
90.94735024696681 89.45854375375909
13.50861964264453 24.83904856312374
22.85251780879478 15.57975127836212
20.45858349678303 58.47256940672575
83.50740619706873 11.8053877515019
58.73606155997469 82.31795163893946
45.85508771628193 82.44823484851347
1.693617327504313 10.13806756457058
24.9534567819222 2.113021360727359
2.500122352990956 53.58688657323391
9.379434022085094 55.47970682967467
7.120945896765249 32.41172024249485
91.89269871644323 42.69273642637532
35.47895925785012 56.18766614852582
13.75283200734831 91.79033533941693
0.4432975835403991 17.2797551420589
33.21865869845179 73.12236961305047
35.72043447599614 80.33799705026155
35.04585111252367 4.479445331869027
90.21001792127088 95.20583708666919
20.60134817121792 81.08027347473652
45.80552883883222 38.40325768338801
54.22317120142114 11.52340204221605
94.01247677768019 42.49145263396859
37.52687344307901 49.16716672058154
22.33785493232066 40.09933684085195
40.83045774782132 7.407857067643935
11.45420052603317 34.33580562813606
94.10552063018592 12.23503067715997
71.00466330269322 5.236357256401678
24.77692054779916 62.31305131404206
32.76883675596117 43.59065259511127
2.917447379004387 68.1977924183573
96.91972781998169 13.12289545202566
71.10151590943114 19.88843990196163
84.41765415128781 11.28508766240703
16.33046564345253 72.06671218306288
17.37098842193831 49.2756759856367
1.108285931626294 75.78750251822376
64.99694289414475 8.46676869918533
16.98964604474124 6.498758254955798
59.03642926325302 95.05035989951884
52.65337640718367 57.86155799391504
2.738193199019979 84.98115681134833
66.48943660787016 4.752526055512785
40.6463939188433 31.49056013251507
33.87777258639893 57.69712358545659
21.22817737007625 49.66778272805753
47.03705417446196 17.52815210153459
74.1826034569546 60.34737350254071
10.40524236671145 45.28963775143173
27.04425448541556 1.787442079054892
2.167982041469271 0.399285003504973
67.37448958004353 97.25265377066563
99.3528198637329 87.19653038036002
36.09514912127055 76.27554227792039
90.52683731719475 73.75782054375706
18.52757536590963 29.1038081475821
36.53721823050743 56.40704271305
55.09094928735151 36.41110312613073
67.81634113582213 86.88674299938576
85.45873478323752 94.6355902239512
59.53740107329679 1.798102838651514
34.92464292683753 76.56594505266652
41.47708282879675 33.25895606609313
76.09026619861305 64.61342684834557
84.50249246367137 49.66140288023448
81.92315561408107 3.119744941709798
85.18421643652832 73.05600309760628
28.58882787651406 98.72305070719682
20.65110960219299 93.25987969369179
14.74240635724702 48.57044661063939
10.92114043075864 19.65878389250167
37.42371196270082 55.85781966557872
98.42415497358772 99.39218422946203
50.96304022691962 79.96944374296976
58.07129097268349 79.55693693871356
11.63596131738668 13.88131527257727
4.108755062980948 87.90334918757024
63.84073490814239 31.19249002724586
6.817002573161506 37.25217977848266
69.54484613355835 38.8944520463937
73.68905227071753 53.87684427290127
28.32549468911888 83.19830427701889
48.21223937460557 63.90244648775884
84.81933568225637 65.0303813450281
23.52062119880593 80.18421517592751
70.00833115014836 52.61399636013442
8.718789142973586 21.72489274449828
22.17131180405803 57.9504330439645
84.81883929816202 43.01764563002247
77.08277088282372 58.55408081185368
14.20838175087597 27.79507724708331
81.07449787059565 40.12744442104596
42.55896727891454 47.23883723840037
93.43565287714296 72.33168957945608
49.34164939936013 64.16159538454068
25.69487590752168 52.1366709519632
11.85828471092803 78.40309469519714
63.55723589516984 57.54972469703295
53.13536247423279 43.86437309872322
66.85385226593728 40.79199647971695
23.31926487494161 4.804011600189262
26.726535386318 4.765945637452816
10.44132357565964 20.85655430782888
9.231392547473556 67.3443643574706
71.34950044886136 48.75358018494688
36.53184487116476 30.9071849299527
9.503671161237078 12.45966821119987
67.65754580309967 35.72386157772664
10.63505381185153 7.835130279448516
39.23095287430397 75.61999017130023
78.03422683825426 12.05474842291422
13.67634254912857 79.59146756887988
19.81996505782825 70.33368184597336
52.59258705005727 49.65967375490388
80.44256290927781 38.3959307416451
81.64462547889298 46.72899743902996
73.87666474007574 68.38805084059052
85.38150403133851 42.07848035608204
33.71053487426645 44.05357539412922
87.05451042573186 74.78464861344764
7.505304764349886 59.09060125690402
55.2834663339142 53.70004106113499
99.55504169531061 79.11617208496732
81.18431674223197 85.45031101636417
28.92406095657385 33.00592523663197
36.49516051384315 14.72810018191108
22.19474226579294 13.40929419185993
86.74194151403454 57.01875974123072
12.01417758172261 41.43781104236789
36.83473876214534 51.6624086566698
26.07946151432871 16.04943480778868
4.387552276860904 25.66360354545318
67.48231497371418 73.76588260657586
41.77261755454 42.45305969982383
57.68179715607793 72.0606650132831
40.38108421111604 82.05228194571959
26.09970158959511 15.024392859581
74.30491457619604 8.036583071279878
77.28550707825526 17.59833623699072
60.49583598379166 1.822565135184586
2.115616612248199 97.20126088638696
46.97006595266308 27.91810521801111
27.0619401919416 61.88550261472716
84.24293754231937 24.08727084043954
96.08572126179885 74.34083340109261
2.049636454444494 37.42642760670062
93.09233822741095 28.63594429889929
73.22425946790091 64.92802209189219
77.64959724827017 34.36578010126993
53.96933351731916 48.31359175232966
94.90129437406145 21.46454576892562
33.41459260501561 39.69502929337015
13.16803413932299 71.52968027812759
55.62587913055103 56.51862207067716
94.44527969188994 66.51101143395927
23.54367709425848 75.33949703517368
32.72500335948317 33.36387767930227
95.05675842835988 23.58946982498297
93.93986370824327 39.74673665031288
35.72655356450549 13.96036609881209
78.83668425572816 20.71056258626858
99.29196887255171 0.9667389257497475
53.24787535393392 96.09578795493522
71.64612585868795 43.03661646091317
65.86704316895751 93.19812867376122
6.616659070999804 18.31593089454337
9.87113016134129 31.46724322089617
6.827604513035145 27.34956236306779
74.32267396048297 10.32375582740868
77.52171995459597 83.8247238769619
73.87387528416737 90.02854579029636
11.77466229963614 38.31362728156518
26.14267256298845 93.22913462254714
68.18620706989313 50.45184228000211
9.516943332317354 89.36209618854056
42.66917716445697 57.93176361954532
25.69795662084598 91.54086115139721
8.232562708336754 20.74967889247555
8.882250261095466 11.41647987184454
83.23789423148767 96.50772057650404
8.828316660049389 40.64731748058274
20.51655586918599 88.26351501390513
54.76541278735895 71.48066736567175
40.68912166293602 67.41442849684985
99.83200163261169 16.38149780994763
0.8501727072724401 12.74518165088955
7.38684446765298 58.09015152202709
14.22223115651487 73.07115034215774
12.87667133367365 76.82774371646046
36.63881161440366 49.56191804501928
75.79002984530754 94.34779142970363
77.74759203970497 47.95878875705648
65.49391904087184 73.35279174655851
52.04237251580601 2.014363254933248
5.953637523102015 13.26383121085087
7.058536661954592 16.67329005735034
90.42416984808412 25.82349147017593
76.06997716653605 88.26977648398002
74.51624468843031 20.98360852872961
67.46938141469803 3.034403784598841
83.94809347981425 12.94391137343633
0.0703121927705819 27.56780445825411
98.39929042210797 96.20704768223381
62.14520432641925 87.6659812186266
36.25907728092197 19.61748355026968
95.37260433060356 81.6973046405693
41.19225117175564 0.5293788308727218
3.784433311250551 83.40542878048315
57.29685359068085 90.71161029975501
4.239813181366309 61.94615332216119
16.53971376554613 20.79098784321559
11.41934282610062 20.72242036394862
60.16885646188876 54.36731567864373
27.12213423612975 27.44251911006748
60.8723383594325 89.97775127886634
58.27605865860816 54.69801643695821
19.87772758574337 87.4362065672121
56.13527752720677 96.51566109336729
92.55626326575016 10.47090103822156
27.94778848145014 14.05610377184202
35.9939036041113 72.45314254835142
78.57321488951764 81.20082822923726
60.0586880207696 30.08675471912983
84.9767254454688 40.17848288342422
71.93034983022321 84.75117738298631
49.6547655162713 55.32870957344165
77.31312230730801 68.18818618261905
60.76261411671678 75.46365144273049
24.11068490608227 40.49351259923323
66.39309089817338 94.80192301921555
53.02756335996567 34.42261228449447
69.73918611266691 0.1917212290923359
26.48949966766046 29.36931684094712
27.77610340506812 92.59906207849095
25.85727010900282 44.4515209026532
95.20664416855207 24.70855793832078
24.75295111651478 73.98561545626839
17.93665884554805 19.37273197519766
84.08693507727095 67.10402075490296
82.07020029309747 22.45926379681116
19.43699748208141 17.76102260295237
80.06891118440042 92.76346685163274
44.09748672790423 44.23741643889603
9.969028547308909 20.05556963118787
99.34738215427816 46.34586929269731
52.71306984449335 54.89276377261508
17.63726376719 76.50968957325578
86.89713080405049 91.12757400726917
34.08826072693807 35.79526407985635
25.93717862672909 59.34246987285451
54.44182951938802 59.07543871989836
66.05873259633739 60.14538844747126
39.21629076012772 35.07786713741379
87.16951747168427 89.9688894295209
94.77847628495223 32.83766240189523
6.4446698929545 6.882489121519579
65.41118730306508 23.05602428038859
81.70489653652615 89.20598235093608
6.606632713171109 42.34693236580202
22.74758902622477 74.60628764078831
56.44802992842502 28.29646121802782
6.652747853726274 51.09440060289904
10.31148214748734 36.1754614345674
91.53651041061119 86.85592302879454
43.70862318090713 40.39969062631054
38.89576232839423 32.22056741069598
49.37717546012989 97.0140890020007
1.557177361842498 7.371141313995625
6.98631574109474 19.34456174653884
10.69622795172454 63.83139709682116
91.49720759350377 10.76350780011244
26.98912828329858 13.51933797431356
57.08251091396911 29.23865645102956
43.82597113571941 42.32846412828779
9.372468815408347 14.39246174951762
67.01759510521798 3.858398765080554
40.58031992006683 73.91691155468472
35.30245900101391 23.761581624165
2.60231239768137 77.88981285096327
0.7837550287877021 33.32799313774096
22.18082349343151 45.16285857218286
16.02717167104456 0.3639098369599442
76.05932909636509 52.15578666341688
49.67737584241511 8.060106616843127
94.77760030462733 93.60450481120951
77.05152311046325 57.45548781358755
31.50524494508469 8.250082339582162
24.04224596664005 64.4489950638215
33.9464018992478 21.21201283987277
33.76151945365723 6.393947514086416
46.87066834717361 82.22957057639118
57.0469571518171 74.05975197065226
90.35267188777057 56.61113119007026
89.42345772967737 26.13271452469977
83.88092581549628 31.71614754306066
14.20295442098962 90.95856184726699
69.93034423195191 54.30780140959698
67.8008987323073 41.22712246699746
73.85997831614777 1.222283786687919
55.65243740384102 63.63630023240497
81.5048738629564 96.28650081526679
20.05502616306439 99.49422019705341
76.06436865851298 45.62951451896726
19.01185664565432 57.2974211190662
95.56349454890764 80.67722689528064
18.5907227266044 14.64318576440011
48.10786000572652 15.75605064168997
4.90816341300836 22.74175764638987
32.59475264449215 28.68450376121788
48.71625413004128 46.1164397823532
75.6031653403294 32.42212584153397
71.81952247271342 77.21872526565828
99.86563206123476 43.54461742818611
30.7713112425484 57.49873476791352
87.07026225992888 33.55586588272891
3.603172020662885 77.40782001605361
43.7638657820624 12.56132762686003
72.52147359726486 62.18253181771296
82.84599595031925 99.92151736319491
91.91002497903419 44.43231449292512
90.46240230667189 49.09105513848456
30.36976887066444 91.38053319073644
71.0061254125944 33.91036994881012
77.18918471735583 85.66425653769821
21.29309195372017 94.97661994381818
36.04177074906931 62.12056991753484
16.9039959661849 53.63293120875898
52.33789108507457 50.63107041931153
26.11312653279376 27.10548895586622
68.5124542068671 57.87761444930759
94.31251859640932 31.12485391508066
3.794392781823761 20.89983940817018
66.54083312061125 9.503614485818861
55.42098777053337 46.99980031829265
84.2730437712642 54.46329661950826
51.35536780236945 21.71701995921041
77.99227034668291 44.82594189050573
82.27827201174937 23.61369961167343
77.58725095115658 5.695438292131951
95.8142703641705 48.0735147671634
31.75265567742249 57.64415951865525
12.43190096078036 4.414466780937669
24.46113265195158 4.961017360460717
40.83171303989813 80.01346557805422
40.03588908038311 80.50791844991049
11.42793072328302 28.16199817037165
36.71959156928391 80.02489379318995
54.7378074488632 25.4071856660458
4.853825315585489 18.98116738744056
90.10949840598671 59.13821904854451
93.0347466278553 20.5718599198248
82.99194445211623 79.40901891174688
26.21033873803378 83.00160458139202
6.077511885644235 41.46149427682068
13.49255690371302 99.18614966463136
32.97801997720132 2.539096468316086
55.99504339894932 83.33142742328799
80.84555457849925 12.73413028117304
87.73809925816539 7.040450286698255
68.55233512984178 81.38526023489361
12.52100254929732 48.95259893154875
40.01692251830692 68.22089849148404
41.15524461098522 54.32214073194763
20.08146572517052 86.39469447142667
17.75664549266181 75.42813591455889
15.96867443162084 16.00427750250891
22.82736602966874 48.30575575124034
24.56336244823894 75.05145255438896
61.11078122219755 29.88031865071861
32.09513804714499 96.03218706130083
87.00708044537672 5.397716146731169
23.52118939386174 24.50227463246386
34.21040069895829 90.42302931350856
78.12812558639187 0.2172531928749277
97.90285524121028 75.64414852228929
73.64664435004465 18.14231183495713
96.19034824092738 42.19348320797663
37.01076129034175 87.64065391148736
93.23035579990022 74.51678964854148
46.16651295019823 29.64629821923579
59.68806572821155 80.3282366323256
49.68697562808593 19.72732947396543
5.639483932690048 84.57083402703903
51.62743432764341 59.42710266901757
53.59500954720522 70.99856282527163
90.40334171452467 97.1293001878775
15.81172326246753 59.21993557575995
32.78813314373928 77.22857939442069
37.50469231070499 31.08997907039018
28.64458746675408 78.67517922742059
92.27517005212799 31.68796636914007
65.15979837236934 55.97773805838132
91.36952463639494 25.04254127869768
63.11964483737629 92.22778095543646
80.00724435926661 21.83144523107111
61.53140713126033 18.87290341005089
13.77334133479748 64.45187384785922
96.30245275859541 30.41530347194237
61.66262883116466 99.20022425711954
1.59079491450708 38.29237397338117
28.71037466315204 85.98415196673528
89.9911212266875 9.275594823062827
57.24872505361616 65.05420957890335
38.16763580146845 58.94643771924759
41.44001887330085 56.46269798654851
36.82569165789298 21.42445091854643
53.59211987978339 89.84671434733647
47.38941443044015 81.34462682721842
2.14223223309651 27.43834770790428
37.64174851278832 3.743106149538936
44.76348200329658 92.98832574849789
38.00233410105993 90.04771183437731
65.52418150376963 96.30879136277196
27.43735341181718 75.2152608310776
34.5929504278542 3.500304336121838
51.55952722838004 28.88767590768753
50.94566998875779 12.634603763759
0.4726032494529669 52.86643209452362
75.90883608788643 3.106049098388298
10.93755568993988 76.70058940767311
28.86680373251377 37.78670744920606
40.8002743854655 62.86136591800771
64.33188832561984 2.806197119304057
37.88353320599584 32.1219512791158
84.54646757995043 36.48489042394865
62.48131055675891 28.65879592016552
42.75015943633043 70.75623278378443
14.93501409097763 39.7266526983038
27.32515774418274 83.02986829841699
37.72336027521396 65.11452533266522
99.74181968204738 14.54515540138393
18.88596418025088 99.25686991756872
81.49019397203803 34.2340319250009
32.01206518646826 76.48037108731317
41.99278882151459 12.10460938809403
39.22547214507975 92.63146708040652
85.21076372023117 76.90973800484534
15.65448860373954 45.84907962298143
65.04408226389597 27.6457568537211
33.73549215508657 33.5781971208665
17.05337263112932 91.69988481372259
90.40960083521655 74.85310159784186
80.21462756357496 51.20308035519333
65.11761842598985 42.15332536849007
55.10405148787866 7.775285764072048
25.57653890769611 25.03064930615378
71.0532526983958 54.39753023170636
72.66619233153408 79.30001352264296
6.459309616110053 66.35666257622792
25.98154300467368 1.967882551045153
85.79059915156111 23.07109273034903
10.25731271225743 41.73451203755909
58.02020171680925 50.49135339218239
44.92794999680945 34.66828360447074
34.96819930114436 91.03098685798679
88.75019119948364 94.03750592750166
80.05255693085351 65.37042519948268
85.4510755825327 39.18006917208353
1.131108821899839 25.62344953531214
94.07931441306613 13.39835981548734
94.25653096825614 24.33627893201094
19.25995747619712 29.80239600546699
45.3066308648901 75.2781820454084
92.01252860030834 8.67695978590824
52.82690655618372 39.9466448545294
88.95370748544377 92.1436355811376
41.62042843037952 57.53113957338403
40.74271038958965 21.40372839991082
34.14041840364408 48.59490161279791
55.22687369962624 22.68328073646524
95.85118977343772 15.6393236428332
29.7030764457484 48.55830859670764
35.7143083696893 60.28310530399278
29.19446560029752 80.41517197683585
74.30578514961424 59.30046934297727
41.03765424495584 41.47741858570604
43.04670096304375 71.80160046549213
92.49767190796113 27.84263210413297
28.94773166516846 81.45899188499651
98.01379566889351 54.95984717646277
85.31707034487324 54.48204175644526
32.76750592395469 81.281742692607
68.6102853335114 39.47523680257321
50.11441814953477 73.71927726983135
50.27459293796993 47.59592844074451
33.20652811745214 61.47521743506507
66.52023793196601 70.90044750100148
10.58653458168681 93.84333744041221
14.62453999815773 79.06810838569433
25.1081781764111 82.94809527551331
78.81330238135433 10.19250390724533
76.10605115302498 63.50642975195751
51.39600175503081 22.78929338681335
95.81298534518346 43.130945607527
87.97463948598916 4.937357482882949
24.30563956316298 89.00242428995656
11.96142187799708 42.53791140870199
15.16077763030311 12.90168679886102
63.14945414267854 13.09519585584728
18.60354476341538 82.59777618874463
47.07898160655471 72.20064364048932
27.4008613068033 34.09549178787308
96.87541151710703 3.817815225532436
12.5850173672545 53.64056753479282
22.0278316623138 27.82121360652302
53.29724562565697 76.96128521233381
73.03602230357212 95.44083479522968
23.85202585067029 30.52690235004786
34.89943023064821 57.743467286377
82.43336190099706 95.86185359351224
0.4250868931493583 79.77932246740956
9.892789570815687 35.14106958335186
89.4222896171277 97.35134199388254
12.83866632119866 39.98522554061582
53.29196830773537 66.69165397995394
79.78974572294703 24.44580754137235
32.53660798818768 8.302575153507991
53.89267813683686 85.15852718950129
75.74563919514114 48.84119747811705
19.0536210753422 79.90197477014907
14.6468462937523 14.7153287723235
91.00065282351876 8.961365479326629
48.28716888868481 76.03958484790135
86.18488349951028 4.853029534369537
42.10853984112844 24.0123695169367
98.96289885113143 44.18288502917414
81.91901743344648 27.92046449413439
35.16115180554534 70.49398288742044
22.6567741996651 87.61765720765595
45.99754091061381 20.15748933000104
37.1944737666776 82.81340257580068
5.12793707394815 70.01310347818222
48.34428903004115 25.5145614748049
90.93899326733319 28.91237071324195
83.29337185602996 1.774370791479781
67.09245925500858 56.56713933018345
92.11273056815024 14.51616780541471
79.79449286030953 20.81964786551336
5.581361041614115 94.95307570084881
10.27810803095469 67.50639978936373
35.57835164856753 71.47472228032679
86.72217395532032 97.18903399954283
29.84517808780859 13.93095949025149
3.797767665916505 59.87384558943718
63.86977602147201 81.64241729715619
78.9708209977165 88.30681811530897
8.529900376167811 28.82214483464367
38.20209630587927 42.16543641853399
36.50844146227705 81.08639744399009
67.92300251770858 63.46787534965048
65.87070054507353 29.98188873942082
32.36011277306774 19.67131023841498
30.74395632242646 89.57011416684676
99.94518181219816 18.19905658722261
33.36094272091839 38.60884764561852
76.59745309388332 10.38918142891026
53.60260507097557 33.58695478367676
26.37643367203297 70.02059811475245
42.73875553626457 12.86453641111674
84.11331345727528 64.24535751296941
63.86891855235702 82.64387368815605
62.58651023567587 23.288336134361
2.938847017924454 74.82290200615184
34.24281221947356 82.8574784741463
62.7954595085518 10.22824091177632
90.70350447232934 91.38224629501023
33.74482476032275 81.00058433628621
12.09090618383265 3.384532444018097
7.833309961788869 13.17345100862999
16.42171067517457 60.18737561824808
95.01846639483124 12.8940030966423
76.26579688227771 17.28941906821662
15.83880462467103 9.190245589909322
70.06813467610581 51.11786639578293
56.85757050561399 36.07908661729407
51.17909670502684 99.25368540085637
77.87383987450309 84.82124195047552
63.95028912134389 74.96846903152246
98.02387783452329 10.62796925504145
16.24193758745901 23.58056772583818
99.54166148720498 28.4149943388223
70.36495581120209 15.70938844050352
49.80707576728666 58.37610895608636
5.669643868023095 59.50461379797023
48.43436880848677 43.38677512744011
1.68884930075113 22.82624066021208
40.35691538759221 8.251866079679468
97.60215439819119 57.8126920398148
72.86517390144149 12.67812602233021
89.6587602298253 34.63889816339788
96.16231567598662 22.92359567192923
83.77187408600707 68.14137262523832
33.99979944341769 25.0733680761349
27.89000467798225 37.87314955833408
26.52551994797565 36.09802511893594
12.70115566347497 8.279115117885768
66.58107510924725 98.9887374726346
70.42690108185603 62.48138046665412
40.76738862542272 58.16955978776546
10.4252241051077 70.3737338050975
68.9622148061962 82.3940756582471
37.63319949374777 22.19344673385423
1.635011041764732 88.56970029502151
67.99761024216515 65.1427812286699
8.977903587231038 80.02431888479808
80.46959068981742 50.20761732991981
82.8115987301064 56.80956704738285
41.41505169759348 27.24436624188692
15.97479165488426 74.26647633450072
72.84254343491475 0.9187631105599472
65.60345386439768 58.06910966939978
13.50169712798584 20.95930693725504
3.114989344909034 35.66818729831594
95.21500546189681 54.29655540875009
97.32877490636159 0.963706893323119
15.26379714730665 98.43158776988365
46.12542657623052 10.93649715418248
70.57307704091951 32.92839933728752
44.68776133814012 62.31230270609014
74.74230897448147 34.54192492219244
78.59285393395177 84.05124229728838
51.01690929954956 27.98452618564823
16.32239965946876 54.5402355766993
96.16366758238752 54.23488839482191
2.013893802032025 8.307853874939676
68.40037443161559 73.49637167122711
86.15598244717872 27.87696016427064
53.95420606613629 63.16305174760286
95.08533152237133 31.80285592113781
74.26358876110923 67.4027946323129
12.41827705557426 84.58953002714642
61.96926131518981 38.56502553681845
57.59159241007555 46.9822950373373
51.48633044511977 5.90871185891069
68.26118355550709 91.58982097906977
97.34458325439959 1.973328783230847
46.57440312145986 33.76101698791277
91.66528417331145 61.52763608055695
73.73449062963053 57.29212184009612
77.77727399962799 32.51291065888334
1.491434812742974 11.90573822878148
56.95740922296214 8.800804500975001
51.41658114877657 4.268673588164932
32.831662107433 72.06133486222792
58.03277677532035 27.30407480675989
0.7561604437696576 35.67667700371386
19.34934363039362 23.51965010969682
85.42539359344802 4.117255697012451
48.4068355494757 39.44296167892512
21.9012501776676 12.37219019154667
53.24070128612151 7.83690611401892
95.34164457430829 51.60545486815781
47.76449099543473 56.55463226836012
97.38183988837709 45.52483554376497
99.28921227062324 2.004939530282648
60.70341675477409 88.93060173267337
66.814935441778 77.38874414669486
20.1542379687078 53.58089439517614
57.00802323424093 66.05966268842538
66.41269143203895 49.48662362435205
62.18498024006411 25.08229030308859
5.176423007120435 27.8985971148929
74.14566227193157 44.33568352041495
32.53615669079956 64.2567827705884
69.05900658258361 92.35548181049886
85.68320726290938 97.49474172871192
17.59165144432159 45.19504116589985
42.13850096265917 41.46095807783603
15.36021928267278 97.37949052590224
24.30950371200962 10.73896175042974
13.56426229393414 96.11478626000694
20.30210033654093 77.3211134322235
65.34939092476216 28.87393887679123
22.05598504120446 26.01583143980265
43.64318531149762 45.19192664971114
94.605345736068 85.20222256459314
14.15236449743679 42.46789993123975
89.70408493912957 65.3827210629327
33.86351246769645 46.19605698871825
91.76800238783258 57.71074172000554
54.24297655071356 98.40869318629643
36.96348432855771 48.38911924058154
45.82697819939753 87.03990513376188
7.687918054447142 48.03018827033181
37.4548626350344 27.06165749366488
37.42168278924834 54.8706948109003
83.4683550588253 28.83154800421212
66.71815045941368 66.19263577982758
91.13946323370769 66.93918358277243
53.21386048222301 97.17446730682924
78.45283119516547 97.28968926368375
37.20829576842179 95.70508792985537
46.73633993822294 57.18526882976887
69.3176002791957 10.11526307777915
59.64391292394221 57.24719399553366
5.464477780116769 42.43560317327433
82.96730105970116 74.82461619580711
73.22336831296752 70.55277125900463
58.38232272680556 60.8535921647149
73.06573690775798 7.689050399827472
21.71208819813445 79.80999917366351
37.35664522932361 53.74759950573261
6.680375533248911 29.13993252634279
28.03132137105158 15.11630652063425
34.31921048109738 55.92464991823636
6.802436516929243 88.45882663013943
63.84371700726855 84.56431105108645
6.384255265520094 46.28948643946913
50.63852852646762 77.8993518254117
79.87918319336963 60.44308732282455
45.05384282263176 32.73131953025935
78.89143607654751 63.91779308352254
43.40487673523781 43.31999314114721
66.78085257947428 39.68624409274003
20.00237359528996 91.53341490684566
15.31773284606868 60.13104549206783
43.91636762116286 24.5091953859825
19.19506461467795 73.14264527152797
39.73612508447209 78.58086822935213
4.359551945997773 31.30881522149194
87.76003665988927 90.86095039838489
11.93881136786687 21.76774276675664
86.07037776167425 19.40964232304698
72.09779088494608 33.9444138226994
57.26050535804368 86.99227858885128
63.85743506475315 10.29112869047738
22.41627286762687 36.17597464854066
56.44941525819116 49.66229176575397
9.152450443622321 72.13422151296442
77.32125761795838 12.8776603162957
79.42303582249458 91.05709342889746
32.92505681809288 68.13497472630924
80.72987867217854 59.81430085327568
35.51194920979172 42.85470636128711
71.42305988246579 57.16724860677019
28.08604940321589 62.39811897852782
53.73618466939742 27.22948105037434
52.44303497876794 35.25563728981938
67.00622814832269 28.20140846075699
27.21881868282865 90.49909963118088
6.446487935413215 44.24569270522545
63.64396662162678 99.30787005016963
69.72658545239715 14.64316844443116
18.49679422946496 56.39244985895485
9.84198674870774 21.77477762451455
0.4466831746963366 7.560962202315255
78.67949188856542 5.583788803267728
42.25574439866008 11.01090514425002
46.9438068915596 36.58330515003728
2.890798031691607 64.42330421718863
85.15075987200656 22.1512107890985
62.30968213077101 41.8033355596349
63.60785050308546 76.2320909316887
88.50018116701916 88.20591551057804
76.45087383278364 86.34134798596632
1.154435603705956 23.76874548086534
51.48882683883843 50.13035144098809
22.46025516705706 41.28047110485037
78.30748131278666 98.27224228563753
21.49752844550314 93.95282445450374
38.10541714790332 12.38070864745059
4.025945677305748 99.85052517310621
85.81415518094508 87.48546233077866
2.197747613550393 1.420333239216703
15.15383953893231 23.66592312786115
5.542046388842711 91.74321563461433
47.43102764133923 3.786183989307503
84.0282263561017 2.553732899801828
88.00354621109805 80.19857570448417
54.32912086833298 70.47203676826311
76.0960504403055 85.44275334183956
6.996863762053053 13.83726816926663
79.52179112353893 23.50988765968021
79.08325298814204 16.28253484709364
9.286804134806374 35.99774121871676
51.22068216228491 2.493371416313913
57.91884993124881 15.81305624747855
92.3466938620176 24.36472524748693
42.50910240556669 31.68434054079732
14.14290080539073 67.0832300509441
25.56643873713566 74.78445506362218
48.74011729005052 55.82848883305494
20.72732210094109 80.15320591306637
91.766044978691 55.80117857187835
71.23025347061878 52.63579128598244
30.85674869327623 64.75107982828789
29.10845014592887 62.13044281531225
15.60549898376052 5.199189078244967
36.08483297124315 75.25083138309053
41.92717469784517 62.94192720025693
64.02919339603262 40.67028674900727
37.88504769360824 6.949346760256437
20.64504128736218 30.71723247551827
3.277881318711048 70.25045328384122
35.72194500355313 51.22469140312646
64.14188533794702 17.83794995825847
64.37987319110016 22.77312686663319
89.99357001937933 69.95656698051167
77.5057138010191 80.99469527349127
74.94652708419719 49.45894591706983
24.63939004811509 60.58548093713173
60.50516509088178 66.86333996323911
44.85059273756501 53.92381434504951
5.787779732295708 99.06203643502293
94.26386086134715 2.081190342164394
26.80073133836548 48.65190113011299
40.70730815171522 77.97653796648329
79.35292815392212 19.76459830306678
81.20110422880678 2.355418275349837
93.85030409279122 79.35356926451115
40.30216666620051 89.61848826320191
3.281761447459793 21.85550720653952
33.51040519265496 89.77046897394682
17.79982178813371 22.43049820808271
48.06566230424158 71.92690405446938
54.26728676112672 90.62652736598683
26.02877626066074 9.873610721312192
79.4774259504044 70.09492592918593
54.04410164927243 88.88750101281903
23.58077741884741 41.57665871160996
26.80854965642646 37.93967851580199
14.45925393029688 96.73557552673364
56.0034714666124 81.59695328248552
62.89468436535075 65.59763049675962
15.18389584597539 90.57751784932759
80.20049262273446 11.84026670317108
12.04712557643205 6.225597466235078
41.6623164245255 95.58712404719664
37.88414851502697 2.660471386476429
36.79159653129519 67.86921486209604
85.23920264797866 95.68276024432976
59.9564662737201 94.57451785710555
34.74276608013815 21.97147512909608
40.28464372169039 66.42985572183838
90.06403810133683 67.14015387273604
62.93178745601899 48.86912081702798
54.50255649402457 57.95459446119574
30.20532120016797 99.77042480659256
18.99121573177937 55.48912143226821
94.08704210821863 59.52407187712118
78.86340600970071 61.79076486154162
25.85451847661402 98.82282854198066
46.62181256329719 31.86076349614622
25.28443786009424 34.3064682314429
70.94789302374346 18.87417820396703
13.82516841641491 50.03583715334504
47.08833125223737 48.42997191905177
13.2957854724898 38.94038642530936
19.81241753100123 60.32173223898513
55.33472180601245 58.6273547818229
7.786299670656873 27.23341363560186
91.55250210414115 34.75549559990849
82.67630509957181 3.881425987572523
62.15279343678831 61.91923396440119
92.04367640853368 64.832428276646
4.237318372609877 11.40684712188113
81.81544910470451 82.01391116111502
95.92553024261626 77.49039347633487
79.90767672723273 64.36287952654754
9.286685617942849 17.13415103766058
63.40470690621001 72.8094348852465
61.87869642495389 94.66090329728137
83.30205524476739 32.70604248852311
31.47262941632729 48.14614627561904
32.38107780443885 56.67921365028268
56.24099121352462 90.74560316970683
15.17127446947636 72.64309907481557
33.54108897326613 99.65763319039208
75.42413100627383 56.40416841443279
37.27657647616383 0.4906436570327295
51.52506185596025 64.46951376717567
41.06981323011767 39.51261891236748
53.77101946830021 72.03024820913012
16.40407995382734 1.41162212973988
65.21170775417761 13.17870493192085
80.77295624219975 63.7144149319161
43.38302051533141 88.58388290539769
78.95928347129629 40.76621337036212
87.86885789670823 19.54627526874097
99.11999857949414 93.47280087321421
10.9108881892988 86.0941337754314
78.0758309592007 43.76809038816411
51.37199188120275 53.23735336096163
5.473283384176916 18.05691896063538
16.35709458879258 62.79370766010837
30.61033432669118 28.99454672825211
69.78824761342628 84.39566846862213
29.70162659239968 68.13051969408436
14.77738157866116 76.91861843188676
59.46253893517599 5.482957287519914
32.57769636019313 89.55514572248906
35.21913018575631 78.45291063798548
47.88295665745633 51.88444551050728
72.20652265850778 70.78982137123333
0.8225799448333284 41.89005631792783
55.20589105397061 76.72186697996821
44.27105561267835 35.58002773805335
17.01308861576663 3.618581032426883
51.66595074281825 55.18725731864457
61.15389037087611 59.79080575884286
66.4010999098484 62.3336378072542
84.75158828970537 3.327944542153854
18.22196407708568 65.04460096201598
98.36163551585223 37.58877015311744
2.550299998039621 34.59495606851485
28.41391301787754 94.68690019354229
70.39026487223767 37.21511118281562
45.2034902357322 78.56499553057927
69.51034285216032 32.9105551036055
6.500061688012441 25.4150162693452
23.87370815279913 91.10992569886255
62.8772730582354 24.30499845762683
68.52725758798765 61.68121757301198
94.93532450748592 77.8924635801129
63.12858664764898 52.69409629707582
93.62958637620324 85.08993074695783
42.5556264352841 45.27446158147302
82.47301004336045 38.70108485888679
51.36018144786194 95.02856475876841
6.552327435080771 1.091501343737729
85.85599765958548 79.09001227182301
32.10826265018314 7.307339266614163
47.38017418757501 18.50917897449449
28.78805344580934 22.72814085021257
89.44141920556987 20.85496778265935
11.33412161238292 7.024638985437562
37.99718631896695 9.671213167038571
48.76548627479243 56.87647205022185
84.22746080628632 96.01700396193131
28.9188194292089 17.78333081773904
82.5396019899194 89.83594759727238
36.27463114945156 86.03574122256759
41.32074595271506 23.23077514388877
45.91271806710297 23.98136345264071
29.21251843565025 3.473746581245587
39.32541150936074 86.03929513686349
6.512686022015968 85.01637532468688
11.7553507177315 2.347033775014201
85.95439751934754 57.74154183539836
50.55073651812011 17.03663714477497
50.30181172417488 53.31869174409705
21.25867804892717 17.1534512535161
24.2940416110675 27.6612032734133
27.841033796968 77.97382313287127
89.87902170243693 50.59804848874094
94.16623417961718 28.4398306071745
11.46042449546646 43.5014065756704
90.45428096523371 41.57084268511716
34.48515061896838 71.26976347733969
61.56926661480353 44.44392457307649
61.55601829606128 5.551284697018567
3.438913001957144 78.51878658423641
19.07800250694532 9.848409416230426
10.65076993171335 89.03678240045188
11.45890267525502 55.4935313078186
18.72321404586776 40.74893345755237
89.84491782521916 58.12921393964002
46.06752287562786 63.50663510170344
71.88875314060746 95.72644651651733
79.34986327051246 97.97488830632814
40.29119646591422 54.99374297492947
80.14695656288862 75.49689492614861
29.34644836362809 87.0394183066487
66.56419003528525 83.91523336156024
51.93809148361255 72.34589207650889
48.03076228898371 40.43591385547072
66.4642323583532 96.80364011372916
74.24541184830909 92.67711419769755
58.20404503559057 40.76023640975962
44.00604095819608 83.62997202884992
38.39979109736662 64.3185176774948
10.88379172584872 38.18018496577336
15.5056139230335 70.03680980025452
42.59082906455257 9.971630880612963
55.46638456731981 64.67393678462814
37.00146265453328 16.51245597420763
29.32258050464671 75.54979882272747
16.34525385411306 35.63377067416251
79.23868456398722 71.81957113381515
33.00323993632328 80.19500545477784
84.80758157743855 38.37818085080217
33.22285581447969 55.7942067040734
27.30227758926354 50.7694859262972
55.47335208646081 84.2297019618517
8.571599025434162 4.462748429627904
38.01058096042429 94.01617339484139
22.0549609580955 68.50734923446798
21.92982058203372 78.75003151012449
38.6497069674177 50.42310125247497
70.77540311302295 17.84062196234
36.15870057315355 0.4186349906761723
0.5825999549496644 9.907664420388082
48.92600746925496 48.91534398045695
7.371283740266756 93.74362236356232
46.24528900865198 22.97884678248404
87.22601789621991 27.86806675760865
9.985392665319308 2.855594221230905
48.00957992940968 82.13426590657636
47.37796154893197 22.93144613241459
44.9233790938858 24.23239244848308
73.61673751637068 23.84767747415415
22.22070829279162 10.48043830503137
7.326244515043288 74.35512864529643
54.14009522421457 34.52091009576889
27.47331949485086 6.235673857651852
67.47348983464025 62.45592508938215
1.642957289515667 26.53866370542224
38.88213564973992 13.13088207330718
12.07467445789686 44.36499945781805
26.35392025207062 80.36482393639155
53.28964730669353 63.84858885389359
44.00550057394288 8.60862502209158
74.10323733441612 95.43540547759839
64.23594133007045 1.031616902985034
52.83956496767913 80.77646225305395
15.2355111114156 7.018600318116521
5.360050369961613 77.66253071925337
92.73677690395769 99.47187032178361
22.90542556352602 57.18180027999316
42.68724212037711 49.06958335043313
31.34224850419151 19.97089775891138
27.8202896823641 57.02569228216551
60.88751020091497 30.89768849582142
89.76918822586315 39.50566831254092
61.41833457384695 28.88335145404796
23.90104957207445 57.45451424373013
82.03289231832571 67.3649356470318
75.51485768908444 13.0269207339423
24.75641431922726 5.917792351711174
2.46766478073795 31.19191431508177
25.6220226141713 5.065506705129089
54.99331494960735 44.20410409078081
93.95660579750549 78.2970142080265
74.89364044411624 79.69933784231365
53.81762911840966 39.74494530882087
28.17369074233624 80.83229571660893
69.23840661096102 7.367191431315672
64.15535099540712 41.71296766774449
44.21373301110611 61.3902441252095
96.69786067628509 79.21002442711581
34.2310100227611 27.79490980303891
45.79729974029293 62.30786165925448
37.06095032916698 20.38830035991384
16.43073033420566 64.78722869497867
37.72434879120247 62.47545745116146
69.54522004109805 99.1507492039929
88.8133637111131 26.95632141524514
62.21894695489224 48.17994136491853
27.54550713013023 41.65978908400496
50.87309927893659 82.59749425591365
57.50456666504559 28.20980602690945
74.61108731660934 81.46215957164692
21.51382577161653 40.86177966618183
57.52711033392556 55.43879911350554
45.07665383753439 81.96420264562386
8.202164173369901 67.20330637427922
72.7148493183891 11.60938167379199
76.10040751708826 62.38765834851162
58.63038441460618 12.03552857686435
24.4491634865032 85.64708311149877
47.8277744427648 14.76424087244848
23.20646373637566 58.25953931725441
47.65438755208451 91.65082384363855
77.90759044109416 63.4342109576389
81.46925917388253 44.8783190368914
87.45998032157377 14.70650597196609
30.59032697838752 40.29963706223261
1.44076694955702 36.52012000484367
88.59274005257585 0.6097855777478307
32.69007381125183 91.81247340320625
73.43482555473894 52.93062230040203
15.25111588783392 87.32282981166237
70.39883673623964 23.40030885386138
17.39640857937123 85.22651730099705
62.91028036001784 8.362420725283679
69.6422998335632 30.98515641278287
7.984041779605193 26.21716372471772
30.28942330832587 69.00278998023821
83.45098137276848 63.57811390364242
42.99232115538288 8.889617842226942
64.8238268492557 5.621925189616656
60.82499113951133 67.78045134872251
29.56929415784992 54.85384680812983
10.69209820789145 68.51910002174927
93.74181384704606 55.35674806320563
34.2686476930473 66.44762016645605
90.83910825387748 50.10525521023528
33.47621815105819 97.74803211961208
43.02083903973726 44.28919555489579
43.3876529369165 29.98160997557703
8.904759166465027 5.500094085190179
61.53924160882035 1.823075127424331
61.83113322716837 27.88087087219644
91.55961743547887 4.63924007557459
24.67080399257093 91.81944994019753
99.21735722175789 56.3888537022759
60.30303466186726 92.55569869102465
54.09191230564701 20.091287031573
42.25856302190466 0.2902068596632517
94.06351347737966 76.21310089819245
76.97196589108825 4.857342970884073
95.18790155596878 1.535901941180351
89.49140184908015 75.36342628416581
72.24629851096036 88.82929792574426
35.32231275743339 73.27467679657207
98.22200210514742 61.01870180317583
37.24192090434101 68.84817168433472
6.351740782304961 95.47453594983483
2.752713817707762 59.54131777353281
43.80379062716673 52.3147098816051
44.05345979866411 11.50857200595195
0.02469385810130646 20.04988956897499
41.72106189050296 29.97724817439311
14.64628095416847 31.79486482629749
1.925218134122687 83.30474623640272
44.51197410930801 49.79561928151774
56.24332143029693 88.83775610693645
33.97964749571687 59.55610346344368
92.44389148590645 6.614407728861278
94.08700494092695 26.61214087714943
17.59611047958907 39.14769462518054
81.75061161475219 31.64853854844521
6.323397330671265 90.21311410131784
71.86176382707175 24.61861036587777
94.14363673436614 89.8535099392432
58.21472102973308 53.64728142399579
23.88685760382521 48.6647008233345
65.38439879591621 52.1550959316312
68.0229241661836 89.79579214802823
93.57417388632389 40.73194440904979
88.1325460380081 98.74872189196256
69.47914561875311 36.71399871185894
82.09491850981344 71.04789561470346
48.45238559355201 47.14113549841091
91.29774943893514 37.66393751686908
94.90852575753648 52.53301669887809
32.83614671937995 42.47056431407552
67.27256398819692 45.11982115063503
31.43880210527551 95.35600808441062
13.83977369707456 11.5126653231999
23.21732745822364 20.6161269178688
87.61191108406027 68.43710215309005
63.96215739920279 34.29692788704629
85.21532384943721 5.200953113173655
89.7391825324806 30.78126599462347
83.50512055433667 75.79684379847785
48.98792073354628 86.44182009994766
20.80128148080671 96.94650278644639
0.6755482440202196 58.86525511987817
39.15168224310252 12.10333552279374
30.74639613990486 44.15398629756526
69.86310271494803 79.71758291743556
33.32316468694978 86.72500218439902
66.14261761323409 87.59507500186797
8.94991314066508 2.596674360378727
15.45577897103578 65.40992653064845
33.65837358740188 28.65385882408439
23.90851949265553 9.749922452157765
37.40995842305286 81.78197194159807
26.65317111298917 92.31932159398693
11.6857871079156 89.12533225901093
4.899854204730119 72.96396996201736
3.598006084697407 89.50198712079359
13.05959739395688 19.96969786502213
50.89845474915804 24.50039370476886
13.65489195248868 59.1771437759736
2.377895509115003 62.33682447663335
96.87436032797837 52.34293820474038
24.545122397238 3.105274060121432
14.87685210939906 75.84998784309383
79.01839470262354 57.52048037274063
58.47284332507288 55.80688422442674
47.083187743096 20.31404416647363
46.91338367066042 89.85356484011432
89.14856827552453 46.66163493240502
15.01277975961497 19.68805271318124
35.95073544779569 69.75971633923598
78.06186822482772 59.13527675783683
98.7358630809487 12.64076043737868
41.10769913679503 35.61347887060816
24.35657438458274 76.09255042928899
12.06814559139347 31.34675460800103
27.11272504719789 86.71023719757277
50.33246449892779 88.00232144193693
70.53011758176243 73.04495328031905
66.83776531243863 82.08012813746461
68.24276247758425 22.87471764364303
45.58726010564093 26.19405048904357
83.56401221899998 41.30588251616696
77.5069860212254 29.76102139284211
53.18196993602623 22.69077477528449
28.67141661567746 68.10066722167844
30.2244948205087 80.07384247514693
88.20562181709923 51.32288280923667
64.57620299640665 26.66464813330318
42.45076431018632 56.86813982866164
13.60858714272201 57.33435744736239
21.83228201653706 82.71496648781239
66.32774773945106 72.58234604061842
25.3548224099152 27.80285051793282
46.39604729648558 21.16238156654127
48.11855686730739 34.78325252106541
34.14507570315517 32.47066855406129
79.64261680233311 37.65013619414496
59.435435212299 47.5032282516339
13.26232998497137 28.23723428810476
37.32723717152697 42.77048023107709
42.95618055008435 91.78114062925779
29.3375117320088 31.99532099372041
60.33630485308652 71.59930789149197
50.16396130726977 39.9253523886254
63.11066546267087 1.018090125026843
89.14695556040918 2.422684554432017
16.6528233678933 77.00349689235179
15.86718880377772 75.34869032300867
44.1706592390787 4.642145071405294
93.18351072118327 22.75516968673141
29.38316087441604 66.0008255580329
48.59415827821267 52.67183291020029
97.54977235528295 46.64241998091099
37.39717113947622 43.88844744087004
11.95872809858628 71.35348436290364
77.74064311534221 10.22377769665449
12.95453114770331 82.86484690580201
56.98341575407873 62.24003175914329
80.01034107019372 87.97147751634618
3.618750796796557 90.62375141950258
80.15570685846791 67.34987512492825
23.17785537602796 72.32756378186119
4.45127276443336 62.98267452292932
79.91752945985736 7.35424445928038
58.95592301415198 97.20481627484203
86.59465655441949 93.26565716031782
3.853341586899862 50.76278174963563
18.34073707676068 37.36380669845578
57.09364056931681 58.31856042965293
72.90935522925176 4.65710541989914
81.50161433681082 90.25599238148001
20.75498538344042 18.94927888539954
37.2057251351108 28.08050241879786
36.2660183876786 95.45465889612959
16.04372435423425 73.17514780715743
94.31012490299842 92.65048210743085
40.72034002755037 81.12160530738018
60.47908771332397 90.9361249656465
85.31078050111961 98.51693241418629
1.754586359385947 77.27039408983545
59.45572734900687 37.11461119368568
43.54856559264334 51.30580921109937
81.06237525511037 22.12184520905125
1.034425866594894 64.80299578151995
33.49647862569211 82.1331802075275
52.24026953082048 12.69690677107458
80.09099892364429 79.85109116866293
84.99061448029975 13.27187812742327
32.90021797293807 4.437303076781217
5.28112646438432 32.71399522133368
59.4439523164735 10.11988690571553
9.813577409006241 19.13126397685447
1.157641558341712 86.46931730599307
87.31476484871929 77.42267428344697
16.54498949727702 38.71023812838892
9.6441905142302 37.0156208335723
7.700504472956908 73.34651488898056
53.49453421170638 46.62046657692626
62.82186925537552 79.91107937353075
47.44272408125112 37.53082083012433
60.61136632666706 26.17713887846301
45.98978454837675 48.6673721375909
37.4791729845472 80.76642840705033
13.06826307644001 56.41126008241119
66.39730609848304 16.02610179741274
41.19546164700928 43.49102249726145
86.93882409417702 61.91396284217338
32.33498051768625 86.27310125123088
71.11181022803395 25.37329969748395
86.52309952627949 42.03482110219573
66.66540726352518 27.17520565264875
16.70163014634607 24.60552645697254
87.8043183598311 26.8915035387931
9.804493305194772 49.8209519851481
6.253766105034868 35.19945515981383
57.10542998120102 76.81849940731826
7.300082740236907 95.47019098263934
12.46043470912106 96.57276197040049
48.78810729492967 70.31949069008321
42.53046077598989 77.93339001192113
99.74261362000253 85.29779527342609
49.35191988289756 20.69660340156307
52.41904397811327 69.44645230301876
58.99419417092324 9.245794380066902
5.022844793589878 68.97845003526174
99.75668088068318 73.27959537815201
47.16890217948297 63.74293995433565
22.15154922706033 23.22652492651442
42.48630725872969 76.8445457409301
69.95792371748846 18.56469087403083
45.42766373908339 64.34823310923727
45.77568346369084 40.25413996001912
62.5167750873349 46.0849975176874
0.972720205632758 6.575436660577972
53.18074576881563 4.660887629436581
19.39833382329965 33.71248599824288
30.15451075444756 84.17196171337335
83.75414265795278 65.20328423546557
10.63230934740549 40.0045840791741
39.37735471946613 14.91231446966103
34.05008158071016 2.53343112679932
23.89855590077827 86.41439558937824
26.34923070353233 55.37812861773118
72.89572064059577 71.64830237482472
58.86966326512683 91.70551700801592
6.416588941923782 53.93767747939684
15.81244139686245 66.46810131522395
10.92045671210983 21.76816720954216
44.19998704295565 28.41556638836622
12.1367294689843 0.5898749560794766
72.99994132247339 58.07595971420586
50.63239687549696 59.88388942285771
20.69159435036885 47.5778839222242
48.75974891283656 31.93465215434871
13.99379260703211 75.27297900490241
79.15727042381289 43.42990813381135
78.16195369286208 66.53890376404968
84.19021943443605 71.16274067100139
96.58811873505688 57.46654643373455
32.52084505727709 82.33570892257195
85.43339111015857 78.05727577855878
23.91043102606402 84.70957668910845
38.76549070655139 36.02408458999979
43.74361971584429 58.31137614934557
51.48964443657076 91.83139561762017
13.24840350541718 0.8179609969401159
61.48317606908366 66.80298034839279
23.33037645536836 76.37153983281431
21.60530143443686 80.9017631481135
61.99722240461185 93.64625101484367
68.94252094913202 65.55554678637158
53.55705739909659 35.36388915078936
82.70862275935835 14.75005747747279
87.06989148577814 84.79593436864016
46.67984206366045 98.35304418881579
35.61332569562253 8.527755939190081
54.8867626342533 1.326686375802048
2.21578725868559 86.80529022664005
73.68652538894747 0.1829683445328104
40.1687863706614 0.8518307494762416
53.24051074715237 6.781896781971471
77.10741708408924 6.668569518336699
60.93808646585408 6.479465131377202
63.68068797013737 73.87036626099544
49.39651506715537 76.43028288951824
36.69802032732819 99.49078236865746
10.57000468019592 26.58955547222025
77.03027851097373 60.73501430223589
89.49482214933627 60.84925644410013
23.47473258875855 88.34469543255108
77.80307712642549 21.26294472595949
87.5545008897852 0.8957004383982885
67.44068172509307 70.75574707776416
48.99920160953991 38.49819081833358
14.51150894902804 32.96152340000285
7.389124424889599 17.62526934447931
3.576497762618562 58.83493868124099
7.944538856092234 81.59070691546505
37.96445618089835 25.02270496702058
27.07150263878265 3.631471344717764
59.5473926799592 46.36392194856163
95.72595054206334 36.4406235617031
96.7874537280055 58.53351471417179
43.42554818469698 17.57501370894447
77.11797589941352 65.05015342938056
44.6573286660029 6.453960673567004
61.09367894649248 87.89093386192123
35.64053357417379 45.03297332698008
37.34596192289952 70.77528357796055
36.13415525887628 29.92172667502476
15.20054186986479 67.25825262714568
26.78801097425181 52.50881761925631
18.83386259757665 90.19499572119801
8.160512872946915 78.33225773542472
48.19780255522932 88.46470720264431
5.524125037812798 76.56881298070658
85.28748010766944 24.04285313960501
75.12530239195577 15.84017361698005
38.45473262259238 91.88782816444919
86.58147433001928 10.97013712368225
79.68124498100414 49.30028053677895
34.18403920439555 20.16125118070612
44.42973564411048 26.2879085450755
74.71241564193674 30.49611913112183
19.04974178440527 12.78163522425116
36.41598593400887 11.93494854917818
34.74394795222486 46.56463599336248
1.277754850013689 57.10376126213384
85.10170488240333 2.301529173871393
93.75814417954525 99.20455854020911
79.61981306300682 90.01506563327996
7.213302512842969 3.193848248540763
1.450156315045262 87.49376616175169
26.9403639060303 53.50136287496104
8.973500446412681 52.63083474827166
97.671728369805 14.61177589122507
9.677893991495656 25.23085496356396
55.11604239994704 14.18010342764489
60.31379478275502 61.45019730304777
82.08697030066618 45.7705892661782
33.33393006260718 63.37624088915693
41.74301668888317 2.33519878771982
54.22917859967576 82.41268525307534
80.24723858240402 13.63997618533993
16.03466420480994 91.15724744836935
6.8160826849152 64.45337731449111
33.30499514083996 37.51106167245258
33.45625331243902 88.78344919852542
29.26286851352116 10.03375076506651
38.68147630881873 47.64055969079271
77.26589790188726 98.66141718620347
1.629440812824696 29.27413326657625
95.07264916031717 22.57957397919441
23.55110982310109 51.45002696170284
69.65408602154565 11.80610982054631
51.88044676734823 87.00213740247177
54.11965648355184 62.20901495283946
34.66547069526746 54.13686427789193
36.08146454689887 37.87964360712163
99.80370419915791 89.52319649260832
82.32356986971315 30.73269521236474
41.05283114381438 28.21118558733226
55.16439292697679 61.83664265224962
76.46485205388889 83.62710051322894
49.90937687232572 40.96953021778879
67.3704095132272 7.52349778160042
41.77292988133724 84.36534964097197
87.94276459000305 9.849227280388781
80.03795619987937 99.74029579643127
89.72184186866508 10.34436795879868
97.56437639755839 98.86762082600346
84.1090432578539 73.02807190586496
7.702493992942427 76.12253457455489
29.05352230612903 15.68100396287335
93.93751707107661 15.60502928569515
69.53141675101038 41.02986207147714
65.81327893243491 59.10700044756657
21.45441608749733 58.73467195598526
34.42134854723264 58.62915000528072
31.3534857330874 85.79202122663636
87.20923866391888 59.16409060438755
19.22257013564084 36.67677319109364
5.277434409304884 78.73646770882017
20.41830704370363 33.65750882758651
21.89503720466402 72.14635792707233
98.42678348930156 98.29128602233006
76.09737787621437 33.34104294822087
55.23627642854553 77.81316771843812
42.29385925504789 55.8034664327107
76.74866174210321 48.38988706515413
97.78348596799636 18.23685654918485
93.63430247421989 49.00211861365164
70.66137552820419 51.84469852333707
33.17900091358738 84.48543235847832
24.74459169722111 41.27003181720001
39.13312936254866 19.85342461144424
15.66123933275898 86.40105536906967
35.10755962761666 69.46870309365323
31.35097655213477 1.598913940743142
43.74322315090422 65.03007418367179
6.661753857639508 48.21448579007936
50.08502549512442 30.38162717186879
31.2119708348146 65.90010850165591
88.96983930851002 84.99020263541921
5.630522075338462 67.1555592815604
78.64386438047146 48.64045353220975
68.31822333209151 7.440762935864816
18.02181915008531 9.623367722193317
4.175580072454759 80.2371786010975
62.6264981277924 99.93147222803975
10.39850623570042 55.49341969253693
2.725558821502303 91.19544080080082
80.15027197394434 35.51215322134775
19.63355718157151 75.50499790735113
5.365319872357664 71.95768394299846
56.0026446203326 7.200956149959282
14.99503643899349 0.4477663917576508
4.582684717572302 3.580179571372853
24.40353873150362 66.33491024715346
16.0183598480302 28.0240082909118
17.99333803057796 83.579974760385
35.15764616444842 15.98509997695481
75.75754040116141 90.36050941030686
86.25914986184483 54.96292741114389
93.60121773103722 57.4341711481307
44.40677547693495 88.22982648122064
12.25388835915538 74.17304174720319
71.17210552691755 44.07019258740786
52.38110684630232 10.47451329437114
88.14850339474744 33.59405196793759
36.87113221165045 69.77296807175981
64.78803203382192 58.83087611442346
9.941327773484085 79.4857618271448
72.83104178607223 90.67125086856421
0.6746588947264012 88.16875756424687
75.38970591300641 83.43855172060763
16.26134730671344 42.65490236247201
42.31639950986656 43.37743420428969
18.25835114861301 23.41306823421898
88.47622984910579 60.55407572462492
4.177459447576463 57.09442413832211
22.0940486171176 61.8639289448533
67.8957677496023 12.50866652464274
87.98936672558703 58.44051222362575
57.70533440208707 84.201118462588
11.04907806927715 94.79551210061103
44.36104503301429 75.79301237440635
54.62567794921632 40.31028901185794
65.02341634124018 41.07156130403587
9.615598877972243 4.69977021346848
50.19930479713013 81.78965172837273
38.14930354300557 41.04665153484473
58.29057491882165 64.75127232011218
7.849486173361315 5.271110816485725
84.6176188001278 60.22029509584546
37.6635998695779 8.766816332607645
65.09810116244958 62.59176055370754
51.33098115390361 69.1558469481558
79.03308353770581 93.1512309068829
43.68831310523527 87.51310362713394
53.91821751568872 1.005204011585782
12.64808085310654 47.06723558340735
86.42007321374942 51.73160060092992
82.26187620386206 58.46073913614068
13.01377996990964 16.20820954395719
42.70108126577193 64.89935930442117
27.08226386298313 63.86086508141683
72.51120169421669 30.31973291634403
54.36968164463949 84.2313206045859
86.5420668665285 65.6632889847194
73.78394386663727 45.34456499605662
84.3701973670604 32.65849689500015
35.42645694472967 14.9643500616277
61.51443369530361 86.84720453425766
29.61020299036559 40.71979689944108
57.47002513391633 49.60924061751538
58.87270574629961 98.26042781799251
90.14346144167243 98.19274458609092
51.824185301504 71.2481128092259
8.331783397243385 95.55042860440186
23.31265254300008 50.407954441291
65.00216425216252 59.86674498205965
18.9555673250102 97.98343805770116
22.43656814780709 63.94242215810065
92.41281529272915 53.74334546393762
42.14121544219051 90.05351539897312
59.82773103173795 2.775036656972523
49.22563267383382 4.520272070329023
65.07869957798832 30.86102097936104
84.72158780028566 44.83539581664493
61.08427446029575 41.53428374570671
44.95743012856244 90.87914498264368
69.45953683107297 26.88453521818515
16.96407763211172 34.87812174891497
86.76982743863928 49.89544252446766
47.97308061331563 41.64454120780886
88.27210684403173 27.89549506623985
36.03865317758683 4.710430029495496
14.74082080299227 59.18356031155525
83.03517142036155 43.83177473815415
68.94923274099126 43.81475813934857
5.875829468035954 1.943817278193417
81.02553884958692 71.06683147467079
39.78075439368347 69.98523443403118
85.10223709757193 16.20717388821706
0.2885139987402469 61.68712024052631
86.51206601337333 41.00756270551086
40.39851590072795 18.52398153726766
4.173284108205904 16.31182711970904
33.34451391327425 58.62630493144933
87.24233242995797 95.03053092249755
88.71348519311221 6.696706672377031
83.34753691800626 97.77003034347831
75.31754827159507 92.48745522243787
89.86319327152289 4.222378379357989
87.44742176456522 52.01551799259045
8.157370702606986 47.0827452834701
67.07791361990863 25.36058358427177
10.99584782138925 46.15557944528968
4.814156412424502 14.76094229084469
51.51862835198715 83.45377882639409
17.77523711350107 93.4031591495072
63.362063904516 78.93288647261473
73.19269010648199 29.47062560647768
68.15498313012276 15.29130377852304
76.76963306446024 24.05213500768921
56.30968406953182 24.54647234505186
7.247942845259505 87.51477070349286
60.42338289627283 47.80102396119937
12.47963530184219 24.54746457603701
55.81218265079463 0.7721914151483176
8.124269028045216 90.4609670885999
22.67026309500081 2.529638288467852
54.97196475712511 74.59756717705655
23.95518587909272 19.88727935740357
10.29534710895 6.784258290125361
25.17885761545921 14.45487013834717
66.3653661534312 64.27490183795342
56.95836147986473 6.677960810776749
47.51096526339732 87.68803323302713
40.87397277334284 87.49569483794996
35.98765763807158 90.66763144158465
79.3231189763202 68.93728002428026
72.18052919733857 82.92942551817696
2.70485354801035 54.64470784317969
83.76388962460531 88.3439101058818
49.23793819668508 23.62505620585942
17.39583658659865 10.46799874705257
91.14605339932227 13.90004214781443
25.38180218613969 71.93430590484721
57.86585329870928 14.79404589623487
72.2607925426484 87.64874479255005
13.33340663654407 89.5597031270256
96.47949048927846 91.03040382983718
5.484858489895564 38.76467828341391
94.53702199569616 61.66256890299206
45.61569360453628 94.65105272599365
53.16828895849784 17.38907019989106
66.59077765235875 54.22544525318341
72.23450797470905 78.28531140721367
18.44160186857663 38.52370632695696
87.28951844857063 1.964658049267824
29.73474661656646 26.27309888710218
59.112333534032 27.26197830921503
24.5573591194541 24.75762855416849
41.17072802144112 86.43134498262941
83.18468207474019 23.98319848418588
99.7782078479521 12.68354263969445
57.97458465065706 31.9092451779536
63.48435004630535 45.60811587892228
20.89891359311635 3.342021491791971
46.16868741786838 86.00528650406739
59.06062465376673 53.03981844991254
53.6168742790587 80.19406691193582
43.4026454608474 22.659074057985
51.21162061096429 66.31816967024763
44.70990501979533 25.31647800819536
17.3621457374453 4.655021598394552
50.97174179403732 71.98520185946886
55.44220034499221 40.95482592070992
53.4244809700584 60.58974900901188
76.58041317016539 1.353586641385595
19.52525234090594 84.52876701652366
77.93084077261975 88.65255818673018
15.58387694899128 81.75745725272564
41.82885380279502 94.48701061779657
49.05818407619034 79.23076778604423
95.34541648683192 84.49663001512442
35.06292647799896 93.77169559277985
0.6959849318361652 34.45328346585241
20.87083071218886 87.20919112540705
26.06705636263242 17.03944489989856
40.67998694837294 70.28083798736833
42.4850092644884 73.56787155985648
24.25790338036675 23.72643189969978
64.18776140871815 60.69767393721423
50.52527848568905 28.77495598128367
65.93851231405152 55.13270903331605
90.24194938209268 43.46743944607599
94.97472320850126 39.51116103616906
60.14870865356536 27.20094072111413
41.62831438044829 74.22080695744788
92.4756705080582 4.757361967109567
76.79606248327258 81.81322753776733
73.27962721465711 2.832539622531216
53.75689861455302 45.60284200644031
36.34986561932884 23.48935817173159
84.01948291255192 86.21387452612711
72.79165386165189 28.52353222994524
78.76747713895148 26.11880864403091
61.04281124017682 74.46869018589624
78.19740480557905 6.554193129094856
80.50531463055144 96.62311105095826
4.900228087553429 24.63963287960636
90.75789426042489 80.16408438339646
91.27970656952317 75.48239420138263
41.27691380686356 34.37046197180281
96.7050853472773 7.027079107782942
68.5124075845786 64.39577469241028
8.372483287688778 92.32312038461895
32.26532586346491 58.62970815510158
21.47000083367097 33.50516073547902
11.55825528159113 45.2742265480971
63.61987677171944 49.60971613877265
44.40386179942421 31.76462627344616
85.66257784657924 75.92030644952308
20.93861727381484 27.79911573805951
52.33910484673017 61.95566445868072
59.02019521916009 25.38442963781602
22.99448354523022 32.44778779926586
17.53800581895421 14.42101084420275
49.42655268693813 94.9653693762486
86.01366858859028 96.42362977184737
30.62528558468002 54.67391085361052
14.28233550200987 26.70388432749004
99.09787562880484 38.33900789235809
36.09115698302957 2.374786182468377
67.48780553173165 16.07532080383269
86.50173664654439 94.2899598962057
87.40311558272491 48.0453121814169
68.67163119111537 69.54238037910599
92.0939251689793 15.60451009637372
33.16955307450017 32.4819683093779
46.4791045501055 64.53700721061981
75.72494586967549 14.11010438538299
29.06966948850906 34.82193355278392
96.85322266264944 14.14264806916901
79.90016013180308 93.81470633187396
13.19949599080357 83.84895751677422
75.04266708503047 68.09006938841395
29.31164662132229 24.3879138146708
93.47736566583509 87.92588986309768
93.476693277875 56.43507730108398
87.45945243328153 46.98237603435105
95.9764937694286 76.44846934149241
14.77798860434095 66.22135599194689
87.59110595998159 65.52978319633152
81.24084507063175 47.72465595563342
95.63403810304041 5.199633702302211
31.75242759303554 13.957643784165
35.44154364887309 10.36816653513556
99.82366257859454 39.12744934065811
61.4806322733355 56.92819918022595
77.76621542321234 14.90757328257763
71.21661398985927 58.82770977917829
38.22160545264575 92.97332649648057
5.447975068028712 58.46606874406157
18.6324973855962 76.02958246627962
97.35568828982073 82.06807455180562
96.22732544664485 68.37271559492318
7.812264332279698 12.06724521949716
10.09735263736126 86.81683653688941
88.53950857088155 22.45478484009633
25.1213154725723 17.45394881766891
29.92399816388387 96.97196708789376
31.18933044154189 58.71558888791508
57.89371223227901 20.93706692014912
91.02711595850604 48.10695592190876
96.41384144536335 10.25067986660324
44.06014234592605 46.11455364891469
29.70318288396116 72.48479581841517
2.731118732245585 20.9208196978265
50.37741786857676 95.5259323448299
5.110611065504553 87.83109127747257
34.18088367146816 36.89042580292479
74.70986030139025 76.99927097472968
20.78120969259366 56.5394682541417
78.43217967133241 19.16271304975344
14.69660132963592 77.99164754730475
99.8174104450361 76.98116005689873
3.687547658202663 41.3771100088256
62.67272082091106 98.84486669833527
48.03015761240355 79.16619006471595
0.08940986029916838 86.27014033033704
28.19857382186242 56.04744953588973
83.64537760537442 38.53590950807402
13.79037890195744 77.41079324645233
36.4911407335394 92.54523497958817
28.7383719529241 12.59605929884821
99.32132604261876 99.91863530187965
96.76440593528902 36.16513594130384
58.25424671905291 92.50197262069979
23.94026771638258 96.48067168886809
93.37804541899955 11.21510679778176
44.30889534979485 80.2671718685633
88.25311383896644 55.63271476076427
63.3354991644521 83.54625198786104
23.78008603306347 56.43751993969121
19.22785056552755 62.17354038777384
81.05352159182338 67.85926628675435
27.04711388333526 49.70485746774898
95.82652898595376 78.54711998897766
96.9125905841051 83.00595405757008
0.3317645533078289 15.47749114939924
92.89408642230366 63.01740828104907
96.52794083040276 37.18470272018354
46.37247111133046 50.38895455789068
79.16748260636957 66.92998436948139
40.95218944971634 83.69703210717591
13.80782349449464 95.05398400505489
80.92157955396745 64.75351626338382
37.93753003791103 1.450030618347124
89.17060469874451 78.74064330316311
43.20301091853349 41.40015569449473
5.408414748193699 25.5655412746879
49.99562534829149 71.65700901679922
56.2040527034135 94.41984527164011
92.46236670202813 72.76179305067093
39.0102417683619 24.78407562910112
93.69996925743399 33.1585802855657
72.48589553378186 98.93301271478985
57.94633707620868 16.86473461205622
8.439931198338348 89.44508934547073
6.192446399154573 45.23840712196642
79.10953093538474 65.93789651755372
74.89291723585433 55.52690932522496
97.11581722101475 31.18193613227541
80.34447060028178 86.02928422161668
83.73231080551484 10.58623757964061
21.2049888668431 53.6727749889343
89.32460371931469 77.63109398995587
81.02363799494398 18.32064590607913
42.06027440780433 83.3592733923654
93.56370515443965 4.916331916809446
61.94678265393771 70.36626103263026
50.27087764575164 16.07870367020857
48.94548201450268 89.20369312126758
82.20756895432625 47.65936774566698
48.56012415919245 21.4641863490748
32.42757048646357 23.62656531430272
75.15600829630259 58.58716481965439
99.69536874945754 40.24110094624721
81.52284566121922 1.280783395227147
36.68546312387176 74.41183407722284
48.69692754296629 26.53824221675114
97.72412271417259 47.71842758558981
66.19488026885708 56.16259404427405
45.14591378729485 97.75444184581826
85.81238151695841 10.24283576968797
92.71942629674878 85.52374484743136
81.33107752805724 28.87658440043895
35.11143932933069 0.4997943457925916
83.22095239631297 84.5356660637995
81.87937145843402 21.40902538645194
10.38831226098663 59.20361360862572
71.37047275374758 91.94143209917027
43.21077133719111 14.68921878689052
92.42606704559154 41.86220936369149
28.92827728263267 56.82348247861742
70.62208466948465 93.82831939083086
50.71495826862824 58.88083143874159
87.74589926498321 23.02142518608279
63.21857793063047 60.41518104570378
34.64431622243834 56.84404205223661
54.57815442159644 56.86081458156232
6.161756192349123 87.63757244643858
95.71830322042831 40.30723410749034
98.14315830684214 32.64323453455491
9.650099698892348 1.791629426723495
39.69525712824377 50.72651213314624
74.93682425353758 14.75154055603372
27.81624361222162 26.72781886183324
54.09502310737849 21.20511482981594
38.99590114566612 52.46386014055744
7.992066507539463 52.59594396324584
52.26612646653238 97.70692940211264
0.282894024249517 45.76309710948793
99.89563977803358 29.45347898479913
38.84403350742004 69.97484669247045
29.64891078406189 86.02730250510061
90.3084416894237 33.70058557450783
62.49979555854107 42.90847553798591
89.05208469605705 37.51651193203844
26.16535527853402 32.3150075496886
54.71016788802155 69.57904708419498
97.25306565015461 90.39302422661247
62.16036060800692 83.73546835155177
12.4235386649812 72.17835773257917
72.08732068789678 13.33502065760521
96.50916107932431 97.43162146558403
17.04745184275851 98.73262856583199
32.41662049691569 3.482984404337687
12.81100600468957 77.89390924613919
96.57790122730195 46.25961763862392
57.29778174266503 78.73010145387991
75.49885792902197 66.17927258633176
37.46552684508033 60.88218631524262
22.30186369991549 17.40662221853626
26.33295602003959 94.20940145574633
6.062456490372929 69.59526720796944
83.58701355290614 94.34566362907921
47.16997297287577 10.65668552379964
58.35826137443181 90.75539583264471
87.70466140430734 61.30329671857907
29.7659754039131 10.9858817646379
56.02473298115372 98.65474059914149
62.81823065634802 20.2849624964947
22.68970454591883 28.60513324999217
80.54294111585587 62.63074174208433
77.62817346619595 1.76590328960695
92.74678024521921 3.091854848226763
27.57793150583896 98.46897267756842
3.420779189922538 32.74100140830766
90.82250283958685 85.18326884206124
65.09895429593092 34.46883834025383
56.02129758989967 15.80675839160301
68.78319668193835 54.24245920732071
84.15637054419525 98.65410902980302
94.05519263838069 84.18145321278723
70.64591705765018 59.72893124173849
68.39183951119438 20.07783948782633
88.66058868937195 71.35807183954087
15.70032363861195 14.97632675750931
49.73107274903346 59.45433056481416
37.79104534247242 17.27656959576488
85.67713447326054 46.74309008888736
39.31667373205927 8.144452130260866
75.38530743443667 98.65790582421543
86.58231987585751 30.73258485651299
54.64939888679885 52.92185482245871
76.60677818726965 68.96237587935873
44.61094448407439 2.600683560640613
49.12470623447678 7.282842863534999
24.61859462571519 51.7835764891382
90.47688541059674 7.110771677726609
8.469457529661042 63.48141063345624
98.32657827020141 3.482714058025036
91.28162587151172 21.89100238240429
41.25049595240177 11.35273184392675
26.02947780843806 54.2018835540384
81.67542629120673 14.63554656544787
34.80952857338582 96.61325447107254
74.18739003062528 97.36822191143142
42.41318299451329 26.99409201510632
80.49700843443415 78.15105743177233
61.22193970893986 9.233658415592133
69.28140733500452 87.97100166532422
49.62173655285869 37.72395901966807
12.1250707369593 11.96905720179295
18.49356756452795 77.11351827880922
98.40953245436461 57.09588067525419
92.88983669352682 39.98513088688293
96.8822056817794 23.83376711517085
97.54241626385495 51.62407524903499
80.02753620968728 18.00974916975832
42.11303310492839 68.65104233942806
21.6225453132792 21.29948768882696
32.49314126595533 88.40661753663515
39.97972581779378 35.76985309039755
28.07808072395954 67.26034191090139
87.41123193304027 53.90818543824493
63.282865326776 11.19687410099582
92.13032636325792 51.86916056396917
66.98389981141359 84.91388494174778
28.85055959730136 63.08144348313302
64.61093255602867 96.79917252106293
69.05713441085884 77.72145496457911
27.07115533456467 16.58964885080968
48.79038533071709 57.90458526343204
0.06277187115298703 72.29801319355846
3.30541211670686 52.89418308959755
63.30618881276502 42.30771858377324
26.20027474507808 76.56227102817128
86.45238811567884 81.13938390116401
37.72371641475289 58.00741160723408
2.441147552536608 78.96448701194829
47.63615055570227 33.8017054862794
86.5102784561501 1.127118624325289
9.78336020927402 97.83739561070378
72.95882052800707 74.4193450993718
16.9855918513817 27.62178358528131
29.66322934804614 0.6497805616198425
19.13001857451694 20.67765603261639
52.34574029816739 9.436114238274326
38.93496650148497 68.0764209351095
38.09882387371898 20.12192868772861
42.87940334290864 24.79215050327391
12.46954068682422 10.16608811834504
8.388529060097268 59.45800621181849
15.60449166067369 31.40081788707723
35.83144950855312 85.13153016104603
50.27628943896037 13.37575687369763
81.80716312310369 0.2125054655842615
77.21042055411824 25.05570822742623
69.78591544147159 17.52837550138097
77.56868854641027 96.67358086310045
70.52879999161405 78.88820614450219
16.06685227056031 92.13758725147524
70.90283224875166 10.78983741246664
49.2727061021893 83.72607218333469
43.13678630211946 4.896002297010106
7.969231335207495 34.85359159962326
49.60248771538137 16.94462268077353
29.77795884697813 63.04391151952033
68.71510562578405 84.22790151147534
23.99335286853055 4.019932341170547
55.15730492710279 43.12936664010336
19.62928476648668 51.00604280156934
38.30050233799695 54.20066091593146
87.18687398238698 38.30418347791879
5.193072911019565 52.42847121335645
58.02569887084666 7.198481107236843
40.32961705164222 27.39705072614705
68.72230193097137 93.35707147515708
58.18198025642379 70.92313905799958
14.41064384446399 69.90065770554375
92.25473600799091 74.98211188680826
39.86351115198162 32.20461663604701
12.40159961901256 13.08235600711787
76.66479708846829 7.644891535498693
68.1580419531718 10.35655780263298
7.945625328784634 61.26161463629729
4.706032191697903 7.560402854074677
89.74552647013134 96.2234340941156
76.462795857812 97.09453470456563
32.52281909720378 78.3205102066822
45.8669962551858 36.55299308477834
60.32664980270472 29.0789361733937
47.22676057544631 85.82464086988065
78.2565784555935 25.16815167126181
6.11590526738558 61.60072682208099
67.95623722189687 18.04233487577901
32.15444877743178 90.81717815343804
63.94703075309873 27.47404094583479
54.2235478094666 9.392462023015907
65.53050782870612 79.0160818515069
58.63776928161406 36.42619250782345
1.597851636397844 66.86781239505682
18.30040508042815 13.60611912771638
28.85713574576994 13.56806152224535
48.40456457787648 98.54750925531735
12.53815401031214 55.48948926294311
21.54049663566661 46.90453053608352
97.37846697958791 24.77099395000511
17.31980702085391 86.37423140862863
29.75384932364211 18.46468273873858
2.059256579094676 35.67742569930587
98.8461521346287 70.8415017156744
45.67312527339961 93.59083519558725
27.25756089957082 7.988145650711818
92.35426693692798 73.87863146007423
61.03756789977189 53.60904030685194
44.53920778782206 70.07840539623768
23.16726123342919 99.51777898674223
47.89070596375019 11.43373368317546
15.22868510433504 56.40182169316564
11.81038845890276 79.48405223078544
65.67436614878923 99.65889416752873
18.36536071814112 78.21319713109099
53.42096397889635 37.21469831009614
18.94281319038151 87.54390190372692
88.74546286181048 42.33704026263101
31.84340347233632 71.87681071890832
61.0303361755192 77.30144053722609
34.59846895923214 99.55333009139305
20.67600787460482 82.71242632193366
21.39093362467201 71.29268715013909
40.09301728632524 43.15919996027708
34.09393142330014 70.1956155828382
93.0356385812683 26.90302115990371
55.15135537255414 65.88501078665081
30.47969599446865 41.34516492804502
15.91034244690534 39.62169650396254
19.04396735074824 65.64317003448633
38.25718624058143 86.33484665226122
36.17057501596971 93.6206617925717
17.366657026157 63.29320454754034
42.57789401865721 96.25786794654668
65.64333448043769 69.28385513464171
12.09341486887107 52.71241819923957
60.4569216147759 56.56228971157442
60.66970851810415 11.94384333005718
38.78076471208556 79.29137622102712
66.01536871177116 25.11431832235469
60.67831920110331 57.62583296442678
62.91921844699387 27.59933778702784
91.03162356524395 17.1869609327834
11.09539635163231 64.82597282076534
97.54840760121729 84.9165251262047
61.04319142092991 4.61404283411083
56.15174557538435 47.76884096676055
96.95115256692617 67.48756222412173
2.320272652516479 70.02060517976726
75.16904110273575 61.87241764610511
44.79057264375387 45.13095524568216
18.36945004634464 84.64957843117296
82.05609191026376 9.911693162013556
86.22522000138943 25.96493259128587
7.219316020914256 8.920099180980447
28.88668126786487 49.26802153452667
30.7493918634624 30.88397787830051
17.36938224680462 52.56723316375884
27.02591996365549 70.95915198037829
44.17633737970545 23.42771543256348
35.26301184164996 32.56353558612076
50.94534435997846 5.158969932896126
43.35756783543136 3.872836880322377
81.20979131760478 86.52925513983722
76.81008558561591 2.36308655065119
67.17169640009037 87.75669357320916
49.68085555076959 35.85346926721283
7.557706700808208 25.34517387738636
56.20380069615952 92.45790534158537
9.604724508818453 7.588912244379061
11.9770347326817 58.25829208874946
8.25541400574342 33.91056778886777
36.80690773249312 60.07014382068846
79.21221410959521 98.98947554359455
12.53079939173705 97.69313199663227
85.81531584901583 3.057706911546038
25.79615690079437 65.04372713077072
87.99372448590196 45.09782516153601
22.84954562336904 96.58603665751887
0.593557390148115 20.97233056549113
4.108566169742082 46.90105063401139
43.44185310910395 78.50702608409449
82.58586695228611 36.69698684485676
75.46539248548963 42.90044682075
20.5004182624641 46.53649387202454
91.74650726171939 5.696560096270654
2.762426888986 47.95146599400065
26.36075252432251 58.30729057025089
38.76358959370902 99.49157916553959
42.57366020734964 21.89900651084687
56.25081343925782 73.24064764673521
94.91824972234778 63.781551535678
63.52699439565946 7.439093487841063
53.40739001820975 78.02354206817698
44.38863066273711 3.624999339879959
77.07505058194181 44.2022746203848
97.72644040465718 52.79761916820576
84.44187393868813 17.08060951987875
75.01478730047228 41.08812104697694
67.62086927979902 54.29810476296192
84.88952986979253 33.57602300237708
73.38856472870489 9.813881769982315
40.1548654151414 5.589724165332363
79.50685475406878 48.21458555180183
2.150941772797014 61.29526268239161
1.301117946395941 80.45545945510302
35.15548837642221 75.54613162134866
87.38373844988448 11.85575573601653
54.49133603283426 86.09124527398502
40.1145620066441 83.0127573564699
80.3012648146628 22.84957023676298
16.20258894130486 33.05637322736286
39.6230937857443 70.96586850810473
8.143386168882536 22.60259161123809
4.562588913406159 66.82517778993484
77.0140096315062 45.22065679270937
80.37291284255696 71.91764940807204
79.62023826659383 95.91781712773384
77.16389923544939 82.81496737427729
37.19540216529404 93.37043781018673
15.52269720327428 20.72206245971134
95.07896789590782 96.36551933360832
64.7981322288794 93.5517329726178
85.93439302708569 86.37141076479628
41.22558129451281 91.69274763751889
63.71962794031504 97.28572506176685
19.19202587551225 78.8211132724777
78.63570781249035 37.96871701918985
31.54124440283928 39.83240477601454
64.04798762068594 30.26946222094852
11.77774943295408 68.65578201422944
39.50078390641102 49.69425542328797
28.75865588928196 71.76525249971749
17.34695472904107 1.803132662514124
41.5111360569968 3.356951861936999
13.10211428241999 6.463249252830726
48.41524124766782 97.47590810835759
32.46933593521388 67.1260909342062
99.52956923575962 24.73570752922532
75.30199463182555 40.02422859411647
80.31947883556231 45.06637110447318
80.27321616544307 47.61755456856736
57.12325032653723 42.27503936633968
56.66780621838846 86.06161428167552
42.44350994968683 69.70799198394965
28.5202248719158 19.92384656950816
19.78360034772878 11.95272683683939
7.035664602354951 72.54871715906415
74.93439986968816 69.81831162390145
17.07229363938185 42.0859182874913
23.43170302622793 35.98689200329439
5.866152875376437 29.87315746148258
8.26649897708702 9.193814622211541
73.55486017279746 48.22203393439119
40.28634110540763 23.4953590266344
80.90012209501101 60.86535518396321
87.66146315035999 42.20117910629904
71.75373930162125 90.95935333290809
39.22178935910866 5.142745740899144
8.146990774127623 45.29797105447423
92.2951335262961 39.16293471381008
84.45520778201329 55.37418007663569
88.68467989527579 10.65893759630834
58.24961222706655 85.1116689741943
93.08093733757687 89.70572160591651
24.51497840518274 83.83747373183985
54.52294914871587 30.95951970341302
39.87395702856774 16.70759562238505
54.0938961726713 19.00634234291095
91.14430562649383 63.13357679261057
10.66812332142219 72.9771089720529
60.65200585431415 31.94043295871998
29.54236602812254 19.55754440608916
4.294963712708827 19.94100271890263
86.192365048401 58.80885177960878
25.03874552381524 53.83713182563562
74.63403909980399 94.46733963341616
1.736867034877845 50.51157757047971
34.97272066527164 13.18148499509181
35.25539511985882 63.89900636583098
7.901559448160154 19.74084831503932
49.21432128689743 2.702087186989385
47.50196908978183 97.91328559093535
98.43884543059301 80.51926605268677
29.31140149164514 20.62910618736571
91.31044519485033 95.15584958322688
40.69686445129567 2.607070856440297
25.07756769941185 37.23997450809468
86.81250683619635 21.20095554191903
64.58033875375475 49.29913353649966
45.92416889965068 44.9000567240928
1.708352613437471 41.33017390196544
45.89574150619282 45.86479337750865
26.42873623114651 38.95556588786749
10.5260080548592 95.82781702543927
6.061458666677781 5.869774955996807
90.40751383728123 1.076764850507669
55.6767523746312 45.97976776564597
12.69847332900494 45.26340884498357
17.3142795975943 7.551405795076379
71.80591945242459 0.709709480737429
63.35774463121701 22.49205299801935
83.07279020355929 85.53910696996158
83.02924239883279 86.62252288765471
46.73915755824908 26.8184494279311
58.69832878174 1.311794982919326
21.68858270949012 59.8012208252656
29.16684237500874 1.571769098342489
16.86306713856467 19.0823884430542
24.95248511925648 90.77554525900929
20.11817629447216 57.39515336216745
78.10485901540898 28.8509935883127
79.79821662763132 16.9963335076821
10.63550783771903 85.05094176278317
51.79051385314894 80.60120763545275
45.27519289578027 47.88943711088213
41.41835878904907 18.22830406086431
13.25933185341406 87.67242025459799
62.12253293024546 4.62845747427697
81.88757791325418 52.46148661038418
47.4980658401877 50.14387559770952
62.21102161318546 18.0128210015127
85.16319033201634 25.96454606863996
23.00566062591315 44.47133732605578
86.08348112274776 13.48216679909815
64.46202516231267 50.35595625554054
83.32722810100208 58.8238990604406
20.54848318069026 54.54438673555692
29.75407716793212 69.91073346914855
47.78222418353025 62.8273171278054
98.93218280309853 49.15284083276521
2.665299641815055 67.17851378713044
39.29382623874411 44.86448471290632
55.00549798653068 4.556413916151576
71.256834511623 46.77368576977547
87.83774463552332 99.8287887887722
52.04823840758048 24.47835712523102
83.96269007957856 29.78316910832746
35.45987174367837 18.84504269051242
31.78091731673792 44.14993175606134
81.48777509984545 71.97606360471175
75.16602693359425 60.78011561679815
79.13999292756802 73.62805655831092
50.71634770468338 55.8884123506636
42.88714104904911 84.00823865567148
19.95601391749893 65.2296004030611
28.90277944438333 59.54439213687804
27.23673409430578 76.2398105190953
45.21656785802971 69.22397499900565
75.34590168547683 70.77747963729632
8.87885724110688 49.71472204438066
93.20106230712697 51.75185022178463
81.05418143970945 51.83850966317662
19.36401601543418 63.28117232159267
88.24518086143196 8.827998777123598
48.48321772321567 13.98530636331033
36.38774376680198 88.42856597537309
84.78131479141646 7.378170826055353
84.09471317614643 51.77629560335753
7.713525168912872 18.63111321146981
60.8573824516828 34.74537318988963
66.25950345450613 44.77922243123224
88.15604970313676 31.70420173658603
17.92285968458119 53.58660719992358
82.15076781268863 51.46188336748271
20.92510763005025 55.52040005790503
7.838780851409184 30.58685707004636
62.85003807227559 94.3899903880007
78.80082902371488 24.29803883269429
55.87364419704746 27.33284466688611
68.57815536960584 30.97015450999567
9.796622760296531 23.58704362369197
54.11022454054752 5.142534616647435
78.62390611458221 69.60309017484559
26.4221277029609 28.16391220714591
5.603882712852853 92.78830307451418
40.68833161934393 51.10635386471932
96.73465005451594 98.36424003145261
86.00958791445314 38.22694099129793
57.4547528071999 60.31919086617814
49.87431123286743 12.34387935821838
33.15349861668352 20.4437703222231
3.247087963376163 87.25491780632366
75.62689647892998 0.9191879715736301
43.94575970953877 91.33872289395123
79.54953097703465 8.301220479338465
27.38594150265607 80.07733925122135
84.94991617638304 99.4868436980982
48.13289069542041 83.87286087328603
49.83939930680319 32.12991870470645
86.83462373425446 12.74909710873652
41.94154592719284 71.52493838459931
5.01579677847603 65.08671372619882
30.59835695048477 33.74232563826867
93.27389209679035 31.40631817221423
73.09623458728031 80.29529941395222
70.73289875345945 57.97474496092635
44.68160743488626 9.398126715027875
51.30946952440597 76.15674147071179
77.67827741566961 48.99251354741949
44.52050612746812 13.32568993053216
72.65583214175935 6.714398380711265
1.092635836538756 68.64717260493615
35.07028917311008 59.44000737357304
29.48438386561801 74.52371598140198
83.44063709732775 16.87822699712688
28.71040799519344 31.10391648290171
62.84143457086292 96.72805873314186
56.51652033958099 38.28421201869425
57.51726608224947 37.91668711522214
36.15039069320233 83.12323318557753
54.16758767231784 7.274912024233945
57.78063198238369 21.89672501545896
53.6502918474626 23.50732127182382
20.03248813761644 97.60483330296063
7.41862571124857 71.55173280467142
64.49515188458075 77.00933991807285
48.53956661875237 9.389449230040055
63.47748710430619 50.67253871648123
29.25277690765199 25.37371342183112
78.5378816971713 74.49503596281026
89.65663133057483 73.13690208662182
19.64561439004171 14.85971215494816
94.94974435850038 55.19946815619998
9.721035535216425 32.44618501414886
73.69778451496296 12.02360918919371
12.43049689839743 67.80535766450153
9.946164330727633 76.06379860010885
46.31992549765043 18.41142210217883
82.62117367690244 20.65653123427015
80.66189568976287 89.62289685189202
26.07937321202209 64.01611751991507
13.84728546256395 31.07923898759574
39.03402026545048 59.55142432409738
6.794592384169713 15.72336088722908
51.40568885815092 87.87023838862298
87.97942025158808 70.39516845631486
91.40893646539301 27.93036850059548
75.00693425376332 82.44765463841087
10.67939498569516 10.72570389026543
46.11301878677414 89.11276438964408
70.20008773123361 2.395454837876897
23.37174722676626 94.43218125802295
50.50283172003671 8.471137954269127
90.70164875656718 36.70033942803663
48.41791491695781 18.63517188846896
71.27539530996404 85.58556808016544
81.89180570395551 88.15117223685587
53.43455408141845 30.82931264308483
4.365469975531209 53.26055346034077
41.34215474251133 89.33848889316847
14.41409704271111 89.01191261459672
94.77131630132284 98.97179823968621
71.23158816361641 97.69284349064036
89.8614870585405 28.88192602327814
98.27142495516956 84.11397743367769
48.24944335997438 50.9052996370411
1.655728202082801 70.85637340795326
18.30318561943973 96.23827433541538
50.59258508714453 60.81363233143946
45.81754818967988 59.22209771130489
95.18337122474614 73.68088180221768
92.0351175790004 79.10495082707632
49.81486203567849 70.61686131464708
71.04399512268715 87.38279582367778
23.13714732374956 77.40473758921789
85.58892109226638 28.82615440930187
88.98888498281032 3.470372967735346
41.21741210992712 97.74322313353163
7.972260016994699 99.38341937894965
69.46297154610643 78.70458610395991
91.78571231085546 39.95505869980259
67.70249390685406 27.38733082474449
56.46691670667539 33.18031195983426
6.948082433350221 11.73045378455889
18.38626657100383 17.5236981519068
40.18144223086401 59.80542705261537
77.13744106122839 16.59046458806705
99.22039252634401 94.51751252577796
98.48704903066232 52.07130386003118
45.95390314051837 55.45099655746041
0.7766196239503166 90.16010036955076
64.45059890397653 78.9202249729981
85.72691866559485 24.99744886101807
0.5358664730960123 66.55095780809252
89.66756894973857 49.70329719496411
27.17979419918023 84.92382372974849
87.81593990551835 74.15881612296199
5.179147860290836 79.79849488040952
30.85723566509032 69.93296505109366
56.67979630897939 45.58154470930602
52.35138451240229 93.46497800912009
42.54793154442211 3.100227217854576
36.83748653320842 6.755689745082988
66.98647952306371 65.22037001594391
10.72707865640116 37.18681803311974
51.71638675650515 57.31071280223559
47.45365539839494 21.23185617898576
30.26734555250114 3.466116897451786
59.0327932935937 48.55440391227098
76.60705993709068 21.23530008164827
67.12415586807874 44.07388287992359
53.69812203803275 67.71983398317771
24.41756190762234 63.41063172862265
58.26275515868118 39.68737671863776
79.77058934239631 56.73493388760066
17.37361741831349 31.69544944736099
33.63800159426455 30.44546923261803
20.70609621219004 15.07988861158725
55.49096606009383 39.81419789157376
12.99881713396697 31.5275682751097
9.748321666904774 42.62242205797818
5.324348386002849 19.95285236958151
89.12308401424389 95.29076185400029
42.96626458924343 19.77645259450205
51.92878337326695 34.28510147140625
66.91554956344217 12.29692230305722
20.12765057428037 10.06677700324454
89.53178107859041 53.13762406819641
34.7689750133971 50.36811071783692
37.46758645843989 92.23884005535905
57.06462909305713 97.07748394851816
84.68481026345842 72.12482367212677
40.31507396064659 45.30017312782627
64.28259501411232 64.47467758724001
15.76692182108955 76.4214814266268
51.72145765255878 56.25595012303592
82.62252275946518 49.43761885158177
24.84993684388314 86.80270643701861
15.74521400617194 94.24670317564139
56.87233830826629 19.50778438161534
0.6067196122199091 24.7083407259932
83.91442560160725 87.27366867690469
29.82981659346749 22.40462861591964
32.5868846512866 18.61168806260343
80.02202624180531 61.48184217189871
79.86005254884473 78.96508286072108
79.82461070233053 44.25907914131554
29.20734370292986 58.5652929908142
37.71781898665017 26.04386256574073
29.53320108053989 29.07635066039228
52.60111897624928 58.92369249338213
50.94748257060902 32.32052095472908
75.28212908777624 52.72466839187288
72.21590429711024 37.14303741195606
18.36864705993166 7.764464879851008
99.16256793844256 65.2061946124622
51.74994209072704 79.38658164422581
10.69214300685971 2.075790836066048
11.4497812289606 88.17830097326433
91.48094968113618 41.68022693429992
2.453641115703607 87.91492869737127
32.16560927900002 66.11152752668818
56.04602775438445 8.275345026114939
25.34645359658692 88.65643055183182
55.1612765681873 97.01338804684289
15.94594361432279 6.243259507464322
62.55675796404672 86.58755315402446
14.94147704293735 41.74911623707757
48.14641511204427 44.38445348289832
35.71332228722677 96.37541646679993
31.24612206567567 12.14077820130298
53.25794659660605 38.97254134036842
37.93550390764127 97.69084629262208
34.65953222507274 33.32822127821031
99.46928468924723 66.23182334343389
13.62263977201833 55.47886748543748
14.6164426198204 2.10225726170329
41.5403493522079 47.26888938988072
26.39916752742335 75.53742512183345
94.20636034786219 74.08655141826297
4.343988209868724 33.31905852674853
51.11077666872435 74.08388611432271
44.1482551126965 55.5795237503471
82.24759052547026 80.24012729934907
99.30870148858007 69.10635780286798
6.594174467703594 54.93685783092803
13.54287915208368 22.79476295460306
2.645377489521067 71.11719998434961
24.07842546681993 12.76844225484051
63.91894982908136 77.97099387389909
30.91170429048771 9.180325532955804
84.33082849399206 39.33294275324784
72.84330385427111 82.10035320075286
27.60296148092464 2.639043056328297
86.91688282752621 85.90601045661678
71.83070524160978 68.93222801683507
28.33849650150512 8.096460016852767
70.35616515142732 67.27446317316407
15.76529080178194 57.32725566032421
96.54749757856543 80.27817785031513
78.72900105755774 34.04638286176637
79.09959555429775 2.877851088004854
34.37194645580501 74.89600673944321
14.94513659874187 3.116747908297214
38.47132821772498 81.40012513585938
77.05964081921188 11.95162091714056
23.67771333387078 5.781119154362272
56.93755494705503 7.676146616125437
78.69723677066995 27.93370529280491
95.38710945227899 92.75659996519745
3.832358956522215 22.78654053526426
67.77633802931697 55.92720482356684
43.22189462250237 27.74159163422801
61.13680626853271 33.70218868432821
1.162402225886035 99.90522101775129
79.76093644956541 41.47310478339504
5.660484412320307 93.90451256135789
55.34063412215377 28.23627334576535
88.66384074680794 74.71207936210439
7.512394786082792 7.101189626390264
43.01313449805288 54.07056446075809
86.52942785359672 78.3681862447404
45.14668454147148 66.2474858648667
62.11816505144026 77.22959314103036
0.8296023374813873 29.86539225118549
93.32000454001589 97.28735043199858
97.19791088310808 60.66927673646095
93.01613354266037 77.68838913338733
86.07365928063277 74.91189240115406
4.583993823470894 48.64017949608517
59.08603595587735 93.92191821543781
78.63439643031204 53.74420498647338
31.03285613974579 43.18842092261954
4.70561974105906 64.03538846253608
76.4115935577056 70.87679573594593
66.00933948348077 8.570666046346961
67.72238747958819 36.88379494053903
75.22271201474585 62.96664802746678
4.219855122012699 27.57823055810815
68.15229683292648 56.89290256485265
29.23814303266062 42.77264672685782
54.17620758596114 24.45055114457849
2.177672041257791 19.99357790117764
34.98240862657629 20.92882193750686
39.63301010406931 76.50895518060284
44.86383611983416 20.12556767568116
19.36308238871468 89.45012774247895
83.57523360901457 59.86291836808924
74.8911869644769 89.64199087463965
65.41247392939547 80.92573781859213
48.6984560554423 33.88468761948107
21.14037295707515 57.63715000865761
2.233556345891873 23.75581657519946
74.46791992748101 85.99343490151932
72.46651136753025 16.62649862384193
90.27438882138398 77.15312594003922
67.89970339170523 68.72681271178456
64.63218362285215 94.62616374531459
13.50913820740242 43.29857987504157
99.27075532096154 51.37465274789444
78.85539112183916 7.419219048039094
27.61395675698348 44.01262812874592
84.03088732200357 79.60479989386971
17.92624863052656 55.4773682549983
55.45740931503206 80.847509582467
72.00735373360165 80.10282922163292
28.09595968663835 27.86827281225206
3.558154878021677 4.792679734585234
3.14467724595831 72.11755316804019
71.76150390079002 11.21448986457019
59.29060337013612 38.19321658200712
52.68360912266458 45.93195203323691
15.65391987206885 11.14134985424332
35.35921788166969 12.2137682670519
46.25811077942907 43.92382242113332
36.19532764855317 98.486288383708
61.15850689210442 12.97313849276349
59.09439749780052 50.44530774634368
35.68386286198819 97.46788367880137
28.58969735483829 26.03721027693457
4.294545347374811 79.16656617191181
55.58683402639475 72.41433982536006
48.00342468966319 68.48833188316765
3.416737828596766 73.97138596823171
15.30671057645776 25.38124150217572
36.91481391576134 25.26444826751885
99.60860165758425 70.1411605790302
19.37660230468272 38.97265301371385
71.66257732033647 86.61293601644209
15.19060410800613 36.79478762065225
32.11112991859611 46.37175682520423
12.47826851478071 17.98368946953519
52.02231295080048 54.14980640223089
34.42272313242307 19.11468833147692
67.93863636821041 77.56593566930476
74.16609071647882 58.20977076325052
13.22455486449359 65.20229839155456
8.400966720602794 74.21299913651308
16.27793050955333 7.299655826998081
66.10423758097598 92.19977651759531
18.78032432591375 73.977192751351
46.62612082631529 12.77884466507476
58.97507424118516 69.03782350818611
10.41040782226973 53.62330472500086
21.66822404980137 51.85929167501583
34.25296700889896 24.04860673544104
0.741163530623526 38.71216605055446
74.61803412968727 12.50069369433484
78.94607244813972 32.75105657057674
49.65112546675958 22.77303606433274
33.83008081086731 76.90743929297994
59.66181511589264 11.83284933416033
20.02137057645481 96.41649492951969
25.99101116168481 77.60084538970487
3.952238958249411 64.76055658532432
41.86854934131598 52.58886130763551
30.40814639425652 36.0670303413752
96.35358218334093 94.58683786912638
82.32701085872752 13.7230863284287
40.6156552782295 96.99173508262783
53.78043539484364 55.0863908468075
27.61096669731868 79.02123519445142
49.39612597888753 39.36091852382303
80.35700067275179 27.02523838867175
17.26402251727674 32.92619447640639
98.47255687493102 40.39790215808688
49.03435297496024 65.9196000230757
9.199372490234902 62.69477914929893
25.31898229059692 23.97686423357014
90.8658816044864 46.22761997887423
69.37604059822937 13.62854268162264
97.25831934773464 30.17910954531406
97.60451001180337 69.5905352316274
79.29787497791861 86.13346918492806
40.56002600681411 49.99229161063525
82.55783878875543 0.9883715361509711
15.17669206421804 16.77457017274309
33.85692562684229 93.70769644369548
78.02639615545247 73.56301826008784
75.34389344230453 29.6132483246996
88.78851642162132 28.85847632374482
10.36153791253487 24.5014028886222
25.87986954191927 95.99150528580148
72.9031841768621 68.73569853088483
92.01932339540308 48.11059050852273
94.3025156217422 73.00888541100146
77.37096392990591 39.35414418779411
75.79894928877937 75.21851793391932
83.61930344973008 44.79083870985201
47.04755654409616 78.59476316168971
4.104870497649273 13.14678932091378
75.57158550643821 35.14889347074743
21.67071295583652 74.89884189052175
4.497197554905692 90.06080892296909
86.18764689275693 77.45388981456213
23.73897086058429 60.33705135178263
97.16542725108837 86.6569853101378
47.00834895590861 79.61281774718819
39.73950312343545 57.74938628754734
66.36935904226479 29.06327134578441
41.64738388691457 78.47486478207486
78.81751001065764 46.36779180803906
14.7688679341216 53.57985229656275
51.55031034061128 90.71345671085469
55.23062201207247 90.70256665146077
11.41068099685669 72.33246564346884
8.775015483950694 47.9410999973403
12.24931881109073 29.74105840861955
91.20713904387095 1.809934611263813
95.18944688801423 89.98022403551897
4.317740756163785 32.27640806563355
52.38603940525541 13.73156575717556
68.79385221183986 17.27551113684332
80.26197430918818 9.16631130893291
41.72117586321547 13.19172717322119
62.61248611468696 73.47958242806642
47.91137439913792 58.75607022250261
61.89851551808803 75.293818131997
72.17091942306213 65.07419341971843
47.67338971700529 42.67586469615762
99.92894360561564 32.72537329515203
5.286107961784361 46.68036090861484
20.87945708862948 65.57591241317351
29.05518541796073 16.71676961731185
44.40108490967164 72.73962342528273
33.95444387168124 49.73688906809833
35.82531050297558 6.579359855937175
6.89693578185486 82.01763619040268
98.72642450676288 66.96220689015422
68.41676485480555 29.34685947744349
42.67907608701575 16.83211354297856
20.99179868169741 34.50558932455525
48.79468251600589 12.09994869500244
12.67374737240833 51.79000971752227
71.16684276631686 70.99874684961713
52.02940384272215 99.86344358214328
41.13035526494729 72.2276074464322
78.46716168190807 31.72100717735663
38.4745064642122 49.41034405704119
53.23803367431861 21.71484051471521
91.35261830644944 45.31405933724721
61.16919843094194 11.04867987255649
60.74096329589366 63.1334165709934
67.00467677327356 42.98918100906527
20.41787920981374 69.39773529247002
30.64371917370803 38.19156782410455
29.56102030445393 88.13600829371917
35.05672955723757 24.78947698411064
74.33765354009543 86.92308067402348
29.78807576494728 82.19537097262044
74.091939191254 33.91651570542091
31.22308690279027 35.4933060993947
55.9169839076553 67.71698035421015
56.8301977802377 44.47186687118367
61.94990520478039 85.80834040156019
17.90766904940136 90.1880612021323
43.26725348687117 28.79944750676816
1.580510343751885 49.35323327251491
25.58974308970661 94.92086389004197
22.87474884737687 86.56084199790831
12.01021689408394 47.99143381962793
36.45849573898896 43.36811360597896
3.175911942367106 27.49710993057012
52.60884919261817 25.35316766930638
30.78466527972078 0.6770233668001652
72.32878799664441 36.08974270745543
76.7552018769868 96.05560842849897
16.51970692615765 48.62698527852652
86.06848472962903 85.24682330944853
16.96876556545031 12.35091998620296
4.764068688662169 86.00656083004083
50.49859122371792 22.30883831033887
56.17319277749435 86.98918907105808
75.02121862974904 26.75260143920282
22.94379917899731 78.44106974865248
66.91775436024707 41.88889981971585
55.35772993860719 60.76476101157492
56.83536875308327 3.433867734593032
7.022618950264952 26.34490768786077
70.39288543422126 36.08480265723813
48.69556192549998 27.82148396368099
38.47853331828524 73.66599866671375
61.83962963834677 8.333191991520325
66.02960391091307 68.21297761404253
44.73857589438002 40.32844675364687
35.5780872032908 43.9480129334299
49.29704205545153 99.0963691055611
7.049036590991476 47.16592562516081
75.41763309891761 11.85590959920975
56.14317124661618 10.39125479217473
86.76207237505766 7.370503550434181
66.63251224567297 14.20883792940644
52.43331480365295 11.53084472115371
76.7163019133386 32.47671341161278
15.44610608397931 64.39022282461671
28.03395440502559 17.16204100881329
67.50271211873211 23.61010667297091
51.10013286371254 39.57792412822507
68.97400592137902 68.51555472036087
60.11586388650412 38.87006548418817
30.55587980794283 51.73196711489582
18.28888076243785 89.16137227997397
88.81562199972365 5.632881725659363
63.63011511733828 23.54019791807359
58.86463799775672 16.32034610307394
93.07952406612486 49.92252382067964
38.28843231979454 80.31401353770705
46.18563885353259 72.56690560836077
59.93648654292197 96.77919487615388
33.7039695230177 22.26576272951964
96.18611725999088 6.048575578077227
8.626423890157501 54.53112284724219
3.461542787053891 38.5907735924143
15.78546688565066 53.62548083753182
32.67205110409311 22.56504107107105
85.51527334117382 30.7336108944369
55.17867863717603 10.95556519759756
25.42571768479207 55.85260850591098
70.38525777072375 8.672072811898117
35.3119575256314 27.70031957567613
11.82130550550244 82.59773404594991
45.27860536993171 76.35014567336974
14.46355427800555 62.87602433449626
96.27478916640074 44.07162169098043
10.89816318663266 35.28587284372698
0.1084272563214507 93.96171569995909
43.99106273426949 98.02604083864584
3.017159738044267 30.40861692853574
80.37847804313732 97.66186972997768
51.33238297960857 47.28387051270502
8.104769103830824 38.67222955539296
44.70242040511471 98.76431041718206
83.91216500173961 40.31240663150037
31.91696832104152 49.20775127217401
3.81709784245383 15.27954046272861
96.17415428644497 60.3088011105852
8.683984026179999 91.30941393630739
46.47188805937277 99.34564835589353
56.98955772230692 98.14914140955986
79.48294052795529 11.10091248059295
2.684157104571506 17.20013235916586
33.50788728497837 56.75338940443008
63.94340926061724 24.57658657930674
86.18852411414336 90.34219524454066
20.78326823692741 72.23478038712746
98.05177000387853 73.52222141539485
17.40208656699838 54.55167535935519
4.426926904592742 9.44725428997906
64.65376570274724 97.90053166361653
45.96849590118566 51.36272180552505
59.10366454683336 41.39856573880047
17.21896067002445 84.21064576443226
25.55499396923499 3.032276620445924
79.2632360785227 6.456960570795965
97.00102844774847 74.98703454091664
73.50198047054693 39.61161233363906
45.35931904646669 7.246296506417981
31.81343739846504 11.21291514032631
8.0638789853283 85.61884394995987
78.3906934284926 91.43670719440027
51.77627118898006 37.91820416731824
24.87543551776756 6.948312950218573
47.75214936062509 24.51188633033652
47.48176655461994 83.06959511793451
47.60191139675426 59.82751258237131
95.96600159118746 59.24875109231269
88.34915343103948 78.03415150040934
20.83126668780452 6.279592470136315
68.91000365734921 0.8655504975830883
70.06940284364926 96.49872044465056
3.020694059062781 2.028289464110856
31.80104414975518 13.01844492732324
99.88068401628335 42.49097739481989
55.85791304856578 29.152742217602
55.66554128012035 55.49128734336198
4.399740571367722 45.13412103302621
63.89967357205599 53.42234404539618
50.60562802590044 80.83899245397046
76.4062632644424 18.31959404968437
77.51356046145185 19.52239028232257
39.51023607577599 10.02020944895373
70.9841960501611 92.89104422137748
73.9190576545611 51.14382755076728
76.09582318918184 36.82045802371039
47.27785817884266 75.38562302389421
26.87513568702723 22.3860550626314
33.69897878421903 42.9777492196239
83.26465535294277 47.69332789664477
57.92949751270318 11.33971006583131
47.41470313747197 13.59116792116954
3.703608763959442 12.24451142135528
99.64536122789316 58.51885410065666
94.26490984634739 51.66537249054912
38.52101375213912 85.32526312743089
11.98110699998322 56.42254294790324
92.47844837020065 65.78384174551927
24.1474145853805 99.45576265487743
49.85371185534137 24.46811223590634
19.66389258837956 98.5940852402812
68.21184571995668 96.64463781820216
45.27851012162684 14.08777724541272
21.71464836979561 35.36157558709287
99.27740620026589 81.3542125610382
80.24381451253842 68.39344924452104
6.180205713133388 43.22677948629304
29.85964139955768 9.119345935757877
41.08596390647274 68.41700648932157
26.99677845411102 69.21407584193278
10.99876253775145 83.2233969246896
51.04254694732764 73.04059997459677
81.52049552839115 5.15272837061197
80.15537397618149 2.625290734366628
85.10123637921618 19.17184383077602
74.01015544321376 50.04672511339077
27.11049455670488 23.54054232555076
57.94989828967335 68.7109858709144
63.47712025611568 32.15170124899283
84.28140033089258 42.14704029925468
27.66488908670814 88.70484411445908
39.44249104347278 91.55552363320012
0.7164404452839495 74.9807169187247
62.31146723463172 72.50823472804412
61.92047741082198 30.66843055694893
28.57312758870254 60.5141285461326
50.35960354072487 96.55779968459146
73.78483730698579 33.06175217119741
9.518219467876618 39.82032222327526
69.72603351230673 61.62565792375829
40.51508386245284 47.22509172517729
38.23755546805944 82.47844337304993
47.84303612878124 49.16748041688074
53.99650412680775 65.84514031210072
75.30937417869598 80.66267086851774
87.6239601740828 82.54849412286242
40.95805554100803 20.35411061925311
10.32495182981626 62.87693970293564
94.74120040977971 20.35890169181478
1.570390690417021 63.05433193160739
52.95649194042627 87.01382494674388
65.99990607355107 10.41295631136275
61.49698810280267 82.9783436685599
8.566038197831302 7.339523108463194
18.06947333377245 3.859821145981234
62.10725307479514 21.0560567621487
73.40134947096401 25.6865737575968
23.78295050158842 38.58068208018221
31.16444308220674 29.8734234521711
87.02872031492946 79.40244389577552
16.85533537156295 74.87179454727844
27.53476703403257 70.05020900285501
7.094415754497401 79.95043221724073
57.83049385043719 43.99710662866755
61.45041226638794 73.2719248178765
69.76950892415637 76.90005410339765
92.57099641119855 71.63467373146835
50.43952910999601 76.81882924734151
39.11646727778829 89.79453996375433
35.12738070146045 37.39173532060522
69.12810849317093 48.741328673761
62.98312279475147 30.46196401913989
46.71935574772766 19.35771052026709
99.8746319638975 33.85930946539451
59.7831024359924 98.89504146584162
78.93687254450646 85.08487947234332
26.31229027670215 21.46751577269084
94.04501218258079 64.46367159486617
78.44633174587042 11.14026000264247
76.03810337859012 46.73913708737636
87.47416867512443 92.86952574337961
46.20402514114163 0.3160666807394536
7.065999992170349 57.06362523709959
24.68871704664073 33.32771737188519
91.18016381610171 59.48712901435539
26.79109201561706 73.54006659300542
22.06057256879592 95.74943116081342
52.8604000802988 0.4805470179029787
81.1821303903954 35.19836987260975
53.67555959877075 81.41404579171247
56.47622328660463 64.34374947817902
14.95884786297061 91.66569003630165
42.31940449633547 82.35172790186665
35.31917799066025 61.3233320861854
71.42676764186986 16.16643983762802
52.20825387966131 75.49405355409139
7.82582838341205 94.59906171201666
89.69384564478946 6.352865900952116
18.43742336691826 67.39541247872477
13.80091271293042 41.57358477296975
26.98463544240832 11.57402685995173
11.06640834825755 31.50991473226703
34.95779674935032 79.56379880768647
53.05233966135031 29.90167999247483
53.63835941879255 64.78531809244915
71.34885018758985 80.91895728426898
37.99619711225397 38.86984578060884
76.25738649964524 65.62221985971081
64.20226142161552 6.520824803001736
79.25520559970295 67.93225920581907
16.41551135111928 10.26304251318756
33.21860448370398 36.41696866516728
36.97863557549154 90.33921274897295
24.55400704440215 80.01298332788505
62.25333647131267 37.32514365787873
53.63647985580498 40.73377030863612
31.37646008509153 98.01831918856257
74.23782008497008 36.4944819818587
51.39603218066632 8.952079484477569
8.529999361317211 58.39078602950598
97.368337040813 94.69449942169153
12.14454390275188 62.09126709357809
52.93253637383949 89.04991049219626
86.18944050926042 20.43299327079272
60.97016655076578 23.50625723367524
3.333812925266777 49.82881876598886
63.10496081830396 21.38149365365015
4.262098505528927 65.80014163183588
6.177346318593427 79.36362800714252
8.317815901092098 87.49409196588097
62.08896756843276 0.9641384197321815
19.06466758964873 61.08986665082459
66.44710429308493 23.33772067057157
84.26640727053348 83.28727329195138
36.4991874522813 18.57921935741153
32.11120611496121 34.84408995213731
70.83246180551183 72.02994541932388
58.12773015882534 69.72829742253732
7.653417923599171 42.44387808823239
91.37162910555767 82.04718085965537
92.50800807225328 37.26149193424113
84.45672939540748 4.406580743860344
80.05192979167592 32.62177555343592
57.7842557110957 12.54679563447803
46.51355810738733 52.96056048703622
60.40065809428663 64.16691945393825
8.047860078085979 97.50230158667206
15.60236125039024 78.56972100046954
7.256240524881407 77.89498784109499
46.84885147667282 11.69637944391809
83.94602007734537 35.54981545076199
50.24853606368698 17.9909767008198
2.218337199272834 25.61461991344351
40.1353778603917 63.6488022947371
97.24069301757218 71.78248130801859
96.42043307410673 45.16187188786726
91.33866451774225 43.53570349169699
57.9075296007579 48.65019616073022
4.118386800196701 69.48296293236606
12.74070048697536 80.04392178676576
72.73567157725169 38.89524131638735
23.67254837414685 71.29970034104612
43.78312278338578 93.46885262154068
75.70747183808788 96.41444109837184
30.3983293373179 85.28223795697036
53.28541996513564 15.30535748322704
48.3384554624723 66.72313409372516
53.96752768324875 52.12341606679831
42.35873347265824 22.95267240289511
46.37973010733863 6.972130282745705
92.36866200334181 40.88355035703407
16.23614404562043 89.01057387744989
97.88677257789165 25.69174205166063
37.6913769660108 79.59677231562546
85.26259666160942 47.66778101847135
77.12194771206559 20.41103981370148
7.392198911427079 63.23458002484665
94.3512132549311 0.9767624607233418
45.60037086109849 70.29176085357359
34.72815299612857 80.66334439071653
96.98794078663295 64.62598589625898
30.45580114851881 95.17357548543721
63.9025742256386 68.25006137881805
39.82413717164135 90.5024082630939
64.44745362104356 47.29096820925519
8.594929128350421 27.79791549072296
71.63811351800342 33.00116431993569
8.908250057656659 86.50596565369884
71.18643714256118 78.04617087865627
85.61344767983546 93.59973811081633
69.19885176488152 97.1071768682543
35.63822207928974 99.47010160721375
16.36851165364417 52.81615786609513
84.81125105923037 52.52917329855352
65.42061024056706 46.54995795552375
31.21282001072832 5.36496775681723
56.85140369450077 67.19692506430503
57.14707646119371 94.93924124898696
25.42322336605285 39.16907757954228
89.21756533605496 12.39172735662181
24.46281088213887 46.93259151249304
22.89378162831854 6.632103601653922
2.019990281609417 99.35268725456021
94.5514082582215 88.0261967869816
85.58213769199691 62.97935450583615
79.53589047642555 14.4353785003228
10.02317218090364 69.39170900584324
8.885950772965941 94.6411165452617
95.68610285102987 20.73676186434142
7.229554310830451 33.49181056897521
97.75578560938419 39.69429905137407
12.79436804508124 41.10045331905962
60.75427006141584 98.59390572813892
89.15562306111457 83.88774305218739
60.05373566604293 48.65179057488103
68.53253799886296 16.27296069748125
99.00128403176855 34.39451108821606
69.2437332936986 15.49596519483115
9.529166935853535 28.26450936277671
23.16903108626937 40.64405868987863
30.21794355862814 42.43068200837529
37.32221212119663 11.58752477404328
71.48810289432538 23.61895903654944
83.56265768049383 36.5934398736239
87.28735751514664 26.00064397456339
64.99593478995858 15.11243285099891
38.16235203480476 5.211381722631574
3.852091397635929 24.69193533569171
33.58517360668207 60.510540248526
12.59680523871035 14.16243472109645
24.21525390680687 93.83522746608502
65.60285799419182 14.14573111641087
12.33031823241398 73.11113477095061
53.75145923513168 31.7813105979692
11.03358394493304 62.01691912880543
58.69734418229532 21.60488887136707
70.55181966464625 53.46891566069232
26.63439923387713 95.23480650308701
72.70428889559894 96.31734366525957
18.93026672646319 91.98572355970767
55.16269924283112 88.8264101789312
25.6105871312388 60.30475815086273
59.03863615403184 52.11733318627199
88.42340889685674 25.86868019080647
5.01340297602596 17.0429374219519
93.36358193610644 37.96515577732184
21.12221205263132 78.02607067191228
14.69580897123711 55.47769431342095
16.10209724862304 19.82611772137427
74.13427109883693 48.99390923237259
50.75493782078149 78.99027043495937
19.15850604930927 43.97749982993307
13.43034716434494 33.23136658591376
67.40136880183549 85.8964244441141
27.65564154320724 4.385462307910593
18.15515979337028 97.31980031056743
49.95006188340799 15.12534168288614
75.19680032825573 59.72125617457471
63.7562241220542 70.04327609622433
72.94355759389758 31.24782055064299
81.26511303154751 75.57887255389467
23.22531175979323 13.60874669461675
65.75324569142174 38.25714326388318
46.86815518993244 65.55489740292532
87.97202041330145 72.30552151622345
84.60414805469208 75.91181650915372
46.55736535713039 67.40258630598817
21.28273423897678 73.11451003431873
53.9997079479615 87.04242628037929
76.34373617499523 76.199362820929
36.81584076251183 3.058942918986026
4.298927299601581 97.94527856865328
77.86438576164527 37.2234718420079
44.26899948941462 50.73766017817218
53.30420042371485 94.00273026805125
31.10915283088666 21.04229767258224
37.06126462232587 72.60260181702454
75.05738528025276 19.9881028874296
24.86080137973692 56.71608111750647
45.50458382758966 88.04501342522127
19.41722345638628 7.972857918845063
80.00770275295659 77.27572983106577
0.2768618783456016 46.78456949556465
13.16256394253119 29.35119330683196
43.54205100881524 62.15254737569848
62.54186346259693 66.59676985552017
92.40732984714087 81.73168276476558
6.663751798887143 84.0427621777888
13.0056492210509 37.11828909458765
27.78655235823868 59.84225981731346
82.9134224272842 87.70966053720936
58.59988883844171 32.60420980489039
61.47817826567162 63.92265045000932
34.68379946820588 91.99791824786377
92.16183090797884 76.06938819553928
20.56686494865516 0.4487890294453021
91.0920712670048 12.89089058288451
19.77683387594974 74.33030214919117
86.24676708236423 95.35917453951754
15.32337306500189 71.73545424809423
46.701991402221 22.08547744862407
20.93474082346045 20.7120991161883
80.83194704544582 57.10749721293949
0.5694471890491219 26.56537743288606
88.60326486124821 36.51965441586434
59.86222824540896 97.85336298467577
32.12965994812517 20.73678618417617
8.652176731132311 15.13947474572115
61.19926729836239 79.18423708142596
74.26882319570056 29.53866765173293
25.92505730097947 0.01278891047619673
63.9890029172871 59.62801822684789
81.35241318760603 39.08412589079043
67.38591806370565 26.3781876718106
22.83396240957182 91.46361216824479
60.77638836969879 14.92825290912572
20.24359709382795 31.67788375994455
52.42360104339291 81.60217056960309
38.5137743806339 31.24026264436736
16.78679097388253 93.8480077148689
11.84411437183694 99.53961120118126
99.45446931887943 19.13310978680115
42.4741747767108 61.86331972431709
23.10310451114258 16.62711219569624
62.39908633104387 22.1488666771739
41.42643421841416 8.22967105267899
62.67367909050913 3.713783179781271
67.66165240849803 99.38777066553766
63.52976285439557 69.09750597152167
55.24952323782549 93.85125782808392
81.42059831712888 54.47290907917093
52.33867105064225 30.73154805484428
83.34648180736312 77.58824096515139
17.65801499071165 8.585211989868842
24.318466768879 14.95676578716179
85.9673443005665 18.32771624685834
37.94503143492286 52.08213220430788
39.51926564719139 88.84491327371194
77.23051909328606 67.1962141969518
66.49880393203274 97.90230336434961
50.63442480007794 11.61149482520965
89.32642450257291 82.76888912349631
17.94103462726775 35.17096748689402
51.87539177532843 45.22361786439835
27.48179227795623 38.77159658559411
48.11536375073197 72.88123435777389
97.34847759408859 19.20680935644134
41.61712977113622 38.5496872806583
57.87372420088349 98.7219394154512
93.60459437621077 27.65090592706548
22.79486139680681 25.27711378726436
37.88243442476999 59.88888141675704
4.414411147062268 34.39540327754668
31.62963516450444 15.00970645893856
62.61267594177954 26.01448955525895
75.79420762514773 2.037257539873746
61.15370920464698 15.90157199003357
42.79275430797119 42.39248130141948
49.43038398664416 27.21598558689794
42.52582943974782 75.79465552955674
42.66806395754335 6.968805321467673
19.00080075326558 32.78615345977959
32.65890094193676 26.61775294084814
49.83791733694888 67.89767996769405
53.21345155555274 98.29084005763083
33.25577909419395 79.09288732976923
80.6430420762786 76.42141990307506
3.385941438085957 88.46273225972287
10.30998179831205 9.71255089611984
42.02611236253198 48.25696348038795
64.64619270058849 31.79943063600469
89.41223781900896 93.17736209678678
43.41384519345592 74.07144157835303
98.04983359889738 89.72484002565498
76.83232732011186 77.18607984640346
82.93612047284471 21.73422337044312
80.12574242633727 30.76062953813617
4.01924771545502 60.91065921573527
81.22624521347862 30.74141259599448
49.10991253688272 36.73509786482425
32.46531876580718 39.22538831831926
89.64704436523061 44.3858308822758
26.06316676908562 12.90363415049326
84.43975694804786 77.74302551361657
40.4214886683572 56.06112557087079
19.73083565863059 72.23441981695656
52.2690276048181 66.5076283955333
16.44390758047284 80.18185573011185
47.92144571076085 61.66953259657816
9.603867102261205 10.5452410718451
89.99768137303835 3.160964967203252
96.31216640606303 24.81130595834776
73.02076407696894 89.51324078607905
31.64073567337002 22.86315622028705
25.37605558622262 75.81820521644701
36.81818806530207 63.00381536955516
56.11518594775431 11.4368915807768
11.37273529706367 84.28383912121947
13.07992754419052 66.94268150064192
95.96424977167437 35.41650320140592
87.22248174720265 16.66872232846333
73.49687299063444 94.53568884070219
66.35266857709415 26.12461163368199
74.0441874749381 37.52001727478903
54.24617277133575 10.45267528538702
11.06798907394002 11.72061251811356
49.73830407547592 89.91074532400307
94.80394320253303 16.15596495680537
20.21272706477937 73.26090361030438
25.54133322377064 79.74835182280918
74.41793019055066 98.35452775373568
83.77403588820279 93.28427864259686
77.02584915132741 9.428036591467142
28.62168468320793 69.95937766826329
66.3226743265956 32.75288814614338
7.688313621684299 66.21973514547301
12.85946857391131 99.88098478434151
77.10195978821804 40.40337290819429
63.72332987994351 5.581908396932223
75.57441007107367 25.85141562177041
91.1092286457325 77.78974759864595
94.54285127618769 53.47518510029873
50.92007114744572 40.65111081603662
5.554710010797224 28.89427203626714
56.09292347225783 66.49553835211876
81.96309405009711 43.88226078320456
54.79723683342088 27.28076359865464
58.11807551325479 94.47251469044416
67.08334162562653 60.42007813682822
17.67554208732418 70.25331737386398
6.293940909551211 49.25952387825944
92.28722438695407 38.18836015828731
33.62773149925057 18.34019566872492
40.64603318754502 17.46506342588476
97.14926253064532 11.0052370825472
50.83838970979876 34.13693939120162
81.03319462565898 87.54985950776246
68.47237304908917 86.0452727301803
19.4787397256827 76.62954001356015
62.71078419939552 12.10963294942114
71.32354589176404 94.72496760575036
19.74863705753203 24.55451661492147
82.28753122737665 5.972679035776614
57.22409296209617 54.2988955823789
21.97663135850911 90.74948812814343
56.37024839866099 32.12971071673988
44.18458505369473 48.05588423478441
35.39420763780575 87.78299556375279
98.94452514817843 20.07998844221398
26.18272020900181 97.0217441169379
53.16213249463956 5.687734264072783
86.35510183087661 11.86873431624322
54.47642553505066 41.38558244053974
24.21844229705015 81.02132220343891
19.89768108880152 27.82210808411723
6.21150775171255 74.56697950957117
20.71281735614597 35.48717379893616
8.186955716465336 14.15495661374093
42.95978796963692 34.55683865636063
40.26874275196052 4.638937497279949
14.15011901155071 56.40798990369554
35.20060126596536 38.48386754998403
85.03005628236451 6.304317576887589
87.80833388768548 62.50737589015785
42.04617611643403 91.11925786755498
4.531739060620333 88.8903014806384
12.53400648280621 43.38527790708768
32.28899305188285 73.04108897673142
89.03439571567552 58.79247342387212
55.06672496210219 6.699372062879857
0.2410269072710921 99.37094519200915
22.962269696795 61.05918954189612
9.362138682244828 87.49858630058267
31.21529637585348 75.80299653000976
63.92987926937676 65.48279504602618
65.90350241293719 71.61092258492023
35.68053683085112 28.94705101166925
51.03903009660176 48.3278463183219
58.7234832035257 14.28941124399231
8.59678377979767 10.29631477520931
8.60347404425262 36.81908815273034
76.29837722299463 98.09375146887572
53.17280336489577 26.27602346314043
9.793917945778517 54.54377158475194
47.8318608416642 55.47389802642797
25.21848646744933 18.45655504163817
51.45743296310818 10.96557247520378
15.92970419383361 12.14161948836232
50.82449220074622 70.92879583399254
60.87863803908841 86.01617231945185
85.73134226350602 0.3045019800108079
94.87121561975525 88.99997400499582
87.13674951129047 17.86728817893933
43.48849080117148 13.6233976350625
56.71123355541875 63.29250312154315
3.74502250764959 67.49411911821973
67.98484650073038 30.17301003304602
46.48794833863873 87.9631667306875
30.94242376399727 17.05960432480706
1.04807121183907 18.16897877686142
66.66440271974635 52.31565059296419
5.455028668644145 9.514849809070938
62.50130211850964 76.29978662626709
57.18820730654076 47.79505766131483
74.50342423150143 25.76517205501788
22.80170345547527 30.55425167774992
58.07542183556686 95.5382247697446
63.89279922217991 79.84335433217372
18.16447218624239 25.24967596584337
21.62634696372479 0.5256500746146756
40.27894664948366 48.97325626621113
45.89768950536458 1.296745066345679
13.33175633977866 27.13131160662257
84.59683655468251 73.98362191268461
31.79109763375842 51.7662100188459
24.19351545382127 7.836200375808829
79.77086611040777 27.95429105330329
