# Supplementary material for: Universal hidden order in amorphous cellular geometries
Source: Nat Commun. 2019 Feb 18;10:811. doi: 10.1038/s41467-019-08360-5 (PMC6379405; doi:10.1038/s41467-019-08360-5)
Supplement: Supplementary file 1 — Source Data [file 41467_2019_8360_MOESM1_ESM.zip › Configurations/2D-Final-configuration-derived-from-Binomial-PP-8.dat]

75.81492623083091 90.34230592115058
85.3895713546008 72.38293413445602
77.42790591505464 48.04949969646901
99.66598212216932 35.58376718618032
98.54311374333132 7.21877368565531
86.14474119838809 0.5756920836052359
38.39826009867931 61.99655033124234
83.08249053335039 6.587295715204276
73.56562333193315 17.09632324232692
20.10548389175797 9.649905980772044
67.50425578363733 88.54078882872012
47.73223180141802 76.8216792071007
12.29249356080713 37.05697387417921
11.77477186458565 94.18449956005716
59.14699614531673 89.28128603808024
96.58360841188805 39.49655751338926
62.54142858049196 91.91896946201149
91.17108914471518 26.06382089615793
98.66377323566337 4.326348980937955
7.816456902122228 21.03438739680237
43.33250240412658 89.24487074586331
67.43905577937028 52.92352983811992
21.27752350322135 93.10816569131191
27.51595622700223 48.08250742698757
90.58548620716556 7.17911409285987
23.18539534114345 59.79108754934729
81.20973253311209 85.34691766480925
78.87148476663278 27.03193922381325
38.57691484565539 33.41188711312932
40.19664822370913 47.68277739444215
8.217430516063573 90.62126816858209
26.27642632005692 30.801326504396
50.68481859212038 69.36251563984315
26.46751739614049 88.91974312124381
63.31714789603574 5.521329870484776
70.025771286318 42.80031557309215
58.87667235502994 17.31062764652136
18.28567048318978 30.06466993541474
12.28094302770536 99.75704057789754
9.110147528410508 32.61537404707599
2.835128075068136 83.58154744722562
99.95759030263524 14.39722876592364
1.240800941108819 34.55198066218751
24.74845448013577 12.4589180408223
49.10784668149189 17.12999035749278
14.22956778355084 11.29991513634023
48.18063796612415 18.70245438740277
28.51765972621343 32.88128059249495
85.28306365656225 36.24785154099565
72.6406693195531 57.63978382394532
3.829237313470921 4.773412880019995
1.803855433382787 13.17077470929708
45.9716861789756 17.90021186140718
23.05548798902211 67.94262288016866
62.27905924845717 48.33907791114243
55.5460990992789 5.104761502865403
76.84653252303673 22.56273419105931
56.65076697764016 97.48132507015708
33.95683212174456 45.24642802819696
45.94861452282536 31.33826624282138
53.688032824023 62.93693171941217
3.918308712510084 60.87149228745344
44.20867729434102 18.54517841396309
45.24905719468961 18.72160297820039
92.42935329472168 0.6145643238946281
28.66577504068914 25.19491802374468
84.82478369399325 28.23617811818294
68.1888573227005 6.465641206639362
35.25544799839634 94.41463174753439
2.181166538284132 32.59058740908822
14.59260075158588 68.55724312826352
66.84184226992842 15.0338836587334
72.72497015065265 36.37057430924305
54.85105057850532 65.5731226178209
29.16283056735998 46.80000229648834
11.82202024704176 95.23270558265111
78.66876951651567 50.57057001147894
54.93034314393056 42.02255834036907
96.67087751432373 89.8304676649566
93.61664610083213 81.71674967664842
94.79004210978742 61.99772913761884
31.38795332418324 25.60032225365714
1.941678379595714 21.53492423675906
96.58074141306895 48.42118983968643
78.53091143568504 2.410825641626862
59.03679766103902 3.269025971881572
76.24320354392447 96.03854616432321
70.50823278839734 99.9421587144771
73.52386714152449 30.31908281799797
34.47342709706061 40.62476312838677
61.89840774312667 14.92757828476413
7.439583730538702 44.18330659335136
42.24151359893298 34.36441957036137
25.47347609459948 1.843233578940398
94.60348853490618 87.71058539780817
3.339143524369653 87.60773267827186
54.25717919238989 73.35201098028287
41.39270115715643 13.07474867564125
95.6811450959022 79.20046694191873
0.7532072230497204 27.41734085293608
94.12216003533949 13.15614440488189
40.42531673752845 58.27290181531608
69.70686559958438 94.12612566464287
84.07223937640471 6.890275072525991
55.3759586605231 21.80426778752085
5.77783308315828 97.77335063209094
73.36433646971427 28.14039376499071
62.45174336078811 46.51460096704851
62.74416788234743 95.81318555718909
22.58365902045217 31.02069559496431
84.91917937154587 47.75521025010003
2.335470535630776 74.68179494340005
84.72702697628418 39.18320564034083
80.13250496184671 82.61108794549327
88.7463202314231 97.75411587542254
55.93439607215693 73.9195235690009
59.70202177470911 86.06124194428946
5.131018933058818 30.27995770736433
45.42019986717111 99.83637830710811
18.37398259076141 16.36727438207667
79.01917719631165 41.72248443549966
36.97920004483732 79.59077269713042
9.083745623713064 68.76953567802759
47.75556941994736 31.7311889143758
66.85977003981675 53.8824340211515
4.953048587939489 48.61323242744958
17.92898611476354 40.13119527958545
24.90102036105085 97.09790907781645
1.164670229056717 87.50542827803093
7.802934393609643 52.91042994335747
20.27868486855111 33.45172191928329
18.98690781216444 70.342496641991
55.48424875889044 31.23685590692063
80.7589725086045 72.98184159647157
71.82362806082413 66.94110852989093
18.8084228445126 25.55356618246207
57.72091029710233 41.86157091340681
96.00475745759012 15.28939844331439
73.58895412856081 78.68592921025711
75.8027988022961 64.63474066789632
62.44953423009262 75.79696181972956
78.15280528811719 85.855320744469
67.28348337649658 79.51222603503744
64.62250370614983 62.66697921153283
35.01057206203809 9.21262935392739
81.9408921829137 66.774457219444
10.51893565609094 42.70520982772996
59.45745317997159 5.355226591447637
65.52933232893068 30.31971740708147
7.570367550372412 98.15057232356733
6.673652363824156 26.41806533607278
84.3573962416809 17.91401278501028
20.22491904464619 93.3635309906706
53.6226271045088 60.04250541220119
23.68019770674801 1.250891943215593
90.40166004862387 84.03518702131983
12.3241289106312 78.95629092988281
2.999649764765174 43.16173506194943
15.66319798263297 55.97967175090317
9.257816104609832 72.03650744212806
32.38504870597794 68.65388332217152
25.64063977945105 97.90266648692057
52.03145158487238 25.46807897732858
63.62596571961588 41.97956961896049
17.25444809576751 26.49579669129879
71.46843736912361 78.95549808133919
25.13152759197267 67.8784261917769
87.75505636596489 76.80728578442385
6.828195115365309 14.56000895194843
19.33529891369741 47.1479025173827
27.71143411216492 34.35205924942245
71.80009910687274 54.91591198193564
11.61511913061871 36.17008946148772
80.34552412223462 51.79915168751588
38.19834224608922 19.11860815808485
87.21367636244051 47.81096561386028
1.046493384216809 81.35434967335975
24.16595781328414 96.29102658535284
78.26973521978978 71.42470222921588
95.129358446655 5.569375157229974
90.02698426256453 40.20203731422954
10.20608795247742 60.96757850395552
42.718750786784 40.09279975010556
59.7340495624275 92.22432451385211
78.71012297035931 22.19742728698795
80.36915414336981 57.06194535602496
86.18761153072938 60.40624744730047
11.65203440786292 31.43796833236393
68.90068910645883 31.13979210356448
81.77797329111955 60.90803836227727
92.26241336562869 20.90176357044872
47.11763683315571 42.5630172871656
77.23204044136919 28.02209994774173
47.05861805982764 20.99074517432329
71.04277228224758 7.992887422224277
50.09283627687599 23.05299970379099
18.43487837740484 2.321439406967715
28.81393366595709 44.83641649407748
42.32450651483783 48.2601909170464
41.57236581683765 44.15747026226966
95.9456776890305 97.17313527720582
67.3136403303584 9.387048402509031
52.27254756759547 42.84743534582495
28.25107622981657 2.098168076657176
11.26286314169301 16.75419045748164
70.35989114367837 81.98623536695403
89.82870399462496 59.60762888722338
90.15103373787962 5.474938036273738
5.638441416377148 22.69679448743654
24.23928839109124 53.18185269831834
84.34232309332079 23.31429185764078
1.007161296942682 82.47744818233092
46.44776667851256 95.69214020855233
6.493318930002759 92.73852708723255
1.569722466047012 55.33591523318932
68.54291488636451 34.25871090308934
77.04744369202264 46.00952429802176
0.5877471794101821 40.35638430007651
58.05030148346999 22.10207607865226
78.25251151982378 62.50239812698624
3.629822051539882 41.41263731589478
45.70287833084362 98.79953619445671
85.9754095757533 99.49432627978857
97.75384286389907 25.18082734703563
80.70441485966361 18.67296490450465
63.73003472748537 96.16909367467335
58.51598620112527 21.13358671003952
91.67284013844269 58.71846481336183
49.29246492175312 29.24795484411903
79.83774805302718 69.95768423196634
70.64649834643635 43.77554784596901
90.49548902318843 99.02269923629774
86.31844110759413 35.85302811495289
30.12467981649854 64.60727022936098
91.88251941944822 18.27003216815724
60.74179915551827 73.44871950478425
60.72148679473983 21.29134499710293
80.96811602312019 45.64828826306043
89.35799678045866 83.89786904223735
37.94621662513301 32.61306398836197
55.20021434570498 37.16923626526701
88.89896598397516 90.700262121368
66.54905442828344 27.55926967284559
54.77736425912995 34.42897357936913
50.98661241191925 22.65230489730155
94.63206081838906 67.65896006467896
78.89269221447003 10.13335588449723
87.86017316396916 55.19153223277399
0.2732825036238205 84.22788892013159
27.41599576357996 5.381759177993185
71.31512525753122 50.13784336966069
53.3836900056778 46.56124281903534
70.23091549447584 74.42570687855324
60.18616097407507 20.33199331150146
34.19147068693503 8.620298539867447
12.96885530015146 65.81014576445061
38.49880766152636 27.57031540064318
8.700186004245333 57.78218105623886
8.077707646981954 11.05194002811101
36.74338846508679 59.59498147026179
74.75192953213539 18.3321710616344
94.72744487611608 39.82424355735613
34.98197285190825 86.33121715002629
82.65987627060593 32.12396183948824
27.85311153866848 73.37210855812567
0.5864460639241389 98.74635251076381
13.79839648654243 63.98267003090488
76.32942281083105 37.44742346514198
89.90931616279482 77.2182098738954
64.88674591649387 53.4927901411021
71.04396748564288 16.87165174363238
51.12526948879736 42.76189514144348
80.08699109048914 46.3179478980333
54.31303495263376 49.19516469175738
41.60243488784919 68.03288061665982
26.06561553668492 63.36608189050521
30.99626546762848 92.8141722892431
61.6516250884338 35.69884749604174
94.73034453376879 74.34798569666245
60.06837174976685 96.39218489629481
59.03083366251126 47.96330852196824
25.86775918793715 24.98490944526856
81.07925579856752 74.98605433765027
66.90348639556584 3.863949117224267
14.14415771669577 91.45758741597385
8.949866756198059 16.58507646575852
57.11013893830083 36.63390097077449
40.98792316317157 63.12246239431829
35.16000929366798 84.16699400991055
80.20409506449133 91.95405219541939
68.09081390780651 90.5928620769355
46.88549122946793 48.33706315354596
82.35468426533826 43.38088579433576
46.24093345728389 49.19519733295864
37.91507958571032 79.97851437936589
57.35606953535309 83.78071179745382
99.51591113824651 39.00811343447896
11.34703114465594 47.03013945305875
39.91808105957609 80.61493464598458
78.489491474297 76.19277238267163
94.05970311257327 26.10640206249849
69.26961184007713 11.82637205968081
20.40122385411059 99.02104499172638
5.533630090032875 61.40952638408589
0.5843090053584726 85.30602401464806
91.95221289770295 53.18096309111378
48.40576775163655 49.38844430213855
72.08604611066724 91.36466977485952
3.105842924541 97.75930396796214
71.84432991246528 56.90305756645026
97.93862638754156 58.1689502547688
32.98184977446929 15.70120761471301
44.87984848713749 8.84695175965213
8.077992885830463 59.98103035112802
97.30105790243819 98.89203777513586
52.77525879217009 12.85063056889874
14.92500350000649 37.85718068109927
96.04657284847322 55.6430776095951
87.31737766514502 30.24819941515389
0.01194668948429083 42.88522968702878
52.64887808643513 63.17475473935067
14.47366178521406 43.83427343398065
20.26725118038129 78.70961593324347
66.48006731678818 67.03476826706617
25.68770856732638 90.98302285105149
48.49126286587681 4.360099330529255
56.04402325412927 29.19786237240042
69.10729607628522 32.19342556751578
9.70247490893146 43.66994010975247
58.74646482052859 68.46888854948732
68.94623996764564 63.09416779437437
52.31355475908347 94.37730428671019
83.40373763549745 88.68504484815833
8.306443891734038 99.92189547486525
70.65257016240083 73.45124657462175
97.73923381554485 16.44286188433298
94.40027743225831 73.30182895656749
50.2016949261794 96.51548549129069
42.29401835760325 21.08445788902932
94.68692903065315 81.90817886035383
37.08534536688148 75.69960559934475
48.88317897534146 39.11707951902716
64.04154281217917 26.30215989507678
29.66185561312422 83.5406961975122
52.85607495638171 45.65073817360096
61.22294335339297 54.25829854841631
43.16274400388395 18.37244215146451
4.830058204323207 18.91280634507427
48.94558277531381 71.63928825107031
52.83040315493629 98.04508983301815
84.34399668334407 0.9006958003985598
41.6905789386644 80.19713013542838
69.5660390559642 96.94632181609776
49.14183631034246 24.87584195106759
44.14874445957263 30.92034099389084
98.48052430398644 24.48795404767596
12.13419922194558 43.52966147993276
43.50309403417403 40.77886573132838
4.482550331141882 29.4186074405804
14.8537257171797 31.23247134686266
8.183252493490514 74.11257220228377
99.64238472009802 50.93541883102382
10.55889560259142 36.25256915354342
66.46473676584823 24.72491639830828
64.00666074575476 42.99096327606969
91.8418950034619 85.10460667019835
74.3540264248707 73.94348155703119
28.6952566720763 73.85512614733409
74.27635888824865 27.56512295680901
12.42480600224607 86.8720151865252
93.5394276935215 87.61596511123334
49.28654409211745 70.61701713764501
51.11283890293183 95.88127400926625
9.728013072395552 3.387900826996373
31.06040191130451 22.91515163417081
10.61141515160885 53.04955034450475
56.86664971338451 29.95332548566428
96.96971971287805 41.71425804051815
28.94966714432104 56.07955964465889
45.12435702367373 34.48348216566058
9.60629553250372 76.54459420356696
19.67716993894249 13.42103270209944
27.09518351702614 53.05050811524404
29.71279149420272 81.47247383569825
19.20586500331011 96.38440316623667
7.858153357775116 3.111060124595019
95.36842429049007 66.86835843011804
40.16423842064825 54.40927257412975
84.02133861502681 49.55454297115679
33.29040127771589 91.08235184342108
84.25717963268416 57.07182008634447
15.16702761990495 50.81349748990101
59.16886546270589 64.61600979487351
69.38775141935263 99.73500923000591
21.98058655342487 55.64720710359853
31.95419709499229 87.53789408059116
89.20223431584212 94.56309354997347
95.97451781668428 41.31380167835005
13.80127218468639 48.41198837959954
6.192348273815942 56.2651613637996
90.9162902619267 95.93580082736572
22.50036529929524 41.42828158756499
36.97159249854524 57.44426420009901
86.54492005040419 81.36561373708729
22.89620514567946 77.5642726874995
98.26393832631697 8.243078179397994
9.113173660296797 84.80590277928064
16.17029727517462 51.16164544701547
23.39939253479083 53.9337120848144
62.55952838548706 11.26399036202473
69.98197809534203 65.80542481191459
98.3087795821564 73.41312994377124
69.79543022143476 40.82522163711374
15.75987670579456 29.33053104270685
89.54486698877137 92.40431978559771
89.12698485904858 65.41971180094095
33.6566411720227 60.88533568223465
67.02754364156648 90.32330563406335
18.51128428351766 81.08810291283136
16.06114302105076 7.788506039818787
38.10975612119784 4.297003294288571
83.92897316687986 50.72699371308317
89.67476433167613 88.73826152524977
24.59648052739382 98.13749970400933
36.35348730156665 2.866355338705778
46.24766990894895 55.04429507698372
2.441788801791879 68.24922107061994
85.34071939407795 18.27831625119666
54.57814292082332 97.32694544439323
58.84170567293808 77.68326411171198
49.94670849338861 68.58068646272766
29.737130909451 80.48999353552645
12.62973196786043 12.12816056143276
56.83682280617313 41.62094028486623
61.50490339110986 62.07125367227778
15.04085340155528 18.13781529673668
4.009613885740262 53.04421557823098
87.33845776906534 49.69571088634856
99.3375795038634 63.96875553799281
46.72488221161989 56.86891906852594
18.16274029148212 59.67449105228417
60.24141102506088 55.76199895468245
4.275301687644649 44.71226853448287
99.55501841948569 85.02307431449412
35.1811527562784 67.62421650202396
78.63009690750884 94.34849917649281
51.60920554654913 31.45026097005643
16.38714741709367 21.81224190949639
22.06524079656466 45.32656970349102
54.03339334536543 1.641392553879337
8.525464442611073 52.24181262270361
71.80190843170345 33.74089954756438
80.96916783953007 19.76642220893449
81.19624152531966 14.66610502219132
15.68675994901993 89.01653201812113
67.69372249009514 3.263634085377588
85.05504922309125 53.37036283699921
46.7658290345856 66.49971122696539
3.146781520748183 5.683636999436762
21.69451221239779 42.12926488343243
25.90098274630426 88.01763248433683
2.89946694962947 92.12351389266254
35.76381146707411 38.00152956742133
22.396935985751 33.79436368327558
94.67403188787156 38.64682493194915
79.97719891914265 61.02329629693757
77.88644380325276 93.57056527088034
56.86506660314026 0.06115696878961369
5.682651444334232 35.84483121890132
85.95685881265813 52.77739664309249
96.19461826316871 57.47986048049705
44.24166704197891 51.674866852193
1.353560492765866 36.39566069838786
75.64020185470298 35.75589614798164
14.26275384954686 5.513540840519607
59.72680240837705 81.15752608024161
31.6931403158312 79.42901969880518
16.33825149316933 11.53789562784435
76.63268098779756 63.94557346014928
55.66357145144221 78.8521265239347
66.62649792117809 81.55603900035933
59.68289757889436 73.2040692191058
52.6805055054174 7.244299330262042
3.02596572352911 23.45293994190441
19.389623508445 8.878176455935032
76.04751086178963 25.32419052019939
37.46883631611749 37.48979183335469
6.962364053225951 57.1119100649121
41.00319767029679 50.85189164943798
39.73616274687063 44.43847267322571
64.09365351207634 21.46548421043421
61.21823744629887 15.74890795846003
94.5280263978588 70.4956086913881
38.90810070680143 29.42016366952184
67.74132908556511 23.03955249418197
80.67594415561742 2.742415218046627
36.47554664750528 34.31219712567132
86.9380226361904 37.58262720403926
19.16397565851523 43.92687865071409
49.07936158200292 91.81660668008684
46.55454073042587 60.74918852879002
47.36682035797477 7.362657824243806
47.26289342255611 0.3037134545440441
24.09784736289928 10.55444982692006
77.63324134323699 83.98497527518363
28.61720086370923 49.62581556375301
3.346988439274611 45.14547600726552
28.221031766032 37.49263665164306
93.38134061972615 76.01554889841209
67.25366472454554 32.50011305621584
77.33749622694667 82.11987154851113
47.51120386496707 47.45788568475512
1.493022506636885 67.36596469644222
58.51285695768529 82.45856712885099
47.55413293377433 45.68280014493236
47.87992752937779 26.59627836417609
9.805390384208209 28.7361174510704
86.43714242982462 88.36050273206
23.93785105437575 77.49457201641358
74.21559543470386 41.92843849184992
16.33706721637704 30.24792076807608
40.37438039573742 24.14686511035479
43.3571975163017 55.17293378780486
98.10798277696223 29.36645172922725
72.14000289714839 7.921082632256997
30.95314793899916 36.55389034407224
15.51894832592937 33.89812780214864
19.76370464229235 77.80890014271083
59.04770610849932 29.33172325603497
4.30622238010177 66.53497210954492
95.27678459023804 60.2079421020885
58.03318228263993 7.87123321879022
14.45322942376175 23.77320367786379
64.34016694706625 24.41355912022365
10.97560717872851 35.27752073880796
67.22331682763142 69.78867284811187
38.88439071630916 17.59280583362705
84.98051995018118 99.11035026977432
88.56709450682493 7.100019922729546
73.92901700558654 90.35125064413447
49.75719956529296 53.41760812325887
22.7348141168568 87.89454178045015
40.07592478050006 38.83966182333774
49.99420830001455 19.91531075283632
94.07013149877784 5.691007033825882
91.84355308042564 82.35181468775397
32.23650985819431 17.37422465994638
32.58910399469718 76.69182283345607
39.42704746976735 57.95424157217174
19.45875030498025 11.62555030004962
40.71589534386817 59.31718478336102
34.90050003105939 29.04472275063932
90.86366296611656 53.24380005281012
11.49777984931809 63.63427556862065
13.1246057357568 50.11790984971252
23.68823218855485 73.6684358328842
56.8849309073808 1.756057440539598
54.6636219528671 13.94917012325276
18.79712482432602 10.76878809725777
53.05642832082893 96.16489151363882
25.7288303159368 28.97270819270318
52.82770435602965 43.79952576210123
42.56145946160098 73.85488973108876
41.99346559942 15.2448465425052
14.27268245619708 41.66271564665892
75.93271076280678 83.19751410126437
33.49134250967902 76.35567015380337
1.837220186212823 76.4587182842878
62.44249389772222 18.73825680412897
41.69519749820527 70.17598973846995
10.76594666013178 89.22399807567783
34.06559407795739 66.18745506386826
79.56975558110655 21.47434224260761
61.43678831772169 81.36225002828377
56.36529104577147 37.35150455702625
3.346862570661873 59.93119567449079
32.3028162405213 49.15343474295469
90.65545415708669 8.926245721815793
98.18455741311226 12.26305963270345
22.93875964532106 0.4377186502521071
82.49985577916128 60.23274403467326
68.90225415289378 89.83757664048812
29.3004409647957 65.35828841250887
78.34279532050274 67.51893384317142
44.8966696872271 63.02001989458335
63.65157372811282 78.21408971106329
41.62694707046695 0.1635504671569909
42.00238174460581 8.149530404478556
76.52051381671691 51.87649954855193
41.63888595245301 29.66944747183164
80.21589659999806 14.54641745401099
1.728277576487888 37.99006820463133
37.06415495660286 36.37238729780509
53.22524428619265 76.50134253719959
14.17907797157757 87.45014233817115
54.56509040645752 17.08075066238332
88.97821909247146 39.93535706261585
48.68288657960851 40.161440620129
11.83544310457019 55.537544561091
81.06743809144405 96.32224300694068
99.57491436192181 33.79037502963293
50.42415981962611 73.23097634074814
53.12233717334311 55.40785525907275
69.48334921197799 2.340639185841085
67.33265794256164 17.0249222665712
82.07418386797866 31.26461146375508
43.3186803986641 86.37819163820247
59.64242383316368 1.475804019138107
40.05742377576081 85.71698013502193
39.58958057531093 0.7366835783742089
56.50102653162731 99.22268963381082
57.28905668370283 88.78000349343986
31.65053651836635 60.87354750029496
15.49695431992901 64.94496479485106
67.53168586379152 11.23905312636239
52.36016865795693 8.233271662372172
50.25744355310663 90.38433429162176
10.36296325641459 99.17189175135098
28.97021774197954 41.81325328437121
67.82185843895256 89.57198020663218
53.83914452744445 92.00905973825479
38.546243795088 1.077488217291796
16.11737725212326 8.776817486790758
43.65215549669536 60.47587090674939
99.54567100798992 16.19849931684141
96.89873491106296 50.21421664166716
15.24054854100258 5.100486145535356
5.931884095218521 90.96986780180268
29.14016344083548 64.2807673636064
57.96155919771735 76.34373851806451
96.23073318841401 24.24333978618985
99.30213709626838 73.75471090619837
59.73125527642694 39.31995909175876
47.48154731596814 4.675553212870282
76.31266271292488 4.82352424580327
62.55929285003963 41.7602935230777
78.81518900796719 3.371845426306547
11.86432904719312 23.11167324055155
67.0306570687581 57.59849443806195
90.78066908910571 82.17360079465764
67.93488303401091 10.18790901574721
89.73304076155647 33.44144763343202
88.05290664960417 52.44114362425981
19.42330072029892 16.27794357894016
38.97796096409736 63.92159906765247
9.588144585493376 52.64586896806465
54.67232426554014 59.7880835127288
63.07746079421892 9.470119388925413
0.7593675972461194 41.36437444917235
59.83335885597457 78.04642678482999
50.4487311531304 3.669445128396326
32.88743847410677 14.61772813918478
78.56950324544937 21.1288301391792
33.83976312762879 13.0345002701506
40.72323221112374 32.85299180423531
77.24535632251624 32.37161433569314
24.77226837365674 65.73966321450406
16.12017164960114 40.34113312803653
88.02967274300886 32.74081134703186
45.25843834869383 71.26184696684169
13.5508890704705 40.70794438435487
43.25582127455274 37.94365434402329
78.71491647170973 83.81113485092867
41.61352349253622 11.11016439879484
69.66605140370423 28.3193048955848
83.3472944660848 79.13641772282311
33.78254263929296 42.45767645207672
41.84976161564876 56.72154019109504
64.42102802460316 16.38692410399433
7.149916449448154 10.69801349811656
67.3606628941599 67.52376174384645
39.06920977564476 76.35526936651186
62.89708436201841 47.53062782141887
38.01102093575947 64.11905743365752
98.77780031441728 54.58984706771066
38.36619911414856 93.29119385162473
89.15236614148569 89.62576215152195
11.89068186636738 85.03269038421058
38.54049138684405 30.48221309491042
1.830021313260405 92.15858978003803
92.73365549667396 18.85921363302761
45.74789688911362 84.97985388936303
56.15615427783756 48.31213216097532
86.12691945852799 56.08063483648186
28.87940435120346 51.71817497150396
18.32641076554459 26.48507060373051
37.85068515153389 65.9519035408735
52.78094945982995 13.91169609492111
85.12876308672797 82.73551055035101
35.8595065841691 32.25440589930538
50.08907170813491 33.90361076076039
36.71076611698729 92.81487841123435
62.96842250548318 26.17192047883574
8.318260230310212 41.10581403260209
65.85841393080217 86.30594792548177
3.367871106871756 58.00197719293399
2.012557576236706 95.92906404003872
80.28501147576979 20.67665424242579
19.78947255164627 73.05356449374541
50.75083444082078 45.685330282439
16.12211784050417 46.30104769381503
78.65811202715193 64.64301911768625
23.95773081884018 39.97160371493119
80.02721557282496 58.00861675351839
26.19695235469137 41.81519093070276
72.49356805638199 41.38772796808912
57.67295395745888 0.7557091485725672
28.70275871164087 67.21889484439093
92.62968972581488 64.2902542751919
64.96672084394766 80.79333655268877
63.7332332825406 44.85209332668693
22.60322874022039 73.7709776389583
83.29259401431112 82.02019180304019
91.37744514098628 78.46111762175701
52.18137348099793 80.63264072209954
40.38219625840214 16.03640729727582
2.947748637402137 81.46863249283051
2.456571757144779 78.47016499042023
4.865592924720796 92.17439622943778
36.0420424794692 67.05708403741593
91.69019647476124 97.56673688788104
4.182324968744209 63.78026811923105
6.288020337076182 9.072515784929099
62.6246830159802 78.64479110370439
52.1768684356365 95.38375838226523
39.5231746538616 42.23949126943326
14.72640531122716 56.72908813202626
38.03336783133039 25.76251706677151
15.60096554855289 25.60996335198736
53.11562708589085 25.18239461957638
8.191711214493292 8.010646743329442
51.83577836271353 18.76186461081379
91.43449236481422 94.18639040407149
46.1108119928078 75.37595227528776
7.891345848357926 86.14304412968447
27.7768516777913 32.23550098797107
32.10772101741424 16.27239964399412
49.34209210770918 41.93159953533829
63.76682260224722 66.36446010321875
85.68144382901893 44.99478893650577
47.17806826435399 10.64045210577541
62.07095761932859 9.178899344040092
11.93968714896096 72.33552470528825
49.09755690862545 62.07401507361869
5.194027712932388 90.20186229544196
5.255999244096449 66.97620172581925
30.99586780957967 1.80804568400487
4.841683212198539 4.276234961643897
17.16900958504758 32.96961557680514
19.99265799595019 51.95137437942513
63.94286189387416 47.73785181615689
22.5285696462018 26.67462816556235
14.54130569220369 34.06851088996481
51.40968873388407 3.307444872326307
68.06759452051648 61.44061494904249
89.88677266361285 96.31056294576594
86.18251655982731 40.20523951662113
19.41355404430794 52.86137392198361
9.257753470417194 49.62445439869045
91.12532829602861 83.17642250587919
74.38237672293046 98.72108728300628
29.93165908835341 79.43957150041371
72.62479569112612 75.9657041292633
73.53695415806985 85.17149338725285
59.70465300669568 19.36893224192054
17.31819580136175 60.39625161392342
41.524206777491 96.20877427334916
13.20258392837392 11.20505499170593
86.86879766835034 19.2217940046339
81.79289698941685 93.2765836424461
94.1908719160443 14.20671134786811
2.52594311881836 64.50909064259547
73.85003780225328 44.81020485626183
27.66044121239237 9.347863736465769
11.9207586986041 91.58692222293692
92.39994550053765 38.11458053982781
82.109132466421 6.282817366451997
92.81122697315341 8.670751195115825
70.78247745356443 20.87056606589134
3.166237031697337 27.76064046178807
40.21117657968549 62.42621317052157
88.23449090394961 40.69381662533733
10.0912410064141 84.52377505985716
27.83557423945564 4.36924112633504
91.56071359045642 43.82986074574161
78.02312963450858 70.38353167677525
29.51077500927636 45.74455752970316
58.48886207040157 70.2992067636643
11.52265649985303 90.00081075076183
17.84124794120058 97.60692599344256
18.85998208736927 68.47809803985714
31.55433585731092 90.74763103650689
53.95902107375555 81.96219900674305
24.89525973254103 19.82555864134532
29.14300931630949 89.46443404516462
18.30845193801313 46.80420134146268
87.64205268970282 81.60404645571431
14.37535364161411 90.37018008187476
0.4947729689102023 88.39665880233309
83.06269570621828 51.23218461359827
1.055313502453714 77.20969868107412
65.69900906788361 92.84873242101847
69.92263639819997 64.7020067121514
48.57994053488338 47.5274489818654
17.68860689014327 66.69278854984719
92.3304540724119 41.89325046768083
76.06444744427111 77.41838085927509
2.544411684877594 94.98019312206911
70.42785952336095 41.77887043422596
93.74204361971016 45.61319110106526
42.56490841406804 71.7755435682769
79.27987105557307 62.91692398360594
4.641153649498165 12.48972475229974
20.1536094953526 56.4022449917827
81.22884434699104 52.34289893903243
19.14363699472819 78.81643605838669
48.62784471590874 78.81006969089907
18.16021337604379 79.32420980756868
87.38340396620374 12.15751467702911
14.16788208522829 76.05549808141917
20.14338207013574 12.45669541681191
58.84884357278083 7.141059671874618
68.92078493586999 30.13914533596475
68.93227486891871 14.69230651727853
99.03351121583964 58.15623286841183
48.01036707839416 34.5560708768295
11.00626727308046 11.00291668320131
16.43097029801693 81.63004752239492
59.59314945552394 10.29221550283419
54.63604798377145 11.73943825029093
79.16220176155473 33.69093960518841
60.15054400077234 60.77697376667975
13.61099882356385 38.81816008605585
68.08998661987502 45.44491194014029
64.13798282092421 98.32415771816824
32.21138190356216 74.77591611861406
40.91042761523945 35.70211142230647
54.39283715866433 48.23722176175359
70.8913051593195 75.27108222192459
15.41400674787439 61.02597409161338
52.87627933335568 30.06453430073422
92.92866739126156 17.83619760386282
99.27235060660908 20.35364824039833
5.025218271012642 39.66648770081277
76.74060644999946 87.61399164307785
61.6165292447924 30.81501455035357
12.47333845821526 13.98213537834692
24.86150697267741 3.895836376668921
21.45329817203993 98.81086782544502
46.38328211414128 45.53808472671037
40.47691871942559 78.90366286425446
32.20800197277718 39.04732592608669
10.13518441032698 37.21751382937845
1.490035788667968 95.00080483574108
27.97999794784486 52.35461190504483
53.30044021424091 5.266367850378462
22.08464357131632 86.97250109104674
60.34697879582968 72.4161655931712
87.17844908728576 46.0651208870869
11.03744642906423 30.54097471347876
61.12505931088079 83.5911993152672
82.5822462644216 72.607317581269
54.90775614897225 68.41724256932704
80.50194136623566 84.47615979678029
35.49253777618593 40.88044715619005
28.13622364828424 63.9746701906515
26.81136560635689 40.00616799655386
95.81961055275399 21.60309747030604
10.93037648571879 9.836878777520498
48.22425673754793 16.5673386745298
64.78191276015376 83.81803267533532
24.21418850026286 36.04236768265859
37.84468637958222 5.346624503890296
66.30121411251719 9.763277184389095
95.31182465074168 35.56738765511973
71.91179150526573 35.69153005806142
62.44899714895787 20.51367445507933
37.66943590585275 15.04589368139684
62.66426749663089 30.93278290061039
48.32067293851762 19.76317925797223
10.02578632282779 56.69324319309261
35.85691953882175 16.1924044285931
47.39587281819458 84.1589503795894
79.53598486615422 88.31326451815295
25.4448309878516 70.06205615835945
16.61277217636243 66.77606162606108
0.1040870517202155 60.04345473185593
64.44803515459328 79.00429394204342
43.82314686897693 53.44258416727901
22.21924403902042 56.678246571118
8.220204981223613 87.8896863154536
9.625113139005798 86.63852873817989
96.26983399817067 60.47201547146771
5.990991815491343 48.31811525645876
70.97984865030632 68.70327049817352
87.13134733292267 34.33909791534443
15.32001604097241 96.22333656485594
22.6629171158771 42.51225227795814
56.63339198436221 34.58595245187227
11.59732895706169 96.34049761793462
43.38838555027232 68.0843030206989
40.26758676365735 97.59129584228154
65.46275885052788 70.5978998590936
81.75005355195671 27.52391617897609
49.46885925727686 79.51287627020281
68.71923194174276 75.52577186985883
85.06892655109452 7.221902657485726
31.16859325097078 70.04481176575065
55.25947430557726 4.145817041185166
50.89153442734618 21.53953665195197
73.21252245316278 98.63417835845796
58.77210181326486 49.14017387407922
3.088631780060807 3.851405599174004
29.72074876270311 73.55035041931082
90.77948440955925 26.94790850560311
44.85159703829499 35.52846230976814
48.82083895661616 56.41790747812249
72.28696610039819 26.56431973715975
14.69635528957323 12.34098247775873
69.39705820509141 76.38186016796293
0.3001397021571369 22.24211394563268
37.76886562322666 22.94897345792496
32.47650014210711 83.28767673682275
83.23404090524303 7.634831351413388
99.05845850232264 60.03391604453269
90.04460070965324 36.41324977842989
52.07065115720859 82.81075266063391
58.48619447426922 87.41372831643737
32.55611708517108 81.12176831792414
6.744844252276004 46.21390487473322
44.6904631796627 82.95111348943828
4.223293717400782 7.130364683619302
6.803529192132443 76.7692497723021
46.7586020890629 98.51470787369149
82.8447535565567 33.98490654137914
59.02806326549069 93.13012815240612
51.41684283513494 57.71625258531862
88.49769921146628 51.4976325786153
64.24604664879628 50.69180154396623
24.97912111907802 51.36138090209691
81.63504234251303 69.55907706364434
56.12449020469589 45.59557658056469
30.08311151622296 87.32640433353409
69.20141679587826 48.37559958930888
18.40945648053062 11.78086139132884
35.97509805648686 57.85317577666492
30.16725521043334 23.64404995934003
78.41241040973577 84.82186199141704
13.99544763615453 0.4822692631066531
16.4232788456765 14.44580265970906
6.497399602579651 38.52581252939451
64.09870481499804 90.46957904457221
75.68202060439567 43.48485368983571
51.14499091999949 83.29947680735155
93.78025517143274 77.03686078218047
4.611010067241191 49.70004887099809
37.93203937032161 49.90246161244134
73.57968492998805 18.13288978177961
80.33332012789069 1.768827784928836
59.38475113846557 38.28551302920513
86.11310999490486 54.98789436686121
31.18152462092893 26.68339310320961
22.19764538581842 46.38873816419554
46.74193110561062 3.986147004398022
91.23808843314953 1.870157571435044
90.31491692808959 0.2320839391053639
92.20194907039534 83.35422829222641
48.21720912800378 17.70921424884127
95.04269867954233 15.84904885163037
7.62314578251155 33.72894207443932
69.02111951952828 1.491294279032308
34.36282452785418 83.45126111878595
76.73523659824578 43.2378465413655
50.09809019275388 91.4541652071001
7.785076837220952 45.92358494347899
76.89492939386531 23.61310828693951
18.25995017864125 67.58958328406881
83.41456004610048 32.9684628386043
22.15750897207573 61.4970934720146
58.62454455564803 19.27355804145171
90.48303754398187 56.1591719185868
68.02079895868314 52.00362333683241
98.89079970566311 56.36566329888024
67.94375370587143 55.86703847591726
12.84222340551533 68.52910963413169
17.29023121443917 16.40244720297461
94.21053224384883 69.48086437336973
1.744390227954586 62.60997738234818
25.67025409719906 66.16515299925611
53.45146562841141 24.1499903105141
26.36333667029556 70.34632621332575
22.8021206988216 7.143455001079004
49.08917604545142 20.49343806421404
15.5818833957958 54.0100628911802
74.73780505567463 15.4816022225231
31.66139371592054 72.86354253997258
83.58827079752028 86.64762624895636
15.98472874631152 88.01017353843839
21.18279606457775 18.97397733040049
5.933017235637645 65.29875342555471
96.14519725100982 42.38529648673448
15.29985150972042 51.86283413740617
87.12785170824704 57.73141630889598
88.90665442966893 13.03803910512925
65.3829161346346 34.81658549060821
15.34521835593794 46.99250207444408
91.15116344763945 99.7134965533232
54.28641911902777 76.25701266049788
60.70081499884933 85.70781522132366
92.25505549365997 50.38654025321651
92.59373291272593 74.00348641506395
31.10285876836745 59.97936422812928
85.2880558922772 60.8501380226535
56.92936936731714 80.80432679495696
55.66346671136053 83.25767133925682
58.91511086310266 80.55837048606145
64.79944680357023 17.46338234944717
42.36848572523806 58.8482962692654
82.38252311526008 94.97598289972211
99.01797950127971 32.93927404318291
33.5515826406944 6.491896784051937
57.5561839664703 26.82795588940226
75.00023976177216 19.41943932108852
51.20591649281965 37.45807444373755
32.39090151633699 6.424855121764295
41.75863557127663 95.15269220392371
98.86082419688594 95.32000488428577
99.10082005150208 93.24831105288379
69.8992469370405 7.969414543820199
26.97117466263237 52.01107425445667
26.28656950078773 10.90805632447904
99.95250999633897 13.33309305304557
81.51868696757529 72.31585231372357
92.60533062707032 99.07719734298797
97.4383288742291 2.563822638137967
23.5292921309048 66.91972106588467
44.17403913814531 81.19395505683356
35.74704734819561 13.03224133414203
85.98540961111762 25.64552598255425
28.85848284261316 31.98842081127727
1.046586242888528 97.83717192663929
71.76235015040085 51.15753360272269
7.008971933320669 28.19281821791194
9.393718406385721 75.4501606080685
94.59679873808383 79.04690108013314
69.78498785889605 29.4705926919499
28.51581208298746 57.09191509349419
93.98664752863613 91.10921824726469
68.32103827882995 9.104439185513877
11.3362726469044 93.08008554306977
89.32170514256441 21.13849778667729
13.87523915927962 62.19263917928014
49.06583534676075 52.65677867325532
37.57107922884505 6.385862745602514
28.25923378975935 15.64558561955159
51.84072206362826 59.51421886306381
27.18796025424603 79.24606603844306
84.13414857361055 68.42699446390617
19.56447500498637 75.89113616888881
87.07747004380739 54.44131463798503
43.88649827211765 3.318913158785421
10.35558530821352 87.41387992407903
63.81255563641759 49.53981856543113
4.287472320029064 32.28913524217427
34.51287039108389 62.45429695199005
74.80615907198707 68.31915380543541
21.84752431161659 66.10651536780702
10.66558647078412 17.59340833287762
50.66001607909243 23.85222671565668
66.55875667724493 78.64879466657248
99.35334473253448 22.95518957836911
81.99317799994301 5.201142776843575
93.47492526773254 24.33898377103718
60.39653406755971 51.50869824205616
67.87590382216655 4.339407371966082
98.44800758053287 0.6638055973379892
25.10859814255491 52.42805709752275
82.90644751245195 29.29622857145637
79.64381469350413 56.19757841808459
96.72450100980909 22.27133064635559
0.0430092290217836 89.45112853237542
47.10181067025076 18.1264357705397
10.72808501325842 65.35907954832655
62.79654721474961 73.90847937510132
45.19598451918491 0.9040212889471034
49.04381929106831 30.32475712872347
78.31944058549165 47.49166966196283
7.665301208770746 57.99405497601204
2.573420858430552 96.84310505030116
87.90374276396889 50.60555686953904
34.94156627352628 26.66867467499493
48.03507534198935 74.61782204024748
99.02453644085713 91.43519778513109
39.57979506952447 60.738160100143
74.44666949986448 52.01569624016664
46.73365062529049 26.31747153813436
0.4231546778341627 96.89480543010318
73.90071800831136 1.867170870668171
38.47045992657335 88.26641563336463
38.25910534556552 77.06996089754669
86.41405134105938 65.5401938895142
13.1668452758998 60.1648191824104
57.97442984623495 15.25548476544394
40.66302762800835 74.95198655760286
64.75979371009585 84.8468432937682
40.33260010675234 37.80729806094816
30.73275277549033 61.66316080774487
65.95988774877667 93.91753105702604
72.76458109335306 9.007490257240805
33.86865588664518 71.0872453958165
84.66494284118922 14.04977452118055
39.53641500679798 52.34733358667516
47.75390504760929 35.59907016824686
27.53865352841406 49.22476731721456
35.82621039553207 58.94128893263444
87.38969177716878 1.936844956355502
86.52086388387661 93.51476268225314
82.57947717109292 84.06285963604751
61.76889494472631 73.68768904217376
84.59364262720345 12.9720832062094
77.35135997225218 60.81561902913534
75.62525687617699 1.501821222023324
37.81906924538417 43.6804563837253
43.579835537057 69.04533725790554
99.73057880634194 27.05879491417602
96.35012344838849 2.655297097271627
55.79533230061435 86.31611005695164
99.83576863942889 28.07964869909421
77.25513505741095 34.39789251510458
63.55197403293148 36.7589658231057
81.38026997066594 25.79521575508915
46.32167035500514 25.31655331506486
94.62104363217323 84.82158306949648
41.01737490904439 18.0975083867888
75.84581078881733 89.26884611157654
33.58414830549388 62.99888441329601
40.26776888161498 51.59058765559383
3.736124705473372 18.82637203343578
32.45778456441352 67.54018438884358
2.069581578634252 73.63608194724858
31.09894040036593 86.90363221406319
51.29434121190101 24.71189221713875
88.67738785809512 19.49292048121076
26.39580427093862 74.51131053013984
79.32871945919244 59.99729625597077
78.18971463248579 46.49901037391635
59.06007330803018 8.192572718211354
23.86988639364651 17.95058604385811
12.0886363265254 49.76485002667001
58.62552269197278 35.08283354105245
68.96958813173228 58.66645677375138
34.89051157185119 10.30916295623618
44.93477404463007 70.18669741924897
27.76929809887817 19.60259008075673
24.72889342804599 1.027681173928462
30.69426516952303 93.83991400797939
75.00118695664769 22.73412663469508
44.81166396931582 14.8147651501705
91.19133551333104 65.88487267126285
39.91822050130486 29.15285313884604
57.84834308949925 59.05679222073049
86.24915970991954 17.52281821926431
63.96515529861646 81.10310890202943
44.60819101100275 24.32434099729756
73.89402854239594 80.55312433917217
47.00964091836042 9.583823994726401
72.2183494116921 93.42086483366883
40.96509950585513 94.42245267006496
99.76482507295276 17.24500034407984
62.30801477910781 29.92414583635366
9.690983267221148 38.17946196811091
40.3261598647987 31.00910997427102
28.1846791404798 99.24047984294774
25.47227372423173 37.42797898181804
53.17830798753927 50.50794197187574
85.63566754502865 4.396201164020787
16.06951837105479 34.66607746235027
2.902374916801684 14.92733862918045
49.79934386317367 78.49179629585336
99.59511023656029 87.7853216410366
60.72670131610239 62.89998498737975
78.17017207254888 57.36341201999393
93.15954938808552 69.25606335288714
18.04686756918309 31.05523808547133
16.24644928366712 28.36879699637019
22.40422857463804 36.66923814934781
43.53621263226307 72.34916410169815
0.550812699606368 60.98885696580957
62.09326220048381 37.80123404290632
89.68956186543858 84.92868805874923
68.45597837739567 46.40748839078345
61.64443309369127 49.06874213532163
72.65670057983785 71.64548041789313
0.5672159750076607 44.57869122308146
20.21000334011791 86.54433188262361
9.832481192334658 65.98911291208425
0.7435788220708616 92.19963727503698
74.09322681230182 45.86633732989034
52.34069864146092 54.66794080409963
47.76560275954122 56.64421497408557
22.8251827251968 66.03250467263658
41.88127865819533 47.34242841344539
49.01906621865515 77.95082990067552
29.31870850165145 77.27427686760555
3.995550358620553 45.87656409915926
27.85239964950401 35.36966702750406
94.25686974775768 25.04453409100375
26.47050669432172 65.43407497831767
0.4784453559924366 95.03593350074843
21.93347744441315 25.62930614593517
29.65885396950632 61.41624935681743
43.70490890043604 67.18365860822347
13.92866615957714 18.06860952440456
81.36738577076108 68.51598363169543
39.77643055284364 71.2974175457278
97.88626462537636 91.53380696486612
68.23785915238741 69.11821757524734
58.34917711501183 27.522008649681
67.30103324608824 26.69942096281775
65.02065990877888 47.88531536510894
16.08827069792865 67.76592558609713
35.94265432139831 0.009016635361347392
81.91825335195658 80.37046911716901
39.18778013373318 3.962340500324836
36.08467358021221 68.15328651402912
72.83573313733453 80.67785616503755
99.29076119363722 66.81298242244138
70.80013644492726 60.89127516906169
40.6214953630062 36.75737163398922
45.94469163899864 39.00510781675612
8.752167221041507 94.33974023593098
73.70016371701472 0.7162858969731398
49.91601388288883 11.21934492257372
92.53744294266914 67.18262974196566
35.21638821420207 81.77356256139633
58.66800487969998 39.09882919357941
97.08694737606166 80.37575094360342
48.88679832928742 9.603892426861574
60.08873501459077 8.515523488833347
8.350727045732777 49.36012370218204
5.929739748357642 19.01034715019384
72.52681340608456 4.47975542216468
65.45245768352139 99.82910970649394
1.954412857839931 42.80336847413184
41.562149918617 55.67990566006765
25.17506406717538 2.879446408758024
10.9434201043299 0.9325350655187414
5.929201989546669 53.42230815486224
62.4158438185283 0.560815097230373
69.98707270826988 68.9891821545877
78.55763535517492 29.87854725154518
59.05775429755555 43.04009660029949
93.25805783600815 99.94670315208505
93.3128992523897 34.55989348283989
75.1058744024449 10.65167951980516
17.67655288595679 94.75956747778588
24.86419747204041 9.705867222589632
85.62251975113385 10.35688990230948
12.39289893445604 23.97794602071643
62.64685104649563 36.89287565323401
38.56067133479746 41.84725106612778
85.59326625116991 14.49894338615853
19.23555300439952 86.94962126953506
30.06721956968151 89.36272827430915
40.1336967060839 81.66069676695521
7.30913111442495 59.0224727410887
98.03019527624322 72.33098970984958
33.40065521525118 94.03550336975792
28.19562182119684 79.12714211650372
17.73902677335504 25.55439174978174
71.74002264174352 62.53927056565546
36.42040130340127 37.20889719760481
13.16524309270401 30.39956217962712
86.10399290889995 71.53591584325072
41.42037066646052 83.04967716968332
32.69816819655667 97.14702576562394
14.55562240776162 2.261766004831918
95.49790009792717 76.42033504135783
36.08695852262165 56.76147820440478
28.14723986829465 92.50978367549847
68.98097697184807 5.900941750554916
0.525079304935328 31.85047400799238
37.61123008683746 48.79237373170803
48.57836360115838 69.81855777469447
4.531610399637216 61.81781727875369
82.3515000593589 25.40427402659852
12.02113981714258 35.19185882137325
34.22226490527064 18.40813614111967
94.48624940608657 72.1964485342268
19.78729643938696 23.67339736918405
18.10067755523007 22.74060850245177
89.73301749084855 19.09414262146
4.452965634500059 34.14176107732595
44.37102824905608 75.09569034118532
18.90681720054218 27.41602046551059
8.304698950286415 58.88451080122955
63.44352429655615 65.32930661123113
22.10680907976558 38.6212515261832
3.674750977708026 75.98944361213677
81.00509765725343 31.42923317949283
80.37904069037296 49.51211603614244
28.02137437709193 75.54938818305062
76.20699304895233 28.53355037401553
95.96781509307355 71.74835639404954
24.88259753618503 75.4643250350403
11.98776547760378 39.83424661335275
59.84020429119874 2.55532770784165
37.65099933534078 96.47592935614522
55.13479657288572 79.63064158241276
33.83132408193723 14.09265423503738
53.90385354964461 98.13394021541782
35.53520111937593 2.142219341702431
92.20912597576158 16.22627728952872
58.34326024883247 40.96861147955816
11.54966442919785 12.00773012044461
37.67194714754788 10.93443330371161
85.64589846249375 66.307996751454
34.44850849535367 48.79142583369071
43.58034318255712 33.01649466494381
82.82884219030534 92.88892140410215
14.32243044751405 4.449288441427561
6.309007815999766 0.6253599219344466
65.24115779556878 64.62775742470311
38.60958180575356 15.50033666589099
59.86092430849299 7.457704492222669
40.00455360230583 46.60497142810016
13.55424715460458 95.68650685195311
5.282391874514077 95.915116115402
61.85501690022682 8.090843258954919
37.5561806758632 1.456382669840561
91.25225871868786 75.59998834938695
45.98774812221338 51.05020575962217
26.63847832129664 11.92769744082226
65.71635773790244 96.84979593900719
74.32469631350216 65.19396619741084
75.21383249023114 65.43133186075691
38.01429647500079 18.15965209890755
31.04533956438003 37.60601864755484
32.80770862395149 93.2310488997004
76.05733075501168 13.8733039826985
3.109034973041073 73.93857442264348
72.32813708079755 53.98147126121207
62.5195661554616 62.26946552349268
53.12374655794699 95.0245966329262
52.33665785447118 48.63845018738434
55.31080113162551 73.10062363763117
43.08136782385259 82.56873429428082
15.84726535934738 94.0771013853943
87.96209435572908 24.78822023709263
59.92426907351154 28.71251377698407
42.05558106479631 3.089111899040855
12.69831900306891 44.34326403854502
93.68320186948357 53.97188314488969
71.90241088790802 94.57969622536876
26.96832492947641 20.29619542472833
95.76816820811104 52.04860969025795
65.76605086913186 84.2896578196117
97.41416829482189 70.21881510886421
31.40154751599996 39.73896337478197
47.61500033607322 60.50895980334326
72.12954899852248 42.41345840800493
63.13816582393916 51.21675509501954
3.843703132213742 33.29244614782765
73.3565617911528 95.89261249846557
20.19934282563881 72.09820456399669
57.56536697959547 56.20845473038231
69.71467754367571 4.287392219750481
22.94390584291788 44.65594573024519
6.05756876516508 45.44532972479912
62.73386190809457 33.83538967615377
59.70159380098819 76.02177130517124
20.72574525255596 88.38118181559538
9.141803789894396 0.5769682694402462
26.69489092339803 66.49435042638005
54.19152811470586 67.62705125629627
78.44870827502842 91.20612589702586
8.856358530666457 65.54775356017555
25.08217455195915 56.4238475507323
82.84096484566197 73.65992688659988
1.773313631018901 72.60187068625331
43.81079684591001 94.50549748938285
75.47490781174487 84.06469386448049
35.37384933171003 7.071111859604273
17.18919450929443 77.82111008767005
27.43561347483835 98.46049217674434
41.7724045114575 63.8221329342265
39.76612820120837 69.13623862597719
87.09571700632159 59.94504254013505
18.46780707614871 19.98232499036599
87.81727260968304 6.238119496903082
36.97951865496414 68.67491905630834
63.47827412657086 22.3699138489281
69.90078643316247 44.67210301597742
99.68098529384395 46.3678244539543
30.69136751364193 34.5400824602493
54.62646680185781 72.31447790924763
42.40871024593581 16.30737639493618
38.61279911014272 73.02523218904463
75.62697495937948 81.32669655953727
34.01103197228372 74.84099715782054
82.17882942898122 91.13708101411385
99.70162564112417 40.94224971773276
50.32009126841874 51.33541877678037
37.4916440291473 51.76138570005534
63.54329075758879 88.38946814376251
41.23737688015375 88.34744793229795
76.25671968362697 61.97238726836287
63.22859915820409 40.96913268473773
37.67136865321925 14.02910336648352
83.99421995043271 79.96301418555494
99.06850451908541 38.21475179477279
40.61938247844674 29.94794971125342
45.18570488253991 25.21392511352932
87.85658735007257 61.70837203801678
99.17552630368583 69.72891635075898
1.097308678915618 43.45250167737422
30.4314337520086 25.91054179480133
50.04633210064596 18.78038009147366
46.22854550451952 80.44331552876193
60.06172705176456 3.604268687336834
75.4240418246934 62.54704019603331
47.87120513756452 93.25772544016654
6.862639126642135 3.489927711494201
44.48114333546778 91.34219530034383
88.91303023083199 48.6924182134226
72.85495681732107 53.04362997673132
12.2701824075529 97.0618680515235
84.3060518162886 58.10817527822793
14.77144277794472 69.54156125464691
35.5276963881473 28.35329198999045
69.87485995204773 59.2289996315762
35.88921404643728 74.37653647115121
95.11342007415283 92.67206077856
28.16010609004814 85.93984446748098
12.87457626723771 33.223534815813
6.458339168516867 71.79618634888833
46.134350995689 58.96252510065874
39.26847187443887 88.99866445518951
61.23382112708909 53.21064899048967
72.63053261349444 60.93146130116556
49.89111532406481 50.41156457062794
31.25409553006702 16.88856250637451
11.36157861428919 27.71759969381103
8.746466411894126 24.78945939843427
59.70604889841041 65.54562131173337
8.493915674350909 46.68336392111915
27.41981692579767 91.67234180292304
7.357793211412377 74.92562696579949
90.58140157671959 49.54004029239051
70.80690604344039 58.69232127372879
79.68528945147331 22.57189366358823
74.85037944953091 97.51077020569147
92.42920396766173 52.23019435950145
89.71124803506218 67.49581497041498
44.98737762571749 20.62108663848898
51.8352849873561 16.57332213244101
49.7252225080185 60.01601337460111
83.65602570153473 93.56616231004227
76.58112973145533 60.04585151173661
16.04965148243591 97.03276929858831
47.24590145622467 68.18646785212313
22.32070477688647 92.8446235130033
22.38881391447823 24.64266099823421
94.09625405422783 94.53807521080651
92.21532206218249 56.76807131317855
58.83915570997815 10.82490553827818
53.96581078238868 33.67391948671135
77.13137268059045 66.09434232429942
67.3356153638474 14.03293470934279
33.53601057400218 46.17899996017825
57.4005768705175 69.87904130407004
67.86771111275166 42.73632795823864
26.41259525347661 86.98277726203852
61.89482144297032 19.59177460902439
2.780287163585567 33.4401859787479
44.12095531315243 62.23802852117186
16.75068794545466 27.4232147063822
23.90604653589724 88.01965631067304
16.7597416188894 71.84876449055713
14.29891525627271 9.421767806282745
67.17176283943388 29.60522113873539
46.21946977827923 15.99544661088242
81.43735255711601 8.099434658628061
74.31357402799807 4.09422390496427
70.44808068805798 2.671705916791711
82.67958728490044 69.865194116201
40.08256129104706 89.73781071410558
62.3933485612806 99.58857931534439
78.23344341995954 1.38973790037663
22.54416448485472 80.55203855704973
87.16164142748367 95.33991899468398
3.361612487636829 24.53394915775814
45.0674929665624 85.81979761638263
23.62155226359767 48.84508273714471
99.51380360613697 57.23898228885459
10.31863955447595 92.87793668377181
28.034602814556 36.418497077487
70.80073329549502 61.98783483603007
49.30667537237274 33.17694872853433
59.11020177624849 22.09668542939085
58.51531464620192 0.01857811360473751
47.82155580491301 71.8353706367122
82.92484380102569 85.86422868076038
23.20750675650787 64.23042020844748
17.02499869414985 79.69007039484515
13.97845159552614 65.87172386088227
59.65776999755309 6.401920618057406
88.81220410285916 61.1903742597346
66.95811736817188 51.9224862661991
12.37723673018411 51.78525757605495
78.6467305563593 18.19909020918857
18.34437102941696 90.05099378477175
1.715325437834451 33.57402928546123
10.7767584750875 33.40211931150326
56.08426944922223 36.34982319694243
6.085209909106391 66.34996455181358
94.39002964165076 63.77128914545473
85.88790893113315 91.71855991067383
55.90467800272729 91.29800150609496
60.51408637819799 33.60677295309172
74.81827574462002 49.04251962755549
58.81591844760782 25.37923431434348
63.34395895477827 27.17122095305652
89.77490914444709 60.72929450013451
62.35723296941524 85.92231911040945
16.20953644876565 3.650025047201093
8.037895370866016 95.35553041422159
58.12436026167113 89.45131259114301
12.76938889950134 19.92839778355706
82.15564015962418 37.03788709700439
67.87346607289244 83.3178484960698
13.58495837514962 2.667898725096282
16.21871080553724 60.21151368645583
39.07621227328962 56.9053438127768
38.89966260996614 5.040109399671075
66.9162863768931 25.72352220869447
95.47556181182993 48.43431005651168
65.76951374525335 20.69749113091724
0.1645629327881176 34.65063203352654
65.45620379295279 48.91746794830712
53.46765379545444 66.83573547806706
40.41942911328747 1.427216459567045
73.50925891490176 55.73868518669709
31.98581996622233 15.16515597756444
48.02739463488707 10.135222931821
67.22803696142628 59.74121108784693
33.07024302613705 36.3807130534795
42.22424990958486 93.0377943504382
31.87642148148124 53.24850618676027
17.96517173309758 77.03869604751615
27.9714704669907 62.93129585972862
35.73165213227289 59.98277890015912
72.00576533561851 68.98247566620331
85.79353106614391 50.61875655354012
42.3915826421737 10.22792141790456
47.96632205240307 48.4204431830497
55.01530433953459 58.74081659752161
37.24187468624864 84.8011136686177
30.53138973896439 48.45987357734561
47.8537976852504 14.41252327504098
72.87869099765655 72.94431059805422
75.14292952911246 16.53765215075752
7.054533890374127 77.82741496123484
69.10694961166384 52.03943434709954
66.93504788094951 1.485215390270443
69.3017910793951 24.05259623475096
50.78236569426713 59.76692013823767
83.58481152682972 11.49550106670478
68.9008229732746 17.48475007366594
75.58162141448976 63.60179074082049
50.88169382888477 12.83417527251695
35.04461388785312 95.46166826302392
8.54239896996088 55.01265402844476
22.76599069439449 75.65198843811172
66.01620973206683 57.10311362888518
83.67927509467891 9.542101483648874
54.64199260037447 12.84244283773499
80.43277971687299 17.5790302907175
54.33307591844585 60.8395719324449
74.54707652359915 53.86425076205541
93.2738158663677 83.55316572332261
9.28280704531363 23.90744307365842
81.13418987078842 5.933534694937799
30.38874731688037 94.87779236560317
64.71595592440092 38.50484676218053
9.853921429251733 2.334786408440851
43.04707764757389 15.44040453002737
1.342696111510036 1.42288837515438
46.00106159119447 1.613530987744638
84.63898070053118 18.99068303184008
76.37030630549658 32.95704157620388
80.34107197333742 36.42256135778672
7.022919562897813 19.10792698805374
4.644270202458096 46.72195726330879
92.56665855231125 84.35428751881975
32.82681285188607 31.3574585168301
82.16415740488594 49.5141350486077
95.57189970857486 56.56807450340362
32.81437338327124 35.31536882012206
82.30241555280526 79.34282764363402
97.94107613635093 9.26295148679373
62.88484071657346 76.70430022572705
48.94402900463746 26.45170578364742
11.92467190548696 48.77977373923625
10.47436898944557 5.084627212381045
9.817133989509438 77.67907030499877
20.78156080384976 13.28956632186805
71.6374519349521 0.1615513180399643
85.978090045573 74.49451503840982
94.91444544767438 26.8132488983425
87.8221327354358 70.94583334164905
97.25402232258676 57.43351958245379
39.24339226419706 77.43346708156622
3.416845267212545 89.40754666866923
44.76198700992641 60.24369005334526
51.92659405215257 9.187930468169895
17.90310185431102 39.00482767153507
54.92717559969654 25.63625115716922
24.33282219261171 83.26252799779255
57.44557110408157 21.21151659093362
70.99069204683965 33.07408716558281
11.55841720389455 42.68658686378038
56.89819301864762 71.85118021676433
16.8623166044141 58.47523882829609
76.49465825384326 5.909370550604721
81.54799823503009 81.39845739520622
97.44673957018395 35.61846565331295
83.19869134340937 16.50748392021975
94.22579023704684 1.783333660874667
19.10455582803299 6.107614452566203
25.32190704988199 20.74186793666705
70.58771572677595 36.87741901643547
35.27785544298963 30.0649745006876
12.45017594877565 66.55695183692522
96.41919878162604 81.25521571301576
84.80387644998558 70.28597297574184
52.99782894248406 0.9392467307916001
46.359480155847 4.846566106386547
76.30559528880238 82.2176885993422
6.409084593680644 83.93086485678241
34.95668576834935 65.54461630628815
53.35042493052275 49.42638820885685
36.16870097766098 44.98795873976091
39.70237918206571 16.94970084107747
32.77304638731954 37.32839769028053
99.83995425999908 19.43718373371956
13.38891039552365 52.16114903775352
39.09935117221828 81.35129978557083
76.75371846907309 88.74075801585371
30.80342646525125 90.04776078275755
33.9712234651948 52.66263936166271
45.37102386991553 67.62565655831894
91.31010815846456 29.79395356203372
13.05471946748616 39.77219625086062
97.77232597706512 17.50612018400073
0.8650140035842054 28.34335465415894
45.57800669448103 6.745831462320178
50.11878987083765 48.5087625795942
33.05454674592546 3.711960802027607
16.72821770119937 17.2936990594418
58.28676480170092 58.00709251361972
56.8043792732329 42.70863293037649
53.40159366710999 44.72390368062387
2.650882771830835 18.72955985595296
92.51108102296132 11.56384365611782
56.3462459005372 54.50084939887909
12.52997128048766 40.73982262722305
76.11214779232779 10.95265750192293
90.25789065479564 4.461831514037327
40.27436165412016 18.9962087037102
78.08492922471282 96.50536699784477
48.67786716080473 3.258750614967935
39.59133125046035 23.40138314681571
18.05620254876619 93.82175565893347
97.33749717442353 0.7388309560602752
19.4056302048032 57.07017427085584
58.38916823086329 13.45643567253526
47.50083794125895 36.63622256856272
17.7872715834534 68.55633898362888
19.40239692986967 26.502283185228
59.39901532634796 27.20761865328257
40.68377973401204 68.58562413746368
66.71566281007829 47.1675176996285
23.56260574992735 30.65559750198354
22.47484972731336 57.70384408982385
58.59952190224519 72.94635132221859
98.97587228870587 42.55772317874528
13.66803993755921 36.0192663488154
15.10566798853721 26.57056856489691
67.51726454313278 39.06762317234688
42.79033692769573 17.34076889083954
53.15959055938082 2.078727061631722
45.65651647113785 63.81391131830858
31.41247672230336 57.84619774342268
84.04442420049007 62.70487195884125
1.633340062109726 48.90659116201016
4.441091357063519 75.22589615814033
57.46012512323734 72.78669879548032
74.77946367125936 94.49145251457054
78.36404192839703 95.42992732094724
61.3425692017346 99.1471171019022
94.86429184183818 47.52568009931773
12.15961276404567 11.19522697439714
55.75990820093114 30.19809089754717
0.2741007954429628 74.09578703835238
6.279406818219349 7.945549167753803
21.25507222841463 60.80818621561574
49.69607597627456 45.68376454931614
40.89323838608298 84.91650998885287
12.72310214071855 67.53780614617975
6.228180234844557 68.52419582613476
91.5575793061011 47.62681775008478
20.00540626982867 29.19090814874381
79.97404570182024 41.46904416660901
47.81830366632853 98.27014160509478
9.860858533995819 23.01434028173928
55.95932837546347 32.95159035272308
64.72095564421002 96.52345023011382
27.69517409168499 57.88351995647309
35.73194893139426 35.11367121277781
10.35091037245341 6.128978219058488
72.09954941485428 9.933224634081627
18.45438983633537 54.85516288191143
45.48644669709488 79.72644207025282
93.53757863001411 52.16361140719506
47.30892599749372 19.16254819517243
13.42101045097551 76.88565235457568
72.66024115625264 62.02029443408663
83.16010910724468 31.07324672801346
16.9442533662845 62.16360083141127
59.77188232645775 14.56046664483601
43.6737680234897 4.317398393609058
88.84796563433756 71.18537635616731
16.724365252816 68.5950103580888
25.132368098906 32.26004774083326
16.77059913085942 72.94311558803426
61.76215771957951 36.71572740981664
38.64839848079308 16.58722161306228
80.91665031671096 66.42353825967932
9.566520741588047 98.3947308316167
53.79529999953565 65.80727867815409
8.134833823550627 27.95973501854738
63.47336598699037 95.07756599272884
48.03906043926199 55.63243303485527
15.07916170393471 0.1706540553916031
68.17931541862342 12.02519737638532
16.70680785169347 37.63126039991025
88.0590498731692 17.7297201272418
95.53949181302198 31.49254859857487
7.303254003225618 0.2654323730099462
63.1178462073639 54.37663403051823
44.1409327685378 45.85852071523442
29.88133419383744 72.50078442194307
33.49333750162371 2.735520893311269
57.88046727079929 77.31386632457121
28.19304168564136 22.90107817199974
67.2148177436052 22.04669854353847
73.59855822698754 31.42319203410322
76.95896530548768 96.77327836679966
15.49015837754464 84.56707454969255
13.82127790762662 94.65353544576423
61.66941842201161 70.75806238910371
13.46793330093118 66.80963976602673
17.21960339054959 4.196596387302537
57.83537134551194 6.825503637954444
40.79491197770997 22.04456504701182
47.95300611471133 1.395795576415517
1.935722252144649 83.93338724002312
73.08935645332399 88.84166849320361
11.68683700003505 81.08015673321911
14.70044257100684 29.38546155891599
39.64353292919554 66.92501859442356
66.44242379804726 65.93530573302928
2.058036531751131 37.13218507649177
98.99732525890043 13.93442324332138
88.87563880821347 26.51289112141671
99.5697100916541 94.87610101333846
86.25037093282998 31.51737028220377
1.686411708355974 85.54053913611479
85.38682502309103 86.76195832208207
4.377292879292638 8.158918803224779
7.406350579140629 83.40521376631561
56.7514820812564 62.24373482552497
47.78750186254856 88.28498539659331
87.53127197740662 41.52238194656366
76.16402223919999 99.80230148668841
57.68006429514637 30.76581529985223
77.44133562044428 63.15659419289178
55.72233331858853 72.0734533045644
55.87036029928818 77.88169806381202
52.15659053177028 98.87989318090956
19.870364366516 3.979745655032987
48.16592689152171 22.72219861054578
1.338815178991534 93.11477726532391
0.3755331038691254 7.73664461969773
3.056988508492105 21.54513376295167
44.59973549908578 26.03353036505468
57.45863746096995 74.53772316998428
39.13414784429926 7.932017422911885
2.415412165345623 8.436563175484007
17.43599340567483 2.38070680328231
67.59172159980312 49.15673505829572
18.89130702027462 53.82984393010423
98.24643558131004 5.308752304736669
17.09070489358318 96.7994481811309
36.36994176609867 72.58178033003961
28.89604731885549 72.86842647409036
10.53631122772847 12.02721933123339
85.02278647132391 79.73371475373595
26.0942209070353 92.90295612631203
58.50320067165786 34.02182670593962
18.2210626823797 82.15048255288362
35.23873500552354 80.69128177060664
74.25221062952332 96.63892172628449
84.3060431832119 31.18109517253442
72.1372938383206 24.41604104213092
63.08897820378536 45.67932314230281
58.05990447426803 84.58370761525232
19.79492497140621 66.57433198068335
19.28638886784145 24.61217836772097
77.50076573187972 72.21918923901005
29.21814440239266 23.21958703093578
96.52466060839589 64.27247879620197
69.68518854599657 51.10611530304039
42.06399535839708 4.286698041810445
54.52646355014535 66.60105309321594
51.98582776177818 86.98813084617527
92.79117402589723 36.34850883931591
10.24655937746319 7.163877809453418
57.99432128381094 95.77880243101424
12.40098216976412 25.82401184672866
16.66070104994701 48.3445114160529
37.6486327446091 12.98320049148142
96.90386621915542 27.91545234693529
66.72348791490961 33.43779928635303
27.71710083401334 50.26829722200475
39.68203651859542 5.903041931476199
77.05849074774116 38.23503218155823
81.22246687578438 57.75287109299896
50.22519002456723 87.83841067271483
36.99685214206298 26.04720958718349
8.815962451771023 77.22060138628434
33.11760591821032 74.33233900039694
6.097711653406948 93.76961341559137
46.01699197436566 20.80493637389485
90.07276249153679 83.02685245603463
44.41477780182458 68.12299192520169
86.83855644769766 98.72302659204399
17.18796946001776 67.65186906204593
40.78715045701897 5.636971490984545
43.06907125976399 7.973479166457935
31.8366993771147 9.088583901734404
61.13953052360798 90.57939349999204
48.2691540522997 33.50735514690596
17.01367094455812 34.88440268790317
73.35359119149916 69.67008865431961
44.58148333421747 36.57292937068229
33.43760421300681 82.83278447168362
44.35698053042445 86.61849566295028
46.39451828218088 84.25929950803716
37.89686601395439 71.22320903348059
5.866389070646695 37.68185461915694
14.39910581327372 78.57519627072709
46.19460390346486 10.33296473199452
34.96617399132745 35.89086665894938
26.55584704459688 57.69801100971273
95.91826814931483 99.84186592615761
40.92761005231334 28.87652032979616
1.361927473461406 78.20956908844273
84.18012740980043 99.80213066331254
60.80712148102631 36.60508150053797
45.47682209556685 40.99106430280093
6.351717409782288 96.00185227738066
82.9429262649457 62.39324347171782
76.60912776691129 1.844070470899313
62.28937572545769 50.55519829311346
85.03007209059012 51.31098719684032
77.54014457217716 56.43413127875061
11.98107382564821 73.38905980000357
71.72022342222353 61.45252532176688
10.7370262373354 2.983579958544686
56.79865851118892 51.1767232220971
28.18229171232908 69.04072287860537
44.20263964226844 1.25151277203139
38.90179959668881 45.14980154022514
99.70720390983881 37.34796702693598
83.52718580609005 76.17072795922749
0.7969393066789469 4.147155092828144
59.05445479550866 96.04826562248071
12.85382909823657 17.9055246441688
51.72459610743275 41.9702810326484
24.01245138303645 56.05105248121378
75.30167844134752 4.458570584539467
25.2454308747851 36.31480772585628
36.99231057366416 56.42561224499904
35.78182929592325 15.12881955257238
7.507767142550738 87.09787915091896
22.87119854054024 86.29956516651103
47.6984817338235 81.89842567924435
43.2482813436116 92.68942813730639
3.176096463981343 63.64908266402839
23.24488883208317 89.71441891916943
43.47038171256833 44.05743542046193
55.37006160991007 60.59191809919675
46.86478033747681 53.00242243071695
96.92961542045424 95.23627400554633
23.35507852700715 92.56841375089715
53.81639480987312 41.99033351746606
7.006974951243066 32.86062093578855
26.68886609385605 49.91082299625045
89.41926960876009 66.45720686278997
97.05799049827344 13.71027292585829
4.475028629392348 16.1500474268237
28.64428650948044 7.3455947061341
55.07159602231086 43.76005257693738
80.21149028049048 95.73419989169118
0.6106139589177847 18.69480794048685
4.274463939800355 47.74942230584416
48.48007229947986 41.16584745659605
20.00148875018371 87.64068206052667
36.87379191735731 32.58650746200402
33.99004336090819 95.82734337348364
32.70459744511679 54.0236991486465
46.03700021385912 70.51041178902999
2.325314007785955 15.99681996140621
63.17091587166042 53.29628661575847
75.62101342753033 34.72682557158048
95.46209870740276 44.95741229727297
89.0399584592532 82.85713195518416
75.82107988062961 8.850598329442796
53.88359073216902 25.92149643459689
89.66586591757401 79.07465498728884
16.34032082607112 74.05831451588544
32.78889251475439 28.32330288625434
30.72958499322502 20.82117830141245
32.69054833993409 48.14201251645206
87.08763692709927 90.28006070154288
74.67750904662164 72.26844703217428
68.29802803021771 19.47321046419099
0.9822193393518724 83.50678685376221
11.08622636096993 8.812651404604392
91.23512639073019 91.44822639120505
6.724809810895882 94.43925308422379
7.689626939061936 28.9809623612139
31.61595555570331 51.17250837870575
24.97707528823475 77.42803512691806
26.45614000703642 71.30053417992171
3.973082962939391 77.01997865091124
92.3871241188931 59.36074065711215
60.44882620166752 75.30829271259543
28.47002625528384 23.93602841730582
71.15087644458936 91.7437770942654
11.8305031836089 88.97958009354751
24.12490919743265 52.12176776835859
6.397436696546439 69.50988423302044
79.40466606291625 95.08002327125645
70.3555564363942 16.13074236305997
37.96821665030757 72.20936798212897
27.8624696428845 0.273404254935896
35.28648201009481 39.83704654390403
38.44557250004585 97.19816989311369
27.29602664330318 64.71264208581974
14.29572970051048 96.48791938807945
15.41147865231367 99.13241593164054
2.32336090583636 3.094771596851885
93.98152693982043 82.73385568392399
35.07135605100781 75.08929669784116
67.86751194773274 28.6816732452847
53.07334705209821 81.30676319801
39.09785378043125 54.15317049344161
74.35634396484785 76.66935119829242
43.25419057401938 9.709377872535194
8.939168577367626 14.76993077432789
26.59942040555686 78.31835469308595
67.7283941478338 13.02532796694209
47.4225854533172 25.54088870074853
89.5138611578185 76.1883964495495
23.93876265017466 25.55819343751746
72.37350640201481 3.375239822613634
64.87936634417798 51.74202332776759
79.11855837408054 92.22430195841042
0.09435468150358996 49.97748206880538
88.96875829476639 58.98227692237253
94.01514557789154 10.40317463300537
90.40810536362207 34.22531987670955
90.21751811664419 37.42830874895969
1.505009627391681 44.4086571416788
56.40296580270858 60.34746525045097
71.43917096674311 15.82942891111614
35.96490898579449 8.739671218303627
22.20117776050926 62.66159707242795
11.63595295057217 78.29166168607304
87.5235823087193 28.77184006506092
25.02485629484844 33.35895345766251
65.02811239374033 69.53341249822223
1.296965946093673 74.38979736469446
48.53563751191387 66.99813600436855
62.25799555756152 24.15146474159698
23.50183574777385 22.6978036002617
10.16036894708757 32.51087919349967
93.74273431141657 47.51565040376334
45.40292875742291 86.83000485449428
64.89007831037311 89.7484958476751
44.04135361679398 2.301019690066187
14.41425001051168 3.360673151552529
54.88440184198922 95.44834590789692
82.30353739984287 90.0645816637841
17.35022564568186 13.60820867976416
75.47993606235599 51.88528273434255
25.31270674526736 31.12228690800986
52.99747728971541 51.51620503079263
43.4762305777137 45.10356825931813
11.49058483481664 52.41706044867551
32.62137834508285 61.39842504201987
18.70327213631116 57.88862284179113
77.32239524708275 0.9915750139437025
84.20045491098806 90.37544397459315
94.86758550053621 49.23008041869434
10.79848845400164 23.11411922474991
71.16308234100897 77.1011311656308
41.64292665104535 69.12532803106177
18.78898377923908 94.59677142887514
60.45666094426555 13.69289639174099
97.81192359683443 41.11886856126615
73.68144093737658 75.83752428648762
22.62747486282934 1.469348300378018
30.1681619380589 4.596776113946784
91.12410423513388 56.99153073984737
43.94364133395425 20.47001465576151
20.87613866636996 23.67806122475904
24.37173084644615 31.40689948858123
89.31367760701973 1.750518968309823
40.62367017129522 23.09840065039742
21.46184798541939 67.22603490889438
11.39917920151263 38.9532687973349
53.88435700602797 95.55084787652075
81.90404751654872 97.01135306208457
20.09519346572637 19.02654713239332
43.11098905473393 31.2187669729894
90.54999183722816 42.21777122174265
87.77816897131355 99.24767436118486
8.433904675724254 36.45154635537032
34.74292630057372 1.394824365879027
51.07193880278941 71.18342305459169
87.33185521376019 94.24699316816196
55.45976991622785 23.49825041032877
0.3540535637643364 23.2392825000419
98.34121386412696 49.20103069880341
37.71151671612193 16.09459142219574
34.97060247802629 16.7468959632825
99.89833408565906 54.50793844891188
45.76113678189475 66.68629623257446
48.85650153984424 68.82649286596637
40.73847083207986 64.19826492470132
87.52790688277412 93.14678215551916
64.89566866006052 74.28695419095314
54.10769338253954 37.54499855825687
24.51157518945654 59.76437385925446
99.11862933915684 11.85323867383139
99.74090245485883 4.249669101899945
16.22488861027132 41.44075549713778
25.38046993624469 92.05605598614663
87.22914213556476 16.90232957039079
67.56952621149559 85.56625488362317
15.14625174464605 16.27679091217045
88.44167228437149 75.98145088647539
86.91020844004422 39.44871506552882
7.841988501626054 16.51118012790753
69.44316640775881 22.25969523410538
79.73714916789079 9.447810593059192
25.50438883105523 48.51967496328755
14.25673191200095 60.44878857737393
11.08827333325126 88.19444827297662
50.6776848879717 93.17534634429035
32.55830400981782 20.55741912993485
44.80688825752251 46.70107844305617
36.49545658589887 24.25094464711453
59.58925593916592 35.39218471095721
62.33883235737687 80.89667547113608
24.69421097547837 29.24054191373486
64.37408313006453 13.52801324960771
50.87873386454976 62.61987072312079
49.23876070821407 84.29335133430524
31.60801850347204 81.60555473180935
75.89595892608992 97.14441788788814
39.0715155698584 90.05995010731574
75.82687287922404 88.18022446554538
72.3675578554453 27.63221852120445
31.16129677087734 12.2667548597642
45.72113718051884 78.65601357334846
93.11377331778837 77.85156704911914
48.8684195744319 65.96546551218557
45.22004090905563 42.99836628423498
93.26212381976556 13.61663047661871
56.37379371055145 72.84452498226318
38.66623087711558 14.5242445846856
65.61398954757598 36.55676503905086
92.04446249721406 21.93647933465549
36.04502154543271 29.26450404694076
87.27955673137659 83.45269644907421
9.296788957282898 34.48852071018105
96.40082998562529 52.92637635413408
89.13572763903861 22.17461953556732
60.24452395094619 69.55871290614537
81.37521472858187 55.51274273879695
92.61044407630035 43.99312965646433
38.7432874329984 65.1103683417343
33.35631416216911 51.83810647406018
83.25558500916334 56.56345372388854
75.17630663659581 74.55009098374933
13.36535956451868 61.15943755070671
53.89429656683208 74.40773460811418
14.69365659269581 98.35872494088477
42.79456722696521 50.42828571462884
60.06763089238976 89.0100697029596
21.34396824225097 63.20192251141231
14.26174383135734 21.8352239024902
54.45924179829036 42.90106499536513
13.2518186747919 21.90359433165149
85.84795516681122 37.96642155539251
55.47485628154429 88.49180136899642
63.00469282047843 29.04120902567486
77.35448488828933 67.18787628836321
17.1550638693858 9.371293755107214
44.31458095623681 37.61792988970345
45.0512287694262 93.11249059290414
67.59313741276983 8.255914402134902
21.88891728945147 0.6542738215845227
29.09807179680205 27.16002754077751
46.31385025972396 7.527557587055624
12.48485553782085 4.213312216172291
19.57670117235426 19.9648078139053
78.59701584231978 56.35831005797324
51.36359749818324 32.51483687038456
78.05060436658067 37.96085007556506
49.30627454680236 90.76318198606344
53.66771945100875 88.26734309426152
96.12643695089086 33.71730739058962
38.84828217349242 70.75351827986377
89.57463433792742 70.37211279592088
80.41395640733877 89.81565617986205
42.67801264080601 8.970385511908267
2.999667127037207 54.3814117159953
27.56302796362052 94.5629325001746
33.2356717854213 39.34547877363256
12.13668804373762 8.429033623599423
54.26203093564541 3.765870224960674
82.47322199191865 24.27011537316266
69.4333465557784 8.977908185095579
60.183742582161 32.54069455924545
8.544255987541192 43.93585275842866
74.20604244890782 26.50302753558464
7.200764593503973 9.60089076027824
72.38381505920567 74.06465529169657
72.3568746008464 55.86946814103899
43.77025461580739 22.32203363244009
41.72586857490468 21.80857047053036
42.41194365396201 52.17010648655935
89.11239284907064 36.99992536484393
6.823078588367947 30.99173242720397
96.97044748360237 3.526547679288992
89.34322250584273 0.6942479269521883
4.422646414410393 0.2869775406364688
19.84404177249664 31.22446351961997
81.43995452107153 15.70759746597581
64.31987147914883 5.849917473377572
55.83331154330147 51.60003144517511
67.21374225198468 82.49002206328173
8.593732246491609 97.99703410692284
15.73672014442896 98.08429800006147
22.33300571901722 47.45705438285125
81.86156447017542 73.35090357354964
64.09210439566962 56.9732591086674
72.91958155401507 34.17215683077901
83.19070293394347 63.39180957775487
29.57513012006315 18.2383693221495
55.10996723787181 47.54786145603657
63.905143250183 82.27762010649836
99.34284264952905 88.67629489813318
0.3405771152769261 47.22257787023923
67.95140336402022 72.71217245602789
30.24609881126367 86.25839423400313
23.3358529006478 87.12841796010248
60.69962046128117 24.86490431398008
3.788769561238044 42.52573196208348
76.92447761453697 59.0439637082353
85.27494009239781 58.68640769468897
61.22735070283397 24.00974888399568
49.94536120601898 15.48448830671645
59.78344386824497 25.08247734913743
16.06055659730011 50.12823526858262
19.87599486667285 15.28134264288823
96.94480737839888 45.62971315144
84.35431876254503 43.84906352220659
96.42157299594805 67.11172247834956
42.25954135041896 24.56271670972721
90.13680387153056 9.809332521156673
89.10867827376275 17.51753656836453
13.75804743645673 85.52548204614239
83.38187658053519 64.44229169060895
76.50828873019248 40.34810192369864
44.48712411527637 16.6635451660525
49.69151538056706 39.85366871628278
3.055235019767885 30.58182985413892
15.55524082928612 66.81244353030809
65.56366305114821 76.17189007192957
17.78800619016377 92.06745698021587
62.82887259172625 8.396726182108212
0.1364729630558749 15.4517818398761
21.57497774664983 1.684916361400915
83.43915505734576 40.73553560747472
63.72753710575945 31.03278746959422
59.43662246522315 52.00374420004871
93.43992065921537 89.50900236594349
64.22610656107634 61.6407239709165
66.20895501542726 15.85124405370414
71.00069041653309 87.29893506093495
93.69498905312201 74.17205576226688
97.47348091453856 37.46082953283649
41.73211012972158 9.212848974766876
52.58865020576074 78.52904268241404
35.74783112385116 14.07684816707849
83.05440354331394 48.96657865345736
21.24494590073446 20.86206326725191
8.386044464463305 75.14914093228607
58.03065430594895 2.939385078126769
87.75134618866765 98.17213757973235
54.71443582924771 20.27392778783606
59.24195229158744 67.53690319314057
19.51498814071038 92.5891618006853
0.5179700317064821 75.15754200245367
86.25009557157209 33.69023735752732
91.9448132771726 44.84184559088918
23.43635922304259 5.113019833045412
72.67497088010546 59.82105035525699
84.58334940420265 76.09350908788146
32.57563046149387 21.56065081833084
60.79728271873381 19.47560338587284
84.89098617234595 29.22127899773564
83.39989463466713 23.7932427407567
86.29984722348593 22.41387961509074
12.49241903957254 38.8855701574951
85.86548333036066 98.47423781531117
88.86563277193783 55.25891550631718
69.89731080631735 58.11552653445306
25.57709419823401 60.30988690978619
50.98806569761453 85.39739741047811
66.42641227764987 16.86403669379684
55.71999326683714 34.07647947319028
16.88210306794198 38.64656162893156
2.849897601449167 50.58829355102193
38.29644223674058 40.8349360655482
79.13898242657075 96.16567757143717
6.470138543285114 55.23736068283058
86.74135873891279 53.44836238688664
8.598037598686689 76.19314752929387
7.420717171179633 49.78988978615634
47.43674956664892 87.22153439658241
48.06752295069786 38.39229768016376
76.92266497555481 24.67441795804304
30.872506300059 96.68919847217562
13.98790683181527 79.52461989736412
71.98122034206598 87.46089737439263
60.74879841280507 11.79620766646426
4.840313243700973 62.85829609482148
78.47792174206184 54.44193560398185
46.36142817507023 41.63860110820066
30.53273225574349 91.0700879899583
15.94016660471468 31.19583844897517
51.87279818421231 21.87849886209418
42.07543527003975 31.50978177800035
38.90405750956378 95.07807455263512
77.98513052940393 29.01598238700851
45.99945269211315 76.51468191118633
66.99527929282283 98.22696993031379
36.32075027456167 40.09607585583375
73.69070766970384 86.15959947586771
33.52712426019817 54.78604115123525
82.28822309067883 57.14192207234895
45.47755974788446 47.35547874429528
91.05686424173587 68.77470332106435
8.035991660276956 67.23763431098907
72.68850568173036 44.38319724401421
84.34263879388578 59.14218346401357
45.80336191291538 59.96886263496857
88.39823159571766 3.376578426849067
44.34854914614044 33.75363957625824
31.48592638294753 73.99045820012805
4.117312943564533 21.65002680561597
85.66347869777742 29.84143411140267
27.59355261096739 60.86362614950256
12.15397923886591 92.42613018828095
70.89971899857552 44.94752513222415
56.10362155365193 49.39877998776806
76.20546372311982 74.63114268514151
24.78633296788513 73.52822166184829
49.95147129315973 12.29543392462487
55.18577510458343 32.26383048060229
73.20140612596782 21.85550758485504
48.9794881959993 59.23674701193254
75.89583783957532 22.11383060745524
43.47865415497768 71.29267921467253
41.66634115754208 52.90671264325982
50.02736725770443 17.67316568626531
62.8674023170589 12.30325541383064
40.52777112995911 87.61774128163613
76.04326313066176 38.48039087320716
11.90224223445273 56.63217825297375
52.36029069270195 2.722866380609029
51.86676399270115 0.7084080358434288
87.78175032957361 62.81547841639952
85.4813864546592 83.92541314797305
44.03541241256546 93.44433342900977
81.81160736105038 98.11964488707852
45.80037608833615 48.25050597199714
10.81586863150222 77.74641327345887
74.03031695074286 54.80543377771917
29.72378767792274 56.60460876142323
5.234662591552638 27.42662148459004
89.38551876104366 30.49145714169808
82.97574504813106 67.12422884400138
27.35713269821598 70.68732119287657
26.68674971313971 97.66721366114226
77.67306955281947 97.48999107364506
18.40743579749632 69.43734958570255
12.89029943485985 70.6683014375416
53.84311368120804 85.14323134042569
97.91536174944 32.96607571910223
35.32769773981392 46.83818460610648
11.05213281837911 49.31416352996086
70.9096655925252 66.38799350323349
6.05307911897681 88.23185547243352
28.72452107777283 47.78103008576135
25.49646735620575 30.02904136895862
85.08683662583125 42.98673393332515
46.69566533137781 63.58141217605019
53.61578910704855 26.95152333132461
99.11995359503734 80.5034755366236
8.457882613991067 21.81285229405172
86.07945617713085 47.77435752316876
53.72008543063706 34.70947172691658
24.68423056308642 91.20779368265102
53.37678813362851 63.97626227006354
1.591020728195774 18.63175663585478
11.6534808833569 20.40554244175141
21.94862170880489 32.81033427648425
73.20531378215659 26.0060171165961
45.42962022202418 73.52358651399992
64.35005623007488 41.21330349424102
60.78130867961411 78.49497420905661
79.52380242601782 87.3703493527681
31.7353088030206 89.64899391733773
20.15449895621077 5.772264127663735
38.21720455419779 98.25934788396023
86.91588471141425 99.84534955706755
79.26010114375958 40.6430700353352
91.33487397195641 41.53514393634177
32.79933101665357 1.901068331326255
33.82449482989783 87.80204141756657
29.89884978621186 78.19614532331128
51.40628821668665 70.15744655519798
86.72001554622513 92.42936019913672
74.91480853561112 88.73153493828271
10.25036774246063 83.47013603073903
84.53503611123381 3.010627137233182
93.61804546097315 84.59039093428804
77.86960707620587 65.34473758708037
82.19679911096708 53.92494780206187
88.99102532929098 15.79534649637406
52.5123215267445 75.71255681737256
48.20039446640143 13.41990410640182
43.77871253572354 39.72050501750093
8.396013742039095 13.7764616300585
15.22369501692086 87.24450610736471
82.96874868262157 47.79098892982398
35.42151873999526 34.08059545178904
84.63911345565693 21.18409036064345
52.67070656493258 88.6942142724926
54.50988816798352 46.5757037999223
82.46680833937118 87.98276154981404
99.86289192603193 21.21480000027275
29.85322359113983 62.44852340613183
3.24119247083415 39.08758933314891
6.126312986507512 34.85423767320466
97.13836027116284 20.4613434604802
74.53952637266755 31.9304988850684
3.238851933197473 32.44677172275275
66.47293940997321 96.08601172754899
16.85807258573757 55.71672128150637
33.64669368624833 41.40388490996693
27.46951005847827 85.02090162753647
81.41819855384075 43.03650904938412
59.36510491712461 94.16399432946091
83.82629755371329 66.51080396602907
57.74540072071737 65.9257302488539
59.54358154467837 50.90282386389195
53.67933175234102 18.75694979900955
43.09914022526156 81.53329108610637
40.00320962828138 32.07659192326074
34.08790430031329 99.60792473463292
75.44579537277129 58.29902277653373
62.05712979756348 67.01073737913927
17.10839235439931 50.52093474632352
80.96880432442262 77.69886894398262
36.01273811731452 4.96142473874605
16.8607202458919 45.62573870202138
27.8582490791335 80.15522039832219
81.31086665466839 95.32960777940488
98.17124036284821 53.73841104368068
30.06511139070617 37.21757861224422
62.48862438799646 88.02980731610279
16.20503118368388 16.36515376980595
94.02929907754125 88.61067391176459
64.66302544642423 92.53453917816722
15.30900215639714 41.04853539676502
28.66903024658903 12.73488636675944
33.45033018146673 40.37104551907011
57.63482173080086 34.80705109196579
35.49800223137106 31.17354746810259
55.6786087544027 52.69008190781778
55.33157144560872 76.02811925184895
88.07255506767733 58.35099698052317
9.497088923592678 36.3462303384535
65.81584180579992 28.43348026469667
92.64061134242118 61.43756318786681
4.085471294695683 25.56083675700937
40.51910749818901 40.60590080547406
4.954933520051965 17.10778576124625
0.5871664342799301 68.03500339645572
72.45260082683859 37.39194990473899
18.99110898209453 35.26986273498044
42.23331800775244 86.19847173884928
28.32438433028292 55.36342572152387
78.11570244158713 66.43727429450283
29.40033669816814 38.97272311447201
22.07494596502963 96.7572093647988
79.67998796156218 29.74084485263794
30.39437161084886 39.37117593723368
50.63748203538334 66.51846008178248
87.90650409957898 90.98813736886589
1.19223043133499 99.62093875612887
59.4532548829502 34.29584101319
26.30039668870914 26.86548884763214
48.34879269194341 54.63769965973518
46.70296198596846 6.560433920807424
34.51439138956678 77.87241492026968
58.87316219262957 85.32374969244479
79.58263777625027 68.91116098090089
36.61656384194838 48.54780300526576
5.943264553731664 80.23441633615866
77.17187841881332 92.81633014703391
6.454589498239226 19.95630948234248
22.24356184895591 64.9772262126265
52.98612847472909 82.35767996227587
43.88435423618251 98.39683035108756
43.25578712324483 23.17588401025591
21.71014131710217 34.66642604859862
60.82056095785422 68.66965051493757
20.54651098725181 54.6234705849503
32.56638934185666 77.76167144342988
20.91622559767124 79.57124866987468
10.0095892375362 18.31563361063099
75.20815024485951 26.99264390428293
33.71682780148694 53.70874769893038
69.14876793612721 90.86124648142983
15.04901784022097 45.96624869468104
84.19014477403415 63.77486530480168
92.67445154784686 23.64253515430227
42.22665610149918 27.52030176628427
81.89339292337151 86.16045789353613
86.20818390005597 64.46354602783789
96.74135331137869 79.34397710868123
95.45650391841266 64.02867580093741
67.06255389905498 71.8073546242923
88.01669957177072 82.65099959536664
41.51767224901034 60.96540831182317
36.85955116736608 95.75591454473765
63.6026330788986 38.74472180078627
58.61423467717948 26.47008825307761
15.86302976909887 71.14021480586305
77.11861344673181 4.102879933397288
97.57999003444947 96.14040538264564
43.37351052274377 58.87733919246669
93.24175322303533 7.652133718100647
72.83321926943719 40.32366105317075
56.77134776742695 81.8874603538525
73.96933007632339 77.68294120019375
10.46588090743214 78.62762501041014
62.10821419417742 97.55110407795048
57.05051719237647 79.78565062899759
95.07729090378599 75.38814264083298
84.22403723441553 36.6140611600225
97.3026050722244 33.79961434748999
42.17230320693378 2.003495697423503
76.78135144483311 69.01896507137981
58.68966216367413 50.25680620589318
19.46527709982058 69.3655382604364
23.94262520942281 61.55141742099348
79.87588206645297 10.53524973178181
88.30842824321088 30.70820324668345
74.84938479281871 90.80643051491508
37.63615755779878 87.55141598060074
23.55798524673001 26.58987053894565
66.65232719417567 40.9352534440663
50.21748369768054 46.6365587326751
50.96888762508748 55.94608774286284
25.94389245208724 15.42245957513889
32.08049092310107 11.87399907511664
62.10859520162824 64.13320885238228
61.08012373918926 93.45271777291006
46.22024682149196 30.28542604552696
85.45983790822859 21.77666210581433
28.45658403243731 43.69315349375599
70.17256330184969 98.96915383501634
88.85956840815069 96.70886589312735
40.84325543079422 99.3827032762556
48.32155205826708 84.61261896197063
38.66508585111578 42.95271449151437
0.685259806202672 11.58751427112436
66.24837719656517 59.19296303098559
83.21963001321434 28.2950455599061
86.5044220715923 78.51942687335415
74.60211079801969 67.27348356744426
96.14273785368277 28.61141286655158
40.59268037873276 52.62936395040497
18.90425902602256 4.072421957007184
90.15093067374025 31.21236161960027
36.05302797781898 79.1630529778064
98.5165586352487 32.08892977484862
75.92417373384258 50.8861271635731
76.22583666542549 70.83743353607466
42.86215221509696 98.73764336150447
62.26984498173339 43.61768610169457
46.58123520718429 90.83202660882586
21.04069037013904 82.28557462956475
92.05410176460839 46.69955922700768
77.54498188722978 2.18980231656102
11.50456442282261 44.34898784014904
65.65383671685979 47.0315538798938
64.69547241716619 77.99028006152068
41.3468660494759 30.73301806300057
17.53697315493744 98.62604417949923
66.22468369660191 91.06348126794423
15.30326757919101 9.474575664740085
24.77672548887404 94.19065219981513
29.68286409279643 7.350687267770838
31.24150150881218 75.1125149238395
39.82233060686482 26.23372857196529
88.32313296477814 93.87765988338688
10.13278478960158 0.2182433547184201
22.46751552408256 67.0461400176204
71.77016702664449 48.22539584720165
13.47945230148657 34.11211992905413
99.46702292499344 44.57707678316863
68.52985718768862 2.554325462572464
88.01728068774339 23.69426052510391
26.03314831402261 18.15984670421583
76.38935084449567 12.02756727188768
24.1422488103464 63.69854497699157
72.80718801570161 48.43470415209244
75.38008096709902 11.75548712770369
14.10728983705544 39.70195254675463
61.24155588015785 32.73258049777444
14.53115397658193 17.17318083177241
61.02638406550842 96.17386700639213
82.96534756149147 80.17693306753715
10.69662379654796 15.82170789328754
77.78996976784592 39.03467984905689
13.92606197916103 19.93019353045812
26.50056047772774 1.589741325069556
21.54150456648431 52.94164555109645
13.83303639277792 57.4187279413816
34.87122699599121 15.67837709428212
70.95713523775467 70.69862106406464
9.586304064446129 81.65761634193846
74.67071951167841 55.63989913834076
8.681859260024705 20.6260402281702
3.142804903914742 19.70931110015715
38.78621009180105 67.49127848180363
63.30010993160269 48.60080903252371
35.43717594402259 55.1157940349942
32.1840509073418 10.82981105255441
91.01442291480397 22.34048776904561
24.78850221790295 60.90109617446109
70.87853357453267 0.8984587787069205
30.71735638790159 56.11492485525423
35.78818807411295 45.87782020390837
81.59923978532372 35.18933443160319
65.7333495593864 83.3630066293789
47.47687679701595 57.66902741059955
96.84527483401315 65.29655923102916
19.75563723418558 83.6955646325063
83.77421930517423 19.57841241357578
76.18456656898879 16.76027219463715
68.05505626639474 25.89165255489449
37.89686640027912 69.17097356549372
9.337067482973277 90.45296615835396
13.87041839088682 22.84092787057673
43.47815560713371 91.59709700970915
23.79643222457103 43.96244989582507
80.87296467211817 34.33804967334244
16.60329924354787 32.08316371445746
48.78823485907022 31.39238029667537
6.605968530506106 98.43013666006291
44.0492622544549 38.6659394074181
65.48000749477937 27.43018153183774
75.490298528306 33.57013460122283
4.233565500160634 95.95594703428424
14.82683339696087 94.34497546483684
31.25765424796771 49.35475245174793
68.43108314400105 54.81791229076979
10.99797980964802 71.92358519858038
79.26984349311027 1.614138125322097
27.54195721271778 29.45592747802952
45.74007808533281 87.87005949784026
9.41492584943351 82.70797376253851
83.31445373134422 17.53523831832949
69.58912660700402 10.86638494608225
43.34515084591167 96.61554230361104
16.18735847246632 90.73980902455452
16.05749446437071 32.97456151484888
97.56358866950224 74.13981498138268
36.06699588019194 90.98878305900872
34.13873672396627 85.65006125065563
53.37014985312631 94.03966616072957
35.09150591482475 17.81295895247677
39.69036357431018 83.43282829692619
79.80585903995738 38.51675454638369
66.61394187040548 8.67824667419144
34.92002873828476 0.3388198375196614
8.174633223392412 44.9324586680717
29.10943882830193 30.97726275428602
98.82355299986128 85.76435375094817
36.9615917607245 99.66312578047315
61.46641161377519 49.9891219668889
72.14286598661477 34.70390635231124
1.603213221068634 2.368260651278485
57.34636725470693 37.74756901615886
56.78272364465719 16.97531503262422
34.66367921116828 27.81459721396178
61.08438112611468 63.93185206175803
80.14615132386774 5.577441078643317
12.45667751624112 81.82001589734681
72.36574464381424 21.25934320654057
44.85991355819169 39.35215064548032
79.19139216490339 77.07814023384707
98.82573052174158 79.55859469223749
74.44728829214611 66.22758145019573
5.022167236056493 3.174471772974699
96.90554256925168 18.81505876555219
83.50278351045137 1.637885657278162
4.866946806115799 98.1806620657764
39.39187319357633 92.95892505176546
88.29710301689344 13.93818485195724
25.37645045808636 74.43403061246714
22.0424837752972 6.335819827931441
1.900237773791819 14.2054500691068
29.42870746021224 48.78239624448631
99.11346474020807 3.370501871373042
87.74856598205928 73.89434627799521
81.54898639935303 94.30919638338059
49.05532906589308 96.82334683418846
23.13112256231921 35.8466559608229
71.2077397165738 34.78586737389787
19.55884081687935 62.06502110838527
10.14455812896312 55.69537039190136
60.08802464654008 12.6269252706442
11.96220149278088 46.13204063873651
2.418797058908002 29.74128023412731
17.20412008798564 82.39600239645935
34.34458751020024 19.51702211087321
97.0029377864939 72.029995103689
97.18917800645939 88.95247518148872
28.67441353180084 58.19529283598435
74.06776802130061 38.89408678192395
52.08993204972477 29.31832914069609
68.96077362566433 64.1508589938814
35.22243458376154 79.57686079552745
21.6183929214018 39.51342250423645
11.26598804866562 6.75440097427474
96.49830955409317 96.20904730024512
72.04309494018501 90.34656155571054
1.240872566340001 45.37664982403454
15.15339103110119 91.12392483339615
1.521906944581321 68.49007891083393
45.69822353134929 69.51436647492788
33.53671271679497 78.391702492495
64.53976314857721 22.4904586194557
75.51742728551355 98.23295551303835
18.8175134830272 64.79368567934277
84.00387993586942 37.65908761714663
29.2204919241368 10.10314567934686
66.80614201956678 17.95804663335869
97.54204382984256 39.15193375519269
53.83828955426907 52.29171702798879
12.70784886431595 85.80764369532065
56.35986653852407 4.43140720905216
91.92779411901269 26.73985343368685
38.06711723305943 90.37865827728452
26.72138240683172 4.521862719422121
74.18795828103811 21.15658399801634
76.8212779999229 9.206712644526041
0.2697781229736179 36.47739462534619
55.37687527163411 94.45043879773088
68.02374641838273 62.59351224805513
23.87909112150949 60.49376527866808
70.48517690871215 27.69073700734575
57.03151586425386 48.8843918119576
21.98734616258322 79.52847809862652
32.91767675743639 5.554844647647028
74.57904749739261 47.96267392098786
52.12529423942475 70.95664630846741
5.064989986662924 34.99484356564587
10.01307473827638 10.24451546463085
11.35292808579381 51.39472910714564
95.41489340681318 54.78596354871163
21.72082861602862 37.56928373302536
4.945556655985891 60.72628323830512
56.05669512860738 61.41189772832927
88.80808918686708 64.39848232424357
74.18919112022999 82.40252024600136
90.73623729812137 61.41193809879585
89.13649810115324 75.15998407137624
26.9701062313849 18.17674687779249
75.58024402535986 48.23058493363717
29.67539377278099 67.53785991441961
41.4025258655432 37.50141447498748
71.18709768538757 1.931761153919402
42.61127416830211 55.94024130523808
78.19658841913098 33.98993073935841
77.72968227066465 21.8704335385031
74.07805939840483 24.38463976684399
77.25126526278855 86.01803771298029
95.07799917518736 20.82681570782505
97.82008808280111 10.46448970017647
79.1360574471515 5.181883399114721
10.45571378576705 13.89765688637864
36.83944527320141 43.31833711768013
30.00694941522954 44.80726731229155
7.696186949695614 24.65006329880129
8.619063631403016 38.28785395310982
76.6516461093854 35.25360243299377
92.19268213501006 4.822164281812055
89.04231351440811 57.89683637513456
57.74124735561436 62.02168439520063
17.35158909355831 78.78251385312315
60.09334269213084 37.45903672653374
78.84386904696537 75.25182203553521
99.57224500177158 78.78601263275554
0.7726605575955177 76.19410369765609
23.59930129910393 80.4291151387476
17.26280892315349 52.83619326898258
30.28198478989712 49.43761750389097
79.07542056033385 82.79384807432822
74.60196420284544 33.05116778142306
3.388172621425303 34.28193174110945
56.42219450535975 84.08212615775479
66.60508316706117 85.61364983565129
93.06901876047948 21.54852977884181
57.86421273327319 79.28729706595836
89.96341777486104 18.09503583369904
14.00569897438538 74.22472447675342
29.17307716922265 78.939251471753
20.06162625131489 70.24791993689584
86.56061299732974 9.731451938863465
73.31301778808765 20.87130044754285
29.27114126033154 86.60463153951221
60.6514997491131 80.69184650300399
34.50153371361702 63.50455577403768
32.86269783404048 45.32631353471164
33.44248975742534 30.5531584979746
98.78359086129666 10.09385497148422
57.91865283110901 39.88729985735507
51.79561002042927 45.67778208282233
68.0447134201586 98.49647160094052
24.71731492441271 66.83622302221121
35.04032700147335 43.72357178299873
37.40728323592352 33.57556266556008
99.65735588119959 10.9684710483493
85.95870489714525 53.95733725733001
52.93373349738206 83.44596756121177
35.9360118454585 52.26443482432632
88.07897549301768 74.95068685768135
86.67515710217654 29.4151069821431
40.92337120371798 53.65284209360767
96.89475514807111 34.68735579138908
72.4114696874619 84.65313685280086
7.817101341663603 53.98890523220967
91.87279879458825 86.88060039509568
48.76721944125495 77.13212098487907
45.97901520521974 5.781120717727163
8.894029389935726 85.86563837598275
3.786692550185391 70.81100149364825
39.87063150706102 35.98777600678979
14.46997298604079 19.02886774942883
91.6601845054093 49.47846243497582
94.76194727681471 97.31832876021936
57.18111281399742 31.65727799087544
10.69505941612069 54.10305846536185
13.73356149134974 56.37091189235123
36.83760177816361 16.69284892077376
79.15046454415582 61.89536456389228
56.28118408232835 89.1674607780984
26.4446570468728 54.86160858781528
84.035335018003 91.43409770644712
59.6212293929695 26.08583875677027
44.97605332517835 27.82949646080104
95.389927177494 19.73424577574184
36.63847756699392 73.62878434167013
37.8977893903614 44.81194138467677
6.692427782815464 40.39474998628784
65.16084682724563 5.105595617660731
34.30466377832625 56.55058431694846
99.56300527163131 67.82984824637785
3.674498336133588 31.43494280534349
97.47236791352108 94.26376413504529
17.40370590230697 56.67205044489752
49.19524481030127 64.93091055981104
60.65343173539686 65.81483480320225
33.98121864917896 86.72820483584911
67.21896407157094 87.52532098931866
96.71267121187279 85.21149193670009
33.88221349151679 15.15585368513187
61.68440104186168 85.27854063585602
47.72252768429904 3.610715891370499
51.04224754551468 84.3734416018646
68.58028144664196 38.96193690512294
1.756164305200572 28.9383291210231
92.20813389632517 7.809228448987415
24.99804291723281 90.09956840926009
45.3709768670753 64.84881900489175
9.054323036408178 97.20810490116662
45.48046136783805 83.79789339753781
17.95528945645361 9.970776930855209
73.86590748791625 87.18089502609669
36.44517773378887 88.88198138912402
6.557775097973685 75.73671531306567
64.34317357909387 87.69228273361443
36.92947441124463 29.81146819681334
42.7552785610001 89.95602427539345
58.24694120294946 54.67545593803796
1.808798648230655 65.39595748835571
44.37500713903296 21.47861246747542
5.428245440313431 38.66949150681012
44.09760378458066 12.75582533700979
89.49035988919465 73.29494039158826
27.86946725216928 83.99951592937737
43.59827359295145 64.28394330008312
35.925206549002 65.99664781062769
95.64862115504167 70.69040847136192
86.31764719181494 34.81692511405141
77.24949721473905 71.14674692830664
14.79620750638469 38.86015917560542
98.12508243106399 83.69145269929693
25.17615216268774 24.09791495040597
92.54139248716167 45.80675843763773
54.73071435640833 84.7333484367653
16.0861816270476 24.65123135607784
52.24191499376977 37.14447259306739
49.28605480657243 58.21395819480725
13.32635652552549 32.25774464670786
71.69657234829015 59.26132769221542
59.26570801806152 54.16119660180644
14.28826262046103 51.49683084111346
35.72299650736374 23.49382446532156
23.78513200169345 70.76688105171006
66.2339206466398 0.7782655959088938
96.04773159468226 80.21713843436365
33.45441011517914 81.7373223155162
63.14715997777239 67.21381726207632
32.93003157087114 52.94684532213518
27.34278445450807 23.64376906550157
43.12567779427388 54.18843246858607
69.59274693976411 73.55069228575351
54.92095835359773 74.16171384081947
71.67773172256932 8.893708747937774
65.09207539396529 18.62983737899281
73.9511020275406 52.99091561236882
14.56409456548693 81.24624155338205
23.85575041588783 35.05346943684069
83.59259033861647 44.69762901896856
10.92531328860461 39.9036478666826
74.12801834969459 25.4398642147873
48.17293681414232 86.34153164585254
5.541653937517882 24.5702913443623
49.95248148115784 22.05973005014148
46.38895392006722 67.61627284981522
57.01843019593518 7.562275380314563
57.78999869001752 25.80788389687423
15.85418649144634 0.8959415363933781
47.12455664920657 86.21030394414895
40.62878460166809 0.4255715287036276
41.97257821804182 85.12019131542587
93.79413022396649 71.34089665180377
66.4401025517345 19.80284950594603
36.69945933349742 12.49748896532606
49.05731541979078 16.00907109865095
1.400630846699886 29.98882592746148
95.43964051056281 11.99933544728801
27.6913047309084 12.27838759997675
47.50901417561078 83.01339054392348
30.93664068610926 53.82214978643174
30.75367559397717 7.336889711787244
8.411524604555932 83.02410878388842
81.18713883308762 71.30165549548262
38.85448765777797 71.83654586041158
56.65068523713823 20.5558961911178
49.25780996281323 0.01120909140855278
36.23480197526167 25.28966582018381
13.03390879453582 93.94941362924094
92.61265263771777 6.772994758163118
17.2713800207205 90.3572062923227
10.93582577205522 57.23788742876978
39.01563722464538 98.97714566908101
5.141216625958863 56.49282232387306
94.51345580708717 96.34883967723536
27.80348411050467 61.8960020972915
39.31217568642523 31.27090588306999
56.66144824612697 66.13464275485416
63.39004075000685 32.91100765777968
17.34521544439411 19.98593712615684
50.81864177620049 10.65520222101594
83.41040252841613 69.14301901819164
65.01240325796141 3.977607284003267
10.23407130765139 25.91466598506172
98.41206025086851 60.91045091650663
94.17037701859883 53.02794793353119
30.51884876080487 74.30741505656165
5.039254233672051 6.51383808441407
67.72283088819205 93.46965600336341
94.42184626031813 56.69114751368316
77.58625006452705 20.81710423489261
66.26479355345228 64.88185144170484
46.97274179545125 46.4907510197177
40.4190522860216 48.74534585405303
60.28482678633411 4.625667250639555
16.15266924140612 77.79484877821416
93.41782174468568 4.874399790645059
3.389041398821945 74.96339574481618
87.67348193305529 38.49697724013097
65.55831078530647 33.04269275648655
81.22011648381778 47.81649977272698
36.41124731708982 62.67026715235973
74.63022691831617 6.234428058279891
5.641331186748936 98.88025086038316
75.03949488417705 52.89793014311364
24.87580080404002 88.13750006159459
84.2529182369794 7.92487967331606
39.50913237990144 11.85541337166307
85.80292560528954 28.77617311803974
15.03183719788904 77.7519236506533
60.15904390782296 48.00015529139511
52.81956909755643 26.20495395096396
49.94382586064842 13.38300011228957
95.89719920819303 26.4106633017753
7.203384859614391 85.39910804137703
5.312844991074638 68.10121541959984
24.52116378909262 4.901087628858266
29.95470444262622 68.59829770186788
4.892240940250035 53.7302637250111
8.170655797080572 39.26605332034653
72.33303727218183 50.24610545814441
35.96279576077522 70.33317838643052
76.21756426566469 27.48376188193765
62.39584851719935 22.27150005731849
1.563340842501773 26.83292603028993
25.95254063347935 58.48603684134709
46.80783518330126 72.17455545899833
27.22010035095511 2.385477895818837
2.537386164542308 71.98327049863093
95.68487999857373 67.89903126514223
82.16251536546447 51.77732111422132
20.83992140584687 0.8647860901470551
84.88325464633085 67.03931610000566
52.8124701531781 56.42951299050428
46.90713059526761 76.10993129860405
89.77476286319144 97.35524176186321
48.96092045176162 6.177213748929131
84.66085293091203 73.19871802101005
67.8598662268104 17.8755574123284
38.3007443808384 24.72942504569976
92.9529425833 65.34145161337433
75.69120420506277 12.82953270206752
32.25257784007835 66.46397298837233
90.27055437660229 87.81402780460304
52.42802669904494 97.12795679028174
91.85142719239859 22.97162977686765
59.61459161708978 23.13874175392466
87.08398733211524 77.64307400800436
49.64811323582203 47.55997092091671
37.37992793937588 2.53524501624077
86.05623377892451 7.579471847550342
87.28709260026295 31.18694910579633
46.09056746611568 65.65314701000118
58.11003400106052 67.66892218375169
35.03126842884433 38.79099248312118
94.98877768014357 80.04944772384179
47.25115132181017 29.94956830521718
67.62741273317305 81.4363899054983
63.98961523253148 69.286150343676
44.83192395167212 94.18528340709055
33.98214484521041 58.75128634973078
21.23809054272457 86.21114386891863
85.07645325774106 54.46637520567436
70.8589481535646 57.60797469157671
97.75943111796109 56.46504831425419
41.42989733672394 92.30161564479025
18.84414076528482 38.28985604180666
98.00598874039018 36.50651804438279
27.27399236361466 95.59851252987936
11.9587629581785 28.61060165163822
52.89935123116347 59.25779464837105
71.22984159162306 52.10158000469499
63.29832209956978 99.05346159723352
51.25406421391359 44.7091335140835
16.7831897176952 92.327125939322
20.98605920504651 55.55020964354642
38.05108101973347 81.0659932459328
73.28357338051281 27.06989546673839
2.451890532059976 1.994860413230346
89.71686474727549 62.81741984114777
4.616772670983877 35.98778406008377
15.37845887724733 81.88443626994089
17.89214320957396 75.07931650760855
58.84229433517711 44.90882048734484
3.223605897066134 77.76155929470788
91.41689618687886 14.51726691330598
70.01278981294938 14.4366847197814
70.47649985160385 7.082311511537645
95.37583036106014 7.42599145230075
28.04489865585853 6.353726737582452
88.78578924941554 74.12121123291664
96.01246958366039 68.92669620689298
26.78310228122188 34.87867502796065
57.62273867761599 5.774010861194179
74.70259798164855 64.25827503433517
52.55232397688446 99.90508447342388
23.03401870813541 93.63328787894197
74.02818664665968 68.9873727122055
62.11100238190311 58.16770621292387
80.2336928982337 40.33141981567436
96.38611792586654 78.33601030834447
75.32024216009121 79.43550539689136
76.61562248224793 7.036036468411091
2.407871351360444 93.09158127167892
20.94254332173084 94.14328425482393
26.87102069980122 84.07087577409148
90.37027569290473 20.71456635707607
5.336924932686141 32.13945732452313
75.19633672850962 70.51154639750207
35.96837908455809 22.46100987051782
2.760881816200417 13.72721875310575
95.112711073279 14.77960584881144
79.98678506707093 19.52978748493986
88.24250520713919 43.68633116368834
68.36657851759482 43.65821129407826
97.93185884097187 28.32153772168432
90.19522262457693 72.47103274536002
71.1765088836176 22.7788656890549
61.52809046071258 27.89687593227638
55.96963412687595 81.10616289160424
94.9251427943385 55.73331187733087
70.65857590146771 83.88164294738591
14.11380679055653 28.48814569442949
79.4204103851136 7.28540760617628
63.0860673099647 17.91435255807353
61.41272256232991 0.1454082623735395
58.22283406266119 3.997375446656584
15.49902935969621 23.72334863527608
41.2917853112404 97.26617757634037
24.73202999193021 70.68687987864817
7.328226182904034 15.54535514496256
10.04577156434083 72.59379403845426
33.53242175728981 79.47448853757804
91.77664407601993 79.48754092541272
24.37248600568235 92.30002364927908
78.53349563005615 72.44064559430521
39.46938276934126 96.86256385093583
35.14780408216083 85.23800510435586
92.84722351547619 68.21987585462514
80.54869152812277 44.49308619760566
49.62155834620599 2.908113318234301
15.94936316968599 39.2659313446462
65.31595298801179 6.173497796964686
35.60091342069525 97.1879165469755
95.9141313455373 38.46938119167246
4.219643870655289 2.450178818389676
45.59411351320096 50.03160810650137
76.49247237987767 71.90481834873508
97.43761398929907 32.07374668878974
76.79856544358658 18.85436673779628
81.51157364417453 39.00281283025382
26.40583156740067 83.12908506867581
54.07402654081481 80.94467456770721
60.39978655643002 99.73293667899988
10.15326243017697 8.185614345482152
5.579565014205259 83.26470836060231
54.11041938853109 64.77733109988594
54.70923355461338 16.06373435823826
29.65017162859903 34.09406711287946
7.23453464435222 7.416959105010665
74.50207061234323 40.84849073848697
59.15138349383437 63.58135972826013
24.98096425905731 35.24317834396478
55.27022896062975 48.71051112274834
43.73298699911665 5.944123007218393
33.97662024664162 16.2318783786432
82.62981915645247 12.04366113236606
3.907823080774766 48.7647561827096
13.38623596421907 36.98898641927146
26.20937978023566 8.296700044428471
45.90768046325347 35.20564300529264
21.29321962609758 72.00434662271259
46.1778316412011 13.22435443878708
54.96436054650912 81.57362056450451
19.65031745219504 34.37988412031714
19.87661358363401 94.38165587674416
78.01973148082581 41.95916838087409
23.09671171981765 32.9315347855477
20.25012041603652 46.51130803108974
67.27269213915892 91.34787221778404
91.36819025154203 63.05506859044205
21.84527071219406 77.63526933118538
49.05301068331173 34.23050436522546
86.08848140678921 45.99030777995064
52.72393171928773 23.46613342541725
62.58046430398934 14.13085977741645
3.644490213502939 64.63401413834032
21.76981036940176 58.57116877696237
54.69617067673826 39.29163675709212
21.60419306164056 92.0629125312184
28.50027772698169 98.2276296488446
8.590324692159633 4.856527678265647
75.4954773269581 95.27892811523168
2.370995159841359 91.2091905113393
33.09886785320938 9.11948802793292
9.339077682341872 99.48903068748656
81.2251380585402 28.55559910131885
93.6681239158448 23.28142206314782
27.11587613032751 92.70125509870067
54.31481159330875 99.07154285088984
3.597504637092543 71.99348288227166
63.68428501508622 14.33105033078799
72.94484115975231 68.63858987421082
23.6369644583166 42.88130719701837
98.26407292788697 55.52079158746858
42.01387188575919 53.91566663720999
89.87613653680522 71.41861932979265
83.60133900070734 30.12709649368563
29.94084111768312 36.17071988496362
6.632731501941095 5.658109800163963
16.20522890740133 35.6145282634909
4.002163549555216 35.13137049860411
87.93500367912002 60.58783756140324
26.01868210419707 77.37252143344274
84.82083619923262 15.15653453196325
28.45093897256768 91.49586215238568
49.14194060748914 22.81235291555624
24.08416621900392 67.75803790038994
1.308266363562452 22.48284035007731
17.53420581245765 36.9301218687438
15.69105384160202 76.89288006700043
96.32581199083015 86.99765607028742
16.64345465540439 1.62297150329551
52.08171795282922 51.87279848856105
59.48441992918613 87.10223943375489
2.037649221953806 23.19669689135785
92.49267279191969 87.64979738087062
1.704993971297663 57.1850019200875
92.70711022874175 55.8491247959527
63.14803507006249 55.42082163980002
16.8086188977785 29.26885174178817
40.48939837875675 6.633184809293593
98.6587992628028 40.45707615180214
57.27248672040722 93.80359232299735
89.5751101468563 63.76215643286205
18.14354319042038 96.58783320094089
13.58131651352126 54.22923528723368
49.63947702341402 81.12187612899025
6.778985223788047 79.64651296989375
19.92406549522298 42.20835621280844
65.99790154397211 56.01582418875581
22.30597345861763 2.498935846572572
79.27551574421489 57.21030382743109
44.37951025715454 96.29681423342232
27.4198848188006 38.1843273859284
13.23243573350615 82.54157018037546
46.38118277516512 89.91626571317674
52.57121703613486 60.29629601184955
90.9766565271714 77.4340847079479
8.261025645621809 84.07126333558514
64.46105245465253 32.96505143929677
5.309549157705181 41.33054059251959
22.19884239863432 89.96845006005525
93.08834991544296 16.81061076816419
59.28188993710773 56.25163017817925
98.54577484204431 35.60123553680267
12.51914786182236 21.01271087415429
51.80134853074358 47.64193287372311
1.938236418840342 94.04361351490085
10.87801921326908 55.07840186213041
62.42864903540594 72.85159828533746
86.27092578827281 89.50411031729067
60.75402162984872 92.40155353850666
33.36152459698704 33.50624804003331
16.92175162854292 10.56984676937927
22.79517734146366 19.85609077412964
41.26435262584674 7.371893097788963
85.28968271462831 8.271596583722866
30.65031158294035 45.64949803636086
99.00817705399903 50.06685904137736
40.2233303943317 28.08122479980835
16.00424210687129 59.20464465304292
4.716923878468295 94.99445049460874
19.82299767069853 32.3911518505814
91.13721288330979 30.87733601739739
96.97160785478236 14.76200358095719
52.24575648512811 61.336400016521
34.78742733591635 13.56314581487493
43.79524732615325 35.84584980323847
32.00080350725072 47.31294302720517
89.40600545471885 80.96956796564201
22.23628748986592 51.40897744724426
13.72149380475842 44.58202960414374
50.3488044317952 57.96853200999914
58.3206108173392 88.45431246900014
19.39912136361271 89.75827308046708
15.12595861295413 7.259202834056164
77.78737368541573 69.33159550179336
2.439590839455297 99.79882467554221
99.61686000003685 59.09213960889272
55.64320398273266 87.40577331580852
23.47649498274312 57.87212591803695
40.23701770900136 4.087702648203916
2.325193848935776 69.30333699631349
75.0111476560528 93.41958653238085
5.773300547590956 91.92043272587082
69.26231664012806 95.92327656035665
54.96197323828484 0.9863476330682737
22.50389094142201 98.59352481364911
18.9331917873684 7.138277287984944
3.597271459431292 46.88327795510947
8.423785609249661 15.64326540646149
22.79460074202398 17.94205254571176
55.3018130911756 8.91275863700937
10.02950285968009 88.44410538190787
14.43732040183347 64.92857888801942
55.32376958052136 41.01503485957464
86.89935121112549 63.45285377961999
10.39293098334168 21.94231608619477
13.83009649714707 70.07691810234031
21.44400477972377 48.16036682580505
51.6704144757245 35.36275704041829
63.36670547348217 30.04370631589509
68.96442054623681 60.88532051272123
99.06637309494396 9.04759521610708
34.2289224393821 36.64752371719574
35.33373237487915 36.93645396526813
87.41794198687356 80.59133037210523
71.15318653147371 23.82219177479272
26.60619609197608 7.357421099111418
65.43378827753429 91.79994918888987
16.34931556952746 2.593555575207838
46.99769008032862 62.55577960230136
3.531481998596437 99.58636941351119
47.17975201496675 58.70155618242104
44.17500589961074 48.84285199699779
26.64424018147784 43.99687019181976
93.3604629778131 56.68536750103099
62.17758724328676 55.91666124961954
78.61503340123008 51.69118409151334
71.35886851361428 27.11620241277208
97.45401719736572 23.98785631031679
16.42293827824301 78.81497287424949
19.0188427628221 41.68387911190255
57.29440822521484 43.72662768565484
84.07742745329769 75.13860790632151
47.3240640557427 91.45734582626997
90.65150115396399 92.25664949752634
61.27323176189972 52.1423184729421
77.31443929953409 95.74033429640149
44.42922260080546 29.87470708352118
52.77418499312229 92.37179631825467
25.11951318128435 13.42119732833626
95.85204332398951 17.53906800230873
5.471549129270249 84.36309408454355
5.309513626940411 0.9925499341007921
14.97035601053078 33.04372155684992
13.74512653551049 84.2749088649623
47.2288988852486 16.1759273830309
21.96905979941353 3.527038050466764
12.95949787415143 26.7093952678063
68.32837479731978 13.8716930768327
45.06783014827042 65.89653823208286
19.79770609215885 10.61381091550061
49.26610836228704 5.108713295711877
91.46826747553453 54.1433203024278
96.95583647142404 52.06301082481284
56.6428277344858 10.54161558079731
87.90223759804638 37.2853023230483
28.38574980080065 86.91348190941456
61.28911547691992 82.49930420907062
27.62333904219875 7.335493631526709
62.30980190485904 69.91455819854249
64.78680721362812 14.49580076226739
16.84459738874896 20.8898083047997
12.85164893271317 57.03950783678489
85.09776105846939 71.32436994975818
59.66625006605847 11.53031292935995
34.94936435044886 22.7164774724184
78.20143190913635 74.28042356269943
15.94939689849704 22.75940103248325
96.24777277168809 98.90891662909286
36.87451442299245 91.74865696532646
21.3215628935553 33.66927794946586
21.10564284043312 53.77716081624517
41.15553491577866 2.412259458548651
28.48019957213656 16.71780912513407
35.42082564784086 72.340010816294
64.97167691310247 23.53122315201437
11.13148390323834 59.35198535713815
98.72919125402294 21.29062477557744
63.13429904675954 56.46361976818542
95.10324352539382 88.70528464395136
35.99276378676155 50.44753634094434
98.33125312794579 88.80524747550812
70.45779425633118 89.10427935821997
30.76905366669591 79.9918841084217
79.46917328391405 63.96520263568669
88.66932827707762 67.23221236101378
4.082690631499086 30.41644151451934
38.81472533904991 68.60701168061001
60.86728086500127 7.773825082750547
92.44455000986557 78.66737032407165
28.31101981635981 95.3716354127843
85.77926810320973 5.460299014170516
7.375188726970538 71.10357622863695
85.4999893062009 41.1021024713704
71.43261796579203 10.85651897123575
63.12713256668406 97.97170357142922
77.39986180517171 30.08972035258031
8.664318310172108 92.45364483683362
43.44582291110547 16.47980631525335
43.14921388995707 51.43332230361582
46.10816395279613 85.99266801687345
44.80081883927434 57.43830480737967
54.28796673219102 57.95694366052923
32.83568985684352 88.18964407340884
47.02232889660423 74.94672679622471
49.11581077750743 38.08038061629941
93.13422775215402 37.40991986389083
36.94407408510872 49.65789293289449
15.02717619897347 24.69547417012165
33.44652812970958 25.06688896873477
16.31455174508554 54.88818115801712
55.33834205142071 7.872468895429845
36.41773254665928 55.57394919726817
47.46700804714162 90.26033577405519
63.44064454376369 0.1635269055773506
23.87925080918257 28.45829590591824
68.35546127932011 84.99113272312866
86.66737065579311 76.64738591674666
68.0825584515749 50.1368134581569
63.03600658888814 90.16446155300741
25.8496182709513 82.19813029374528
28.95137498994747 68.35467320723963
9.214260695376693 70.9284869443396
80.11219363375046 62.1844938953008
12.60252480884646 63.99486022022145
20.52547945082224 69.25938073662788
76.37334888850499 98.86131556989619
57.58414019630466 23.06611939218666
44.89720066936614 5.882202157793983
0.5400644353944267 49.01713022705081
39.6375928502179 91.8836748501009
26.2387153959767 95.82478568323111
11.48914183304955 29.56992440866482
79.41619406097664 48.98320769356859
4.485506720134927 40.69211904455582
44.01103330669754 25.15920152124575
31.1425566900291 95.64814988456266
15.26431242590085 11.46560995507299
90.01574933405605 57.23122475908469
88.32626652057908 1.204067912563737
98.41126769537995 22.36874031675428
25.76808400756909 0.7881373996056353
90.17126042438348 65.67651792197681
69.56739098051681 3.281899573649203
58.51831867591319 62.80903606492817
38.96652163492544 32.34477074385611
5.673977226779282 46.46287835873854
78.77600755551984 23.25820007718329
21.19684469553749 56.54900664332639
70.61966417714007 28.81307811739601
69.52411904167428 89.00854070395833
77.22726973100511 16.98188143573852
88.67293545566127 99.93770620714709
13.7391843792555 1.546513053519571
58.66759656750817 86.36257868084176
63.95984165574784 51.70614366689391
52.75604946636998 17.1099512978693
48.60058748044662 72.61587168945513
35.72635106917238 6.041613472198295
43.89929652345607 46.99285120267632
39.80937893001964 59.85312063124062
24.8364875968531 50.27776534149433
37.98737137948076 99.31680960647591
78.73234075480904 9.022195300263016
54.66801007936323 26.67333524326467
25.88993995700414 9.884733222193812
31.09603595108736 64.96652105957352
26.53164227319196 94.78230207698739
20.58291017592095 28.41683659533601
89.60928516120849 51.44421423226305
73.60022471473209 5.933926691020275
5.312622206206493 7.494424241961689
91.7561619463248 8.812512531751976
57.62630385886643 91.94672356229766
55.77675055796287 19.72453136352864
99.94367152739478 5.991889138587629
95.24722256926211 28.33634355101252
34.00877189174138 38.54512435448939
51.55569368804385 53.92438618765711
57.23291867380794 64.11385177449171
18.1752027580557 50.92266955465774
20.00297479210771 82.63607955350402
43.02851626212811 2.676076530236946
31.64846976753953 97.44997739005265
69.32013239376677 82.1263708047385
83.44350907603886 94.61702328793153
23.33998177139298 20.80054408995469
67.61491407088587 78.50159526857519
30.40188348405922 77.11429033867225
11.14958954731354 99.9038422234387
25.94238696196377 3.698394038540421
51.01625416163828 86.39315669605104
42.95656478600063 25.32468294097648
66.70343157830665 84.65540371655229
94.02832821449189 62.73860815383743
59.63443097278158 61.63821338180112
40.17453620843891 93.69212373512875
30.71703631659557 3.677900101287089
43.83711742287399 17.5175057275524
85.96274712610496 96.65809481028548
42.5449874344747 74.89146538822459
74.63370803712515 43.91497957389109
75.51000972603218 17.58224461999934
72.06434231534408 72.39965574440852
95.83141769942557 27.48532840354314
97.10065684271353 28.97969052257684
74.84952065697466 45.12270575911229
59.68793626813862 47.03517678118119
28.93000284984116 21.09575420178836
49.83167247022114 62.86276683178535
37.89348027190206 68.09091892605203
48.87901255049611 92.89594620765996
85.24911942382964 31.88984177479248
75.41829924218496 92.49022656639123
37.69465485739368 58.13235792100504
31.8639967753144 31.15774713094086
1.233445679118091 23.67995017257957
28.66219160758619 9.285987843085628
55.27671157999616 70.26377580763611
88.40565780960098 12.04268661511377
42.65494462164729 90.94855250357436
64.43918042515998 30.16614057408623
71.52858453130692 7.039286923909007
53.06420992699352 37.88016334019958
82.72950463589613 61.34235542858364
57.02952718329763 76.61440552109148
62.65186562893656 7.327272345614739
92.66105519206339 47.55512997627408
80.39414889998891 50.64896395702284
47.55303171296848 78.97665381154927
11.97066820260986 80.02522380280647
36.51605129740452 31.43856684929217
45.12548642398116 12.99156490276281
26.19424705877614 21.06761197339855
26.67606361072086 17.20940525132445
30.02643095017303 54.36485623672072
7.972040087835539 56.96749550987229
28.72446206803124 50.68544564381894
47.55434616753315 23.63957610534308
66.85399172262692 28.56809776679567
13.73724750867303 10.25623625932038
25.77625097286709 61.32001787767884
62.08842779310714 83.1934566398005
17.49715419023396 44.95611933043745
22.14139979991184 27.65836650615427
18.72312502705493 73.11897754264574
33.52886888101669 77.36795312237609
66.32971472280495 6.625639784188713
64.51720281849272 76.17251800410084
6.847517479677465 63.66424196245755
15.02728309896864 93.27169581691027
26.17294907355244 13.65394976175121
65.95415228959479 97.92158088407834
49.13575083128679 18.22752717311825
51.32027286258435 51.26902020508847
40.50016174142108 66.40104641386395
42.78742759812739 78.69942365994099
58.65601285083142 75.68701479561524
52.14357607171119 76.75982119661896
52.46119075769524 69.92625761019124
73.89103280948424 51.13494082347854
68.23525911010145 16.71319206277549
85.92579166558066 63.52217330590366
36.81060227392537 65.47715126178957
16.806233306016 53.97291498830806
7.729604872509173 4.182274424583083
44.69059450386924 79.03328935412937
30.56738826193203 24.77758093592884
8.928320968565332 12.8922222564224
31.61643334326553 68.0712417453616
26.17124248387677 46.75942046131829
93.33585941194019 63.49878771524044
34.20508531214823 21.86211251451046
46.22572067925812 96.73548462436108
66.17464426139551 18.81203289096263
75.52783611934549 44.48978528826908
57.74453188425888 50.72785895813256
9.73972507275759 54.76739887231247
40.0744414965928 21.29031396310794
47.26436027121299 13.37366966890563
50.97815934850092 50.38286306227722
47.81586825183233 85.38168638046299
94.24180220903854 59.9303726539127
64.16175229933008 18.24058076722325
9.982042702526794 14.84734100394815
53.91554247485794 47.4197090079801
11.91765201587277 0.6081222567547054
56.12167976648418 98.32707835997201
73.36047574902231 11.34219683568915
11.49979915876862 98.97436236631756
74.10160091184861 7.818788850455245
22.39274715829729 95.72510523294511
96.47771131459413 7.382558192143003
54.96870512002874 29.46803686451151
33.97008875197908 5.537259109568449
77.05664412106275 29.07121380945468
50.5185563098779 89.43095056864864
32.3867234807301 52.07111033016058
43.09846664028499 66.38483389737078
47.12031639533587 5.640593307319254
97.67143124691863 88.09813454899844
65.12527218548851 55.48787273354044
87.81991108079025 97.11898783526718
67.11354503673337 35.44707259543351
88.18004755584133 31.75436185921933
98.74330130901957 26.67066857961777
20.31232911874452 36.43860048437238
85.66622577477234 73.45948259900781
13.45116071928472 14.14687676129431
56.48203054457717 63.29260368151681
29.4368401090012 60.34172489485219
74.75420193715428 75.63397915288586
46.05577128275451 92.83092965546616
74.32169761819567 37.76665364362058
89.29387360271632 45.79705995184479
20.47449543837233 4.790431197046098
32.36581264539942 57.41767777758016
3.627391348462032 12.00711593154031
40.96870217709874 8.400994911342744
82.61046770311698 86.9430500192567
12.89701700329381 71.71310428411087
51.51833965563366 60.5481048815194
98.91425852701101 76.72693194384355
11.03722160359685 41.75981216790633
17.97304630007903 55.79146922939344
61.60960864391883 44.45010973536446
43.94569845790894 28.07924044566751
20.3086861988404 60.30834408867987
60.90040778572171 31.69610509468416
48.67505880416815 81.49606393782273
39.62121894951417 65.75881247382198
17.88009847633808 88.36167345166798
90.27645285416193 3.414939526275274
21.24894865138227 2.717541498717156
15.31113660555539 21.81716142612548
16.97937904998173 39.67777599229073
75.01156075572743 23.79845792843302
84.54617247965675 84.64648550682989
72.366472819059 11.10651702593803
51.82405558983748 19.8415397775546
40.11684021588275 25.18522868991291
39.12366261377097 85.20397476965557
52.14410435142632 33.24933825918825
72.13249196458827 23.3654031211186
66.90324275581332 55.58176389193441
93.23617616200031 14.68005461274183
2.903633796142355 82.5076078338963
88.86680478832993 86.85550122640062
30.27812608304996 16.43456573026387
70.15424179919582 53.96198452912402
36.05123759619901 69.25517948648432
77.84871886033233 35.12106695419827
69.46080413518425 27.20572175102033
60.0264783375579 90.18953059339324
83.02125261073606 96.66370074951055
26.79338009811664 80.23738459604675
74.77607172888081 39.76124434452729
14.99531306520079 85.56047878088063
16.69095330692441 86.0710295876554
11.61813139484104 3.599696809404442
83.19297447861609 36.85922832602047
40.53982930158136 27.00570199046251
97.18680034033332 12.65559204718496
66.60599643628119 2.708181237391912
57.83374725214171 17.13184578813663
8.900686084106663 18.47101374607553
31.96198695647222 27.48108893102921
71.39990316725894 81.82541828131964
32.91062320797361 23.20664407644987
0.3051923276212982 78.01008190133867
61.21855981990451 57.37928102279428
36.07064619621079 95.04691820757529
79.25478009408188 99.68457249209695
2.184393538970618 56.25772819422669
1.122452327895588 70.53394168891033
9.038497196261435 56.84551621490338
19.10861677504391 90.78707611937007
71.04133280368424 90.71582713192171
54.97866880434743 55.85369671451704
71.71303463285271 17.63343914080275
55.75937552667158 39.05850734206226
75.47975761550251 84.98756217020835
79.8976717527664 66.07168245126466
50.97490140027195 38.49586051865809
13.35695466323054 4.868052626390218
2.930781740632915 35.25836195589375
9.923260819197372 35.37008083446091
70.17445739729851 37.85089099237689
50.46484305932916 60.79742397153879
35.32263421473109 19.87234225546225
16.78416227326235 15.48352880502173
32.42618633888186 40.08211596714419
67.38480815320652 68.59293710481604
4.47036065605729 93.13323609679864
93.86511099039815 58.83161390959496
56.66056915213284 38.53917218711976
88.85066775946477 42.8333214264924
88.32512993282943 47.79499060535527
69.10987896417154 66.35738826849528
57.62121736754331 99.51969631659222
18.0473170866504 41.22033784999584
97.27492783099736 90.68195821645145
73.74263010419283 6.920947477442668
87.7568097131328 46.90887671954708
38.04475467095985 85.61610848085655
50.86650272506186 11.74818639274558
75.37068284996938 0.4174514932163942
55.10754204442247 90.63030112756159
61.69452290425884 65.99955069021152
56.10177278621725 47.36656212157846
99.89391815544636 61.98224089963723
55.74321274799247 62.47147350532656
44.05569471456938 59.50915558401135
91.80241767757295 51.34052481884923
97.94300929753265 82.50860756234623
12.65752750294015 36.09587435116666
66.16356708850897 29.45472153005082
65.53306553131593 73.47541967881736
3.443158972156064 8.813644854945959
55.01860802502144 98.26739670635742
27.70067358011476 17.43622610140744
36.49679526333972 51.43880202826055
27.61900307859396 25.58290511431351
85.2309970196727 17.23059476477807
47.9727033917503 80.79258342948287
8.1326247033737 10.0984217604422
24.29163967564027 57.04266240872278
58.46780123567088 52.48995576385983
56.68583188231856 69.00717582203029
0.5097312241597466 6.752978146972437
94.34626001307302 34.91681547334569
59.42314197758833 13.53811770693363
45.91791089559961 22.63962535573167
30.70216001399648 73.22935885959116
26.24493680372913 53.789130216816
38.80549049896649 53.12752331203301
27.20014370469374 14.07779092952455
24.17199128679239 5.914244887061471
74.08138355803511 19.0390251293873
3.838045543183075 62.74012193652765
93.26098443555526 25.39927343420152
28.63499682721822 61.13027105540331
83.89203937745188 20.60439999756101
4.021256847867493 43.61422457614608
23.37008946505615 11.28239049567761
5.71239275233508 5.897861847948153
87.85912934582929 42.59096703233564
20.54471362070808 84.40388089412453
78.02039313364169 55.44383326349205
50.83333352848951 30.71251275281215
60.26045666240404 53.67665858520689
94.04720520009381 75.18986967095883
41.64370829078207 45.22610822901601
19.70397898100097 88.71246484998795
50.96508710909458 65.48539524219377
38.74024254022201 59.82650360021077
12.95216365725196 74.79422174691327
24.40507633889403 76.48249573694132
57.60829459255115 38.87839655885634
53.17247970672312 80.27525393705429
72.89611936411909 54.89507203274228
36.75098282103379 15.62432209245289
89.29744207417973 34.58567604176157
11.5035642468377 40.8052796734766
57.97900123638003 48.50690218022034
38.64048399066417 83.08366385090858
38.21826406392756 46.9968982877049
83.38971919401017 0.5557188241522747
72.7590298434428 33.14154992525796
88.53580059841906 92.77699298402034
21.66557922832789 94.93038105357351
68.94686650012406 59.78770738621536
66.63720724136994 22.86866982803466
88.98240727845 8.14933248641772
79.89408282484003 77.89459744804901
80.60500874331854 69.2379293721267
42.81471489906345 63.51227524380647
52.03846543840402 96.28583659598954
61.46522425983053 86.43676938650417
10.73292853020551 19.76198516797406
29.09002617019926 6.382676955342804
72.66340168651136 64.14420270495201
57.64588127722494 68.66749412771853
1.914001862176856 15.14382110629333
66.50684971109732 73.72093155761728
29.04311007777573 71.80890910287617
41.85085442853472 99.07711609834232
32.63056720762299 72.46223840103521
26.84083277430074 50.96158247233501
39.68186604287339 86.8657588272294
85.07594470318311 52.28474135905683
14.26940059615804 46.66311777737673
6.566600313142694 61.59686641351671
49.99839181890727 85.87322029872946
84.47112409165113 40.92687341876477
69.17738875742916 39.87746655462339
22.38299998938768 14.07661372011346
29.83633860849275 88.4071957635508
35.7462936076606 1.071760303277932
6.083779313983422 39.50166835059812
30.60379666468094 97.72897160967304
89.89800167917613 26.14120519712268
83.96645437208932 85.56325677375872
13.16749774444301 92.82656920328097
32.69132609324551 89.26694797814817
91.06707865629757 48.57746680334852
12.98681897246618 16.05853500604723
84.62080833534492 44.87878816654947
60.95839114069125 89.56442343888196
16.69953316830551 80.62800736915567
88.99123192259141 85.83070371232029
30.51342977152847 33.5228959093758
44.56468841698101 49.87441056841351
46.560730925913 19.9389916544681
79.47900530225202 32.65785602350096
96.79856645810166 40.61582537529766
22.69118295444377 4.322254409563229
81.52437700839741 64.71033590469222
91.65020576958989 32.6277701137921
46.09250215933157 88.89250154356547
59.77865580920371 42.19812822070367
23.9590935062283 45.02952379792058
42.2840403116296 61.73770678737582
93.07842763569271 30.14772663199617
46.35143935594723 52.06937667834053
92.88702130934558 57.54539563858195
27.20057609686224 46.13129244837572
46.50739368885203 79.34554825745424
69.50579812644986 46.53824761959476
47.42817412909262 64.38232156296758
78.26630905512002 5.667680014690844
67.49403151457477 92.39452321742607
80.55637852663982 39.32994878727703
20.02341737475462 17.17768144139254
57.35479996198968 54.09738256346528
50.47626345998357 40.5814865245323
35.22042895250659 18.86273249282268
60.57733313507386 30.66582841241321
34.26346126681272 90.68405239588184
9.17818718694898 60.52680395234066
89.64910302021879 15.00867378371672
34.64953144752792 41.66856013536385
89.51815332698961 38.13206263927391
85.69569757691885 19.47507338079862
36.21839383981316 33.33011825920312
42.56730459032192 26.42302030153003
2.305767601749343 61.73170568813876
69.86879504564229 5.322236063862888
11.99901066392539 61.88253874957742
25.18570004734446 10.71007274664238
0.2208919305559848 70.00827671689268
21.73258310120907 71.01788760146458
57.04434599661046 90.96416453440692
20.14562507022626 45.4959984607963
78.86298234113031 58.18710437728657
28.76718611780898 34.79221322285005
97.50274153478334 11.55431291613206
72.36338789832227 38.3973759139511
87.53019778377779 5.115539098260378
70.16030499927749 1.623183919173147
9.237530621671098 39.14259701998259
13.15905844588863 87.67390975669012
75.25697243730959 28.05152841979304
22.85570683604428 39.57600592628341
12.99899970501329 83.60031432613087
44.46041503749078 44.7189969487081
4.45886659991809 24.57400502670767
89.61182353988627 28.28329679230717
20.44585579101386 8.640079971656938
29.18694233496205 92.31337089618661
59.91260519557684 17.47467140537544
44.28011624510992 58.35758349539987
56.25486556978051 96.46932408287309
65.90839517878749 31.31413984139543
98.04217155071824 3.446785387200281
82.0299058022305 77.49517205608534
48.27271356004129 96.11551492502265
16.88462638723358 49.43181292410237
65.4445908793486 16.64482532124545
30.84026300000317 0.6257954923286195
53.73377212483135 19.79831957296518
7.058530239237766 73.94477531469282
97.93345021753657 50.14390637302381
79.46919501533691 54.41936042163729
80.19556699879 33.48821117375854
20.66098310456322 34.51496844286515
6.306550166379827 41.39018972518711
77.0040037972377 70.08506722606099
74.18227826269134 56.54096989233556
79.25779039233667 74.35372280132079
34.6597958539599 34.86153680258651
91.60657935900376 6.959308213053418
56.38974536032954 57.45565824144329
4.330809119295633 52.04158732315837
57.44042312482026 75.52339444144707
16.28149241015321 53.20893998368302
82.38388282847986 68.84007349304586
31.33547934712461 10.12131129528665
12.61842635407888 3.114135116364876
19.34805418098404 99.22830260170697
87.11408843261384 71.7766775147025
95.7246958728972 93.4921408211641
30.00295317983728 71.43585246931089
79.20139883321551 46.83653529006331
93.97814919478398 17.41044554788322
1.160888208924933 60.00254339097915
31.85297972326689 7.341070133610183
37.73019867246335 59.21073482149526
54.61664040870397 56.9097147454678
15.04014300068474 67.74123174519448
76.19338667081301 46.53171952540282
1.185313307320951 15.83939883310392
81.32021775089517 40.17520612164674
45.63469545706973 94.94145408942602
7.685710450128122 18.22414847729531
8.364122174839096 17.47779324572888
8.871061085531702 54.17659139288781
81.79292276714133 75.65526607753425
95.792714072122 32.61126114892354
94.96643664472965 16.94144806308263
74.31079656902129 14.48556453900323
53.99342550292664 0.7145878876609592
75.77482831280341 18.65289678316097
26.93608382529689 12.98141821120211
83.57582958972189 34.89123949469299
5.645372256998059 40.45240934679131
31.81940451257857 5.51308942838651
25.9968779356092 19.95460085211236
6.932407748043668 37.5471721525514
65.41211142881465 2.813021874929937
51.43786756741322 36.41278235166943
2.028940348996842 30.77346041398926
97.69670017384226 61.70400148802825
16.1587125288655 99.88600550020752
73.63049448224692 15.3252614450653
91.91639421845288 65.10039388800588
38.87215483225187 75.24558295563796
21.72603426580745 88.06666166587824
14.45962589073144 42.80740068506808
28.19259179048773 10.39592395155778
97.66626196937706 40.08360913757168
71.1149461080222 95.39690565594545
42.3448212350721 7.1361704848545
86.28319258664067 8.685749787925547
27.00257016606243 35.97119352069029
18.79040218537941 8.139529320115003
30.76801756559448 52.77369528668579
66.07458479909478 48.04071573302439
27.82679675093578 24.59858973911455
78.76061195689864 25.32698793633422
62.29626349243462 15.92731626163427
99.04530473974746 15.00834862039775
79.90259743584697 3.517815464714657
59.24707583341658 4.316858404954739
87.5435729283832 11.18564751434505
12.22468802741611 82.8735746618093
48.23347204274766 70.88701255225443
95.08503735991808 1.286366736955342
64.28480790476284 19.49593711716053
41.90719866324648 25.62578725022756
97.30050332889353 73.08827824160004
51.61060986308984 7.413764301852546
34.44935488033265 76.82153402316851
96.76183111495619 21.30994009628796
40.42583165640266 33.89799327953769
45.70339920054791 40.00766033254147
62.32216994129484 32.83394233629503
74.06467917273129 74.86285527006349
85.39984143661758 88.89397627386865
63.22273428274395 1.281283524639391
93.69172088339783 72.45067870950945
36.32510035833945 54.4585038416847
55.34301093916046 57.69717240096227
47.35612075833358 11.64274836916591
78.98810971650306 16.35317236905804
42.08085505696402 98.00420144403701
39.43390122694514 15.99283011991398
93.51693836886599 78.86515697911169
66.19138132006465 21.78291763490083
71.2833004129097 99.19691026200449
20.60570887433275 95.16555946984597
85.35363134943118 30.86535201833131
56.63723640195936 87.01710898574642
20.56281331514337 92.3285338446444
56.77409946653127 35.58154736419848
33.42519172982684 8.106351071931753
24.60296709875776 7.799209318794196
50.89910702845745 16.03278467236891
57.96582765617051 92.95283199709478
24.05989053861126 79.43061124237342
48.17430386849946 11.19910331152129
61.11534267514306 74.52401898275413
4.537333766878233 89.3371594944919
17.41223759516564 86.77019138896139
46.69996434178848 35.9214324969997
34.25843780054259 39.58730569763794
61.76618102230122 77.93831076479141
11.24292313097517 79.29937454519431
62.05496441333789 71.7989900204543
2.7928039344033 88.52815706462657
90.3000865483686 11.55764957361895
13.02362616011626 59.13134048493586
83.78051808834061 41.76816459049888
69.35927759062254 79.22867471921529
96.78235107587307 10.87404718071513
90.79709316523746 96.95768264808879
38.58619135484498 12.39143315337283
85.29980336054973 22.84788561421362
95.87663490723553 1.801489509219271
72.77781418423612 67.518848693092
12.60808342276335 53.83627570279072
10.21947232696608 50.02597749066217
76.15772499396145 65.75488013007106
56.0027190265719 2.422776555572926
18.75181516394199 66.62027103171829
33.194049897798 69.29218583262488
40.71634469549198 49.78158043789254
48.07647762718791 46.58627561900619
60.31071140749807 64.73104347310381
33.37244396995563 48.96643158417928
20.48302038721602 80.51390741709858
30.85284996640953 72.14235298073925
51.90607952184855 34.30806237606301
28.03236459670438 58.99751304011982
84.65613796531852 4.057796324970227
53.71195227295058 12.28418843197541
52.79820565896853 68.89594154592731
78.90942123444299 0.6270003311009831
97.4560240252366 51.10771516574515
73.50143944503996 65.78918858786608
44.64270906065261 47.90394641875957
96.19587322485944 63.25916025188086
40.55339195250787 65.2759272405722
94.79408153828076 53.90544950627756
81.25534296842341 48.94321940270289
56.02017705850886 7.188493920184794
60.82918116149791 14.7300696231337
32.97408759348158 87.13271014185005
39.1953235892452 47.33673583278964
22.42840608432717 12.13008846515669
76.47477766745573 44.26910880177596
15.51743148996135 44.20323605541346
17.93143535585853 7.738896874812221
65.39255355674828 24.56743446283137
61.08070341382516 97.11773152152712
58.2013212661967 23.85894914762437
60.71419460066018 59.92649325970051
48.4045996414766 87.4179380608644
10.10338022952208 16.68095437851732
0.1985328283197364 38.2318386620227
78.57976693915164 35.87265944192961
23.22358342193833 46.76814725837356
92.9562226756664 10.55180824994727
23.84821990962172 19.84469847658056
8.476881133693537 98.91644635727347
77.73459766415895 58.38926709621141
4.888691570148628 80.31027220154219
90.73529662455176 59.14717568281336
26.89670068587499 82.12662239346975
23.57617030935636 84.25873032402879
65.93494962796042 71.57752823918499
67.34123445249952 66.41468655297395
38.64123569211426 92.20524377029609
40.51850063043461 42.69751946354475
40.69659109297453 44.83617305293198
7.450322080186149 72.14796646859128
27.32590052512814 26.60961857018925
1.825099385954753 86.62372466610459
52.90125474141541 84.51751251130753
83.20722290077421 99.47567272733615
78.97956820951916 19.24729430527459
59.03177869494716 73.97662353679881
16.06753559844877 65.85910623325684
17.86440312377961 29.19979942637401
36.21715809540802 3.898522187180132
56.89354128313549 92.82470145915561
53.69372340179219 11.18211903324848
78.24763376247392 99.25872106311496
64.61017534604697 68.4346997529518
73.14704181677374 2.623033079317275
90.98049883832374 55.12509790478375
18.70505418105173 23.67264462477307
86.15302232671263 51.67052485761925
82.29732086363002 56.06079100986693
70.10521976176507 23.2118970726811
26.90353426639675 67.55301286540491
82.24138952775519 82.22864372234645
7.328887525015227 69.99558608929227
65.35884556781676 39.34940577432334
75.0177396875827 77.55305366366667
94.32442863854529 83.76388832003968
73.55365400499099 37.02596456593007
16.78690916213357 97.8335629789712
60.15835646187639 22.18198047132911
16.47659273203829 63.06830640275347
58.09824857228103 72.00192103494125
53.81146332623712 87.19818412723903
39.36962205704961 82.3777364023978
5.430418081495478 71.94775430485721
36.94738819545353 69.75476573525235
91.95694134022092 95.31844113642013
72.04295157926371 98.45386910814752
18.06362045375662 91.05850459939127
28.66125229165832 3.7619364627381
43.6628859590978 87.42359756633141
61.66462880231028 7.021305379683644
52.67306501651722 9.854127146614909
8.932355540613631 66.61363596419994
91.16870596613764 5.113983434476738
89.73528219277885 61.77626249318354
12.91988190289688 0.8168288218247466
37.31886665477742 40.41788643811265
34.22635951533062 7.398113728645153
44.53683882512102 72.9381848485189
65.61826389544311 8.169155878302496
73.5902489246301 43.89300608631858
26.04232259264436 89.94209327324869
7.882262732499442 65.11977114649767
87.60574334000215 14.86685952069165
88.02279425549926 59.45995389745985
99.08583360850884 62.86659715434454
84.40864890752427 46.65826196012959
68.94316020882763 56.54817846240723
9.493204864110723 62.71629225857725
25.54936695499135 7.569679563492397
96.86985804890367 99.85425696214949
15.99101966977938 64.010852550631
0.1209293450017161 43.78504770097437
36.16918343342709 84.83733060537114
78.57588758593559 7.922595876919657
36.92736320639279 66.50514353419375
39.7218947533051 15.05584359323589
14.47303084900996 66.8823021840342
9.741634803125912 64.91365228365582
91.37300453506063 87.78778385604889
94.72515652970192 64.80458292953692
26.19488976603504 23.95602486356618
70.17502736610753 52.07177569191938
60.3169720706379 82.88641322976055
98.41575678037836 90.6025174137071
75.48261598691512 5.533104793582666
21.36444783900784 78.61543921823728
47.47965837268713 67.21682463650762
1.394144154458304 51.7129904891148
99.06647057920108 34.70357249838352
67.75270941850901 21.24140088096754
23.67122780143781 29.50122000503136
74.38287169312365 11.55475414145283
37.14075064368513 50.66813181762913
25.92605755526398 33.09766299529456
34.58868103454544 61.43153781280976
82.17288936940987 99.14933610963197
51.27777494309797 46.65866117143351
90.51315598585843 29.02620072554414
70.2125046954105 34.97033106655772
34.05449551620641 70.09616759629927
86.38064096025619 30.51852419244961
7.311162984287677 51.96841841571491
94.33859211917756 50.27642497466005
95.16041575509611 2.54205579188521
11.8477121450553 38.00836730142083
47.05682115308974 22.699098516981
9.959298753833107 68.17186474848411
99.94721038895311 12.23428660781246
15.6611477465462 70.08811828233021
79.55441387741647 76.13522470648225
27.26040064679388 56.96095532244519
85.95924396533829 62.56359138650869
90.31866849808807 1.269046551777446
5.678714151706983 62.30131760394227
61.2462287336291 34.65666595696661
62.81117960943028 60.36629397664702
97.39968551424124 87.19029077205795
90.53507787215874 25.38647533707541
18.56598389628951 37.20709912115821
97.65242302700936 54.65343638993735
67.98065072899661 80.39681751960703
35.84479434732049 42.9657032053226
65.67298224146654 42.45589119775106
32.91845330068133 12.48902854885097
99.50201904423531 70.79985823589929
76.86841457550405 93.91670788116568
8.774017036170983 40.1133460178339
58.70656309676438 14.43296315935758
8.305579223819173 51.32691909104708
80.86882204335218 86.4483407646933
82.26740820216334 28.37288481804342
54.19966378668961 55.11952891173743
0.08006244720103509 99.66919658507479
19.65682438097251 49.19281964884654
71.02487432047488 72.48539358378655
55.87953926652268 95.45962769614238
20.75589488216752 49.23379412032045
70.78923189293495 59.79815329867139
42.44650976087642 49.41204038093521
68.28479604151167 99.5641832258482
49.56105076368351 32.11725932425388
38.55731354213949 23.69825772552435
73.17609770461867 92.99768760799779
90.79236658937482 86.87772475611655
98.06608013155028 51.96497592411686
51.81577262565908 12.31007762028999
5.414192457400453 55.49932051150414
22.59348466435076 68.99643098364452
61.31706443688576 4.915356487963028
46.78843794493179 39.69957025982639
37.35356430330834 19.93335669474967
2.595001028991054 10.49350487778003
20.66829368144429 19.93453728315576
7.706446274087474 26.3830581926105
83.93075772348594 5.839897067299386
12.88786036023201 72.74531098880226
87.32994970374257 9.029883265674549
94.1754423612809 86.71154667935554
64.94198429141095 40.32860729238804
40.7181301260235 60.35125726852858
77.15015159744497 44.99117106210019
41.93357209085521 28.5991007863034
87.03536240008903 79.4848066862039
49.31969839153664 87.63062814863807
74.48002583207851 17.36722252800587
71.72876101418763 60.34736341723119
8.985219072529006 1.656296380302557
80.65909211968477 58.82483636003958
85.08933171252099 25.05394181771852
20.77481717402789 58.49132392525168
35.42492138373029 54.11310433783678
72.19058184250989 92.37927482984443
38.18770301191174 50.97598972323779
49.36250183641199 89.62058992422526
95.20734529792594 29.34968549857005
49.93735300412874 14.44878225508782
47.50841531171071 28.88365285237826
51.79286383749101 71.98767701445358
82.77232132936348 41.5622805547659
27.21785577946687 37.07711557475967
78.80819612700273 24.31884061650918
20.06499984050785 64.6951743753735
67.22151003140533 95.31864576474916
58.32022616755066 96.79025977901362
66.23244204593719 76.84021384803816
65.22967605389984 79.79566877638632
97.10835983267445 75.81255450371951
76.09686984671971 26.38458802889911
40.86098015170828 25.93648573300785
44.94799370144106 50.90021780687972
34.5118299291998 2.478337682450055
80.60215641784693 8.777157986160045
33.09969646125697 16.79318705638351
18.96185286777418 88.00910998101888
67.62265219246217 70.88220562505616
67.97706189561916 56.991327145493
77.04094101962838 80.20169923564983
33.32226637015895 56.97681581167853
33.26145345981507 98.88782509532943
85.00142607776411 63.07639807045956
35.1842073833244 68.70535106718651
20.61042322882595 18.07238335097978
83.85612284844588 14.71680003698639
88.80502021479622 91.6947735575538
88.75286024618431 29.74644053624406
67.94534034716357 77.47664537182597
49.89079354555275 56.18976922522838
38.26337449880148 89.32057272926167
16.17644703195749 26.51900316768751
40.73977176583813 79.8652387323979
57.33588273666531 27.87733184028997
80.75167647449207 9.837013939665006
1.558800710872237 75.43357275684131
97.16011595877811 31.00408505272136
61.14290546417233 61.00203397744413
53.79890850443628 7.057931117396869
57.55508531762663 82.66781666674602
43.85407306831151 63.25866689056297
33.79160961682835 47.95825037772004
30.26371914483534 11.47129273307046
81.61523436186397 32.28171147696854
38.02559908732552 53.91632490339619
77.9747924029195 45.59790829539725
33.0035929161146 38.33107686456902
96.10642695907802 66.08158930603096
72.13503836506075 95.68427889630222
41.39995551301836 16.19446053538754
57.94701786775624 42.8733538617119
71.32079124253397 37.74793535589769
89.03541154651153 79.91872772512377
32.35386116151766 30.26171404531807
20.41944693521895 48.40909311487743
45.41352579303893 58.2063080488399
42.11567121965473 18.20251083664091
67.9327832141652 86.65767229816484
52.32017534926829 28.26088276644053
43.08378111019772 77.68195856305843
90.26527505661936 2.332084204201879
22.32515071812781 53.6531352599544
2.745710781894483 48.79354350908648
49.6722688738048 93.58629290654548
61.45917142928272 75.64063564077817
67.24426224702077 62.03768293427554
4.736040863718031 82.58925808798908
73.76937258622104 35.9503831438186
87.181128504903 68.80055043491734
71.75879707126724 31.51756917710991
79.80584321803244 97.79277246297802
75.99012603857368 69.7686685744652
96.62600144028737 9.09159773175697
97.20341457481221 5.398982980139704
8.929611368558458 30.73260340641957
10.02569217198242 95.41946152614003
82.90576712409242 27.26794932193307
23.12377885634813 96.52648592026783
68.65681072618828 78.35655512962367
79.97673669045295 96.77507634578532
36.53326537793315 61.641197164314
29.79812815992919 47.69614780631048
14.81877999934551 80.29391005090393
37.40439727556391 62.33448859244697
96.93357071722005 59.70073230778307
63.33472376510048 87.33797720198895
31.74763010855798 93.54708261322321
41.24671921365213 62.04630773249689
45.84492995555278 93.88494881596341
37.654683071871 11.94594772978859
29.41874428591578 24.31961790089931
1.773696785562299 41.74987833535902
99.86357741030784 41.9239564179154
69.04697485856443 53.92426895241564
79.81490013146097 80.74975330520847
29.48544204018633 91.31846780497492
97.5796070007903 19.56494248590919
18.16301619997543 33.20991838981475
16.41599265219123 56.56976219746399
62.32810196764734 10.23933279010501
15.15960908801884 39.8955523173639
43.56468155501985 83.43887130825053
54.09452666303282 91.01599372994815
57.40239197395467 4.743918100996874
40.49668910667865 96.53471191097451
99.8100828958359 52.73229576502918
45.43322623491241 11.08910346582782
11.21852096673539 50.37006536089788
54.79888507510024 86.75985764304576
43.19187341915495 1.617062969372486
57.7954911550201 71.04089010933811
85.87951979269781 6.504546490973972
37.29834531383284 7.404537221464776
80.14097957539799 28.73529249629177
68.59032023320576 51.09535892952696
60.4705975968543 41.35075896692072
82.96891582521131 37.84879356980645
60.23778798031324 56.80351728463162
27.39801584798652 55.15208533541757
52.8258218044187 38.94037856436591
56.44884349054067 16.0184022540502
5.456476803414891 99.93981376805134
21.14725186773888 99.83732972224425
28.82480483345667 62.17692153791711
56.14709499586434 3.441307724967655
32.32151151990553 29.22255107674845
32.07112401949498 65.38189873030051
91.7994171693236 67.97690306288105
66.14847678969274 54.83366672561049
23.17302956684598 27.62992852025031
5.766794723373953 31.13769619591102
56.07858615518248 58.4918032303538
85.56434724977115 11.34994557182903
6.364732431187262 11.46185733179384
73.51311599466574 81.5436579846164
8.749777186237159 28.83970495304909
50.34871901290911 70.38556859850885
51.14193500262071 74.06297465496883
70.73565909773696 51.11816015294224
24.51198880939527 17.11175689830815
82.55866310521817 65.08854212675476
34.89027743164402 74.06332697306308
0.2076413950719115 80.80746764554742
93.64129794103209 44.32612200003079
37.81747678935149 17.15699463000451
60.14316113400539 43.21898082096012
13.81305806881103 67.84828543745867
62.94189877300713 42.79212414258447
59.29445933852224 45.94195439311528
14.44548564313889 14.25238573045352
10.89600359420408 43.57671939340435
52.02486412010324 38.18265415046599
29.53093752183498 74.56520889279021
52.48710218034634 57.4550401853085
31.26017242803081 4.602759741082237
0.9457203199352361 52.65059537522995
27.55250782461865 74.4642533311609
88.98422462162205 23.23563281106157
65.39142523630713 88.01355852605712
2.226924858701237 6.450994612276109
65.04544087337375 57.73481246590988
37.20288460829153 21.06636969163981
97.99700650226846 93.3472098327745
92.9974490601027 26.41915101544099
92.15172576158034 48.51505424695321
81.98698178568206 20.0373705420631
76.73419356274245 78.30375563866644
12.89897911966569 62.0472003802794
84.02729279645565 67.5009238309289
69.17171581869552 45.54106939543437
24.49631696525994 68.67782216166054
27.02919822794879 31.54060916925444
20.42403030924003 61.43884187507976
96.92610818835517 36.57195262066316
19.1893961417721 22.74008356354021
13.89225632863831 88.50481469554941
90.55841589792649 63.68002960816951
1.14586104007899 5.957730658334608
48.92982423183199 14.94697362818435
70.79840225594991 40.75240238201686
55.65600270807541 16.68347829939984
11.8725010133988 26.77348761990652
85.77628919636271 39.12405204539719
56.5540480750691 74.78130233881356
23.41503317794887 31.75865451592984
63.14956780189245 64.31334474611781
57.33466695006722 40.70571310168967
8.891680354846725 45.69143495749837
6.306559747600872 27.35673126727425
20.9792161444018 29.55230726593807
67.33702792625732 18.9213691411002
29.06722199118676 96.16690145405396
71.77606668160406 65.81577530656952
23.43657198116087 95.48548584108059
70.3269560348884 96.17402984275068
83.61946819973809 72.92766074409609
60.43160768964291 38.49382205510518
57.43733084924509 60.11479287584416
0.2572416213075115 93.12449009593803
66.59410706805664 70.74355138352743
23.58240295323713 68.85584314444247
13.61738872715468 89.57484784646608
21.56878309212553 80.46798474032717
77.85268061370455 23.98808320728793
26.393111258027 91.8514706968603
98.8949582589959 6.180299126727095
32.36766551588112 4.60722269721596
66.3193625234786 41.79035930712913
66.25036120412281 79.65484351948059
64.5811110222978 46.88352672489376
44.23690195389776 76.20565108656498
26.98862905997212 41.09453113553963
44.65821268464581 99.11663378555703
53.16966324321081 32.93051589090701
15.00135404173967 65.89964574184641
57.64455163695857 86.67600227909945
54.4271477299277 7.947586715917128
71.87936189996611 13.04159154440997
48.15067252451036 65.17116702185092
14.09917238547694 92.48714348543521
77.19337521838898 52.82267220590695
26.35543439916855 81.20953682138256
74.23266512388035 49.93589504737865
82.81859572808831 75.45648611353097
55.75629717412264 38.05770388903995
80.61411496605237 27.74579302716923
98.38633672561186 98.83097054458806
97.22557919426592 49.26944170218284
31.66586397591202 28.45637333801688
55.04725904649738 77.05475946253758
31.34815489473179 32.81147000156204
55.23046397002867 96.40883796386534
15.73598246215279 73.22525589869902
91.3022555834908 13.42924737756048
61.81957384518412 88.78851211437704
20.01689907763559 74.92116242448793
41.4544124255712 19.02531811895156
44.45261934988966 10.84569306340499
51.33235165351891 4.375207622379327
57.1595181912721 58.26598399147884
27.25370379510717 22.46610218642826
80.37698566850221 99.87645727042531
50.31771913699435 4.756896706241774
64.99131594173306 12.67577646847084
75.79841122456122 20.98297408412632
71.22357292447778 24.95120539098319
72.81784244964051 86.74775490404073
63.0101960672058 21.38621310487744
11.75623327141636 2.549980850617421
91.89267070497235 39.80588506539532
8.229702644243066 25.62964849985227
21.87414105492813 10.24660003561113
25.99644937673481 40.72218693918191
26.44147082090955 37.79268559884567
24.43508896585471 11.51858601362868
4.360524963392988 38.78679012948921
38.65221686479318 55.96787517873508
80.77133191909799 29.57148315389297
37.87671223681201 9.112370173816892
17.02313058852691 7.256291191038927
8.281536996746841 6.975713195744651
49.81369652453108 31.0509659717508
73.67278309724583 63.66355194914068
55.5267636456738 84.29034190458735
2.636865109911604 31.6029194011495
58.88756431540201 76.70700842882707
52.93383177313891 86.57158489312249
70.17876548988242 39.80643551725966
53.34302041331298 42.8880405477838
8.023409061998622 78.0428752430773
89.53986754459237 41.99943253353639
69.73663346452055 0.6928130092312894
25.55987943310348 78.36751223008973
94.50994458648373 60.97130382283827
44.37485149742304 41.38667031322154
48.552430163729 36.32012606877745
30.42106727571544 32.52751862670832
91.36265129166624 33.7981544086779
12.61209488969326 98.80941795797257
36.49225262638481 6.72246767973057
60.33289311319288 18.48726031903319
85.7490898281394 84.91184836746056
64.94321768299717 93.59368891404526
16.93284042429744 0.6370425267828942
30.45316650287394 66.79351715578986
45.17895338110645 97.03220673730134
94.48554574441927 98.3826840592277
97.90871158939326 99.78254216447414
78.78790421152176 38.76341721526389
68.23255715435737 95.62827881068179
42.64921868999902 14.40062514462772
32.94941251089882 96.11696632716563
23.59131964406752 12.26784441947469
24.00923486726408 51.01678400471386
98.83377939198867 27.71492332466607
55.57267952645351 11.11266149678388
53.40635834909808 54.38533915194334
40.19614477001662 7.651239130142407
22.14435297394833 85.72203805181184
48.25893967282548 91.13101107907973
17.18476122112826 5.21182927897638
82.66826287377086 9.637072126771027
97.89851826887863 65.54400375198783
76.23490487232652 41.4047989617057
95.01215375658914 90.72343809850084
58.37780863835167 56.85170638692082
77.1256507049105 74.18389631127225
28.05422041047492 46.97838167273711
58.46306671699526 16.27263434204785
26.46620925445573 14.64448803784945
99.48161311011701 98.78012111888935
69.62745644025171 18.21631767428304
32.12105467370469 86.48738131968354
46.34332133854122 43.41032175753735
94.12366522543431 41.56547223883999
39.21278703821636 2.871460965809842
22.80349692796835 43.58774865043116
72.49073263480349 69.85789222822764
33.28585628313961 44.33489807487996
24.51658206459529 78.43013157504551
70.9447560270532 98.21006734750951
91.27738043878671 9.759942099973362
28.86715485241182 81.98471015242633
37.73466699495851 65.02134117104778
11.70468160082023 65.82809946824139
82.13474482657955 26.52289592705817
5.628283810312911 89.21357654220859
97.13368819701084 42.79198418023233
50.74310271870731 72.2076006824725
67.7586288964483 97.453855552093
9.338437164727475 61.60181494046516
2.540358840862406 27.1074079889948
70.72433985819916 94.46302879198022
85.60370502605801 12.39534922557469
10.97606767482941 58.26255531250603
87.04065793302588 74.7160952530605
78.51945450423332 49.55087345070763
28.80805316260159 83.97132254739032
94.24975480960104 99.54896502130352
86.34298948263421 75.52188973124527
94.91910396354045 85.84217834143226
6.743706190555001 4.564631570539988
57.31394624566911 98.48420387725247
60.62034947453684 35.60754427144061
11.82533769076785 33.31133445198933
51.11901539857602 33.57618885255992
12.41875649481191 76.63145605575546
79.4426918237305 81.77170420149211
67.52916321914614 2.290340943869839
56.31384603709341 40.71453256769892
42.88208922964147 3.760554275350625
10.73489702392644 46.24819844834304
17.54675671722299 63.12235149563581
0.8624995641962592 94.06359270991912
20.46420935015667 16.20021551475708
82.38110098543314 89.01375599392051
49.47535135290595 94.67663179146815
73.05411301483096 45.48393777958987
15.1786402581607 6.166055326605809
3.576807884943982 84.21033546853018
32.90681046955078 27.16120836049711
6.352006211124622 13.55670019648779
41.66175005234126 79.1159636104917
86.83002949151627 27.26626069262051
74.46138048193022 60.03881960277984
38.68250399445501 79.23981733844414
17.5636441847581 89.35998069497178
19.99621180204045 27.45956708712937
79.27488356961071 26.0881301287323
59.37728657300574 98.26613731468461
87.15747501707169 32.14880865426134
25.24357312839057 5.70670648183119
79.67865202607138 65.01791807002614
34.3057820308962 93.86470848596025
70.44866637842686 11.70317271678837
52.04685254191444 55.68458487244523
61.52519388653416 11.01155828322452
28.77312116131976 20.00909295937707
70.69371429208441 53.03911071474657
75.24775550679763 82.32378253019742
92.10640489756565 69.01146479008594
4.102133748966971 97.62030303868258
29.56604655597716 84.62956124266012
39.02215019591985 46.24467655444677
27.94037299484514 20.70267788967358
49.6322473316861 43.78817557640931
61.21631294210358 98.12947995205505
66.26896095606186 32.33248758294483
84.23596247829937 24.44056436831048
35.58654825360969 73.33770529031858
47.70622423194909 21.83185589994011
73.36547500240789 73.93023934368364
61.78521395127213 63.09932619974866
88.6904076581213 63.30020880575531
64.20828766281032 80.04420504504964
52.74126340759801 66.04223186399753
79.86021862371494 34.54034208539309
6.200030955177205 60.6427456937132
31.19199580161298 11.15785323202293
49.41145273493809 61.04444751140679
54.62008850877493 10.68786435564511
82.24585577623721 85.08830650923805
98.04308226753267 45.5428653094511
78.00486613745161 10.60378319815167
38.63013856584808 58.73899695090567
26.76598492630646 28.69547212986398
0.4792709676003866 71.20214029271166
20.38950983152317 85.48014776354938
39.14572183177374 94.02180758521858
74.99023928751396 69.42037121400537
42.46585352965928 37.19765052151829
21.37064941953374 22.74899462800868
13.19912683765646 6.997629606026065
50.72638345643018 47.59986444095175
28.89196854814691 93.32179742241701
17.30137085563078 74.11550232413849
29.36825011846194 29.98988824185478
7.306195249307598 21.88403501967253
8.219254222132617 55.98610992808259
2.412147353515195 26.16805144837472
77.81211396520332 22.92623297821386
5.173086887760962 21.72918211926372
56.4970379402149 94.59321697188696
88.88859503126332 60.09537515046984
8.855446481229571 2.722161848900718
29.98576396642174 63.52022320109864
35.06220736952321 69.73834005600794
90.90801049806888 31.93739765425666
46.65211296423433 50.1594377812426
43.86290514370413 78.35883845801335
87.92950864344368 39.6147447597841
35.87587067962458 64.89866801005105
28.78641819629993 97.19937445515936
42.16417373214372 82.2679608375376
9.544938411442976 31.62081297781365
18.35336011870206 74.12518109562441
31.96914472317715 23.50474772781261
30.06701944166396 22.56277963145914
31.89074392735682 2.132410630197945
31.25506940557826 66.04710934283445
33.7588693655312 1.67244551148825
76.77809493724338 73.03445565420678
58.23293702095426 63.88917261863976
41.47914458650882 33.61229335839788
17.26317977152267 35.8926604068569
31.61660580300618 43.65300506110518
83.98791491163692 82.81472947513186
20.79174461184269 77.71785674621066
6.876238391274139 59.89547067557901
82.82400294765242 45.48747733842485
25.42049866809806 42.53848680716397
21.17522387922681 45.97061136575795
9.995305659843055 41.7700204677429
50.5133280844829 49.45768281998087
41.55032721338247 64.85878954919195
5.700809112019478 54.46388511838344
71.89006497920684 68.01972948429234
41.10958745101977 20.91892910683421
81.54396799039547 23.65752800915041
45.79811392907544 24.39254633550937
24.9943309916586 45.39484729816319
15.16313668558611 59.94632157777703
21.69826774558074 75.74110344656641
31.75021568048685 78.32814418743139
90.80771620604989 90.55673859476077
23.32175181054528 65.16817109055403
35.97732330961853 85.95463976754857
34.8674335047312 92.42416614542495
28.62941247805895 17.8392370487532
5.806249921888549 81.15174355454323
53.68404310215942 10.04254613566302
84.73384115145925 48.78817362286355
38.83938624940471 69.68647088326821
93.53428145662993 98.79116620960592
94.86624243763053 3.61941482525153
28.0986258846628 21.7933358376515
77.6116398068252 50.09767565596676
72.52870481407062 78.82133216137763
55.60405564605267 20.76987785163199
23.55153537213006 98.36864495995343
24.59284961015737 26.35337688317003
86.61893416257354 46.91887479843096
14.79580983842366 57.83069526842809
62.85800452336502 84.99804602616139
64.3135042492091 34.835942173855
18.3257996385034 44.5063363146344
87.82905754868767 0.3094182557646646
62.1845589271305 4.15216124211146
2.525695009422831 9.445132885397683
97.27028855820311 63.48676782978537
50.06497972012241 98.44362235444736
55.67831197731208 14.51826973995098
0.660981323998554 69.0619440464185
68.42712238541586 37.11728889579729
39.63089728084383 9.735137933836524
51.48540533671432 93.79781078822172
19.38751002504055 74.03049548389855
77.04599938580904 25.77579433239104
17.46200165838096 47.58136902936117
64.08246521552431 15.32765389000192
22.97519162545429 10.14157468634005
0.8147428272502006 72.21314699947048
7.643018689575239 20.04103965373909
98.62823806341095 94.24268148938528
56.14876247102028 90.28146274552576
43.67446810886495 29.11935846733672
38.94546003390358 86.18988820878873
81.44567594847649 88.30208731647623
11.21115836043515 37.13152828736706
26.57815102976665 48.83122533326647
94.46062885221751 23.97413092367921
68.17390593402924 48.27285867887447
25.94193125655447 96.86442311446568
28.66782036517107 88.6282809244187
17.72422463399493 73.23627346123706
42.5521405795134 67.44971451858906
71.0894686577961 19.73465418961543
72.90818700379717 77.82604996301286
94.29260444623279 7.52322685682217
70.41485921190412 71.59441955813786
35.32700045428469 82.93575652080646
0.2876164318498503 51.79887072122028
72.28384306942624 52.13780456522061
96.41136955386447 84.16219270914557
78.09989917846458 11.54665374740182
21.05552101041919 50.12364681813302
21.80908471639328 82.88700995658812
50.27613059381646 95.34934455930939
25.35323189715452 83.19725896382293
1.177925619762354 49.87194125637856
50.88687068112294 13.90580332125481
6.011769269441428 2.779595655471061
78.38858425152496 81.94752329667897
44.31835807591268 70.91175646581578
18.14588081802434 4.628766052614941
40.38293901339035 12.45792620456608
94.35454107392489 20.10419833042485
64.80821372625655 31.14475530585998
15.83969851363757 38.28889991673977
22.71310932563832 94.68472992350945
22.3017047615582 76.64527500080744
76.50809489112362 58.22480912918876
49.95829678724233 77.31359038736731
97.58541009660766 64.50688223190326
97.37065749297554 92.47319710841468
97.05618781208506 86.21659479133434
50.44486126316708 41.77347003711569
87.92134407200258 68.01233207367252
31.00100657904492 42.6667354568685
52.38760475201278 32.18923356636409
74.35064191896262 28.64215853529829
48.83040726421029 8.511024978707564
54.26992938335853 36.51451075646795
40.96255568750074 15.20898056455448
22.50965810712834 32.05230507428709
25.32259533556629 47.46933342318204
79.10400478794817 55.36195640249
80.31446737009642 48.41563659901715
57.8833110632374 90.39489173920839
47.76972506372068 75.63650799638053
87.42271721634344 20.8993317505922
36.89540793278876 70.80302016426826
70.48152523487256 76.25343242112343
99.98772067314 76.976091765717
40.82594052467459 56.44545712371187
50.21194404576711 44.72415852998501
76.39475917410984 34.04680515055686
14.83083801172267 48.73581901764305
51.27360172878677 54.94046576723128
97.31838813992893 60.71979093870799
64.81839040963088 71.39793328408453
33.43870826487715 55.87369377098152
92.49890786761146 19.87560754492795
72.17935227517715 2.266170644795859
23.36624269847934 2.281032655056015
13.44946138989583 17.04715026255104
37.79691930141917 52.86185203618261
22.98126512643528 55.81235180930226
53.22728243922532 58.22145931582934
61.14591726388317 48.19461019092522
4.343552004564758 87.43515140878348
12.75387688337693 94.89717013829636
78.50684288528777 12.41211277123225
9.889329393990979 85.58377134477735
31.59103739741771 20.16220741252013
29.55570529835185 97.98638283813192
69.17486782147024 50.19855501543405
65.92136459740671 49.92261185961442
97.69752027116802 48.34273302108705
4.349319217016271 68.65020207371043
71.55408021235935 4.08838180381158
41.03991238491533 31.7963901441016
40.61597278576596 72.86203697065851
68.96112603713267 9.975192268119027
97.55805699722116 52.89539758058234
58.64212085085295 6.088870936701462
92.85899316456369 22.59679336301554
21.81877334360454 43.19446967574162
75.5991157158042 67.60096121300225
84.43891377695107 88.34209756062599
42.56881333061582 72.82420639650906
28.07555428419538 27.37565231309169
29.80846710129841 35.1451869385694
86.69382447566069 28.27839455051205
30.96621489891848 31.65450792985103
74.21253569372037 70.1594450677451
3.503999428675675 26.62240482946486
69.11313264623386 68.58113282924292
50.03970562249563 84.87669769208959
83.95097579697924 29.02189472058112
13.85688774293894 71.1293208349842
8.312608573058078 29.8496252329011
10.59686790582124 93.78741004032432
36.50418588872009 41.17315205218402
62.02313365163401 17.74838560446696
13.99376726825351 49.43852706133259
90.33814632565735 30.11951570589332
58.07830869625899 31.95628749538699
49.53903707274565 40.94028397337496
24.21142662667733 81.31821552317744
96.17921411103565 29.65872626427544
86.20230628643596 58.21108510138338
37.09426677283718 80.69473190718344
38.34131093752241 34.41556107229408
54.64423953786385 92.66405104821517
82.26237857024988 71.59068692199635
51.95885475670987 84.95236901597782
73.10119560911086 23.90224020363985
30.17394396578138 59.49385044245825
59.31724433280682 88.19074601112806
81.84585988285296 29.40584319377452
72.8187255607767 43.24419223605171
86.32993939761219 94.59372397547358
93.85693891544621 8.523759360111246
22.78255360103622 29.93317896571162
52.78704885461962 14.97651125970909
39.20917917718017 28.35832651262801
37.00261886255461 22.16762330771461
7.877964197251575 14.66452979743373
19.07266911608873 72.18359441851106
51.46579775923741 73.02130123985151
93.860762305764 22.2339853477558
97.7822679897356 79.46509964575871
78.55746851625169 88.83070388860401
85.53619899621137 3.347656944930873
94.4381703616029 76.21912206109802
92.99086181769498 90.62940793059011
39.49562904749067 12.94758802341393
95.15346394402377 13.75383429572457
73.03335596829879 87.76064520469414
90.23824981704163 52.34383076848805
42.74197929239075 84.30664410296801
55.63192374196748 15.52353982170978
77.46294031719447 91.66432161357928
96.35416783308938 94.34523251016513
31.70789277312912 24.62942234041874
63.37952873803766 16.13333273899083
49.79621999449575 88.70086849563152
0.7154038418552703 62.50948450522706
3.554841158977373 36.11416482038401
73.87276952106396 8.737012392911534
92.04513719249029 17.23835696657858
98.95692628596588 65.79287274397707
76.62344405345598 20.51087252794429
68.11217249285713 29.66670073958069
14.15084000041111 50.46375291799703
80.54118202719529 87.57436395022252
54.42997628906311 31.53658046292941
6.305131286942619 36.69670525298059
87.21935306984417 87.38325832169642
42.66523387484194 69.62830539668447
25.20280718357139 41.43703692758603
45.8504668643707 8.392336668598517
2.258467708353057 89.40852540042103
7.443318693039267 46.98219550744083
98.65020199994731 96.1917341859268
93.75239176533158 30.80742399411188
72.72456265896489 83.52958634362808
27.60993161672406 39.28642385160465
15.44060595859483 14.34910350816837
55.09978336773415 80.5743233200032
58.17515562269865 28.60785230574229
86.07607141513874 90.6201121216647
47.03639843513548 51.11739742336166
7.131967881722203 88.07630193054615
7.185372456069891 34.7219678409203
57.24758827083574 18.01087326638949
10.92906409315423 80.3551191696627
93.35473411083872 93.70691996211045
11.8201189884549 47.83544592705875
69.20158259102809 35.09704976603
43.90230537401459 57.23114351985154
35.12028404792249 57.21166707832433
56.70330431045108 44.65896900407656
31.54223128141203 56.74664834292278
24.58541438922817 34.29958798109165
62.71209678082427 70.96078363901938
15.81890046687788 72.21004248709053
81.11755823013617 46.72918134196951
76.10150285190663 3.733035450591714
12.87347576376503 88.73376607873385
82.13201057116413 63.0322189665113
98.62633331889899 15.89270370213065
96.17863331532058 0.806964995893995
88.99957638045144 32.5821431082251
58.47594438911638 11.63874077127501
89.34733449174664 14.0124750209542
34.35651404837161 80.08963096814301
43.50483049588793 80.42181005639775
70.52624100685934 8.879964553289735
65.34531828036272 52.66708444379292
41.69120737018378 40.28879837158824
78.54713685366656 87.73942724905328
7.568361603423688 82.33501263380823
24.70904868027594 38.19701073637612
3.294699584403581 56.16687253151142
21.74030994232551 19.89342693765816
28.51239876494984 74.75076408703302
90.69374677027157 98.00413701909159
48.49166288775326 95.06021180132227
90.42683236160281 14.1348391383789
56.18873905460314 24.31298212396317
4.707154050520123 20.75221023379496
92.86774394182852 31.28736916115306
20.90050010835306 15.193119301633
27.86409155127515 56.21724565850689
32.25292670296612 44.422789499773
33.6135671005237 34.57449249006993
64.74862050496536 66.53890347712449
64.38003614681774 3.0104162786473
72.4192374079125 99.40533157240188
17.69801856269038 84.22994257526697
75.66734659518511 6.597532400531144
30.62905145509399 19.74137875242032
47.12735017053652 44.81333737737658
6.744733951704124 72.90490769293703
41.33038054338536 51.88721921236928
2.31259483749495 34.4271029345411
76.55050470481159 94.97778285609063
71.29606404180312 26.05897857530224
18.69711672918473 62.90440772659982
34.37216774347204 82.35439090640614
20.50031218376657 52.85691801103316
83.36244781340632 58.62378409967486
4.582816808370041 22.64982742015696
14.38624008157684 32.17367292471491
37.91402401618983 83.80489736171688
23.85128365554103 9.640022061017484
0.6350492652406096 0.5629972597586144
60.92439018901264 28.77771055361537
72.70806182508169 0.4127950039830853
78.86015412564171 34.80013196244275
90.81956313908876 43.19304385884267
91.33136520495172 52.28914838746541
17.33248415468555 14.6098492867784
79.66597091914325 94.01369144680037
78.0339265168669 31.87519666969747
34.04049688001782 49.79928942070185
86.11929657844328 36.91630311837847
25.92010109569813 62.3445961170305
86.11475148288355 43.15373838577811
97.78551988857666 85.49151311150617
65.99058353820968 12.48302996970515
88.22555546753314 87.67038478521184
16.80742682695162 12.62523796676135
54.94227331201326 71.29889022016908
92.12938315050046 40.83049013573832
61.65398150671613 33.72756674302196
61.34407312326841 51.05910411318305
64.46301693608852 65.49315609596088
21.3651979284413 14.16880715392867
88.0216302153911 79.71562792826089
29.52822051559714 57.57356953185831
17.94181392039618 62.26795611983961
0.6498374036204185 10.57935105507821
21.26075010661604 12.30340020026663
49.99503886873124 52.32844231542627
79.39537428276202 52.35196949192293
53.36964211649375 40.83129689253332
44.47860343583792 80.09225559395041
0.9239645780136135 42.40182131288347
45.78494714515401 12.18741628012952
55.53740972364032 13.43838901905344
71.97162346455703 75.10184244541406
93.06421081831701 3.113936743701488
23.98688749200885 0.2154215236612906
18.45813609871765 76.0146321856829
32.62707849808763 78.89676844610108
88.16567813422095 34.53777733102127
26.41709300965101 16.25143406276634
26.82291066765234 93.73970684997174
34.32727945619711 68.16300103607624
55.44496576681013 99.20892967287405
12.56029792895295 29.50474957423324
51.81837816087878 77.79513254877082
86.71423150371677 45.12348061033188
28.97155482195054 52.78154846565032
82.82845320397089 4.451665666816976
11.43541620392336 82.12444875456909
60.93936340955636 88.50222537784767
73.93851778224935 72.99207672014737
83.41336500307244 8.641614138086439
42.17788373283483 66.52016784042581
61.39670916790571 72.63101692436129
25.14449908558611 46.42502790839939
18.23548830795822 43.39576890196469
23.31508677534589 24.72943302192247
24.86532039144646 39.28927459589762
83.75309253589748 38.7311255442639
79.58335690839564 8.366651069706259
55.81225846700521 82.2004251549012
0.6631757022917802 59.0755983325131
55.7739390723008 92.46988769352619
75.37554467564379 30.23576826876048
34.22753718692303 84.575880954159
66.20310115877035 26.56825185811922
22.40200939667885 88.931160403208
79.05675509925872 37.70857209115901
56.97890885542959 25.09176350169223
89.7607205849677 27.21229783549009
39.77072448482755 56.16486999021438
19.1565761778986 93.60750474361232
34.7075099288982 23.75905006975922
56.64423278767236 46.56044082053361
82.6775278662878 3.373576386562716
42.62331206455124 79.66855787818243
26.57533557721069 9.209728448303769
92.50905400747521 28.43660266239137
46.42660082746823 73.13658493082796
33.50299808963695 97.86586555044661
84.03002056095431 15.82505109777894
10.46213053966919 63.19051243793332
87.14279359560466 64.69106023885072
33.89329109896848 0.6375750111365392
63.47769666137952 18.87767337806473
25.83546402054789 39.64024490025545
14.89815121396875 22.78588351469007
49.16188849905584 44.74996245203538
61.41814377715777 1.151582603209868
10.77628771002007 26.82353020285829
56.3904332241179 11.64200178583254
54.68759143018785 14.99351273081228
40.26448969045587 88.68500978422344
65.74861900241568 62.85612773783189
56.51866867104133 27.14266063545624
24.35218860866483 69.71507013844034
12.29330182390543 93.3800539634847
15.02534653325992 49.77751651079323
78.37633749544291 32.86974668359954
28.32275454830036 30.21750914500545
95.82935669201142 36.58285619672667
9.583315699312855 42.69427398365407
20.68405992264035 37.41430930906685
80.26965624773578 25.95331898559138
29.64445544677826 94.10449832330976
45.90416684565626 46.43551512214775
98.13083227292627 69.44790094539373
44.07790167740474 77.29584087186534
14.95823905541972 58.890543589773
2.753809159376496 16.92323054404934
97.08024476176817 69.17526519149428
44.21005704891102 23.39554980368175
62.25679394713787 98.57731562191239
48.47032862945836 64.13700400762662
88.8767282203361 24.32734526003179
34.22324386781918 46.95546739958915
45.72144165239813 57.10922047483004
69.68994530723384 81.11223377073209
39.61946540467883 73.45777284398147
56.72047943198756 78.79173331233558
13.27067206437836 51.13602366761007
1.626675002068806 88.50405908020771
83.48410345334403 87.67514027611064
58.80012246945109 78.63489974836419
2.660221384984104 12.59120226660807
99.49094269803325 61.00121691773709
39.50141761265753 10.78958204124905
12.56899102669271 95.98646655805855
69.04015420088854 65.24542359994169
6.713746203378832 16.38294272024948
70.95670677679274 67.53371808467062
9.012655910121788 67.68493544294142
40.67231391517811 83.81260562850423
41.39950671087963 10.14687770011575
18.4224532124856 28.36427221359326
39.41235705424474 6.903590699959036
98.16079163696214 77.54152717793777
91.64909479465848 27.7035870367104
51.68905752769498 66.27962189966098
30.63592024063918 82.07295074778776
64.11113098395957 37.68827419688594
66.71884398800583 93.15918430639223
10.45622234249285 40.84722738322159
13.28720104194876 96.76426854146924
53.99592740409192 6.034806418460168
90.80675787031447 12.47838246687146
88.7847448472909 33.63861007912549
73.29330888546281 76.83063686786997
17.62801241606113 23.67873844967779
50.9224613381692 17.12072613106812
2.545082225367519 20.61118988935011
31.18457297560173 58.95090122145598
65.58853900036287 22.65308866802865
94.18919922735051 78.04765860667668
81.14281299599475 99.06503773484
57.82090093665776 35.85490116637182
70.26357083150768 88.08950401331043
69.87428320011962 62.53372011322564
28.07124095742772 31.23706597694885
90.8996342385725 71.64540815817797
7.002969846402625 2.413813710409954
63.89226473909078 12.57369308426528
51.73769187944995 97.90526075792972
15.0158374660221 97.28974485392237
72.45886824552609 81.67364786532794
54.49192544548303 88.91446599580183
49.02056068375651 42.91036337607784
27.64746529417317 78.23908484215521
90.38984590339838 54.20894828299581
56.24233855613156 17.79074904389421
9.726877302465711 20.21886576894964
16.27843384331638 9.764972584148786
11.81961469064864 68.07505727630077
37.03950834838977 8.398617472091489
20.38741566304093 47.49352105542732
24.14745387583498 32.46833265664127
38.78629836915552 0.02859403552539843
21.84474337112521 21.80669446768314
71.80375489770482 43.42184373384454
46.92632601170665 8.481629813593727
27.53993565439845 76.41142768517621
54.81149536687036 78.04589070633894
24.92476826961873 58.67076303754351
61.20837531516937 56.34661895219217
13.65877586452378 55.29780354418912
61.08951629545895 8.852501320395971
55.72204029402246 59.53600484124603
11.59895167792044 53.45162740308804
89.00038611189177 50.5515051368862
75.21746481171895 41.68081726991248
54.31512473198693 41.19455313391827
94.48871316038939 44.76429652117979
63.89152912255511 63.47898836238619
65.74692130460224 14.8347534903787
20.85382000851045 42.72262608048628
93.99793220390632 65.58992611463736
68.496545126329 15.71192042348431
17.28239381436945 46.52317693876427
22.2117368067071 17.04763823746704
75.44048715023516 31.31526294765696
47.06983929518768 70.99881047759642
14.7642797898801 75.0691446235566
94.31126723303109 54.84119684884693
95.61624485742539 91.66273418555936
25.61568858710022 4.701804328829065
5.10998710302395 63.85683455038532
56.06047505491566 76.85417530618966
23.97801640918177 21.70961862634993
81.22627597511367 54.48790558136884
55.03707882310406 45.59143973253586
36.41832910427893 46.69098455004046
11.24440846078328 83.18827080080544
29.61003523535899 5.502579056122217
74.86073348470171 7.250844532405995
57.22445269040502 8.629475030738567
27.85295882081151 93.53208957518675
57.8596250196148 1.860849144888697
51.83354125606428 74.89392082155659
82.7328493544729 97.57702617028306
48.78420787887562 63.10441771397576
75.32488642194451 29.14494388727762
55.227363645955 28.45135125472603
19.6753496634878 21.812077215562
14.8696451245472 71.60108329352468
54.46320892973949 54.0862837304598
73.94645957680916 13.46650317065704
3.511793149081315 9.86374243507988
83.62663708723663 31.94119332220179
26.99037256992755 75.41475966458016
21.09914034642193 38.44362406642412
11.01961864248152 70.82405929460703
70.0068143839728 95.18038760919535
89.93589421289815 55.18485058252834
62.60662514457652 49.46175423220956
74.10597998909546 10.52135651879161
95.09391522713385 57.4500738742729
59.60005946498009 59.83787180437243
88.57050795202905 37.91944813261885
62.67453292996954 44.64621420774441
42.06599536095538 51.15620768197846
29.06676557897186 53.84051635483775
26.40534255495175 85.06021962441869
86.21314579873629 59.29706448697556
12.00603366756117 58.73193727250158
81.08374239819666 11.91301169113106
21.38329319636942 51.02803282597632
45.2120141880029 80.81836127148483
48.97639245026134 1.082316859804233
5.08614273053566 65.87169563159739
57.34239278384993 13.32705080804593
11.0468534109568 74.03124733669446
75.75511124784855 72.59969317721649
0.108754663533751 58.1477340923267
14.48273932205954 86.4191151499397
87.65942447071484 7.248471385536095
72.09178054386061 16.53071942403201
78.88144500186891 97.26759756006743
28.59461826323319 39.66778992874062
31.49821899304123 19.08683785121372
58.29166008841263 32.9803414541685
42.45080888994523 91.98362401418204
6.811916758925122 91.7468903806804
28.13229132061096 89.6318929461922
4.470515896203604 84.71182554552364
80.08383407320912 11.60373611307259
25.83106448154724 50.62374094113852
11.72578517952855 17.81648976794101
25.98608657381114 35.51574857297305
18.89883368222591 97.39726486911181
81.42142087745309 30.41684967850574
63.33289072250969 43.81727039244635
66.15306412839794 72.58986536700424
53.55555722757206 57.18497303852877
29.8466169942675 52.18785180614963
17.89535103099131 49.79561941340273
58.36925647948397 74.77310686368652
9.525054585539703 21.21572830758247
1.888986882932185 27.89710583460425
59.81217107595659 36.41909212517028
87.85662528635059 18.80847802556494
86.62363463126866 12.87809968905042
2.908667053259669 76.73785613425582
98.8591541187609 97.89403287101189
59.34296339598458 53.0944372965477
24.2953201808088 8.747290881274042
42.39929122350004 0.9066599914609781
25.24972368199744 53.48449455445698
48.99937951587633 13.95577832127448
71.50968128186129 38.75807867390765
12.77114278140649 1.985127359258465
29.92070797697211 21.50554499758676
35.0177401717499 52.45479250081159
99.04634985164012 1.532253934414399
97.82898026303168 27.2968691078092
24.90080004706954 86.09265284604152
84.06555659187082 51.76856043981303
7.584164960939145 75.95493413300265
80.55476601043326 32.46156677961223
92.08825453492175 37.09110988758083
29.12900454974757 42.87331433302147
5.919390902447212 28.30777909899806
19.05077600640646 55.90484233559853
98.98387476588674 99.71768710435704
92.07769331100948 55.01270989570886
85.05637175336967 37.25816896557168
94.54082041961122 93.58659623133936
53.28447838360957 3.212224979528839
69.08069425618582 98.75210070962179
71.3418680395191 93.7500241625311
49.27179779077425 51.41868383090311
66.78351397744896 42.68476785551057
5.1318333280331 94.04713965324208
75.49085493505531 60.2986559935665
66.90686637315423 63.06624598231336
89.76797324368913 44.87878334436168
59.39177468219835 91.19532407257648
86.21854408551692 18.5601734235374
0.7995074217280116 29.2689392129451
95.97799654532177 47.52877267292813
75.86622485406157 2.613917525390044
62.93094280929819 69.07449415142638
11.37096458930748 5.71272965159835
22.88499641025374 15.02103326141465
32.39003835300078 84.3604785316884
32.8546943432282 43.36054364713971
43.17793259905825 57.96180440000564
47.07524716941907 92.51792319984507
31.32902021738098 46.46777239711202
43.40500197453633 0.5410366364786285
24.27938232136289 16.15677938645139
68.80149034561754 44.58427290487509
31.12323830966463 15.7693162073165
64.70888443451405 20.53859362981593
65.14946250473555 21.58884402252437
62.46059734488462 94.74072541508681
14.0046031512766 45.64252224674481
17.17981062943065 85.07825301894199
22.08903789356241 50.26937330152658
99.02350514617649 18.7942741324858
34.97074966414723 70.78884108860692
30.91457429204661 87.95137514634338
11.45205342105994 21.36636207637477
4.899176729384503 33.14325193999267
73.98825844668997 89.31553565478117
60.18957889975095 29.65522027159709
26.12961738594466 72.27607768710429
35.75961233009139 11.97950086321603
50.68131271596251 43.74147586934494
19.24790539718311 59.95042063890407
44.90859236455018 31.65631580865927
29.57234672385324 50.03021566062959
5.44395009192341 18.05831569430908
50.90437313346676 92.12531589486427
90.96824674488941 6.15178551351046
0.7250485606097072 9.583588692692031
19.51842268602093 18.13344519608971
66.42531833188475 39.22434222836633
46.75255947786336 69.76435660122962
69.27354179389219 16.43930592383671
87.68272601079909 53.4221501971132
19.51810339216384 84.76781516853791
79.57027702473756 15.4725530018463
10.03691927992923 97.4270682385925
55.46831205957896 27.42324806621026
60.47156189863536 0.7741110219807416
92.16782373552066 80.51047372818395
21.17866828230909 65.29288220466294
77.56399013860458 18.01400229149434
71.82001608795753 40.58446199320621
44.29525695747852 55.50061787618291
80.86823405831223 80.56473939816959
5.500586447298453 75.49490857801038
19.29172986201593 5.042693473419279
10.8789884670404 28.67081207978183
13.29671498338058 99.70840365558156
72.73585829734496 97.70125293818218
38.73457711458406 74.13405020941272
33.25602808702784 85.00014787605956
22.46883385122316 11.0738194539755
62.18777077468832 13.09937797454234
49.84237677860034 34.95591990237384
71.16231479688818 39.74459751474524
91.33850504974414 34.89365937270249
19.07973211730793 30.53094006977099
94.31677875667185 66.62612162685672
94.26640149634302 46.61011539136663
77.5666501745616 68.26685368034678
24.80124793941955 44.33253535812764
40.89139655735604 45.93004636989216
42.5331729818398 44.52043172817778
62.86089159274589 92.95880949831528
0.002295532988989561 56.31704469908356
50.93039283288111 1.441941484996824
14.52536685472717 54.60814164580189
92.92207158418942 62.43872807956666
51.78943256949511 11.24790677782592
38.87290303009306 36.27520206391484
47.13366402957578 89.16932984024621
49.11638053798907 55.41744417959607
84.45945309362553 1.973016460537652
95.86530863146406 62.25671818261593
50.67735473630142 26.70034559314688
67.34219933949008 37.26344386915714
29.08437314061739 87.67888070404646
85.60013480851275 20.64643077805369
57.201874846207 3.723819789169398
10.05156832293254 73.6417374485935
80.12102560384334 67.12875698883809
21.70048581369773 18.00726731049015
4.32940734232686 17.95204255452434
4.932002829391038 57.39243845338931
86.34697050497311 13.8469320882778
51.84259883401949 20.88304479211237
67.78950574630939 30.6323025466159
98.13574151091588 43.27716419503414
45.73667056247129 26.15427625538179
48.50277539847744 90.18046662225294
5.946487340674846 64.33028202784017
38.31911578775356 31.50090510627828
42.87473554674009 59.7615515556804
10.1784496641873 79.67081969920532
71.64092871814883 14.83539571929793
8.203284527880118 69.37106489656084
9.303867987523347 87.67061899546823
25.15849400833756 72.48621694526798
86.51004669375681 41.27368882883764
83.18939378402614 54.43465243426191
90.61787427261017 27.97769191363772
96.41978008847795 44.59908309859216
90.70751917787874 51.39427374607733
3.115338309209153 70.04458678911942
19.25947061284155 33.37000832766672
27.43093641349383 43.27857637086871
48.44752717568338 99.1704990459656
36.66091349721797 60.61568586222386
88.71417679627575 38.91739545194852
19.48335724077897 2.083956091685191
69.84492769279015 12.62582852484901
87.89126894874082 85.54566628317839
91.56662169534677 73.74620698255846
24.27091640635963 85.14891292293673
99.34391247972636 96.95524915623692
18.64567058307845 48.96925210326829
3.40866628035951 61.78024601756321
14.2007429806393 6.568081538864476
98.12267960297204 20.54192623756891
10.60669565402408 4.031871373623643
72.55227401275748 47.39422164028515
5.739673713472893 72.79015560801999
30.90392319336203 27.6953340815917
23.41882623947676 14.09190123821631
87.81947045636083 33.66054127286338
27.09439591540234 47.15247959642793
68.96789036590886 83.12935882805276
19.50500182826768 80.79294425733151
73.10543021223087 39.194630372589
39.93308885429884 4.947533821833576
74.66217748706882 12.6137859364193
10.04007070362804 69.25250551824536
67.3866372105021 20.03685060507628
19.84774908260741 91.55191946010788
22.3002371485916 20.83477487028911
27.2906621456003 30.49409663928992
61.98733880129784 96.5239742513007
63.92185704873222 23.38537963987452
8.268089534668357 93.41433559699618
5.23982627053576 36.83154688047286
30.78281148297949 78.89016000774268
8.418204654572715 72.49472743471435
14.00490766699404 83.22372059547611
24.09324442789018 72.68036266462205
35.839673461642 9.830409296302175
54.29472976486812 89.96995083225509
65.33544725995168 50.80650734385981
82.37938639555296 36.03109080880116
14.81926584368674 72.5878151018352
76.71894375564101 8.144221902235047
87.92069228232866 15.8542131147265
91.35624279324237 15.64590340581625
18.98485846771755 58.93519011574568
64.50053328772678 0.2896117659120899
57.93661618278669 80.43939866962997
35.50489945067861 48.58199634933603
27.45768103080164 16.38721099190795
91.66249262657193 70.83574838591481
36.97531108382304 71.81825730462114
43.52915102034268 49.7131027357192
29.27274691772478 99.01343215437154
16.74372780772454 19.08510302179156
73.77248831983107 33.64753365861711
73.33611574556514 3.73624747570529
92.71326552229556 76.83200865235001
78.52069397173351 59.20331273511396
68.55928355977439 18.53081141608618
8.733611462318535 80.88723404063259
76.45579191619986 56.47963884677338
26.11540180663737 56.73789328185486
9.840582638935128 19.20509601775253
90.31230802195356 69.57053631336265
88.69447178846677 81.81386682039714
25.27766328592508 81.27079726468584
42.65524673874283 29.39205059084817
83.32832871461673 84.82842224738286
1.236076977195253 3.266561766522102
63.78693783664625 33.88804317658978
11.48750638215696 4.659474254532026
93.91538721180558 79.87463037629176
17.60594871442038 34.04465948630065
42.99694486997079 88.26539223378143
17.82915510573151 10.93679647031082
22.15367454301649 40.34704679654267
71.73654716950628 58.10944077437669
90.20085250337986 93.17231543340506
75.05961868968943 24.86145098372075
79.0331479626664 45.72199999713664
3.274834065005146 2.769536425425241
30.84022658095661 62.75733336648475
4.727893456229663 76.2522159538231
72.80229417531311 51.23199579719414
73.92577726435758 42.96837057909481
92.87053538347973 58.49613670532145
42.97211025462624 5.039679647445458
4.975719202795169 88.33544382718139
30.73700292110022 50.4301822913935
61.81323421330448 47.35459922180586
72.76285321570684 20.15069966541353
42.6785009433268 6.109746299284796
26.78106641344582 61.61537174750933
17.0721343075756 63.99959248978275
63.54079946103785 75.97190809449339
99.3005457816201 5.184367262905485
35.46458922142114 20.79952537164709
8.575946792026107 81.96253282218656
93.78721478361062 27.09072363062637
62.20874991152021 82.05919831452313
79.13260275590845 98.5781896738862
23.91150688771413 38.9620029641727
59.05339802344861 20.24125225719095
25.8763408140907 73.38414066155065
99.4202347942811 81.38075394520122
46.48883396560456 68.76463278830131
78.85243137815519 73.41206310081108
64.23201536490987 67.4170674521185
48.22551867621193 68.03324518272601
98.65736345396293 25.60331153065148
65.40874804399465 11.59981732421079
75.32571958798849 50.0488867912379
2.820880363828719 79.43128546392049
79.20193420010317 14.43169027571638
63.76709690901652 17.17504864679969
22.81253775852182 97.56156977987622
69.87531432635035 61.43905361224373
75.37403730096476 47.19407398631401
51.84172700325293 17.66411580107415
68.23990187968691 7.445901156382932
46.44239580605579 36.95686810506151
4.733386773408134 14.40266911967424
81.70890765390169 12.72903101878168
3.224791767638337 17.86447186426941
8.73791286055155 53.24839551576481
12.32875118107093 90.75427559795935
27.94154340499815 67.9429005124757
64.60448147964479 88.72268887225843
62.86670005285949 23.26141805471671
33.40475010872709 4.607867159220985
10.18079349036737 59.94517241657615
61.78307471539143 60.17786552961293
18.42301128784348 60.65846237432847
80.8850208197246 42.16676494819655
81.24836952964588 79.54090250735428
6.371631864899416 78.62915494087959
96.42732031481185 19.62721293622567
29.68480963768998 25.2365033536409
59.81329142195765 80.07835311940559
44.14717006194222 7.859828816363827
76.76025863842341 53.72782967131703
9.675731670916218 26.86004502815077
72.93869213939563 1.500318500010345
14.42396730838733 61.34857838096011
82.43101732287067 8.488697940498412
7.383139288526551 11.77957437752232
88.32503050086869 83.70082147196977
25.72838305147643 80.29350659105114
8.243593509722377 23.78888991713026
65.25113942803297 0.986062353888546
81.73388140666302 45.06274247785633
84.47903002153912 94.26311362967749
24.03749103855089 33.40922383701081
74.71639123398128 86.58100163052625
94.59544271366347 89.55710357906429
56.91904834470466 50.04771407838391
79.91941931884882 92.96536737972606
92.82661591201213 32.40201183857732
37.75552653163583 26.79800728499296
25.42468554270059 23.01322869970018
6.467729599732175 99.54694048432749
87.30003113080322 89.24739333059874
6.706764306786893 22.75349743336508
46.98615844621055 31.00890416220432
79.51350542871553 78.8969272511639
28.7737310264419 90.4857589451604
33.19398350804378 26.12719785875491
27.69139367852796 44.33050168818874
17.33302056646592 30.18368892634928
84.08095656080063 77.07817235442072
36.91573828953133 74.63969918814824
51.19814437478534 81.01395640608506
39.66628916051835 49.46651424516325
95.54829872824119 61.24780457284407
3.631433495470574 95.00930628287017
44.45956240933987 74.00204036520593
57.60550744847533 94.78311258512095
2.094233303401726 47.96159162478886
95.23099216321457 94.40783566563331
67.54913311391583 24.8775495460373
23.02411646568884 72.78725661347258
89.26583171791115 69.32635468916023
73.61266399123103 62.59087669684254
63.01574537592332 31.92700372726053
41.49118412675678 49.03591172508941
7.720134459841204 48.68865438472088
6.185539618883852 67.44186876088177
81.68450763285927 3.021531451757901
9.366033121371643 29.73239104082455
38.18752595818354 28.6248150109649
26.59632464139951 25.79590791643037
69.35638352007466 19.25452708019229
46.56938654416524 40.68364619857658
61.29980272472631 9.957867879965981
47.10912548456669 65.42990013523539
93.17607891506647 12.45746425338218
93.3118598785351 20.49984473578208
55.18604393224448 36.1153278365145
20.98187060561728 6.55167792708835
82.13327798386781 48.37511778557051
83.12264157457854 26.10362113789454
5.315579142940995 47.53400317932775
83.01832038317644 91.82196804712895
15.50458405542271 78.63043222963844
46.52232263329736 21.80631031328221
5.019894811256956 77.28372790601287
46.4845142534044 29.23119349430549
9.273321180391177 58.543154765971
83.62005855223681 12.52875814275058
34.06153686596819 91.79174409302016
51.30154207460984 28.56544142435943
39.13354580782466 18.58197937966365
75.46860009345149 32.43186588012394
67.77124251105428 47.28112511836514
97.95700513975585 1.607034073658022
70.62494328608685 33.94045977613252
11.3957631787021 34.29526575719832
4.60433484170149 50.98528299442567
50.76263371382407 78.09467442619444
18.13998667204349 78.25059587680089
77.16911396285794 99.76897871883634
59.39695841172267 33.28870434259077
47.31636724094019 49.28323449311413
61.63935642345275 25.04867384337393
88.47629308183058 88.78854439214999
16.10139022733542 6.72830021082258
85.01949469034905 45.84591246863128
77.51508181104909 36.07806893220314
81.27805973886973 50.08083379344148
69.230338679702 26.09439383311453
90.88226571876869 64.81040647417721
31.88406379854468 14.06336951695226
89.29881331042938 93.52641024994507
57.0873506383961 12.34331885434388
66.88791461084419 38.24002204239902
17.60801741990736 61.33285063267677
8.68548289363155 42.9593393912373
93.83117798724643 55.77059612447461
44.8162455471742 56.39453456076121
86.82988950191728 42.32502601961504
68.82512884165921 36.11533973731261
25.11093506507515 79.36119005260041
54.88053675787908 5.806277660961768
8.866660941542337 35.47248034554523
16.3444971023832 95.97947077443432
39.2110757344679 20.64119912471573
96.05687881120953 20.56285670476922
31.38202155165578 17.99562411596518
32.02158324638842 22.41205294677069
87.84557309533186 63.9449343289624
71.74803762057776 20.50394511431249
11.31831339204954 25.88342891024774
87.02340046502891 55.59607319279172
79.12696983938943 4.235636363538334
85.44400259304803 2.3198280199524
53.01281328314801 91.36485793243524
81.38045505036945 76.68333272562811
37.75843156200567 0.3748602036191966
39.59077423516923 30.22131539116106
38.63308810548578 6.09203559508703
67.0124393622331 74.71811494560072
69.87425704996507 60.33449750240431
2.678427355614989 85.84805075679898
70.06532633034018 67.99721241570766
99.80042778791662 95.9618012676284
6.910632106831865 64.71281015124084
35.47045623793483 24.53637315678329
0.9968248844725555 54.42951380814888
36.78771782438877 35.39173509548494
5.511274320079492 33.99869096073608
53.40541086645345 8.037463908700914
2.215919165476167 87.65507580416779
28.40780416958384 38.58000831586793
36.13514429401467 80.18985079545219
88.13308348038788 22.6125974300915
90.11082573841905 85.90590400052047
14.78215510215278 83.84137940732381
7.747766202545218 81.24225361462486
64.52410706160356 59.77562060862404
23.2585227742877 69.87248488789054
42.66891329195691 70.66691985174857
51.34921106650799 90.08376294063672
20.85646050297309 40.37620216920942
28.60006139890429 94.34219731183312
4.412670045117512 59.88965373543729
65.89391949123851 45.20729737284272
18.94864478560546 75.02929420610008
57.21351160028215 24.09165877639832
64.06202857787724 29.16910512352888
97.44675668628582 81.43323198936795
55.31469936640858 89.584140581439
65.95675003447543 80.68000139306614
52.88739564718802 22.40201009887608
13.31060793800159 78.66908088638391
79.47910866704714 89.33671432569406
51.50963606943824 27.49316941041218
19.32205688593196 50.99323623447594
12.39736656024157 65.0239661155357
46.40525728834189 11.38771401871191
97.2030341522139 8.316000596140112
40.74528197392149 76.03269780485226
44.60263938721369 40.37492495035617
9.61658017316131 46.46901160136328
39.67975617988299 79.59093173248513
65.23037474941843 46.03914490015241
91.8006810446267 36.02220022453775
26.94414746657477 62.64304420178618
61.88397151261156 26.03948319389829
66.99268242806926 45.33745283534155
29.2230419140751 37.8949401749308
43.28822723319897 21.35744166219233
68.66138012283018 49.25847534181985
18.45379955423501 85.09146833748628
78.29746246897282 60.31221236274238
7.698670601906639 62.96714177662997
17.91964037837409 58.68258627105384
82.25683462981667 17.15996648031186
52.86231329858265 74.65362992653769
13.08946978516575 8.05515039437498
84.55092877235573 34.57352716969987
87.5830215515348 78.63975542396717
12.46370679445221 47.05856665015683
52.44845037203134 89.73354189808128
81.59473009283172 58.71845574487879
10.93171125623511 92.03899402629534
81.54566333451648 22.63600185357856
31.6586241553186 55.61760556059915
7.8776038888475 30.85520759555608
50.11714834854134 74.255722579325
49.91654958034309 65.72508993085583
32.99199987878514 59.21838431675886
96.39084811186153 35.68182954822935
22.35353877089299 5.330349582567761
92.44110355344147 89.63564966322868
20.32261689420026 14.28212198793266
63.04250032417577 57.51055203020503
18.36014327126873 52.91381747411955
89.99273389998582 48.63605107514206
17.68259235616789 57.67226628247779
15.45294963728467 36.23885260301678
98.93071082328554 89.65961090372329
23.37394659804255 15.95131441538591
96.30462844088274 43.47996751863045
17.6621584734414 48.67600353118961
47.46549822821451 95.38029645630532
57.27630278122292 96.55798018956304
21.56967736443275 84.00773916478313
20.95506800797927 43.82424946403564
85.29939881374091 59.75637468519283
71.35346534319126 84.58113669111084
90.7557366856756 67.74076974289352
76.94575446855228 10.23082153503168
4.4729923462182 11.36818051993714
42.66292938860636 11.36069636838168
95.53148496525783 39.29778836520855
86.07539604160188 24.5800792604572
16.47443827992878 98.86417990335283
42.97913314575976 85.37597538686821
7.329627944060102 60.81473442638683
96.1664634295707 5.473579882725675
84.63678613968294 9.955822149661616
14.380916486183 63.09263781148194
35.22829415920926 4.209677542389281
59.75954190331732 66.58982947113512
64.08473638552684 32.00719271501671
2.988293401979136 80.46640438150644
72.48553178833662 18.40335895173672
68.607747986512 0.5224669410880558
67.98331279012321 38.0959024629167
64.92238323861115 35.72972509005859
84.68261916943922 93.18951700712093
71.15979253464732 13.93846010514301
3.177135582497811 44.21736619973962
43.88022761152536 50.68946009632119
17.31663647288629 11.74455461797743
65.12086210349199 29.30885553884182
26.38284846008072 98.70198391553826
71.44709800489926 41.62490297479749
99.03552967544329 72.66424617436624
41.58747651464223 73.32913239496408
26.06827167649295 31.9231852942519
66.39070151747507 52.83576818664577
5.583633890801093 71.0535122026799
96.73773401067754 68.14251887277936
12.18747606601509 7.384947219114722
58.5728906508146 30.24882457492249
41.91619025332124 81.30644848412601
32.35014146224956 9.84151452816065
4.049097856948261 3.591070858078996
92.36812838815256 91.55267002448939
28.65310275923856 33.80677235883447
74.48069452751515 30.82619300886838
80.24446469241744 52.91523146876609
49.33381434494929 83.215359150048
60.32292017589116 46.14512613402542
98.86777186227015 83.12087554782745
41.60434387369109 72.29735800766701
80.93826110597711 61.5921204721901
72.97657945465525 94.05957867603959
18.099413529811 3.410217100362242
1.252928184948382 91.25214398993738
85.80933106052163 42.13157588169896
82.50459495673854 23.18976428481505
45.91008657506278 14.99510128501137
53.55236074891678 75.46310056213891
92.90030379300721 51.28600987543545
18.47654335121109 86.30227570650898
3.73424299936198 38.00358751201475
63.23270335175215 80.41495863209408
12.16713405393207 75.51426237997137
43.65670010998402 56.25225695429324
92.96350900329168 88.58847384327221
96.80779092868568 16.92996290578921
35.81283987027393 92.9909524170367
63.85432530876606 60.60086660530242
6.810714761465415 86.25512206616487
20.34484261752473 24.61997275840443
83.62371033699417 10.46595486414397
67.31402929836203 7.096321074819114
71.64042645531023 36.70794290081601
86.18900617331563 32.53449232363329
34.38530371599166 33.80371035317287
30.56847717505154 57.20386653856154
74.26856243416825 79.55784171909828
47.24475829171677 80.05874461141086
61.42348012545701 59.1823598324457
25.20335479017768 96.05565467194221
65.69202774559086 85.26901688815572
21.10781025480279 17.11060941224425
73.10674840080203 7.904579279586816
1.662429373175474 0.4596845109822441
62.83310108736493 63.2962277962493
13.98519757939974 8.55097042619945
80.85162932252364 41.10410301633346
57.89325288693914 20.18141507181998
78.14738918333477 4.469541573910822
58.32575883194686 93.96667186778096
64.09705844682756 9.755820847397793
10.12137400200026 71.44213573625075
66.46983201089161 75.6651091781771
48.84668970053117 50.37768375580406
75.99726476677726 80.32284136196685
13.03848994707302 28.54971340865478
91.5426842848468 59.86047532442324
34.38771577707339 51.61886063048564
20.91485241444469 25.59393580675262
43.39644520777446 30.16717072811923
22.78792834960354 28.69053228422685
67.95417662890652 53.85819557842489
49.14764284337647 46.60939710136658
31.19507911233281 38.68584940809745
82.94402619034589 83.05013951611167
30.33334871037586 98.76751115103012
32.26458120367945 85.42822976982352
13.33924890333637 18.981389653863
65.9675203462054 40.22894821701495
10.05411563879483 49.00024812534841
90.00888757940682 68.53359994713205
85.30381225072355 94.95591765231397
48.04940394279375 15.48902769553199
98.79960069508982 61.87579544620475
30.872163923574 13.48606702023434
80.89866843042921 10.87677279470519
93.05622784041586 53.1067715681702
31.91085793647781 96.40947838138993
78.95576330320445 31.76966583759598
23.74938112090815 94.43579114944094
69.85167645719724 47.51743189689127
59.47630919382826 44.05862021040074
67.38374681534229 54.77689771885313
83.75899039942156 33.92555821978149
29.51152931859627 32.97778163479459
88.64750077458285 84.76419476325145
6.235000936600084 52.33899660088068
23.12387076586039 81.43064961283801
34.10955851356091 32.73695662640701
57.06756522074044 61.17618312647698
39.0725531217491 25.47815229588619
28.83480622031764 28.17908866515921
79.26607441058253 6.215445149499925
43.66326707624299 90.46308672083704
33.68802764173333 64.10349684619212
60.32659106461352 98.6888470033055
48.27469431419304 29.60641128742281
10.1041659375813 91.2634501813483
0.9501335337534361 30.89347948543921
53.39029678752537 48.42938096584125
68.52971381627508 88.76792583425642
35.9697843236371 17.26291859587228
68.77848839861151 40.86348506036598
46.39704339227437 64.61378085220616
8.149365065866805 85.09932010145315
27.18771380593065 42.18512655994999
14.77941073643975 1.199387341714019
98.55947521635753 74.50783416711053
35.12875086789634 99.28943009753799
44.89473804440563 17.70086673977758
1.750798696358436 90.31030005166754
62.48345956483341 6.267973345997706
11.74790112930023 10.33484668439877
58.07388796450219 64.90172469143373
14.63988277275069 89.3016731886284
41.37654476738297 41.17978158983841
41.19765854828059 48.05110232632984
20.66834420382622 71.12679422878506
96.12835559066565 90.73361956107613
83.75747947379027 70.10535801993139
75.0365740893959 38.68975574618944
68.66391733299749 84.07542796409921
78.4097416945712 48.52824559002111
60.15417229358912 15.57880421280187
54.16512216201571 79.94779153954607
20.90676411300074 3.754912136457797
33.49902584750164 21.12359241797301
73.2124692433427 79.68340998957355
51.74211527390368 69.13025502024412
82.9923547070897 20.31627242073838
55.53164049960701 18.67539148466307
3.39365961848058 1.678195432466074
78.44818259075352 63.57316426310776
99.83619040707785 18.20921620755391
70.30680157598039 24.366636014184
6.27020896813802 85.12173050090703
19.91210940620986 41.06481275360932
38.32415941432976 48.03942905267672
17.01799019569747 31.17360417362564
12.96089367436078 49.10817297247702
5.83496398381526 94.96351295049736
69.80721459508469 75.40512764633327
31.99517904760586 75.89016985142045
69.8670499136914 57.02889695889981
72.58233017296548 58.79088540985371
88.37639597765812 9.143543283855887
44.92410490431872 98.07152551539964
62.61981354438555 28.03668178278257
64.76020395810183 28.2998921915013
81.71196576916773 18.95813833211225
81.87344610608436 38.0216529511156
94.01135129762324 90.25654343697283
9.72732798896052 33.50044367880899
33.89369435191794 92.92472745797212
15.22517972825649 75.99501310331758
33.03202106768676 99.90147678168913
18.14999248453304 42.3038159507285
89.25470703909293 35.84179540497102
56.99223204034628 65.12829157613476
88.47611111574228 20.52246487196408
42.20361421414093 38.23835215537444
92.99673689915751 74.99402695073266
3.932062318470863 92.10802150466422
50.53017918444525 79.23778560314727
89.71582975442116 24.92404445937644
49.85171941042983 1.791958735709373
41.77444593083364 32.56437579589738
70.80872929871303 63.07169486717559
72.99979033119671 90.90123672403512
21.01830932511293 35.54111979659227
48.98856775386893 11.79371948270656
52.69844442969898 35.0399165145224
89.31266242107297 5.005477988010014
19.79298884520529 1.064449547168077
5.95532693407772 57.26874492560041
95.46628034692654 23.606821156817
27.40515800459099 11.18460007134981
10.9284842612423 68.65815288292602
42.73901377979961 36.15335241106761
42.31091658546089 54.91470757131661
33.22913365686821 17.88629866923529
18.99248893178313 19.06525499344421
47.4905071146885 32.78582478205613
99.77441893214862 9.853517080159143
68.5661767728219 11.01549304498895
41.23035353418707 27.79872320735013
98.56145064632418 39.34852055199961
71.58546595545734 47.06483288835335
45.3787761885349 37.28582512563528
59.56618016282903 70.43052608498179
60.83938828354894 42.37660272607846
80.98758237172423 92.61732478736197
86.51784453766857 3.684941747408207
32.59599202567259 79.99974657533117
20.76592326109877 21.80962522810756
6.272511354866188 44.32076832591491
8.242426437668211 34.59965616135722
83.85347905222675 92.50203202758247
92.48723368509013 60.39326743720632
4.857795582090504 28.40873299894727
1.446411701459577 25.76491363029828
5.377152465085824 11.74317418524195
65.48941020392699 59.9423464848522
5.287413105864875 85.42982433406529
80.28430745386382 63.27342977027972
19.10831200827314 76.82163028333296
53.17728729869491 70.72533624088268
30.38289887098782 85.24653097643785
24.49813031249204 37.08941153044525
44.06544035463671 66.11288625865632
20.58003401067958 39.31868096778959
82.76899416282033 66.11533559661585
98.0041101601537 59.95973639297647
21.38461189895402 24.63117037221302
38.58560465344831 13.4708251345144
34.79979441641387 50.59829361577642
20.187330420923 81.59266465452187
54.58087959023843 75.22225922560719
95.75848773949977 11.04770024651355
93.94042420534602 32.85240338790261
81.3944283055058 56.66817951227364
85.29061780710803 49.60332306437834
94.65911217492285 52.08270640666659
4.751573562684752 70.39403846986194
17.23206530865291 99.63779120673401
75.69124471384563 78.42970169959837
46.97221385307964 81.15692467103007
71.42031817391161 69.78376416823663
29.12148366242195 14.93663843662384
26.32121967482073 69.31063518249609
87.15577249879318 36.49667436062774
7.794040910132569 73.20662899698114
96.36176275718279 69.93962200903425
88.53601146152256 41.76029806137583
61.74693748879223 95.46800651351144
97.0811806700024 47.48249203218251
17.4183781111587 54.83825059687839
25.81829213418415 44.69891460289141
83.59569815682195 65.48992553411939
39.70013910215987 95.80604304750497
49.58642908899419 66.75844649687731
46.2494638507409 61.77319578181063
50.01379901794731 71.40418388807063
9.06367719066602 37.31703353072493
15.2956302520621 30.29037652285568
36.90709676991452 64.43639267576391
38.5931893723865 11.29097563794602
51.7192260704075 92.76698209390058
31.5093649833646 83.73964020845136
7.902547255061247 91.59547627845693
73.96861784909352 88.25156546514444
85.17644123998853 40.09350545782353
33.09133750768495 92.19141703855318
40.41177418796762 92.62891490109622
77.92515734096109 53.61351529100867
76.85453168599545 64.99564336556968
0.118149228850908 45.46014230413094
76.85230058948687 15.94062600419423
93.57227359986224 19.45943795161802
33.056365051227 65.82606842815673
92.29196933144074 34.29492857567889
28.14554904411845 77.28416602365242
42.78648099337407 94.82555722085154
59.07783193967401 37.2361745855729
51.54583883180317 40.202365355277
59.49787763682545 0.3964491308838579
77.62236062851078 90.51628037052645
45.50048311799983 61.000858078886
63.1874339992882 61.42411121119417
39.66400933141949 72.41375899576614
46.85765956605611 77.24382888698213
99.98112789479353 83.09263290493791
25.37231258103218 8.778229839332202
12.43937030384714 34.20668416709624
89.1515382111929 31.51009969392799
22.6746401956582 54.73913701719297
88.08911175084884 65.1021330068761
19.08513807755115 42.80706987840814
63.94836363939309 97.25709989911451
12.92299012831755 37.94233755119108
25.69051896428204 49.55321300228941
66.96695419292577 94.23622983045219
11.88765910192824 14.85062844309155
61.95587655744139 28.9092599376466
9.153078958544572 69.84901124123421
86.30640458743468 49.67825883615738
0.3971333870205384 20.38000099440835
80.08137770929248 4.551050799349089
74.778624340124 91.81515397030834
26.72362771803088 19.1710171089958
74.94967772730678 80.43513178249731
96.748599244104 91.60632468830647
14.03641942588586 26.63856661198087
37.43598792319466 30.71656458326335
42.53069562374755 33.31822773730028
19.58533854860757 37.34864244920447
36.0588147514607 47.65534199067928
70.40559983533866 69.80786252709488
5.850457432138962 86.27876185057426
3.362798212626721 15.98766117976254
24.72710638534332 84.19182984266992
31.41970780924536 94.60232796451491
69.92475653325101 31.66637825024285
19.03543174590665 12.60218718263963
53.91062134048094 86.14538462499172
51.83612249790972 15.50120616527062
30.71731828072302 5.514163295046297
52.83725910000265 87.62916737134934
21.76672224498947 30.42156643029776
16.55819843107965 23.69433532125133
55.25630171431877 67.39255569230251
71.77494140874431 86.47200639920283
73.38845961884383 84.26410840027098
47.6264613957082 40.45845649162273
2.128709376280079 63.56102885497673
53.59826606619697 93.02295644677565
84.12382321351174 53.9022736008103
78.14105166729099 77.1851398129169
9.610924175982955 63.82110978247097
80.58288944879708 21.84362787508866
87.00174921293254 82.42201109570783
36.83182609901588 52.58275703637167
87.2795673791634 21.97158451093328
7.574961333985357 92.55644546030719
88.17355438189044 94.95248552337004
89.90851701445406 58.44079924148772
13.1334901788226 41.63119848511206
27.4627953810923 81.13184217251023
99.55144498646403 90.46867208237687
46.44062561454728 23.56691530892892
10.94526698691714 95.6564473907016
81.73537294431709 41.3229237985907
39.33655775606911 19.5498106811262
81.93707852114505 13.84778363791836
89.9907789546136 95.2595324657659
25.3519622478533 69.03203447705543
22.21775067065118 9.259413396443581
20.84841003004902 10.46666854362934
26.00328095025239 27.92686277939339
62.35286501913068 86.9879986425629
18.82515753008777 77.72884696014633
9.911587704246418 57.73539353527686
80.07903371451762 16.5423575649502
21.65691342406343 54.61901963727396
84.59094305416664 83.60954753344519
70.0029047355079 9.826536350575052
98.49937457951161 84.71255857691951
55.95181244716232 41.87259172658836
12.9274025733245 24.8606440667815
74.46971398464082 5.185916875236942
96.57045562595931 23.31156034283488
98.59312809094475 19.60052584362836
55.27709739580327 54.81896844178102
96.79736051201004 32.88707663547204
1.486629324188496 20.53736926205321
19.06884110486698 20.89090676079141
21.33912337671604 95.95791618987873
58.41485387193953 98.88935491334871
80.66568534694736 25.07601020290535
2.707585590688592 4.74908188238971
42.04265430305261 78.01239860948137
5.331460508872242 19.87150254146611
96.85518593183654 93.40057087817216
55.80034368212209 6.19339090320435
52.17323376649182 73.83756109546341
74.17205857365589 92.61247657573627
71.73811696752725 73.31748136698594
68.31808807168601 22.20230595395147
7.426571137596152 78.91729233904097
86.82183741638841 6.847804384987716
98.19195996258024 97.06239264387825
91.48600095394475 28.72399345158393
46.97566285796616 55.85562319974422
15.13884399193943 13.34207430455149
61.48002419268088 38.67648240263214
17.9718096063136 83.20011232517712
17.87398857281431 19.08529144079646
52.78189840175414 20.33521759435016
68.01853635804012 60.36412183828489
6.354830401461278 47.24134923062775
32.36445913643517 18.46300594849718
29.80551183489925 76.31877916629512
38.53365906135955 37.44814721426098
55.50433535042704 53.76812127151278
23.53770478817101 7.958697133768561
45.05163266080676 88.70308288863319
81.13162557798522 67.46793398278572
87.74771412013106 92.05402573666072
92.04421555169489 77.64569742832913
76.44180308661616 76.40062524607505
1.95453423199064 4.040841463920406
16.26977173412828 42.48589911581112
4.785735180220811 5.342202889998249
17.94706443051744 51.99151485549572
10.57669470065561 20.84471342250589
31.60746626431398 40.78396281887252
28.06286221600843 14.60273497188678
73.63574111047603 12.39505708386965
52.11979459726695 50.68850735030987
94.10737609598726 2.811630914612884
6.17992300765721 59.08608639738503
42.36541937266953 65.53605009518384
88.32275842400503 16.74713796908244
50.84052542451646 6.50278435543522
12.09996195299413 30.46762687305709
13.12166493705017 9.19724402700025
69.99918901669099 87.04584700413116
64.4034442339168 70.35368332038179
55.54839243826443 46.50891844637248
52.96695788337338 62.13303074706563
59.08182874785606 84.27260943433707
68.9539215375754 72.64263995393658
29.83143435145375 96.95232668029004
39.9708974520252 50.5289766176794
62.94500450765217 83.85200364169314
34.45084098466362 20.68120161381316
36.69334036381128 10.44000939148333
17.15115381934168 24.62472426979624
5.340577968652545 44.76071861658662
32.51855247722037 90.36441878175006
96.54244774246324 4.476554646668591
38.22854967483637 63.07111937988942
66.024154548203 23.70884670907405
52.6302139597272 31.12399094405734
18.51846443558953 71.31798626729916
4.069643737503137 6.023624925043713
45.51804997037924 16.8489932873509
69.62352227542198 34.04404468296245
89.98518272762365 22.7794865321386
58.51160302874292 9.86762267103526
72.09697904640929 70.73104410610929
98.6247926448914 46.4425547814399
61.88470210207083 42.58348122125925
35.01430728576982 5.31925848075428
14.53675525316584 53.59591014776851
95.52635607799225 9.224538894754835
20.40377469299074 67.40817963825248
21.1596446091599 9.441225050002465
2.32539912327301 25.12362113426267
63.75618193134691 71.17666262450854
16.62243063675407 94.93504201038003
36.72082974401508 27.08787847889788
96.53359629636303 54.71357864518522
71.27375686183659 45.99036195983047
36.04018820537682 49.42261390750499
44.41217688161515 0.1829138624093377
42.86055601310827 56.96775367455043
44.41850974601043 61.23576269392358
78.29925956403348 36.89720401294186
46.19088923798643 37.98630909613583
58.58341921008755 51.37496475497353
5.773669580827298 14.45367953692495
95.25473193758188 30.36513243080278
64.17493373587554 52.73061399533654
32.86236515608882 71.41836922494184
99.54426847970488 39.96623277123708
2.862162140991546 72.90589660059374
25.54895977682405 19.01365954496277
0.6348313140739105 2.338550752115768
54.17976696609401 32.60370087857579
95.46821330664535 73.57400368270503
79.41906648613566 90.36177457229007
81.18645457298345 82.42131666125142
25.62565166870329 43.62797559757656
50.58686962031606 31.78162433644928
64.69175614855291 81.75998177727682
47.03949798301674 27.20760091352003
31.79352059083718 41.8206015275457
71.09849939729231 79.95655666033231
0.441497896834056 53.57100719287321
31.95101103509584 0.1937082801467313
51.5662559945597 49.55135954783068
78.52403251701341 39.83745965504205
93.86028131324127 3.849489768877999
70.21457475142383 45.73578954184924
13.35761060946391 90.65667296434577
18.45508842771519 92.84088825661985
12.70297112916139 54.89187544003033
71.28777159821354 55.82912026450921
5.77692095577351 76.51599900437057
67.54399485066577 73.7689296667447
83.97154569092088 98.68958706915291
55.93637420622624 85.22044850897451
60.62401900288948 70.57588246560245
49.55625035924388 7.861629468070118
17.40963466029604 76.05066288385451
73.68463960323318 59.32119353915486
20.05342778869726 38.24601366974512
34.09377886284236 17.31625788934571
5.05445909702333 23.62662989146765
2.48126942857206 36.21430160722138
6.893482916514899 80.68304052841212
12.9933080526949 79.74960186943464
72.56075353541387 29.8113543364082
21.61481778583709 31.59452378268006
15.80557511548459 10.59569052325378
92.37347578844742 13.1509042108561
98.16388025003053 47.39416866168776
26.79455110881408 55.96301630383419
65.16446824779867 90.7703014624088
93.64555735600639 6.643664062727216
36.97385133036681 17.77006079063827
55.18143660228342 24.57328236085684
11.87391793687734 98.03459878983956
0.6082661513160188 57.21432028019283
95.28014451595838 52.97231823684707
40.51495071529043 14.39610163294976
42.64103057522981 87.17004293332835
1.836622466152173 35.41061801666209
49.47934841094982 4.023391306165207
86.17261654679324 23.49615949238167
18.94173685622712 17.24880972743584
83.80598081185499 4.783254328137811
37.7437233663218 73.85309123461995
74.68333071402715 34.23794715065598
32.96792329889162 49.98770341330952
63.48557130768224 59.56149777305813
62.4347572526503 59.29181684854208
85.99368979529392 79.48954088714414
70.88935072858915 47.82328321708111
96.12125338762552 88.88085523229174
80.30031068645611 53.93447834256988
63.91242456218438 93.26894259243146
6.563646901322743 18.1598751392793
31.38305445098232 98.49433952193672
56.52247569247073 30.91802165303369
29.82941248304925 31.79103035226943
89.49296014371949 9.036044394277878
64.49058743168392 11.78745700056339
71.41174641411125 3.012280816787975
82.19118669749024 52.85427032764239
3.544043413561338 67.16587948199792
30.17531874666262 30.8145157981168
11.67134006075106 77.24179420241143
30.05843377167274 99.79924995336499
16.21280199784096 19.97609844105468
24.37727416993747 20.80467534047777
39.97537694022132 17.95352635192188
70.03819940117963 66.91259315649197
37.95373112856881 35.5373160391479
50.51455475227172 27.80791479445435
67.1296680355378 48.16266072532087
67.24747658093527 43.59129328905283
30.13633272839797 26.91995895959362
86.43158574740525 21.31401522314128
25.66849026798623 38.54172996885859
8.059263955385507 32.732174096573
94.96115780396087 71.41845315398648
77.41329319764127 12.29766051684449
4.234998563005226 19.78592864954985
47.61871463578348 70.12382004114458
62.31187131765785 5.216892492136417
17.29090673563596 18.19322396564272
33.05183797281443 11.39100195264438
70.80428063798877 56.63361828351265
63.89676805125289 40.29596948875416
85.50473629566989 93.88545701753947
0.1715483811973771 3.286162706425778
91.36139921232939 69.80665946394197
21.48633175188693 16.13193508338904
43.43843844169695 10.66696975303232
18.77112677694978 39.52298535922817
71.51084812596882 71.55897097884986
79.01945357865061 60.94319853312587
67.2228421775752 76.58352953080998
56.08132999886197 55.54874759397104
73.18228702851393 42.20282471811031
73.87140940390861 97.79313941258081
85.42095478260215 65.21832853038512
73.71421366489358 9.614290655013589
21.77981382961207 49.22139047847961
88.75812118857871 27.57840428232216
2.324269232884775 45.04369490547514
3.526029968875219 91.18313891960656
54.13672461775749 2.682147056590238
5.551665706085024 58.22670862859663
34.42159461393064 55.49447974633482
81.45311914338183 17.85932018154915
57.42411216306679 16.08635983828978
12.71330804348934 31.36362589394092
89.4466145814979 56.12781930716303
18.76473396770182 32.47814046526576
65.6644970581339 66.63128741786412
25.17888856966712 64.06109973634906
60.36726582573127 94.29377507121312
23.03592451218763 50.65992596667881
54.73249072891849 99.98158242194283
66.72995910210668 97.16414119402486
47.95042957212683 8.079215497527569
94.67373762844936 58.29040604856132
60.61348193299457 49.21613568501614
12.27527648143133 60.89420659912009
17.5031591849423 71.27588817513607
9.963144538447461 12.92819711252712
73.43005881049953 53.94202964481048
60.24800731561605 54.71746865851153
69.89426684065067 6.319644587090989
5.574548407134126 59.8875714698025
54.56715792570998 69.45771187292083
45.14509381933097 26.88108658629966
33.96507873752251 26.87947491408541
56.74452043049552 26.11108853512868
98.4965672838884 92.38537679002381
37.70253777093127 78.86418219132101
10.72383688155499 98.22706372697363
24.46340566568201 48.1583661808743
25.7168960641205 34.3368179221823
57.08565916714816 28.89331369724
31.39290254502294 84.80367515466477
66.74873093538667 89.30955313037738
70.90170882395743 35.8450084300804
65.82121030935436 77.81411878766322
63.44036545950149 79.30684405533682
40.655846106694 9.3897355020116
86.03326679983496 82.25535069319676
90.68402949856876 60.3121449536843
47.26641395301568 96.44768113209913
72.68896300729475 17.38363626842688
68.08111331486369 64.69442807078926
47.39568557618191 41.49071879013177
52.18410980354879 1.627051882127669
19.29031249872776 36.31668648731332
77.64430716426052 64.25924188846926
4.835511634235394 81.47037974418299
83.64427011476464 83.87975899165372
96.3673624222082 37.48482633172991
75.69677716500931 87.12604206389561
45.14495034396312 7.702427466697411
14.5626100968381 76.91830603344837
88.28104312705825 21.55122714073073
36.67985235924477 42.2467158040163
30.23894826805833 92.07606977002609
5.144370066484963 52.69979227355167
30.64720624346296 28.73212540201823
50.5598822788655 2.56653558771261
60.39429807529097 27.79075986274219
20.64472237597713 31.72682851191715
69.97538536346033 17.17196734546073
83.11690015115538 46.59514013545237
37.99211471671425 21.91519145603887
17.83727070229473 53.8437418840136
82.14219504271848 67.80108559301206
6.370423115795161 51.26076670094045
46.18466780831103 0.5458252739889253
39.4664116694374 78.52412979149234
23.40450937865878 34.08882591046057
46.46291742784322 99.54369797397935
46.32011228084085 44.3701818540986
39.242844070843 97.92132578303075
0.2370112399644438 30.0729757010731
6.560127106195093 82.81353523747661
93.12982111051927 41.18960520815281
42.06637596847158 87.97323323788892
64.13608685304094 55.95279776280412
59.39523173511338 99.33168683800147
7.151870003421279 25.49515687411505
52.00346741776114 83.90111266984378
31.90694446062147 12.99757818923182
1.694260833716047 12.09475125542603
77.10387674769547 77.29058598150527
4.803452411566217 37.81526708736308
50.87953556736696 20.45736547693321
65.95900055401756 90.04327866740421
73.31885479476468 46.59961200077369
11.22005362533843 60.4013473432584
39.46097114557607 41.09013593763073
44.6103426896835 95.24539457959641
56.51262436358606 53.40221591448392
61.80475286149601 76.79234489641343
33.94369205272461 43.42472746626588
15.08382665215301 82.86866345609955
3.652891455254575 96.77700538314144
91.47271808717777 84.15456283958207
64.11456238644338 54.92309091681987
63.71936040490485 2.264631570825791
28.02574856435481 96.40415214286813
93.67112074567036 64.5488803826744
85.70268775714358 92.80418728130738
46.9542454804765 24.51631886833786
65.9625119063942 74.59842121437445
92.28908196903956 15.16495657877036
86.6468478784093 38.53649956999209
44.24146753765162 5.080608534174362
27.00286418894457 6.3780201925333
51.32090372693455 8.404529797616052
71.30805249431636 74.28856665119835
38.075752241388 76.004986500979
2.832959097264664 60.84567617381898
19.27091783457432 14.37471498344641
92.22960737636558 25.73468021830356
54.18977937906963 96.41320878162063
53.99264845994471 77.27179096419005
64.83053145521757 33.90631550607195
55.53305888190103 12.26253300139476
91.76715900855383 92.39615094388452
73.34945064853983 96.91894946555789
54.48920389645425 40.27058276224362
40.48130018292895 10.42306906225298
65.9234852870057 1.859950233766145
80.58348848041881 56.05828989298457
90.57875636198483 76.40787428402081
83.87077089307445 47.39111173639793
53.9573281869416 58.9988369788883
46.81740735381395 3.067193882278052
90.19585083415727 75.37550818127862
63.15389985655413 58.54835527354726
68.24261773209452 66.92434027116565
75.10537309445064 3.358312747883589
62.7676173588873 77.61388460453293
51.82972433568823 13.37456370265813
92.2567220981787 72.93011433406144
12.79112349916874 15.05808244549147
73.65459330532825 32.54342657764897
14.23281414405378 30.3394376179585
41.65863516866786 22.81346933453182
70.29642492306024 50.14389945722078
95.45706233947004 96.29966191854655
53.10142578156167 9.018114203596209
61.40550605926436 67.82298558903513
29.22678642533872 69.51551305567557
31.82440195747106 1.155442376979226
13.07024449784881 91.73005119173864
15.27425952292775 4.047533307571303
63.02851267406228 39.77008621663637
70.58010012679139 3.719973549637535
89.97968038676039 6.393572455938804
68.26751656453006 82.30206702724844
7.596503276585768 5.266309326753102
59.79115805346484 79.05301972566218
77.85110304797634 25.05826612600352
40.47508355343459 11.37574505817216
58.09274771892507 47.5521351353561
43.43352895428416 75.52036115804701
10.38934006347135 75.78271603168005
94.68368671385194 11.21892514316215
62.99072017030674 15.12814997615472
10.58705048020035 76.81795230645395
5.845639112881946 43.26324101500906
39.54435784674961 13.99049292062731
10.33802685894854 47.23568049507372
79.95857180779895 31.60081017876708
35.25591861976557 90.29193018917114
95.09100912663004 12.83503913068936
78.31449899510476 98.17073255227865
61.85682601481878 21.35741968172682
68.78829157077533 70.82751201628538
76.84554510417243 75.37938406140631
38.78908730409552 22.66653678237369
30.77624242275666 9.262202601702642
95.91929691778572 16.41013131725126
19.43283248202884 48.16845570431897
90.64700582864161 62.4345186106469
53.26368147163106 36.83214040251347
71.36004993176564 96.43271143417404
9.32179623885966 6.552354105711048
55.63471464190005 42.84884455995691
37.69798422858582 60.23597406826337
75.94357885855739 57.35885814945198
54.41795533595005 63.74393202286061
85.15850150511571 0.1911794139137791
17.36111643195485 93.06679326645371
93.78761785779218 39.39471394966006
59.23894917322343 69.44449125847143
52.93089589775353 33.98214071415566
87.42537555155084 72.84032410458009
88.39735620577549 80.7795246092449
77.80767459899779 13.26587268738998
86.99110419106098 7.986348480630393
6.117269255628061 23.6482554613971
23.13538687905299 23.70898951227024
34.13618974979426 57.65207789626785
22.31486208406708 52.42450334854904
82.91222326026123 14.25587198268714
19.47067481744136 60.97660120977592
51.8380549957566 14.43837013555358
79.32204087236013 71.67674919214002
23.40298219148999 47.80500238772152
9.217231868335427 55.80229251204921
57.41521027460569 11.44402447846866
91.90714994933697 71.86566784633705
17.99797852045142 35.08996903035859
90.86099117327754 35.79249722096143
25.85343721308591 67.17477502693104
20.0126836208267 43.32762821175344
48.63342688902635 7.262155150290931
84.77380391920141 20.04154208416436
85.0949604121693 96.00783494308557
0.9942662235874088 48.05852799568265
14.77426479629013 15.27363639016826
10.19863152983058 74.71346513879182
43.16612548991262 48.7836249653698
46.84522387594664 12.44545706164323
56.63282889887618 91.89634088821745
90.83234349707396 58.01097866599706
53.85371675411117 68.65968684515639
48.21622044883895 5.428114447953888
44.46473253617642 6.823263852690371
24.03109555366365 13.23388603212737
33.99685706820144 73.82218678408005
9.59619914733331 4.445980050903142
81.88180851938475 83.24996740669233
20.14645329199809 90.51216950268872
66.52316845395333 49.04394480611622
39.85199548531943 90.81124841415675
89.89174900501693 64.66939294136672
98.55044996951715 87.67187169815367
2.737886342157794 28.67852336490763
10.4099116664994 90.22239017446655
74.06258435902949 23.32638325515274
83.39164666328602 35.86804929294744
15.62217709771209 17.25093718961655
21.94181296822154 44.26273729531442
68.31891623209331 79.37344067408409
88.22113072335155 36.31656984899548
91.95399243989014 5.888618317605785
13.81884114556384 73.16227324292772
99.6187468233439 92.29565143998632
56.29709439009901 69.99595246484043
68.98392329962188 86.90197167696797
79.70698054097988 24.90161548166473
0.06591299497727557 32.82474059355609
36.39549087812447 77.53001105192317
23.76452560009722 37.84991255032308
91.43007765858307 20.29184607969699
41.23971137606962 12.03139859542777
43.52291486702919 36.8930168097917
38.5633597932425 60.91794752959438
57.62571300859554 51.85008495283629
47.22530854587706 33.83571866838117
54.7341561551597 22.63498231395513
0.249511950386874 87.1168757532044
32.43308232431262 2.922011173187683
45.18819784863845 30.60313308391374
73.8007074796673 40.01581732470955
28.19330666509231 54.39151034213494
60.90327598955596 84.62311845942686
73.57026049957315 61.5035720581261
63.47638103333203 6.574806908000768
11.07727665672126 84.24808889285407
68.94954271227512 62.00170340997632
52.76029762301083 11.80019032017897
34.33228090310231 81.21197699003284
63.69377962520647 28.1677273153601
28.50042098727473 84.94421042001913
2.61746340385342 55.32670894945498
23.8309575247108 49.92513179283879
77.24183736747469 62.00021504158466
51.0157505021695 68.34057859506575
36.26328910568927 63.71415762785637
69.01223353347901 77.36050239587522
53.66956973191514 78.23696048013784
37.23718094561971 3.582108223726296
4.066179526204888 90.2943947192163
57.18806111980912 45.63744306299281
94.55735119307734 27.73706412626705
90.06511834485877 80.11876545919986
67.76977614231859 36.27700337085616
30.53060739852346 18.65382152238986
29.15397073988908 70.68371585904008
66.32613933452747 62.0011047762106
88.9240951472873 9.954142466471495
97.78078543792462 26.2635909726057
73.03689188489422 16.21915862820362
47.92491038238452 59.48264503361781
98.96508645316317 30.99438667339688
98.06858552086857 38.32134561271938
29.8729241091319 27.94337381186309
7.370277664857217 36.56782089665109
81.36194257451035 36.21508959741558
6.599774809049286 29.15453090512805
33.87434816841389 35.63307532069592
20.46662481585197 26.53451660786133
40.89634275895669 39.58091917439653
48.82151906956142 75.34683342863137
66.01861434230653 4.540469468429027
90.91546098397566 44.82301836376524
49.59797138737924 36.00249939003261
12.26266530862101 62.94117217192454
99.13511840701689 36.47446561243086
86.4574823966304 2.646745449866521
3.546074125069687 10.92513533133942
29.35795375739644 26.15363660794238
1.108033988744589 38.64401139145365
9.131865104660132 8.631631566171318
81.87349052412372 34.15268290323105
17.07325894711512 59.44532995633618
86.75841881047128 48.72794440261768
38.78822932979969 26.52102403956631
51.05147375411924 98.72550863238456
84.36531904382367 72.14608698123445
52.55643934860795 27.22440050544773
60.84924651744554 77.43551597385786
7.807369298330002 35.58587308649559
83.73049750390211 78.107681902873
99.23253197886045 77.76021881905561
94.85819080608309 21.90115678231232
22.9187631121432 25.69230809552453
2.137533100192017 77.47070570223448
41.62418838956157 76.35629284910571
86.31853465559863 1.635809047080929
69.97062888706347 32.89230143326735
17.87566232008938 72.25950761654229
43.63764767587718 99.46347665127519
32.44474534817873 98.17431917078267
93.1916272448411 46.59282114665874
75.58255947710735 36.71926812338198
34.81594972418784 87.41762905767429
98.79636827109888 48.26139310460487
12.97072603494399 73.79951597842465
50.89350471242673 14.96734329728978
47.73814446622713 63.34667329713002
47.5453627450985 72.8876824864888
50.3049971563868 67.55059143911973
82.5624672082633 44.42158856027198
28.18313356705807 8.324727527737471
91.37719582269222 89.62685291675686
9.848715711767296 39.99211837972526
45.7534081351663 53.04756043114142
75.96969360506512 24.2489962327781
46.96142213861952 34.8809639791872
84.58646661705896 10.9476422590859
13.52401335993446 47.36873759612601
44.07086378529333 34.79969118391534
37.87075751161834 95.40386600791224
31.67986836088392 21.24493138337102
11.45894227044541 13.89824642879813
89.6531691489772 98.39411498207942
93.57458085169979 11.41016242341989
80.89320676763657 3.794946088904184
94.85369321151455 77.23321221224604
65.26997693754046 61.86024652043208
15.60730556571407 19.06537545460749
36.25749105532652 89.94084267497117
29.29409661023232 85.63363408230842
23.85750017245267 6.949640802552243
0.1626574720642598 1.466403475481067
41.64465284231828 91.2371093888533
32.64746295676798 51.00514463787255
65.17167870853335 98.72203335534459
67.07245175101187 60.99164140692635
20.88220276192155 91.28338283012246
65.75410385649592 10.67042544861265
56.62415848998387 0.8896081319462902
30.91145702585706 77.88327330651613
34.97884383357147 58.29580058085254
91.15028353238758 16.62439769131666
4.176823774168066 27.51878910096875
59.6840936592939 48.80699625967208
0.4647842420309343 25.34782321146738
56.98855542572481 22.26441213810964
31.91674498848327 64.2766928680583
2.223515415596144 43.83441239133254
99.40282358368914 23.92597779228532
91.93860950638837 31.64289116291638
18.42109206212287 56.8103765059084
59.39998068407778 41.16718065429405
44.82013270721633 22.51072418643126
84.5963607374773 11.9568224936432
41.90523625310976 5.347855404846885
50.39969202607446 36.72947519613635
8.962835436477016 78.20456764063816
86.56161014667641 20.21295064200201
76.53135479507638 86.57921085086292
94.96113676501075 59.2173058400862
51.10762427409063 91.07935566743485
89.89344002869929 46.7327051875088
36.25128188499434 30.44498059193121
31.15701619696346 44.68923586046969
44.5676844131285 19.58609393760744
62.16328001604861 61.22183668649355
59.35259903080017 58.28163696720243
0.3788894029961221 64.23361476991749
24.00579499268641 90.37437968319155
20.70715138352059 97.99951770905338
96.1339203205097 13.0307014080943
92.23972183679598 1.549915420614
64.38391035947802 44.03654535967665
88.41456635494045 49.64748749193024
93.41071925592985 9.540546662162956
91.0863058248126 40.50578438571436
34.84927243239739 11.43242257431069
33.70710028708949 50.80156801505666
26.11571423476295 68.25488438559168
37.34291011502022 46.58655473437049
81.03644575345676 4.869053496199249
74.57607172988808 81.42625689419062
21.08348257410633 74.84285571761139
50.90767599063589 88.48846784409038
27.22273594216737 54.09393445848428
81.13173502916443 73.95167979876686
95.24006259034596 50.05358874995258
32.1338393974636 69.64012865108668
80.22067612754461 47.35267717097975
99.47583975759026 24.95195864008062
83.13070651694271 52.30530330212207
98.14065487652024 30.33019561924728
9.868772670486793 48.09444068731507
78.27579520388518 20.03791121001537
61.90983940881671 39.6699303740037
75.39285463779265 61.41394533463243
90.16869794043718 21.74218775047771
15.66287124590659 37.22076491155794
76.35622002914495 31.82309175819218
86.20597532177766 83.22039345966508
75.16820782600286 54.72709715510929
80.74966691211461 98.20557614215912
40.60961070001817 73.89761583198052
43.78637560760581 8.806944260478234
74.46100773846663 99.91939985533458
32.44410423639676 25.36650196993039
5.21709193382438 74.48303849545051
88.60342335600465 28.6638422060415
53.7270506905822 23.05475017151058
63.81056192890172 84.40172113438787
60.31488032724849 67.61678096769569
42.37007289068409 30.45118355407824
42.81574429819604 47.20457179880351
36.20175564216598 7.728121299790554
7.719918857177448 40.26558673862554
83.42317586168888 59.6674554570163
70.04194217508528 55.90322204679131
86.80536971263332 70.69822461604137
82.49375590902629 18.21771122424675
84.20195572879717 16.87955799850746
83.07794120344434 77.26180652126831
20.87053879529216 72.97354891219614
7.879858195988309 12.76519277022117
35.42806403277085 63.00878116468912
87.49164104714156 88.34247809387777
36.58037425002487 82.91448756545707
48.51009094699331 76.23160963603704
97.10801259107575 77.44285864521815
71.77887191047344 80.81906885601889
4.571430468679853 26.52053734059801
90.34200175981239 44.01730670522928
58.34435951150678 38.0526788928101
1.962551654291751 81.95072405913805
5.644779261658855 70.06876249101535
80.49621331696477 81.58797867546333
77.55664007183968 51.93222178460908
23.90638172018711 15.08242408092388
19.95824799517683 97.19132184236003
80.37387895241869 90.87232951803969
67.34236119459067 41.810559567465
51.85090487586296 30.38217832944717
12.13041022418899 87.93357085267439
77.27167830604813 47.00854754332002
49.7372285343038 27.06149292222897
15.27444186075673 42.08763232744329
26.71621444300497 90.81612737360602
46.96929609552024 1.188717263420846
75.65420193325498 53.78648315467766
43.53788337286278 47.92591153523477
45.33241336749829 4.871737769922397
38.66959957734366 87.22502301519431
30.87245701395334 35.55402065802689
68.94881527003494 42.77105887531014
5.953126848437051 32.99832989734738
58.43215939381649 5.04208784676204
69.2314470025016 69.74471908759155
29.69846522488465 3.638687730930823
34.30802821492912 44.35763433864525
14.58279606394462 95.42474123431143
0.9014156620527795 13.76802918891922
81.10659789227391 37.23029872687913
35.1509548823249 33.03409392289176
53.51493116244603 69.69268984686879
57.0255722683878 2.728229452164511
93.47835598320241 60.71046300662329
95.36826901395028 81.07169742060911
96.9470161936559 62.48526545894928
45.46662318093868 29.54294779753293
74.44747373302719 84.40278242726629
73.82289045540523 83.39113551446823
18.19446991279397 5.628717568198272
77.52594467238377 44.0059963452306
45.11923435048504 38.32132895479106
51.60593208545969 63.41472542228396
89.97449877065938 91.41400349725509
32.6926386585594 24.29282838176783
20.74725047445466 41.60566785469624
82.16536883912244 14.96433486505003
87.44000009690161 2.984319547183647
58.8743171445817 71.2587970932141
21.59984222649319 28.51532941764495
42.16679938141754 89.05527354115853
90.06335828730573 8.117958498166187
58.23528215083069 45.7781628131381
71.68913974149837 97.43953083730575
94.61067559127919 31.13688268862682
53.93349795976831 43.79935750231359
13.11520662335573 75.88627983720598
78.73335631091132 86.68532565221575
62.12946531247614 93.70879974813062
24.23170362827681 27.41290128866542
43.15645374745126 46.25178725197367
25.50187378179874 71.31593196785987
65.84862133006212 33.92727150254481
53.83694064306757 38.63319905557404
76.41811553820851 85.37771743835214
80.28359283707681 76.90697942879284
79.48371881564451 12.44562110991307
33.69562254483454 72.15308490203415
84.8331260471558 97.02671631039986
28.58036467422432 82.99348865009635
66.21711158458507 95.00014462796968
76.63733759098736 97.84735012254522
48.08539667968892 97.21989414592406
10.88823260128087 85.30720945123967
93.63487266237631 96.71211464359011
57.02269990783697 84.90118461933379
94.27493533216914 12.15984291326218
32.63009092751929 41.12763526392487
32.74209429356655 60.34704997917674
15.76177000341238 12.45215402692994
43.72873127760383 14.61099100753502
40.12033368362983 57.20144926229459
29.94145101362545 93.08548479220296
78.5686234567992 68.58648191871279
70.8260116050226 64.16001091328816
27.84262171624365 45.29492204036694
55.15859970478164 64.54965928055842
59.25786048713398 57.30920943139274
72.672551501548 66.38810609971587
38.16619601597183 20.91720288018175
6.39048812339093 31.99594592085386
79.45923050620058 84.65165036371904
48.31790851802845 73.62563124802516
79.86685937568538 13.52517579835223
32.42458294909711 73.59055775043676
16.5797863103488 64.91778472848962
96.23061681029343 92.53891308982982
75.8105144008836 55.59692117746185
36.99597634896194 44.40063390908262
84.90355787175535 74.30014833046955
37.16869502024811 81.8198976191084
72.64719863958838 65.24066736053481
59.42057091744281 74.9920201585536
60.76817767742721 25.85942193956681
41.89546295104094 20.10939280091178
37.98070512528457 36.59161857127433
12.88933505018407 84.7539970764973
91.34223751071359 0.7829575929274681
5.903574898402949 63.26405628966899
31.91844990504671 36.92197443628305
59.26372060676926 72.20432481533007
31.28787249105852 6.42595834237917
65.1694243368232 32.1068335913587
88.47944683178746 10.85996153600229
95.27846395185026 78.22018096156455
51.29349508537612 94.85002484636523
60.86356853938118 2.911291025144305
18.67332990632383 61.67771390950693
21.23793285598812 76.72810293438064
61.65975499227124 79.06150274478567
9.296013547672597 50.66277836512843
35.80738733944887 87.05144571595277
5.759107495146117 4.884630046504662
45.33403383690296 51.94600157030374
24.19567348854338 24.44897191668816
51.08049531654241 87.40647894152022
24.10969605435183 3.089565081990604
95.02752103130054 33.27832637254294
26.41934375636075 42.91381349144957
58.31102957197659 91.20786940706851
99.10953604378673 43.58860899132073
33.66223124109337 88.88272222841246
71.47749370901595 28.20561231236182
20.52107820973296 62.55772691599991
35.10664393400597 8.084123781923012
62.18955153192868 52.7423847936095
96.10898899058604 10.0575056812992
73.76842453412314 67.95111676530071
23.883152102807 86.15934689933505
18.57787011905013 21.81290199637671
36.25193566633929 76.46928441778309
89.14865606428222 52.38719967273849
12.03409886880768 12.98973459564104
95.15122500780852 51.13395084294809
81.2664793128294 51.22130371663892
87.47573568732386 4.041838397586759
96.10051254170028 75.60307408107828
82.44965939332398 76.46907908132852
11.16086899586817 97.29011333654161
7.801598305350442 22.76858087251133
15.17382132976728 35.03035856731975
45.40106218276308 89.7339483528871
42.57663447894213 64.52905561074597
79.58932035865701 35.60783584969865
86.70699630729986 73.67076283106363
83.64075624255916 81.01794354136389
73.44720429132691 29.22305557867722
36.70410888422916 13.53789377658034
86.91616814014264 26.2414163513295
52.47127444723986 49.71322873517956
18.44709712926008 95.57691877767779
18.81394464078214 91.81389884989767
3.568222604591167 13.03040991850302
40.49116702483924 13.46237944163098
44.30603466513023 89.48942273674187
74.57396011057187 63.16623715985977
68.95817833237867 33.28220090449049
13.81036533458868 75.1693922533325
71.68381424246752 5.158370117187381
64.80883332580306 1.986288122872237
90.67950270168613 33.05255428977556
51.94196352916424 91.7366153788048
76.45167668810575 14.90372024675707
58.46674698920373 59.96440203414553
95.9580104343633 45.73696089979106
87.82629080131167 48.73364142661798
74.91097225820636 8.433308288953366
99.38850274441714 55.44286076141213
55.94967514082942 25.35420105072465
58.57998921149139 66.70223538808976
92.44125945435488 43.00023368648545
22.54929491636683 83.6470918218979
65.49946584983779 13.59884224621201
84.41323752443373 35.60276910481548
3.009672226433185 94.04531635317608
80.88152281796631 70.27810402070938
96.92843105929079 38.38700512643015
57.20416173642104 55.22691807758326
62.30288542888326 1.536114197312994
85.05807867840588 91.03196002616421
77.45149243515475 6.347186903218153
22.95628404232105 90.73793250757365
74.64237565659734 78.55776974290475
9.733512178566786 24.96571070772345
8.847748072869638 19.62110224987999
77.80411335239313 75.21956587579663
15.86016456640543 49.07287638522143
24.27131588650824 23.47404322603461
57.86751684312837 29.60396753300495
83.47598926515623 60.69666545356791
68.8135847823217 47.39114445492228
69.07268387948622 37.97124469973392
1.801827189195541 50.73193922755755
30.62342410758581 83.12293679643638
1.097096856010142 56.28198269410537
4.824712316659686 64.82305613723859
18.19881760960617 87.35314116625311
44.91163293206318 3.03074157845966
34.4956036686928 54.46147610938782
21.17462500204994 90.23343671261478
8.128429399219785 68.29701094899157
41.7367706392997 59.80821443223285
37.45016177140943 88.58337778712463
72.05579714988259 89.30519408463489
50.65908793471387 56.95355493577027
70.21036278134581 48.47778829484191
76.40026525244465 0.7535388309513218
75.72036366221445 91.40743566151392
66.91140887718556 77.64955056414043
6.960001109232712 65.73967245448368
16.32721364037485 87.04621422035109
4.384733371228209 13.47373678475752
49.58884685529229 57.19691492423491
80.4305665032806 7.701608177328874
49.02712232125909 10.65675274307044
96.49323719735392 46.61601894577501
32.16140776235224 26.3906872613391
3.429903504365866 29.54815911408027
7.810003803514236 76.99608100025513
56.55362069956182 23.3072166032879
90.31369983394774 78.24925351351172
65.48376533061784 7.201145477396511
52.31250964821668 4.706428411057479
50.5019931016587 54.19410837349587
98.32870615281578 63.7020662088422
48.01812282568926 30.67149119254127
45.74514355943847 28.46300326133087
28.08456795049929 53.38360759269345
44.29058328072787 42.45927495637342
51.65184126661917 89.11307452894755
48.28572343089237 79.7556255996015
8.923353546949281 41.91519521149469
49.59682347885074 23.93577966202054
91.48438688920419 81.3398440704833
36.55356670879952 1.806419757651946
13.9238017074379 58.47170834290954
94.82457847931812 95.35637674284102
43.36912293145125 41.84548319875893
72.69370144448108 63.09717885623588
50.70690382032561 97.65356509282212
7.741607315831992 94.38783528292056
18.29506756375182 99.42515752526332
46.43783606128152 57.91643530279418
15.44958485547741 63.07320474752329
1.729784888114962 59.03385016348792
55.68653429569655 35.18846736317215
75.1179775643534 25.91979227862836
35.05403322838635 91.36035118076308
85.39950844076048 35.22130028233715
32.83969044332722 42.18666012850067
90.1171645122583 35.21173419274384
98.46022572055053 33.83074087360419
66.06604429648061 63.83750853522113
0.04897462378642753 72.98498414793355
8.330599840621646 71.48497417869348
30.45570088453046 58.26292886520695
25.50278250006128 95.0090004246574
23.4722223952507 78.50462620729549
82.25338954798023 7.375084346246834
39.85723476585662 39.8674141279302
69.54139490085412 25.07638124107039
77.3789566520755 98.64609635665413
85.72233228452328 48.67262388430869
88.62085290863952 78.86205753734686
17.477116717425 81.36458218039876
18.90753482360674 31.58180332609354
46.24570496979052 74.22833137882523
84.90981470459631 6.165407654592461
85.85309673661723 15.52912867620386
85.46243860578063 78.62196717305018
26.63449387471664 38.90689498013433
13.77726277746423 31.29129931867899
2.912815951422357 46.04057413808894
37.2810642614262 54.74039188904314
87.63881979941539 66.94639418849012
96.88414991744546 1.670535543549092
3.857807381707717 79.85644065856476
44.98093997561666 81.89108822861147
88.41621875205458 4.423610774052701
28.06201004855516 72.32223472683256
56.77685207769139 15.04779188694132
48.48605723530441 25.62603234910934
21.25409356922694 64.32008432135102
40.9825719749427 46.95264631136288
50.06080382374269 29.97695621794282
21.02127390338087 87.27778340894469
36.46810131333522 28.14131351162297
61.21103476576235 55.30697621137784
82.25686588835391 16.13622344336827
67.95611797877471 63.6112269775757
16.07211903074541 93.0142156046747
96.83899923361881 82.30468242664841
86.89589785712832 91.35490347717872
74.83570063527834 87.66710085616457
56.33891525894868 12.89314059323875
70.84194561204465 32.09804826014692
11.93343033548771 70.20986644825518
34.64398200254979 88.50232429356574
89.51949773529094 7.246340792261152
7.513970614241562 55.03564553306979
89.77876732190332 86.85918835007938
78.82564499462269 78.05915651680742
9.153776514037141 59.54606109258808
39.56513422537986 37.06858489963665
56.53258608500926 18.81291709201512
80.6014789219081 24.0975147509193
95.58543001997269 89.79182108892684
26.49195168122177 76.38513417617131
78.80520980000239 69.63879881589764
79.34405672657614 67.85233170281352
81.19063025428751 16.73761190353603
66.56684615125597 44.38869106584729
8.793652621434012 22.92191044215722
25.79920362637375 93.95738221770999
95.14152436830481 34.31032918590992
61.509619958764 13.90422023330415
71.74704356560009 64.70062611659903
16.54941269929771 84.34061416041229
68.07357813164195 59.19485344658693
76.52229374976987 17.81602751028463
23.1899242763953 40.65693740217361
44.44759567136406 13.8036082321927
98.40427153829498 57.27807905201489
6.816375024227739 97.27677767475431
16.52236220025755 61.18110795381835
27.70779852954239 66.85381392706192
69.22831736888942 7.082851428562482
8.944774065787602 88.66752292412417
95.04396210792912 25.75055178622925
16.22817058247032 4.663341205523454
82.00702904325929 92.21508572002071
9.382618397904434 93.36249108348073
80.80747225583606 38.24492365697904
89.57293504761802 99.50771467869001
47.72802182592867 50.22233833519856
63.11413681375854 37.8278467569094
97.69074393225371 21.61734774530792
99.585706445159 2.405949159465108
69.60266423426422 15.43938423744779
54.41834707774932 27.70253319594239
33.04750476677961 75.46403049315107
85.45533091480154 87.85516670699033
79.59458270893302 2.573024048782464
31.8784464904921 50.18080633534841
25.97212416477651 51.68294711647643
43.39443192819473 13.57972639718224
30.08098710912877 43.10344115296127
92.15603100102778 2.548429795297496
33.23521835982391 66.91883018445793
72.93183361567171 13.23803011528022
16.15964295764223 82.62778160243461
96.85532870928597 25.88200185508277
89.49907428384785 49.59679619350634
22.64304861636476 91.78964680716092
82.41044327865967 40.57340553368284
88.76433074344297 62.26358296926337
32.05520939343254 32.13239121513742
60.09788610409026 83.93617943009943
14.06963092534294 59.48693481520225
30.99547565354869 71.07550780289056
14.5376064225889 25.66966590886165
21.5966293986619 4.550269307623353
13.63223235032899 29.44304336009738
92.95807493256838 5.749440978821944
28.71957403345284 78.11124679720075
11.21143821326213 32.41738842722991
33.91924027768388 28.74371791418318
34.46091739978986 89.58988198040184
30.1094641437832 70.3970788528498
1.720279964042522 98.80329792669561
56.89989996788864 70.79730828473809
42.62754071980842 99.81638744482891
73.49873316911747 4.832424870649539
8.420368079254605 5.932407685475943
3.098632277927333 95.89926550520373
62.17226161560713 54.85765866948838
25.3416228908403 85.10595950552121
28.6121394251153 80.99455818735181
84.57536678073951 30.14427358108417
68.30657921800582 76.49026835329747
87.85927057857573 26.85279024593454
65.92109234317047 51.79800649627669
95.29825506580828 37.67198215742496
96.23053699142136 30.69702207560709
31.99352351051608 38.01000461296002
88.19298392574794 56.16957983132172
59.51111274429522 16.44198520370374
28.9895052053235 63.21886607198569
62.79861921401624 89.11981951659801
3.541063686710074 51.39547396023546
22.4694302049094 16.07000367867195
35.04770064492909 66.59746084821447
29.98159167910735 42.13263084512276
47.03488382462672 97.48778846252247
4.813621469679192 42.86855297634084
64.41024180899289 27.30048406283246
73.12580886414196 91.97823246276936
76.99288008258101 42.20164692068503
80.90221942237086 97.30724780200882
34.75235615306772 53.39998665517047
45.29843838047639 23.4850561844755
15.35400419450221 52.9083423190134
53.49889713593012 35.76900482768895
64.1791307171441 4.821685234124772
75.29047032637493 99.26285256023101
64.20312871441051 94.33717120557421
60.53072091548203 61.87875739124336
49.326325039446 95.79365103039453
69.26396849519571 87.93846985666315
73.13333483505535 24.94694429343753
53.48089326654616 89.32595692509182
51.47175460352954 2.277640576442176
16.52436387500804 44.57369443871963
90.616318037486 70.60706905529145
72.16867433395031 39.53648813786508
94.4603980595864 43.66952670390465
0.9267487292594818 95.96809571345763
69.35193536807671 71.68383176215295
55.65880317073307 56.63832800560677
19.9554287859206 6.808766195602901
4.984736846394307 59.03576591833076
65.86116880064557 53.75073816839669
53.29138047720539 61.08811022709332
40.94658105327741 19.8411114510431
55.83408508742549 1.404272644980761
38.05685482070996 45.84990609921707
66.04035371829281 35.60112591080802
62.19347286338751 53.79019820511857
10.32523254232428 51.02981161777297
52.75539859130043 18.20603514413752
0.1406296825402938 91.33720366820533
21.15181684118476 59.61875027476925
68.22640186374647 71.7466631151545
99.67692935294765 65.01325332027861
7.451473926220279 99.19640015050767
32.87792875010155 64.73339993566019
16.81393647237498 76.90718142013804
95.69761482947094 58.38428178754695
43.56908426696255 26.18596277838144
92.30646235657187 14.11264962111951
27.74858686252303 90.6508321311601
39.66072260938137 33.13461967382246
65.78057065085859 17.75928213628326
66.19839499965384 98.95646639115347
4.014221115765247 65.56056338476891
77.85375154239937 9.600022314157538
97.95012518999761 95.1678478359817
13.54417821447121 20.87557430149841
74.81783699923318 9.538025857825431
12.66691933186435 77.77710130596655
96.45866158362698 11.92926412781665
19.53166284792323 95.38367208169407
16.66987689780215 25.57407475946316
23.0389404732018 3.304872924854736
57.42579185541092 57.26497397228941
35.42842747714621 51.38304972580251
68.00809005806018 5.402728930601011
37.56689810052527 82.83624493246872
64.0105753843111 57.90704011097198
63.10353181405583 81.59816817904543
25.46687922432847 14.42974752031382
38.36443072051797 7.122208693887391
13.52018909397668 53.19861556375963
74.37609988571735 58.38001972477136
76.67560653767103 90.97786669751299
37.26514156535308 25.0109397441123
88.53698897051144 70.12847586001658
5.39296127174651 51.64875909712695
79.58438463219925 58.974573564658
92.91398015478651 82.53906619662774
4.151943593503353 69.66869826960829
69.50334488074445 36.98985413602708
94.153361403871 0.6449965286192132
80.86561892937839 60.57671710793473
42.52490471615276 68.57641166040922
96.012708316027 59.36735612461318
83.87857930512666 48.39048540396014
67.45460024636597 34.39999730927324
91.46012460630241 45.77809176659989
50.14787122344171 61.82970617958226
12.37489889238315 5.288974246684425
36.2418652091384 93.92891188502168
73.81759445439117 34.79482471431501
81.63572452923178 78.51921529068755
73.12246860715514 22.86940630425421
30.37396899117552 29.75867801266996
95.94832052151909 34.76285176682447
78.84492276883715 42.7567539440096
11.02721417168053 18.68301827122995
14.57404097988221 47.69644950549197
6.462221182082589 50.17064871213304
24.9801895953278 18.05268729390474
76.37494603156969 61.02732883598689
74.69540696232505 35.419274712898
18.73072442946618 84.01852072346608
3.67496597799304 55.1434962515521
91.90423090096769 90.58041481168237
29.06094388324381 22.1785584516553
17.09616653919698 8.340407068101602
59.28087192609814 18.36694986389958
53.65891442676695 17.64988282106619
9.04553750529749 95.33287622792946
25.81954178013921 84.1287686622901
63.82495399270162 35.77901766326502
97.43336249144389 84.44644149855564
39.22629322754138 51.28380430011995
53.06249578993283 65.01092442106888
14.50082054456584 36.88778972967591
45.52867650330165 14.01881104758775
59.89191150925765 84.99582123309654
86.98109323554074 25.20165919668477
93.87174725957212 85.70343037588518
60.51142609643394 81.81222416116422
50.46944025525231 94.25255702865782
68.10035831165774 74.65952059019615
23.22259931282246 52.88190876043577
50.16285714809565 37.77044707353505
0.2276281583929513 8.744107287777078
48.41944406837104 52.00257600200255
38.98873515088717 39.10165585032502
30.95809747691808 63.86485523670102
73.00664648899337 56.67250585982025
95.07157128963148 10.22632085185619
28.89205583881707 79.95297875953352
55.79082560267732 0.2228636932036202
69.61639155202981 53.00643100162236
15.5968174040297 95.14929869711453
29.15325001343359 54.89481526970285
48.22949599990478 58.45572276188542
23.67810914753569 91.48591116140859
76.28267134693949 54.66347782266612
11.39294839378823 87.14521221298835
0.9468468509729013 14.7889513141353
10.01932087004896 11.1795254975052
14.79299066899331 10.41726343486733
70.85924915160925 65.26310600592714
10.16339439028893 58.89747239215979
98.4611356681371 70.50456279800721
61.53682756695876 41.52560915735891
24.50622196619155 30.30366368386253
76.13965042390794 93.18185527731973
81.78085447344361 10.26927115692937
41.10891325754032 89.39694320481907
55.32095908499372 93.40687802283811
10.31603178555688 39.03880521693723
5.832708519196228 12.56214812373454
55.33683391620399 17.6486543392802
3.658724429356993 14.19022638557124
21.1303902764591 70.13749042749595
12.96713795878296 97.81914541824699
17.37301611311941 43.93927475285116
82.0229604722353 46.14029263427624
6.448535944617832 87.23356767069151
70.40880534009406 93.38043412059801
50.11014769367136 86.87289217360306
43.01786602113587 93.76255989590719
66.90131071821072 10.47855490706856
18.2518680005284 14.45913996920244
63.68449798936629 25.29798209724381
53.47743850300287 97.16566368676092
84.90472110114828 27.16598073262411
13.49571622844054 81.52454834414695
82.4919980247971 30.26621678591333
67.09127750757955 12.22674548063072
42.50188993884427 19.23425144478486
54.91371213535695 85.70009010562423
95.424247425698 44.02075606257389
1.497848634854062 9.007225463121594
87.17146536337859 56.62127294045676
42.59285618877723 80.66160445101735
20.45022682376198 57.41629703705284
32.57800919406925 34.25193114677591
68.59909436283969 25.01853302108065
23.46433592500587 36.83620923708821
3.547520357399821 22.55126576928235
54.96431647432308 33.33652226360767
36.39161368364909 20.37161219005744
18.91134680609617 40.60368910981331
8.9726196925014 91.41929023781783
26.93866129104505 87.91042083787785
59.70568766033099 95.24182312308203
21.8704820546134 13.13859753499806
31.70455298660376 62.0140722743183
59.64915840160104 62.65798781688237
19.43073424480118 54.71747756303661
48.24260684338455 0.271308719926214
54.35578834869502 4.868133238954968
37.32509882931096 93.62422787717607
38.67079273589055 96.1344840342489
42.36586431526518 13.3635530723735
5.474978925460758 50.49522416034732
86.49115522631762 11.76729748067642
39.24573329969743 38.13271143586108
77.91334130977805 16.15571584405681
66.06790669218044 69.81076502448519
30.84759788370014 54.97702723387521
59.8435867514448 31.47944401092897
67.29921873479719 99.27306389531596
25.77209876334619 55.65194065421342
89.04747868226252 6.155197923265337
60.7628888090049 47.14778332699936
95.79523677231884 18.66273875552499
60.80891839693256 39.51417632043336
5.48267227287834 92.98694018091942
93.2913279937338 42.26443446662126
23.77705532837155 4.103937289860396
72.23539327250428 88.36705497462417
49.81813968516586 75.2926312247959
53.74473116591191 15.51360402292087
44.10904797902344 15.63350326431365
45.20253092150428 9.981450103893078
65.11499923665605 15.60685061892605
86.97524615378386 96.44880597706569
77.58284505365442 7.468188559827235
90.67988448523793 24.38233601768122
52.33301822942235 64.21254537343727
2.14081777665571 66.36525345501265
70.41107829699315 79.09074057809313
17.83948891074836 27.42151161616948
45.67404683893219 32.38886903905853
19.57760232422478 39.04375389879439
80.27495865426192 6.630449532356052
2.119711165915698 70.40498339645281
84.78564517536556 77.92360715579636
93.25134232219524 73.24742571412726
93.94559947492185 92.73300559797397
86.77883376277072 5.82887783573977
93.31508623528229 50.33270831958564
32.02031006266571 70.71720734015653
41.55413043656832 14.17664655574104
66.93061728112178 86.5340473244208
61.87243660854622 68.86587673527357
95.25461642155247 86.8416590540362
79.51487068170505 50.05853280436769
79.06146020693123 28.90206586449437
8.587150626278781 89.65699097030952
11.0055164979166 72.9858307072502
59.53947926405012 30.42935806544033
13.38623444181148 43.51095879715984
76.55051770674123 49.88629880605099
81.10938116218661 62.63992661345321
53.62751631197612 39.71319066880322
79.2807505559024 30.73226355270493
86.13988804306543 68.51460784927494
93.47527719858911 70.29439718615942
16.31563271472067 76.00698076274658
30.91130889096603 88.94506076488427
6.802955115387558 42.36684059162895
52.54745657494761 93.38309774993267
29.38563831853099 12.07910290960134
35.8801674099874 92.0111284767469
15.09342345561467 92.23075713428626
46.73179194080399 28.18170509410925
39.93240905033879 84.56546225861804
45.8812838480452 77.60335691485899
90.52830461004277 73.51905459679311
5.629529880404079 26.46126430409401
64.19789667250838 64.47833848121219
59.65125127916995 49.82242085342941
43.38880075100791 42.95725450374707
61.27016847690583 69.71942635465433
56.36988000290891 75.79884878485326
24.4320743107352 42.16020465709449
97.9580302379034 34.7037710607071
70.77999668851014 78.09354019107873
71.55984603449258 11.90310701307862
11.67363791115777 86.08721088164447
42.49192120189572 43.48040206412169
86.1244398355777 16.5386642626021
53.56132815616432 72.55589212366512
99.5456278557421 0.6006255810358462
51.22718083073141 82.19272716156625
61.20869080915129 43.41501890128076
0.3621203130521367 24.30648423231864
30.21224028395682 46.63459663386538
79.32431169220227 36.66239700418404
62.96226441455499 96.90031234059339
66.4734261819987 92.10003854415746
11.25219261569697 62.55460801814166
54.70490728029101 30.49965756411016
48.09257213320046 44.73033864817793
81.60502302170384 21.70060070673694
62.11965000771923 74.75418698550386
19.99833394160711 50.12513079195157
36.69954755325468 78.48285983268654
86.59807147878324 4.744689404763654
61.2703066816982 22.21845792202525
60.30355622595403 26.78496359933853
60.62334364339722 1.850340052134162
66.17296739628428 5.578976580700071
78.57629209233021 43.75322699825465
2.790531298430071 62.67415947398904
59.09127164987387 60.77570660213234
77.51974155021107 40.09792258897976
54.25469611828452 94.63875909329937
38.50478312559067 52.05734270860943
14.72579286913404 73.536728436761
59.61937784069885 21.19684940753307
30.67057902973652 51.57163896543454
45.56819629022063 90.90002246853237
26.1011640012004 52.73665354759962
78.45499259652709 79.05719674406301
52.1812071945478 90.72807049416765
15.29747057887744 74.24096665868154
64.49920882275411 73.25349827249823
49.73865477340166 97.48262695371034
25.3061158469806 16.26650152164343
38.25553377872209 3.260244139830078
45.18496366637123 75.79102739747525
7.892231185551945 42.14836075232301
77.1203375697137 14.0875574295754
2.820569419356428 53.39551195335529
12.77969332246299 55.96630595856234
36.79554572526636 9.381754213600317
80.35358061293311 68.18594026511725
71.55042542550427 85.48954185093217
97.74019205302119 97.96548879466481
90.29462627494149 41.21462675325547
44.45959943501693 83.88123530956116
23.82985163978944 75.55697178349432
96.80659813543524 74.82458380926045
53.81678630324432 84.08796847030661
25.44214590307343 76.42946374135147
6.231419316996623 15.42919945361845
98.62589580374035 64.75831462117043
73.27587331141747 70.78902572887719
68.9364218544475 57.59353810535944
81.27066408977898 7.010111811795718
53.3641084419409 27.97870026261329
79.61400619092542 72.63411542243652
39.88129174300767 45.5390112846751
69.15359948080693 67.46925493359571
90.09800581055563 13.23875562053605
87.0270354637382 33.15339935972641
0.8499082805564846 12.70179561814338
20.42847888569482 89.46250867315354
17.71158592402683 1.418757520111924
3.872748825407847 50.40566989826917
51.09962945164246 58.7394235308424
19.00730103731006 29.36182125605361
23.06451502090474 62.08352948267122
25.93701850429664 86.04596079857286
3.190154743572818 25.58310103094278
53.89238601548044 71.52609053852865
44.69871098047098 4.059059891697109
38.40393262848922 20.01338488421389
78.76174531931198 80.92505844724184
39.38238784316613 48.39300377571372
2.825085602533234 71.10553941982953
78.08280896448332 26.17770349082075
49.62688189783096 69.59320323011617
0.02427335025019409 63.18760754789889
80.48917774057206 64.33263683818809
75.78730656404466 68.6880278270778
32.43094507296561 94.3154187337034
85.96402417781877 77.55324635026993
73.02176118891421 10.27518803812085
27.98487611566936 87.84538257484813
70.67555414167927 17.91936590908173
85.36911056636748 81.58480803332664
99.1500597029079 29.91685739595814
87.59945819067056 84.49911850826277
18.91345146965923 51.90543700671562
63.39447502238981 10.51070961356983
98.40395637648807 23.45146182196322
60.49662140239126 10.74323106946593
50.63722609658494 35.68366394173736
68.82430731579902 8.173832357785992
33.57593929946778 61.92442620548682
83.96561371932634 27.72195601363338
41.52416696063568 87.08096995723177
4.616704064990034 99.25234348820756
91.88445736400408 12.39476954635261
23.89816399958062 65.99409813707683
37.62121940640173 55.7054610892032
98.58771356831167 59.07605638363337
41.19054574801583 3.568152065926665
62.28558575727413 27.0420515420853
97.86693280220787 6.314365898325685
21.99400005754855 93.89273106985011
53.6891015600836 16.55627737464273
7.994433540375499 2.042382191741948
52.16354544341789 58.48318766577404
94.87798881496468 18.02721526181516
2.072553031212784 19.62561677273978
36.97599249413035 85.75401886994622
94.07619190313856 16.34428427464357
37.23779959907485 63.39171775305567
38.76327398858502 44.06565123589441
94.78382637199309 32.22229303066035
86.99377762622342 61.10278083055498
21.9155561707923 91.01370275214721
56.91192901596325 19.70782749650714
19.75917725676757 7.844043133149652
59.10155225139526 24.22287470720145
24.20184361520169 41.05201582150706
42.14610005615243 12.25522377555942
27.92607532902948 82.05008144397198
20.28033044080336 22.74274538903889
95.98796841169846 25.33514927765922
40.4474637546166 61.36708171224173
7.253881949348317 84.441174304021
21.48093435650718 8.419576606405599
27.1473390683285 68.61644324962813
98.22165077767382 66.57216430618729
8.158973314903282 9.064272951701868
39.8083951184774 22.35817131061624
94.14433131053264 15.27018177467396
87.64880514122042 19.87726535407073
42.02382151879491 62.78030526610123
76.07040468435434 45.40637574235575
24.46008199909236 14.22845148143687
39.72534210525847 64.63456860462442
24.03138633807919 62.62151947329343
9.03910389401635 73.27194000341473
61.12972808713243 12.85802191834931
81.19332650872086 91.54049055658719
86.77952889618538 97.58282447824915
46.02910895027301 27.32384701836698
25.46022506628048 65.04762653249537
79.15694055641215 53.43738023009409
95.97837327125546 86.00832956687583
43.08715440388623 12.5094277078712
18.62582175126272 34.2231829335869
22.05761733432142 35.68453990426115
43.86488266503608 31.96874395237467
77.23843787978132 31.20770340670066
45.48982594900011 54.26194599172693
47.85379723431779 2.529829078265439
70.43501079409114 22.05556237474569
51.35815983110727 67.31106220946494
80.82429146048825 0.8997724806925167
30.41260498593464 17.54895107249429
63.26830681689719 50.27649972228235
88.45698528460588 73.06778196986373
62.71980910020812 2.398713527720996
82.95629936710829 5.524221213699687
11.00263239676609 12.95622730537922
31.77067758364094 54.44643130365472
53.13406214145174 67.86595788053953
18.6483263159427 89.03697396660752
68.48728900368594 92.69829878095402
17.01878672752994 22.74602588140416
93.88466905378185 57.68514148896571
94.2986396947764 42.61898822263117
80.93711045497783 13.6223742446112
30.28498482210134 10.34593871945025
63.1798619581667 94.00460259605748
56.6614938750469 52.29252568257226
7.565707343957737 61.88174795918886
6.760020966349155 54.19761179034261
46.65365155719581 94.63497994051129
43.54146383175988 73.38817921967481
47.57541670923865 53.85715181566649
59.28241751646982 97.14908105948359
56.46691398818321 88.09122662821009
76.00088436766202 73.69365100180487
72.07622386739381 82.66270276232355
19.29637167946305 63.92660262504878
99.16941195613654 86.81300079723054
2.464972676255391 0.9908598595803091
5.427397549589362 87.35023393321404
79.94149445757415 26.94554182714675
74.50790763134461 62.06059012962996
52.01379757228746 65.24704059883679
93.5826191773638 67.42098453282551
20.99481583641562 68.2562102250951
42.82049448612374 32.27001913528552
59.85975014230865 77.05139496420765
30.18066398864348 1.512876496905726
84.79027872875592 5.115557374966512
3.444207237605311 68.0803408191624
35.62558774599871 60.99831498456619
60.06609487478246 63.7416094980002
75.58813508877448 86.03785201130735
14.75534749777564 44.90700043020244
95.2750846072904 69.7067960144077
50.72795141592324 39.52986804562847
85.16178615583195 55.51294459182208
63.55572345401831 62.46637014282574
99.44316467786376 49.11791762800531
28.47257247970663 5.385357051174953
6.107070925912918 25.49892026538233
94.56828626110233 91.8354043432557
91.89701974611954 10.64250596571113
92.24097524580841 86.02963145812228
17.89197559064521 12.68572793875623
48.08633748378065 92.20036058956191
92.2693765107623 33.29731124466081
65.11557908560964 86.9909452256925
58.65857156112968 1.108654327588165
77.10110661773116 57.40990519422479
27.11666906341448 21.42161744613595
79.13618865943437 79.90747633884274
67.00464892880815 50.03332600783149
53.89201406858708 56.14747986580672
37.90668956301361 74.92035376394099
49.87872301212403 92.50882654862851
33.13199712008702 86.06786176939909
56.21401922932802 43.69952768089158
97.44613831277324 78.44726819558588
15.63188525240638 48.01521394888924
50.33777215826703 32.84545122218435
40.84392094845538 90.48692451119244
27.61576675764114 33.33702085628533
96.59137711080662 76.5985053075466
61.62062404706123 16.75309295101701
56.83157854782242 6.498844331545191
38.98273433165567 84.10230228459933
69.36485422550379 85.02538893895726
94.72340345372551 6.554857838253596
76.92570551830012 55.53094330246858
63.86363497358804 85.47391224684914
41.19988456607295 93.36356986285126
93.80304678688307 18.4368708936965
44.7051265575039 28.83895948929881
26.15375609767057 79.30964113911178
42.55241500964402 95.8834015306326
95.793907019861 40.26979904251901
70.13024292029192 20.0463110548804
40.40998653437395 41.65314453388932
45.89627482721345 2.67600213655191
67.8086048380334 33.47300953333179
64.15759673289404 45.86767041480787
89.2509982096211 78.03317857056241
93.66172275547521 97.71128007627468
5.667171858991508 49.41187563379351
54.53497084416082 18.21695898144157
65.34322595250079 67.60216939839013
5.776433551152087 20.82555168938565
23.22237703164898 85.29800106736678
61.95242117012316 31.8342340845453
66.3120722749054 46.18027406439818
61.98581865042718 89.85526251153536
19.21656046037835 81.88235532920423
85.80038090349007 27.72172606679823
36.75320899682684 0.7321828032261637
85.47611065888599 69.34096745525144
34.71116130379193 37.73261013849379
81.63410755300204 9.195092795425914
45.7511804464966 3.788992969389185
84.97729424574374 62.00735778233287
51.07069616950361 29.63737643934465
23.23201506353941 74.65824292713492
95.65568695236416 87.83817764321334
13.84235590112949 77.7520338892581
27.53876610956956 1.319264422786854
91.16265472968699 7.983985073836594
31.85844196314325 88.57198694552339
18.45158772894476 47.87871160988929
1.32682610847929 8.086693118293994
77.50753817528967 15.11543134406548
15.61649885074414 68.80090159731358
19.98453263913402 30.1355067008773
16.93622376024456 83.40618913135891
88.38303318688746 66.17542620715662
26.68304192226156 33.82374185640235
99.95986707501459 97.84647228376038
85.48589869962525 46.86058776730245
13.39357501858122 64.87127370663953
89.75660680973809 39.180534588147
75.00125567074335 13.65651611258278
83.80824642282428 97.54737976171124
18.9844104284605 82.94535543924688
32.86002664651843 13.55387864177857
29.64483623685836 0.7339655812798568
61.98057798972267 3.182278658560348
85.63794172645582 80.60618019699577
63.1356936500554 4.471749082246276
90.46040590210765 66.70628374703831
75.76655923554377 7.734495041781847
90.82532225258468 88.69615151340109
93.37611674683698 91.79054541196734
58.27051377413379 18.18499761305981
15.92625931290255 62.05736834215156
39.323697197601 1.754900019961783
66.43029618859912 50.90813102617193
10.31619448680818 62.06347733299998
65.12491549137032 9.925065289432107
23.7759617316543 82.27938503470008
54.70807736400413 83.64307781994165
1.029833181849515 73.33217924472916
78.08412089721357 80.06784489850529
75.93816861642367 23.18738853492082
71.26429478056575 88.44454130424582
7.920964960083485 97.17873746072195
90.83653061904229 23.36548530850371
51.47371922977045 75.96183467662725
80.3130769727088 59.80405418656935
73.13316443218496 82.54265573621105
57.50146163096179 63.06785504748349
99.7654264270077 68.87876459346469
17.1413724167506 65.80071950364139
58.70569390660631 92.13412907395387
35.29730546843345 3.199045514813351
98.76349794409997 71.56899077003287
53.91595495396655 29.76124325881248
9.976691629004948 45.48066796041973
98.82138554085897 41.51586950716916
0.644647045753214 79.06071056083569
68.85909963460819 4.808886815442505
40.72977081445511 95.47886828549441
87.8874237096267 29.5795490614325
85.25251270142542 57.6224228387762
46.42112288822713 87.04234982709448
22.48336696566299 8.169307197300396
56.58234500250691 5.461395049153211
47.67225658960623 94.32374604554667
21.07407056979136 27.50659956572727
81.24186388274119 53.40467027782996
2.759021448792254 98.77456288164754
79.77912509473605 83.6332668728535
27.93367743679612 13.41466430132217
9.08849500357697 9.7169855765253
68.26471838172138 20.46680647115526
37.65984699101872 92.51998315622747
32.52323708035468 82.21097431007455
82.08969059772537 74.52558635110097
72.46619305675972 28.71568945146851
86.82421133875633 85.25473537436342
7.849205611891666 88.87211286629872
37.1481188852862 28.85959397983241
51.28737919699464 64.45091990726547
33.34352536426561 68.13085694072191
30.66248311338869 67.89089869268416
81.532666937866 84.28617359921451
59.15687905502927 28.1888123012052
64.03061802462 53.88527601789814
48.23474165631197 42.13148075619715
79.3181946004763 47.91784599430853
18.59572631151537 98.41266047235277
50.93703240214643 18.22444284226511
30.60299215681269 43.86406757590485
31.57098500432509 82.66795275454619
78.32702303067195 44.74130211853517
2.878240318371806 65.42798807206124
87.37331699374072 65.85613380408763
56.37249313998467 9.381318462284657
66.54687367912838 69.00806471724874
56.65609563634298 56.38958016531419
3.199929663131556 52.39383724475818
61.12664754490063 3.90112658719401
30.60013584760555 40.444330511092
81.86998516127818 11.39391259991232
86.39874249609923 72.61522623498625
17.01245487243559 91.3453182722947
67.01835715458722 4.946606012941487
88.04952619174273 57.27602132093187
72.02389154041825 49.24494230269621
50.88883634842288 0.4260623250957768
77.25439415939132 41.15522276456871
22.7270739460203 37.64476744495373
45.04845578527291 76.9007741591813
41.66987346067241 84.11778522027505
8.676266090059627 33.60903640722004
38.07476604602446 39.64597582881306
66.08677998670107 58.14723912546113
60.47826823678341 5.660812136990818
89.8286381558228 23.83427817885969
89.37364899407275 16.60710365331948
12.26907280444954 22.0637304806323
12.24459130360023 50.77130994217617
34.68322702538241 71.76053191034971
4.541060819095037 71.4462584968017
14.62547607537277 20.8705232528409
10.59664259136921 31.52314518022071
31.43645910102702 67.09013875993996
33.48495328636857 20.06099959343665
4.561055520412808 41.86243502941527
57.54578109679722 33.76008384649073
71.93604971303445 1.183671995278738
60.93814751700361 66.80732122940189
7.183482243093857 93.50815842986259
12.05550998208162 45.15169538573742
13.99219765078832 97.56562078673552
78.85524801835865 13.4046337576112
25.33593392566439 98.94162030947516
7.056735318522435 45.13902753917687
51.87345637134513 88.0587304563756
28.72428873771957 18.9457403417897
64.32655460964193 99.35663706914133
94.30447071759062 80.88760554382891
46.17642114816022 34.16145315106851
3.913724790197022 88.46756048520673
96.08288588535326 14.16988303636565
88.97919523905244 56.91745948691544
67.38842222530245 46.30128645762644
79.86578602873317 86.49685119391164
76.5774377463034 67.94133873012302
41.17318722798177 24.88591461746828
71.88792221386856 6.156096716764645
0.78571076710153 46.29123784073744
55.63294340705361 10.07142743318989
6.504649950511937 70.64998510725084
90.58357688144461 19.69606219047566
80.72562182198872 93.65327887801526
57.62165525974778 46.66105502522974
47.43334758336582 17.17722845483662
36.70472404792221 11.46100853466664
24.42418504669657 2.064056106968926
75.28742641509278 37.65846124189589
37.42085267880498 34.61962538238984
77.65178611129255 89.34610399208074
76.28307196141608 29.67477669726092
15.47682008061401 32.11030995211
86.61985267300426 14.82082768995748
11.88541691454315 1.53849814731892
87.13981409050545 0.9672237019940358
93.23450277871318 80.70165578307764
44.68367500773181 66.94941113405142
87.11902667627193 18.05549519402301
16.20715811008468 13.46933473261365
20.78814818725555 83.33609226612774
72.15332087506549 79.81790575646301
91.151800092055 93.25164291157603
97.73187018259294 71.26885567351511
55.97573501712338 68.18877189211135
16.38811794227598 43.53549276374341
97.94375674994166 18.55804890401299
65.49607609656299 78.79219202871155
52.10125374018489 81.6931029099264
31.61199611153218 77.08557579039564
19.65130675160547 98.20883063744147
2.086307024314427 17.7583449728589
33.36043851050383 18.97607349853222
3.386969797134143 40.37726534597034
37.88645711542779 70.21812385149683
88.01006903702714 8.175549972480505
17.08965000827786 87.73564634379784
20.2003625251589 2.930218858989816
38.96740938151108 40.15976240408682
31.8349081766258 71.76817799386757
80.285957079333 74.39178136824904
77.37725900289176 84.97807249700669
87.49581703186647 44.32437987516514
32.48225339489133 19.52918503441828
50.21427761335989 24.85964392649835
0.4281574320830055 39.35421371215904
75.19027972816011 46.11552378466054
94.23916639424472 29.91263785784365
40.50079639304086 55.41535907679069
58.39240890646628 43.88085059321378
40.67113386924036 71.81019734147274
91.22198472973544 4.080201819377563
91.17965305676236 50.44131010346182
40.07062641003043 76.7589753815458
96.66639435280382 56.5278476951059
69.0034251592779 55.62879339093195
66.99508254657501 56.56758591784636
7.951563107373119 66.17413163882489
97.55702503594502 46.50802502530165
63.45951990857083 73.06067715241561
52.07636194882172 68.10309934187525
23.19234461806404 51.76213731644493
86.88790884565547 67.73097864055923
99.89488025509276 48.17091061492458
13.76074877852868 80.52514690460903
63.83763376844563 74.1015293886085
78.06235843529166 0.2447898254752781
21.46093106533506 57.56362903965418
76.54693998816288 36.35089169913741
33.37254649896622 73.14378165037597
4.041018191172983 39.72393707232582
94.08569580466347 21.17773108279912
24.30521033651513 64.77592592095067
82.46865958916487 59.21035841875918
41.06419796152568 98.32546048934051
68.68669311924847 3.695436795481441
73.37700872576009 52.10349139487889
37.04929722795086 4.625174626923717
83.47480766244583 21.53543139158043
2.812422772251633 58.97826927799213
25.93168760258277 6.533852127419493
66.42971165297325 60.21860828156187
54.16436287372857 50.21272793328881
78.54958521580602 15.30940183337237
6.824013944671611 12.60228224207445
37.46993211072146 77.79008121764296
19.66914131108414 63.04056902334776
48.01631904904148 12.39790421389016
86.48334593268697 69.61042383661703
54.40340962297947 93.70331631936889
75.42844180481161 71.55073317090043
23.24550347132879 99.40409648194279
64.37730824797131 91.49609261898965
37.06516681017138 94.66803917647742
37.86347850059236 91.44473507757307
69.70014860067776 84.06378132178308
68.65175267623633 81.27012940915057
5.599588490133136 16.28143368375169
45.32250127464442 43.96387100198433
43.27459587835756 76.62411393408819
21.3767273950621 85.06773451186615
91.57082272039871 55.97630167380404
6.239705681836904 21.7906639088557
45.18568878291644 62.00708533145548
86.42324775050882 44.14795390020763
87.36199263282063 35.42117736625148
43.33298766182361 61.46264072753949
17.38571753090861 95.77114470421071
84.06992288978614 71.10835281323196
90.30032046509933 89.57533281399903
64.80570475973481 45.04358787731886
51.71621231080558 10.20738845979188
39.33876640604966 24.44133933122538
22.45651340329324 22.76120072381973
42.44240727056278 42.3740367953564
57.39438388776614 9.671812971010702
32.18349758603916 58.54995087375431
15.79512085291922 45.27010547678519
39.70113056580232 68.05420472996167
20.41573747969001 63.70957083227905
47.90764873330215 9.088666479605298
50.30272837851964 99.56828241639153
66.98529103868796 31.45739419454565
86.28709848839176 87.18263540410361
83.2888807162481 24.93909680160809
33.22552203781118 29.49204650678833
34.51922989681223 72.91189063973293
48.68986297125 53.65914550469351
9.408852511281269 51.64413425556417
36.97882207586694 45.59187612420511
33.18025538927245 10.29722262867437
23.13044505090212 63.18588241174512
76.73249825587158 13.07644533987132
57.8376877219216 85.6315386400441
22.54848199896489 48.48944949972602
3.368471051487873 49.6060103704601
84.07123672185193 42.80649513153666
64.13220394097006 86.62065256934753
37.06730221315744 90.68931517230384
55.58519315182518 74.99232534999211
93.08249571974153 86.60830178696787
56.20309317475571 64.32973792201392
74.8528035836591 50.95845860022067
74.98950688843348 20.43130552507528
58.80961333740991 36.16385396726388
48.86538437471222 98.04069031386894
77.39385291983768 54.56780061093113
20.63028117412768 75.82632106211938
7.443110568092147 31.85884266479805
36.02331508589472 36.1578770753733
87.97923386512417 86.56594700024512
98.4937936180569 78.5658663272975
97.60420399278773 4.418289946180453
74.57011961969621 85.50329255667482
67.35200694983746 15.97502827328772
6.916154839744463 53.14298391013029
37.84135236081884 86.54926928911073
47.34347636093958 43.80205515794269
47.874473097696 6.45356035825681
91.92725979205414 88.67096127192639
26.86113807514998 73.68119065738242
63.90225054784572 77.12805641928907
47.25341694311075 37.66745536410903
40.40533246165425 82.72232367813211
40.56264001931726 67.52276195928094
88.84815401974983 46.84013608013112
48.69757407500128 27.43369526608648
91.64644721991219 76.62238716778093
18.14912884255289 8.912041037196714
58.44846606543484 97.88929564482495
88.37196883771507 2.302059765689617
24.90159964960316 25.23385455927023
41.40743306491737 67.02810728749715
16.88557635180353 93.91302151840358
17.07758998212278 40.77245264108164
79.69974509754756 23.712760877812
95.11424679664897 63.00983664267645
47.00783635754042 15.16099312785767
73.33320520507095 38.08775372914942
63.55654434216066 68.23984715266329
44.88335204866667 77.98127217601534
36.97554265896643 67.58012249680981
9.166908322651501 25.91778276273219
46.66759030697722 14.20158885417087
72.93877917277425 35.32332982570663
22.7760022134406 70.8987173846603
28.28965849469982 70.10330837539152
35.51627839537854 62.0053773674108
15.5683891561417 1.904519083562245
59.78716237808786 68.52654518418147
63.35715486867709 70.12330762616132
27.36652661872287 59.79693032994254
78.22986492216906 30.85068532158274
90.47675725648128 47.66411265367121
89.81440432157591 90.43648933534875
29.080812076681 4.598539142796624
33.68572100637719 24.0013100020247
36.27191309859043 19.36875608316403
51.73566781078692 43.74125653266275
99.27021161417719 83.99760375077027
77.71264975719178 81.08847005527861
13.42121524610419 23.85785328073494
35.35963478505263 98.23981071155325
1.667774433413763 79.18030362646083
9.68189858985725 92.20200236920559
89.33872715666014 3.913330965014735
39.81809896767023 99.69742420263545
55.0042125502376 50.89970893986689
51.96962714590699 22.81655900902501
51.74015108392847 26.46613619433735
78.34496192680812 52.69975955742646
24.99262422894845 40.34824833409385
85.0524057358875 16.20798007395208
62.5496203434078 38.79269220853693
0.6485491433606549 33.68984798594482
89.78566635325055 53.30346014386805
21.16831835933054 51.98441947549161
72.20596785935044 25.49034586987031
49.35588440856431 37.04364457005401
64.97303859998361 63.64300021939411
68.26181186346552 68.01378785991925
52.24352426552652 5.594229553017613
48.54938294932956 43.86880563425149
39.41235363478743 55.17939008896121
5.139280413342697 15.33967020738624
52.36492515105601 24.45407750002342
99.12856690103872 82.29069239756474
44.13646251298072 97.34482175858059
51.96495387312436 85.97128501893214
9.437511116402854 13.8611441149807
84.40041355604232 78.92721131329259
21.99056906393361 29.39533280298382
33.79924068061032 59.84280913294999
60.1299558673791 24.02216932709694
38.48256160668237 57.68084764433174
83.30851105303776 89.70661600743628
74.33213000020577 71.22357165179852
49.92444622455009 10.10178738994296
27.0065882750336 3.508870088095005
21.42792572588676 89.17050473258642
71.40934122690122 18.66252174104441
40.13199458005819 20.22975865427065
93.76750998162233 31.85356648310189
45.94623759702712 62.79009209383611
67.1084249601398 23.87713958112907
7.150089709571779 1.337885534858321
79.99707303599438 45.33679197756923
0.7316104994362495 50.84530470698569
1.624153830424011 40.69004481574067
54.65407640157613 87.83484637295594
36.11112559055407 18.32706382720908
50.84610477753029 9.494051942317805
56.86807563652958 77.69076058752732
83.88013560995981 45.7544973563126
53.3439522146393 4.268232860205734
22.43148250304677 78.55625668493738
93.22938978748645 48.46214371753729
92.56951888182589 54.05629587082467
64.40855095352693 48.72962683538228
15.05006828116425 8.38468974329089
37.69088439174321 42.58563705358917
63.25284199620353 13.34975042691056
41.40443545759089 1.271109918737367
8.485677150810153 11.91165605477345
3.869935637707506 81.99752129100229
87.0566818397382 24.13840621325479
41.12017604644922 77.19061292550001
27.79293972895833 40.37959093059827
75.91010359582121 59.24940898626638
98.713810169745 16.89251882337989
30.2145072210849 38.28970418250919
89.26162625188438 40.96472610881958
11.40482132698885 76.19151698985645
8.92958255901606 48.52982370862605
58.69584468393217 81.46607210870658
1.450827399929068 64.42692734759225
10.42241201785982 29.64080040124996
42.65296194928948 22.28691275057992
35.16780875575927 21.69819000238762
84.64547409563559 65.92884058542617
82.50652512596265 2.306491248909691
12.9802736345421 45.39736984897636
83.22170294911569 95.647879607288
22.17672528678767 59.46069077819048
24.55318295290435 22.53019232719199
56.31550190034032 67.13881591831732
62.24219327565802 34.78618110021252
67.08600669238581 64.17954125562409
7.404360529187342 27.26665320164188
4.062484019909763 94.07132827725579
49.09494061857063 74.39214461416134
36.19519243898638 81.21313309418784
99.7612117919779 71.91850349386068
94.65975383971691 19.04513945578318
6.336474553370482 90.0201079279244
98.392765554414 44.4162200444932
40.12909939245504 2.307616890372882
39.37607314222259 34.17394993275094
21.05902539545342 44.90252583710383
58.89953768825708 59.05237846721682
69.99362796778078 83.00912399807973
19.80216550860176 40.04560371193097
5.241749820496095 69.19074715733645
6.740167289932244 89.05417298714286
49.92482115721603 38.80755398543711
57.60678722920138 14.30854377536133
83.0564442206641 42.5903738403307
52.33691610501111 79.57377527069995
91.77034695351385 62.09025070377583
60.09031279973922 74.23620342156821
98.79916514383233 17.84993074536544
52.30682816786915 44.71304003221152
12.62920710257058 42.64935385681767
22.74633301462175 34.86208599193908
64.47303645270688 6.883826407451763
29.61108907744612 28.9624218274523
41.99249808447077 94.09577139908991
94.46118618881826 9.384099625796644
79.85137740544894 0.7320128229771823
50.24109912169464 64.69060969311406
41.13618090710521 78.21360902500881
94.31321553940913 48.39512407182968
90.27731077145259 94.17294395597955
68.18137977237228 65.80868144754571
69.2953464463008 91.94075150853583
77.47696998545784 76.27465087143204
77.32457372909401 5.201044780100516
48.52484059926283 28.53780462073253
89.73394300073444 82.00205845445628
21.13337627424123 81.31026190067132
46.72174554855521 82.25894744234223
65.03706380097324 43.23901883265103
15.62461440195946 86.30496244976582
95.87255900783069 95.30383805878579
89.25776128878567 43.91405975070545
78.17308433996605 14.27443453458883
23.85861961386929 97.33155613908549
75.80815135279401 49.22134293441471
21.76020911012575 7.357306737550862
78.88116186926861 65.71229129576345
26.06474254401191 45.75880946850231
9.512485955191702 96.32690794741781
18.85156891204833 80.00072301185764
0.5868397823840784 26.39308633380683
80.19278905440865 79.7301717968146
96.80816328042417 17.93853079973591
95.71248957211836 22.62040598406372
16.61434950764514 33.83802082375185
67.07893543231887 40.02133603165463
26.27031332148656 64.37453879313988
49.13889177788812 86.54484135125128
34.31602755596668 98.5742112411548
22.22346544725998 63.8346014928884
48.52838236541291 57.43329362997525
52.51009219877386 72.79320623924448
45.58499115846932 19.7458965104211
36.80524671052017 86.77491103299
34.20653642838973 25.84288463552513
73.23058290907179 14.34778731216561
71.05950048404991 42.69186195879431
36.39462659367511 97.89290136087395
98.0588369235617 13.32327247584355
21.25906663526728 5.547785280047716
27.03975351749686 27.6532732959061
75.9608361075024 42.45566335600974
37.47997453993026 27.83267574171327
74.90529944621838 89.78548322566087
65.08130299514433 54.48462647263008
48.8072995275684 88.54635528356367
68.24228153903317 87.71111346762358
55.71155668579626 26.39493616207856
67.61134130588739 27.68231638109207
64.548240869803 36.67962803137126
73.50974619206916 41.12896530272685
26.15999608462208 22.10106508062169
86.63029901426506 10.73161831217902
72.01660359531651 45.25889362801954
83.31455075238516 57.5904113589813
61.05899549171864 58.34865700925513
92.35769617054535 9.671272034119669
65.45544405939818 41.27375159487994
48.62422856151194 45.66823908982424
42.43620869155772 41.22800430302601
36.16066090869047 98.95006087251602
66.5363887360453 7.679828260930498
91.03503769868328 17.68099647195032
8.463284433707379 96.2878419191378
40.92351402823662 80.93573176418751
1.639855480615609 10.05425821191748
16.46816525686475 89.7143739835215
9.764311463471492 94.3986947237442
26.87205853723353 24.72820497768913
34.80881870112247 12.50761478872051
40.61229349375159 86.6043414574218
44.35658499738754 65.07474152836478
85.72602967599271 97.55978922935218
62.64738011757531 25.17273401400787
46.08802121577227 42.51769582047807
57.63492305037622 19.03564043876327
80.57619150706996 78.713105520041
88.18487422679061 77.81429427052038
43.10301540072094 97.67155329711929
6.62979979618265 58.13876166708468
71.40486607977483 21.6634710738691
20.25890391627129 65.64329161116561
31.28879369512482 91.79017090266777
79.6220664589467 43.62121700228083
85.79970137242576 70.44824741208134
87.73956508070529 45.22044979303663
52.89546111539538 77.50972921122478
43.07111531465106 62.48857977891635
72.41806404622849 96.63320591061631
49.15645454732484 19.30186857421446
84.39395499872381 64.85996413853746
41.58703534447916 6.360286771679912
57.00778803844379 67.90508263721458
96.28833126928788 72.80389912057819
41.60955489161021 75.35960361904318
69.72357832815653 86.00696418532597
16.16388435913713 18.1798424763301
92.71025853368673 39.10360259307766
33.70840493280716 37.48108410623931
43.5055079921128 52.43409113646875
25.03066787049072 99.98327468717042
76.37014381579732 30.69702031204687
37.42234789489979 97.54312592012514
42.56171641253209 45.51854861285632
94.23663958872801 37.63864633676511
11.19290223801981 75.10651905122886
1.637875275900341 71.45100996121204
78.01339014501117 82.97098621116122
7.555845888212701 38.405630535663
1.449894763451598 47.1033027040302
75.00760200223624 21.64024378468041
2.472894809749039 51.58650261173913
62.69381081782809 16.9234872915555
34.21618116713827 94.83019090061664
16.64657086517279 57.51265137413994
48.35809309344069 61.28971388799511
30.29789921369374 12.55617612117882
46.48374487833534 53.97183599742766
74.41687182491961 29.72846780293752
65.06002945875942 77.06432272744235
23.05168052262396 38.58995692593547
19.14506243649368 45.07591651520217
8.261632088423015 70.44242554999343
97.47445249915005 67.35502907271261
37.50375126296218 41.52719733596911
25.91452275678713 75.4468618966102
36.74726936246893 23.21146660182466
29.59965770441757 58.61364143357376
12.01662399972748 74.4257488645105
80.594072491254 35.3813387355736
58.78552236073986 65.71357194748065
35.415443137601 77.23122689464377
39.9654635498666 63.51611932084723
57.07631138612488 89.82769577486302
57.59601035884033 97.52225214833416
7.203607506774814 17.31648988920124
28.36278820206243 26.31102754868033
8.494430000434008 31.73295848477845
69.49576891648866 43.71531397592688
85.15982475567974 64.17773587856581
93.18352809118672 15.7502308498817
29.45847588024315 43.94996054955494
10.48916212190111 96.50716533711891
65.06716473680372 56.60183705825318
17.83764432143643 15.48899331189553
2.270069324221777 59.92661041440785
11.85958873188683 15.86215769643784
12.29249122302286 18.74838425547309
64.61768644942207 7.904946704188819
96.47643706719126 31.80974825126252
66.38537898621003 68.00510863439723
13.93370234131797 33.15469422010129
29.04891521731004 2.810238226862922
7.123327859371448 39.39295386624686
41.1402879941198 57.51534986103576
77.78461651288731 42.98159874574198
34.80725323224399 14.61689324545884
77.21958621554951 19.76164454344707
2.091730602110629 52.56964952377393
99.03530202458462 12.88819160637068
49.68706485369346 72.41414410520854
13.07789963150045 13.11126713712066
83.22573400804852 55.50442909561684
58.35310910513915 53.59316708679305
67.46253087485402 0.4425598011705757
65.46210245419837 44.23415072985767
30.13943584821793 15.3237866981091
3.227815078277399 6.747285174446843
46.86148991092568 93.57819407137438
50.87697041003875 34.63249502584345
27.08770651823829 89.79429186519988
71.86075484989681 32.5949048706796
29.77118533509461 51.05664909809085
51.87252486193548 6.458268505168357
85.50326912674569 9.335132701791554
43.4138893998575 6.971166522247173
64.84218897324313 49.7978999108756
87.13494552615474 58.82537813492129
0.3763368472383374 67.04550514098221
7.805958749693722 64.05214724928051
58.02980132440381 24.79966086572956
50.56083794909133 63.65554526494887
9.453061375157302 17.50234818679451
58.70620258473783 46.79111570309303
9.045080758092068 79.91553684808726
69.01081689179415 80.24522195496823
40.64038378592529 91.55942875454718
93.7899738792414 36.65975155937605
76.84611574465713 2.983515943692011
99.03015433337879 45.45322017959282
25.46108035728558 54.55403277748974
3.948661934041245 80.92065701021542
1.121707081445949 32.71599158562147
90.2052492861346 17.09768082883071
95.79199350975455 6.470149403536815
46.44655866572881 33.11416538827231
57.79423239589464 10.60650380539615
52.32186306770128 46.63193316878151
51.22143154615811 48.56440177134979
80.53971981607498 15.62119731543953
97.15733977452295 83.33570476328346
82.70335252132773 10.82141668465121
53.73222324112403 20.84340755571155
63.63284797174713 7.62691265024317
42.51482835624628 75.94572766229109
29.3502448199714 95.1339863549436
13.45395813312636 86.60216099907686
2.277806146605172 58.07209795231662
97.97550354480019 42.18357335351924
85.23818531318115 89.95570774250437
44.33583628408213 43.57410587443933
91.59337442175804 98.67711802925095
74.12559262020699 16.28228211204457
92.04732173104829 99.7909251881795
16.31291352517767 52.21837278519463
91.67875626766684 24.00271003242131
14.47637422948062 40.64791786123455
68.84354418422558 21.33994047673413
60.21308976330935 97.57895688099633
7.09283675363437 90.79634703176097
97.43892040808664 44.7702730266318
71.26089903331767 92.75461471313061
54.01162698599632 51.25450799321147
45.17197397124659 15.8182921131092
7.296818908640083 41.30641838624939
4.736218264536577 91.17890613667166
0.4922613555680013 55.38291544180732
36.79230841327746 58.5501981877705
2.532239234545814 47.02140871845889
82.12844097948765 47.19934558540991
72.69266330345694 6.828482699303536
54.17425885171846 24.87675862367032
84.10226148062131 25.5700108289644
10.38357968069698 44.49852236385666
6.160285173836951 1.700230533084711
35.76403831497075 10.91368511908027
58.93618726725369 90.27017675623034
87.16593258396253 43.35041121387963
47.26945634059028 54.83003325411352
75.79342660272229 15.71791775812156
22.1969730616077 99.62408630418851
77.90021992116176 27.21166250524488
56.61009820755114 82.97974558471309
29.29114171589593 16.01317939747306
95.87385859875793 3.534708380130048
20.40914989467362 51.06785241876528
26.8101964391744 0.5347193643227546
6.745773274277098 35.71096741811398
9.281557891495256 44.67586000954866
44.6049606522868 52.64945605293846
24.95208826640456 28.20106757711918
92.96463062681788 44.9661319371296
77.92453199715978 18.99783870499882
35.98351860650122 83.74813603157226
77.04410071724165 26.8292170660069
5.862039368126601 3.850195843279143
19.45713266838743 28.34276385817975
51.3180467785032 79.94775641985095
2.898149282322699 90.30201521667344
40.71412635350609 17.07522112138966
2.783169014384269 86.81763775900185
99.86565674347023 86.06900604945824
8.33863294985208 61.1209337327489
35.84321465580442 96.12767906624534
68.37791541712755 41.81974032680696
70.72878999023513 29.92907250129465
10.4218067792051 82.41719493810439
75.80206450808119 94.20223870513976
51.19751502661091 61.58374904059789
92.94675420803682 40.12016055102335
62.1526843702076 56.99678785434067
50.30281402636333 82.71826549209156
78.39813058027592 28.06964815065732
20.27557845755295 96.17863808226387
79.51810401833887 39.55685843086506
86.20375075543697 57.12714171602659
5.704135576794718 82.18359121954072
4.654282398708508 54.79916659006164
93.53472338281658 28.11888963090622
90.78147905511572 10.65110583395655
87.15423436737933 23.05587045591273
38.23462308396661 84.70782335142741
96.83510288491361 6.395728186481216
94.48426413988093 4.687121982886626
61.39403175692979 46.31432261785899
64.12106267477215 72.21615123203615
81.02016151935959 26.76064036977479
52.83942598841686 21.38652547017484
23.35372605817333 16.97356833487371
21.54987699189529 41.08731252144872
7.361676157578947 13.6486850925393
90.81860934189213 39.49191664010111
31.74820945815824 34.92167017959935
58.77118042229154 31.23176373949837
72.23104863297677 76.9647059961484
17.8410310542092 17.29296767157586
29.75953996548427 20.41286591148017
8.57538857003828 26.89401465265461
10.64864228332629 86.36372015327402
3.309465111569326 69.03281080939939
90.43546287945691 81.15455961671663
39.82354568590422 75.63278430060579
0.74707002234279 65.25482032105809
88.99837332713062 95.64629911549297
71.03205984821577 82.85280233826316
65.17766251638727 37.53092295041724
57.49384568997644 52.97249298309033
72.61632833449323 85.7100515708451
62.2593729236712 40.66151462558774
46.87170152619319 59.73264612942033
60.96191894436874 45.2906907046435
80.70324484365239 65.37872940303295
88.84034770196922 77.00089297051713
77.78943260559832 73.28271547320685
59.11970918895886 32.26649231206621
83.01135632762201 70.86152923996181
55.62462551501134 97.37711199503683
50.58337182943756 7.50013409627469
68.66576833908226 85.91898782201557
82.17528085338888 50.64637657978388
4.346974895040265 55.92011428097375
68.55443469275491 73.64554593900428
99.61192637004166 26.01122754949399
84.40892323819973 22.19964327884301
21.5243882469848 73.86286926210377
3.20627602683692 66.30783530885977
81.38955544258653 89.37831945321346
83.32857908379586 71.87784587429161
64.21003131899788 75.12392953985787
95.04123699407441 82.93178966552777
70.13976998901248 91.23085977295773
97.15381437483455 55.58556218604503
34.6363925523117 6.361963157471345
6.049274662305717 77.56312407880915
76.10602897327749 52.82873011711001
38.03009338066217 38.48904694973647
1.723603000862439 60.83857565215875
44.18155918998801 27.05022317674536
83.66760812665994 3.720904894665814
19.04667193640135 0.2496848648826921
65.24731004185982 58.8415545252101
95.90569764300086 53.84985304893343
97.11840486162772 9.866683503521132
60.54763061063858 44.24990530479581
24.29126360348516 99.17640850804538
44.62843827767885 32.70607434099817
26.22473460632785 2.668403206739359
96.38084042907042 51.25537408157528
86.91649960374376 15.83865019279487
14.6048214768652 55.71289789788959
62.02890908846312 45.47883804978284
46.16577630806681 71.52839754031204
13.86453684459186 72.14360571835654
62.2160431070914 51.66634443343067
41.13787862772156 81.99828070402863
73.99617453140475 93.7105649702775
66.96562453559886 80.53112331623466
35.20835757814162 25.58744427445015
51.73486039184136 56.69831461379145
85.37438011692333 33.01202350801869
27.12474000731909 99.49291291389325
87.67985977015408 10.07666062898308
78.28937869752468 17.18387662025341
45.99950514939707 9.302896471791504
31.19296022876195 68.9511816046446
18.84919486608111 15.37122244723425
23.35825778182762 76.56327709811747
13.979967487755 37.88993443333523
71.14492815747538 89.71146304063967
85.52212892241231 13.38890154362799
39.519251792502 27.29302413720291
41.42682751702182 58.61464291410415
78.51491661760672 89.98302854303832
77.64205409856592 88.19301947509544
3.12119608646988 37.09287931587978
41.55784399572522 26.71116618080814
44.25856070666922 92.38266198151521
87.00894623031573 86.31077393449786
24.89540437968117 15.28045129672581
72.26187210670047 14.07357152030723
8.143565563095461 0.9751008081203233
63.91986948533723 83.30780056664949
26.4662158515778 23.05148458601229
23.87305390107667 58.94173151496048
88.65599632730267 44.80365666595056
52.91348493624744 85.55533993605007
2.341504902275506 7.464292880213854
15.93603388510735 79.8073941027872
35.91304423070463 71.42942321508788
66.45012005394783 11.45427939770408
28.42212815275902 11.53721306006456
52.85271340286768 52.60769351752112
93.19606464469254 54.91321420775591
55.9164194314628 65.34623730286025
69.7148374208942 78.22642419635098
90.76159454674671 85.01134627517038
92.48810243457484 24.6907551891501
45.14110207799548 45.72873768498576
25.45571347143872 59.39558035582348
10.82270532645234 67.58443811857478
98.79760316744716 68.63940571304713
24.75122292358117 55.32898834217244
22.90457556315121 21.77655382294821
68.14845048669726 35.25619312252068
9.379453995270111 40.94609695977574
36.10885092457537 82.17236236684251
49.72858551714383 9.086372784159531
70.81150872781782 31.02113363619203
34.55661559256188 97.53785147967422
24.88345526301788 6.729700597880877
82.73836094379209 19.26634061490633
79.11392654991039 66.78455378659466
48.03925469937295 24.64606128790194
58.73417751218384 61.83670599390354
95.36086357431122 83.96674118818419
75.39411194995954 76.54557750572418
84.15768587050168 54.97699244909943
2.127204770628944 5.540034425431219
32.64970009171408 62.49936896454287
27.73775722748045 97.43536239295219
14.35083167167192 99.42302291764521
26.35436279448023 47.84469314220988
55.15538862053291 49.81988491987272
65.11734404008938 26.43520067082597
64.27936863287512 39.44604150854174
83.17956564239573 90.75591263786849
63.20977112055036 86.24433716812203
82.2624413573468 54.97105660704385
51.25569833489332 41.16378604865866
2.091778929916137 97.82587856323906
2.176066708468349 38.95129445028391
59.31473641226484 9.231300359979679
52.77140139376581 16.0319118401186
19.32618881400806 67.52208767043956
25.63617144195439 17.18365308773383
34.69480181803142 45.96071132753278
11.16611403129624 61.40692677454479
79.06089177000997 11.29735200893505
94.91983319343647 8.384874168661755
64.85710544770808 85.9112243076278
53.72310477137096 13.37576562641226
12.13957370008133 59.81237156240261
23.1787831175653 8.95911647586011
46.71706403957953 32.06345130027393
99.3023309250832 53.65950933684734
83.73209374286367 61.7765861935
39.78495394744948 70.2153095228831
95.99315753226448 50.44176541341646
50.81598204071892 75.11872063521666
51.61958729369789 23.69442710991963
12.0217512562718 9.391679816291887
26.58839253020303 60.57200198842194
27.5425048079731 88.79581751762305
70.42318064142169 85.06877270671579
4.170775353162202 36.98471362019583
89.32923424780397 2.835220001523556
30.18364490309835 6.421302085203894
91.21381287775981 21.31372579014948
27.84926177943814 51.32331959002089
24.06128262015419 93.37489722184162
81.43033388842245 0.002339997545684452
81.86028963431353 4.11286259590636
26.40285403821749 59.52503990823887
71.22358969581987 54.01231510289811
14.0825450173661 16.17631016249603
37.25807405216455 89.63329934691912
63.30838239606238 91.1912159313259
44.76057454241087 11.92178324129448
80.51670300153698 12.68879898394363
45.21044266330735 55.26155690699871
60.33435828948944 9.59392399193022
37.93391549213979 56.83492890346536
83.71219743931327 13.59800051230303
41.66558337846545 71.23103754863165
82.68854340826529 78.30810917617542
7.706924308765045 43.15449160939267
81.24225078695686 33.29637797972489
6.078797337250617 17.2220128348379
67.17952880917204 6.023681147591789
12.2653510162376 32.33200328692566
38.63606383273129 49.1253933848086
71.08132298879363 9.787880251623958
3.635368268484039 20.66593558664466
13.27755218510687 63.09458223089305
66.64836161241243 13.19612220410749
30.94447439178534 21.91161138566462
75.39113568353588 14.67981584923895
5.871779564325172 96.81311208081188
23.45716861316735 41.78133089463575
95.18980788331068 99.1366435827487
55.57844851159433 40.00069452526372
30.44542327250249 60.67170910606281
69.16259434186674 74.54068635905055
35.13889507829352 44.92440136524672
75.22699638064647 96.36449439008035
18.21886023624925 63.89923232611853
3.859359919177753 58.99809095981346
95.3048993185371 42.99374926808354
17.79982397777317 80.34292741703575
95.50875451156546 4.550120433485778
75.31251217062076 56.49869302807519
97.16218816351993 66.32717788249499
19.73224268446342 58.17536449487802
34.19984188006215 3.55744693842045
54.68293531685239 9.715232867755109
17.18067834828278 41.85053463732645
94.1614023567646 33.88562698132104
53.85599694299941 83.00674742618185
89.83330238564743 43.03663625360945
19.19420440761358 46.11291947326768
15.78193981188101 15.36692971538754
16.75268521636083 70.55748222553748
56.79693211410189 85.9433184795561
49.98502196983898 0.7444443624479727
77.67096377381831 87.01515460185126
68.21396872954053 24.00501982139354
95.75826870848954 82.10318035891827
46.77189020957927 78.27691131376683
33.90215771539294 11.9649930784267
4.153070654093169 74.19442945773891
2.600308060734613 41.05837720758939
13.27824654201146 5.937314566223967
73.33716361676031 50.36198054374902
17.47925616354893 21.81227095267776
0.02875842439963024 66.03506499273313
96.09867860561953 83.12986998983476
81.32717867833981 90.45043539515913
7.342918521967005 50.86793955621962
80.68078392470596 75.93900342014975
4.604592746760671 83.6884771835865
92.31583665073336 63.21943884067226
1.967767608327387 80.9514535039153
17.7110729107028 85.80130246671374
1.195240529980113 61.70291660466009
13.59809203088043 42.49634893253983
57.83993390025763 49.60844371095054
16.17028409885493 5.69030369551147
37.38900067247008 72.92025993255028
34.70074897886762 60.41275718301669
34.66645355355406 64.59349710209597
29.28201860222215 1.83180574100302
81.2737125777612 20.81171301483927
41.95513674778883 39.27371265614316
82.0309413047507 42.29516158875381
70.52868027381527 10.68896433376435
17.26324462965029 42.89835573224666
65.47014966532412 95.7616965683835
64.8988267075018 60.82041125683494
70.31619703654164 26.60351009608849
49.04173360056615 48.48012213704236
90.81011355544237 18.68894214900521
60.50683565729074 50.38054777153611
50.19672146477705 55.19262929604223
7.14050372537199 67.87147753312234
85.70344505988652 76.30407341755844
73.61238704720066 66.87864589300256
97.29732638000395 43.83966231531665
2.521911563177937 84.74863071689995
27.02251189927136 58.69432113612576
27.11468708199986 63.66692182416555
39.62691086310519 43.34654329675454
28.59239708766394 1.043590699604631
24.47232192436892 95.24472156548219
29.77069225589485 9.271871187179945
44.58251380187217 69.2257454477751
38.86858832880834 9.006502173732052
61.47033460463623 91.62242762332561
62.23007788445052 90.8850611649859
12.28123620306118 6.344693557665982
9.178165133240977 47.42703041111268
32.40276419251654 8.24910082255626
26.22650577875386 36.66417073551943
96.90316539764093 24.85480696708628
39.0403669444436 35.22829895568592
59.30891398636439 83.21696241229564
92.05709377388992 3.600393385945565
95.77070283740751 74.58540358475946
28.2190256159219 71.2174672085896
30.23836852981959 75.37015551773933
31.60211702362477 48.31687668409109
84.49979915277063 69.29762647354242
4.014523042171983 23.59538770130193
37.18993558578769 98.60398892614853
37.88116728775884 67.00127695676062
18.983624612668 9.761504622455979
30.53033355702765 84.18140457235127
98.51903798139695 2.487892483430894
43.38784357989842 24.25204944285385
36.78344280690753 5.679878089598114
12.79470619970338 48.09641968598739
65.6204242550034 81.72223254066003
65.93308241501929 61.04486055168447
31.16678957060286 30.50988687769288
15.07313408434008 19.95507407762388
97.7823519807387 68.38901729246567
75.04312530262389 73.3169662856383
27.9784533556446 41.46623598254377
95.95150950294739 77.39949837859822
68.02054868241697 31.64893526317356
84.37759405436341 81.85860569427224
79.43286527534941 91.30787746144649
50.39694603995694 8.490388965768572
92.79308002107099 95.98462641589411
66.45270992298398 88.29714508134083
9.832605303344135 80.65115913694908
76.74888588876723 21.52052335321788
24.42056934066347 57.9666964300792
11.18390226537647 7.792797619525968
96.64476310442285 97.99079423253123
83.46969343619388 22.67662169040788
13.4750806730145 25.74855909476134
41.46244571108245 42.09961729205308
20.75442856631301 7.595226644831315
92.8768708232014 72.07088248695882
21.982908889144 23.68473716718126
69.85738789278763 30.58352570268472
20.17147266378267 76.81036326127888
57.0909875562492 47.71448728776736
60.18792304537516 58.96859898092239
66.48901413911349 34.61874792252952
98.9259653330958 28.77141078331069
81.9280701566189 61.98677652590597
88.13048893958383 89.88750781176057
14.91256151721178 64.00859414411154
85.90806719645366 26.68607297750136
20.52653581009151 1.894802069882052
40.21243896147545 3.197371572350318
22.05439088358782 81.63906754939822
18.41204680360412 18.17699234771739
68.97556985230955 94.87174589569339
84.79654018346119 98.06849312484894
57.47471397710253 87.73217932643595
44.78623706352647 84.79055195018441
94.31153505338006 28.82375639514186
57.77521353924623 44.74352574111705
48.67389846689823 93.97339173822226
89.41308561114781 47.73090555025595
2.479304128701851 39.94961713944557
83.55579189256497 18.57029099950312
0.8949973761262504 17.66107873342739
0.7575443253705606 35.52179846534627
63.64348964280425 20.47112763813186
12.33635398560565 16.90912436827363
58.67881382030151 94.99055907071208
12.06298453421588 83.96920348494933
45.43324099949311 21.65691821042672
98.42942151249393 81.50144630909439
27.80394134918032 28.42122758366803
85.40950314472096 34.1292321053738
67.87371322553749 14.92910129365805
89.66601772847547 10.67144934686036
72.08350344085534 19.42056740975942
47.50065683747021 20.15872217375722
86.14992542070893 95.64804291173452
7.251471862998131 68.91155624287104
53.9571640012221 45.64301140812387
91.37304940922641 11.5317380843931
84.86266803043215 38.2764319116335
29.30279926789723 11.02251058114048
92.41481454637317 70.04071352419888
72.69302276883354 5.587528722170025
63.00729316780532 82.74598271555992
68.41366557774037 26.87890863334918
9.050949532454338 10.84317641436198
26.99360728000509 72.73432324932298
96.8746867365338 15.84848334461791
53.8319334698314 21.97061419193865
61.98081539246093 84.28648862675017
40.60431084507704 43.75773731855088
37.24450706133304 76.76201217574271
78.14258798888939 61.45456416014391
80.83206421469281 83.44664919992159
15.40361293987554 90.05212190420767
9.21455989513934 7.588644916264085
75.88972554518054 9.88807561384435
49.91478136151589 21.04231636436363
6.77057142094726 43.40088658850097
26.32746850634716 5.524369195684901
82.37592066513324 58.12061079547069
82.15741442428391 96.00356944253298
9.455958046339624 11.96704575469203
70.61695349764202 97.20532736314514
41.68071377515758 36.45624615802691
72.72685462278714 32.01590694861783
65.21256896548806 94.672236697302
45.56054671812237 72.40992863898309
13.73815570129271 69.01927536154139
73.53492945381984 60.42748615720097
77.77525591926437 78.1837911096794
2.615138709010975 75.71289711295248
93.26967042490119 66.3838813956056
55.61890428783179 44.65125978444229
34.22315351689411 29.8282859428794
70.37716728663324 18.96686000336397
47.86596572041339 77.90911078993172
84.97716525980022 26.12934846137311
79.35563984213616 44.59431267207131
27.01636244806265 85.97673861155729
82.58761317392731 1.305426058611172
22.93409848797848 13.11065292279278
24.10691574338174 46.07789644934318
59.08415664808199 15.42101757490976
41.40469652872648 23.86014062577177
65.16096336391149 72.40674208384156
80.60028426594899 23.008343816368
42.99307584488086 39.00517401539484
93.34552197434969 29.17402553909416
49.79105802440206 25.86649570520061
70.73710717297149 86.18806661821353
91.5618387677407 42.6002259639449
54.8471061238629 51.97184639918544
17.95983905226563 20.89412586419744
84.63969456155516 80.79105165306432
92.62237026794381 98.09682593975472
52.83756677875114 47.56616612635902
43.0167041114987 35.10779872098466
17.91216794546472 70.38219838869924
70.56583720579769 46.76321824578931
37.9054425342594 29.67040654798676
69.32946809765332 13.66403078863642
11.33007381824181 24.03698440833612
23.42550787519789 71.79072114118119
69.7567751582171 49.32399969744155
80.07099405543232 37.45926182314849
30.10692327287938 95.91572496915208
1.432129318986384 39.67598734260185
41.74275658961042 17.21532198788942
14.13778934470331 7.596277461176264
67.24828800660208 65.28636142221592
10.99547341401061 69.73215541679753
88.30611927738789 45.96994442259553
0.8972517770422325 86.32532959567845
55.61067750892796 69.20817442089655
62.48754639418114 68.03268228833309
28.90781209653401 35.79752039582431
31.49560536602919 52.22525343616382
4.83429602340304 86.51097689693951
43.71090778996116 84.57079432161937
29.93093971289764 53.29754020830748
61.55786631855872 80.20618416189976
69.82980681974001 21.17076318793188
2.827445128663049 57.11849458601391
32.0308499047652 42.78706103517614
48.0467123087479 62.31633277002116
17.69327164181452 64.83999738500182
51.92429501432215 62.37635700603379
35.33170690589308 56.11623743093202
19.8688989737274 25.56637154347308
42.93708016226783 28.33065549488085
4.317237669741886 85.697523112602
13.5327438710658 27.59652231194263
61.18094721791921 40.5109655308817
79.93684422663259 73.53837232968493
74.82354669890378 83.30307898153075
52.60928559759408 39.99055622147497
52.81981993845832 41.88193864572001
13.05715145120748 35.105575880214
74.36397990755721 46.89140263271388
42.93806479574635 20.26557621622115
97.84470090964113 15.3408323924256
2.049377403175666 54.35957789150778
91.92460281617709 74.79574617518286
0.4119705322111588 5.11663210711697
16.50247895807518 36.61059778130991
90.2078009901429 16.00667580512748
72.19886839638133 22.32841063659164
30.90130458315954 47.46101555808782
20.16572634741677 20.87984847549997
90.09398399611825 50.49672665342959
72.99652872352485 89.85294594807267
43.20923308396222 27.26524939777901
28.92620295459132 0.001797910176538148
3.849727477336325 73.14714992974028
63.01975136963538 19.68845838308281
2.262593566066486 49.74348247111129
98.56810006493023 37.353962208605
94.86251382851763 36.73702512258358
10.28535194251385 24.04255782637646
91.49506491568476 66.93624717451826
19.97388386663001 55.48137935459745
58.35428382857495 55.68692014653318
92.2283225919463 66.14273454530942
54.00477213634841 61.89073326176737
61.4831285919095 5.966019718280737
33.96049215251045 22.96411003128579
43.5479869504619 19.40329738135361
63.60852597463202 92.22366647517239
48.52906561134218 32.45291496075703
9.186512085327063 27.82319487955624
70.0224765300145 90.11171073116751
31.40349065454371 29.53595039875685
95.05040696895932 65.83685712359798
39.85506865587731 53.38733313221302
77.48568118184721 49.12743648503623
63.57611110017637 11.49679842101792
8.161089371026463 47.74946114885955
50.4607966194757 76.20251907492651
96.82410370056537 26.91203620507304
92.71838434711512 71.06113484188708
29.47640048165331 66.4466072889454
73.95667619262464 20.04379698986545
43.49683398001395 74.44513016607816
1.507900995267939 96.88460837881081
91.06218498582548 36.80286362024722
31.67105866440984 80.52893441949942
9.757779092718536 53.67825422545557
70.27061854410287 92.31372045935899
49.37509186438305 73.40358505274476
80.35052345558248 30.57899143048666
83.34958050819228 43.64447392480267
92.31957280705522 75.81030741051357
79.36793863352368 17.37724751390177
15.97925221073855 91.80202838511714
51.27578766059357 96.90773741738884
39.8942571766008 8.673846128373098
80.20064573019681 85.50355033903614
76.67383638574547 81.21316655362519
4.846190589494647 96.95445202098205
38.93920280997253 50.21743523414128
27.42386349707665 86.90332348140184
16.43908049828588 47.2820773583805
76.45637992173103 62.92525201782191
15.65904762984159 80.86576627051683
63.96460709837091 3.864848573539397
74.87705956693327 2.244204954316802
75.40969254190996 66.52759356975695
50.91541020543613 19.34539866058632
91.63316827572909 60.97688443019677
45.46540224676455 68.545182388885
99.72466689012506 75.94173754417415
65.45681945203853 65.63182206236404
88.6126499184703 14.8890415461936
82.44232869127499 0.1922763616322905
3.776467175582709 83.09368289447728
82.35520963798439 64.05322649219539
53.58763128173206 99.89149593736586
84.75970201908595 50.33530997398399
83.17277155276496 39.68472614674343
24.31917289980343 89.20329425401448
83.52893711859383 2.665893211573219
70.72369403329442 4.807242564978591
64.95414098045183 82.7230817825105
84.50546903662053 86.37996833628353
89.22760937091648 11.52139227929122
29.20742436135948 8.327000658733398
13.66773522521121 12.21130377201689
44.67739176984841 90.40568747030717
81.93696164210569 70.58387391127921
88.45149816481681 35.36472740044584
65.67472081834524 89.02868047086989
28.88128235560587 13.89374938249641
61.8026085686477 92.6692993225506
90.96483175293187 46.71130165261619
29.15552313824351 75.53179442374199
63.29590920735598 24.27807593280706
41.24022279025355 85.8965261631628
18.53164760113755 13.51662367573481
87.36498917353636 51.54469023383497
84.49496481747541 8.922170876445088
59.90796366670675 45.09046355346261
54.83353130819963 38.272384501709
88.69950399111521 98.8241466186075
24.27366480250063 47.11895569763334
71.74114220700638 63.61073138615541
11.00135127682134 56.18470685485063
31.11279078361337 99.54893471217454
93.45012728672783 35.57519185662496
23.32839448692068 18.89321553216334
45.04802941027604 59.18060838139547
49.02812430464585 80.42214922023737
32.86021301714704 0.9012206538208837
69.88998605400167 63.61893964218795
45.28017569943034 92.02068641468503
0.9070392515617435 21.40605406663913
67.73454763218939 40.88723603693834
31.84875805445213 3.729502385492594
61.42967086973382 87.57692601334277
60.96477107202175 17.6099125930074
93.89578905057786 68.45391866490593
60.22473519688027 57.82239584194434
32.43410414178241 46.32449766652095
33.82227782026041 31.64720906896159
37.23169792536599 47.65434853786385
65.37583189576284 19.65654489182429
62.40446550509289 65.15574768108524
33.08967544817997 32.4276350680622
74.45065088233422 95.58996212179956
4.295342530038689 78.06325834207885
63.12859355354914 52.28605736024993
87.91807798061642 25.83429946782664
76.36554215848058 79.31464184720646
84.42977075080093 32.43066196892237
60.72841096406042 79.57201514222268
53.40692846794509 31.86370865698521
54.88058512901925 6.879087982737436
44.71369557602929 87.64510918703735
26.07481847761365 99.74144283942987
93.29667770406463 1.117233011635893
85.3179473466674 1.268542052768747
63.52138534955949 46.69996117936947
4.477151263970421 10.30021888537081
76.5192431002742 84.24433668744328
67.96915813362409 94.55313862235558
69.87336256388838 35.99625819530746
31.54077415705444 33.87747283619716
87.3695597979999 75.78737183172386
39.70447054373006 74.53652161217232
58.82183866097036 79.62231520497174
23.70756887292589 55.00228331323625
28.45877198994148 46.00593974049873
88.87714929599107 18.47911270645092
71.62488373707016 44.3149957607103
28.78206319756196 40.74670352362519
99.17633772653059 51.88084717289824
58.00145164334639 73.71881532447233
10.79091778014409 24.97785497742931
93.28328950224724 59.6494294930805
53.26496195167006 90.36469856335565
63.08706534452974 72.01002389290799
59.51822595092841 82.18137657862049
89.6463068723187 12.37239491563076
17.34884864246087 69.54152119550579
93.72075455873674 61.72697158884467
27.29812846381694 69.66788122242529
32.02402084694692 59.66618520928112
6.69341685417623 49.06623114387325
80.55804246450654 43.38156474381534
31.26255151496439 85.85557049960585
5.441011009975367 10.75517111023789
34.16010964387594 67.22770828059421
17.99929019139097 0.4293280762424257
24.47170242437464 71.68232227589765
65.97349988503768 3.551508089560377
49.50822081837137 28.14638596766918
21.5715007735438 69.13473065504252
5.52936016302313 29.28311266028203
60.5297379013066 86.81366414223814
5.35237572511914 8.575899685923996
38.88644198367177 80.32203463570842
91.80955961500925 96.45187021595201
21.94948816867355 72.88603234889692
34.45214473909549 24.79440283599751
56.24580328337871 31.99588412622293
31.95801730708544 35.94756848291794
66.34781901437638 14.11848018158016
6.620355645457101 24.57095194795451
1.022247624386227 80.15813847122125
10.79552367072018 66.44864662043207
81.732324206092 65.74463284547988
47.48721860143169 99.31455086730378
87.98830200761888 96.04184329322736
17.76037177658392 32.07407928705174
57.4205198664957 66.90391870227901
38.85653459534861 91.13023645497509
56.92586572504333 73.70200514965117
84.52314550371017 33.44965014887484
88.72807943364178 53.34190340584292
90.96121895773955 94.98187638951003
27.04664133093861 10.1851681026934
69.41256554651559 41.8245425067236
85.19962663481689 23.95408693778795
61.40307990861043 94.47812329250559
84.48645414284172 87.35927899550599
13.45661122090273 3.778938426213219
61.30623509685481 20.43584052201832
79.05541047485053 70.67273082442216
22.43990962351756 84.66255030146621
7.865122111687393 80.08139562891715
35.38984340963512 64.02452544502306
95.0881941884296 0.2686037224320494
29.59001898856841 40.04780897266316
34.48740834955384 78.91858006953221
92.54703509697163 81.52751164059681
98.1473895051966 86.56260349039958
35.5011535447891 78.32640921666864
82.59355358246896 81.2016724976632
68.71511986834307 93.790134641172
5.61073454877517 79.35366037551013
72.6421476479685 30.91584511750864
71.84507362031763 77.95966957296426
84.34372773323344 89.3416720167661
21.52023618877234 26.59507479816567
96.7549728349107 58.46004824091695
48.35752326288528 83.60931465968217
33.19394466104796 95.08346310195623
4.012921525280362 15.18280687513673
88.22220533026119 69.07001953354359
84.10850531545591 52.82681126924982
85.09634927224883 77.01361312904427
87.50580659123234 69.8744050288828
91.31459961829304 37.80044684403047
25.27671109697235 27.14923919786068
90.38409031705089 45.77128209003309
31.79449523341587 63.15168237088578
27.94624166072179 3.141362194089153
87.75656729700553 27.85157479756077
93.52742953635968 38.40032965909288
36.0728104261978 39.04958724948262
55.91572245075809 22.56340809703512
27.26680502520707 71.75766194397966
38.11042526900496 94.35009639168635
5.077013504555461 25.52731416811214
44.03320735897184 88.44218461060694
28.4948221142839 66.11565107608817
66.25626807348767 37.40017612794318
25.53650088231512 11.68729749833197
5.176147124697615 2.070861243374111
99.49997135512278 74.88201042466055
79.92207845802889 75.24158322822989
64.47306604319989 95.42559033296995
36.23835420548814 21.45567707790772
64.15780049119948 1.202517840443534
23.37434206867871 88.75969753021525
25.58713676977495 26.06641509990541
50.2754768542428 80.32887962106828
38.1090799086891 8.135085734805452
7.357634582583669 96.3087775939818
97.83715923897182 76.49627917831835
23.11167025344894 6.128937186309711
33.37723691871765 83.91142345673398
75.77210469296404 39.53223531083784
55.45418687290715 63.51666014066971
49.43477549478418 54.42488243557866
54.69198894621528 19.27167211307119
99.79338157439223 94.00418415297599
32.17175029865462 95.36769478545409
41.58955996040532 74.34567363767862
85.06226785493027 85.60161275435746
50.03788409826049 58.99015618909804
45.89835915873094 56.08131078899821
59.00556905223533 40.13250557964349
25.03296768745725 63.02385789615856
98.69573013939282 75.68431193622948
86.80773505506862 50.68300572652861
36.85097291424867 38.28297382930838
3.880672107446757 54.02780485907947
2.640845024315146 11.54293141017636
91.11008592662728 80.3157841891953
93.17987341842401 33.5181084038423
50.06947911952538 5.798586755453963
87.22116467059537 40.46935177153576
94.82286244589983 45.76023301707273
96.66645938815805 87.9929603518999
56.36462809750552 21.52496761204731
97.15644601235411 29.99565132545151
64.25355208794561 58.7941016328909
1.449328732843452 4.907690881285453
2.552998905814652 67.27451444976111
63.11490689566907 3.332618432951977
22.1931784756075 70.01254326967292
51.0306227483992 52.20543504563388
1.604057452635487 53.48039648339221
93.10097588889718 94.92056808482549
33.10693774240051 47.15355784805109
30.80720793406666 41.52987122462547
6.714085692806807 81.72814517898162
96.08341613809172 49.36185614869785
74.60527273040705 36.6120475422383
50.29061239399123 28.89036063680549
68.211090950483 70.06039152540752
47.84438155166272 39.42946670244707
80.04968030731517 98.92501926005409
70.95885970076664 49.11271129163497
26.83924333726175 45.05921188209273
14.0818049535136 34.98947356464483
22.03226039854061 68.10315563004869
29.90941444405253 55.5143145988369
1.647403065121937 11.07128931027674
82.41609209380161 21.08569181628736
36.63131932432721 96.83041158242374
23.02116553504014 60.95798202400137
49.48891770842941 76.32985994661153
36.62455671281648 87.82371927304327
59.27921244591246 55.18885199137623
23.01086456887111 79.51787381128952
95.31325792237094 72.56981056398763
77.40815832714216 79.19058603281324
3.703242887698722 86.48310193107005
73.10375732568687 49.43626310245756
1.297249727031011 84.60097654618029
60.09222644560118 40.33565907179518
79.2926683198054 20.34813904252823
41.81581930437056 90.16639654427631
21.0190258928295 96.97926430276161
82.9722004403889 98.46031395108449
8.725582880882719 3.786758468187699
70.31696170385813 13.49679499387476
25.07895420834678 93.12754242232002
99.90390202780912 30.96082883904332
7.217666695592468 8.504803243134546
3.454103715282464 93.08501330113596
63.83110729360622 89.43923124339803
86.62950192537116 66.64978199995406
98.68396612309392 52.81445762256516
60.31678770472972 52.6067234075356
87.82519352974917 13.00334816033228
68.8920330511919 23.1270184761379
84.11181388824369 39.91468026096401
1.941877746033185 82.95352616648258
82.30570744835512 33.11434819156936
1.078030100843783 63.46179661438931
22.26061128939532 18.91692882351192
37.13146260597267 39.29119365012022
63.25597102515899 34.85052779218339
69.45646965693648 93.02720459344849
85.23932618623834 75.29450300772419
73.79295012530496 94.79656279685847
23.08139287964938 45.71391115813191
9.452005723117171 5.506004665300983
72.31875486055097 46.29659284222721
43.58147656415314 95.56193725259504
79.51271922874872 51.19971580171664
76.75359768012113 89.86561245311603
34.82612977548744 59.37369571600801
14.28661464733471 82.22282892277539
5.335459435423894 13.4480062373035
31.78981676397645 45.47773173687987
5.379448181840928 9.666488241633834
65.25659304619441 75.29001536802097
78.15319249230659 92.42266374506019
56.75439035157346 39.67965734380645
47.71179073838599 69.08119207549974
52.34823053213139 3.750545841810005
53.1208568300697 29.01562743818149
4.92691899490952 73.47376377873343
89.9424164525379 32.29808655313814
14.95337003966351 62.15438497785235
49.03728508785483 12.83882669328108
92.73376664098357 49.42165442538675
10.09838525333509 70.33580903108405
11.85992690518072 24.93520696738453
99.25030522265486 47.31884328151862
18.7447989882998 1.276893670785733
61.81514118741385 12.05343115728716
14.09556912064014 13.23729441011017
26.51124305326148 29.73950157755023
51.48454805115637 99.65953904535367
40.04239475780372 98.64734288387329
4.715013709885319 31.28016690580142
10.05202583781305 9.20270040967233
18.03648851252718 6.668211693379324
69.85886498361879 97.9738542330403
73.40124782450303 58.3482157757666
23.3901190534648 83.23376176586451
13.65611467534219 98.63826157393262
18.28330628393841 36.14034700214218
38.61170592877288 10.13208029690407
26.83022481905724 32.6595379634506
35.63156874454671 88.13750668850389
68.30345304549171 91.62668133928841
7.254176583420922 29.98764237501695
61.80217714362737 23.14536038494495
74.49779755380131 60.99616355137243
69.99131852071577 72.57151928657939
74.6355512523935 1.117828056012895
1.900898287064162 46.12657003959868
99.34430606915977 22.0220708948648
45.39873843124695 33.4372076557307
34.33521194508395 4.552409875075042
53.72556696668104 14.45075558392785
1.108980923608858 66.29033756552302
54.16788822700669 28.72761598353088
94.95053414419317 68.68765348591849
38.36752025002456 2.175521224784679
64.71100659748021 42.16616053180977
3.464975629214523 85.26029885489903
57.73241159560333 81.55554383526227
70.66912064625829 54.96727257798884
14.38683117218332 52.53267543233522
68.01408708985213 58.09159348006579
8.055430452675337 19.11021357380266
66.77957105635033 83.5502467983551
74.89934816524422 59.23355302379944
17.11908442145209 6.211547791985191
37.15360909331213 18.83826022205936
57.75944031460762 78.30388167342161
29.02747499689382 59.35710252926054
42.7511543844148 53.17777071490921
2.741701486283776 38.07693423259069
42.43178719959411 83.34591504211664
47.30306520577559 61.5306450738457
1.395515831302663 69.61095752612816
67.50629742614535 51.0224356982529
9.508449108996956 78.93483231665051
74.09866843468008 22.25675294207261
82.61401137127955 93.9420796015245
3.571417979801242 78.78071426504371
89.3121841907124 54.27824271433244
86.55038356459136 84.22558765759425
27.0610925704482 77.34130033279337
73.13870241664293 19.20538889947912
41.73096119335522 50.12572826438365
46.50982851567002 17.04698893514524
33.86390474104121 65.17603747551679
58.08377871631775 36.96059347284393
69.60843084624517 38.86600758608997
37.41094007500374 31.7469041430362
60.66510033480961 6.71334186137402
3.840181333640945 16.98344785834469
0.1684445782015266 81.99829978928479
62.74165485440217 66.18286478878248
89.2062644535241 87.86663074800998
15.37964496415918 55.02912965127383
29.44782337818639 17.12463463347084
99.92807286041976 79.8022314341745
28.58023473834174 29.20336483414144
86.91207211889896 62.25261201283885
46.93508609683423 2.115029710969925
35.93788790058303 53.2816546319095
60.40764196506093 91.31757078083147
32.31587557932258 91.46342284904186
22.15589205931966 74.75452068762411
44.49845855817259 71.93789582719582
8.322636918608882 50.33967919945641
13.77010424577343 15.17833357953396
58.24116052683986 8.903615932599198
39.2003224607619 62.79564211850156
64.94882720607579 97.62208070711311
28.30861803455437 65.0349535754135
63.15585811409085 74.95402288200712
56.77843613020415 59.29493834704648
88.96280702071945 68.28069317111641
17.11721185731374 3.257237770520838
85.3753147423968 44.0058521215359
44.2403410652645 9.786006997569592
81.56379688421448 24.70225039423378
4.326338513712415 1.338136549647974
51.05921808707507 77.03989787852375
35.66668407372802 41.92712900440006
54.99892132437642 2.05657527283028
16.85999808506779 75.07872193012804
50.07543243010155 42.78662506813665
92.67513181505726 97.07553814916932
97.83157906227338 75.21907472582382
10.85953068768156 1.949131005170653
10.58520891529157 64.25710715273773
20.86662045461176 66.41397909634435
73.75156551314188 57.43818605412041
2.501291718211972 22.39612980939294
31.28747527067524 8.248551288880057
36.98643297951685 53.64242632515472
95.66549995117566 84.9921924161427
58.6549786078273 23.02472506813038
24.31035461390966 74.54556268704113
82.72459075636381 13.13627455785969
4.592145940229487 72.49033630989736
14.60735982904854 27.53115287761588
7.21159514663352 56.07598349600972
9.19882551646822 74.36092224451167
81.5896016355852 87.24707636121221
39.49570192934043 87.92925079557197
90.59656789042276 15.09664503784145
50.91522339529686 25.69976428454466
22.83075394820531 49.54497120348467
38.28483976981301 82.07154429006695
48.60828603858938 23.77387533293081
97.81615691312113 89.75921789525663
54.12729001143095 8.919353088035017
98.52404147773805 67.59557196450659
33.48417640229368 89.97653117540212
41.96207786433347 35.40850925652605
1.619694260639507 16.82601844972299
41.96110939956735 46.33661817982833
67.60515273525084 75.61810410954557
15.61751187312307 57.14705468194791
51.82575277663906 52.91016642019973
61.35589186811225 64.96871825643575
81.49535351892912 44.06626214438904
58.31574097752405 83.50664171864871
7.060351994312291 66.80165856107773
4.38541081270834 58.13862715623219
65.803661131238 38.37432490446557
19.99573949963392 35.41714637134037
10.34807893125896 34.38776737412351
68.8807304104153 28.99423783264846
11.65725635724759 67.02491087581038
40.72861588766942 70.73363585766876
77.716094894737 8.552886796757333
66.53524535336589 99.90220935134245
47.77680277390458 27.81557996074337
44.03657605525162 85.58111375582644
11.90674520574299 69.12783282593091
48.8956121883299 21.71329858573082
90.88024195152994 74.56137480726707
91.18593277991407 2.952775127887748
22.8569256723632 58.71373250595113
84.38185628987851 60.16652649955927
9.901154494330463 67.06985397929438
68.78408767708973 12.83005529486509
59.95890088489307 71.41329409065733
81.45382569606726 1.943865977572361
2.039669127126174 80.03955978003985
58.03239504291896 12.49755651657291
82.6402865242308 38.77093654281258
93.80219647106789 95.62081409263784
49.3685443525429 99.0080973111409
15.73003877079337 20.88008948500297
70.05051980298249 80.09673109141345
10.84637482688021 94.69854263397882
21.53829746133273 11.32596212176546
68.80574359309993 97.71807093042085
29.65957405589019 13.24097078239487
44.84138792298469 53.58569883525605
4.431868563863143 67.61325519070378
17.13440978707445 51.5722348781996
52.74471718802486 10.78166590287601
16.08675093961738 85.32279621135766
76.94960573844928 83.16820762552696
28.38039004843211 48.66496536970193
68.23369635204925 32.59925427179357
83.17243625532392 74.60266854360613
66.16877692511858 87.29327980026117
79.69638018521394 18.42627910516676
56.62901853025122 33.58637195494095
46.47358668786035 47.38533858788881
86.03271712155174 61.54268576652156
3.351316829683217 7.793257591320602
13.17017448213907 46.35499663282469
39.61761731425426 58.95824056721346
46.27759097298793 91.79484554899264
14.79541056702685 70.60752227831583
89.83223943271722 74.33935983183328
95.5241315989434 98.11076905446174
13.97631303679814 24.76563995630325
81.74872922856392 0.9771994532747068
48.16203041450471 89.30751081210593
10.63791782136113 81.3780061706085
64.73895098715603 25.43463039459151
46.5341215680625 83.31309556891811
1.186975548553621 58.12265536974353
20.06969667089484 44.44123633064675
40.21807169387651 77.80410022090783
16.37887028154762 69.53078403805101
76.45939482971606 92.09732828160986
62.72071791600243 35.84409038656008
7.03437791613519 47.98720224036771
94.67158775149645 22.92689092407168
44.62501836511306 64.04384634820484
6.288608065742734 74.74032009527434
7.996564677492842 37.42761804086142
92.43618499089141 35.27231799372834
68.51374503011515 96.68350966613315
30.99375337571711 14.6361214177989
30.69577347300135 81.02433052029559
0.642147063122639 90.3625942262279
11.14635938058886 90.9651507393246
43.65602317843784 79.37897391710192
96.60842839969229 61.49149417627419
3.213222417615914 47.87977444408321
95.13482351982931 41.94627791385276
91.1949330429062 85.96255601916603
43.29626501956947 34.06289573552473
26.98388850638604 96.63431267444977
61.60867961050774 2.228042636861549
35.09909540212166 49.64350781891807
74.83386827654141 57.42130231068263
96.52059594791645 73.81912620668685
10.76808231140669 38.08572954387083
67.11558141288658 58.6497673869513
56.27627005112058 28.1651537269633
95.23525201045551 24.66024111003224
19.82389081822474 79.67921478823048
45.97400064377486 81.54795414430755
25.39895871377401 89.05936972086839
52.76146137334224 19.28700046603075
4.603871382924509 79.16020805468212
37.54978553001629 61.28274957337955
60.05132012966543 93.26274004561296
17.31673257813908 28.32020085103451
48.80139391307955 35.27812385303365
20.06687620349043 59.25129031215144
91.6580457027582 19.27968831672817
65.59445219325619 68.69162579067924
80.47630210268622 88.72324054313741
63.79896464768033 8.68216805424712
47.24385183509036 73.88279365622033
9.67638554642015 89.4461051625705
55.97915027445988 71.09227043644279
12.5023600491367 52.81265740139612
53.65171797700011 53.35062285852647
2.793795811483438 42.10873270883346
44.28629619146793 54.47282632683699
21.33396559691692 62.00345927859576
21.90344196955912 15.10932180662289
22.71680891909438 82.45341310484243
53.37439080372301 79.24022446251497
48.8253393444317 2.143125645080195
29.67044157846219 19.33636874487993
79.16129092730525 85.67193891669345
68.14672843986155 39.93898295204364
45.51979270993957 44.92038444550722
10.89962952506596 48.21306705797657
69.18297653882729 20.28320181263361
70.34739203127025 25.57321936321355
47.39583717664156 52.0489389952309
22.36689859007796 71.90275962127308
75.76736570418232 75.54483214632103
77.59641694799009 59.66523740168938
9.967067532046745 1.284124065947134
78.4185502719514 6.810264321567449
76.37966731499662 66.85294477124333
55.03537837362517 61.65012298469501
54.43917810941725 78.93873739328735
79.87266716199041 42.53349607707626
2.281376963175539 24.16762729081612
10.27086786227993 27.76895271298439
80.11506242641407 70.98688575477837
50.19016570327796 83.79743326119566
98.54761727510493 51.02029012391571
92.72795096601224 27.4267353232638
73.01868794286986 74.95713577198843
15.84468339915966 83.59039171723738
15.67706292178859 27.46985607116363
14.60294946636199 35.85666363969096
83.06798063991442 15.4103785092028
46.77884214476162 88.08965303972157
96.68989294182948 70.98236638158019
25.16651949134484 21.75123269873939
67.04403557318233 72.84923950719664
21.31636440748779 47.04557448975323
71.56122138862938 76.10707405646282
83.08376214951539 50.08233871183786
52.84199478278941 71.7582754472248
9.256144950418584 83.75845652164172
48.12099019519632 51.12925438270118
76.41109749716739 47.59460814265434
93.93545954267121 40.49670885606974
64.7511306397937 8.918460076617945
24.913527161206 61.97268595029357
49.46711348180588 82.15973763214046
76.78187372956569 39.29090428011651
15.00654223744227 79.39804156873782
57.17500217069362 32.69624004451261
3.824859632477387 28.56520098060832
8.407558335815647 79.118993081875
52.41243993440109 67.07310296623173
18.214937491427 65.72759079860504
24.62383257663996 43.25531218192837
99.33455220132502 8.049479628062054
70.92222695846318 12.71522024888085
74.92545271339044 42.77587513592962
11.74597901469933 19.47171887564669
49.74098835490449 6.834549296554125
77.83420572743796 3.324982051626767
98.5288301454564 11.13365640962967
99.49781962624834 31.94064722215805
53.65775101898448 30.80387560726465
54.46317798428246 23.77533555100959
10.46308256765811 52.0302940928367
70.72896772345008 80.9652898935873
52.29965190974782 40.99706447783833
40.11893218566061 34.94683146059102
23.24373788805623 56.85160301008782
76.00157753254878 19.74182984446103
58.84285261500146 2.199503467741714
24.44697543071628 54.24280159147927
73.92067907080136 91.42187569845588
66.183414503591 82.54574928131063
61.39191942673772 18.60918804902085
56.22803369767801 93.59730830496034
24.4012746537781 87.09577639217466
5.052495995303957 43.88071683556341
39.39588570994945 61.73388702966623
1.1137357169453 89.39024438447903
99.85903042279433 29.08837073203964
41.18316054546187 34.65865820199478
7.366545880475911 6.375091450314427
58.07740731608855 60.98292586000712
19.93092242835196 68.38730473035646
85.86352570026393 67.42835892030607
3.392107631739398 0.5945552217614771
83.95083676262524 26.67643506288182
32.04847644358868 92.51135328855537
11.2948029491296 22.30265012984083
12.08536275456917 41.72875979767451
61.10594599322301 37.63665408155111
52.47030424526638 36.0929247943296
52.9924528898927 6.300150110334688
67.48500422044739 96.39429715459767
80.25961797102762 55.09839873738346
89.52327897872274 20.11146923153117
16.76763173421505 88.71084729786018
33.15897824263403 58.1011861615623
32.48722605142022 56.29477413838067
17.7754919988132 37.96816217137602
77.35790933653934 33.36808330931427
59.0786899007842 12.5092810124138
48.18136348159806 20.92171834837447
43.72551813059872 11.68904472763324
36.93387319473484 83.87460217754138
34.80231541383786 96.5004354584585
19.36498061462352 85.81362417002255
94.94975068740817 40.88792864495154
45.41531538632125 95.99071644840173
31.23505439808882 2.852605082528764
29.78606095773916 90.33752844169535
15.40654128214213 43.16591846832163
67.68909894673185 44.50766352900262
28.17206909790584 42.55864045742401
55.58533984230734 66.36201410865922
76.90522357528302 50.91536968200702
55.97570510781501 50.50398904993681
32.34938587098201 33.1896868990165
77.85689784091544 51.04289301032821
43.35014424298834 65.31794492954903
45.03132116030424 1.97386383153983
70.86811556296293 5.968641754733955
12.59653275336522 89.76896105797003
41.52123097709103 43.10986143457762
20.83635370477102 30.70213879187204
47.97865305330063 43.06541798070133
15.840731353756 75.08293298874835
92.10847786372345 30.53864425793012
89.57822163060098 29.33151660316316
47.9633920413101 52.92145914759519
18.14965603511715 45.72488526705607
71.58976199182852 29.30859992075366
91.59958693612407 64.0635959003264
34.00061112537286 10.85745508074129
1.394927496509287 7.06523600125297
81.47037853677624 59.74938180368881
90.54464800871116 38.47197144148475
94.01119442377795 51.22876052353173
12.92131846518781 58.08568273642946
11.94442511400162 71.28138384447992
45.71111302556471 82.67334108970007
20.45180272516505 73.94440851563547
12.45048802788252 27.66017908347184
92.29242206956025 29.45743112857284
94.39899873926966 35.88646443923296
71.76045521950098 53.06915677621078
70.5935478962928 38.77007867143362
99.54179127693872 7.020366377908451
62.46880097975223 79.73786272006238
27.80364078788451 18.57488551876894
42.40964621594405 23.53163403463246
49.99133883696939 16.57174931945561
18.21982561625416 24.61300008741713
11.92317330397868 57.68228779845275
12.71920354798445 80.78479445584885
10.97367826917707 14.88264866564069
54.22861113479334 70.49327623823129
42.14567673964714 57.78843142331433
8.589686844136947 86.90405295171634
9.981513773015365 30.62791506887561
40.71889034349006 69.6663370385818
66.11775172584028 43.43913938894586
86.52350206683312 80.34281148322054
30.30172426408934 69.46464986960764
71.73759644408794 83.67621364854972
30.24790965868886 8.296351977452895
42.27805753987587 77.04290855245088
28.67369061910872 76.41999728939302
92.21851082721382 93.38097152615842
34.02544587807552 9.690866411013911
38.47306910699951 78.151361091067
84.40871507030397 61.16815737341958
42.52534996160111 60.69288005581826
66.63237595111957 30.47896127208008
73.55681194855194 64.65569831533813
88.42464156834602 5.442787362803469
98.04563061855649 31.28566773860724
15.37141338560614 2.966495221853075
6.567988527648259 33.85924419368643
86.97334861862966 52.45937551620605
36.71027833486914 14.57335769296783
32.19325983730099 99.19391199698104
56.24059108309989 8.316038613385278
84.87361993839184 92.11219344509621
9.549540799170089 15.74528936546714
30.157442066839 2.626349469219478
35.05734572126612 93.42126255621125
84.26467585273271 95.33171332975721
15.18263411080765 28.42766929627913
60.69578194898815 23.10265545544064
33.01507615790508 70.34311833328452
38.76741943534119 66.32646761955952
58.72770430635451 42.02658249302334
97.08934136725252 97.0765621955323
61.25540328332161 29.79230369842347
43.70765747243733 70.09473654662716
56.91922079691917 95.5819699800592
33.45847499185262 80.60824354602374
41.3754281298183 65.90541866436735
46.29701282799341 18.89518542783244
3.97047403765354 57.01394226950065
41.24384587632911 54.65901234068355
83.14426388961101 68.12541552126024
3.813504641533513 98.59101532919674
6.264746892407982 6.81464924027576
54.67079779992377 53.03347731646395
73.5127841496863 99.60203588026091
80.42137157800585 71.99402503196795
35.97895912783416 44.02523970006195
48.66979591909151 60.26287773848228
29.78805697783185 41.1041689343098
90.71751138614859 79.28339875834455
52.61265130974296 53.64727404182461
6.72868436246593 62.60134620754353
60.55899538431801 16.60035901408814
92.87196338300764 4.098829792548885
73.58130153959144 71.9861592236486
34.88758787098223 47.78142781067753
33.74847101254317 96.84305281210426
12.74364416028205 10.21465513827986
51.5361266136112 78.85409606537202
12.86451185143284 22.95001272890849
20.0974535379951 0.04289021094258293
91.22622596253036 72.69909269130419
67.59912776036943 84.3379447283033
87.27862366990666 13.85712151942354
39.02324181448753 21.63825835342909
28.35622622826587 60.10787996347762
75.49800189019338 40.60009063933192
6.836694001341157 20.88696289995899
37.52326305619933 23.97796034482248
97.5321770719584 22.85211861997979
12.84810999649706 69.61319597812138
68.01426860941892 1.412848616808776
96.02335005284961 8.278152654640262
36.08933872021399 75.40797105558158
27.20216310942637 8.330557188860757
25.38710808330369 57.53573126043168
27.47603857194054 83.05003630994179
97.52084711270771 7.324818107231885
98.10350656898555 80.48495317439286
18.90560786276654 50.03585151771901
85.09762515977938 68.20528314445195
84.02850867912572 96.40270028965639
38.35854099444382 54.92986336756194
19.16142543447043 3.092442066812358
91.61786327833228 38.80525617181723
35.26867697344477 76.14068821425995
20.9572241871263 32.6344444960996
54.51873182658041 35.40864962059247
60.7443096597244 76.38968544920981
77.60452537312679 94.67107425197243
19.97335167263036 53.76789471997149
95.39274853669967 46.63481482976403
32.73919585768909 63.61982620082814
51.79331691818535 39.2107069359627
82.59359840163729 35.01492859712995
0.87293209053914 37.39500255486837
24.40627803659969 18.90522269522759
25.86236271329288 12.65947297192461
24.66735129207857 80.34566061579696
71.68837982056515 30.41358069971024
30.27849717253136 65.70002744409665
34.81764521990709 42.6987792496183
24.80573827580582 82.25664463924153
1.344558189206046 24.71609258289854
34.1609428524333 69.08892930120143
8.654919941228592 63.37390212862261
20.50404600981692 11.47251759640259
4.963287968658752 45.67075925862095
68.65992160998599 27.92885765388618
60.67211017495826 95.2927762996851
29.67761747371334 82.56106858574171
41.1409956296482 38.54074790823227
24.65459657217254 49.21358933263423
8.527167928894205 62.26055527233826
5.701329794697086 42.27294295260748
77.11419989714095 11.25527593984868
93.80531718954566 49.3594695902614
86.04814066413192 85.9950818261609
77.3065023315703 37.15337366497582
54.82581821598882 82.59949798581376
7.022620384680674 95.30652586062783
45.24445428260916 41.95437218138604
35.44958281822403 89.21696049549847
9.402030058146726 22.15119349054072
72.58949817767777 12.18336006034631
11.73250383071489 54.47214900048511
68.53454149651773 52.95714072673253
70.08802141707778 77.23687700990806
92.84300962899061 79.68583851103674
21.36312433159276 36.55117195690696
91.8984905402599 57.77270264453949
58.25845954537088 69.36898058923234
65.81426304181988 25.57823166481689
73.57908694842227 47.67431468606146
54.72073730861575 62.70239847618785
76.59525585665541 48.6735643120352
66.78734545053844 20.91303397491705
61.01447197388156 71.5965724365128
48.48965752921823 82.56365392448066
98.0269824827396 62.68864760047738
85.19817414154714 56.57495823290061
97.03078892291244 53.79021572367497
74.11879650979687 2.990034200363654
0.5453797799419148 16.59651285378565
7.201040994082859 23.67950522041887
60.3183135635078 34.61832193726134
51.19362923676353 5.457094128288809
95.78534110407205 65.05324124351418
61.24912888540654 26.90557674508094
27.18409558032753 15.34311043409428
49.25640411357977 67.79200932442342
27.49423294664719 65.77289011749812
31.07065955524839 23.91609068336111
65.68912923984148 9.100996040099346
53.21350232743374 98.9834725140545
92.41751435175064 94.33033535493175
73.85030689096627 48.77505990156079
39.93587420607637 94.75029089880874
11.54312409149279 64.65941010268917
91.50052146601584 25.03232252529244
64.53117722875737 10.78198077056553
33.21278263017413 22.24616355013575
98.02856389229726 14.36701142198143
11.06877606521225 45.33342306052578
14.48057686060689 84.81373092179921
48.98432482024692 85.44941529863942
1.578129878631009 31.74009426788522
82.18166895603368 39.65953660543796
34.82752881018574 31.9642586244274
35.69255355764217 27.35792270426531
42.31596661496333 96.94100783941754
22.15924966278246 60.39355860641022
88.23837153365079 54.29052322668961
79.48939598071257 27.90772035594141
6.29228712510703 10.21388277741249
35.96557116074981 26.32717275924069
84.79262902511557 41.95624462890493
34.50381472011323 30.85886850335446
56.09456393979254 79.94844061856124
45.97623812083086 97.76782849540207
66.69565574898436 36.42968266249065
54.50537580952868 44.68772994462223
29.99169164758971 14.22905901054346
81.30966920353512 63.67970259235633
43.97697063045499 82.25427018544174
70.68115046792555 15.09169041308644
55.13041927834282 3.101186390939062
53.211742816758 73.59866941247834
47.01641842863643 38.69167199065356
50.41680526125101 81.61225064195882
34.25808759385735 75.77205024899548
19.5922497834135 71.22653086650297
56.53997895989162 13.98214475535142
93.19401149731237 2.123733123759011
88.13683704778147 72.01027844266936
8.766214142816272 64.47357113537322
37.61551642497511 10.0012136152463
60.28116895475521 87.81570229728663
83.93179048381285 73.97086737415316
5.318861205371658 78.33294946013014
78.88159995089333 93.27034394502398
41.07498530659299 4.658402376829814
45.31020316541986 74.65577833719288
32.58287556337991 55.164989863305
49.46421670180223 49.44130625276882
50.76524554070772 53.17637419940225
49.51511342583846 63.89638474788038
72.52114353266826 15.30212063828914
21.76177296357641 97.78472118197774
6.186473615956404 30.1392018562208
15.80436946379938 58.18990879642034
14.01809226446037 93.56791773427631
72.82919627110226 95.03242337824254
4.426207688406746 9.221191122770708
97.57542658390086 59.03112868378562
93.45680014303318 43.29867141867532
69.60346052394227 54.8453700495379
30.95831210917457 76.19932622573592
47.81964499360434 66.2031916462042
92.93396419305273 85.38243971529778
83.15535532140078 53.3734074164995
14.92358357139415 88.25917732363651
69.83339581307646 70.68179472737023
46.83652325133382 85.16559927018145
25.39692114897348 87.0753744197556
80.47221441291668 94.69539913619579
45.16545314466558 48.99551244475219
45.64139403737322 36.24701829864051
82.56548066628436 22.1387784147725
6.007618325972337 73.75274574726375
7.468415965392763 89.83957561174256
1.01376906882417 19.58457405574521
78.26485351795475 40.90477030886198
32.95769118416389 7.287381983780359
29.06042849866275 36.83180280266689
19.28098542861748 65.63933872196809
89.16503423034789 72.24182808664386
92.86260973213864 92.64491969220511
88.89905512879815 25.46825258820418
48.30678796312746 37.35729569099959
84.21057024850043 56.02853652450924
54.60552418459545 21.33712256695367
54.93832194486921 91.69914999511812
33.65478583712807 27.81911328042025
