# Supplementary material for: Universal hidden order in amorphous cellular geometries
Source: Nat Commun. 2019 Feb 18;10:811. doi: 10.1038/s41467-019-08360-5 (PMC6379405; doi:10.1038/s41467-019-08360-5)
Supplement: Supplementary file 1 — Source Data [file 41467_2019_8360_MOESM1_ESM.zip › Configurations/2D-Final-configuration-derived-from-Binomial-PP-9.dat]

32.76461151706651 26.07630164729886
52.49691894314284 77.28534344273851
84.6141253206186 76.99004487280979
14.33573119046392 21.86066117577894
51.92798639889022 46.19601261815117
1.413475991490686 51.30128610685732
40.58229880764619 24.29186459696141
43.32545118377246 35.35044209288351
16.86120448499947 91.805651492165
18.72810652564072 8.129079598342582
33.11434521336393 84.04060305447173
2.274797957587873 66.27531420602514
10.48542173192224 94.02220752095647
54.41630360153009 41.14702566019433
10.08385591842932 99.76537038357446
18.04541589249731 22.96997944979313
97.44557282705969 60.47249626962149
42.23904638027373 7.551687779878057
93.71246046573354 30.24357768746043
23.01191529150318 10.75294517595097
89.50969339636552 75.93855013337422
48.54758170123691 18.74891836283364
79.76460624891905 47.68305859467491
1.333738074116153 75.28135504635461
42.33085860844744 2.798070095409832
18.52271608994297 44.8453323563656
35.56498304483974 7.787357885664322
75.50441706333201 39.37691915303893
57.7896521768605 61.59448184474223
82.5984191833811 30.77083284906048
12.48971280886063 28.39054055761132
58.11338687340604 60.58994939798723
56.35091385593353 3.970600532877429
93.12631602191806 38.0788117619382
30.19356062909341 75.27697276684148
68.18025143103353 79.51873995177402
51.85201046370997 28.95157154594718
25.35138285496295 17.50444435338395
94.48758046713704 36.85318601532299
88.26711559665745 74.1575468696049
17.03222370317634 75.69013833909568
40.44861771423213 28.22729774962031
71.5814590997352 44.63214335603792
9.466572147970854 5.491743104185574
35.03434978700538 39.5436206113672
96.71476836171155 6.772720616302645
65.60757784149783 35.31950706922129
12.87707851211713 15.33304593567685
99.60552938419534 37.75990596481067
1.171465514468513 67.81292627805279
81.66967358851484 77.45547916345353
42.15669938825815 46.94213990878447
35.83059656415671 88.19025520157909
13.95474707324617 79.94119530119025
2.558134346979287 37.79500160805918
63.21708163341354 76.38913941159414
37.50274413853086 92.23700484242205
19.93413562496283 76.54275103686899
66.79017071513395 6.53971275687333
77.2863233810279 55.37766396030776
0.08635553518336046 78.81285795039661
77.64834492764622 6.243043315959821
75.58629731380911 50.68830987298829
43.12727588430299 25.67600457507892
43.64927991223707 61.21826211454855
0.1572606775340514 40.90941388038841
90.6691198880338 77.75480456960281
36.91094707149308 88.3392101475436
79.41460272743834 71.99887666184023
80.19394824932081 10.04598455490093
85.00821819427705 17.56348275829481
97.89299458871369 28.10086631263233
89.4312784562225 32.24973254832096
67.8122879545183 37.03889112048675
94.72369823066322 18.21230244547242
39.8722181999875 90.68594854924659
77.06210866652307 51.77508200752216
12.12083836294575 14.81085806933742
72.96399595120161 68.31418775842522
55.39512411727416 57.3384944633575
29.98205062740212 6.434492066054046
22.14585499613327 1.840608181504369
28.4846632706454 24.40716731129154
32.57429209462357 45.92126255752688
33.04279931953364 17.61862104155231
74.17860117380451 91.44815348076057
78.56298342930279 25.58150439933203
97.18277906580784 10.73863160763102
97.7981568560683 82.82939127062163
80.15670542668444 78.37371362600976
10.97381600496094 85.07160104532169
72.29925937460601 59.23537338583175
12.4440982504915 21.68271040298147
73.75930774103325 23.91634640375121
71.67578408665361 87.61996869383422
59.65886849386671 73.85710135960946
96.87516087353123 12.60043830624949
55.97146336509579 91.54644189878283
89.26783467437183 69.38567411569713
94.15691194121165 41.85134464644404
53.24471819012965 15.58744478305153
92.29881624881726 65.74793524462096
15.1043360990992 38.30879928678299
35.90947670782702 83.51316085502097
74.53097974148086 84.39858796670524
55.29063220042172 94.28201330364227
0.6180856821421382 28.61173866756511
25.98108820840087 89.21233171938417
45.97864885189836 11.39883075604273
29.19818002407334 81.51294918210543
76.30713854334063 91.44286508881184
52.84353617103899 9.819439469007456
72.235087238247 33.15802401793418
61.75569695954785 55.44308400129915
26.97296890678207 97.35766166033692
2.313576264302108 77.22485072605964
17.14392831931317 34.67698244908478
53.69147576531999 58.71522937061492
5.115180535702687 51.2747864738404
59.82431838887085 99.37602786644442
53.32781312798887 56.67822170360164
31.4961453055541 61.0216891400183
29.04407812254573 70.65578343514737
64.69446703309671 17.45708623796897
5.750002114002332 16.31440636996568
96.35578252885178 22.63758879523555
68.58859320150756 72.15533221146889
95.72806957233068 26.68733114671647
8.550340633952263 22.37237008817307
5.882127064561956 55.33800245112335
28.47993810312764 12.66660844300755
95.49349337951458 14.29937317731286
85.00560996577927 80.86559516282038
20.71084447742606 64.84073014910567
70.28501256506932 78.94744014434356
43.91310593234851 11.54847434771424
21.01417273766859 57.14623096088838
60.2977028239135 72.94384520148716
15.66839640363548 0.9330994242660356
48.4559476359595 10.18649419361448
80.51415178699985 71.95465601547036
67.22775175076552 42.83626658115894
35.41270704668989 19.34818814207659
92.44286792753847 80.47941308694051
99.01678932839174 93.6499577638221
55.30998644796891 13.59135602408537
43.4889756090438 79.08193417863892
31.23173551181242 8.949407290735429
86.50302350084941 47.43138861051397
18.33323692846612 63.24219818686203
57.01651483640339 7.26313365397454
90.27468222835441 96.77334197961933
22.63912714643113 45.84504588203107
51.92175611348777 36.09297943499794
46.0387739136559 83.08027582923577
57.55940458241234 81.70217690060936
47.3512881111181 41.9197888823787
34.94860866045698 47.09483950492996
60.27744350651303 86.83076637555733
97.92973526908916 12.8050288201383
11.73306126151939 71.26782719049822
38.79167446066413 39.27108099122886
89.29944126104822 82.50081865363975
20.96625128845837 25.67240708412049
62.28299325564308 28.8442740032969
32.6854513106878 73.61441044358854
98.2446359783949 55.82021429639938
15.6703925855447 81.39651131777502
20.92220739558589 24.583098466799
31.93332188354534 7.209926393160096
52.89248748487203 1.882487422904993
4.671592417390705 54.01617208830334
80.27750701099963 99.00199496835471
83.96030954233423 53.53567046472522
73.55732916856596 81.01667438500961
15.99851834755364 66.32414504329172
43.79125033036028 8.744575380668653
54.92294133014958 7.012747346136121
65.64661368948293 10.11567441125234
54.31572248663863 92.31740617388313
67.52863956447152 64.18302511621924
10.88138931193946 92.95603553194712
46.01730752891491 80.17363506831454
58.35209020666008 18.40080669878309
11.49235596017953 41.31104188390493
83.51213330081907 37.87210414359217
20.36311738900653 9.494786307116364
97.16504682945708 46.51577699318848
56.00613530198848 16.62102469075986
19.5617499473482 94.6433233816491
52.48449727837212 27.09160519246529
52.34390903043462 65.83562237586888
18.69172072088591 58.61068057879084
69.94092411141716 40.2235346460259
52.28163814323524 26.0300106671883
70.93523297259566 79.77792287647003
89.04945194735657 6.142736626797969
25.27099050102373 20.21823179937796
92.44442768524671 51.47733127457655
5.075696372537831 74.49681921455146
79.98015971165049 21.83925105095387
8.263231916227616 25.84940567149808
45.72671288862011 63.27824157671573
42.31438305393492 50.03053993585518
60.77547527404027 65.31766362117716
13.62546639247713 57.61341269925193
8.390097090834091 38.34228910299539
34.06796731292828 36.50315886919727
98.45856489692088 18.38555418898647
32.19435954377126 93.24250371384032
10.96999648805133 16.44568697612499
52.3395940330023 64.73415176989218
89.95774416411977 34.93812646105298
30.5452880613843 79.99035748922958
7.444166582337965 15.51188133218527
43.0796167211924 94.01169466060605
60.29313332556128 54.25125293513631
70.46194022573485 7.705263970338334
83.63989166008537 5.812486383643591
40.7589965997582 87.95941291605709
73.50354277259017 55.73655478396334
26.89660685687267 75.03152952001099
40.03222500705447 54.99243606817362
40.22089463749427 60.59011354269932
76.19367532820941 72.0131623698865
67.05759651611289 18.83242875288343
23.71205776836591 16.93358882637534
70.24109743126581 25.17357656268623
8.914237029830739 18.30950223521257
16.25998384333141 46.99690242159328
57.83635535031231 49.9497980992112
37.08515998779563 29.64765954064517
50.07591069139704 7.352637844145994
81.75918930340416 25.8318874314608
37.85781924001031 8.964415318421651
43.93838799166931 13.38948160252068
24.10366534375583 28.10781372343808
55.60071361728529 4.482023556555342
0.2345712230381014 2.726134735524657
62.01077670716761 91.09448819310182
23.17967801465604 44.88691589123274
8.541509621305655 4.986395307144885
92.3592273705802 45.75332900388834
57.23952620828432 84.4809548028767
17.73524525314954 91.37959724701359
2.922872840279452 67.15547567040969
1.157785252172889 52.24945112830606
54.22819768418025 7.926395421019123
36.10921407131418 66.04962996773071
63.43996328862075 44.8059032788194
29.75568089129309 19.56998448962994
39.3946403187854 45.208706867395
60.47784301973612 68.1579761557151
63.96116010421289 36.67553549227413
76.7902284678491 88.71472773597137
6.58136491791649 23.50308540870651
35.10271089763449 61.5667353649845
77.40809040302469 95.29470079883008
58.54707382194389 5.78134447391242
89.55187099967092 88.20185997551999
97.08546740589962 99.71163527664537
8.645322430404834 7.119010868565978
57.29263003108021 70.42256424230007
6.222946614989562 83.04745764311303
81.88019054441898 81.1323833332784
1.524537212155863 79.96573453552935
72.39237000043687 71.17816242639249
35.80900214475862 8.835809921357738
38.50956166738157 69.21153809172974
21.86761617820521 59.13838157903439
60.63903694071531 57.9594934337563
98.3869088264686 48.17531289371243
35.56461494210604 63.81949348702869
65.12716712664525 65.81175742460394
20.8552471417605 21.32760955989179
38.69907393066214 12.90012491052496
95.78288399216075 16.60131267088079
57.94667509245199 44.88603870659853
16.24002887902799 34.89469345250453
47.72280646361877 35.53457699037246
40.7054654129053 39.29799474870283
65.67830594637645 73.29640755738806
24.06197510628419 70.50169960597349
85.95952860141173 21.50865775751002
23.20206405001158 46.66458063283189
81.51757196188939 32.51027007809886
63.63210571839834 86.49231044715002
27.0263134505531 62.65781612694324
86.24817445580335 0.05386671900954493
55.38600336534989 27.31825130355158
94.65827142797183 56.21309364233316
2.011684226267152 58.92611444709234
8.392049029852293 43.45099992079346
31.61814698936741 22.27231351028773
77.72661178536354 29.31043586874031
92.0583368026541 29.65723711671489
9.427659743311967 86.442397240118
89.25077523916441 0.1368044158240865
42.4053036632773 74.06974508836682
31.92565372593917 48.14520186248325
71.50491937770458 80.76184290389571
82.68980158774797 28.69647496093248
47.7706408863233 72.6921234375537
53.70424894358241 75.42325876654527
7.737421221696827 19.68277589326689
87.98380648876656 72.28861788284426
0.8796398204722689 53.32883183377734
5.668436970448667 71.6916663889656
69.84546084079071 89.80981945573028
11.05125177463875 0.05170878755609275
99.32825322882921 13.96454769262558
95.81345221969232 15.42390872532095
1.317597833182383 84.49845533921722
89.06952269884302 99.16657690847552
5.733441369773212 2.850710998415981
7.936195930739072 51.09786654396927
20.82465086150236 22.42571055779573
42.22317966746351 28.81917350839544
67.94918328890627 53.05993782907492
24.48548865397644 88.03616730872261
77.14983849780886 47.2023583872304
36.49607467750421 74.6631368327011
94.5941857197093 99.05575202498466
14.98986247821841 73.595794059714
41.46502818743275 97.7431741042505
71.8603062903567 70.23937852756117
23.49907892515044 4.550290920109411
20.3794776715084 57.97775977353705
50.36696751597322 55.57090396088532
13.88208517042544 48.43681567526686
73.2701935550288 59.67129872888423
42.87389696880197 76.11940613348298
80.9055909655097 23.76189996296817
79.48277482722318 5.105691480397162
50.45418720895568 64.78483788031203
44.08540949859442 52.29640077596967
53.16883842311032 38.60740139971509
58.36336874438039 8.5658877825771
58.71854765697149 43.12727733016078
99.44938800146609 36.70991535134136
12.18820346392909 89.03324463794732
39.63528779866904 33.24504041021083
73.12245059849558 5.850854412383031
5.909943678155325 5.475839370545061
8.686201827660991 44.49390870363342
84.31670744782681 20.30893949373228
45.22809436414649 91.65332414542225
4.150379859580403 98.37623670418685
88.20755978937925 30.86942138422507
76.38927228872032 55.86127181511301
77.52733284053001 52.75044135389494
61.7577269932851 52.70241019453191
60.15790362246077 4.313004313843328
6.079873085945274 25.39686377108348
93.83005085990045 89.14181811771594
51.11958990859176 78.32202735149468
62.25901922703761 22.68395177666812
73.07350062141103 3.6911051261535
8.335111143319445 72.79284421953331
52.79592013319568 54.65874151615002
74.7242861148888 11.56614074495004
48.04555945326111 11.18957040404584
66.22732174263194 44.41518470527949
26.38871191923186 99.40603723756672
69.06421893598704 96.45801588666419
10.13673030438895 70.18624413023599
27.29285267429199 95.17223691460717
78.50053311583405 91.49632214499115
39.80328019289155 11.09183969431501
88.4127592346935 9.474264911420004
43.73321639571862 93.22370216305089
44.33180584250439 47.99206534210152
32.46226056106838 37.04129380808865
9.029222797250316 48.40489324216817
49.70756635054835 57.44370502271595
66.43551161697903 39.2880412818101
91.33278896045641 87.77845945972392
36.68057125083621 90.19409096123719
49.72128175930053 73.20334285718683
94.74236064985888 9.336028987021191
71.0546783302821 99.5358082127801
14.35207913719841 55.04685873912865
37.54491520279894 44.13400329863813
29.16097529204598 7.135837816362803
78.47094341231855 20.72618889057687
66.17553546240552 48.81034212537324
5.766666579067219 21.88133719475807
39.25725088436363 25.7170468886339
78.26004881413952 66.56890704780947
1.708702298455878 33.56158336914913
10.55006712601681 15.63509759762735
64.46842749022926 39.95766210696694
86.73719598394155 95.05667161508568
95.9922351595704 88.79616918122503
52.37505208349996 69.16714718998564
31.77326891746085 97.56107566552966
75.11115734051607 68.31960402474971
48.15442272155533 42.64276727122022
7.276654748128139 11.07117638208611
57.5599801161711 40.48550273942757
30.55559027864443 61.11067370781857
99.15560536992932 94.68837972439718
93.65346683808623 14.81133131810218
21.72411019232208 73.42524509222929
8.626457367925761 31.30638602848212
13.93239269366241 33.60157016946679
21.70788632356413 66.42775051084902
66.4042663299053 54.48536698015076
8.615189047937426 2.200956942817451
77.84458818530845 88.6926334756109
47.39576950804471 16.89029263530998
60.17555504396113 93.74459396517801
10.40736550246582 43.92399948269788
53.64125376280515 40.38262952168727
29.20642627285564 68.80193697809521
59.81026036030008 81.4048925029784
52.59535613278408 85.48221841749975
10.25042899657601 76.59604860470812
70.56163410904929 39.4775904030403
84.09893816238559 93.38015846246817
71.28697854332637 14.04435564305555
18.32388974348455 57.58087246799519
0.8234215934646111 87.64558032877704
1.88001372490465 30.26112399780543
48.50563541168952 90.50087342534647
38.5722399670743 50.02609555990328
87.17074020733759 17.90942846143375
30.4818959078158 28.80695064660602
57.8069476045952 88.23074433987989
61.88334608129254 63.46123257398158
69.83818288409809 93.60554245220179
58.79546197103618 44.2001609777283
63.61914888085833 97.02584615163902
68.31473171539977 35.31749223876378
21.13580719772914 2.223660583479464
0.3081499943435745 18.48128833754027
92.6283349177518 98.39096362835359
88.40017346157174 47.86770844475335
26.54306916908003 2.117467451236842
85.27503803484102 4.865485744242029
15.94028710854425 45.96963059456412
63.02581218811209 93.06931485214103
25.72839571482978 65.55797599945495
86.77827421051136 52.64528341219408
47.41760415558586 10.27171798929571
53.6850332405807 95.1333731403283
84.59584797866357 27.48053788491609
31.83526431745276 67.89231363460792
23.84177450287061 26.02598712232922
35.04757530744703 9.701790685159198
12.80568171479669 77.9731729642935
51.98485941379938 4.706696000022326
15.20391387781807 32.02280059822323
83.39283033360334 63.51850056275659
18.92985712981928 7.156320799146165
85.38307022454462 32.50483130247578
69.09525564423714 16.33062139222248
46.1132870764359 91.95545007196218
12.29538881925503 78.88552363125056
67.45047724096258 34.94354161266997
38.7079023351946 67.37766744713279
39.98158116933428 85.9321548382898
86.20841980773974 84.60354831605574
54.31722310897592 21.98282046155432
4.68295428104665 49.18620631548767
50.48314953987926 61.62372669156338
44.86465464660017 27.65436072329206
23.44436138941749 22.35308694732321
47.79227448568021 27.35554060490756
36.56034724515845 16.50094080887791
63.40279519613109 74.07964578127405
66.14574721551587 77.02826361163369
20.35956728786841 70.8228013962526
97.55289638147094 70.23697264875199
21.22888615006226 41.20669224807881
88.66022500017459 73.16239747766365
26.79817156494109 60.82300551206679
94.50938184457823 69.89818532994254
83.79626134813211 76.1413318653896
98.51861934035601 60.34853888818562
23.16621839123712 62.05709154558837
75.83126528115996 79.19231085219137
76.85776551884695 12.136210838128
15.5881693999484 47.82147537508836
45.6568532083887 29.80483647690758
52.31945730627569 70.24499762000636
60.53911089289753 1.453447846627974
44.95988301039308 88.59748278584161
77.95611075218672 53.70282727446025
67.3850731732818 39.7093324359987
43.82888262188947 30.52583570409767
41.18767377896332 7.410414557683418
91.05031494042989 5.746646922083205
80.73194052609399 46.07543271075522
4.821041090861573 23.44453802880296
13.54161154226888 83.69943562933463
31.529154420897 28.03903737755093
8.679270450126975 6.14421757617851
89.04544921574664 87.24168022485227
91.62785978948926 32.27648863342605
96.54905162516721 85.42290991807072
77.61305075010631 86.81609954346884
44.28987045981766 7.871927985990772
57.92233930212314 58.71243969713386
93.58245126228077 3.889413375985886
72.89690690577025 77.92144135808431
42.90582256245108 15.25686535256629
41.39936863911999 49.48465300674845
39.6469568483902 16.86580541323649
52.4721150987758 0.9035352503076336
28.79088199331904 67.85669042702965
50.45843183432179 8.310226122359971
56.87342807611054 58.51549244258048
30.94620346066734 6.832593553753047
34.17965046539786 84.20357912158214
74.21260475368061 93.3972260086921
20.02343909425462 37.67098669345341
84.44928139921173 44.13361292657445
10.4415968262774 64.20712050445009
26.10121481918569 38.06526035701131
86.849078359495 42.71299884825338
58.76479947953577 61.5666038455595
68.45517745081129 22.93129580745065
97.29768913859887 22.16750029301077
4.564027632597214 73.52310835642689
62.23375358597169 30.98024659543481
4.665640409646866 86.41716873850137
90.54272288195807 67.04666322243993
43.14861846438951 80.78900923260859
35.76783931822038 34.50734913204188
27.69934799277639 63.46487102092861
56.34433711044931 94.38294846891922
79.88502355926673 17.03211247782124
51.41609747566334 67.47081558509983
9.227980491664729 27.63512741262362
98.91756942113901 53.81233751472887
96.55785931038007 32.9093745053478
44.30101336786874 58.54237036443191
65.76601420567758 67.56019141355995
75.87697240798219 5.179290690594403
29.7937050181373 29.60883709918147
63.79204448239268 12.319865177643
85.54323722909199 28.06986468890506
8.573832174136655 68.94329358352267
99.65985927596473 5.627855403336234
45.24932306226049 98.09211313972656
1.877157139650555 94.11155560566588
4.709129095607004 63.18019950067075
95.68152660936855 71.38194352843952
23.67860456361605 31.87229426124295
32.25034611664849 62.02249625300483
78.52052713968371 57.92385914554688
43.41583669788732 47.3524492068917
78.0905565670239 24.56709491393055
80.68419534987666 37.31200502864611
11.41718636618342 27.91462855765912
37.62081073721393 30.66856919931073
24.69023257618336 74.66035930173391
3.515914036870664 32.25332729209588
21.51497146066885 13.88685107127015
66.15888704901353 38.4044810180734
94.81739970012804 2.471561034191883
56.61842699293381 9.061887500265822
86.49771952694533 27.56051547888922
11.15501164385107 97.82513260900164
68.60812401010215 73.9756976641839
33.25988655251142 53.576941469879
51.8895469819172 99.8952097184419
21.27896102283022 50.9487797072977
53.25032658155457 17.46851235338782
46.72798960481813 27.09846025403448
84.46406640910503 92.30691587074845
65.59710327363584 84.00502664052192
98.6290676136589 54.83298926764082
45.44782234300155 60.04422999551721
14.55637665092589 83.95948092017547
26.44910855170993 96.54560714238681
10.58926674650586 20.53027426773934
20.44012257150304 28.31912234478662
86.57634483578146 70.5003889349922
80.74429158831214 45.09470444964169
93.12399392035422 48.68076499009409
96.74125216891056 41.99653938021812
68.04540692065204 65.7883350821452
35.45284733223257 76.61886131287095
74.23967511672656 60.11060722794024
59.21914124181753 56.90212720484954
35.22957000662794 40.64116380895932
36.42200903430066 23.13220856808647
24.76377958524397 68.69355338687829
38.16803036922951 13.80526583075586
96.73723964973718 35.56148796765135
62.87287711477094 7.140820745154094
70.81582428055404 68.37763921312217
60.23392479018883 0.4200891671694025
77.16639076600416 38.91715711042369
25.10471922791373 57.33192537634176
5.480196087496526 89.5937185155574
84.40778225011894 18.44489381474796
45.67921326300895 16.03378480184424
97.23200053410008 53.23213275701586
56.2053616206555 41.70959182515293
47.33109793327729 7.409986693409755
37.61162161018241 49.56098467966222
40.9043615315603 71.26413076056882
72.35749705097139 38.95256880959528
34.04739528903001 39.28160719707982
94.79790152171277 17.14158568753457
91.50267570214652 84.23957621126267
17.18519559696916 28.86861715648083
98.83199687726975 82.43921683188168
68.08927176304603 38.04026872724928
19.06973713887833 4.295474785757732
74.64186510576033 64.50310882331736
96.20310909297714 87.66098421605354
82.13129953293158 95.5552650619458
16.18920573198645 33.85328057631418
51.0022241396656 42.96907526275462
9.118602502635918 42.77616506028139
92.64013243648047 49.61401554152707
35.68767849729257 49.6424999805502
41.8823607781204 11.31823332183547
11.75813565733628 53.73505330090818
23.35345378579569 83.62573096573136
38.34814419996113 63.76078099799768
55.01231125121792 35.22143261969888
31.78296399281979 59.16637756568261
29.6019632043429 32.56053663518151
33.40562925949981 79.27867083686394
59.7416881194186 11.06107821906481
57.05681279295356 16.9866031802718
89.00485910717057 17.82418032882508
92.09584378332806 86.98015568567733
16.42621890474036 3.699460305383666
63.60636526098956 15.12891316296654
3.795687778924357 65.18326273766371
69.48709404596282 20.26208321110483
15.8343824227786 98.79396268631734
97.49392453129735 18.89247561889279
11.04362733246417 51.75539266155508
49.88596627908791 31.78326335742166
32.16586550279373 9.301442326207027
20.08847394645026 11.55683488961304
40.91618658879873 23.27218743341345
59.21961326216403 51.24872587966519
4.135214324638722 40.1900475374643
1.652692909740248 65.52015046153279
65.30205656456781 19.47002656331243
25.88567719098414 70.24079442639353
97.83414157028662 5.530311286571767
1.326202004224734 58.06991591716303
42.84848070021965 6.667288633902309
45.37288159357594 25.80451539494359
25.70975900915894 0.1346427575398677
93.07313036690989 64.07035645872692
81.40338700486551 82.10205080624476
17.79195396237287 93.48000702126399
96.69927364791099 26.42008294865851
66.34542847057396 22.48342867648361
59.07870051504836 90.75318533721732
25.03176437240237 10.97146719565176
83.17850794042761 57.60357815762619
71.67642447789436 94.50766411253595
28.94511207764794 23.41264877958101
19.15832601042027 41.85308993253324
89.69579562333672 2.210274126769628
63.67840017379135 68.22812476898261
41.61996968343712 18.97590285409271
32.68142594441915 98.09009668176351
34.17989145263071 55.15825283900395
17.24572558532849 68.63619907202998
12.87796052424568 79.88105451880782
61.38908194626875 51.72280730116255
74.88947956026067 42.05589441232947
50.4808491673544 14.84945279182941
73.06118172798821 16.12600371605529
6.525352126131931 17.09532815746496
8.558651723673592 63.8806315166041
21.8291519694977 77.8691103955877
57.06039077942806 38.62991346196243
63.25181324746193 58.47772551332347
50.44168265785342 71.36378593722743
3.501268365585041 60.53696471761248
73.6211240701622 90.50572782274104
38.65792160979426 6.125392387402938
70.26014794254088 86.09984898051007
2.464228076735332 98.68726550159431
22.8355818889444 82.69658928210416
28.80384293268316 63.31069071638336
70.74802053488058 61.74431831291054
11.71183789754776 77.89207218072218
79.87837552985495 5.978505841832461
78.71575200714416 81.27466253718937
70.92940988613039 52.76903136825773
21.76394328755012 18.83991176532791
10.12660935531167 38.77982377453802
42.70409030139067 23.87544613686435
69.68703854494169 70.28852313529133
54.61162410319076 19.20030866638351
47.74549783155923 14.07959790041447
58.85161174730307 34.50887025746162
73.10091061457999 4.769887647103674
38.06375197768079 68.21861014476654
57.91885177563827 95.4269729835996
67.1715502501105 82.53968243969567
67.31255949542374 40.71205515408983
7.646787736423118 89.8670856297027
93.4331472260514 78.57835695676154
99.92241599276818 59.2203624177556
34.346654920422 25.07221624057281
82.37776787749577 92.57573539630779
21.16567276726126 11.10710962212605
27.9228490465139 50.33688384892553
97.35294174892472 80.01914161393752
57.85442249680777 11.40781098324485
36.58005526240893 12.71920844368135
54.07262965602957 86.67162682137013
21.56618913455601 90.79372629194236
75.73218904898339 90.50189390205227
93.10841338904942 89.93349516110315
60.47537245636887 70.12766366035892
9.371344994392327 83.47304376682379
0.8638741352826604 30.42150301021926
99.17280739931444 96.80065602539324
28.35407474277755 16.8392394070833
33.88916144499152 90.73512406649978
83.72355451373855 89.53807061088456
10.35621192247878 83.35429857572744
69.26177177135675 88.91011620281168
24.0956140047304 51.43338678225159
31.75742309269214 75.34437739231178
40.43287864712065 97.585633182922
44.61319945031155 81.92614124163595
39.19899025494317 70.1469603682653
80.92904968665333 84.95802135177135
90.05691145712267 29.64526014030419
33.25808926180478 51.45573280948128
80.19417937685263 49.42872891181732
1.506514976262854 47.22242712985651
47.68912451442962 64.19488351673851
4.7686428822863 87.42041565315753
42.42981500143482 81.58332002073875
83.72038743512213 29.15004278863265
11.45349786284747 96.72279633973312
63.75075785859208 92.11347609800742
80.7678830160562 44.03260826808271
5.455164328020153 66.05647977365523
32.05294137379985 76.40297197451757
42.15655149198597 55.42409922989678
25.76096991525082 58.10637242716277
9.710537599125256 44.74904188557782
7.196229666167005 17.8530090795177
62.97117462091742 90.32798515813106
79.26216773070533 52.0767871171281
92.06390063768154 7.123821798570357
88.14721774002194 80.6866691584427
18.41347132613233 88.7816630693513
22.14292685428318 89.92393780119794
18.64777044739989 98.38494098323183
93.37571104192219 97.63655855941293
51.01015564650828 50.82276588412451
9.419863134352893 59.69703141464522
89.68882283990825 22.80760555097422
75.16513852457778 13.5967740998576
99.66227844362157 89.03611413485247
88.30168273206255 16.32286996415494
85.02346044432214 24.22249907070111
84.28594441714597 2.934952409478564
11.86311503170375 61.77667044602733
50.43350059307115 30.73371727574238
61.29700073433947 9.590374602763506
0.9691829032255662 64.6653238302121
7.62048079181525 77.50112542512322
50.10908780452699 77.11802932057414
30.85867690242753 15.80853586712311
10.88816311756211 75.76757281045874
4.25399649826063 61.31322993295517
52.32636094505918 68.0115643398523
59.08756657327885 80.56331859765827
57.99840113269393 73.14248408056847
44.56001164773953 60.64965490968394
65.52781883216885 76.19768642898995
5.740447104748612 54.32511068231585
86.37650706544206 90.27902513462345
37.85629953225875 32.42123283124674
12.94555100876354 99.14106966430244
51.9944218662626 9.276791425861905
16.96461436282654 12.65317502636213
66.31771743348129 25.34259899538578
9.48049931829266 81.50630819315522
81.53579698153193 87.74498545509958
96.34277959357719 94.56226827071396
20.76094758334776 78.14020993501123
43.02372230663258 22.83814908164312
90.93713096620323 12.41771511650055
32.0284363282456 19.49947832863105
35.3583055026908 57.72953660777504
98.68608991510713 30.87568917605326
64.15694303291856 29.91308956833423
42.3900014189046 42.67810165814553
59.94421373160212 85.06611029137018
71.88255589555723 74.05371188374099
85.77683423160383 91.14098316985418
96.59366747161722 72.90036642128352
79.85886213831091 85.00225208324036
42.10995620785892 86.24623725002206
48.2857829201756 60.17748981634757
6.527775721707619 32.00232386483624
97.49706718761985 69.18619657064701
99.14019140144961 40.53115460978306
13.11884573170387 60.40951805869413
4.302932873364788 47.05557215190335
85.66404425933648 71.0313435563684
93.58853911502561 82.3272362512583
43.0919844597985 20.07706529410951
38.32337511190978 72.72099517220637
72.49401535409939 65.56267365984722
36.04533606367657 11.72942086831825
70.20092503252216 22.31898592335121
27.22434695284838 47.22593983067144
55.9813318019631 77.19849790275538
9.769581193259846 31.40710284648545
64.81192098778654 59.0205306348719
18.2678235237322 28.3270954504321
2.876304447781744 95.75359918285166
94.2658144820289 87.25242568708376
99.22116990973458 58.37224962063887
46.07896592426646 98.79322791919205
75.37372787900968 87.60209356079663
9.389098640651122 41.8810125454487
76.55697606726456 79.84045446554214
51.3367639354731 38.09959201004279
38.15287325782054 91.37840241680387
90.37950452894381 62.77703227342251
82.06929306047591 1.18287979536216
21.58899768006093 43.94770047107434
51.08738434834603 74.50319037453451
8.929046674257204 11.82903338199828
64.68377487293388 89.17500461142356
7.237181770542695 99.66628754635359
28.23732817628735 76.16997592600025
69.49044724089333 4.967557310107158
16.92177060618588 56.37690914786381
32.25447195803384 25.11327235909053
44.87230492625486 23.54903171102822
96.61754726400939 70.8042617461159
80.67035232033402 91.55198333633987
58.21444381238096 82.51705268224319
90.4136862929067 69.27581227714251
36.05078128543786 15.5448225174641
1.26550375738475 77.16322418442977
23.81089713278583 43.12625084669961
26.99808879489115 55.18130990197267
94.29198967374016 31.1662776594442
7.280593521306421 33.72477656016102
44.89984661344642 8.773537894108394
82.66459246113192 47.71718834880965
56.75847159373615 19.85616266214223
87.42293109986775 59.07431152504219
85.71595463009494 68.38048636238418
51.46461977318885 26.70992193430346
51.58485283445206 85.22042141077948
78.44021414543214 73.85732363807524
6.761133306778008 58.53895683906629
40.22901299529436 15.96845776990851
85.59265152010661 99.14219792605253
55.88404793037858 75.28695882826153
15.54436524515192 3.07950331301448
64.96733844570227 37.08774732685901
53.18418314887048 34.7492533802964
80.57702434795725 34.22776226767415
68.35138033570453 14.18088333222517
65.64723958982731 88.67755045205412
45.06709787553811 99.13940274950252
68.01112091257122 45.59773374252775
94.81714857651586 33.93680233642529
66.59736691493266 35.65120766458413
65.49187917734513 2.155623855731363
95.16173512762269 90.34384561617652
99.72479749527506 6.605786822645251
83.03320788402304 97.17336293932887
96.13881862715436 97.57704206075972
52.45523602938487 52.00660578940143
16.80673792216451 13.68527996354348
78.53064963119976 93.33057639982405
30.67338685401375 4.652394512101269
32.08764477264296 95.95130342563365
84.15915297737939 42.20531042504168
70.15415875283593 38.57106966363014
68.29039640293298 30.43390150890763
52.16363501378446 94.05506942397058
65.23707267798065 46.01370220019221
24.82575978121354 62.98924746346773
79.10167145726126 19.9010632746392
2.974240989459997 21.26130478525819
64.21746295343699 96.14728670169832
37.6811346901601 34.5532859068834
87.15962999462575 43.74025646913095
10.52333047715618 25.94139027816384
76.68766973199179 40.77767400740034
72.66915829589657 94.18994992618894
60.49428066588642 40.88355506301682
81.16415383878405 72.68452250801593
19.49002456054103 60.6628925124862
8.968276351317632 51.34518564362742
34.52709560690112 89.88613464854653
27.87625129078196 37.93012961340253
52.0662337013892 78.22252228060921
30.11064558078222 70.73023428462039
82.05728272807268 66.95275524935569
81.6641194293942 55.16971928968714
20.0071664999893 74.55553593097434
87.91077785626757 88.96238071035063
34.54602309145936 58.3573613989415
6.566551556150863 64.61039247837199
13.65796183752218 9.872747387009859
46.72630955677049 9.423081536170208
66.9383457188752 51.65502747391718
65.19126749879165 98.11602517664413
24.33826498526384 48.32779282790125
31.48235005021096 54.72330337042638
40.26698276223272 2.431678638624966
81.19483891679292 96.19987402762976
72.14948075711357 30.27720501790117
49.317860987401 91.2721268110886
21.86964998047488 4.789798419261197
56.51279279414256 67.74207448295432
36.3293102294359 77.13785618373255
22.2658387630005 97.38109781436144
95.52304837841118 36.71198710487324
94.81838021173724 76.14924508251681
25.66529825237571 83.40774721997987
21.99605916311938 93.55674601640386
31.13359775588173 30.93959362701275
77.46722931728746 20.7062952615729
54.24000276251475 81.96166111023847
47.5949925556433 88.02008469690242
23.96921078018412 27.06879184210576
77.75042040844534 5.207814448178515
74.12474876315119 8.459273557763828
70.68505964487805 60.61597654276076
69.3028698901862 83.07802890710335
65.09980567507907 61.84239473444607
59.05056971588547 46.3950660127517
58.75772913456251 10.72805808176779
28.76238033535308 43.05933134354767
23.93247237123561 15.95719302501909
18.06049241783397 46.48568981494664
52.94886729614759 48.23032056177041
74.43621436722457 23.08957353812322
48.38646637981783 41.60789769311348
99.74934243992924 47.16553265973293
57.10592989310338 53.6658714579991
61.16904211378622 29.2714859360858
97.86120731472398 38.06211232767578
25.51832939520688 32.76968249043235
48.94154034821301 15.89094886913159
0.06443188808844419 22.92085994046221
57.4550442145436 14.22750401743454
59.37720782492535 18.7409358024211
44.74669778966006 67.94313591426318
7.461508888105561 38.57084570043497
55.60143506059978 18.51759066687046
99.40514061950684 77.99348746078849
86.06009736498467 93.16842943450631
91.85509459699212 72.89462886149299
38.06231399172351 22.24013834021532
76.84682876126442 53.60344223435864
36.82203891653469 8.875536035598527
88.86488845736048 95.56749240174945
57.07670061929722 91.52672976593851
17.25674892115067 27.83011299496243
8.60533428215342 47.34059834860239
19.44339505739153 88.83477366719535
42.582668356769 27.75538114134972
64.43579420356947 41.05290957457571
25.93054627837662 36.97339223895825
69.82272637329167 18.40227918337536
23.99180698074987 42.15988863594711
51.05451059973402 83.0268433984391
59.77120552202015 63.46833987170577
86.29976554484534 34.18974910046854
37.63796466044678 14.70896188120393
93.32942582740598 93.70854353781498
62.89159649199301 77.49884949244699
56.33562380100947 59.29142099250043
27.84895813959925 60.62950540374849
98.31998748544147 20.57523583078592
20.34889290254772 51.55182985495518
43.98987526011459 45.13041985116038
86.32128823241224 77.88583346103775
26.20884499132638 71.23944121752893
89.37440811410904 49.67463023012446
33.83581501267685 75.53980816028776
87.06615211835108 21.11896606630853
63.06910872873062 24.58280826677978
88.94567197651416 34.79892883969615
58.65122171682815 30.79037201912067
36.14012991987265 40.87313746983401
8.146455358773114 67.05023480408011
55.86511922722549 42.88253007451797
0.8538752754034467 81.65104830943778
7.593021476446214 26.61544593218419
41.30837200349514 78.58147003093976
83.23406465364438 61.58477256340029
57.11315336710832 3.339477631751548
63.93901383451257 8.807543110121644
85.82941876024782 12.22905744110092
43.08205896282868 73.32799271472356
9.068025277752968 34.14987802583769
97.57291918477284 72.35877121515473
30.59974574334393 64.05915920966979
57.50105138854206 57.663272265348
98.05906778195667 34.07219825489399
90.10089330807014 93.02831097400446
33.17966777768121 2.689246137617223
17.827169465519 13.37152654964302
25.23433556463938 87.15642095698277
33.17134702263526 9.702381198103446
82.54224746719693 85.81392683952714
51.40923027828983 64.20856124106994
33.17991250697848 93.42005192003155
70.70137931964723 45.23326745047986
29.70371201778669 53.58496300189205
92.00568963939304 83.29901477077223
50.9486470041068 4.58316406784227
29.78936040515019 48.9129974450279
73.58634948889727 63.03296006223481
20.32529256302447 15.40780325720565
11.12380826529956 72.13871345180203
36.99939141294448 61.18263437069952
14.90081417936185 45.73551169707415
30.62545016035328 93.38676062258378
91.3044910803269 90.48011844607851
67.56039991272716 36.02200184400344
68.85189569560706 59.69938548445334
74.27564043187046 30.66546991042728
13.7410126695608 75.25805304507543
74.72363405998097 92.40371579417823
95.76484612782917 28.33106576730517
27.98634881401749 0.8012024153974328
64.64385803604851 2.863469748956176
86.4144984038245 10.21922279776621
65.82045205461654 7.923070215510306
67.4472165451941 83.53567645159009
33.93300238555565 13.68799507807441
97.33016492056376 86.10245904545843
92.76082008939395 19.16727997761423
23.62186799055655 77.11778640062876
19.25141262124654 44.11841102822478
36.76024925175042 85.49764961434015
87.20040515873779 36.87318995610546
89.33041216790019 93.78517974447827
14.79415501470019 0.336933562218807
72.67961899962728 95.12588897105829
31.97991759689859 17.66780362985158
49.52530240329568 1.606116653615112
70.61177375614452 36.68545947877425
62.46184320733592 19.75381803413742
0.6302792691813959 50.50282397148538
26.39409043860295 98.34294205096833
46.6591801552678 6.561415927896532
28.72171385418793 46.04827135308454
1.830534215124721 7.583342234400802
4.883241935360612 19.23402436374604
12.69440100051225 17.46991306951833
80.98322322132493 51.37437058280211
89.94498940015225 74.94498444447312
17.14121777708777 11.61514036940472
29.38060955957815 16.73162667753307
97.73624623067428 50.16912945578058
2.126632682765348 45.3054910258679
6.907362005825813 50.84632300886008
34.47529134985965 45.26293539449505
38.62222722173291 33.0954894063545
22.6985375572961 34.61306206666514
3.820812639506841 48.75663528441189
44.50507734456982 92.38504962418563
80.63871864353248 36.29409693834085
0.7343586580911607 91.50016733426325
89.85692165128417 12.02850021115665
89.03736584858892 56.30348775874871
9.563431746765675 53.44840087369938
36.51292598208278 2.798918249380956
99.22133487017066 21.15158810514878
9.566035576580569 79.71098042776143
76.8635291397926 78.80527787530366
84.0475732038976 48.87409986824067
98.67378995955973 25.97618184451182
57.45663347464036 5.481632389915123
27.38695160863839 17.07870707314074
97.02369348011408 33.8206198894291
67.22580588526863 0.8302671784979528
84.25098080462816 67.2352669400739
43.4181819300887 37.51453781635683
83.70593001716473 47.86726692959148
26.38235324682607 8.72529615827837
38.13317719325549 15.73282320244798
25.44090459363092 95.10213296142473
81.17247502805219 99.50966870474468
8.143645765037453 61.11215083528891
82.08591058382032 61.20134253547329
34.85025457130673 8.529956788253982
80.83226961788151 31.45203101496425
68.24772135963993 13.0691287949686
92.17855632924845 27.74106342425628
33.26337370435398 40.11249093625526
39.54348850958907 43.05365834250469
45.29774746267631 37.28032931509264
31.9215194842459 88.64396701177149
79.76622636843395 39.70554786566333
17.07725030126319 73.56470012925909
84.76824091986207 45.17772281660061
0.2739763967790658 45.66123339795676
6.348849110869043 92.19605320341267
24.14880319305151 79.89513377552386
1.630424646481346 82.28447059734312
19.55253468174488 30.16038858494543
37.43223319942224 58.34532616202517
16.58603965852091 67.99277763169745
34.61660842131511 41.44748836560861
65.87565853021111 62.6513840643554
18.00315210819773 75.18903041922776
90.43705150093861 49.61015730685369
96.84095038275606 15.2663868723527
98.17866827537934 61.32650810689636
78.88358311177642 44.94011610907715
97.1423828626742 66.06021352152776
80.42019696180449 14.10045511805831
7.865865435631653 68.10109682942172
44.23562399143265 49.0463767967615
1.905660663066196 49.18883759075637
0.2583381924911723 36.02109461367255
70.44537556480488 90.69964513410999
84.26800684243834 90.45240684318262
7.754964090632625 56.05085687572755
20.97393487420422 75.08266280283659
48.89727930266491 82.63567577363601
63.5021965545221 98.8819747707074
21.13435331823423 33.02580646822676
86.96733853911857 12.1759248078882
77.06318768539631 85.90521460900044
63.28842367311818 6.229325098900522
21.3768110135717 71.26204193419964
47.8885617183636 4.076810192018259
53.13129643936658 70.73090166048686
2.998208160703825 30.12175522210669
26.76144067165703 85.49429334196067
56.64119478434506 24.66100476342442
50.4748893074464 70.3261710425445
54.92101585434561 91.4275935287277
13.58676975154694 24.94332549460968
7.82947643426601 71.81537872355463
11.10809049222968 43.2336222521629
4.858064992670821 21.31981921688286
87.70587953724453 50.58662634416397
41.9176857372412 73.01110179238945
19.08312319607213 86.02676651897654
13.57190778106733 70.65657267446706
92.69439454517443 52.59112575581288
48.56375394310198 71.86463195368252
87.25217992702936 40.87336269020748
1.858772584682411 23.89372013685935
71.01104735564417 85.41277328498799
67.08541342585437 46.10993647473049
5.632663744586508 86.7197493740744
1.611608876221713 89.75967782653312
31.99058436112746 62.98907947413581
44.96880792429198 11.54201224976843
89.17836823213848 29.22639856857799
21.42437594216961 98.0413618437851
57.17832613472323 98.1570704529079
31.80392762837603 30.03812077045311
20.99235523876904 91.66631283675413
30.4682588621091 98.48867503971388
7.335863557184156 41.29565686129383
26.15431784901964 27.83702625041318
52.87654072057219 46.50506894362461
50.94447381366285 97.90721735091843
73.46966590375114 73.04889482611435
5.482319521469908 64.00996356037226
53.43899764682568 5.900921391831885
84.44359505167081 33.04466965815008
89.13764195662847 58.20581260598663
55.27502878185731 26.21609993323259
19.1111373993783 46.86615742752271
81.5019523390124 11.3388526883062
20.85218578405449 85.267847124832
11.80751893199716 79.82570056186471
11.47025405726506 93.79873041774843
1.33483322682667 46.04650477333662
85.8808685024419 96.98854303771456
85.32758284688471 2.978511879934573
91.31277530000106 26.11136416246525
17.76979775001161 80.6270141441902
28.36994778108311 98.77082387820046
84.53393875386985 81.86926015820944
53.20300520047739 74.49767038333107
92.55181900424722 2.367215485439281
25.70733827350389 16.47759571445111
20.28484718146898 48.32321025588784
34.86336995176946 38.45118794764065
23.74753939766961 45.7445145159851
38.67497938394133 52.05449912927698
22.04146167494732 46.89331497356076
71.36319678419309 65.58118425672055
4.583089907969499 69.80144447563681
32.38621529162528 55.25651126468075
57.84468891125927 16.28934791072257
29.43682350723465 43.82154592381573
46.13867616779512 58.32461441870808
18.67541545005741 92.94823718165591
8.21835771781411 0.06502282960667358
84.94978516946941 19.44652688840611
82.37301763704318 74.49317374869024
39.46389295568851 89.67173655945861
56.57426012399642 18.81040847656515
33.32623715576546 1.733711731868957
83.44853438053204 74.30724738770508
33.84926966810888 69.87755782875119
64.91857344118826 79.82246107177924
17.79333176407555 89.80517560000177
24.96484075198345 15.69555505722514
26.53116834415605 74.04591190265542
97.6825144596943 26.1672639199589
40.17423302781467 99.48777529185088
76.65592564437732 50.79977996765231
15.02713075135919 96.08568051846576
7.367335090395207 86.07461311759668
61.40236098311463 5.678634317879476
43.08017813783795 98.83477252761708
53.29671808941807 21.55798934153702
60.52338900536235 30.10551607293008
48.39433719952938 45.38225654081545
83.84998433013597 79.04207075033054
58.84935183472049 53.05202454411346
89.0593209326064 11.17312945456256
64.13103614241128 5.649024230028023
29.24784942473403 59.37857956405529
40.57483198864242 0.5198613049233991
32.36126782924138 54.14693833047489
84.05118663954141 72.00000427581675
4.313947313660393 88.27634606054065
31.74602805643316 78.59547182961488
44.77526022449969 19.51172828377619
51.23911200829938 48.98187360839072
35.51076617712933 10.73200956772363
24.73898184938529 92.96808348212078
53.00029671683403 89.36877722038662
61.51032078649265 33.73789209602933
78.7142937435019 23.64031829491412
72.3041614550272 16.95721543656518
55.77193743887455 39.90874626401156
21.65395015942123 45.83626697719164
85.94019705857706 7.47547453958799
5.831253940382891 97.14824430569688
97.81695428016441 1.459521001588296
93.05189032414467 29.41070375083212
41.6950546513951 3.63837829437381
96.96551745133938 92.75501338089956
72.46294335159944 67.36718708013129
98.72567123794074 43.28439535044556
70.68186641316842 84.36400594922132
93.89743161126717 6.092310222029282
64.70376475229942 52.28928252863988
38.86260782637498 62.10913151714482
7.932764526501148 69.88935893402824
88.9814978145382 20.05848767415961
37.91847388211775 4.055691763267201
20.96072074713013 61.8635363566936
34.28831028532802 72.74187393877725
21.15101587758619 31.07886279940638
48.69112778690745 44.38060175065614
32.94966460275818 15.69428030787625
17.08125244495987 64.77245506226225
23.22658585290786 54.06753565670321
56.03247570732079 34.91398958021498
81.96304758113537 75.48418750723711
32.86187940097915 66.04874832460968
80.44008193194595 63.565265326964
62.89313164003068 80.24675136081723
85.81155973569282 60.03059118603434
47.0119955762547 4.468016001341748
39.42419636029533 28.4421194523037
97.36093816139208 21.07362493953833
48.88753436721296 70.16395190696561
43.52715691446138 84.57047931225179
85.86142685835875 72.69907070614659
66.54085002703309 10.72058973836695
15.31475579861609 49.63236005573687
78.61974288055634 52.90621375693141
98.16482293321451 31.80998411428004
48.64653292899616 68.06972786027974
27.56212499121983 35.73266397075668
73.91276232092152 0.9617096915036343
15.43436899833744 37.3635523344818
76.78002999645113 72.9284801034303
44.37926050619952 9.687601868737326
91.13441150350781 43.76651364556962
93.78936623978562 77.63497601372246
60.37074817502484 32.19069663715594
49.07306291436433 21.51748828633294
59.53111849489577 32.82004865142579
82.4410081874704 16.2914503509467
93.901110722101 53.86851518734258
73.84124430887695 85.1727803490666
96.24980957289851 66.6218594878237
72.45229847005436 60.34256088764244
93.97628870181357 74.62247780272321
82.0262109296759 51.49148392428921
44.46146306464588 2.288848759104527
4.288086338550301 79.18706393411712
62.87839234287737 99.75512028254818
77.64988365041295 1.907591252183643
46.36448390177679 10.39191746921477
47.98651680582695 17.81779224814239
19.00865539270641 29.2511926610343
12.82622837232926 84.51702315452556
2.010367992512121 21.75340171321141
84.7429458052343 95.03961881081175
43.14434443697385 44.4030272702138
29.40126105915026 46.86705949719423
79.04065038618948 49.31305458562692
19.91841227441584 18.61410250745349
12.73191939896186 73.26828710885171
67.03594963186858 50.54613948703648
23.74721090019416 63.01715897785105
53.61952769876547 81.0432828346012
28.08883058697768 17.93301378797041
10.43040771778237 1.873725942462532
76.49017091344196 80.9937246332279
57.3197875459055 90.30131887877408
19.45631817510612 92.44747485459308
89.06456244528762 72.18343576440975
83.93577552171847 0.04136864466113596
65.29733616291986 96.1812089513772
73.68438164740728 92.41556719947353
29.10213842028078 1.236952270623605
39.01496280863236 96.38250724488638
89.03065206904655 76.92792956279544
78.70353085915853 58.99404898623921
23.34299021858049 81.76877147330764
93.09794484628202 50.59520972378582
52.17232482962005 29.99131569226944
27.90175188315046 52.47687195922485
49.52003104866 61.21598643135666
3.784810969777342 2.236522522454248
30.12768295732234 10.37953232759246
13.56988370215505 18.05879064997175
82.77323897209104 73.50272499325106
68.89931932463597 48.43250455574152
39.61983157372257 37.661494663985
32.15115394818457 86.77390619323965
12.22632951228744 23.67597002274491
90.96206884671933 89.45717594518042
70.24899481409781 35.62628595212065
2.628813735203058 91.35200903441856
97.84731223808667 62.29627685544929
70.52055729352571 87.11421496394583
93.04331792096954 92.70215633248345
70.91705490834954 89.73018384786174
66.60506865461846 87.08124531878593
13.81816264531415 39.63377927537609
88.15321241706872 35.33449172089248
92.58583440096524 84.21604227729073
45.98344377024027 73.21711035954981
24.94449786744999 47.44227778435163
19.05067057033595 27.58492418307349
73.31383946873362 33.3534884240473
36.4775594502394 70.89805245475284
13.70883711819554 15.89691414996678
96.5687175419142 39.20755476556377
40.13219677373551 7.274752350018139
61.43217698959503 98.71159838921741
81.67679691921791 8.336866733962594
9.484246738803913 23.03518583357029
48.02583452455803 73.75975268345439
84.30526064592014 70.05919288922004
45.55326995406382 92.84820208155368
80.09194427738046 12.99046329360385
30.2871357378671 18.66225158436603
65.08624839305961 80.72603916761493
62.34394357464249 93.99724428422935
70.90203717413546 96.31080316246675
81.82828829987831 60.16236471035062
1.369968844322308 60.91728053407701
9.220794165496086 33.10663364125526
76.69680836744115 58.10725886921028
64.64009972971608 78.12773327249867
59.62666078470713 40.18115525492642
11.08258717364566 88.63927054959092
1.94807920773634 95.22932437238207
8.676757692079837 50.29585909898263
62.37405822867906 5.998733329617747
97.18237092896781 40.97260646565798
33.76964149244764 22.21507737938599
47.05552715957344 86.10464341471345
28.59679339375065 69.68821631683272
64.69597762670054 90.27583887157218
3.954032572183225 76.34760693722491
28.82490118957271 29.29394074773491
59.74271586680403 44.61201921388292
67.29067940447175 13.41266730383139
91.50126675781925 38.9093905280397
92.10783269041329 28.73374394866885
54.51839336172728 37.31091387142158
70.61851957528914 26.18704654547999
86.27830992749286 94.1349165184197
19.9441605648793 24.06234456751747
49.02644448019769 74.02802308377572
26.48148339435932 66.35422755495054
48.09207468845515 98.15097188676032
18.82335140590644 77.95413248584948
5.77098564442982 38.79135551998512
19.56722323841759 98.97336417429079
4.777792203634845 80.11576732503438
42.91656489539 68.48098156086373
91.9436219559993 5.145361576695549
34.90024365987341 26.00470869074862
98.85168634626832 1.109808785399765
19.91299415935329 22.97622991754056
69.50840594088989 86.81436641583515
15.64727570451092 50.62204891385026
83.20302275191459 72.55118841165103
30.20499557363546 59.28364496912205
46.90491831899176 65.74853732493028
6.413969718193239 33.06435539434718
64.63653695132608 25.86124476855802
22.83200029955783 47.60292512018655
93.67648195582194 38.98937721509897
28.86600329737925 72.49586230637408
36.1453616671764 9.827710601954172
25.73958255267845 35.93020711732775
49.70830799406782 12.06530351077615
94.08886442135955 26.82780774754991
96.58838875247613 76.24038803430398
38.80810801589303 90.52356668910626
3.310298585295357 56.38706061749335
83.72735309594428 9.050592777900572
7.360994360795642 32.60818661827616
82.44887341842524 82.03669426867951
99.8516768989457 65.00759812985193
72.04437770076633 85.69518308319414
85.81738366004957 56.64894833864744
33.37240126240167 12.75768672964543
13.54064114731608 44.55713215870381
54.241830322631 76.32483078759562
38.65418894271918 34.03587891373914
36.93798784795682 24.07944988712403
69.5946922494128 36.48590185799245
48.46242183948196 87.47560075819013
50.59250266590485 49.80965211970883
16.9727681469495 77.79352190312022
23.4329343046517 94.68450576230946
66.49198127331361 90.23776692752189
7.665566719120309 16.65620947243085
50.39730884102656 88.04860195443186
47.09660843351682 88.92513965292635
56.91237659232425 73.26821209176008
51.21397578754039 33.50982933105838
96.71373886449065 50.37116754038747
33.90665383814014 86.0628867192344
17.99795666700345 12.31706293742326
3.69650787119669 9.791740526241052
87.81218151767608 48.72154666959153
98.32169742012009 13.8513669453175
20.64079733537761 30.10103965562046
29.13131006765298 44.94633459089152
58.1444752591232 28.96675291157194
35.93992721571772 20.29155900100672
49.70384340681827 69.70849244277056
33.2251449418913 98.99840094820583
2.009069039175082 22.79759265444351
2.706870952382339 54.41552541227265
71.77625969881665 11.37676493465874
14.99326609259614 60.63745706908172
73.98444419123852 3.106734622863494
27.03255022068274 15.1912764720987
90.200257697853 78.72354435772422
99.82687443299295 99.51098805047026
50.93933691264634 28.47929661788579
21.2822949526612 49.85813526416291
91.60100257528983 75.77008306032249
14.40962305554858 28.38190304236034
75.38614121839821 20.37393697463694
55.52664842204367 46.99531078872854
88.22652664411488 34.10599536775444
86.53146179821405 73.4972493205086
70.73270809343929 75.99878212354245
67.72084066467012 7.148520411288716
33.57255493906376 64.38156409652117
56.27863808972143 33.81230085498427
15.29757790098619 6.316060685688979
45.81581532433808 56.19944322212405
22.22365512020259 70.64729911473886
45.22190831379061 73.97565800543323
84.8333171937398 91.35103614101693
16.09748285805935 73.12186129234722
62.10785677864772 8.873330504234897
51.17956573230672 2.663174368600815
80.15229319608126 92.45968717912417
18.6911863714799 72.12439660064675
2.75762411097904 59.72385954527419
14.95007546650591 48.639901032604
65.63779899259934 97.19901017229017
9.245087638332135 78.5516879732445
23.65166027126816 74.33318158281057
27.85622563782045 85.84012357033589
54.25463243802747 3.1867471461267
64.35373722949741 58.08726070227416
95.96746255090507 89.89818043160719
82.9229984638043 1.730084722448473
88.36564229263786 27.612064242332
65.64271451325473 86.70702006756176
23.6789458787398 95.70304118654578
88.74672953882995 14.65245381484267
68.09555455772076 19.03194043463818
77.00196624371485 24.41625504728469
25.13473495804192 54.09186348766074
80.47626258875258 4.896198490113554
35.19418982189481 81.48063799177626
24.84960192522057 45.62826337232612
65.27656540726345 44.91596675583219
76.61479119443997 11.13294707290017
92.59437966767165 67.86699780981805
84.68323695950691 25.21264127421901
43.94840733395345 32.48777755325918
12.06825583776442 60.76196877028703
6.652921244923034 22.39254137569298
5.360741185381115 17.24322222797697
37.01941233538635 98.9712151291448
22.61192604589204 30.24967851225987
96.13844876385477 24.69242673421176
2.908576394215027 7.82628382616715
28.33861813231932 87.69819068821018
0.1187438988941889 21.76965092768956
1.267152358684255 36.41935878360856
51.87268242206893 82.17721526031997
38.79784828307908 74.39829963963871
73.80080095934061 87.84566395576923
65.66274626406162 55.3030663134091
86.83171528678997 59.93871110196175
18.8477843071611 73.15079628401388
16.32725489769699 16.63305502934449
15.96388743796925 92.34153987149267
62.94258214476348 17.9496352996186
42.73504301610667 71.29125304834095
14.20791814169817 46.58102751372086
98.10016707245425 7.908547769788207
54.29698284309219 87.62637070863137
57.40900754539469 23.02742883619177
8.946778951099491 61.80585721990042
75.94291758871984 7.302403548012057
15.94570681432367 85.29196762850815
73.00160495750099 1.547034452557072
44.96642057545278 30.67635946549971
63.38985658318573 33.57249898863473
76.1668098162346 83.85896286736603
56.07542918776247 53.44649296790598
15.33287014994743 34.69269196276164
15.44300395017363 41.06600729188519
44.1741134539669 94.3390110359707
11.0208153533588 73.96379278279538
35.99009987613887 75.62002747686913
12.41104958651982 32.56119732710486
10.95075391242709 3.970900718748421
38.16356364811575 25.90416418038751
13.94126530833004 54.08840948717189
10.20542664447467 60.4090998266954
73.89282114555392 12.26448323728947
91.52664916773379 49.58656096923425
11.62047037306378 35.22165762583172
53.01226232780443 98.01303599338949
17.69244217057941 98.8766542478344
61.82605436439319 59.71572715951577
85.09185712107268 82.78302340904615
33.2640106492087 91.58155644850382
2.798748204870376 1.864725738097451
85.22071303251828 58.28712677660884
33.65316062003634 87.91186300069688
93.53224934684584 68.29705855390117
48.09863802311295 48.48415792741313
3.203841018327216 79.16159385373507
79.45693642601844 10.88820292837214
57.20424053072276 21.97042918154543
4.190204493349345 17.41357009478489
58.8616369165752 55.90579265947721
72.4423203306532 9.741492911422139
66.50702090042378 68.34351459842276
60.11621222695355 80.29748174009528
81.82084875798112 31.52115794580883
41.43412861657741 5.511523151696243
17.69799658277776 87.76673273551762
44.46241241231898 38.06707932721514
91.75430871379942 44.79539265922676
94.86037596614572 61.85991135906596
27.94964136645321 91.10098626866709
20.92639162228757 76.09319237006846
4.672873975539051 1.551681343168502
23.96309029200193 37.24401212783867
94.78342828999951 49.31448473990603
85.37826418057175 34.7002949884801
32.13136414357561 47.08064188554193
68.85372087380304 84.81765212341217
49.36758494569958 30.90184887555233
49.89848560585941 89.09404476100664
96.59493458973932 73.99249430452798
9.982260118121165 34.81585800473312
47.10465229573968 83.26058658858516
68.23141763518024 0.2746370040546714
59.9558938079232 3.273758247034279
46.54036248051897 41.23124978784477
37.60356023642079 47.41698780300509
45.26599383161599 42.66321642765884
74.5564596884183 52.39245795634771
37.68201569726197 33.50096363621932
16.28460619830038 5.898611841529499
78.74527841110165 77.46997797247204
59.95090685703868 87.78501349642161
14.38900255166453 20.77743276245324
3.663244686516886 80.08758156292586
85.51475409551774 13.93898083678886
89.50116756551174 86.31995396413501
66.35212538756525 19.65958961068339
41.43982279886451 10.30516416674748
1.011207786799317 94.67933220931786
8.477215761994119 53.14708151848782
87.91699668334992 87.27131354073063
72.77631515894196 84.89844128755186
92.95437887418591 61.86659410807184
62.54181555019533 78.58672733112381
87.0026270747763 5.951866345360196
75.14486427941334 66.50573479563946
53.32020093392456 84.67528634459772
93.16317585085233 65.15287075028037
78.84435943848001 32.22233280003502
95.17059824439518 37.70230411169242
96.3377825891432 52.53931068833431
48.17002667624679 83.45413241990177
16.66604908000862 45.17119706022351
78.34087643749363 72.01796267335214
2.90826193018684 76.29999477771121
95.69829908432878 17.70312144095083
44.33418629723324 24.43883776870033
0.1934183283318749 48.73283672407381
46.71269027669077 63.68249982386412
84.66137870690795 85.6770205878876
69.17276078434553 99.67629013877027
3.376741546384883 41.8782892795811
49.66768857790718 20.60238160884397
73.61641565750293 49.86176563377273
57.01221120507262 31.70575333729227
0.2978116082865228 11.23869314091494
18.95067589865967 75.94349502901625
84.09674065032975 24.10446853732748
86.94643924494076 72.48803164636817
94.37469212243997 97.95967205996152
74.39253370783682 17.27440734450781
97.55165986736053 36.03717284723666
1.09192330442182 23.22187496773532
81.53129132541669 70.42616903985906
89.40384647360986 64.51598323603743
34.34248919487722 76.53281368865011
80.43043343530496 70.17769374351379
28.63934104665014 92.65996878462846
2.319953683781281 52.13478182859129
71.6128624575371 61.00800016511283
42.42489110834586 58.60167719219894
86.99684124560535 89.39636406236944
79.81739500783189 44.45691994647945
99.36257507686631 55.59275958963474
33.46711087812273 97.32081381790859
22.08549068112523 48.1646447066779
81.47646581054323 85.86906916315354
4.483175111976188 11.75426960769099
65.52970925204551 27.431098672256
30.75370242687412 97.49359455168835
23.47581082939372 5.790193646501535
29.32265877947476 31.48128092357024
79.57611410593523 32.77330985298368
46.79028075111719 56.53815177116473
82.77331792649693 66.18011844416033
24.16807922333078 59.34128746474366
22.24772653979521 40.8850378529457
81.20955081756097 10.25533454171817
70.72063160889475 88.0095537743718
98.29096868254815 51.97176560641502
38.47535667726669 44.65918903642316
7.221181089546728 42.26154381357201
73.91066380380448 79.97163680858583
91.23877785481928 63.14197053799712
98.20698296325392 80.67659198005411
22.50611646089347 22.44958882568239
60.40566219230755 19.08825583832939
14.13655715503381 92.36046954610229
7.517950558799881 37.57409033976665
6.291736439859983 41.88581934987032
37.42948291061491 55.42644123097977
65.55710118250603 12.29837031070264
30.6054640335873 82.64795457989992
1.278784324760069 69.85818835165924
97.66095054421081 41.9363133260489
82.13456499447659 2.358664213216474
60.22326073444746 74.69938256466187
39.96925160993339 93.58997098845093
2.739411127444607 43.59438583867481
82.57741929485495 77.27645434230924
10.20327700850695 95.05193574550755
0.5365387995655726 23.96555833844562
3.661263971122542 14.48652628809724
79.42257664768414 0.7382802498744176
25.8517128892394 25.84146072280345
75.55949947045634 84.68288243017102
32.82049898563231 95.22912981816603
12.33629370811696 11.15265227340481
36.03821015606654 91.04242526803617
64.37259195545536 44.31308404566838
84.66362475260591 59.9991011766554
3.394786049249771 37.10519562732123
86.89174290993097 22.13863921303112
25.34398161363473 93.97450056029628
91.38686805385539 25.03469533586908
71.90279162981348 40.79986080512067
67.74627423093554 18.00149244005734
53.53414777091359 32.66516740935122
26.06012817729369 41.2818061479887
7.33555748832564 70.81726966429248
21.73058200323714 33.9604072905645
66.70514308131638 23.51399263800564
31.48980916965711 93.83891855818202
91.07874785232154 29.37831278493736
61.10230400617949 95.75467930376712
17.83560712424356 35.47616293882327
21.97126855307115 75.63777098171651
52.86904410481629 39.62254826168797
36.90635098235022 3.883274113841652
52.57453130622358 88.35273068831489
88.54954798483377 59.14326918366186
0.1771905009153867 20.66087452922623
15.22244389889418 24.58718361369393
9.641960926525067 6.68472402410653
38.27629257764817 94.3074023162782
91.67682657396635 11.58494243704747
3.802870508165914 59.52714673593164
94.99029039207694 89.24338675149005
78.47231196784443 41.79592990942196
9.413367828226864 10.85334344901191
15.33641260991527 52.44689041296531
64.49098339681366 1.816662064131525
24.18426981305661 93.84452164463634
86.95787079869433 66.6042896699954
67.40264128458968 22.71278448363815
33.55916073534502 41.16059571778254
56.95755679624678 75.15560754467792
12.35583043011606 5.417024379964024
11.08698072848519 48.85632255060119
54.95233426910797 64.14638305878763
65.32201720306396 33.31408112645771
38.29947834516862 66.418332290229
66.15152996070675 46.61340879184029
97.60586960358688 42.9630746309162
74.89965211458146 58.32669817685753
32.93536965953737 7.599834002327805
43.88814837892097 90.30252755621586
66.35016757054444 83.25475535137133
73.99884644216471 32.52588577511604
86.33258440004464 40.65119611510602
4.600830819233175 43.27660058569392
63.31006459442796 47.03303823442121
93.59955040890314 2.770079591886694
93.04836977889948 9.970040736532507
22.71307021558638 65.74372051014227
37.6919116517701 98.11913861552118
79.74580830121177 11.95194462802
3.824305494276532 78.23946800643162
26.12375374726465 59.9865924889001
2.864894638772247 23.40924861907616
25.0522226520976 50.93046850571842
53.32615706375964 26.41181507516173
88.99955039324669 40.2888890044009
78.33274531809839 82.22518569648624
63.5598130161565 34.5966243635617
74.95126570456365 19.43733540429801
77.84235434259868 72.96337511584183
15.9338783134457 96.65573721970513
16.78105079292408 89.56744008857576
97.83829813305799 9.876120948073417
18.71580067251742 97.29035422518736
51.62910906640179 93.03983775336215
45.73399035454976 38.12408327475665
80.78119081363866 25.37307451533753
71.22974969732309 16.77466889810659
77.97728496815169 78.45564744768066
25.79969064603841 74.87602398748469
82.97885981557613 48.72222497314491
44.08846898398279 51.20545746863512
22.89154715504738 2.696293991964529
81.86912820881321 53.37460418463512
11.76541869152243 50.91856282306338
60.43180530021577 89.47490696504309
11.02486340012628 61.10325423745509
41.61499192828251 90.00145883594696
44.72386462990587 61.67907652968048
67.04633364798809 21.68773097516273
64.57486653864034 98.98465928756042
21.02871910096424 26.76115331862781
71.31125016364764 25.37130212763964
68.2569215914383 98.16276378913501
31.24679826948927 62.05418402691645
19.34933810042779 9.868088100331008
13.63782967453351 35.43075161625812
34.20932968595979 62.28964956527498
61.78177418659586 49.97095638610094
85.43426010737642 44.30380394915309
10.78436753050966 31.60991720498878
28.64175606486442 58.56367775576179
78.07473956656165 39.17917509209362
7.67069261747369 53.94483882541017
36.89280530917722 56.29684782588048
55.43712651724726 12.59276578455323
24.18443317629383 60.32322548524883
78.71075425668207 35.42522798485968
34.96801388342886 43.52028059472075
78.39369773412061 95.00269958793729
8.933561452628293 55.03981569647694
71.4189334172849 83.59626792057223
55.59409874967199 15.57949393241559
61.61329767544146 39.48746894808919
19.04494568212123 5.338588837427334
22.29818830613107 54.60709675302784
59.12165647810743 74.8263325220782
10.72366292384598 50.72704775096104
46.26380176737402 28.92051622178701
72.62610626787509 10.80335544896597
44.87646713040089 62.75106983615235
58.57179048822371 42.07334102246584
3.33828078538314 83.7293132018069
92.02290339267334 50.5118322828265
98.16581673659317 52.99026177127427
87.88381569185825 42.90256009982488
59.37397243792958 82.38210334620703
66.46455968030236 2.531140550083233
61.56160430303538 43.57146884548463
23.7923022415104 21.34945358913619
37.89580942045872 93.26993380432444
14.34001193921286 63.70323714705659
47.7394907156895 65.30677779694315
92.62241187523232 21.31609266435276
22.3038144142889 14.62851095112014
85.29206867515552 77.89135334032791
54.49269234826146 12.70684623464062
49.99717264053344 92.06735847258462
2.005574278992079 96.36077630891629
13.84329048335395 73.44935868904548
20.59791608271169 82.38241618667438
74.55444564678514 56.13562130224074
12.50682607252961 63.4577937088267
48.52398985430114 65.93312112657975
93.48640653294446 90.92161454623229
47.86400327196465 23.49867931907031
29.71073168795031 52.44249637738447
58.78231183393029 99.17234905056063
70.05815027095495 53.40343620920114
96.31248955630468 79.49457861275103
4.442057899244791 89.25239916739682
89.88643180270815 50.58493041235582
58.58705108377389 9.654873716016464
6.692684553073741 73.6314596247589
60.32080875388478 37.03312228714773
1.809569716500587 25.73951390250637
57.46059536575622 89.27020512935945
64.80550363470306 92.48413579170057
55.19207531919306 96.17122410969566
39.80117948595609 23.44058835093371
35.57698754307905 97.77283037543339
47.05626973067127 36.43131820217039
67.02629973476307 61.38914935157472
79.80019949632096 45.51601117178965
27.55137658228463 84.86809197740759
83.47166668858391 54.61357370786124
79.36197416000877 98.50788627593121
71.81885461812081 52.14145505811936
23.49876242683078 73.21867952959863
60.16028457409691 18.02350757164328
21.61631363612721 80.81490602904452
42.63965046898534 59.65741263283085
77.03022098327261 45.0598781315985
98.57615183451018 71.8299337603068
28.20504417450771 20.6593106051554
42.44388913156938 38.00843009241502
83.50073578079532 35.72076037859549
21.94535008421825 26.16013141351401
90.49023534167944 24.45693053726789
61.03758212776813 50.73335854257454
41.04136211475511 83.24021491904558
91.31984447268481 65.28963578750552
61.12851232700225 77.13716115420124
33.2635766663464 27.00023893327436
89.15251888573154 16.80076235245016
5.362766132792998 6.360100384932479
1.932052523986791 74.36452138691071
80.58370626398066 33.23626827059127
53.19365411973685 94.1302001745785
55.70164388647424 52.38646137991283
67.69422451756687 8.194887019633361
95.40705892120931 32.94648044253061
71.01583583126484 98.46663005987175
84.76492741061291 48.05551252660094
59.6033085095775 57.87888270506121
5.734648865967747 65.03610327923285
1.338361250707949 11.38342385444839
81.61967070083877 50.46450181743696
1.415648075669907 5.396480322107868
24.77453010435822 90.98980217510962
3.597246059256437 26.32276607323016
86.2097921493924 49.3644242744674
68.206660432099 41.2392829255274
88.00234551717793 12.647695417037
84.3025985170628 39.43316613928834
33.2800399272833 70.82125699686591
58.3724155315906 41.16024173319699
75.33220591108753 9.862565773378122
5.028207781690378 29.83798800383455
39.9672087534596 56.82400704277516
95.79562053635007 35.7138177155576
50.46451917197597 41.10887763137715
57.80060605304291 10.40398506670389
57.8385083471147 85.33907449396597
86.94931326588235 78.84230860879285
43.5281797207595 41.26462541365862
19.5185752309009 0.0232114420237191
91.44271216659089 69.22646622127814
95.67671315935648 74.54646754304224
60.87147331579045 93.00164010719907
17.75662637543033 97.79776595416929
74.11982188430184 89.51280726272839
52.07389765561577 50.99340438361563
48.17622717770239 91.46640242625348
96.28855090714229 37.49790620156038
57.19473623917519 62.58242246777822
34.31265709671663 23.15734535564868
51.51566408945282 75.46272228128812
92.91608176759779 5.705354801105625
48.85581941486717 9.186965175402046
58.51489561685649 94.5507939378282
59.69385727333762 92.71513509046299
43.70018561869171 67.69505448099061
91.5724465565474 86.03633814264195
3.962605237375075 28.08537197176609
73.65289229899 21.06781630477959
48.00599810908608 2.904990438693963
24.5515556373716 8.355697501270207
56.91415182800718 93.51793947267787
85.17349400632111 22.20380134685487
49.5763870656101 37.53063749347951
89.92475281270974 85.2725164380136
56.49177771122425 47.42898399780957
48.60912760127094 52.20881712442167
66.85627942466749 93.44087963024958
33.44384594644673 50.37462820132161
7.550620177569104 6.556638471257872
58.69106252906233 81.56007049284094
29.03146922818474 6.020567798590037
90.18682922563796 6.371325893824799
68.44399831484931 20.05877668098604
45.68352457917275 0.8801467626470286
59.64057494213353 72.10091598812039
90.72522209737753 95.00909167121951
41.46974218656926 35.47190796635827
45.48224637851128 97.0200065736605
11.95244352286825 31.58184477594042
40.06706626273361 70.68485184141451
70.02591101885521 82.2781416103559
5.082565757058817 67.02734889503462
82.46730644293417 52.50895025526806
87.56887802836414 67.64162514755427
26.06132022515961 10.66259072463163
44.86057954060047 17.78619220377743
24.31628056545183 30.22631462747173
26.07399772697228 47.26814699906503
71.68388887287949 47.8543476595531
44.18720510159157 4.945845359588627
39.30616859931154 94.46782795445357
97.14528202924984 7.732462411929652
56.40723211431717 57.5657113625983
22.69039552121532 3.905054703003687
2.167276060281649 27.48084371333253
49.1631155909979 38.50875998557709
79.37076190146875 28.71276629589352
25.22300424403608 14.69613945434432
96.85438787325049 28.27774393518851
79.55456673651508 33.74456928090061
17.97386152101995 56.54394224022457
51.37897066235679 0.8068426016761105
2.308251333361175 69.72270700478943
24.27936976126623 55.64369581112703
12.14598098449833 65.53969047855254
98.73629611094226 32.53810844175088
6.195383467576825 66.91720835542463
99.6065905912395 57.37687526417398
15.2491308415462 72.65498365116056
76.87034205544175 92.37270571961324
14.90417315854214 82.06618113130129
5.844745473596841 14.5095118240448
65.90951585785162 5.602387227865741
18.05699572235551 20.79148055234044
78.58636426696664 15.4008589805824
77.33884281406523 62.46457784823409
3.26966578050613 51.64406682057402
85.12951589571544 41.96309796587816
92.69379954370929 11.79991756751396
2.140951914011836 24.83778891406149
54.77075877480479 14.60504043842871
1.512484331001472 68.85948122722293
54.1758074437553 63.57859746466878
57.79601780008649 97.27147316392828
70.73404814990765 77.92423291548812
81.46268178811236 30.59534810730497
91.44746767886483 47.71988225421616
9.380117799833117 38.02863386144503
21.53419841735283 92.58625233277427
83.36894651669081 18.32229128621927
22.23088185087959 49.2247077226103
87.75341616270853 83.55099116183703
14.15624043064967 64.81846250252244
90.80874038050308 46.80373045947167
12.32084916920344 64.49949149652949
46.53342205527508 75.35353902780469
21.83905964212843 38.08898143004528
23.48477926103698 78.97919976163546
15.33615774169802 27.84174809459136
89.53154057259812 7.042374130049765
99.91027565308157 93.10292217074714
55.42934564283767 33.16638708466225
35.36790638690157 23.14148494010297
48.26158193791498 29.25361290329992
15.57986565685764 68.2671511901339
79.35545322169965 16.01801243342001
72.94829297888246 79.91608576446443
78.03880807786325 60.71665024600202
54.65269973545155 59.11335275166343
62.27687697483374 48.30180869705214
0.2308322664695459 67.33252569233846
80.71883720532684 79.31863241816517
98.8878501060703 62.21453875382835
34.34114878330396 70.84109651984632
4.759471983604582 2.566433957905471
44.67911263383607 93.38473945154456
44.45762599364674 12.46847934938527
94.12261685185887 92.9120039674291
19.06092985244595 59.65384958636029
19.05300049224219 18.0003963346749
80.14737170523094 19.94989189704068
77.56536931714761 99.70640738315682
29.75759099445931 97.52298320473658
47.64072178856441 63.09791612603429
94.5862936543371 53.04251169200979
72.06808820805789 27.40127626254684
75.11518147370163 73.80520661777105
29.0860034603323 65.08832525145141
53.15107572270517 83.71481528530252
45.91798812279794 44.40381924149769
24.15678655588615 20.35823130218525
57.08542403562629 50.72445539122958
20.87330617969565 4.335995919197914
9.898434695250906 39.83452493371158
88.920161177748 89.07555185022882
51.75849164928017 6.575302103646268
51.50820544484996 88.17692647333485
80.46404318312712 87.76551808277354
14.25975763624072 52.26853815864845
75.67831137003425 67.41078922348387
59.42002684836467 79.50465079956844
50.5668677093867 84.95520538417
72.0032188440989 24.55217765906592
94.36933842327018 8.296156167831045
91.57556367383681 14.42877476268784
44.95881493115792 32.6165880369179
53.91859392767984 2.11083368902618
27.69931596785933 26.48662726317931
32.72135920630156 63.79070003214851
47.4875411097996 45.82813314394523
38.04854153818698 71.78800348199316
71.81969666538168 77.88528258553211
73.18562910927206 8.021276377600742
99.99367565255518 74.21574727000763
22.85854411511633 25.56438312707283
75.79718244826756 92.37550337957759
34.54884994920622 97.53896365155413
47.87107186384138 15.94172700381771
93.62369198635588 98.71582344130879
69.5383723735208 6.075789645273832
73.40563654898908 36.21523254361117
22.95509036420011 26.62100989996611
77.39907810594288 10.34936459160064
20.77477562847839 67.01409782359069
43.19094076520546 9.556669532152773
19.35675236483741 57.76626328800683
27.99654563081557 75.19309664433861
41.21676415835179 99.64589062351236
60.71931972936814 49.7328082467092
68.05513667227125 16.15410085226755
54.72136618805924 95.19318464773322
51.24616016402661 19.57581518882327
36.14976614530588 78.83879187846334
46.38722277721197 81.21315856596702
7.117702997108885 76.51654503804798
12.12740159522858 46.19420505672763
55.54148032810316 32.22814387479207
58.65476060345992 32.41371738894127
43.93353372365947 76.43807848577849
61.9799953023085 80.79314115917718
81.29292073896666 62.89370929111657
81.22091395726126 49.43294645520993
58.9009533633601 11.76329214957239
73.30003940882791 14.09310388661681
19.42634158551343 54.79478582838247
64.55876755933325 20.26808115235175
10.16615471935948 79.02236729824828
62.16333849405927 4.91391567205371
23.31469100761949 55.10558497090482
33.82391257993854 26.03664234611704
39.92507451542718 62.34051158724833
74.03139434614582 5.251876974276275
99.4261770330704 46.28316615563789
47.9287179641203 57.94915621142923
13.16843052479403 65.16895825379126
3.932698458236923 20.75502920232302
16.63745906104762 84.53031279421963
95.66964312068042 76.74186240506772
92.69266949270725 20.24207739242355
56.38289907903063 0.2332205075393908
75.14655305154616 38.38323225897787
42.27516031358018 43.74290666754438
47.61095409493103 12.19045638947468
66.54934768309759 14.99574285569378
54.67515917374941 47.62017604249066
26.04784862617469 18.30867497565215
98.30307855696414 67.55494685997675
7.877002903023852 54.99715364570716
33.98521821139323 60.00700837544681
58.86087885678462 69.36964237573352
66.57516310179597 88.09030693359121
52.02135304855794 13.79703655677696
93.73211629409512 12.00897745005768
54.4748437047039 45.45031505289121
60.38942206453642 31.15489898917557
12.36842957419697 96.52418921429108
48.43097415309181 93.23456072458134
93.82136641700707 91.9235534548159
80.39538300378732 84.04509520414001
67.66736211257223 92.87859543732712
70.03583434891064 29.84771178774887
48.65611040316372 12.11738689610025
9.671315788798799 47.58785958664442
73.74282385570564 40.33323198151556
19.39844094217027 62.86138953750429
22.29772646042513 86.29551575607985
88.18409567735509 99.57098900635204
5.684005344839131 67.92572918896656
90.47506046425245 86.14681178678927
44.69757720601701 1.242366976682331
89.93117321376876 89.24281075824531
75.58979741212396 36.56810140982656
16.72731894154757 99.3700335726935
17.94083890288162 7.272085265375059
3.778326217269409 43.95568857461821
94.47655685494465 60.11797501482117
45.29704197193338 86.76698169710069
80.44734139915994 32.28030788736292
50.13934051234675 11.10516805938929
96.77111110588227 1.766526499878805
2.428261337590365 16.3282030095138
33.50662012100669 85.05663094845887
31.35059937118359 14.84770201926788
39.07105746864349 7.144201877766163
12.82707897789483 48.23766002673774
44.28730058600303 25.51114855613099
59.44598787516647 23.39504945241071
92.22108184814266 43.86962452942217
16.16089965688435 54.37387279382527
91.72151550672768 77.69191016661053
3.845422515017064 12.62220182911545
98.99950760931046 44.28800458495277
79.94063068284566 38.80222735437913
52.44364982107496 33.06504357539577
45.99623401407067 50.32107651898221
33.98974902900411 66.13384336929921
24.71947614305619 77.3427466730367
52.73870362255904 50.1308909840895
27.03018443965719 29.55754066351644
31.10416852079879 91.4797322688338
53.31347012897187 66.37046912398665
51.27699706312526 84.14668821964203
56.44216002886771 13.86487379057154
98.34306269811427 76.29103992794603
15.36468348617762 28.91335916393076
45.13013367073148 34.37652022494269
5.407152319049 48.46819249857172
68.20764183788341 97.08140283586818
77.26300018339118 70.13530789599369
2.064346102887429 64.50939684108552
19.77202867771434 85.17276603344422
92.38792163238736 90.71684628768614
17.55456253822402 48.14697630278931
30.94454036530543 11.10271419825038
81.23592857020707 54.1834596671923
26.55984777372273 7.826348453121485
19.38500285136941 84.19729646306156
85.1401885540497 60.89424921955366
12.36465446806109 70.39213426459051
94.58065641271264 20.35684561827432
58.99612325412398 29.66719612037397
83.71011162076206 14.60268120598177
55.23547828262591 34.17947636801001
67.18803128927696 43.90782293219117
15.46906072423306 55.19055288495829
71.32828933364522 58.80362278521113
54.55939695995847 99.13445954232901
75.83883776830935 3.03593504390655
88.29606316284186 28.69457177964263
14.4897198357871 17.57003687775904
37.44887850649692 84.63789460420861
69.14555999993887 65.5933896296895
55.11763739854348 5.259688838347494
63.16677793923989 37.29825312348999
37.84273458796213 85.62823692206175
58.39567331873342 96.39716928198986
80.79130180800257 48.38594030674351
97.5977999611016 71.30627485574445
7.827005961791135 2.896282692653733
88.5257155183794 25.46670831201079
54.99193941662067 9.905360822967749
47.4495648044339 84.28234853042478
81.69287517142084 37.83568412116753
18.15981028662051 34.4767828373798
14.9386576054826 75.5390507961277
94.74071067551336 72.99250957116209
89.80551658472007 15.00671106929589
96.23840537220705 40.25527640458062
95.51335380822547 99.29308540267034
88.63350524113514 39.29796210126874
16.64203673304202 0.4397656565816624
17.43618617880358 2.090048345926495
52.34843496537319 10.88403919629939
8.099056200082842 98.97776748656483
79.68859517077894 25.4966463567157
75.47708882993497 33.72778086449144
33.4133148469755 82.17461628287701
20.43834524540535 0.5837403561249113
42.81219518972105 26.75766038475726
25.83911476981769 80.59683612233407
8.402753457809519 86.24572706553046
51.63930433738965 91.14333945400693
81.63906472303432 47.6336443870464
0.141150080510269 52.52849573571529
54.27625336441143 17.32814447902688
45.72805564573645 72.15780658256109
86.13659317486263 82.70594042315138
51.73538972236756 73.64255149551352
19.79548715370936 7.850227146781026
53.96089914346051 53.0583795246034
49.48503823520797 62.15158137711973
5.80980312100751 18.84746596103926
48.85567427798615 4.479233482757911
43.52645886576124 87.38594242428137
25.25968525400888 98.15997918809785
58.15082449594566 50.98957759146911
24.53569241549269 33.34802924841098
23.8210092218833 47.53464738161748
26.7154800993066 16.24451364405722
54.22315686028853 72.53469320592066
76.1666006029854 22.41945116248574
48.06578846006096 36.51325475558185
39.72765538618835 14.94956786485504
6.657862065694003 49.82031239857903
39.0480287098006 88.65443028767574
9.734255249220897 68.41592468090317
66.29032535171896 70.323375242279
26.54182163299126 34.22922509013236
47.24563199285367 70.61053754991794
66.13313885417159 53.40197726093811
43.01878790378145 55.99500706532413
12.17106781114081 97.52521557945492
79.49619158943949 89.64415063163072
21.24487968514324 29.03889070392678
74.25722973571619 44.85306943599073
36.85998772783223 93.09936595370347
93.4074092320247 71.7727391534431
0.7703311919135223 7.296054050806487
99.68597183958555 90.04300302318283
44.05006794211037 99.47716314437191
47.27188684786427 97.41597420761653
92.41368832583987 87.93887848296687
43.84155947215304 46.22206824352391
65.40053104271473 39.35570254744201
92.66259165500226 75.69056659498025
80.37172602346408 57.70143894011591
85.64064377971167 61.8051755970492
15.39065309283404 19.18374137381396
77.31198253939698 68.31391201198421
35.2465538586151 4.523555629269183
31.3467078554126 66.87593179755959
30.98253718913844 74.58419327424927
51.22442840899083 11.05900078259434
60.76189814816366 73.84106772155477
4.038582318644731 55.71082347109104
3.426037244964252 88.73106654794886
18.97924380055879 22.43096197062783
84.10494948415109 84.76658384381341
78.20022157493101 13.55691021600634
48.61722633840884 6.176613118644527
61.13565950056427 70.99793639059365
58.3009720228219 98.19285627733315
11.48793500665671 59.02559366087277
61.51630591125492 89.24106289628328
39.48064776215764 69.24403390944333
49.08495504242671 11.13422723116255
23.72544637027491 80.80829538209248
90.29454119845616 80.58131471745789
99.83518908156167 82.03213911691508
83.23754554208189 78.15578645489362
27.8621629886339 57.85277874513334
12.57141923751073 19.60512592591106
62.51970113524019 11.05325357739288
83.06519013279585 75.32030451972575
13.52864214222379 50.26928955133656
37.55762052131036 64.47986558035515
59.80677015376994 67.28365396126077
40.65016110096084 61.5742327281505
61.16946968937886 24.39493445930653
22.96909930928556 59.2594313672121
69.13397895189328 41.79430834863359
51.64294693964857 37.09344104109158
71.57414001049882 15.04198130036695
42.17152150246736 44.79897228074199
64.39243325857638 43.21968239600189
54.561003996628 28.79112724695658
84.35665303234497 41.12085204347724
63.01874202860787 91.33674333059299
63.81918600581812 84.7024459679527
60.08128309374962 71.14071654556139
27.93034038496058 18.91353666521236
77.15488939683719 17.7755483630207
48.53753154611267 66.99731187098664
83.70206596782725 23.12111977299719
97.58467415815753 2.485617896095797
20.89134811896568 74.01512825352928
89.18888434051543 90.06633989744056
33.30923512046638 55.75682400077594
22.77672816712612 18.6405148888429
99.86533001017342 49.7419030793061
31.25282710832782 12.98082298131984
77.9766809957102 92.39208706048755
9.419448013691715 72.89065209257654
75.86211122081991 8.244084813647856
61.99574751489042 61.5257290252684
21.04777281102144 42.23744488448399
50.44207804337546 72.41340520876993
72.98556012326019 21.89316470734941
70.16509445522487 1.184835496241417
26.26903934669904 87.33838363543043
67.16166930202903 53.73738618746272
72.75704678614353 26.57578780589022
54.24053813858798 84.90259779020319
91.98303021355461 12.61971654929266
24.82875577998439 69.88344730436614
70.35642140088898 4.379373540749732
59.64809969499217 75.67762938925708
43.57977855141583 20.99952572206159
86.13302359511727 74.51388874107917
86.89667965550584 45.60757804872613
34.74935520964048 7.344066843163207
7.037894311337825 56.70150326300102
93.1742634850026 35.08612146176405
97.32740947357725 3.586824357885683
47.47798643494263 18.77350376394218
63.35334865468921 94.09713114788092
62.502563328819 69.69032729832485
95.76560085440335 91.21612747485493
82.60545896755841 44.69720937082649
75.55938865867351 10.86539837036033
14.74819268308252 14.34702692096536
11.76145224768738 3.204272168157196
59.68164460662592 49.46484721711523
63.17943605889444 96.02003755747387
11.72137788555456 91.04597629735458
5.494237915729931 32.49457123719405
29.69397248471034 80.59852218052394
13.98474186183945 88.35214100663124
97.96619808948968 87.85844277382186
14.31419361700972 69.69717909102027
29.55293166168314 34.56131949398188
3.36838591742389 77.27086999336048
14.56481237581622 32.77516160192867
59.94427804150404 97.50002821272369
26.12364596367419 28.96264128986822
4.569909005647441 67.97785254168492
88.20041016946442 43.9249959286814
0.6583548175828616 42.92504439654718
24.38029440296134 81.69831667205428
6.160478267301409 18.00556614767492
37.81486942601581 1.056060923187929
57.71518508891472 98.99727929821489
43.57630474749757 5.805860116301152
76.82428876162466 90.53539498711508
56.18768344049795 25.58800399378105
2.4412399084802 60.73552482480332
5.605503003957004 37.69722513800512
59.92464903522236 56.03998358743939
46.45384808771596 96.67593824966384
61.71465187466023 94.89155864598372
56.36571309613689 89.5982436936288
99.72418928180254 91.05209655558626
38.68091907514592 14.82879712740849
45.77315707987632 76.13221139246129
95.07977820268924 83.18489270442191
59.21852049903175 64.42094671309765
13.13373255862697 11.97221234591034
59.12869647132055 4.033072434532202
31.29694661176169 64.96238757343015
67.39873656679615 19.85666718206148
79.73403794247969 65.29524735903065
88.01010031003293 20.5758296447123
51.13185487439767 95.97960301005682
7.952407254397054 35.53493422537758
75.28441511854749 93.30959861095212
47.53030070017901 37.44888934028929
28.22441127510237 6.671319635813392
21.1358389088881 10.15307865914276
71.28445158777565 38.71365498898199
42.80751556988486 82.57780945813961
14.2963133153366 34.55875418035837
77.87168938091109 35.00377265294118
96.71677769459896 84.30668077449586
33.9944423421456 3.24576228746936
96.56082155420518 69.74632372853435
52.62566268732539 14.70071323858143
19.67481441749007 79.60818130734899
41.31146481209598 14.16043435591256
18.03179396054458 85.85172140466968
76.78292977376407 65.3627094102152
65.59430109291083 90.83204139072264
45.15044642435819 57.93470664034093
4.989214681526436 97.76006174199294
79.34781318721188 57.28441400842266
79.74874871329833 48.5943804257884
28.04514419933034 39.03162040945943
31.74221725442764 34.92469046113712
63.57060925627033 27.39938975627168
61.13461740416965 8.50839008384801
82.04437864853773 0.02127717830600276
44.94993052613583 85.74928734120886
13.34907379172698 7.070933028119199
87.34119985132496 86.397391205753
54.04944154200124 5.06980576740207
90.24198736944963 90.2631135838119
46.6432776926547 67.38122934934358
0.9139536919095846 40.26102060206139
7.508479925321111 47.08404690177941
34.49948658543788 30.62677433080412
59.4051310849632 84.18614081942145
66.14149000108442 32.56507320432218
4.833130089175889 50.2100609795287
76.60511752076508 84.89878532572821
19.98057885312824 4.830249241145009
53.01525117721984 4.872871792868272
25.19129366883785 91.98897415272519
41.09068770755947 57.02754829022313
24.20687204588411 56.69686123588424
75.12563822795713 77.50495859657708
57.47090149939094 74.13873699051493
49.38044520818477 25.95212498675983
3.026246801505394 10.64330539565274
19.78574472818276 66.61236663046701
30.2188162247632 13.09767236376322
5.618158100569695 28.98577906256622
76.77510000382445 3.560214274093678
16.52832736874219 15.71331386013048
1.426086549799436 15.98033227646112
43.39713905928747 21.90344301249514
2.15599114500759 79.09534931551487
27.05294664372388 5.216701640591333
88.91066649363323 33.10945763334451
10.92894258294591 90.37051514259153
94.5859456303842 71.85733058546272
81.74903477021178 38.94044100294733
34.69346582009093 37.34194101623832
92.737493338135 70.94509332694173
23.37823736878069 30.90596109201689
77.68607304255218 3.005896489785843
38.45422577261001 58.51433553843527
18.45634577238785 30.18331882365623
74.56665942735587 28.7979958432624
89.91942265175038 52.49811882816611
54.49721549618775 32.36834210790642
73.21257406671073 30.47494169030925
39.17560412037488 15.85229157388024
66.28948238538158 42.26016433354071
71.8518755990671 32.13535742124773
42.47727635838604 87.25205617858529
14.44615557549866 86.73438235228687
70.05096333641033 41.24847164719773
60.56988103070108 42.97126131288595
84.04858275159461 82.86557704793013
8.211634458269776 42.27142216153397
30.57002262776282 71.70523865755899
90.26918524478053 27.64751506667771
4.910073291755457 5.353580514943675
59.58731440210643 94.64422450211268
6.818603540691882 82.17133013191813
97.06345278935257 58.69449045164728
73.61137818140953 18.13474732176629
46.74422008752186 72.44202065768573
1.077031299727998 79.05666469597217
25.3466986805739 79.6157097407792
83.96673117455447 60.794074158401
52.40503566748276 37.85148584791565
94.86367239369939 64.05906725516463
88.69155578004296 68.33422401463513
74.96572246092242 7.817183673692672
50.62996812103021 22.48282649484328
56.76013217274176 15.94013180923773
97.98183286591754 64.26044198041865
29.84460341014833 5.340355037553863
25.48001718600899 24.80656747400385
44.99657310257243 52.92000189052072
29.50678691343801 64.14546476749456
48.23266065855603 88.69848049138115
81.51862218177918 64.92438745454861
41.16544913590384 54.96144291124354
97.51940191343213 63.25953903487324
77.6032409480766 81.35214691884336
0.862335072677069 43.95698913819181
34.47956941596711 10.89765741046871
49.847536863865 29.90879875617727
29.66012343244238 69.75911892933912
41.4619936067732 34.45944337010648
6.131793101186804 51.58961046001504
34.26768333850983 40.3540671655219
90.70513895376965 61.0561980145597
31.57399706762622 50.2247509472147
53.39426363151613 44.09038798613431
77.01907623935647 19.83153493061486
16.91798504307495 59.29770339293484
12.24279466768664 94.56129791905539
89.94689796244207 18.42165282694845
97.55308654112407 11.76927133444959
70.44927597303277 33.77266798811372
4.689317070207786 95.62385300713396
33.99461273200799 43.22967367535264
10.3542871185913 89.46143910534632
78.25936762268687 54.72594487843935
35.05555772324381 78.62936675171336
87.83889551250424 85.43866808123349
60.31382554649121 62.50945502539872
20.8590660931129 7.504279672375785
93.90115437371625 62.30877510447355
29.73134369250414 65.96340538121984
4.497688642721958 28.98656113433033
87.20231129269415 10.96442827748947
81.18459050929616 97.28818663182093
86.74077264680253 24.31247675850838
92.31246013684388 58.24699901302248
88.89997283307504 85.38410979530205
48.91568041552447 53.24132227452941
89.20813251892757 35.76050597591682
75.09064063589074 70.18030733604974
93.24241871556715 33.14917202030333
89.42842177183442 26.03263588976924
76.71621687785583 71.07935426158049
73.13235463905224 27.59254245177768
32.83029859169671 85.91402498935717
56.18136398701453 84.63719612283572
14.10549727247842 95.52648037692524
7.66077840499532 44.26739678092876
57.64483054786301 63.45504027357023
27.6061694256761 98.05813258315169
97.9121788284789 54.04936924535163
18.96164855474233 21.35401070432805
99.7013216815951 54.60491282990579
76.25784744372646 66.50038851149628
28.6066380507591 90.32864336712724
1.028801505249024 22.24427908403204
40.71444943160053 16.97452625549338
23.35447786360135 0.4830937967649979
7.532610527148289 31.40357054226681
49.93972615969332 50.6181619745991
49.23391667129351 83.65648847251828
4.696355750786791 7.224412955765797
9.790087563082462 75.67439446418206
82.00312030309426 23.86543416543244
17.28297349622937 47.17656948669229
7.868365293453229 97.99017006664283
93.43787832560415 60.10526157926845
8.392602485816932 1.143777341221851
18.54593023425746 40.05418917589697
83.93984004280284 69.0721516884814
60.22295756080543 66.304545725765
50.02399512197336 74.31493454293522
5.956536002168854 39.86370074987594
37.56687102192247 46.30315213719148
23.55600666556286 6.88093317792967
53.22622898296142 7.759510585719466
36.03628545349284 29.65930115400919
11.51406123438128 74.93444885231823
9.398792729866081 7.848365037043826
57.93052556654177 35.40967480214525
53.99030146713685 35.5042471620165
30.4171253989861 46.65461697246424
18.51751846847156 0.512586461058346
69.54549560258917 25.98038383449578
97.99783421102363 65.42892875616762
13.58564226322086 40.67810440319548
78.7737962258807 37.50398979502173
60.7691277098521 72.00872594215031
5.181040135616696 82.91507400376493
14.89287793672574 85.00105860435229
32.87184148198057 78.25709122714964
8.175559771280458 92.37223342542143
88.86321235297456 63.75866179606316
92.34750017758266 78.61018621729845
20.98028188649318 6.438203716686315
61.85151657891173 71.79349377781188
13.66397991386552 55.8620603038321
19.87151944420282 19.73408570077122
56.59609400142555 36.75421848623245
88.70315880071983 23.3087790264944
61.43657148008203 81.72652018086021
11.63024416078358 73.11779611010965
5.799247169639951 10.04673647581805
4.034249225852434 72.55831077532896
31.76049051700981 85.7623402093227
0.3029514772311882 61.06696747813525
16.88760157936034 95.06544571035569
29.71789569058329 25.97298729097815
40.91821143225168 1.544269873567641
12.46860926079247 52.91998799746001
95.93283826579137 0.9937061800903406
37.54110575274035 2.993971240124015
26.56734143116275 46.362641349139
17.5287089856121 1.010805158099205
62.89632531645443 36.27824157830094
36.7813286668615 51.23894057880668
73.70723801385473 50.94443099590527
18.3651694571089 60.46395753053718
27.17893363296711 39.66232104333547
26.37053613422236 6.91746402537598
31.11821116343942 27.03539331213272
30.41654569590024 40.55924408900374
66.54241370944685 97.25268637663611
72.53472155563867 31.3068225830786
6.239909872208258 28.18453206989254
41.34155508594127 81.38772766518467
33.43515382901858 89.76482890328758
17.61089032752487 55.5370366019546
74.02160935808166 77.90372486951776
48.84991087001499 30.00651665826126
54.70448515738375 40.13200231264145
58.31710535110314 84.31960843205306
53.53565908227139 52.11201030706592
32.77374453168633 41.94078827895417
13.02776609804182 66.18553062936351
54.64621187689281 0.3996247948659731
54.60481899912884 97.0968219324336
11.67221280100548 19.02872296361747
17.35525304767036 3.193175572137811
54.29116465576956 62.54620866400032
19.00031169316603 19.12804216776073
96.67225540743088 17.24365497777902
23.25285896984182 60.18553402905325
80.27302094925456 97.89258614687805
35.45498610721815 68.9685271941152
13.17082275444256 46.38327036961149
67.24134539455085 65.16125196997875
76.74911759809376 2.474208586033073
67.0712982502414 47.21824361258823
99.92016306944517 53.58928326927917
14.0864912055005 65.82748473515103
63.96523785054547 9.907639237730342
66.57796828272676 3.611732431923567
88.01190201999133 15.33573031199169
7.163298114881525 67.2964303456863
63.60531047130086 52.1098287749728
89.22277329595153 44.08448186155904
78.82538196227068 71.07054244185308
75.90999988251755 37.57107349176488
52.48241271824192 44.48958689436274
67.80997875838212 80.5915187226519
43.70715493172809 19.28362416691477
88.38813462160995 71.31573922202557
3.958470504644385 19.68429283484749
13.3497510669359 26.89748405082836
99.32980475106083 2.922139465557496
29.23447287534082 35.51396170440955
95.85002062498999 49.47914145836289
33.85592354771316 38.2328420136048
61.79845281575913 68.98384370336292
81.28395426470067 18.09845107899216
38.46651385100604 0.1885027403866573
25.00367826245163 23.13191755044875
21.19553218346709 70.2036223441373
33.15378986284139 19.45563098516015
65.69902250673243 17.61675231011092
39.53796078021655 51.62207402358787
47.29223363898187 25.32792888065969
77.60772897310144 0.8057221850331889
18.91275010670619 35.07914619608216
92.04522474076705 6.17366126138189
31.12564814721113 23.22540156007
59.35167511153274 5.060497252118997
70.10754001984887 99.07559940911047
25.71799129081846 12.69958665913197
33.73866044364893 92.56585807387147
27.30985826176132 27.54867329200268
58.4205225364793 48.16778156544197
46.9685120575883 94.49940768932066
0.9122346666612605 93.59943766548091
66.27522947874671 98.24354975191933
14.79804991292004 55.99437100125171
15.70143457802915 32.88434355781705
61.17009082708075 4.604957810696492
9.107154833148307 66.70958193681642
98.70242751502512 6.132493216277799
72.56923673298697 46.17108793578054
56.86224182919934 2.29826197568712
35.71074549315761 77.84166072863277
30.31088483046657 66.89220001030994
50.26767719516302 38.33164168110854
44.73853549863894 63.96700027642552
55.20343950381884 41.90881633147527
74.36001096656113 45.97550631867836
0.4377946011819934 41.89998153081953
60.3439217262026 76.48567209365986
93.5641411463301 55.85108056741424
45.29518906180292 58.99166764186802
66.76129878042624 7.560563850977353
41.77445113114351 95.80809670986922
38.43710888355869 55.59292271632555
6.459146188081888 79.30166348341373
76.62275815806915 99.20338447095871
78.12477311924145 17.44923874120109
83.48124928414589 34.64479842336983
48.09666691975875 24.56139874127162
30.04192019282534 77.30435902845886
58.21348958392956 25.82373961427771
30.15355224762761 35.60626032468605
32.7281517369056 77.22323921603972
77.85714629301589 32.21058536093222
27.90772566830073 53.57168705705669
54.71577717877502 18.20601491370514
84.46108830551587 36.2810952413417
64.01704622667837 99.8131822383943
1.719074089277334 91.93900590089942
53.14054443546632 81.94749706956343
77.12969926610448 9.262181932712886
94.80753747811582 50.22794984438289
19.90647999306552 91.58511828886856
68.40310865283597 64.83537009955573
20.00565752661942 25.13562787204629
18.5797476199069 62.24225589854359
85.40642331783526 10.48282023242628
69.19493640217505 0.7256411350270605
50.79172080291642 23.5402424744627
27.06360603773444 28.46388998927698
34.98954655465977 13.65299305752111
50.12526521513909 2.56383144504715
68.67076767021035 81.13631536524854
1.751404868111637 62.72115597910081
3.680414397945465 94.02360777586657
57.32948168973001 37.56609996054253
30.05444510768605 91.33338799635625
98.0505078743178 30.00180384485215
6.170175167992601 29.90694899545084
8.904266065823819 82.44244436822039
14.63521335832639 70.70179618443412
35.89904910076446 24.0930743398559
5.82566932558666 20.80768869220202
58.89178014805879 85.17582477004616
16.28861941840762 83.47795151122892
65.63742514232732 26.30838176892347
50.58998539956603 16.74402668716671
11.47309635342738 6.140194555439999
31.30258393608556 81.83217826728141
34.80723169915219 48.06021718638539
20.43557987117199 92.55890555892547
49.52834110689427 64.24163225269561
90.84052193854853 3.687079260217323
47.48156881200578 22.48586748335399
74.55775399918431 69.25289567031329
51.55091255144485 14.77431691395845
45.39340616370533 47.62823124724233
90.74805606918106 42.60540332040939
9.154088055729307 92.25155034368545
93.60220495544402 20.83673390457936
85.84910149997761 42.58064788486777
89.49052272432112 91.06007445837834
54.92147531097737 16.4390003327338
70.76431038311549 62.8412584388802
7.488552331965259 4.66121136173401
96.33085890728802 60.653600471386
58.90187641935621 50.22306933090034
72.43008919380851 75.00035724208082
29.32621136730564 84.32493879036743
68.64216251273314 7.726393459118405
87.4001309927398 0.4138482470484784
93.2359180440275 25.10644787762574
97.48439579028258 76.83680336686474
44.1716291330528 73.65501894607752
62.85025604209226 50.166946519107
22.63919784945353 84.47886979121959
34.83722440866841 73.70888532356764
15.73131180934623 9.153956520052176
80.82789577053607 81.18902598043661
91.40525499700513 51.42776934815188
59.69804296035387 65.3904492963583
0.3120302843001289 84.86985243930395
83.56491290583573 68.08069702295982
12.10240282249439 12.15804733943521
26.05072444697844 82.4326146910099
60.28376019816052 57.00347695421817
14.05965554699988 36.3701336970404
90.74907766769262 21.22349844092521
39.34410762714185 52.79453898361825
92.62031311005677 69.02871530399972
80.91124442603108 83.07475279779682
89.05244018615522 5.03444922762542
49.36983085275824 55.30742900244115
0.7343886134989563 1.118929789994872
11.60974497708746 69.59531749421132
32.78796994257391 90.64423248397323
92.14562574079444 63.5612131224217
35.52463347376396 14.59891961118853
72.25877337544357 7.565769363636911
71.38852721882107 88.74918323047598
4.162986435144954 15.41641710996088
73.86964472699492 99.88834231322012
18.97588160574118 32.86144170285313
93.51252495263776 80.42991507323174
74.79045003000884 34.56066428964019
69.09194762637539 43.92168171915451
11.81976422753628 9.344179070770338
28.38118876675374 82.14067213075938
7.744965136065935 24.95186512451088
29.83503387072364 11.33012794396874
77.52467763792002 57.4779809272523
72.0070391036642 0.002560556753463468
32.23908748305453 2.099688892507892
50.10166747827539 17.73210972872024
28.8966753390998 60.43318883341976
56.52522165131698 99.08755174955563
36.56023257251219 28.70169425019801
27.99746487827658 96.9793492674922
44.78300890783615 45.86626787242478
78.45898492881304 33.22391284537397
61.36414677195921 57.12644493201899
4.424953519193838 77.32064916330579
38.39777089095929 89.50763436538863
30.60149929906326 51.8777811943873
48.64412885116293 40.57864560061037
18.82571693757303 67.18956228983829
7.984169099484334 80.38132891167589
13.49649605192435 28.89610900509356
10.49255146401504 96.90310153546147
6.80763640156574 54.63074874453218
69.56290920641972 64.56968653198489
36.08124397136989 86.34989644281497
32.11395920266092 21.32476251964461
41.56868136382831 30.88191694483418
86.39813788623506 30.87812022608391
28.18119190518784 40.14352630431416
2.959155098117456 72.52159318924234
80.64639949964497 8.129739362113879
72.93210431302579 70.21613057963236
12.50679234240425 20.64966385769661
59.56937478269771 55.05880889303418
18.4895622937852 15.15258441773042
98.99359703776814 98.87993979492892
56.80089772835733 42.43723093839566
11.76503072466703 15.77514417077452
10.61111771423555 28.71554770117126
2.669464217561925 33.98149595277486
79.67049674819484 31.53718765468159
67.49333116834552 78.68260839633818
56.99067772999457 77.99255995151051
36.57481288863992 67.0897824213701
36.35745031823586 55.3032170198601
11.29245103553804 64.88084998275008
33.66368086125702 34.34220638135012
66.4801424984305 34.60869002002792
75.42506899549056 47.56962469050733
48.11922485454553 86.37168985672869
45.66525725148141 84.91908329757592
60.27304713219851 28.41579268104562
64.33059674712699 94.2634459905865
63.88752583847722 23.83522814607524
58.24165343063616 47.11293120917946
92.51451977869492 47.7037673893026
90.02397881428362 10.82680250998061
34.14482064303513 99.50152594579616
54.99794317734006 29.64378929479622
51.1451906100684 93.99392263659418
30.38977662925878 87.49512802155479
71.9681999923087 15.98364162175401
0.03185064928231246 94.15022783018388
99.91417289788171 10.22064213027735
10.45921104033906 10.66505209188809
58.98953727609891 95.5222961750128
70.76730422437076 49.5241303100489
49.66390527301578 40.31041528635059
12.18171557486602 38.19167542850328
6.020481310961473 98.1994392560303
50.28259261836007 83.86700312376126
77.73132074224698 50.93933517006887
64.72405453229223 12.71890542527545
9.936850914041084 3.618756392330612
48.56607867094966 56.09232578248125
3.215997741124818 13.50470814735128
31.01637546749464 21.36644539704446
20.85100929476446 43.26701946899484
11.32491746507097 23.09858728952983
95.60904841694033 43.56699861346434
35.16343739656436 1.55051213273622
28.34479305525487 28.22329461184525
45.34262989671934 10.50739012849608
63.78007185655243 95.14179666049597
71.89402550445089 68.33531388994113
31.48923039916015 92.54497401716289
18.74648809128404 94.01148967258102
98.53596365501878 17.28366740441299
62.28681678090938 58.72226181968051
33.9254841980142 67.96224958978266
31.54914202705121 73.63184768650326
44.27533205569808 36.9754842862982
89.53474304183888 8.07511628935598
79.23871436168702 80.29752951283106
45.90023637478154 51.28096583666813
58.64258166397873 65.33684495375489
52.88139173228024 24.33208689040297
50.461775694109 34.48266967893817
71.41445756180794 63.83334090229099
97.41365923608451 57.70887774608873
17.54278351116779 62.50307427917542
20.90342261723101 77.1481456434193
93.99011370930327 61.16039923156559
24.95850907502665 18.47223203435157
41.01571539483607 62.50546967154304
40.31871283766034 25.43113867609793
27.86141068635899 29.04197190892032
92.29444040714262 10.77308506575483
74.02078521062954 42.62772410752027
71.63739359054746 55.97537676996441
56.69668501334802 79.05314874747481
92.74997074954655 57.31325769107143
36.02482263734558 17.38526673068217
73.05661750129828 38.12372334747637
86.83149007474833 48.49940763133245
78.66890928475465 34.2986997847429
94.60992516140288 95.0272165045334
0.1626242859816993 96.29921128725177
70.50858602041318 14.78004133500828
15.04594998287504 92.88662108739868
85.67221613811833 92.14567323135245
69.68346333228234 78.1002796979817
98.64680236388395 83.49996577352441
7.107646440831257 25.67777567262783
52.73267458337907 82.77612118679798
23.50208446208942 19.51243005274408
30.6891977724718 49.58451181170962
45.98170884887217 57.25727358791655
84.93784511665378 1.984655931272007
67.41279211225429 11.31962185992004
90.17339917233944 60.11321693905771
27.62481811217246 81.33244373672716
77.52090750986501 98.61008321118094
42.89105739658493 17.1617255132938
61.36974993941732 32.65967325065258
25.37011744629601 90.07018506739519
44.42674647867688 10.67860268154691
18.06094026262637 24.04081417149771
68.92661069332996 51.81428915047295
52.01214893922066 83.3880572530455
64.63215881527726 26.88827869939895
59.19859527885038 87.01387251179916
11.95323045818239 39.23141375952989
55.34271342993564 22.32491748661025
28.84161101416298 42.03421615418639
89.86019879854882 20.63673659070184
45.71876752557817 21.48455227098944
83.00357832076681 82.9454272016638
90.01671882540364 33.13962893734046
39.88228358648762 80.15633570649514
58.14788829303444 64.37341638360076
16.19989739174249 25.12137449825627
71.0000085335728 27.20254843539464
30.44690775553047 36.65698426472079
27.69259411668034 36.83796253888144
74.39889916356286 39.20491545020632
50.8862142260704 31.68575803996751
9.49925873577525 15.69559527954184
2.994165585620423 24.44182691082859
35.74919874819409 35.56329938046721
30.71561099434358 45.554489399838
60.49701118688346 85.92245138783706
98.1143206607576 99.38046913504823
65.30837681962102 74.32445873666029
87.55598059267354 79.77071283249863
23.67587441500748 92.84220633712214
88.53923060233898 77.89450060879162
30.28447725599129 33.67683298138729
61.40977923350976 76.09457684689468
83.16051854423323 2.823850221119941
28.7089744351927 74.40187424400656
34.18656308731043 93.59762721548178
17.73185995477742 8.389757063747645
55.16917339891538 84.75709132947811
60.64455490301736 75.53904746537953
25.15884225472422 4.659956177464186
67.20162759202975 32.95729806050946
16.70607188723867 39.69084741989777
78.91141838583466 21.73587257979814
29.45516468329193 98.52797523805526
36.82413776081641 78.05460049702683
14.16371545237497 59.83292438578218
51.42826986024777 47.0965263220071
70.92755513532366 37.72679173810928
99.42131418383418 17.89415305204113
45.00416978447188 76.88996198976621
1.048178759531738 27.63517759007284
37.65494349802196 19.46511827111355
64.11525813543034 98.0076513886664
89.53797713122418 97.54999076282
63.88575662438234 67.19289638419585
57.29230572952441 46.72561931957745
72.37888189452806 88.66164831544278
89.29344928269873 30.36434610223818
44.23726093704113 78.34243238703652
5.5705187823027 75.47576203112212
75.56051774175275 56.54722636210954
75.90330177600849 6.253654326748989
29.61415503565262 90.42228839919451
4.334424971837922 6.271295897240908
16.4321161668554 52.61135685597483
21.18135148115572 47.63991514414548
81.8465648540503 45.66224759965532
84.76595728179417 72.90011570021902
50.51395309338762 56.67430256733044
17.95517951802341 76.27550072940589
31.67217346088905 82.84886983991336
50.33445881851528 0.7271173690702779
12.43023222783478 7.447980531163027
86.10745465122324 64.59961776829347
35.50882550979354 82.48215272405818
6.556280976094521 77.43236390416448
34.34961432784549 57.3026442744486
33.44245925917267 4.877775786136953
27.93234716646973 49.30099073530619
20.92112779146382 93.41258125713888
73.48009723926229 69.26211872551349
84.62621454336059 71.03980333243572
41.03759928840091 76.51269719221467
16.00160219116413 72.0198615026934
9.766535463212017 35.90985637869751
95.8655204437817 30.19374647697741
13.29263613601158 91.79722015058415
96.34442591555759 29.22815377350421
61.02559525995959 53.47449513778423
28.82630266530226 51.90112616997754
86.58681777393343 14.13138016391698
68.27432904527804 53.96331018459467
73.3722835348529 22.90576072183847
26.12020979177554 64.5945436583135
34.81303917079329 18.47559537706644
11.25799565833561 86.03782545883904
97.41355247858564 51.19005748449937
9.588189491702108 63.52772406868147
0.6476070185022854 78.04334049625652
53.53927736513025 8.860601126546705
47.08604542518128 91.66350888272662
42.44766612580975 36.97487171958996
92.73152520242661 91.70521987551233
11.385282135668 76.70718931270815
30.88069442216853 42.55902489799912
56.03495725865606 38.8687344293358
26.83626805780871 65.37012346085632
34.81279486029602 80.48350422691516
20.55210679392939 95.19016833190369
80.62821083440862 40.38382414182406
35.72882766852864 37.76208718525696
6.049404813495913 61.83346175007578
67.27600715207576 38.68762805539393
54.96227290066639 20.24901006819517
6.542454143634544 89.96648899906093
16.9353986485445 72.46407354863038
38.12798744366992 83.73110379157552
88.04164319534731 78.83510543080416
67.67251431896987 26.68861892767818
86.42269434350246 29.76727425644236
24.22120009333863 97.88303910015571
97.38776630404809 34.83690629277113
71.75934729948027 29.24663015274106
16.07247120982646 78.29123351300323
95.25525980934191 29.3132110925759
37.88022226988347 39.79228845626704
77.09947917951796 13.11397969073727
80.18569228111876 56.68333796022085
73.58110864181003 48.77665354694073
43.96538851001316 54.33726407190117
57.91422140291878 2.688923820188073
34.78609677003329 92.74115001300642
25.22449399879331 29.58755265793801
62.16567296572349 79.63349096664146
84.19648119542944 22.20987090024108
43.0823475449064 77.12203862086822
15.23367277495072 69.1743611604105
38.60852603282348 36.10869063756338
28.67379177395791 37.2386058883533
67.71386599175504 5.037261296491203
22.32513632586983 29.28446658784602
12.8789588568428 36.23220434061588
87.4991469568055 47.62249495151939
33.89566217143916 29.73006119959953
63.73729098696443 35.63584894528934
68.95828252355048 95.38932856881297
23.27590331104743 88.21301676426793
83.95148188709369 94.36645314598007
34.98393192086844 54.53747795821204
44.3941909909904 3.272376227576789
72.38063034639629 25.56331997512469
29.51440965124819 3.232844901076876
42.2715411275049 51.11916579822363
79.56719162049201 73.79422099988442
95.8603475745045 83.68149039309253
99.09911892353416 49.00541146723005
91.07596257431707 9.499728839718607
47.49677028308206 1.228585130810495
6.917263403427307 87.95107671011952
64.89285707614785 31.41647970100627
69.81648053897605 47.89877591048346
92.62626498609286 86.09909243390501
89.028955334551 3.945377520964813
91.78312215490104 19.65157820107423
32.16319252952174 74.48547745910618
98.87114414946807 10.05461513427898
58.71178208789699 78.68297609740311
57.33986001602784 79.89657102502385
1.483525909006706 14.31200910940691
55.15278206606141 78.14589549139008
49.54231821036511 67.49765746547102
81.52337360283985 22.8973762830544
13.87826151171718 45.55455653972168
45.01601000498223 4.107704162424716
48.87345592798421 33.69243883836519
24.64827325062399 65.73901923513722
86.10248690124823 96.00121953834129
39.21942650229676 80.99544752655009
45.22487464930239 78.03329852625072
70.26140196159025 13.75870131823303
1.513644565871401 39.5805929459878
43.46341579704363 70.51989622907604
82.53678768269219 35.17768485923398
9.908164928004187 98.81525123287521
51.46229141520029 62.03128748263861
62.89641205569917 63.46258755157749
72.98951230321894 53.65997377168038
96.11821855242385 7.745560801822609
6.58118885452769 1.440393900971237
30.15019495663975 39.51881355621033
57.65834500240273 67.74948326860284
4.761099842549973 9.92509681743622
16.54748461084868 55.36521733782266
0.6476479073016201 82.72291408079191
78.84176330193394 83.16430537956937
76.13785665552318 45.73174575168719
17.28500207298254 17.93485396331953
27.96190846529932 65.21056884993845
9.983617071799152 61.44987988025591
19.40777911363683 52.10885707740589
58.33777949222136 37.37562330536239
11.95077937268289 99.53160284120978
99.80541105577771 0.6483990486409873
40.00539473077971 83.07904889615034
22.68423709374541 64.76545801030356
86.61565970235225 81.71822417567756
20.32372342093827 50.48036414485707
85.39978670507075 36.8821338603694
23.14665945775295 50.87450759286544
10.91281440470879 95.86000172009469
63.05871102555282 13.08648707036795
38.78954147209712 80.03428015862906
51.36320927367889 21.63618689755914
71.49314531330985 90.64519749356953
80.1056583548484 42.41210566339527
65.8207355634889 15.71524851889664
63.15297313054609 85.52156806872082
26.69170823029292 83.2384678766564
46.61588006387374 61.53357515510506
21.45799116696687 78.9593646285777
32.43153822606046 4.421529680156014
36.50910427042049 82.62507586839872
74.14538173621635 43.73830026141474
76.60000907413136 14.94910229058206
92.06365277603149 62.39811278835553
53.79611998593791 16.45292016186078
85.90097933620831 78.86145178512349
78.89373440653414 8.787337490650163
36.97728242431336 54.46425505253359
89.67030461582621 42.29573385271677
63.18938202111305 51.15876510709099
3.1879507392447 64.32624338898127
58.87269450866189 87.99896910328232
15.61684806837098 44.94791661111374
9.790731443948117 90.33207203111179
13.7830438503396 14.78440757158096
90.57659783235718 71.1264117781885
25.6498013822079 34.85245363939838
62.54380588448387 40.02001733088535
97.4242365719451 19.98228248067829
20.59637757728506 32.0589094247017
7.268545940643257 8.392398603466726
22.64395312868523 61.08387946237625
14.58911487417319 50.44775208985244
96.64348432848928 56.91162276226593
91.86571687944958 79.56893825306133
35.77735255140575 50.67519393856641
17.74277979289966 61.41049868865783
35.91067537309339 33.46063969656152
70.46905498769199 92.62120520190867
95.36511475707067 94.23798046997796
5.546076709688074 9.115888462525987
79.56454099736521 4.110576994469617
84.25774055437569 78.01208688708682
97.77812904947172 39.09772971366245
73.13743354373142 6.9310356769669
73.14050703551486 83.05047934060215
45.39230443749888 35.36592181943121
77.61998915763644 79.46378205711359
53.35733035186736 69.70690862381437
14.56666693836075 44.67275530623571
6.794042914686034 20.16655421786824
62.94661208155964 71.42494696322389
61.28028731373243 93.92921005225311
21.76322889043823 67.46318628880935
12.57669172143452 35.32750914337058
92.68097234803355 3.429506450464661
10.73194026599787 79.82181741240343
33.86149306358239 98.31297688845888
35.74828910590164 0.6703177221916123
29.19683070496146 13.27340457789117
76.95774925284941 77.81658261193854
70.48628720886143 8.809489016650788
99.96295976313087 80.95917851742554
46.60359612732351 31.78307949023108
56.3979477056768 74.2735822426484
95.19030704370641 40.5072043435663
47.18581932683318 32.73359097551876
54.32188711307648 44.35720087148928
43.23119955684096 28.54502977574532
37.57189231785513 87.48727242313888
24.49307436186666 66.76012629687474
15.04449149142417 77.85520613339655
48.38650862109633 96.0930450175286
96.51961403423961 63.19506888563943
79.93052445648065 60.44805549616263
48.91112661155657 89.48229476835655
77.59525722517253 41.23452237582911
18.98579950049552 74.97571541157474
36.63756571914831 97.94398452407066
58.68835437230758 15.59469907811217
21.31244162367922 14.99362202538171
56.69087261258578 6.238089758718754
38.85012120948686 1.230294862882086
65.604708278415 89.72504550419444
27.11762760513192 40.69844331683577
86.76259599947272 61.86548476043117
68.03154494621664 71.22861696104781
79.58227442218576 91.5184873893414
34.42938559084096 79.46799434956895
21.66249309596655 87.17958876091758
47.15840080000486 30.92741940812543
32.87100874190028 67.93584632260955
23.65551065267633 68.37949476096473
1.697090215786365 55.11666755460673
30.15668313746346 44.6631470266828
67.42674071962955 25.56865084872138
67.43270315728896 58.53571105845862
90.61924262573959 53.44834420931979
80.77641029857804 59.78964861965898
74.10326433445516 13.330347072777
4.553595049121437 60.24314076909199
35.2587399212848 44.56054440011854
46.92787632705276 21.51750829845679
85.82037285138563 48.28235096196777
26.38433175533923 17.29545001259462
36.4663525882168 7.827154781388653
0.2958927509218824 73.27637626856972
42.24182029583022 99.78418145115798
38.51937140124767 84.75320109290341
72.35797111510709 43.94963574844233
69.15787527423262 42.86665304716684
24.11848222299164 52.49099565914987
35.23611150857216 53.52265744998779
78.16800564803374 51.91898494808224
91.11141039073151 62.01103335588441
27.47969884872516 90.25458758594601
6.281907184744968 57.49281493106206
93.92531633733365 63.47031700182056
35.72710496340711 48.592104970455
5.532014112590836 90.61826294429447
50.46121999504222 96.92543588739368
47.08109486408935 77.46524305265962
47.65124835185435 67.65625922910355
3.172458140772809 17.09863439455797
3.088541859417581 36.12570946518196
13.53928429979095 63.05317789972388
51.51734355472106 40.88541595363164
16.3710479482971 4.810589071969964
37.10320865128219 31.68987010392127
5.629324365289698 73.57311387039564
41.48241705444877 36.52289474427205
91.18533344544402 93.25120637402406
70.82399844167965 95.25868495239034
29.04958446164344 39.34420524811316
49.20244543314553 5.378064449758091
12.21989121557776 54.68492472985536
19.49436859802743 87.00013258978431
62.8354741953967 88.15333558092757
67.75759363623534 59.44958068280286
94.25204642376198 55.07923899952013
71.49325039023486 59.91276444830596
87.18399477419511 38.03541216272398
74.81116052861367 94.26107557159862
70.5208894097568 80.68047931867999
32.66659508334789 92.41560639225183
41.63182653215195 67.17438205692847
58.55425886828615 88.98747727785697
16.86990290113754 96.15231048531992
3.957898091065689 84.55121607989216
14.34346922117838 78.93742252634215
3.361000861809685 66.18264039330852
79.53907144183718 20.86389393041213
82.4643256408463 67.90617637534065
7.664905722966844 50.05907195280092
52.72015559942081 73.540853437408
25.90321664422888 97.37445453720696
39.24101029311974 11.99541274664858
95.12994767961875 13.25342093500788
42.03609256504425 80.59333184301782
38.88122595129504 71.09271955951428
66.96285775332179 15.94785428204548
58.89676863270026 16.62973533718469
3.312777296111244 8.814264521667175
4.065998340312979 85.5656231817366
72.69689054295775 62.52217649593651
38.31380495119389 18.61460169096315
9.228734560315566 32.1605728243473
20.7592586022975 19.22113050592205
45.80314169580385 68.17799848698225
34.05191103803038 9.093439698858447
59.92866489317282 53.26348860052997
67.98753283446574 47.82804548416725
18.31597680469781 54.70218177098369
17.92315766238678 42.96738884993464
5.569990472902271 30.63820509775001
21.31900688191755 1.170049651029916
51.86163142100231 11.8986277575311
6.861540169921168 97.56799666377258
82.50644383505917 33.0161206636368
2.350824856200828 83.07985581228523
88.67134255485389 67.27060915767041
98.14380999267853 58.52396851808559
84.5391333277331 30.86379193372756
91.03096610955782 96.01821005527056
5.857305545039567 44.69725633563658
71.31351056642774 5.980495737503227
53.63495964855905 88.50164861007288
94.36208024941656 58.28466920092429
43.42077407661758 33.34121316282779
35.40571557032626 91.89119622835955
85.29945350257526 88.46731774243646
27.06619020774634 20.88490234184052
61.47900091601431 69.98030504481095
33.39865876328881 45.11764210118915
84.62307317547774 99.32510222062223
53.92310167589294 9.844990123070501
41.32698808510268 63.49224160384316
51.40069400738956 12.89076517838976
56.08697560644375 78.2037965788307
10.19505728996471 32.53549535562484
27.08275595602765 48.87989575463792
42.85659063897777 32.53414606337661
12.14704278956482 43.1926527977257
9.593751888101471 20.95029695203576
15.47490342425647 63.41955083192475
40.54687239211011 58.81646228584752
48.05899221609313 28.33213976182303
14.19219078252058 24.07484321845688
47.0090039336306 11.28119036763845
60.05596943615915 25.85519785313077
93.74584942298584 5.075065271487903
74.08122344783141 38.23420236963461
85.61362867152621 25.86983869135062
84.11704072865589 51.71968898288385
37.04229166249913 70.01480287101639
21.92489687001874 85.33181071877846
80.75146240178445 53.24981920376352
22.43812767770958 78.90267397970064
44.1554730800797 89.3175422511285
59.22360087735192 22.50746310442843
64.2532695710277 19.2551167668461
28.85347600581133 21.5263803847246
64.79645803149447 71.65391785003347
85.08951441308946 93.05418317877543
54.13818361745238 78.17398281614003
15.80826926655897 80.43763242741367
47.26941246027957 15.04196320485753
62.02373822164763 12.76328168043098
15.89360867837237 64.57443149709989
79.73484168846733 14.97888687042901
23.04034872683031 79.87707402416287
22.75305598784681 33.6393186944446
65.46533298973306 34.3051252594378
19.91031402462385 21.88857569800549
90.87146681596498 81.48375887591395
47.52744714581629 26.34678002002556
17.30870049963942 16.73137377817546
38.77172199526537 41.42221803327641
78.0937000897046 47.53887238884385
27.40627162474233 7.278721563780265
14.41856335201912 29.45357765211685
78.63861232084285 79.35999423101988
89.48961483021023 1.149634486379616
24.02603062956407 11.31549169719688
66.69703900858011 26.25030405528995
87.36127041219929 90.51774514469368
95.26093747439359 55.28802994161668
77.21195977961519 14.05317923738686
67.13074324881514 79.64705098217411
73.51190661325001 46.63245224464048
0.8137649497091582 92.54052441842545
39.56673412620949 34.41802727362025
4.450666289880141 52.99819097763704
3.947221457658046 62.3531454262288
39.88641763341716 1.391573029249075
87.90889353210174 40.04852869208406
68.90635818003619 50.67491601392211
18.33790408818597 41.07592549751593
92.72713336793245 8.944832619093809
45.00221532757868 68.96928009054676
8.265992454945046 32.29789977960294
75.00414701889962 43.12323604704189
81.62605640066528 36.78282631182441
5.71464488411142 24.20668070119305
74.8337470373457 24.09284502400659
47.0779879327383 3.373800551583594
74.518288728876 25.92288941795312
86.56256732002745 65.58393026723974
10.55740325343171 55.43806195007942
75.62057455722922 28.97624551663192
38.15499874571218 82.61692553637307
15.04893340005935 33.71986363732322
77.46726361325697 48.24800066723895
1.978757047261875 86.2988430614682
8.657552415222446 58.97979409428153
11.77614942272184 48.03375192428658
92.35578781032598 24.5290974953702
49.19288260856703 88.38905159717586
44.94155611104242 95.12568343547814
73.94251794132593 19.19907401743475
30.53987472520907 22.32857545888207
45.12350964354384 49.67353810536468
6.725280249422702 21.28949495181691
74.85157926772722 82.50774790907512
68.42809087796576 28.56837361407446
58.49306112259603 52.02627920592201
44.26147588133869 28.51313130238944
10.79929152580856 77.40620361257716
96.98592082815561 88.33935163641608
5.127434603028467 70.74591215524698
54.26146701870358 65.81340491176589
83.05026441632376 84.83871137055935
0.9172706538783789 74.31954876773491
72.69100753415292 23.7305343150151
19.03520843229477 11.9485491623429
11.16259693281424 70.36993325847148
65.01353507435437 6.193773557938639
29.53356198767205 82.46548930588941
47.21364403147442 34.5850712320077
19.68765827306952 55.83941158672965
69.32643824514199 39.44484456980511
44.77008697924935 96.26729510269062
33.67443478391952 18.52431391629692
32.34968728553486 53.04657762120893
58.31625865212524 89.97448827719884
94.89100141600791 5.347776401691906
89.99902421378839 31.29748065407566
61.88727439319603 99.78447090427881
10.17402605026732 42.75809651962341
84.99928470499785 57.27479548875823
11.3161739172053 56.27320126918661
80.26095461615354 62.52430098313666
39.79505270019785 98.45913172322055
72.43465741855384 55.32763735152345
65.29533352083898 49.26350584159165
29.79036414377314 50.13043618786617
90.93829246431135 4.73602850195857
92.95352752159694 46.69441408562132
89.42262627667178 33.97341572339377
29.40342453961224 40.29258490139703
30.02470267616595 26.87630877720785
56.99195018542389 20.91473032999535
4.66567475777293 16.41572018151003
21.03628631272465 89.85877140375941
66.48156073614896 72.24581007833892
33.4188373868551 32.45596947277264
76.16610439077323 77.09011061372981
19.58126728121091 97.89787297615565
46.99014543083852 28.09883825412985
58.23673134224473 62.53660405810204
97.8021321412995 56.76013657172783
82.9403408526104 45.76846439582518
47.09005135367977 98.46058149120839
28.22942450977016 66.94066612275267
32.8874781801292 13.76141401288122
62.60269557422689 15.81669014047359
9.090502275183535 14.7111436527919
39.02186141878943 54.73317730827327
78.93797515801636 42.7516758455636
54.3320707257689 30.54065163777469
16.15910658789116 24.0490158050201
23.16213105966388 91.82829265822282
97.28601339482924 67.09520471825635
55.87128290073245 93.38193224709435
86.305007482093 36.35562853028108
44.68583225977387 6.011682684002718
11.47791513368119 44.15310415146952
36.25641579290011 89.18746267375724
27.30542309458936 87.51535873102273
91.69078328820883 8.753507965687552
52.22760151242115 2.77534799682471
70.8877030106956 21.49414389755761
54.1926915386437 13.68579060336654
26.1409529149597 73.03136267246556
54.24733226843142 67.94707809915445
10.00479701727332 72.03182654647155
11.92910740115477 92.73851271018033
56.10459234725074 56.48111497868011
85.61670914311117 9.468474099234706
53.34737612594073 61.96586909536197
58.9835243566749 91.81792671984812
61.57643081770756 1.689769251564916
46.24445561576258 38.97936011516561
94.4655800065257 57.30031373313695
7.373373687825143 60.40794500345599
84.66162335843015 5.829761542008593
39.20830459997756 91.54162078103097
13.00043570070718 88.44858426939763
15.2908371234691 21.34484060708859
98.79893559533903 88.46006773940185
94.76344209420301 84.19551137365761
11.9866283631989 75.90396409480051
73.91225468478451 57.89163046763706
98.01226157824247 81.78834437442634
8.056669432897433 14.61515534444223
70.73936582682693 47.35653990837336
29.23086223823465 89.42265945686411
24.40415489875822 13.98618805223591
4.539262707819022 91.25102777190995
52.64680960178176 23.27849737498569
41.40498651739176 43.1192445288102
50.86881045782945 36.31765350080373
99.87378715681483 33.86075897336795
12.16060602453793 34.34849567794343
97.64742303087996 83.8807714750895
18.39624236136741 86.89381487093324
48.88723647339106 35.6334584569901
23.06213894983056 27.67699794494059
52.16195590896158 74.55855089043979
21.48117441406829 0.1134059918234227
67.56031713669969 4.009127319480035
62.05339426743208 25.00042144335326
75.25489471606375 16.50166569111495
44.99427843470956 89.64257092595484
25.75438448994932 60.98929404553041
67.45115056348604 70.30571554653642
46.69448281324642 95.59227334578689
9.372531474290433 12.74390010273288
84.46052782007092 31.94428570307617
98.79091917420001 49.97863419748233
71.03446706618001 41.5649944907473
39.683969643958 95.50492341525491
2.5671379935842 99.77351588197621
15.67040706462234 40.02445528699281
32.31157303508493 3.261147602753275
77.94308745175336 12.47511582198239
66.34089132603546 86.00634040892108
70.78305550679072 72.1410521699727
39.58280487543918 27.46868416911998
23.60640773623126 99.57672688354204
15.21206432308173 57.01470161383292
89.96493253659659 4.35830753914149
50.22612828369894 42.14133170532049
11.44838450639494 2.250759509543976
31.49786275308633 3.955224291100871
93.38607296287516 7.996299122295774
62.4995102368488 43.11274525048072
42.04627634451452 76.85167245643134
26.73243975209652 43.69368956572379
52.08142562719132 53.95440587528203
87.95338652586193 6.591278026227275
15.73152223780984 71.01227019042106
58.46311024989753 86.19154954713164
15.253081828111 78.84524210806651
13.18489845274087 42.7155795283574
62.47938883933446 86.31046124989793
57.42353813277344 94.47496233077075
68.77446465554883 55.99811882100907
61.50917744765926 42.52186452592679
27.31112496684815 9.324182308195015
88.5862378766293 42.08288056649452
30.34772354181716 84.54857356611693
22.67519156591152 62.91423432199254
40.73764564906969 40.35324742216665
34.73193056510891 6.322971507615292
42.40039215561988 47.89164965512333
40.42283911234912 43.61055081579034
54.68039510644171 88.65925295773044
69.39319856062035 90.74004066886832
69.02292173901141 32.5260067855443
53.67231008163256 46.09306362985119
12.87717490373594 53.89390032900101
96.75867482174874 83.18974383222182
30.85767353965532 0.5372205254207085
79.87016918380573 43.39194540868902
86.96302884120654 15.13902719827082
56.25231293803614 96.22991905569896
37.62006220000391 95.18169028542869
18.12804264155604 26.16386508550247
5.005864759569848 76.39945790019304
30.92150394229937 17.71031578703683
86.61889935085024 50.51059427730556
26.07145406609778 49.22112877307369
34.85160030125263 24.10676948399576
77.66656812163481 11.41378236885638
15.13626985074975 76.62746770938359
81.23007916831349 1.814695609246546
42.94182074239836 96.97834663063254
10.38166492178227 7.678330769886993
41.59093833293954 59.10567189691547
78.22158076134647 16.33526500978474
84.73107377844812 50.85152810328823
41.64030400358462 40.93724766546428
68.19926537703113 76.71450550036693
75.10076188657692 22.25773498887079
14.2998296517184 72.58692149122734
72.01042107447356 12.41068259583933
40.287985783195 12.11237599749968
17.95899978931421 38.26876427627664
89.12508055410109 78.78555883875845
67.26531068257329 28.83743677639433
15.96946427094867 93.42401628760423
21.87215580021391 68.52712031625556
15.91843829634535 12.97928918418693
75.46248109355143 14.59794092849973
24.68328575576048 34.40235323440584
34.75089398590067 77.53361188766489
56.33783246862028 27.76068600811361
49.71114618695061 47.82297946288991
66.17679984583302 57.42264110785969
24.23889021665638 76.34555534957879
52.61085094050844 75.48248625532186
7.85159407716082 5.630326227483268
64.24958386158364 79.10857213098924
21.69532524884997 65.44786370839607
13.46046841011036 25.93656987451356
99.25490141237528 11.07978280187773
24.19578738040635 91.93228188577727
11.23394010648859 94.84726300873902
35.49252141962013 28.73105831217157
48.54402867604909 62.5077874107587
87.99419780961679 37.37749787684376
80.67290389215883 93.39350280414131
16.86507376033536 53.54405378789065
48.20884647355919 13.10193649448789
25.76796094811618 85.24497992219767
73.99969189477483 72.06967972446502
95.77176930829538 84.71509176978772
27.99974186940898 99.74079335545088
81.62529272576458 89.64954039553211
68.77665133434357 89.90943586796195
39.56139502270717 53.87326615542951
67.93585862681417 81.77362323470857
22.62293589399198 77.10865626583127
59.55744762243689 9.98910547271489
25.18748070529139 28.49496943628881
94.84833556074697 42.72181428689603
13.68403881587322 67.84247284458313
64.65847390372043 97.10834205746917
19.37381783520685 50.0036449867756
7.391762711930804 28.32254276359139
29.33471527687836 2.200249166988172
99.44970025212412 71.20874810064578
78.01821539559441 46.53721538093814
65.95527237961478 37.40660710315153
19.32176934606584 33.95645679047187
7.040634412445701 98.6250102465697
15.23428067910929 46.77963051444004
3.558108852149948 90.78778445473058
15.18269017547074 23.52937424888694
71.963373546412 53.21016303652591
79.84323390107807 46.58970218198463
8.322823540015987 83.33617607648787
72.34592692842864 78.86996500599994
87.51152056206762 39.01883885346415
98.88138889186241 92.61583423362173
8.746487060403355 36.25902554873147
92.95062082908049 15.82549384154853
92.61193232910381 39.05535223709156
65.29184200527745 94.50453567449057
82.1944557210423 57.28581990766904
9.945678476974342 16.66637800389067
21.27214624641374 54.2216211801074
80.59284000701562 20.93937847075848
88.11053672965991 18.3775377118831
44.05943607613045 63.22291249242202
95.48921010802897 20.95104168505189
24.49079897714601 83.704763492686
62.52250956195401 44.17888837012689
83.66403978540731 1.045696788597044
59.13359414609172 17.68113134706249
86.31308364455208 3.057601186512743
54.63804570964759 52.21440450980609
88.89824702912324 2.865201375290582
35.60896811735939 90.03375455742447
28.89002647810651 83.22988030721602
42.93763845532209 46.46923789677525
29.77049399002809 74.4309517624221
88.93776516377946 43.0872506800312
66.37772071095984 74.11865445082948
49.13216285717984 86.55267122698572
22.51572202911269 13.58059502360352
89.59099937880423 55.36982382110969
66.46946691060114 99.31597035983999
34.63724733547395 64.24441988848504
19.88218066992332 43.4432909435769
17.81925171059866 32.78578539937429
12.64498761584159 87.35116899452532
77.32034468776021 49.92760334366073
57.43102554074866 0.7207824989651571
61.63935808742386 58.02910276733505
47.60692893500464 51.97987597360071
32.89414518523451 59.56162622360296
41.75013061095284 39.83185788044425
68.66131656468686 6.649843646186244
33.29372392685044 25.09719758309726
81.19882226177744 56.98929300414638
24.56126881657027 19.38884773188927
3.253383197261335 50.64116213462882
16.16053301564217 60.15051168813184
64.4914075497919 82.28345269732317
74.56878163481383 18.34450249850634
65.15446014734788 57.23758656307341
82.61038552222664 59.44762693154115
1.593585708516223 98.41283851950854
30.64764138006084 24.16788713937407
18.55057143858086 36.16980367158488
76.20980874490236 68.32306796431968
24.27504512465307 29.12311785566869
88.83440606755349 70.36493490630622
62.26317252006276 32.06920270987555
92.08262293930397 96.28475341633926
14.7438813887554 87.69212255094607
32.78522535529914 29.86104341871488
26.38178585226668 61.83571349073344
54.09717144571513 20.95913848726168
43.07595976429007 39.61092702286411
91.68783160079656 88.72864101638913
86.53966303398069 26.46722072220723
87.45334975669894 94.31477089320843
93.45360427655528 67.24668499952151
52.66665938238864 95.07182432485386
77.94710916164243 43.36186899482708
44.00963849168201 95.5695798958441
9.41204171271229 1.5016926586893
2.532018939072683 42.55508560036622
62.87357991596853 52.89583409201983
46.65386712169042 33.61884302973235
3.548809176772203 33.32567737719219
16.2424649717049 65.40832454980387
36.00710453786306 68.02424065012363
80.34879691026001 16.03018956296018
14.16226277606023 43.60691860227727
73.95096126332921 2.034023957545199
71.78071897145661 95.6480059616248
90.66580954920421 22.30348680122066
73.69144177505342 96.65983879346217
67.48420276850817 74.01380160790083
2.375511237946438 57.94008562819121
17.2934158153695 4.320349512692606
24.36516338309458 39.14238915122687
38.14913781926432 70.15539130851168
33.06767152304413 46.79483463559326
56.45809308733855 28.77113349629959
60.15293654721501 13.15341039656619
71.96408857249541 98.93248732663209
71.70032243496657 48.93046197887703
88.82832408898527 12.08424958215836
11.56352643389259 13.01299484425788
27.90079166892546 41.32297985574746
47.01084869343607 73.49568197581287
30.72560538275432 26.04699948321387
5.863312869524713 80.19098181468691
39.71003923586053 38.74775615598054
25.65550473006939 3.775611953107392
0.5472993344695002 70.63345593113989
94.83830910880516 54.19706142821214
14.10225730743635 91.27266735469331
51.49459562309971 57.01424209886596
72.61358795859137 92.46235206771497
46.03499165754661 4.754868034108386
67.65538365040867 9.243290364982993
83.09774821844809 42.42526123094055
90.4273744761518 84.29612166299914
75.80989112905799 94.25940489520653
70.13033243719877 77.01537813562146
84.83199458254417 40.19544590533188
53.49012480502896 12.75713862494688
81.64602511217799 21.02643947386404
8.697870483967321 87.28665302915367
47.11903188577595 42.96464764653533
6.531470449527171 30.99135654511558
20.06702268983731 83.38123261984552
17.98419246728225 82.88669850953377
49.09360862084636 2.573829363187061
31.59266509387666 79.86795385529136
12.5291432007831 41.02539479689302
98.24731818785831 45.00750966372699
83.40148685889683 92.56347013615066
39.70207898256412 87.79779692417726
18.85556849061093 12.99347910322684
74.54357989803194 72.96608691875949
9.74202989424929 13.76210156190671
50.79321578131376 44.04685513890526
92.66810352532588 55.38030428376575
17.66714009860322 51.05728809797272
54.85336264000667 82.90102475750275
53.46833507496634 22.61988797919659
29.74139139231506 51.29497060300217
46.7004494880396 0.5276248152673915
30.70148028826955 85.6023227165836
14.44928118657969 10.5846939447841
43.19484148521413 69.48181999478946
85.22453290515563 86.58792984871469
49.52861854075524 16.80770072788756
87.60649151316359 73.30728326382619
87.7583525617122 7.745741041902253
32.81109040313103 48.81416174086166
11.21970582267434 80.71784910365625
79.6464605898046 93.41629469941041
50.48734296649999 91.05101674476992
32.99953809035073 88.77249778531474
9.401087267701676 91.24706166301426
39.67105016153012 21.4902142460128
70.85876069375381 15.79140028961069
10.22604600796319 4.716400004687648
66.30215270805469 12.94514514966135
62.14658706149493 95.8915844288279
9.071794177572393 8.968237854180048
60.79242860185322 78.17519273759336
8.915366565248277 25.07695454800875
33.04666725235504 81.16958464186686
83.73729466944317 55.74417413213357
58.72391926453152 1.982219571811432
53.93617628472924 11.75259793688764
36.52224547478917 44.69669552427005
63.23087428634296 70.3812766713225
6.775487089193221 7.417549375334413
39.05287197307521 73.33525968272272
8.900541596693005 57.86606638439517
64.64520607041501 86.87671384004184
13.90509871555926 81.79654282405831
5.978479543336418 78.33644096521178
56.93876963019031 10.02959169907166
25.3261960090019 30.65932788118624
40.67441900113425 85.08655697452285
72.05697052956013 91.54860896486073
41.50363531457459 38.66459403850771
71.28381635331704 35.8359757167007
68.66173757003297 75.75699036273222
39.24622512457331 20.51748461734989
65.57384671836654 99.12966399978863
79.21905473295283 30.52720226026367
45.55794198100357 33.50945052743108
59.96417226080812 50.48834171861369
19.92850257222014 34.80651122237783
96.87635861881229 5.783409541042389
76.52032875023394 97.04246797004514
69.55829701061465 7.187596957786415
55.64837884455424 79.14071437231108
55.18481270025951 80.08026889142677
41.7859766418819 61.68035814572087
74.67003128281445 31.69139898594254
94.08244145542231 81.38439244306794
42.6487723164846 40.53209187664232
63.84194390551802 87.59679292740975
37.2182010862803 9.885863932943904
63.38869876445939 38.37940164633707
98.04645553350097 4.342495966765372
83.040809072614 23.99824617806323
74.77445085176639 99.29831996750897
57.14916417560565 68.61895660522137
73.69707926039906 15.19071472921461
52.81287886179975 53.00773578640431
24.77135209740323 2.006572179261149
44.59083925420246 87.57435439837306
61.55491706587825 92.07738751458115
92.80428578098508 4.570634630644121
43.73419970172542 27.51569158400902
42.81957257055453 61.88786625511388
87.67500048177274 57.30976047394694
45.88672925377384 99.83474958509503
56.08503551518815 66.84077601759883
79.53651304042948 58.34547038315787
20.00585085591375 42.48683441146259
84.63820529936903 68.21785447097125
46.87917539305931 49.92788177977656
20.12427429918881 59.84174606091457
11.73421320026063 36.26792660669737
42.39226748697342 63.71050047146034
80.21805185412758 74.65416036340864
61.75111361446641 82.63869091916584
96.14644341474924 93.45852366564256
2.051680916051748 20.69287550762835
38.28375604491397 9.97480040700127
84.85950126659731 3.905933755503706
10.15404292874512 85.63698308181361
67.83577439723392 93.92078878092408
93.71707991926803 9.10548201975924
57.01424298294646 34.64455895307691
88.63392196274329 79.73460332792204
88.30710904223194 29.81712556220815
67.97981548128061 50.04354315404004
66.9395402613499 94.54621335949059
74.39460509892778 33.5442164132425
56.10546490334023 62.41838115321139
59.02147841380354 58.77172050767881
37.19781480853552 75.44111949557761
35.87214214969079 38.81856642865607
59.33180559035605 13.857292800551
78.01036666700055 27.46851899810976
1.728158678248356 28.44668020903761
51.98954599329242 60.19889550675662
34.48773641274029 65.18860876084443
88.28639474869743 49.68020716454109
29.55671754807916 24.25886301247341
47.42332548816114 96.3636682406075
86.59960193226813 9.158353428597721
34.06831813221831 10.0958477809381
79.1041939240599 27.55122204328924
47.30314274748084 59.79040088988135
99.49953153813287 16.81783848566621
4.558301278475586 93.41126745699073
35.36915949003109 62.57617366536419
19.6776886915343 81.59228866160825
15.77382992425902 13.99551434679015
2.952502385546282 22.3252957657736
53.78149518438376 18.38981837320319
8.739679892425146 54.13046901404619
78.58134181645971 2.445636886562954
33.66512843928686 5.91723514885298
1.669938800354513 0.4748052631912302
81.2618337384489 7.237445668887572
90.69446683529854 2.622796015809186
77.02953953456141 60.305750830836
94.55152683969757 80.46113799299205
85.74349375172187 8.451860339440454
29.1019896809563 77.76015570572311
4.243673857766486 41.20592861230801
93.54585671617764 47.6372260623181
34.97080211643386 29.67062627180823
34.16590518496543 54.05240986740463
32.76241841839643 38.07975145446083
9.214140448278449 0.4340153755815636
50.79867014922978 47.9678277728711
69.30104133982543 58.03904579616594
69.5868817190464 59.05650359366491
1.722058208194309 38.5188326020765
71.81542233970917 63.00214726600949
57.33370400611013 28.36504817528574
39.42860122583112 66.64689914478856
20.510081080115 14.30827626010711
60.96203931103892 12.45266943314602
23.38912924305309 56.1695180714154
89.0127353959907 31.35801552308461
43.20456279750336 50.60622035092354
29.33447597457314 73.4785327759118
60.47868448424388 48.69886553556072
59.27034418914722 62.52365758163868
99.03218677533961 3.916436958035677
31.71320961655012 41.73596991676375
41.18594350422148 29.04380300572327
25.27383196015439 67.62274788837955
68.22466559195031 99.21806196499726
74.86171993462875 1.453725787127544
2.595891071182973 14.38432887918322
87.32856548906267 31.44989493709422
28.80204735501572 88.50519399443584
94.06512958399806 85.18878927689542
67.01356705247267 74.98215963852329
39.12593332421384 99.32375533890648
45.50643326068312 75.04807789689569
1.800991168215079 70.68508600299992
25.16882186728448 40.72240946515446
78.42254636147685 89.63425306162611
50.29336100758135 98.80156132040051
13.3757420656409 86.50571500713416
71.33389668617642 78.83142568095951
10.85251588003672 33.32970306250796
49.49307737564445 66.42754518785199
18.3523898601971 69.97632548470384
43.75057666321883 23.6013380091482
75.86872185096368 4.11369683753173
34.99371967977045 11.77258299822229
87.99383149497451 17.25615853738913
4.898416037521916 78.2817971073828
96.53707525006465 78.41089450195379
49.64842389951428 6.363344265666513
6.647848995883752 43.9768799810532
33.79264896835627 6.941858597164787
67.97432241847083 94.94048493307213
63.11302630967705 30.39038584685376
49.95590138516782 24.23728861338463
53.2868836722674 30.34428984381265
96.9457773661921 49.34493272489326
96.93606817434113 38.25825083074262
58.99496110129208 71.23182601692193
26.43153496916732 24.89443303533815
59.49236718011318 86.03823066752703
63.49979041125103 40.52319717224117
58.22248190996107 76.83955972026959
11.58826001719496 20.06833399680934
60.8040145690748 81.0532018372302
24.48304229446142 22.195279996598
34.8951686802635 95.68118959211415
73.04196536688148 42.19190871181159
2.512300663016757 30.99794585785832
2.298761084300148 36.78773237528585
46.74615308407078 40.16068629187671
21.80551060054616 35.19379829018684
72.61013185765177 20.86719658913201
23.94845318682184 96.78589755589267
56.76973963640749 88.4843023020763
22.75920677545017 24.52068699145538
35.52241349384452 12.70538714140625
81.92879881342951 9.380616962226403
14.17874221983783 56.7922524658422
84.05285613843952 46.02436443230154
46.31786568898692 16.90496780778386
34.0216707288197 31.47827614095693
5.748067321507828 7.33679580000863
36.54236091144754 5.855076777252497
54.78574240384881 36.26488079812321
43.77621353616221 29.44228690036258
89.35489877808511 51.53797764615268
43.70155195083866 1.611420046865472
16.25913557722047 26.22114858827045
11.15704404505489 38.46095935062581
8.33353551042738 89.15695153459053
23.06787786682245 70.03064116026424
51.80109856065938 1.778735191774662
9.730184532725616 87.47512778523853
97.34551657685218 48.32396828085956
86.12306705805393 69.4213121294186
21.26294991338435 44.87100639455829
47.83572834111462 89.69555291265389
29.09780530905975 18.67797645136817
66.14994123653007 82.2274503846445
0.7626512994201267 25.78325906490981
42.20799574153002 77.86121013535102
29.4664093275187 28.50004156183325
11.40042687015428 37.37351804060778
20.65060908037302 35.58529878956771
38.4065186063918 27.73230092049468
32.1940312124859 23.19744324440797
28.33581224886439 7.776873416258202
14.94617689211932 66.50886553964565
0.02511329954864777 13.11929342799872
51.86466521242481 31.61912778946282
0.6237481337909914 6.139482844681915
87.12682738859822 19.99577636963447
88.12113438545605 89.86988922896062
68.43382186727453 3.404514868089068
64.96091674609433 75.37040793866426
16.75714291569496 71.336753383347
95.17394856710625 81.42738035323363
0.6684993936533397 65.6228565180762
9.457246893367081 94.20350347368321
55.95659156781778 82.79412213244638
6.55738477318307 37.01817255680961
6.560206065719211 38.0933919805213
27.17085104281475 67.14857573762438
55.71667520380954 14.56178280664456
87.37445164937881 29.2409440720466
36.05730932442086 27.79832901860628
99.58912271478555 63.05115936670535
83.85156488691779 3.845152686196438
54.60695533845697 4.237797292288271
27.22661188282986 6.260234087714058
88.27771139182555 41.0785580662528
28.00514724435028 56.80424200120365
19.49995121718625 14.73565523729534
3.195194568873466 82.71433497513395
86.18116077980781 62.75431259025326
69.56927825484574 9.397529971003676
49.34540122613355 75.10740601151011
11.0378876536652 54.50932694231504
81.56728333756612 34.66609547794499
55.32671928265248 81.92814283836368
22.92332781371024 16.3922352873584
91.5572740906547 22.88053927643637
17.23005243504669 19.09542618873294
51.05862018958113 59.85875305754804
37.74560434061597 90.35881002583572
97.64121874664809 14.60816575304852
81.12342021846338 13.24928409572875
9.658068635604716 2.558618525715989
33.74760921219001 46.10382582419653
63.22993460816697 32.54858950140844
25.44712924037141 63.81127836341279
15.5941179300482 2.004235743787208
79.88758660618826 66.43881299272076
89.21923958824146 80.63634814770096
40.54058408330525 37.09560917897293
62.49532939716978 14.82285100182292
79.99686531482506 55.69144088312164
97.99907101088357 97.1637878008715
39.14907757466943 63.07454780274119
97.47111189867417 74.54942420204721
92.14144915294268 70.02262775903753
64.70018929436984 67.86939087119728
12.55560050777107 30.65642090959559
80.66331195243306 47.26908710534961
12.47272251838967 47.21368057459031
29.80535134719838 42.60030394814144
6.650454332520924 86.92019247624553
48.28355658706519 30.94119457388697
92.64925910895472 14.7001729134071
91.3204661922446 45.85324905885032
63.54999169278067 60.3693898938352
89.63583529153851 94.7850184697915
77.73875702935352 42.37708830808646
1.281903269453881 41.19659653263152
29.03130406505764 96.77878406470755
37.79382800008938 38.73561026204899
60.74678071103574 16.2429616800738
22.21513450008339 31.12479125782459
35.98774514691868 25.98361654765899
9.163881711848735 17.33464378872727
51.94834833034999 89.23015680505598
96.35799142447317 98.73521990711005
23.33293240545254 86.42417727960849
73.71868789416256 76.02341592332479
25.01284836787859 75.62534494931889
43.38553616322758 42.30408790553118
27.83482004512749 4.546552221445914
56.74372947547354 52.60162731224024
25.48406741088933 13.70561179275565
75.16101975748356 54.41917774924033
52.12449105128396 96.02541979554623
81.38415040840754 16.15365698255408
68.6992783274161 31.47588335101974
29.33205300285412 95.88138965008461
14.74252985902222 67.54022282525064
58.04606455131005 29.96393555192664
84.65054077668397 28.61902830932167
82.84262774985626 71.67140694809672
78.31245947005762 55.72974337829143
93.0474272923868 74.6953364699407
2.298724328936468 46.33376050891876
89.66657133725546 67.60190633442838
4.535948982407009 0.5186282943476134
25.74181844493951 43.49920550155177
39.03892993289977 78.17529341782169
75.60880468538589 75.46307451648505
53.41494055882039 90.36645691077906
50.47499046067592 63.69935962035629
13.70605922681825 58.61064274355485
65.97457554164828 75.14634699721736
96.79874260767679 62.31189699936062
45.62520733948227 87.81404307890517
11.83640108993441 16.9023684113483
68.28164181610771 27.55683267179262
62.70589758033521 35.22226796740758
9.207199103876718 76.6092056876381
6.907426112025825 5.587300516163521
35.20260000651446 93.78200349711994
54.7197904511299 85.82398107953424
1.208903215049009 19.0612867215662
19.9634502658447 75.54318898034084
5.555145279635788 11.87147139584948
80.99995428088452 27.88662734529325
34.02220167787799 33.35288421251208
75.72361852838745 99.78846785231723
33.17591672525701 96.23644688859082
43.49884243183562 10.50731231270287
49.62961573004546 27.0088018675894
0.6403955559095301 60.07342688266428
83.7022336084672 50.71996153472683
41.85636629386517 32.66278259794422
2.917446600229539 25.53233769864273
10.62297012650598 63.16810104138621
72.81875208834987 52.57991607560562
99.76626862115891 87.98277621900735
93.39429279892252 51.71614552374636
26.65079404524057 48.09931720358841
78.52693451371856 40.77466070093924
79.08497874153362 74.7054247268014
81.49316451932491 41.02489394677421
43.15604979910201 99.88885027090163
23.63501802290783 24.04014666328757
90.33864249443408 26.5961667888985
71.35546564138652 43.53964089889327
37.09733968616259 91.21096064661546
82.89107311955601 60.52994648097533
95.8184124987969 12.40511201634931
69.85971134347061 61.28710386550475
16.95509577732444 76.73875250484689
32.47000903100393 16.68979857268205
70.25996064372409 69.34132653644973
70.29055148774754 3.29807537779986
48.34461067795706 14.98145437413778
40.94716866253096 80.36263605860685
64.77114983361788 36.01539457952636
19.31387387150101 15.82667011042264
72.85401913098008 11.86559194781188
6.979515140968747 14.56695056300155
73.68982473959898 65.32649296093805
1.09008362738647 44.99232564738691
89.93307742338064 70.23782004209731
3.65554761883122 81.83950402831354
7.687648487509965 10.07758629406532
1.19729174073987 4.246735910741259
8.078102324995729 27.51901784643139
19.00215735973442 56.71716609000089
69.55035773826015 55.21799138577752
83.36679458919843 58.67687649552253
42.85751953218781 1.957186069738664
26.01001048002995 51.41898308518656
82.99470731662059 99.45968204385484
88.61580260245918 98.30435609835759
73.50862860875961 28.6142262587173
65.66949739440491 59.53232171143307
67.37933273030038 27.82263990142842
69.45706560019256 92.58171303391414
89.06727636224343 45.9569795963077
57.07652588940103 82.66254761428205
80.85990621266026 6.096861468970668
55.77029139252381 95.26738378944697
11.56260923913077 25.78734639079291
90.98933669033464 74.85988566343936
66.72944286717654 8.609428275265358
50.12764155178566 93.96050645095949
2.852159356043077 62.54728531516022
42.66649045163325 67.44441514021942
48.8752759130125 92.24586313777924
80.86153415094593 17.0799863005458
85.50889988178285 54.53226074076515
83.90990064165447 97.72556848358251
70.3200950660884 28.02010399130119
66.76945102017882 36.70792686578491
61.05155528861349 25.42817700847448
28.46440204444083 33.04924416632744
7.690200851794724 96.90094837709097
7.40467178160259 65.29205058733103
31.02361357697341 75.85970649363011
40.4557278079225 48.95884182890461
83.96312598621262 12.83225657312324
67.29569415801127 98.72437686422137
53.62548901579596 85.72574341495663
2.567988216545301 6.819348867816333
14.97461526884448 79.87264075084867
66.99209477389148 81.49852578298774
7.948426187292487 9.155180692723031
33.20824960046901 60.57379944189571
62.74931810212549 20.80488834577491
86.86182186884845 23.23422606484715
3.974343024650823 5.320817718324427
33.22787009366208 44.03897395321527
77.84333650092479 69.18318187792957
49.10055052419793 46.00660169337318
44.99163124305739 56.9020734760154
18.75032786971509 91.70443285058171
99.66271148191224 4.618133624611581
2.052782687188456 97.49489273605603
8.234040452329479 33.36863263362046
59.15410610031942 25.35605749900303
20.06903046198935 5.838002154560775
9.931281325702031 82.45106244545583
40.32776464058649 46.8615381854567
41.3815001397215 84.24414271946733
64.28964742035244 65.08509474419465
24.86738989677387 36.56742518640795
91.12634454275775 6.783212830342062
15.90372909657537 59.03733101266885
28.11311252915276 62.48235675684393
33.92020847927799 8.015632155419322
8.16816258071038 76.57771643769206
17.0515245407397 65.97980876138458
73.28961584080704 9.105482083763404
6.537565560329384 95.47562878695851
87.2040573552754 32.50095494930117
98.71316228996481 90.56888060349497
85.39399283178105 70.14560391231392
60.8976961053468 67.18647848020072
12.92471322387074 61.4104136874842
6.804231991918401 69.877657449859
53.38936347585825 10.79479678669894
3.59604448620328 63.35090886823548
2.236234583788697 17.4693090302406
69.92717674565752 26.99807336673939
51.4080472985961 69.71282089949759
66.71521064685886 17.80072889839771
17.2704923315944 33.69629843145484
7.445550693981426 43.21926167505058
9.804211105116945 96.0815568006747
22.52878141287573 99.60157223003324
74.30984019280557 20.244832740359
4.920634037892532 12.70995858543615
69.55923401216391 8.291690520958497
25.18001031370187 55.17180815964787
45.68696904855224 82.07589293410358
63.68123954609284 11.21137025482217
62.09067419418428 23.93361919731686
76.61731577085951 64.24585795412632
66.39085144466316 58.50090723999995
50.72880248241113 40.09937546805864
37.9828994364432 88.4945153019997
76.07593288430823 19.45994344534128
76.0775347525086 44.64190151400576
33.06969091828882 62.71313008835045
91.41502443153543 66.35992388119314
46.93472166732803 19.72314742985451
93.31096706235992 66.20727813631112
4.473581167956445 25.99580737017343
5.518879715998477 53.31832356400659
75.67454493041936 98.70069456210666
53.60944324221786 28.49260013072958
29.18446484343242 76.60230590962098
96.51522376144187 42.94887248762441
37.07997648503393 25.96860002646782
30.66053245492635 57.60758275008855
38.59259694371846 16.75205472196771
83.04848620582804 15.43346989546201
70.77521305109708 81.60499291875779
22.02960051144689 69.59607803017923
70.6684428499606 44.20186632364146
19.72942674739963 58.81696342865869
37.52063698800028 25.01512970675153
95.16030574339263 60.88465067750691
29.88861230614041 38.53277699895747
87.98534375012134 33.08395961699638
48.76448031835978 69.13079371525798
46.00531065132523 85.93068267894935
79.87353042996772 86.84266496855264
5.151692986228095 40.54360441211897
60.37495800865606 14.18203904953375
14.44539457013876 25.2488317620014
2.953696243837574 44.63074811251562
17.2256065086436 49.062018450373
21.71443233470748 21.8409637984139
86.71859905413608 97.83188140273603
61.03623507472584 87.4865761708095
70.23184364949174 71.20938147344832
28.31468804702702 47.09527605327379
40.84237380611952 59.81784712381301
48.35765999680996 55.03909519589771
15.59602261473727 84.24003370100843
27.37824141115591 31.6160794344017
24.24763749371708 62.09620939777579
48.76449003388196 72.93119706741703
49.26000632324013 60.30992225691414
6.12542616192682 35.20016509596242
6.233132114596562 70.78242790112613
22.40181558576946 98.47627061853839
6.188591177968631 72.65342921526195
97.31432024830262 94.91733973063484
5.465834379208258 93.91361336847164
24.64116941800577 95.92548206608971
20.97575706745225 5.36233379127436
62.50165471795592 27.83264116680083
32.39957367378469 14.76737730667962
29.82665294587502 0.4280917938038
85.12601972634373 49.06356870106452
31.32214953402751 96.63533122985557
3.005506977733373 85.92448080464337
68.52131504457805 58.73532149624218
71.15647148434445 32.95921568934617
76.81300175697083 21.5637284973598
6.759807755712234 29.13374988413871
10.7981219349225 84.1597311390118
94.96973989502358 85.21978095989357
81.04645851959843 21.92385702227656
97.77616761603085 47.2861325268634
94.57032229293591 91.14703190918875
71.91075634525652 97.85425228816284
8.83027623936524 73.76748234720075
72.30944618089126 22.71722095750296
79.68089327714752 79.33016451202836
33.77669806682407 71.7781341245803
91.07070023620308 31.37204145648903
20.73879477293284 72.93793258493285
48.81674962367315 79.76749554686606
27.73849097216169 43.39392282702752
60.77668227239297 38.7561801252324
27.58840831778817 13.12968099601544
8.647240351246472 56.00630955058124
48.58891065475568 63.63888031695465
52.34942986621444 63.61953375757275
46.30207922283559 59.39566879438702
15.14698988953976 65.46664773901772
35.57100146954858 94.82925975411088
18.32423294004947 47.50235574925043
87.2933802493359 35.85695380829271
41.8138503572046 6.529802679880276
69.41332467023409 3.879662516940915
47.0453526054295 50.93281083548017
62.1641905688622 29.85230336453039
95.34705078086303 86.98775727509228
10.6369141930528 69.19110155274471
53.7951643326403 82.8971013888272
62.38618334400799 46.37459289744594
65.21488807695235 29.51067283988434
4.812453294104314 44.32798869290316
75.55774162082 96.50145496843427
57.83854296401289 43.78441365244398
94.77658711885532 12.21779821518049
93.13485852731863 28.39833593842207
38.06647711537573 62.75341724253476
61.29267405685153 66.19748966025125
74.00965057914843 4.178894982199456
82.63923258759974 31.96828298032309
22.0410823136779 57.38729512025451
15.01279988027716 90.76079147651001
6.069570105801064 56.38623651376777
57.5151092922516 24.08301658463422
31.78567605851131 6.15155374556592
42.755274826218 79.83125505657247
93.94961995565366 44.73135507985337
10.05223047753702 48.6373220328388
79.34072775043552 84.08974154418893
49.49652817625034 10.16258093257672
76.34884514025849 93.31674597051173
21.32121685479504 97.02273937055722
74.49319634824541 87.20572975115446
91.10250850897394 99.83994187926912
48.13845565095075 80.58659293185258
7.163829188400991 46.07002028096888
85.77293688200002 75.58807605787865
38.01415924576223 54.52450064351947
69.34539607390437 33.56985777091115
61.00994957928011 56.18816258760734
16.94624881561612 31.04094096010071
87.94573299061886 11.59980165349883
77.8212003424661 83.19890658601153
55.08406414206489 66.47481257628719
19.52609103150228 71.45660030916675
7.189231062802746 74.61142589212282
68.57730879355238 34.35582635593236
76.03870713873972 59.8775313807752
65.74850606377763 78.01345837786585
12.82002719865908 51.09898062929827
10.74090021870312 68.06668523939798
40.84498996641074 30.08571700074121
91.82968766006061 52.34384154847746
1.300532127493912 71.52760612041476
58.14793533625815 53.87259590323255
22.42653277226791 55.61562523712573
23.24179379703202 71.10039124830955
0.7332895450492634 33.20711406786635
40.36716038856819 86.94297776934752
24.70171329421555 16.7014103742449
34.493380934365 5.278453705486163
55.80022282629782 80.97257967265016
47.60325898468012 61.98900130026263
94.91236399670194 16.08994536126744
36.23993980609121 4.769452919250818
97.45468029303173 75.70547855949546
96.51011484236145 80.49064781178745
50.16872242303418 95.93223829298587
60.1167086653398 38.00729105731379
25.10482136581989 0.9295604040277314
47.71847005073981 31.84040007553978
71.83066964828438 81.75987470395837
50.9326705867934 89.04604026083831
88.20847290444195 10.55430652580257
41.82759051485009 75.8383218634776
63.80369029741956 21.05721922125032
37.27320163812875 78.98718729880839
13.17381211335154 8.138330776698671
9.261456195505584 52.39379718232516
61.49542980911629 72.84493126896804
70.85466221029847 56.64727186081368
86.49501943158708 44.57186559496022
78.42774427394706 10.63461703237567
43.11899937078906 57.0547293504146
52.68090852658428 93.12486084199308
63.23731854588367 53.86552143886724
98.64413890332318 16.16470406430759
61.48820703094628 78.91031136718057
46.81137938015532 68.43672633706151
48.62532576997619 75.89003200271675
24.15878717827431 53.54239354032197
22.53830638095048 72.78756791632657
31.97808545677603 38.89423234870157
15.72903444681958 88.05289789755939
57.63987373547828 9.299130907676679
9.318089882585356 74.72754795114366
38.8134028931857 40.34538067838038
10.93080787001118 66.98896927747266
94.64986275403187 19.28404245945251
64.18072404250964 22.02754795914655
1.874535362204412 72.479062959118
8.272128861230607 95.3297017155892
92.34734749397573 41.92948381539616
44.59957512851229 84.74374098617253
53.6203347146576 47.29321636771173
69.83261350779104 50.10497897391903
16.60285478103562 48.03225540063285
10.78984270229781 18.4651577492959
87.60906231702269 98.58558364577137
50.17424984660433 48.80394121212583
70.86428214156115 18.60390363366451
41.21877006297506 45.26519201543847
23.53608338259633 67.21876308028271
37.11921465958088 11.79816785072335
66.09102078985632 49.96251898684919
74.94209491786425 79.64597738493578
40.35136807667844 20.62464529190101
78.3244490129677 70.12001851765083
17.16332640844858 25.64963292292408
47.88117590049738 53.00338153918687
87.91358061518673 66.66765598696155
1.798851383937326 1.481794341621244
34.11601120291864 81.3237149161956
36.65737054109304 49.08965040712713
96.90683749858643 96.79498274444822
76.80015096012478 32.04298061623374
2.664453350484661 53.33831984385693
14.70949943461027 9.534403242229788
18.20590436292686 3.781576530505122
15.23766344400762 22.43720056066469
36.62128846890406 30.58506129156504
22.7364978552873 31.99381082089985
47.7910588999055 68.74495825534575
23.25579151820773 40.53707727312297
4.508360060734376 27.09041289067373
74.59334646815638 96.10495552827919
75.73706582844063 31.87271021027775
44.10617617928345 39.19730239878653
99.60912551069943 42.60257456987411
41.43469463877554 33.5242250329481
37.6441525342461 50.61579813170425
67.1783604940118 57.57321165346205
69.16100443240659 24.99116442287698
2.12497507672391 85.23090504447548
40.57934677864494 38.17516121607013
65.38375665061542 54.24187349713541
27.8486504518572 23.55800461033988
28.41890954020955 35.08418942140629
57.14770376607738 45.60661444424245
95.07854273439528 79.53897090691795
90.42699329434608 65.95332212957234
30.64454268193447 50.73171069742479
47.30688486599728 47.90764842591776
3.115959475093455 4.975362747026713
80.25874348914577 27.13031236670928
8.772181792318994 84.36023980063038
85.4312429202415 31.41069875485568
51.67042189659484 49.97822335041835
60.70201116167498 59.77415252071322
46.804820674039 23.30681075313965
65.32970316463292 25.14015938140675
82.18791112650682 69.65548119556397
31.23329203139276 44.47781650732504
64.69578913068031 15.48147924077921
16.64865659969188 81.82846696893482
7.323059668057373 91.7468422642868
3.391972576170312 52.64070430379145
60.48653838649891 41.91011467222422
0.04252553384682729 56.36316570284491
50.84320431973332 76.33028319254323
44.28951269101377 34.79578652733968
36.68192851351513 50.14644728489174
24.68368745411709 3.081146861126012
30.59074808260544 12.10191205347668
54.24194849564655 66.94795348923999
59.61942394494864 19.79552374255117
85.93413343471484 66.49001034640122
7.860779228513182 82.31224520745218
7.098274139378582 61.47744706048947
32.22447459834947 43.78907306388858
4.045390677225003 18.56488668796807
90.16094086564888 56.30514368863822
68.08884490264887 74.88653623791707
78.63885299726022 7.775065834105816
37.69253022920358 79.94252368356405
99.81359817309936 43.61104604078027
23.11939743162436 1.556631112610168
38.14629047162619 20.42316151069129
6.412603597277298 42.9491430454573
92.43848612290139 56.34286364619954
60.51894334796708 96.63369327653052
95.4603537116363 11.38356615517298
15.33499205454715 25.71912034858043
30.45385618847689 73.60880755455304
9.893412026265256 54.51863442324333
58.47416596543123 0.979734689006225
39.43662919958924 18.71705125001031
0.3542927114846078 51.50296312921927
79.39107361738596 63.20353171077935
10.4299953423489 22.64274865041639
13.18059077889967 49.25712674850306
89.36805465758026 84.3779793018043
92.32548061496963 60.11642981899256
50.49705459096819 32.69080817340971
50.54912088085462 69.14471622016153
11.34712084425341 32.45104408126632
30.68098630035371 90.44410713431286
61.51405208927763 10.6904893988203
76.58266865496772 23.41848625668479
73.58561194052378 47.72442397084744
5.724493064971308 22.99687458625437
4.541091988111099 92.31446680838353
86.20198969103102 46.40854996860545
59.11892559341006 12.81389609799245
42.78487961839453 3.754555190269047
16.45925066383752 63.88801294364028
11.71781198936652 40.27549291395545
71.6343256737571 45.71062021080891
0.6523513646518707 62.91317153233111
22.05469438196757 37.08838480298902
11.26461588897151 24.05000887499351
34.7426440877499 88.04914273622954
95.47351106068898 53.31817401704416
94.09985243358386 83.2681768504406
74.91647255268516 85.47500713098474
62.44052667733897 98.8021500623471
74.04624775673521 22.07556825416668
3.82824932620123 23.92926065183322
28.47372853623117 36.18676466004859
30.69426825019343 37.68792027318203
81.98895060504535 56.21553866147146
56.3095927395616 37.81733291345837
31.75006622462778 69.82919788272176
58.98051102466683 35.47860438808526
78.60140024631461 4.642546279417559
95.248792420745 48.45621343665187
64.8378160002945 9.453709485884332
0.49676345712544 55.35932155374439
19.06110104178846 74.0694720918269
33.81316252646688 27.89278254934002
63.14196321235275 56.61802310016421
43.17212897625232 83.57443187521301
42.56474573443421 60.83906161271724
65.97884874138694 66.56419448325335
43.26187895762285 49.51343862441661
98.94455772975584 87.38010864140091
28.47113083959815 32.08115159928241
5.004291422531955 62.12861705164566
18.90796043134006 76.93674069979753
41.15752050571546 31.89307719609451
1.086353694189908 66.58758540743193
17.88788232186019 72.90433186697001
60.87610704477975 61.56495646847591
91.06007656131457 86.89686785881082
80.69187901634393 65.6732377772021
13.49201484855015 29.96955621426941
81.21312045738172 42.04082855005416
82.78386375809104 91.57778317631838
74.94721384248186 29.8233604677825
17.50084240410024 15.56372435653327
30.95112420333425 63.07318415302721
87.30597811919789 46.62474839210765
79.74510777996466 75.57393329642383
8.414559003319143 24.27628247956253
32.69496303067442 0.9750177970232343
90.5314581779694 34.07437867461664
34.00769760818243 78.41248381351696
1.432182655212472 83.42713939559528
68.63203714686463 63.86976700107834
46.31016469061225 2.654931511117935
52.00780708659268 80.21973992288491
27.94381594695641 55.75473814416301
42.86819757699439 95.93164838345984
84.81240639736724 14.75687008622925
30.00099698367966 86.46972566239813
62.66288631304109 84.58566620164949
14.17064935472507 42.47061389083239
63.87813241907985 50.35941285750625
35.80422227867918 6.737247651710558
17.35230141338305 86.67164022046066
0.3765692793761575 68.46276203154702
15.86815459737519 56.19047853026256
69.79676824195282 45.70754751736266
19.02435164332022 31.07202786786294
54.09637498751606 55.94660304066768
2.569226681440208 90.28388047452877
37.61121718650814 48.50631772544312
94.21860561240405 24.60197598462048
75.64468108712776 69.24426331188664
68.10016300629199 21.9032035069956
74.05005000804282 6.320818037880241
97.44911935816398 37.13403360617313
42.35601357224042 48.95199585582657
43.85341453768064 0.5931834920903105
68.27131817779168 90.74898502777492
94.12855151554771 96.87872454732735
83.75682931709115 10.07804220056655
61.62903863706055 68.00687413844
46.01622654557934 77.22412291401244
14.47591780725428 18.63561848818114
38.39377866758286 75.33232120529888
37.64531849913708 74.56570284126904
35.8277085260014 42.84528175049653
71.33829893766249 69.30436497727372
20.69551909411252 96.22960477525561
80.29978997827605 30.60698495568625
98.57528022628004 42.29635473583522
5.530247015476078 31.55260251733896
12.07710576455925 1.573461509870104
38.74943346013384 10.9815222708034
99.31961668566284 51.74799548460776
40.55991163289466 79.31755694063636
40.47881287012753 31.11608483884583
78.38953376095448 50.11713254351374
56.04876849874213 61.31187959991655
94.04159584114365 76.64994001830026
27.77795238553535 21.61486065921536
33.76790337473223 73.6730550980979
88.05013656101757 54.39583601083562
7.058339003159229 78.40637556866864
54.57417008469604 8.92324629223074
18.18123228338266 17.37381589719988
48.36062861495873 1.892326752946112
15.98874459492715 77.24741499581985
32.56619097544956 87.77434643950195
45.46413165157001 41.65937662445442
60.65731280344274 52.48916748606194
87.26609097202885 84.53085762170238
68.71869606802464 87.38256707484624
44.94985104130696 44.77796782625121
69.73811961562295 34.56570487527474
55.73674247327164 85.69439190094322
13.02411009578612 76.07986461171164
92.70911388740808 32.23741153228451
92.86973655799339 59.13103480088494
55.74951904393455 71.49649161995454
48.13032868715877 54.01391071739705
64.21436145939572 56.89716691357462
36.31254320776723 84.54473176241214
90.51832622358131 30.43968080910783
13.65076847230699 87.47083094019773
6.449487869280049 65.7850134085905
67.95197670275338 52.13541769881105
30.9381461519538 38.70127612986332
90.73035993627759 59.20363249422502
78.76029287146875 86.83921133979567
0.4558189805601344 37.08890337635503
50.77674484794466 12.00749528860885
59.11437337306384 7.838942820290398
94.37105801620289 51.97912481309457
42.8434183384077 72.33841557322064
83.66016201909002 87.63377112617502
76.33787457151013 62.06858963790906
42.69406796026604 30.68454382060983
43.69331915413858 75.41808466640622
74.79770905689676 51.43266510499905
31.38507691452298 84.73484148852515
21.62451339193442 30.10206044458169
25.40734650791161 84.2835583715744
41.29956529465789 60.82472319684827
90.00392273677959 5.404648915095047
82.99255373016987 93.66814237368827
49.51423781520668 63.16949247751665
90.79470224069026 72.97779039324077
49.51008924152347 49.59703284454033
28.21968533036445 59.59771145472087
2.36958661348348 29.27688057874528
8.604038577463829 21.35682940901671
31.37733510156585 29.08251169873297
79.65535046957605 35.84138121129733
47.94581477003677 69.82892740970094
51.79840690087229 39.87013464054891
95.61898606360374 77.80987776002029
46.80334441893624 76.42479137463457
28.43522980345358 13.92198469763862
80.29749687075054 0.1313377822356842
16.32189501613907 36.76469889441161
51.88663867911497 86.30963326373765
32.35718822206771 66.94997763434338
16.51142699397525 70.25733049758006
61.94034669487351 93.04953243574001
35.895083920834 71.81983267373315
9.006071633362916 88.31568714862802
19.6835267568272 96.76815454867047
58.07390450240589 7.52607899059812
42.87731797000961 13.34646419643753
63.14794172483342 5.211655855718096
95.25318799012975 88.03711890041967
18.67678036063673 82.13740571417095
66.19454794625204 0.3157721871775396
85.0183553101766 69.19726261406245
76.34447591882798 35.77305728790351
96.50707864996137 11.57816259866356
81.95240893465214 15.27896444477227
41.50867330303648 20.99485458622449
64.64502740253498 11.66746944480743
80.74700373672007 19.02408518081811
52.45352685356252 47.32066279577405
30.07786970174922 30.72128479538273
88.89273683699552 21.14816455522299
0.7082964749338332 98.95989329142252
50.73903861966716 82.01560912439081
45.84622186424455 52.37678518302568
63.27989207211859 48.15277321195997
35.4112151645103 74.67812882238496
17.12630638456631 24.57800738128117
14.71298656419393 35.53256744904949
22.69431326918533 7.756290239722444
87.65167874453813 14.33248939294688
68.79543787506181 21.08589665441763
75.48274187469414 52.54287208784225
88.4322071609933 0.6801607049341171
9.948790001304008 17.85291643688881
37.69986069528372 37.69331756980047
27.46867297358142 32.61445088153557
94.82420629699689 70.87263967857885
99.26839963361161 95.73315483391541
67.46695014422239 54.73504870643098
1.658675685019931 57.06278442062342
69.8272617656928 48.99878151525822
14.07819223839556 93.38959732460816
10.0212130816058 88.4912203217485
71.54402221425113 92.49776311272588
39.2155625551912 13.9240039233021
82.10770322406705 88.67615315216599
34.40631111777787 28.77299788314384
2.432977989958585 73.43403456996505
81.18992043319895 98.39657413239554
53.24512139600074 2.9464230584984
25.9096818061787 45.52425417329557
64.46314450247849 76.41560501749883
93.6550673148781 86.19351749336677
35.05115535239852 51.33370276205502
39.80216799820744 59.60024867865373
38.71323769478644 38.21262595515957
1.988841145285717 15.22771485884032
87.23665239037832 3.079481211561439
28.26546563843771 31.06395321088136
51.01501345468888 46.00221857232392
99.69174029658596 25.87701398586447
0.9525228164580741 10.36554835826936
98.49231389951707 50.97376690064394
21.86760299015286 25.09400110102131
42.04815490559788 20.00982564900235
37.64300845351762 12.79647408386353
50.51764092784106 68.03183565437135
8.729441517244259 62.84777789725128
55.47667540190533 99.80079927097746
56.13430273690525 87.58240405388405
53.97672331621219 20.01058082699482
71.74906440855591 51.07303407960026
25.09192013359093 53.02824600538349
68.0227861197006 61.24257589949787
23.17478929432805 53.02482336631127
76.17696675152153 70.16261141919442
4.522351756033662 90.23700303477568
96.40709765593557 55.24067195329388
35.08093198264594 66.03289976818027
35.8993026109667 80.64425733002801
64.4507444025045 14.4035696291591
12.3506832514634 91.82980555426899
97.79194215512676 59.50511054744396
39.57740501636873 36.59059279764281
69.35615257373048 30.6602015377599
75.24827550099023 27.95178529966942
5.258611499861087 88.52373576090682
8.677351544160016 77.56778043444105
88.57176288553526 94.53354980698631
67.70725343277596 15.17983443490508
58.37498969543922 70.34601009504962
39.51745491003043 0.3581675741717866
40.8557200192695 98.62239335072083
98.30172890898288 79.5998916251603
65.75899537521839 4.389051225689546
28.29293318103911 27.25973135190946
26.88190130751152 80.62870157390354
91.92314476946969 15.42089110990497
59.35793636493231 89.73550315874486
58.58894291674311 19.46110178150695
10.56751728239537 81.55805916519154
31.00899077042962 59.97996498553435
53.73707895481732 73.50503753892907
74.50669749985182 49.22243147316058
66.56493578974472 76.00412505762256
68.91756598060655 61.8223539910886
91.36967975634458 80.52742497306052
27.90710194515749 51.39611375465362
82.76191248349012 8.531321843001773
2.122163588938053 3.604862615080344
85.74090008248676 50.97056971718175
42.03665282760446 96.81965927173317
34.97091667734301 90.87916656872994
46.58545038019251 55.46670787243561
90.57695976087638 23.38120965549624
28.75213122302659 48.74135984821204
83.34430188433413 49.72161354656123
75.09493770210895 72.03818558077069
40.44515076062453 51.08378752395181
62.77929486685903 3.109648474334423
76.69732256594702 36.76475022822574
70.78551720331407 31.93314379184426
69.81410544070079 44.59128660390103
59.50611278225551 1.219347771366687
99.54752087906428 28.78412220921122
18.29544738070182 2.663731556282889
27.94502531845404 78.1306030416571
0.6474090606832088 38.12388561552916
90.81550582369353 20.13847399169979
40.6641255613327 82.21883208710234
6.325158739989021 85.89274429335353
51.02512394120104 39.10274418578423
50.89007599613647 86.03371173808164
32.4369386099433 50.84197545942582
42.36332354141311 12.33519961681867
99.40942185194353 31.71245062563718
32.05489092999849 83.87592925162708
57.3272958950462 96.3015364185318
82.93297634130084 27.64256723110718
64.09160741957052 13.43947693848497
42.29606406506189 21.97045427124382
55.05338989400781 98.03674191112995
31.45287371183862 40.73556204857435
5.047360648822643 56.06374511803676
68.63573368072822 5.550194375627141
1.492798704396072 37.47776279696996
87.35009345394096 16.16758232124089
55.0364434128217 53.23352294193462
37.92869542082066 78.11520308721502
78.19369958490239 85.93620522232018
79.91087675439702 8.983411314971933
79.98373071303541 28.00819026565125
34.09159386366891 17.57073223450249
38.51971554942514 28.73557207406374
18.04838209552052 74.06509926332569
64.44223242557359 49.62090291403491
35.49222767784669 79.6496871932528
65.08062269153585 77.19976822002091
58.09234616346081 46.00626501254348
39.6113412521865 82.03952670854568
94.7859015293805 62.95044858098077
34.86263705576738 98.62662817582591
41.88820969996929 29.87635445628822
79.1860724312256 56.19997712411026
96.59596222030098 18.31099484805256
13.5570063672602 5.091151238303321
88.32474436288187 62.83603199487855
69.73761583629471 68.42124013894593
14.74244143407262 58.85835053398521
39.74765069464291 13.01843327372466
57.33459740121836 18.06263236678544
79.77586180768594 81.22852174709746
31.32019743397828 43.47236426342663
91.11858870035081 76.76850348002546
26.31667038399655 44.55970161677691
65.5402533711478 72.31958339889033
28.14681177326291 89.40090975270684
62.42012550341954 74.54904760131751
13.33154709969778 78.96053429144095
58.20273807076374 66.88434737100542
69.64877593584023 87.91197461028277
45.66639162086341 6.781514198313027
45.63531448359345 79.11470784049968
24.59610819016002 7.305172051922534
53.69088828120264 23.6825300245545
95.42995233980278 22.02604228232421
46.72536031600885 85.09689066477881
22.89548951181549 37.70202347687972
75.86819295438274 34.74681383453462
18.12161150937199 27.22098671292413
60.96927888308533 3.545217412908299
72.44745142668945 28.42302166148038
76.67056325169229 29.15288961499434
44.6277725174149 79.16832239423402
8.16626265071711 57.07065124693168
3.596027575517971 91.84018231461445
44.11844216151487 44.06250711567699
35.98983999331332 32.36335816655102
16.29198252356004 27.30581858551279
7.529037727864842 79.38229609326194
64.13766238263457 62.13893345170565
22.21729059157507 51.4452021572257
44.00123021371728 17.22852740593264
2.31970585115632 84.13378040915991
33.8003008154155 42.19619899828449
97.98353606869578 25.07905807484747
91.02854010296971 70.17651806778468
94.67185266634858 82.29251503642693
53.31561647822775 53.86930329327836
55.25916088494306 8.002917213326139
39.60045339435822 84.92680060186628
82.70108541730785 21.12151751402934
0.1856799604745215 29.62109793252797
18.70394674479221 81.12534395790587
23.19508201268384 57.3674220548872
86.4992823607259 98.81961271545599
82.09389372217758 98.91168337304762
6.888967281072086 45.02788507392675
33.50372713440073 16.63141280567788
75.73405109292742 74.58147039465953
77.8411452033977 67.40585979731107
71.34341302095766 7.089123894647298
11.26106102217902 11.31528288153635
87.73469505545636 68.63024096134605
18.3627594861404 51.78521840640801
0.28310458191364 58.21631271154781
94.15252286587955 40.7686211783035
80.56532130887274 89.65430414564592
62.91196679525603 23.52569807711679
89.3510378514587 27.09960824580075
19.5923308199026 35.85991838097672
43.88588230986763 88.36218810839031
82.11526427078651 96.67086667728903
33.74021760757265 20.34582853527803
93.18550669957122 26.21218691189953
62.97479327119667 8.224807521699635
15.48771639276226 4.170522588066643
10.89568660168818 29.72654808309334
80.63567906457244 68.44405048821496
39.39238086306075 31.28207785694951
26.58073661211759 63.63881869460308
62.70343318919676 89.19004785102759
68.92460742355364 77.51306391069176
22.32073798541305 81.75027853331031
39.41504866288876 77.22082517071811
72.19243495073292 13.39616583087584
76.4034063463029 47.95385413118139
16.76842283918389 80.9336162615166
5.546001961474207 95.01674941787513
57.57472823154332 19.13684028070537
47.56802049209688 75.63113179651022
28.07912585974939 14.95967381400079
92.08640029390686 38.06514825328545
8.69232133757469 96.27257559689504
66.23856985648472 60.48282467864781
84.6012523871281 83.77616599819468
70.00331469079021 11.6609163668616
27.52351067792246 24.73689225899063
22.99639864503586 85.43186336032139
91.44319062316096 82.38867082042785
75.02121754057876 78.50015386117927
56.22412718669903 70.51002149037463
20.73902484158272 65.94792285314333
94.74027664097409 30.17427440953234
61.35046052585989 64.36750499481009
48.33996073968063 25.62293889537678
84.17868059397196 57.93235475672675
14.92670033286504 89.76421457094658
34.83544399264876 42.46797821527051
79.41297788827171 13.76821898480344
81.09531631750458 69.4212155283131
15.55733101798335 58.06154750184312
69.82029319168777 62.37990244062365
22.9535297057146 96.5448909733514
95.1405993754061 51.26665352012055
49.93639036529873 39.31230333968566
91.7829180494701 59.19716768417797
11.00420694362685 34.37614374339046
37.64200199105536 36.65152121408023
48.87510098716045 50.40717054947469
64.69900622268459 91.44449093114682
93.09053906468604 85.17167369894572
52.7467618730353 32.06000135566612
25.32017850163303 44.59616866158841
35.4684669552162 2.578081141979935
57.00250505802908 64.22803979827312
8.715222482510494 13.71382718972233
86.2719800696065 86.48617542786549
14.35671653200745 37.49299617063499
79.7660797491874 37.8515832116469
55.77601608677432 88.68576921272393
34.31874828299767 87.05995932249232
15.42026485728632 18.12713935384408
4.320859488421664 64.16829260210987
23.56949668156945 13.30032156864145
31.22294005414225 25.10698846707302
73.58931354089832 95.57783549379766
72.04725104106893 1.067152055235798
33.8355666648308 48.38120374490364
55.84310240889439 73.37729796437648
82.03471203088499 86.78287192953984
33.68082345335818 0.5373515771891691
37.84026336643547 61.68434977423906
76.26858822800536 49.80565849934349
17.4327238731453 44.47749649186539
29.09676945356759 94.88737691127187
37.17861383363452 1.932217989256562
63.7557040812333 72.06364852751123
5.287067242616516 61.07163689058847
86.85607518495256 39.75809650391975
73.31343932090223 44.39515242945224
55.38984895242405 45.90670507260305
65.11270797931975 0.02743652006761605
77.40107880020331 91.46744291588671
22.84109463539199 75.02873983880419
27.86332609030717 83.06726422301895
43.88510331157436 79.99708580853903
94.04984487387389 7.181499092273324
58.17071440733531 56.78161820086858
74.05382972805737 7.380342770407935
52.3354765601774 21.25326967095958
70.98430896200045 91.6217064832759
54.37816118495797 61.45637498932525
27.50824881197219 19.89275529002558
83.24882778942002 4.809680897757206
84.46409036573947 61.70705988607257
64.41771537237909 16.44781059882069
77.97537837355864 45.49462390198931
47.28039368981153 2.249356056207391
61.99695584236495 21.57485518954879
6.874579643324545 55.6263693797043
55.78303275349472 1.896407874058819
89.73049014942001 68.53528898976035
67.6016711304873 75.85445720023112
94.49177765823818 45.64010882837623
25.43415010204596 46.48023912951217
17.52920332804351 9.483918986540239
37.18077807316078 57.31978662932267
70.28630237487297 67.45384947535072
92.28529983074684 25.61281053650446
43.36763787091748 36.42355869089975
51.24633969945701 41.90765987980336
3.314804293187081 27.2976659325848
49.61457823016142 18.72122013341498
17.90129454531705 66.64005532765003
35.17448926615382 89.03798799001422
58.22691967086033 26.89893977696552
93.4291995716959 45.70638230845788
33.32712184134023 28.85508017278438
7.548403391765638 22.87892731016717
64.60648263401967 60.04330069710389
94.63262149544587 86.22047748640071
10.07731779409434 8.73498561337189
50.56318521948315 10.1707205504336
80.8701121803045 75.55756655896828
59.59863001238958 30.5038258421661
26.28688036794962 14.42856547865511
63.2127401772502 18.99736801549764
4.134480134555182 82.84282210927047
16.40604558167493 49.80907188449972
83.71384587237888 45.04971906172675
65.11521734617335 53.1977108415422
8.40179714847179 70.92899703826117
5.555642690280618 0.9182737962604492
10.78250252590849 87.69151383819506
5.444840215896552 33.49769050261934
59.20459979847989 0.1985980343901178
83.50589988238342 52.59315797848112
22.4086650920243 39.84243385373802
62.01349168992962 85.40679926524369
62.38698937959276 37.88505972495225
89.79728840227638 81.53835593801062
42.72396786204524 90.16703013518934
5.182790831025557 98.81485072659514
56.3281113399817 17.72487304007887
53.20832985690765 68.52564277637923
48.51208167593752 61.33695873330139
5.428477471798942 42.58569581797602
51.8175410667882 20.46664857778046
14.56284621782924 57.84493069591283
69.72285943540081 73.98432350016954
95.64156972095037 70.29295251024881
85.57238733171759 81.78743163397701
51.40235388286928 66.38541538889397
77.92463337424542 74.77780852366604
23.86764570029091 89.02000237788346
31.31430404538025 10.10129601595681
37.07173853507535 62.35992071993814
92.42916911859494 66.8118964293768
29.14040604383051 99.46630175595597
38.26189243547207 31.47820274078616
37.16533296448839 86.48759354638678
45.74820109386031 45.49745704431378
46.47447650169811 1.578789514563366
29.12698514260163 14.86174029842582
69.93951724902243 91.65825460590722
41.37628964733616 50.55716075898516
5.303373541323984 57.10032788418781
84.435022390299 79.94525110691862
53.71043216903431 14.64947752761464
53.58616468749447 97.08706441211575
74.37848125854262 61.22310431592768
31.46269556555906 53.59737069291207
27.76902045671879 72.36239745320118
22.22298088962349 53.5878920702997
90.55155708432775 75.85211097604505
34.44192458533468 12.71052586003457
77.13950199427954 76.71771357549773
32.96849481584663 47.79439939008513
95.35413987639417 23.08232487570969
10.49116366549048 78.21917258313529
38.58174875649215 81.79855496992481
3.49589345719279 89.75746967796458
91.09691983168138 33.18389713052889
3.62423175818596 7.057003331559885
82.0896086632663 3.408356861020448
32.9514270959548 33.34181594133104
62.25685193606324 13.8009148125873
12.31800655181262 27.379908972172
39.76202296720484 39.81770652921781
82.64736301336126 64.3018490421973
42.09091466175901 45.85401233083061
15.04448915881648 95.0195359870026
60.33661768440401 23.84313279558459
60.53380261214426 10.33150525627686
50.70019425225262 52.68041651487528
61.42677791511532 14.50271005068926
63.43983072148722 1.49405735573711
70.07933874835267 32.75728330368797
35.90570209485452 54.42474984054515
74.16865200714213 83.31755115850251
91.17380077991058 40.7005123578457
4.767413856626979 38.42317539865716
53.11052267274984 76.37502632369196
4.48910823599545 37.42317230972866
31.2982199539773 89.53498227297732
81.48084595560374 5.283376802794022
10.20710536263142 0.7990446410884159
25.5544856767234 88.1883549678201
83.16788799580907 22.11668257391807
55.32736197267062 51.34743979165594
67.05398413303652 24.55448935018812
11.97121652040354 66.5656491421973
59.86417327121894 36.09865681709478
73.31733926648754 78.89458992788862
10.26980508480804 65.25348790707264
70.2180743063559 2.235724135484475
85.71253829949805 85.58970157976333
39.80625584759177 64.9853276142876
57.69753877624966 78.86644345077934
49.37292638932009 8.262839674211467
91.10532681459478 16.04600940571269
13.89090250984603 78.04790277795047
76.21624250074524 46.83812752045832
48.95574335483862 43.38364439783687
8.417465237304839 15.61264440554423
52.73877446708791 18.46891004834499
87.83734733543621 61.87783874614816
77.68026084631958 85.01711711091161
94.78026467917384 28.439150212528
11.78435197798589 67.59084956185779
45.0096687481421 50.72426441984553
91.87950319030753 99.12737429806275
22.49603090377826 19.69235916300303
59.52738386475296 14.88706223423445
74.47831452226562 62.33859403486389
83.59479669218224 70.95196783125569
82.9260593209633 3.826489462188715
19.35077013472376 70.38966432079339
14.41420263851285 5.684231967052455
68.55464233529206 4.460080386662895
81.99543381446581 29.7252625401178
91.75872676002572 68.36786301513929
48.85271159026576 39.49248754574604
60.69323908476501 45.07689574516589
11.2672194683024 5.086843286644723
2.641768051965562 57.01624137697842
34.19584189343366 96.51328857028847
3.044324122732405 15.40249827023287
76.63706264338275 26.24330260941493
37.59372027921007 70.94133907673987
69.17527814705771 69.37028958356585
99.25236341641723 35.64937556799755
47.32510645285535 54.74906100072015
31.48890915985616 98.44232134739624
3.780130616967249 49.7935041462458
68.92501045012897 45.08465673756934
40.72199854807519 95.65999488888687
82.87329921816722 68.88786885634202
1.274308844701479 17.99872901355973
94.19372241051401 65.638558728056
72.93046684623405 18.99344729497952
39.19167564538792 22.41020750587196
36.97271131958549 22.19358278369681
13.88995600540707 99.73588586661369
64.27125525613326 32.96379826885921
29.53963721715301 61.3070767933508
79.09282817688374 78.40787721478225
10.83426702390039 13.83511432367485
79.78101958370397 23.66937551662814
65.09219232254149 50.4366559027644
43.42083335062781 14.31939527063092
34.36613507491128 2.356227308524263
53.86343071716531 6.908252141324621
26.45020828650428 76.83813199764798
85.16076231929055 71.94011633096208
93.2324359797248 1.601456403743466
63.80505544347379 3.528987132444016
23.73448272269323 90.92234156667169
31.1556700407868 99.4481912980394
29.718022422463 41.44388912962604
65.26788004248971 51.4789407253858
80.99243465515862 60.82753019066095
23.13215363376105 49.76796867152836
17.28541359167162 41.42762375059799
29.7899698602689 15.78778311907218
34.91429304373393 75.62929015154916
92.53670831727545 73.78096505287971
0.539790146545282 47.72863390721178
27.65936777075589 46.23658818084167
72.20123392940691 5.371440034761114
59.86982495586682 91.47641093200193
38.67748067992985 42.50070212169482
55.38302349230858 92.41935987132159
4.077117718239013 10.77530813153898
26.92854598188222 41.76995403297546
36.9084866801235 41.42371531035101
46.69394390141329 79.32165493035022
52.44537129077186 71.48713559232633
32.34981611008781 81.98701515400056
69.93453765616051 95.83846742031945
69.80634164344008 94.7666572766863
46.89324724884454 5.481620861499317
59.25272866897128 47.44124433131952
48.18307789522196 7.117143115343414
51.46038237160145 70.80843594439827
18.40548759254886 1.575239389966371
76.54366889094757 56.98616860192599
47.60900643502844 6.239522914341192
18.30720596038774 90.65068988816849
19.66898888806052 95.72210922180112
75.38630747950121 76.462374339226
16.19180668162026 21.8951041975476
3.489649759077269 57.60305406805466
91.94621953704207 81.4358343100364
37.31592209774787 97.08738051141434
63.27176596991428 62.47969715578716
96.91342960143915 54.32176988525664
21.56245390689108 95.40786130898572
68.006951895469 29.47778718442986
21.72277062405177 22.98782483292516
81.58963145615476 28.79388082910088
37.63030523102702 67.22713639233964
58.10698128499194 31.61839458611313
78.99379310261051 12.77416070015851
52.90757963354107 11.8113404735978
86.27218597204519 60.93212826765529
49.49323600567751 65.35077896040438
64.18400852813477 37.75882596662741
50.42171954893463 75.33466123526127
51.44661986949752 34.44158269550006
56.07327915560154 2.913402459020918
12.83176888917673 67.19638419017652
22.66760857711528 80.80565889958275
41.63980079109754 24.08593474975434
28.63271801459698 85.15744034838939
86.04131412342268 80.79330591778515
86.29631732948435 33.07097186461998
55.37071857427333 76.28721940337638
36.96013473693845 71.82201172419099
65.2880899513639 13.56512842890784
3.045525671703374 80.98290642965776
47.57689014395246 55.79831408751453
55.05061109029125 25.18153295350275
83.67196204087209 30.3237964565979
75.6733475300079 72.93193603357501
99.97087671218893 27.76437563747599
65.88575432508787 31.4480427590558
61.52590363441028 40.49431493863207
0.4648424870896247 83.80917012881312
11.28300121013859 42.31709614341811
90.02100983417044 37.67636439240346
41.03439235965663 4.50028016841883
52.35458130878327 66.91451822991043
88.51469265384027 55.38775525403423
21.75559843854724 12.75394182073645
31.72206778705211 49.16888937528933
70.5508133595048 59.48546066109844
90.96684185184404 48.6632445325075
70.53228023918435 9.898434564108491
35.54492266442394 67.01994765921221
84.77461581462831 89.42118088103099
64.29959710168124 48.60747948699645
73.01838807801903 35.19808819970974
33.74476640764389 80.31342222321784
99.76615309303206 14.83955823757494
4.257218605266052 56.81893288846683
59.37199860823326 31.63524363743911
3.011570628138225 20.19612367233874
52.32053240714806 49.11661881296228
35.93215050199391 56.15141725153199
36.93978719837355 17.55526755187743
15.47648191127842 70.04757829581297
87.96960087950872 77.0112342967887
54.06030342991256 98.09607468431189
21.57632320097983 60.99424894847119
4.860127505503979 55.01755669379214
84.83361858622385 23.18438551901605
23.85675268702484 12.34265298166554
66.55007976076476 27.16497755156826
59.28711757462785 76.67083815561338
59.62161531332075 6.091548775387801
77.06176478112305 30.1708769397814
30.7071102828367 69.79894083423626
87.11811426739577 93.36116528509747
39.39324777913991 46.29584979136052
66.68314922039244 63.44364530868438
71.56570340567346 17.77767025298089
95.55546451390546 19.87290368617406
91.3044899792143 0.8920209240758272
81.99193703844342 84.90304925169815
93.49959805549977 36.9830976288557
90.13764267065302 63.76208712628797
85.37248086595666 33.60797805668565
50.19172843327118 19.66261119874159
41.32837489291096 91.84796395528915
62.451836477333 81.80561988924393
63.31925305407128 14.1347793396547
24.11173274966999 1.158496282901934
68.74763310359828 62.8178033347983
48.55735737693371 20.61783821815116
92.14613784740443 31.34228701198856
12.62741170602315 18.5437210538361
86.2992155805368 58.9099739950532
80.87461497829106 71.09410233590415
53.08848896324017 42.43998331330342
67.3474981179381 97.72286032269687
72.69408574940373 15.16749369793243
99.56295484640005 50.74141820125089
7.566536778504079 1.853927225568754
53.72562180048845 59.76057580476873
19.00798634655285 53.89107315572682
28.85636322490585 50.80044368913128
54.48806580371216 90.45176314712134
66.9414738766468 56.55624225919875
58.93074684215674 3.007345345731083
2.11103200358244 19.62041242544578
20.41448790908881 44.33380008350425
84.7040379715214 26.41142421628384
39.14143813502026 60.37802276947827
61.20081817820421 22.23202656532941
20.00281815901333 3.761509077566505
33.24868119295851 74.58578703405394
61.19252117950463 80.03768010884201
71.32460124999251 86.50412526031855
5.450591648053746 92.79657970275041
90.01693269634454 43.2843220272462
38.57146486385857 3.162018155858191
95.06016508065798 46.58091793432613
36.58496747043917 14.62794862300968
73.05670172584463 66.37850908511562
76.91388315619007 34.91751690387986
28.37547996780103 8.881237205036951
70.93551173235555 24.35839415857462
22.16859252240513 88.13917599382283
80.61475955146889 35.25983029372895
22.05919944183014 11.55295465851943
66.46306156578339 11.81024523916876
30.6381976942583 56.45788200032881
18.35002007384306 33.59899071475956
49.79426848406405 99.67615515757221
45.2193195571824 66.13928803627743
25.68801738018328 1.708314610054263
20.07957389187703 63.70892260163686
98.85959869191588 39.48061294723315
70.34257055734257 58.38896867798412
83.17029068173925 67.11982159253006
30.88863443776031 77.94855134133009
95.61010281278995 72.38825089408398
29.06417657106084 10.53166780578558
88.48397896667036 88.11509337980192
40.92674982385187 65.21882285454727
89.05166633274037 60.06488893941054
57.46244314778669 54.72367347139814
90.9339113224802 83.34051837150847
90.20620362787704 9.816159792846271
43.98586744482063 56.48242202447666
70.28922752367312 74.94219326880763
81.46707850489599 46.64168981153615
20.00785618136254 6.871804465307291
73.82062267627657 98.81310293144132
10.67907711947518 19.4981126545497
34.50532802580761 67.0255746515078
94.00934170350243 46.63854391787491
65.59423248845675 87.64044442437492
88.59667065835733 44.95818560915382
67.33682889529203 1.8919043567191
37.52133752463865 69.12937334379941
1.379099144198994 16.94295938677587
43.12060723896592 91.14101665306066
40.39398813955726 10.19128660322701
84.58034089923102 16.57635914533052
14.64401567818679 15.4059549452206
41.89974644662333 68.22460006167211
57.34986753274811 59.65407797608986
48.50633069099268 0.9153937496464781
21.54979096519762 62.8313443504995
92.21333595727373 54.406329249302
74.65757038474375 74.77534000140618
62.24116919260519 9.960109084309
72.82563744698847 29.44740189372815
16.2450048449965 57.21893720073954
82.32774733500926 18.20591771969793
3.172778974865662 18.06940296072053
94.514024928035 21.42853451628641
88.37922968568228 64.84916573273772
62.48261059109862 60.58386560081107
60.64255121734126 94.75229352321261
47.2536251901218 49.02695727346023
1.592382168942995 9.467958122140679
68.9897316577819 52.97145975658827
79.00511595295002 53.94119328694323
37.51537850072973 45.19740632814701
82.17077842015624 94.46695093179257
5.876267303850543 19.78039281992553
0.5222101206387766 5.001000995797224
25.05638154422633 48.9836383365937
8.24865303134289 74.67122049210984
77.8845645024229 65.58669382940833
39.48339486831136 79.14704533475913
9.259866541465984 30.45582697972313
70.75314048770656 48.43657361123845
86.38118077308164 88.43164622448674
87.31472399076424 5.017062874484626
13.52747162803897 68.86780414371543
67.31071736107437 14.32083032408462
76.22204890449518 13.89284763212063
82.40469161702453 65.24950178961359
31.44904403033101 36.83052353465943
70.12911374647187 0.1329224480489199
23.11311114488766 15.3243406204048
81.86997335815659 93.43575193581009
60.93740293132703 7.460725072440092
74.19282094103318 27.775624700237
98.30027409471452 27.04310794199191
71.1319751004896 1.653883547636374
88.32302914303133 84.46488577740617
0.5763130865257401 9.351939495987427
34.78650796915806 59.3948488815283
57.78699963384915 20.1964099895923
74.6728080355274 90.48325442199567
29.08466368432667 25.23805519611297
20.28598732518548 1.62914342126714
96.28506073063869 48.47145679513527
1.952977378325401 2.533782668805506
62.18648588593717 70.74449951227795
98.02536198777472 49.17162219458224
3.902215797818407 21.821330346094
5.307057516369118 47.36247116433933
65.76148517214995 9.004787611673692
24.13830932534947 41.15730569514803
56.33875886577778 72.38536079234206
3.045386848630185 58.69321017094304
87.05160157163962 54.32414167156126
0.1406985969963141 95.21356556326532
69.50933460313104 23.14003057846699
52.94502102175412 86.51728900926459
50.46442869201373 66.94152293664774
10.78919134566535 9.564810601220543
9.53349794376139 21.98804418550264
3.145815047244032 3.985143856955932
68.10066948355359 44.46770774160444
97.73547588317656 90.05297619541307
13.54723488068705 30.94335892831976
51.55583560563721 79.26141059220372
93.86826148215351 95.80775827580568
85.94797804883109 2.043234677726309
94.74888757739109 38.73803480908169
79.56651512632679 40.68571423301695
31.04238330947496 76.88014421188268
17.49868051857522 88.81190941270616
48.09375391853074 59.04952580438616
97.73869352687689 32.95665943164494
72.24957676510817 19.83306309298372
4.5825005099719 30.85747123081236
51.60587692142165 3.680448482229566
62.57611971466346 92.16796736748282
75.99140726311327 78.14495557373405
48.73762263241874 57.15901554063226
28.40726871440031 71.51239597703764
96.27939829570806 23.67854208155471
64.51257252879175 73.66727320243227
54.50603056269631 23.02133241666897
0.5787360106683695 32.18780959434773
2.361785095602286 51.04487153037881
80.59389547516278 26.23142857154605
46.17365083354712 15.11049212401156
65.86238714837184 6.798055893728517
75.80692717262222 82.71658712066247
39.01509114525978 17.7496305092171
68.78351966994158 18.20394068929672
34.23412972994425 53.0494689100604
32.49906518344837 94.23380371102589
23.16452248885745 9.741406702756105
75.50755089846163 23.26102838501273
5.673585719563414 96.08288629519518
55.61277740086771 69.60435618565404
66.36490142442823 28.19546783413491
96.57374403735926 36.53947734979226
94.41755929329848 14.04729210344207
5.141729231277806 68.88159941975269
2.970956887450535 74.40219769401223
46.93132814191797 17.83622460643141
88.06887097619943 96.40296045084634
51.64919815109782 16.65867074491577
10.95293938737501 98.92491167964107
15.02778422919046 12.30765123597452
26.18845837943983 40.23034902638453
57.21292950523809 99.78122623041736
66.92899817729476 31.93405977273655
69.44179535481274 14.50135068573925
9.56744304805278 28.58715605241885
10.67202387100783 40.60170003845151
44.25276511122195 43.00983109929849
62.78944386749897 25.71876391304895
56.02094526798006 50.46858805570103
8.654295696438249 90.30340177155097
59.67780717855234 43.53149200498892
92.84019630799438 44.79130001023343
26.56896362588466 93.51718033920621
24.03705388987635 78.0908050584611
4.919250499638983 84.76015823068484
47.50646417285081 71.66474119064743
2.76528702230345 78.18751329832648
25.15977255323521 9.964986850039288
81.13390464566059 61.84347444928373
37.03452094367045 68.1110997983011
82.67876032758251 76.30370916810591
10.74943713229137 44.9508820286459
79.35426649992858 95.27494697942792
86.26963090814532 51.75011239128668
66.29049377305182 96.24940209554552
31.50500804262641 51.34201274766799
80.33473912834054 52.24015129818846
70.17510842153074 19.43299981270919
16.79697568146414 98.29816010861417
47.12261163943241 58.69510373933544
32.59695511044322 49.79443391975533
69.89909251746919 52.32398159641596
19.18183697284489 10.91652936579837
68.19629161313323 42.32453887671608
13.68799262175653 3.998749343141945
69.58613976780703 63.40148806300729
94.41491325142118 11.18649486157314
46.40089201421886 47.25776931286953
19.36595571086205 51.09732600310488
18.254429535628 43.84497646818023
27.03228836495673 0.2180178739819435
75.70620833412151 15.55256117285448
63.21939852552593 29.38234714288245
19.86888885318176 20.82805593808087
35.92338037006059 43.88089110572923
1.098162627519911 13.26576176692147
47.65740948573708 44.71006194799111
90.83178057327349 39.7128833775868
48.59264922498144 26.6792303859587
85.10166676793177 12.98706132131055
66.43329577157468 64.45897975494879
82.44502797217254 24.91982525705595
96.94557502781905 82.16887690806982
94.78182512393472 15.03700733004633
62.31187856528682 47.36427601939589
46.21319980977579 90.93234125124852
18.70344736311701 95.14833377698234
33.72378637244665 58.97095280861378
69.73460168498387 31.71384042415071
52.9780880423739 35.81419042504468
94.09276213943421 0.8308415394264276
83.86636474902147 19.32767254293788
51.28460592408293 77.31632302541561
16.04990268771919 48.84966191830207
30.2332974704047 62.16613443852616
28.26732155589246 1.824083860606778
15.31162625805848 43.92968030033214
20.16965903274864 16.4842412610183
18.96594048103999 20.25118587609489
71.9371800927192 35.00144092218127
94.0412142517081 79.4555381339779
46.09826655646631 43.32667482979319
11.85324683030233 29.94296903505062
87.58925228527237 8.807943630815204
45.77845072090466 23.12186295267744
76.467184468521 52.64039029132627
36.99309866447875 40.32260390292377
66.93840692275791 52.68013708818692
26.99051460823915 54.10498655859582
11.53726010409844 10.34686319278441
92.42594287495312 7.96345596220733
73.45280497988009 88.70855992560637
66.88076947737628 67.35427536742661
12.21274598701161 72.25896616047419
96.48600795661871 31.09281806596852
27.71563407697071 15.99946703351199
69.89144750875096 37.53392126339295
54.82810879329835 42.80157145633758
53.26729513684412 87.49584001696451
77.24870325026185 54.45169860304502
88.96927034814938 37.45824802112647
68.38203974418418 10.83357990957938
75.94586760619453 51.64811264238644
79.08002489045994 94.24627676969409
11.17039914069467 14.80573129389412
36.12638710049271 31.42582576250414
55.33133177174388 74.38034629848985
78.79105042492857 39.80689412349512
5.381739124896207 99.87762279645879
81.30625814738529 80.23019779442332
84.5916528981161 52.68398608308977
70.5636395274562 23.3439470496767
56.03575869375511 44.03624433000592
77.41975218327552 15.66352630223763
19.70708036540736 78.53555740877866
29.26657579354494 27.50601448046724
65.26556265542824 22.26009431723127
12.0138246312973 0.5593853880700935
45.96046181171167 24.06827995788431
79.67971481617592 53.09088151396098
8.786551962892693 26.72671030509031
4.819488056299688 22.38694901782808
47.91056963851858 43.6707199264435
20.18332687377036 69.75454907035719
82.23170887822714 78.3197357317831
81.98843999240854 27.79941876152593
60.5143123282533 33.27728340471838
82.96774505849891 98.2921676634699
81.50359573266255 63.94667702706904
27.06302808339921 38.56821050559945
57.31128388519355 13.17391818321404
6.516410643464236 13.66244555881977
79.06858170743945 67.23205695359975
54.85728739197869 31.41927861445879
34.47334882796446 14.62373173208477
43.43185703048509 74.37664878158731
7.377762015283056 68.98762813726842
59.1024186681519 38.19801607068726
63.45297501898592 43.7103881855576
16.61118675758164 58.23833322733793
38.61907849366999 35.06652413945418
58.72073978277569 63.47120662618828
5.124296570575792 25.23005669256224
34.86890872943122 36.05724331796775
59.3406075262081 27.58767867761047
33.43714736025945 14.68930222838449
95.02778608644313 7.530738820391591
20.32288858579753 49.40811463129359
41.31865231071807 25.12921010422503
2.675971788262145 0.8180264350128655
42.36225658138289 14.26316944732808
16.38248135051736 17.58217845484028
23.01960586528933 76.12741326234855
73.01293290825653 89.6198786119198
57.118195540346 56.65900014915963
20.97730292323049 12.13036079288737
53.95597723588493 48.38306020133346
13.18356323750143 97.10107627063104
70.39833672343062 63.82726290580779
70.40492184203129 5.479388107663787
73.67478720839405 94.41255319137403
46.76784793557947 89.88421139184459
50.8385139052298 99.80170933277945
80.40098355988663 85.91024811448814
72.68893596004719 56.3840389132024
61.19722893979289 37.60484014168163
95.15104279520816 93.15268268636083
95.5756275978124 78.75989605405988
94.58029965038142 68.78933636456885
1.699306747418409 78.14163534431717
43.45257137862433 2.834826654072566
3.424619708810363 11.64206072109376
50.01475553159946 35.47436785275484
77.27335156395509 33.0457728509953
45.99128887651759 88.94084633995415
79.06313683099117 61.10812837193637
36.78143495140564 0.8667910593519914
44.47069425257573 66.91356595917604
72.65668663984647 49.3979281902178
83.06835218633512 51.60227773384582
90.19929002310263 28.67594673816091
16.80243050269959 35.76135840206231
92.54190603873423 22.38718374682432
7.897530233316319 62.1681686856683
87.2917097403857 34.72469036029926
99.03871969884115 23.22152394963451
4.216521672153356 46.02326865278849
95.71342150933292 62.52934326126564
74.83624777933287 53.40020467449168
87.7218689008192 70.43822963847715
20.99103289161246 34.64904810337755
69.13103738709016 71.2176357484415
13.60465326575172 16.96560086603095
88.80510070379671 83.47547042880919
90.52770297249707 32.2478693377607
93.12252751388539 27.29230909954296
24.32174071146217 89.9959692275075
79.3883777619434 99.61730921751374
21.04903238932228 17.14969218363387
36.1653737465878 1.738418609180055
41.2915833577979 66.18381893464813
10.65582999201365 6.737767865010008
47.04672034428825 24.30378147252426
48.52556683715021 81.6199953924642
4.227703760454061 36.40940293385737
56.35761518034708 5.193408969507952
26.43087683087569 58.99882616588015
17.19433841550661 26.73038722416765
93.59943406441187 56.83978310380989
61.30445933645546 46.89421195961439
12.50489196229968 55.83089413383009
49.55722156067621 90.29079488080593
46.24057879724168 25.07661985436694
71.90437520300262 64.65691886335132
77.96008426294219 38.13671134489012
55.03839484856668 68.68054239035648
52.51118840348417 57.35052884667563
20.58937998245253 87.09204687441158
47.86924805870999 76.67243936928141
21.51464745427809 99.08592059897472
70.84973558515939 34.78741152554248
58.29606349993202 4.766476729704297
21.17108935379134 16.09617001483917
39.96003486240589 26.47341167515147
23.70612573720342 7.814957499967145
34.83508824104927 33.95218567627877
61.70824381976735 20.50259342650582
73.88179423136445 41.50559058065297
73.69643239067882 51.93756165399625
66.68412581360339 55.52862067918795
94.49718841315445 43.75915690046374
28.13188022067107 68.74408474606174
89.35122110065788 38.49214425378032
2.330905394746867 41.51336384113841
79.54412237067037 64.236731258948
59.96854918692384 83.24384787290437
70.2862055408839 88.87451216018997
4.81146016859663 65.06902658653634
75.98891248099741 43.57763103340319
6.781064994688707 16.20831580734896
9.954612396702972 24.92598929362073
44.14341232601443 50.11465304011667
38.54825809163478 92.40333276166668
48.81117169536265 14.01163818241574
91.61562623352519 98.07578334026964
92.030146830776 74.77627405833495
41.17628062799541 17.9703447324074
33.31009217508772 61.70683759059489
3.547200983070937 31.1523473840959
3.844391551885513 35.48440021413139
74.62615630007475 88.48318345478249
0.230841207345474 75.22734720346507
69.1610848104271 85.83199811141856
30.08506514331794 95.27946471828194
2.1281215697803 40.47005647299241
64.31358314992373 24.76225360064025
62.48345140593966 57.53246509209774
48.26794361303451 97.07155652529799
55.59918132611271 10.8657606215865
76.31591725682175 25.25071220002503
47.07388022597382 80.36998187416978
75.44934939486807 95.36505483825877
10.61990029558711 53.59831702888224
30.38751316726247 16.75810003312419
60.52821201911653 92.14043927073885
70.81857217855762 66.48547563085441
13.256971573601 69.81467611399405
31.68804275102123 45.40319040962281
8.369668920939166 91.34341459481574
98.50819660908462 69.66884417128588
96.45937633778509 20.47209103603626
77.69065697532662 58.56541955259868
89.66030417366021 46.82490232599039
78.29083490813116 22.65824793131264
45.66896357914333 40.68588431053851
1.361451614828755 63.69849074833206
40.56521696252956 74.53689190275055
86.81804470174993 75.27048148068698
52.33475867054329 19.52408790093114
19.85117565032515 77.53405600678312
19.11098341538533 26.63793562125798
80.22931396530451 18.01987851108513
74.02199173746423 73.95837493446517
44.40539877941572 33.60743521935524
33.27116914486723 52.53025481532944
84.1397602912094 15.58436368685583
42.25077649842762 18.06194732813231
28.78645003071074 41.00079400271484
63.57975346459149 73.06853874253642
42.90803142419193 11.42106174503717
78.76065923940372 29.52903201693282
98.52503330324211 70.7242839476431
83.88542407383852 25.89327668767352
4.674551799933663 24.42211682894396
81.3050649610098 74.58982209503611
32.62748636855566 20.38734892058359
88.62442652339207 65.99160004430362
70.14043900358055 43.3636812539738
62.58440282632715 96.90541073638146
1.89914591382232 67.16934438880361
42.20657517342264 89.14223657044923
55.65246712459744 58.4681259508985
10.30500091895179 52.59152094537814
43.25958322338541 43.35394501521165
31.55687903484966 56.97817195574816
34.55406294813197 94.63464471124689
75.76825442053025 0.8738718741161684
41.93553771420816 98.78840771100435
85.42081919150698 37.9928591640529
18.34040873099645 10.21644116500506
97.84083176056404 92.1389891036121
68.89628569678081 47.31991507912984
62.20387003072324 83.59271817167493
92.0508369247713 48.66222839583788
56.26329035570414 80.02146147353359
31.84145030807708 13.85788989693482
83.18751831777729 10.82906131810961
62.48618026842069 51.93682188457229
27.48228221429865 22.54605402274465
72.70533756417103 50.47064937373259
30.84860693541003 48.51723395262974
61.75232889662806 11.74924605055866
99.00896646354876 97.76694480603139
35.96506082821512 69.94596406455481
32.1302207759429 35.96014540148747
56.46898281828442 92.47569163433879
91.73216563441933 42.84726887764064
11.58412444937301 55.37589381317603
64.82394438139096 95.30678132014624
69.84872570464509 51.21490171347438
94.4327986002703 4.427748736506004
11.01320025954128 12.18428783309455
24.34375748750319 72.52802649217482
85.12362440401351 74.82203007589729
31.07574140923488 7.899895699072274
43.86091464733584 62.22501590389761
54.50628074550237 27.824418862018
62.13095038972233 53.67050101832035
12.65427303441754 2.415347375077091
0.2411993076639368 19.5679911990361
46.33263680360116 86.95258269311309
60.98006253021606 97.66121676788211
47.45060283892762 81.40841629824324
28.87284429455724 57.51717998099955
86.64992185212724 25.40699668396466
75.05948580740754 59.43810175731316
70.3573168236463 83.32470269118134
22.66916193569267 90.84789076781644
20.54329174711917 71.88304536174454
79.73514760548333 77.42634010906799
71.11898038235665 53.83710247549251
37.41584729695305 0.006912460261392381
11.00294090255159 57.28126024269372
75.98757810077218 85.74447945328099
10.11891620595303 14.71485673234088
96.30992617590913 51.4674148041819
10.33926009261212 23.78809186397256
3.581135041676477 87.64352477869643
31.63122194012611 5.074397466785252
18.85388344920552 45.82505631913074
48.01859254271776 19.69650818948821
34.83701124133188 71.80224926077418
89.45472165299253 9.095160235714548
99.49819534795434 24.0261503562068
63.03550969555626 21.8525358872978
90.14904282045907 87.30844507355647
11.66106420812856 62.80312091492757
80.26407235966451 95.66918831922001
30.9994244244563 83.69020311543051
43.16656535450134 52.77420571557741
62.51701918090048 45.26738172510089
6.407228569558774 0.3346145776130535
26.00680383119506 86.31973892492807
38.02085277497864 73.65932677018091
36.29003758229116 63.06932218177192
42.4180077330881 34.79706638111113
92.68614822991753 34.13914529718638
18.82591937763858 66.10838305191577
9.13235140109458 85.38382925358363
31.45361860513614 46.37675099219098
59.7492674668354 2.243929367263018
53.36279510674952 33.70442442669896
45.33284622722574 81.07873518768253
37.68568924638242 43.00059405600592
32.02534285814497 11.09044438931522
35.52325395214633 30.59823091028208
29.68118204544515 37.51639280059132
53.47587763358977 98.98334591861924
41.05213792695383 96.69078230964317
5.005053356727453 18.16275103684238
70.68484861320466 29.034263218284
88.29050342948128 51.52959191234272
22.54024121768031 58.27918033514607
99.27979538135635 73.49085581478806
13.94867528996028 98.70018882847599
51.7445621844914 43.79313899872344
31.99243797935116 42.70718335168633
52.20793863270244 87.33599296528915
36.63491720000437 59.11113439129204
89.54956025821772 60.98053476228043
13.53094211648576 32.59051443964584
68.53629068574278 83.80579598256774
33.27172938381675 54.66131139213121
96.70623419496445 59.68853954030484
92.91381996484915 16.9936243748477
82.50242244485312 83.92788142445302
53.33779709461827 41.3900091636481
13.0400756527929 89.65313902709345
69.12849878397917 38.36860509752669
43.52462372251475 81.76435051736351
62.52611144334625 49.19669905767939
68.08876372194418 69.35524110882237
42.39909333760603 39.01662672135888
12.37599557291466 22.70047660754688
61.1779426066898 18.3640215922072
9.447775336347238 25.91675566428611
74.89655106917431 2.529048840884279
24.74663583098297 61.16112844371644
54.15283204664981 96.12407264403406
23.3943077240177 39.49221193427751
13.91719594678538 71.5905122905309
61.39270269166485 86.37333443349843
64.99407430594259 18.46222380044362
11.73906993147902 17.962582571982
35.37887543690174 21.23751082298251
51.68055629483599 58.06439542765993
3.164412452275913 39.85421192586686
89.91661232499179 19.53230120751925
19.54112030525803 31.9845794926987
12.9363568936345 0.1695214581731805
34.94086538636937 3.437132672638794
52.39074164111512 5.725614261759103
40.7101819287839 73.37572936992133
75.32165678221986 86.53219343290111
5.269682887106705 36.76074485811738
87.01341947603382 7.069147061236424
48.46527081361783 16.85758429385118
3.632923070636997 92.91972038993224
18.32058698989905 83.99526255645098
84.25302635270289 4.850167026100301
68.5735079388953 70.294750329433
11.09817313813339 8.469479111823754
27.42148264753028 44.4370525280876
93.29937533200325 54.65432616160871
35.6109554062421 64.98001413107221
85.36199890610823 20.42250372614432
12.3343487116071 80.76527710969921
1.057616866686753 35.34177395020921
61.05701995679331 36.45667879900435
58.88327095653688 45.28847235349846
95.0119913722055 0.2243077408919511
48.96645462986255 36.69349715607256
41.49467978537898 37.58065202880665
78.78155837968737 14.44645267586097
85.44752712141596 41.01242854554194
53.38111855468375 49.26794807618875
48.25526861131164 8.199793709418293
1.617871050759572 99.44140630270799
88.8064889833182 50.60293166690439
4.576393080205248 71.6479599855972
5.998192565221818 36.17941519249955
13.08259492830589 56.71861710756109
27.03596587921927 89.32372848099268
98.58967282047166 37.37226517079937
96.55936513986337 95.67227989004081
67.77573618524336 84.52961345702204
64.23180366971089 81.2618247021795
63.36985688959841 45.92768210992794
76.98201719501448 27.268714862644
41.30260948694028 52.69412545444094
53.70352468479761 31.48214291164429
34.20757205247554 44.28870954495179
49.07455940835931 7.279063031277304
13.84911555903306 84.73901985400741
17.07524674054735 74.62412691738972
1.12895362278174 56.14279730946705
61.32106556200787 31.58877046825728
69.15036777298228 22.11377318030189
98.99784763600398 24.92961056431226
65.31323993211036 43.81681670560702
72.80142103718828 97.26237652155865
18.99234243246119 23.5082075019264
77.34686172421691 89.63349522106873
98.93863825455817 56.57732155845277
57.15306253651791 66.87737093737877
52.61319535347341 3.823459763985534
96.04113187731193 4.974085141709462
75.33741336946213 30.84923845422833
29.93715366185215 60.27810846798382
47.37087255358328 87.09347684369081
63.89377993993388 7.739056732533397
22.96429631836304 78.03515089248422
53.59007450208716 79.16504074038781
18.59050304002551 52.84211738647255
96.14780481028187 10.55212940269861
35.1044249359375 32.90206176744045
42.85085626758228 88.26327831250258
38.64047687661546 87.63972887182011
14.93533351846784 98.22465215588207
78.97641461425981 65.9806012885642
55.17459140376158 70.6034663359525
18.52907585194207 9.160335998060132
66.88290516155179 5.603077144385486
59.59482676414043 59.72395470946514
26.44949949350463 84.37743166671996
15.25412577492136 42.09958949941158
29.93001698718633 21.43264259322327
55.2769919708316 44.78610580336982
2.501728989422711 89.20463416572241
91.46727586512105 23.95562884855036
60.93516525066232 91.21197027497189
61.85139651285206 77.8435924032954
72.91655774322533 99.40847550826149
60.66253197830185 20.14906649578004
25.48410138219664 66.58009729541006
37.98427134355629 96.21950432760997
17.10433782492979 23.50938457767225
12.54880282103865 58.72079965101815
81.77102644635683 79.2761247510729
76.24733569305569 89.6002546654192
24.41870197249162 6.266855674346685
99.23580599802203 79.18006733621222
26.00936029360572 50.33806087525685
2.184703213151181 18.54447110244167
79.34613974689746 22.71756122789604
74.45531063729948 95.12190496247462
19.62797876372822 45.10104312455778
22.05233960735542 16.82264000455748
4.001056200080459 58.54541462550149
10.10244434809108 66.30939144937447
27.54536842739892 66.15554447966394
55.71100131265211 19.52351896938032
12.35754115872616 26.41703859689964
17.87452459438775 78.41403725988134
94.12752829172675 48.56087476789363
0.2834346987272385 71.64598627816383
98.59172555503896 11.93761237534643
79.07632643216756 92.44736263218429
30.3952099217786 20.46692705956238
56.8388781848065 95.34672350761036
33.5180524981507 57.92254317636218
83.9480872969403 8.065050842884512
53.61088014832451 0.997504792668048
73.54179439825577 61.89332138837634
19.80036883397869 61.8188033960712
15.02300654934526 43.03092165230294
45.13389333399267 5.116820476068913
83.23744881697253 69.92392329978894
26.77920169861067 4.157859377575478
23.92450016258493 82.72001676118472
67.35115753709891 86.35343673099592
26.92613679983356 11.32196978589503
31.86046052799102 77.56740371881833
75.21078644574163 60.54736563694127
17.35457425324691 60.2491202996811
59.46744667046733 96.50020481503961
31.63696532986949 71.74394463963378
82.24688123147632 7.453712035005789
2.685213081280255 92.42694814597969
83.57072433775691 77.12823106528269
20.10968571850399 31.07127762057972
82.09372323047134 97.77583243858777
85.9170211113493 3.989609123375077
48.50292153562418 84.48047098598749
85.87882250056722 89.36249422656449
4.414580678683703 8.976218258819546
32.12929018652997 72.70036543977388
5.22102369503661 15.43836986084558
74.82075215248946 0.3765889432299381
97.24334246933064 13.61924946049908
96.06295956865631 41.24549754333525
17.25636597903263 5.462649619513516
60.92882659872738 21.19822136151222
94.34117836384571 66.68632404085301
99.0983586756132 29.80443213758274
23.15162887725159 51.96321168710474
3.445946505104834 68.02716000436105
75.69354765654121 88.64712532255714
17.2912252030043 57.39520289883222
2.913166902629956 55.38611453401617
74.10794123617717 35.38474269703762
42.07719149965058 25.9421022637068
85.49103281887282 50.04499757370959
84.13881321463748 75.12950227793424
11.51290330983857 21.09627221137446
40.6471996210088 41.44006216769856
8.026234111164587 48.16727399276266
87.15489795041428 69.55035311871704
32.69582680265977 22.24139348459211
15.91499909335099 38.97757719615129
41.21226039482181 77.59403082253408
69.23617843836021 1.765034224852619
41.29621270144656 47.42368547547696
67.45762582509749 33.97131271831263
46.27367068167931 66.45615879301668
50.59218353261972 37.31503393010881
58.30295004107624 68.51959612889797
44.16674697906765 22.61897516660761
43.17469735101783 51.69794845300315
78.77793172802991 85.03324012735952
62.48718774941179 64.43739795452156
72.18317580949439 42.8766250382217
52.71937970203051 16.56612844378384
95.35218346409303 4.23170377830733
97.91963376429011 43.97639475828822
52.81412916921234 6.738121334285746
32.54858570580578 57.44361159256011
42.81208982455677 85.40030355162217
66.02380794853705 18.64307607848598
6.643689860057304 84.04490394570357
80.08169005982793 90.59490810539231
19.57861730056818 53.11888448892581
72.72618170448443 51.51497577910911
20.65574017415605 8.515832910815323
91.68988599930155 55.37698103340479
49.39345195634378 0.5975161497233119
15.74457892947824 53.4191909773545
28.85572924487275 4.942262716610776
20.78333516087856 59.00584805656081
53.57330502673212 60.94324146300726
71.44289978277865 9.286910324852739
24.33080276697874 46.59359937918114
89.96862761133382 95.76193415853979
81.56427850112621 33.60047432334403
1.738698809136878 12.39641827621887
34.2995150916482 21.25713053817089
46.59670783847588 87.98808611573931
51.39955415063229 65.30071524023901
70.97403995920969 12.016314905286
84.3501311368301 58.96781313975135
64.25105525489494 70.0065591082362
7.802917883696731 29.33731939824351
2.474114854729841 63.52916196884806
55.20476475892272 89.57611463246978
50.40807324240515 46.9719085292803
20.11044335899896 2.677908035447568
7.621233586939829 21.83324175067289
66.00807558466988 24.3057454249732
3.189762178393533 61.55008896459027
43.03664315339643 54.87888945240159
51.52640205326455 8.363618408881297
72.78898042793254 75.96679208629536
87.93637766268598 60.02145446196716
95.57871713553526 80.43110461265928
12.94669560385416 90.81826465406537
80.67966524703763 73.69067714975012
31.42747610454239 16.73880356384361
1.438502786024845 26.68005170611671
80.36599601771829 76.46578660112267
85.15202493457903 0.1395955852635644
41.41386598442613 48.4285105211865
65.95191783312565 85.02510096489972
85.1514011425658 6.708524669151687
79.22724447609801 62.15766054615909
88.2680838871952 32.07160703121096
84.88437342412888 97.22645907501261
7.379179087353588 49.01126864668467
35.59547220146503 58.7569193431728
5.387491979542564 34.54369347839302
85.14243155037377 53.5540013014173
98.17680293602891 66.48289502067527
86.43131457638387 67.50745932025065
11.37271791412474 52.76638523244448
39.10303415267291 68.32395078654665
95.82512964383109 5.918494231361384
13.51622486132239 47.41131840789643
61.97125941954651 3.845520922024858
11.93670640939522 13.8607514836716
6.958165887907143 35.91614772762949
65.29626650322406 60.75208563946945
72.29815285601039 76.94124672464507
39.48933010165628 58.64437902547912
83.36038005826505 41.36961778096305
44.14552258241729 77.42292175242099
8.970294038120548 70.0720283741974
5.473938307299466 91.68721975306151
94.95253708302739 59.1330587786812
40.57575314259712 8.292555075569133
45.83958012173287 19.6966544468994
11.68898413690103 81.62278523141407
11.37198558772933 89.5494675879446
38.47615572151659 8.045920169438769
44.53139445544052 21.48386506360393
34.15015428370525 61.13049744620369
95.47434474297692 68.22721047784404
82.56845719564014 40.64522858646231
29.12721422521714 75.4591940762423
49.4599229205781 45.09520676023605
38.98418662556197 24.0040668155928
97.38995722635941 68.1447158750701
53.13488018887705 96.08377049287039
29.33223180039799 9.441536214737797
5.275277716679507 81.07044291348831
30.6163538285317 55.30226023435332
5.266423456948745 46.39345222868521
71.84382520432062 96.76499383900686
55.27267879984937 72.46984518953346
71.6671607596009 46.78444196889708
92.44940432501636 23.45591448856225
66.01443084920632 81.09999383504675
19.78845665346881 65.59176315037395
22.67592063621721 43.74768784349374
43.79568753855818 96.59264994989816
93.44177588562694 22.96825120276422
31.07297762615374 86.6280822983324
8.49019485416501 23.34515055077615
40.09809066501172 17.86428317132683
64.48607305275944 27.91444554157728
4.014277877143344 68.89788277475276
75.91477327954092 24.25902603341729
92.51757412496998 82.34878814906077
88.70878818681493 1.756172097662315
61.60542756213069 44.64077529524491
7.588922111240461 59.28689629752246
42.45330516566692 84.40414545022685
35.40877663136205 87.1995305572145
78.52847606313246 31.29646983957338
95.87613748941473 56.1298324034758
29.94943223219055 83.48991068850636
44.9415876775747 65.04950360173063
80.98524135135516 55.95740265391469
33.80139439167207 24.12528761181398
2.53772746464273 26.52280410021308
20.4918698545401 60.90940313081283
44.42344825053468 59.61077642499022
20.77354547817655 20.33744267327744
50.19171173116486 54.51767060969316
74.54485365995491 71.12352300086022
55.06316805483571 43.70974456827864
4.493632006670068 31.84126279291214
62.31717231572132 75.65462442918243
73.56040998026096 74.99971727680143
18.85320359875638 65.03758172370827
81.04709049957627 88.70243978260574
83.52356594776386 32.49872287311751
98.4050335811411 78.51300653196434
76.30159173322691 87.79304705974043
96.88412580326371 89.44126574037705
3.741405592965355 95.13758124297524
68.99766911925141 29.61622636674844
39.43706553908328 55.81347178021585
63.48777220996769 49.2636595735441
26.0250293051776 52.49107287794507
14.15809691947031 7.767417154671282
96.80136720616385 91.6709847320131
2.90334177943564 70.65891778492407
50.50154379012396 45.03497384494134
2.178531619177805 56.08111940942332
12.87645288679038 9.130951049774184
24.30927632770856 71.54033030261385
59.36857576657775 98.34793380273312
55.66002071834118 97.12705428156551
25.54529658270091 7.841770940460294
22.20946380063132 32.88776274535142
5.714244691701652 27.2656934892317
74.20305351217002 86.19730759497568
93.78485240961425 32.16525330556124
18.19262822739729 68.89352374219401
46.1305672889191 34.51813540253976
83.52666009872229 36.79407562544023
89.65264898928923 45.07422173464192
57.64950876902392 15.26790772982399
61.05206543716309 83.32088079669337
62.11619531610368 56.45555154743268
78.39172559800708 6.794914269488769
47.99898434601138 5.193700321982987
58.48859751332291 14.56088553286048
0.4524064027426999 14.10160550182085
55.26401540182941 60.82091024807146
30.76300719554681 29.92146813157709
45.15322214547634 22.36745969509073
95.29412285025454 34.82002830367338
36.28506002537751 81.6307550399877
41.25248348295843 70.12574619385897
42.5134659141472 41.60531758435401
30.24323599932074 89.44112728737798
12.03568555315889 95.5996561874264
67.97838337681594 48.94420103950414
26.54431549797438 13.41657781807049
77.82114389544688 77.46404286589211
77.33806216167976 28.3033895099304
37.27505682173827 63.45560466208919
24.73966319463606 25.39186179504128
79.30966082000009 85.93603383217169
72.17173750290527 4.283016121136922
45.28948064929413 94.08832919511494
97.7492924560683 6.708824581242447
5.682793161276198 69.84672873782907
14.86401727412203 13.31860302873423
63.04559543919819 97.90976030155871
70.81996205214573 51.6954399131364
32.43675534292174 34.13926361663425
63.98375833563576 53.08039340457009
38.4626569506914 45.73928089948307
74.38344154387762 14.37292745759476
84.40781074798841 49.86651179997193
78.77128819133748 18.96415174468588
14.94700556972902 71.69037494159041
49.62143145656118 81.8266674281458
17.93000209951575 31.01584073084456
81.69121131646742 65.98753380539382
65.77116454549007 36.36169948549757
25.48834214762966 21.97060046333793
6.479219142590068 4.599056157613687
6.360100258998223 52.61246470131883
96.37878363087759 67.66380484846815
23.79802733985375 24.98889692426675
51.06893688119156 92.03401325463707
49.05843863878044 59.29138988235466
46.57491694721045 35.46112381032052
19.880765205493 46.20919176294063
88.80596028944142 22.23477524999907
53.4670346820449 37.58645801403286
64.46824777528832 68.94496724226083
89.3403814483311 41.2923413441539
29.79502399133893 88.39398543261221
49.21033086508785 80.811902827547
76.95289620396309 37.82245117521796
35.89443293261257 73.73026119061507
41.0183923550706 9.301646157963567
60.09843269333428 21.84203416993774
66.18680785755562 45.5106349113544
90.40287461920877 41.52754701447669
4.279199458991672 51.97893876968467
16.27770686349938 28.36632616837164
45.72913540099962 62.15426767860539
93.86492270077586 16.61561097214195
1.798447314972153 52.99551546935137
58.63555192649491 40.24906866288359
2.552497458938726 80.09878223024309
49.54895086353781 84.69867829081579
89.16756817323029 12.96193014760835
24.273770108172 17.68912706136734
55.9676930360916 7.099613370402277
62.82728354576479 55.62560173305386
93.67034759193318 19.76748603606435
28.39201657506742 64.27001507795889
74.98809819531563 6.792529329196746
40.27493342351766 81.19178638007502
35.10293790404153 17.51852152344651
49.75666050403187 44.14942389229979
94.18882607007166 90.0955587251194
40.04228663732729 32.13065076755676
75.5011987293539 81.54060958000566
83.40409312509907 80.0612455182649
23.07286940915048 36.68137355462319
23.90922429497805 69.39119641747119
54.23548192825232 94.20755475586351
44.24760204974525 83.74489191899131
44.13828873029805 57.50955827217887
78.91375877400303 46.02845709057235
20.11552849639649 29.25791841105054
65.36778375628336 1.077684152495119
82.51560436135652 11.60360375519931
47.08008459183278 53.75577418731304
6.730420018987486 9.270650222339105
91.25132618135513 27.19032402404784
21.47167229659926 9.239592824124166
0.7587214689439353 15.19039359504386
8.730493385768177 75.64189093474462
85.66637102758739 16.72350192078702
24.91710581419818 89.06147200875482
95.057958483929 41.54073165958393
40.37578190856598 5.375684113426257
57.63431041048687 36.48828902101453
50.33087874961911 51.6418390627374
26.05073059325184 53.56701325981351
38.28116223055521 5.09902864870308
65.36667780906721 64.76878966250926
97.83907424362583 88.95426821627477
67.67209464185532 91.73584241496272
49.52451771975021 72.07153839332358
40.29089213134668 57.81272455806852
45.11852839338291 53.99592656004055
71.28165340930953 4.879900844629963
55.4598018468536 30.56915309656352
98.38546240814456 19.48110827922528
67.69509661530824 66.73438527170127
46.31453947711649 78.27081209185914
69.02972632555284 57.02445961048263
49.87710457373895 13.94602361824072
72.92377755545387 32.33258713493532
99.05171320399042 34.55250960679101
17.83600349713759 67.75404012549014
51.82468424899388 23.90782555508959
93.3647198972635 10.9835963477591
48.86764873788828 27.7512900208764
15.63705237460034 62.32777532924717
60.39074485914475 5.36165315109253
25.12634835078242 70.9412635275029
93.72488873716161 35.97515476303438
16.66785016988591 14.71202246465609
59.92824610574392 12.11181637074553
85.8686908170006 23.69108063165201
42.19331675914739 57.57836020282797
16.09747587161856 11.95841222118208
28.08305015436173 79.17931264239402
84.22025968016246 88.53561829741849
55.34801434203141 17.41511361173477
82.30515362005657 41.69131560891076
18.34912362728414 49.54201260315521
54.23048951291702 38.3459105172166
90.11685673606659 54.40526602666553
28.65144838820602 93.80315749010104
56.43928492040339 54.52148356602869
63.14910663104041 61.44856753708537
43.92316292995405 64.82475431564139
49.25879140485242 51.41521404815514
40.33289281073989 69.71486898891321
56.58685251678006 83.6378027278198
47.18694127848094 39.20900535902314
87.44899137450135 77.94366947175138
10.05681595631948 11.75451308161005
58.3018023756071 24.69281588361469
44.25270804553844 80.95029217993162
21.2931627633289 36.30598270742721
72.72129723237704 96.19344097125817
41.64937756049986 0.6760787052030793
3.993055886525784 44.99739642052448
45.31935628288081 83.91464368032784
77.92657663402395 94.19524895595261
55.29232632702617 3.488391910876921
7.673164172976737 87.10745827723488
51.11557891535889 7.422004713752682
87.55226929231567 44.78351947385881
86.49944328392472 79.80818992366535
10.37095516184474 46.79109779319354
77.2322650534165 22.5585425612432
15.85065673170596 89.13985407008708
89.06460933211477 54.41801438963241
68.99644202057878 60.79330706076609
46.25110947502674 93.70308056232274
41.0340955233118 26.20247210519738
67.67971346902394 31.17594725398117
14.34430192160229 77.17471242297839
91.06982457785179 37.86432762299025
3.081194190569132 84.87859247484774
76.24873193679025 17.11271726397593
5.616517280887011 43.64842345184295
48.30963495926693 74.83573120790102
41.44156996715341 73.9200242757915
28.84991810819673 26.41261549136125
70.78146118626709 70.26508704506902
52.19842804531192 17.5639760048177
24.69788654274567 84.90351944826801
20.87267549233148 68.07164062358967
32.23263938827079 39.90706381322015
39.59391715030011 92.56298323731868
74.14645379886774 24.9203330232912
17.83376382366022 92.38167082964901
27.42806085743262 94.11999467029733
56.45978267698064 76.18132833533913
6.115204222354148 3.673808650431038
16.95908230176405 38.6327137072793
29.7408712575081 79.43481431683207
66.9289554311479 66.17842511490295
34.08493428645434 88.90238114530162
51.00926859798805 24.5960589288632
67.25646274776886 41.77307416148701
78.70893680350801 11.70076833768081
3.701864730940634 38.08463137796484
98.81520388624259 64.89289975588322
77.42392739169061 25.40655726878444
43.1706066504009 86.39527367013032
71.18425658325584 2.715608491794339
16.67612264593896 61.92791228975712
3.959563554107293 3.305443858356648
35.91439859046025 3.673146782914306
49.04704436949314 17.78489809915857
46.24930389002338 54.3953653292632
24.9621525302049 82.63999825961842
39.95221960039739 71.69408484566669
64.85689057194804 8.359102695704623
4.514233983716826 83.74929727493767
14.55324457974229 16.49503461109529
25.13244510954713 37.54806888790846
6.327891404062822 60.76001932832012
9.77660424507317 9.811076177617768
97.29872298368274 23.28957267733865
38.6331701388891 21.39899406444633
82.89875138019771 12.6118463302931
93.33837832406547 24.03103451281091
2.58549945605297 32.92632613126087
19.16407056758016 16.90948895106167
44.22848626614558 69.75204226867459
50.66911535969424 94.96058989877609
65.35744585849572 78.94983410088163
28.48275056010896 34.11507066952171
10.47069916481688 86.68656350690941
61.87121335174849 35.84245739165465
93.99953032585148 27.90360476186978
54.1047312438949 70.62891131029544
70.15138861541058 16.5661827412826
53.48669836102775 27.45599705559895
82.86080834616004 9.66628592082289
53.27975190544786 67.45786033871511
61.95050957990573 17.62393367243013
42.41314907819121 35.90430466292678
90.41057562215902 94.01927391707186
65.17021366059925 38.202839930454
76.57327582280575 98.11760550202942
22.73893783171968 12.56876256051025
83.96265691255138 56.86416846847123
90.87649197129953 92.25977483774824
67.29668290320475 96.60306111194359
49.45470240424648 70.9791035189523
72.57949012319895 61.43897980339871
14.11567686620731 94.4921690728675
16.02154961004176 51.63577180801897
32.13667440008253 91.55572833378721
96.82635236066074 9.704282809532865
33.26939287864522 10.86852476420118
66.34816725627179 1.435772573167872
5.387426387741654 13.61656994290212
91.1814246071487 54.37387434799561
63.93044232334454 77.27256405488413
18.13628999062654 18.52742669386527
36.63120335932101 45.79164632001216
27.60947416977284 74.20556786816789
31.86819261080787 65.88431481818559
19.90268485991518 12.58612636230624
48.60780738974164 22.65534865383939
65.58301120611569 11.19423960661754
31.72598388214154 90.55080900690362
9.788505828699915 18.8945619769054
16.89478990851595 92.890064419946
68.614505045271 9.864506021291874
27.72685256417131 93.17538452680655
74.72620606412687 40.08014846857567
40.24931315356448 63.29096823857792
71.73275910846526 84.64084488243924
57.36285753070445 25.24566031369714
90.18849110144157 13.11322541295853
68.10390855683239 95.98798501285275
9.168660421621286 60.74865576020211
4.506363580079333 34.84464289807618
7.274988584383564 57.63126564042901
32.55399013183223 18.57085426414365
42.89081354532227 29.68050203540862
28.6488035919682 19.67703868822743
76.24444435604367 54.71003317576315
66.28961961371577 13.96835737503183
99.65302008435533 83.11277126735064
26.96084591970736 49.87381306809867
10.33264806436061 30.57774814448284
52.75134475993624 91.24412595660601
60.11826223320168 90.47867501536001
9.37161241588791 24.06456514793664
72.92883351590072 72.11784662217775
12.71336773089869 16.35809732773249
2.734477562791233 65.31132026008051
99.17652344388088 66.95056465024943
46.78863873725071 15.98245746243913
77.69951624204023 4.096041320257386
32.79730594388379 69.85444800400978
44.4168214353669 31.54851140969304
51.58163855649365 32.55515303947833
38.18490374051071 11.88705561967113
49.12286304631195 98.78942091119887
31.5105052030583 55.85575184409657
16.02765197679676 79.41995065652603
47.2712485420985 29.09642820216857
95.52127082540702 45.58204715653164
73.7632769393412 97.73663491872666
91.23050145033604 71.99700921735564
42.77011555045281 64.69315481321996
43.32834635678118 94.96192842613888
5.768592476855222 62.91601380036057
89.64498201255792 59.16220330709186
28.89840350014098 56.38118586824739
76.75458892066138 74.89553603856771
13.23195733293253 54.93468476748611
68.74017377048955 93.35871549741738
63.39029849784427 28.39374406335701
75.62020064615064 97.6079601976713
7.703235659144736 84.20412398341061
21.85265190639057 24.00380853315672
77.475047671523 97.51655937092858
92.55488973791475 94.4897623259145
61.77785506895788 2.772304982614755
97.74190231820535 91.09902328598854
87.32221830316867 30.32760290389115
98.92368915182946 27.92216903636061
18.43482001599159 31.94496748764766
60.53765834063495 82.28006682477866
79.34592682108517 97.41431654430664
17.1597864875726 37.52470075308837
52.57109037920299 40.63510723645477
33.97783463025438 47.24778050420652
35.92481007457283 95.87134371465349
95.99959663698515 58.90393742280993
90.36882362626592 82.43970691069207
32.21189479303564 31.0063187393039
24.22053512350715 54.59000026182089
30.39523603925135 27.83345077017514
87.01660104549589 4.044919463318336
10.41092735532765 74.81409495552981
86.62863533463177 1.101154345537227
24.66740749581043 13.01029784900472
95.68866093910185 63.59137280242948
97.10624646997823 61.40815447250256
41.16319734185674 88.98139616026405
99.98773926453084 66.28079661431423
23.21277783721107 28.7050735975134
37.39596803965944 81.81887391740464
75.86152484317789 53.61860273938513
2.950689563806946 96.86768830357774
47.34931688752572 93.47980256675966
58.03794068489435 74.99078586820532
25.77352698039965 92.94960764776069
69.67821331405908 81.17972409707924
0.8629623088200529 76.20548544254973
55.58484753458026 0.8855043974194038
36.70281701337206 48.02364707703921
90.8671175326743 19.0583640078296
83.44781504180875 44.12333548958449
18.01165975510857 29.31777936831267
8.007679515987491 93.36560842810881
0.5688717504697492 46.65724111304848
37.37026964743448 82.92905290862311
94.39714659166827 88.33106238568502
73.88808921847473 29.63888823002874
24.85100486049562 21.16693956671316
11.42308092447597 47.0078743834455
23.92914638738076 36.10901323718767
93.42169340390274 58.06778201207071
44.66996730914692 26.63172736850715
19.61536182681927 82.51978470070672
48.89303925692587 58.23143347232459
14.9466871903435 8.460728155740373
15.49889137096364 10.22563942706065
53.95242324521229 24.74645790976095
87.81048506456644 22.72558891598693
91.9757589061345 39.88870981642697
81.51193268433202 14.27165775799124
21.05020325087515 63.73525998148961
46.67695949309097 29.95713628194205
38.59842456643219 61.13627271270189
21.40440505800062 40.17233056495152
88.42756814938411 86.34415628602838
62.11803748631636 50.95409647882147
96.13314397522534 65.57242111939871
36.94605473206981 83.74793436787792
47.75794617050234 79.54084663373109
86.67395203682501 91.36486489936581
83.80315272559834 98.83588823643133
82.17995048429084 72.58147117475941
11.01921298940261 82.46753334411844
56.47565581417801 90.66505805754407
0.5952522031705496 88.56482834840909
98.51910447867158 63.23661502780741
88.08663465290378 58.22708548323737
97.17403256027777 87.22134513869564
76.92663659468514 94.22066543434613
11.6139481151688 68.59950732942038
40.50244019662053 34.9745375850034
1.096602973589009 96.87192926929943
17.13317462776521 21.34128877073687
35.97360569934901 60.85819101941425
0.7729534089703519 54.38641090042813
77.87312114414271 21.67539310674676
39.56507517323561 35.5184772094446
62.4826852643242 42.0681749857242
38.07537598765012 99.15118477148768
28.23243918933828 9.896715609017905
13.17929915964562 52.09799380778171
77.26388722493083 87.7367970031443
43.4029423095371 24.69665633182679
59.81168799811275 45.68147941177646
29.90151427133409 17.74053309155853
90.50919955152858 14.15274708347921
43.45449160850963 16.24193554072197
64.61540671116792 64.03747184463239
11.43101250705568 49.89174527592859
22.68825182069587 73.90212103052571
63.49135621092799 57.55425069124782
21.21598981039759 27.81110292915785
91.96081177402195 92.47831277401527
41.32675153345195 53.75639731117075
87.70748320614608 97.53212850691465
60.24509630623651 60.66003298172902
53.65604070371052 77.25529852436739
45.21345278651435 24.76045234171578
23.06351073873855 20.52074286846296
7.012960574500792 40.19143737147736
8.876160032453697 40.15610842014416
67.87466876629202 62.1930688175875
71.77445706517966 75.97309513058755
63.16025987293035 65.36150114613422
57.81868067783613 39.45715700781191
69.14103758837197 97.54027715636973
74.6055004242466 75.74885850740314
59.442276345226 70.25696404940886
23.63586448481169 66.11504003364729
50.94851008792794 13.87123376506709
7.168461058930634 51.87907984609201
8.296305722860048 12.78622655632253
73.04034279813487 2.617206699815415
23.25902495383079 89.94865652735206
0.4066540330017897 31.29774643300464
27.07895365966533 57.1692595567817
20.50961682964688 88.92052792537139
79.3842274791119 87.76459653122573
53.11450896371396 25.37458312190202
14.91484110037097 88.73943656771706
6.104662480030086 45.75897548326325
11.63555439518107 28.93908146196533
10.92318527957896 39.53067257865553
1.592108047636628 32.47136321209906
28.30652697548055 95.84416755457133
64.92930492676611 56.11931175200032
97.48160621099836 8.806976388641322
89.5104441922773 24.96100029811072
39.46499058804675 64.02951683010967
87.22349701189378 64.69070286502968
52.2868475313225 56.31329966121833
72.03418418553463 41.85023442843512
20.13899977196457 47.26514077752596
84.75563418025658 8.770105689224557
23.40379846818772 8.712514530601384
17.82811143391002 79.51849351633513
40.39403318372626 47.92320548212541
36.52052320608558 19.3651553651978
66.01542639390934 95.22391034397526
87.54154199237936 25.97530068063687
30.8081340499876 5.748718025128953
97.51986327017526 73.43155684064288
76.81108756451844 6.87205305800352
16.67375503367431 50.81863789690304
94.85921006379067 32.06946217142374
95.73987217039462 42.34006938080024
92.30945465074808 13.65420889138298
87.96750228716259 2.427659935168654
24.29640374005355 5.184738558801045
23.37723468872799 72.1347014618524
45.48298195413193 1.957959676757126
41.92590674250277 1.702417213601836
23.22423101972208 97.61402599427055
41.30300741616648 2.592915484208174
89.31831473555468 74.04769949698873
22.07531331978509 61.96267556716064
52.29912562846521 41.66797859022945
83.28305975203558 13.62718807405551
37.96609591089965 24.05826018346888
2.248495793988039 48.15712128856277
40.71449748547609 75.51783414062982
68.85551411522184 26.76636671979176
3.78653622900625 54.71264644501316
67.74707175528646 20.87819731590802
78.39248330389842 96.96508576278093
41.60430774606093 74.88000841520942
71.90182753681624 18.80126689180991
86.37527720677298 41.6857131137585
93.85693897334824 70.85437801404883
87.45065867519919 76.12523768166302
6.380136561078193 46.81465065745843
99.41500723988389 69.06295628425171
96.50069365997136 14.39748683541584
5.309179849600776 52.30647288524661
30.8211731465527 67.85752016733198
45.05243751044179 15.21683886963131
36.49215831375746 69.02834076235096
48.7326066958632 99.80839284097262
75.63140085014496 71.1008186793723
30.20815973006284 96.4866092231522
5.987160892786251 84.88274267858667
56.99571950047597 44.49548898911013
11.993610849099 98.53161075739409
92.36255723644641 97.32854520082567
94.60151241837711 47.5725245784173
79.6292485861826 34.79492941856389
75.07798462570048 32.71351224266099
75.78972080190741 41.44809300617602
68.42523327947457 17.17385976717071
38.95923731854368 76.19207226141648
99.3543483371888 68.00078597118352
53.79161784513957 54.89430921565258
46.69386488931635 92.72814380834463
35.90281624581969 22.18418969799022
99.30747522673593 85.25386353654199
74.94186141169197 12.5894049221056
22.23621688401283 44.80647819332924
92.10469739112605 0.1849185010456086
71.57467305256114 10.34177795513212
59.72319490973828 15.92094762550739
41.33465644940001 22.23601742347262
85.62639951510157 55.62414563620514
51.55770136020776 44.99900970351125
71.38414128122812 28.22398622730612
57.33560287162815 8.276092830088505
86.80281523474554 56.98247592063617
66.68490991424666 84.26831791632503
13.69923572626109 1.910874241656865
81.16083378864995 95.14257147118923
78.50610678861561 63.88989924378153
55.6365230924303 6.108422687912378
89.56772783666395 36.67331893959513
65.37993237877834 40.51412385881197
36.16889867900248 57.10608085063319
82.61226267659249 22.99899363387266
56.27334223115511 26.68691602628304
6.199527148064435 8.316672833163635
72.70901954563703 37.07330983545942
78.44687862244096 68.21183110093739
4.822445845929835 96.69833164077353
41.80923535908553 88.117092344741
78.62111443142403 75.60307729198013
95.41674071392167 8.529929311788074
40.32828694542754 77.23624405537034
33.1116956578558 36.20001714204344
86.30615614483486 15.94647637379769
27.98205970343829 10.92520432484509
59.89739735921884 69.23918648428493
32.3171763191737 68.87987307101207
63.45209713481909 42.63623559500419
43.3944667863984 12.43886015727148
95.64814857230576 85.91220487070161
84.8759496857888 78.92041820956557
50.21550912241842 78.09703134777031
49.91226701024839 97.85075983310068
95.95317225045088 92.34687512069964
51.45252522488888 68.59513947526544
41.68107572874791 92.85983467180907
14.44815470584178 30.54670588499177
84.07326596387441 6.864331157699262
95.59752585822937 95.34233156688181
88.44372221017528 26.54028252018651
70.7639976400543 64.72629264757435
60.33144332779425 9.243041094530323
75.36632067217491 17.59122785746241
46.78035770201909 64.72037143941397
32.75311125767727 24.14311107873269
58.38700869203934 79.72210032137804
24.3602009120792 67.76023696360278
73.6022146415357 31.50192645810811
60.82162809025822 63.44944540035763
88.60695140173129 97.2763696174748
76.5450624758343 39.71716880036931
13.35994334982654 41.70341426430276
93.26366432977679 42.13070961916677
95.7751775471281 50.50999729607571
99.59792603257353 15.7491752788363
39.22952846565469 57.654994481453
56.79218398690105 39.68271406677177
60.12915024872386 8.174359197407357
80.04129263213953 72.86578147361128
64.80867045954798 3.943875165496592
38.08627925783444 80.91096910995282
83.03879957422478 96.07445650139282
12.81289680567439 4.508090785687976
56.73611891533959 97.17611735016662
23.58517251722063 58.44971104069256
73.70630237791285 34.37128178339001
1.073443568948437 95.78247716890564
77.74551805724396 37.05611594351578
16.29819090793298 69.16018886468241
80.50421110720094 28.84024052808727
14.29032515853153 74.44643389852864
12.31198882733807 42.09221285840341
49.20962542328515 77.89520432364081
56.34488108202085 46.30910481486608
89.08791512047902 15.69908471225528
34.57882548446071 85.2126942000683
9.77601642118624 62.49104909629233
24.08638730186818 50.37220041791001
69.5949823606983 10.50721259325683
7.032292701455436 85.05607815341561
97.24822745191005 81.13978280193356
71.93000674551352 66.47653446837904
54.18897363941721 25.77584957080284
79.51495693544156 68.25444463046169
10.51485170557539 21.57375711097019
87.27488783459314 62.8321017486194
8.174354577042717 30.38781143073532
27.28513660356774 99.02681511470027
35.82073388807812 47.54971148491765
9.913003449939762 67.37544512479595
25.29823468353024 38.65372417129966
28.44645056498031 44.15630176476001
77.59956897848534 40.10554570964561
61.87730286383692 65.23203682708609
57.41399985640835 72.27989514333865
99.20696250219756 80.23870803178947
9.710545351011794 77.56281457945994
81.26164314108493 92.51641360090984
16.61006320315813 87.38625729615764
20.18379041425115 10.54867199989746
45.99502103130826 53.40878418183963
3.462094643324248 75.37366357088709
49.90906171323352 4.503354364861226
23.41654496378087 29.73005231988202
17.33228511440398 10.55951517188831
13.27178927993435 72.41471163399579
63.50316927507211 20.03204121216082
21.89797297500002 42.95398970780691
50.05897723950181 59.55400600097438
8.40588953522907 64.92959187628804
18.39975704700935 48.57948904020718
15.90947253478057 82.4708583107588
1.196739588158287 8.406690228701496
17.81813469116358 94.55347881730822
41.74395413008924 85.24413585340086
25.54792365654039 96.23285806069823
35.95277242587129 98.78703295910664
50.68615561798846 57.7472961186075
71.65034663111899 36.88306299003337
74.68375322757288 80.66769333636623
84.0065228421477 96.62265897062301
33.97809563570091 15.6264150665516
3.499497038089471 73.47861964549745
92.83016853865666 18.08738186560796
22.59074664659579 38.78492138122375
64.88753220273075 84.8309299434062
73.08279591609741 12.96179112755246
91.2763531311965 56.31605487048591
31.46235804710492 52.47254219713422
22.56863743139938 56.6059465232206
57.92347291700725 66.02279928539433
20.58440266328647 39.44059311697508
29.25029483138513 8.279592134035463
71.33611446911031 75.0100038691527
50.58813359024909 92.99915938484015
14.62698998369574 2.480033778875816
51.5156137061305 96.97569832523853
98.34562096091653 46.20404363355301
79.29430173851341 54.99712300351478
10.72568730729203 47.81934853709256
39.22857529445035 83.92876174587379
66.85256021062351 73.15881607112391
61.65027613589667 34.80838433083835
40.50089979336956 54.18363437565986
75.3357528001163 49.68119196255432
59.41363860236056 68.36312613176329
33.05890157348228 8.660475482948399
7.119722280556724 3.64422751879269
91.03268350222585 35.0341367201915
79.65108632835276 36.83905211918191
15.3363443646096 26.79479202868732
54.37410885604254 26.80003770010085
90.34266250172094 35.88313659595979
57.70645578458098 83.48472605294387
92.89951783190524 99.46689140508808
91.61954995030874 34.13776693952983
62.35428937401472 0.8749595773455968
5.059687948275141 35.67705719025656
16.14490748649076 6.978654601475479
68.15090778347982 60.31924257784995
7.3999881307021 81.28320954585807
24.88192590072099 11.99636544595865
17.04122194117264 42.44591378335728
70.24757929900245 73.06995238401775
13.52886844260027 19.12772258181936
14.40478095385208 41.42000659475595
24.06134651683218 49.32800744184791
71.96833199438322 89.66862266955225
51.30090074473064 55.92963122894972
4.704364154756337 81.9475200704052
4.5164828995131 75.422525602265
79.00326280053727 90.57410082962502
30.19143569774127 65.01590635919712
87.18562402031772 82.63654411142575
4.021159150215188 74.44825163265556
30.84871512103357 88.52157836578448
92.13989656749517 76.69785421490235
63.75281237365189 89.72243008682615
78.7041946767081 64.92711814906004
77.80059753807633 14.72953409537255
81.87775093822211 6.379377613728744
28.84694853942579 55.26464078536759
83.61205775419015 40.24041602208902
52.38386875343546 62.49587576617846
3.36009241184535 46.6892595222186
75.61924633032427 48.70060685964545
32.43707292401315 56.36450846064169
15.33843633916549 29.96561278260212
64.88421045498272 62.93702725566214
40.55015483114394 66.90673775602987
19.2674877200771 36.92125253994916
82.97914508685098 56.51089345238752
8.263110523070349 65.98897755186967
50.18227765430491 29.04481826440043
58.60590923715094 92.78345248123725
24.45262515104696 4.051152113114305
68.00656882000084 73.08951852079628
98.76357503224943 7.153628781514704
46.32276783593794 48.29376302194357
50.00134990856116 33.62074557691827
15.34335414560231 20.25838537903666
6.329193542238279 34.12774897135716
21.74242346861717 82.65109659979058
72.966121011323 74.05214795660603
5.394610961777499 4.493971384639842
54.50449673854968 6.065684779961768
69.13574391270745 19.23282883041489
5.048688373281118 45.36449990316334
1.698111482257151 43.25293992745632
85.02129286441729 96.1084786164015
30.07759946331902 76.25672709958143
75.70796574580191 40.41536254014805
83.79308219298021 91.48481692448262
51.66093335522324 10.14696654924936
61.75357004943727 16.55832468673691
52.45646426936443 12.81608639524
51.97977726373418 97.97078178418153
90.37232359297734 47.73159305103598
92.59627347963485 37.16189652698774
78.93466151978656 72.92833768570266
70.65016075979312 94.28293985616324
23.80078801528668 35.00140435984581
0.6841516910664598 90.47853883343801
76.1509853289003 9.13585707115508
26.91170866994943 70.39407150006163
3.826949710248745 96.24216589847144
82.66260648802235 50.59754251052925
17.4630013963315 50.06545651632375
42.37074374296424 16.17394460237426
49.62754466869276 3.527768629704293
24.02265434960143 85.65941110521054
99.73273979247105 32.78519923680269
10.65374258641554 36.61039162700492
81.90544368422763 48.60214496214348
40.55090769684794 18.85917308836677
40.45605108100192 50.01575845128087
64.06855011296967 6.758071289617928
37.6845244677905 10.88392107462088
68.24378169268847 89.14940508543297
23.00751315300854 17.60363696380449
4.222800241966967 4.362577141890339
6.306423746450532 15.37314934412332
28.49645611483487 2.859082239061225
37.00088022088491 80.81056146799924
49.16470042292949 54.26815326106831
97.08210974806263 56.00254972213156
74.57598865824045 67.3816743851681
49.99952505565121 43.1662138317633
14.06891079428988 38.57614963668279
16.30872406564859 10.91696720307564
82.22960859466369 20.12246894921793
58.14388709072954 87.20132362891056
42.49039800951562 5.662897553475548
2.841731407071077 35.07118242493685
21.83834634599772 7.079232435396342
12.94033738529991 1.24479792711622
0.7134297415480026 0.05002322463951194
56.36939316847937 22.64550695400584
7.963767258662521 88.13960401311637
9.575409449427807 69.32880245501802
55.31634959598956 67.61002337648294
91.85117493057921 18.58269065371989
92.89799721567205 72.79472919236164
29.73908670367079 45.79185681329676
31.430761866358 18.61771031842911
61.59242615396795 15.51852168503069
23.84803688437413 2.324072242238526
69.80616508281747 46.80270048124699
29.18259951742004 62.32313821445678
72.50166212641382 45.06962577306682
13.21389245151992 74.26116471935589
41.02158745217003 19.88574115010331
41.52165869150354 42.03492493112795
27.52115295759594 58.81230605000538
42.21801864763145 53.25472870317805
8.84204894055463 29.47563606853554
84.64052440493923 9.806044274319001
54.78647582760787 73.46239418879316
69.15316469196459 12.4455845123914
32.41186099166899 44.77407478782746
42.35574825358099 24.90084786419925
68.27574758418758 33.29999509395074
46.08950504295624 13.28986769376617
81.76604398111601 68.65985061685757
41.2936253453832 16.07769686323309
68.89431699679818 46.20962835689706
46.35936841362299 7.62063872008271
63.46542147188971 69.29344681914829
95.7367490282347 6.856075889278354
91.8324067037011 4.090858002198609
47.72818528343137 30.08236342446014
74.02907892272131 68.31471048340116
66.158605503152 65.48296207719088
99.52273519817408 70.15567470060812
45.21064094927494 20.5742271834928
9.008114202715198 98.24519281964582
35.07379249587162 52.41140738680881
84.33362630862952 10.94531855138151
46.48911410356104 71.3817168410197
94.07635259278668 50.88521389445528
13.93696825850128 90.30166653972081
12.12001537574467 74.10042800977544
65.35952927322353 41.62826459783523
85.22296088799372 15.74541255283331
74.37115183444945 76.84396738711537
44.19410716244379 65.86429562058819
85.79677113921969 87.50257121225182
79.73809970212352 18.9531869163622
20.460513283657 62.74335457525296
24.66532360104899 24.1813742487868
68.90607870180936 49.54636606664527
78.20126108469901 61.78184561768456
99.35582948940315 41.58109276929193
93.6619757684232 84.2203999413094
91.180090505325 28.26857036486779
78.3995807628103 28.45034272014373
60.68437145790968 6.421248168320565
56.83949349651721 65.95639651674666
52.42407966273705 22.23412433276531
8.375772736234998 60.02866630617861
82.56449497078935 36.24718505316766
99.80187208410868 92.07043785610455
69.22569894488311 76.61979476038411
56.54777127358134 30.52611993014383
91.49137253068366 94.24769444170376
41.42493196851797 87.10094216999882
86.30699640388092 71.69962647950693
54.97413329805733 11.70210977897966
34.16538824415974 50.97975819476996
16.70452326752335 32.80461008820333
19.56392911869858 39.75332049176117
37.24693268344188 4.956253027265798
2.405979775078747 75.32668596511998
79.15057844438375 24.6087792219216
33.8730630917395 95.45927796264769
0.6874716146923431 12.25755740526859
29.07581781263425 30.39053050344899
50.69910277173221 6.451773072399791
91.3155224011043 7.865878717749576
62.04703442283815 36.9162501985864
90.41058800687169 25.52981352447848
71.36948501872388 54.91116375933084
38.57220190857539 23.15237801375179
77.32554552968296 73.91881796371679
26.23377763391569 5.910000103180758
87.9262597880041 21.66988800408547
20.05869338521326 26.22371898056788
99.28073631130277 20.06784050246976
5.128473220262792 10.90169361512547
61.04007591388118 85.17278924298446
98.93994734635633 0.02381712455084358
73.78918401988255 53.03847586786394
69.58735805548095 28.80945372674338
35.52100853910196 16.47799076416953
17.66535645051205 84.80568575291612
91.53887321233672 67.39899152426212
86.75015529358676 68.50567136102953
4.605713605973574 94.52382947774169
27.51974439807804 69.5049298381258
74.58725571540209 63.41414887003039
81.15038107458338 90.61313541945084
34.38293864186421 32.36672729176854
6.158535615077014 47.7794418872659
68.23393347668876 57.76385249816476
67.3275643926394 90.77533608292975
24.43704622959505 73.63756355785988
82.88563360719111 25.88553743549295
33.79111092546799 83.18906036062918
54.46427841927422 10.79476721239757
52.4806356670865 81.18019954481251
0.05232600875877842 34.94341073646131
58.55716162656701 73.98895637051038
69.00810444730422 82.07700475957193
32.66274055871594 58.53739515693848
17.37903543673594 63.59730622995112
50.20656267502866 86.82494834828081
34.85131342331466 83.34934317735713
82.49673041107235 70.72548648322177
43.87988094566735 55.43965560776007
32.84616544977474 35.11447948658726
46.67080570671785 14.16206045704367
71.08946207722235 30.06893975368919
54.60805933800641 58.06619317900466
84.49274303906587 63.54536591964236
8.095530411021921 34.46246805437642
25.92234952072175 68.40680952719649
11.36942133465775 30.7633431125006
26.63364170457328 21.91397305767031
51.15201539906774 87.16427079253897
56.50442272433128 32.68981171400814
4.493982981662292 32.83896042499917
61.28311167171278 0.6446489007056193
88.29030440548405 38.32723903639634
17.57486740458646 52.68488456828947
14.85916157986184 39.32915315165499
95.36772145512933 31.11247726575357
91.69179239529979 3.023539760037907
90.71015362896857 57.25954050033912
41.00499237162033 93.74005917305631
18.09146337521064 19.66841267253156
0.9717980523461097 59.07517443679056
16.48695330877795 2.596178149716029
40.46875451731311 55.93979894724561
83.95842950373249 17.43755610985405
9.238506903860069 4.327498288709568
89.39715889896583 62.88003786480132
82.30224179035181 63.29151061526385
85.26670583661698 39.02530095755499
37.73033927292971 26.86588520669081
69.21141005792762 67.51016043296553
14.35914575302116 27.34108249998685
98.86201332898648 59.36245036338109
49.26571900812548 13.03735297083757
50.0084738278962 15.82934601211971
82.91134276507495 29.73227185496842
90.77581665788171 44.9763576960806
15.89284261304476 97.72693843153888
89.5308122579462 53.4575544728174
6.664130669308634 96.52725253101384
87.49737207001287 41.87912150624194
91.27257573626626 78.66270671275993
11.9075755103859 4.284591352004949
20.09261390741048 27.32344299783427
64.66036990401031 10.61196860014745
38.77846398779373 19.56276845446072
12.6003930626422 10.13995264261949
83.60568391876305 11.78997652121216
94.1159921402799 1.86935239532751
12.64002999697424 29.44768459743769
29.33232743654058 33.53663378763336
37.59893070211307 5.99393892541464
14.0447852423502 97.66210923237313
37.56189582006952 16.63999132181118
99.3463004897344 18.98129166919243
63.10705963620831 66.54611144334925
72.91461584060332 64.65565582780698
95.83257266204417 38.48345734042761
7.631435516922121 13.68519237984101
6.423763958242402 6.467695262252475
96.17877924766668 81.45295751839576
36.37153027518834 72.77352721517471
17.32375900392546 83.74401672583267
18.06018370699669 64.3663158274894
9.877811085906803 93.15353521418081
45.10104867149474 43.70772936582778
58.83749126911132 6.802176806412027
89.60924792193175 77.82477922129662
32.31533407907901 12.84997739656174
12.70562542608369 62.42315958569013
63.89381933167313 55.86081957722897
50.66898953631679 27.39697477653893
79.63823449979746 7.924111032586359
49.43239841940318 41.34928670321811
83.99617557111887 62.57470157251797
96.37631998696415 86.5785156153954
94.31490952358236 33.05564423098586
41.79435491556498 17.07295330063948
54.80482442198853 77.21258083140843
19.76833467359742 64.61549544705279
66.36839522798854 33.60706210330599
80.15931559996629 94.48830300547074
1.594164869784152 88.59512322975129
24.42973784261705 98.9257460224915
36.9537933630948 73.71737943372069
91.4078723384043 41.73387944441087
47.88835237392409 39.838520531363
46.92323271151607 99.48626771340678
72.13374745829591 3.202722884196509
77.51850680790565 35.97476418900261
34.28009118537576 19.40599514992827
97.57140577427609 17.80472016062626
49.91867878575822 9.222533473646212
0.1429871860773384 85.92867222402852
37.95385757197588 17.65227701841737
27.34212778652371 96.20750961976965
19.45431719390758 28.39114707808837
54.39561665001408 33.41411070718507
53.26029104417333 64.16559717251812
45.60281980032453 61.0892092754281
53.75170654631913 36.55554558200255
95.97567761334037 61.57952292289286
30.1643210141246 1.429252799412653
38.23915586663419 86.63051671492178
25.90077995409419 42.37862189660552
40.3595448504127 53.1763473401553
29.69032512214701 4.271196288091687
1.4878024520542 31.37949781253613
13.23182053597153 34.45972588075114
44.998885197172 90.66589911312848
13.4209685960047 37.06737532349266
62.33421430701199 66.03208745796755
15.30328667159297 31.0744765645336
85.1275660213134 46.20577823849545
76.29713763870174 28.12462937953239
48.50725451387017 37.64132033471709
38.35755807500345 97.25642294907959
47.57687051327391 40.86296151020621
1.651508258020948 50.24563754589769
57.68020424014709 1.687540436987266
11.11598067338453 65.92919196850211
69.93066529576132 85.10082499233982
13.94858991185592 89.28036823601371
47.496963673293 60.89585128864218
84.39912273820859 13.78842805218801
34.21479295425102 1.358297033400886
85.29247968678546 90.2849016775841
65.62329901881444 3.253020911804692
16.29454141583691 19.70269207927772
86.99980011852701 58.10503953705322
75.40098270037113 55.45128695867464
35.28238628684318 99.61568161713495
84.16278952777999 86.65791990847664
40.70239323128248 27.23079607923842
65.14216818615479 32.33019286155697
33.50244333043461 37.29099637109988
28.14389820656514 86.79389534887129
46.11626400959685 49.2580183974099
3.761419701377847 86.66688737825318
27.2020890215052 82.288533537238
65.25871987294926 69.68087796671833
12.09931459742048 8.357023196793504
74.46444592724126 47.0994365111243
65.91503431549179 52.29064813140871
5.767720520533217 82.04544599735668
27.26303508674038 64.42265035432648
23.37756022650696 98.64197858821957
29.49691593260776 71.63275799511499
67.07796407483507 48.32603725844876
62.80332344728354 67.5766457195739
67.95305431057949 51.12840702124892
65.05551769745702 93.5014581448841
13.42629390602772 21.25171626689772
64.52119067580701 83.84156372127407
57.63099588469009 32.60438598686535
65.47455279519191 14.67936710765987
9.634225563057703 55.72273752258536
89.86600645197117 3.283295599786669
44.85605233917551 0.1851504127161425
10.09176791182024 80.63392931588292
42.11195472687868 69.28003064779669
18.16535842727096 11.27124131297079
19.34446433951559 90.73062614502014
83.4710736443369 33.56529713702193
7.258747382792103 72.71792154485429
97.05640067230938 65.01311398683964
38.05240926204421 52.74486866618265
92.28746023494516 1.255609847754324
61.3588551190443 62.49387963160694
83.62651749520509 26.88893295732919
76.42669904427109 86.79694729408698
27.04798362938542 86.52397851956771
77.45998598070398 31.19393247054116
31.32431876052508 33.9012916961055
82.20670236528269 4.54417050655462
40.47426810644232 33.91721291398348
21.9073585346019 20.77088243871192
17.17632113104048 20.22817171838734
9.240901147870664 56.81917839996017
73.4277672583776 45.5202958929581
76.2888094916958 73.81782088934264
59.11853746087348 73.0221490709682
77.42752629839494 93.27492419709138
0.2571634037062723 79.84599677556319
6.593634058579371 53.62401092301932
67.2961333575123 99.82554933127926
76.99267019447514 43.99258470899007
68.86976448356778 37.3214990014791
62.18585511521004 76.76448627833017
68.55286029579827 78.47644160462241
79.50685653790063 2.998132003948057
28.09095085686826 45.22282236152871
54.14432110999012 64.74002854286954
65.34316363097655 16.57510279948768
56.60688898830698 1.284492286946006
7.061343511630202 47.9486535723332
52.70096429403939 36.83530788942539
9.377994095989994 49.4675486781986
35.00185520741638 15.55652096019846
70.07361384705409 98.00250583398702
36.01535217939504 39.85706892075874
62.48770613479033 54.64411598851728
94.74852632162722 74.00146817495906
44.66760626419387 29.6606067363353
90.48793040014948 8.642128253177892
55.10661524193698 56.23223179142408
23.0689231218003 11.68650205955847
47.67030916360324 95.29275873064118
54.72423907889394 24.08678753428053
86.32823943320999 31.95778814396855
43.35211486280924 31.5414276123355
41.83506994184411 13.24928946419335
17.26632436189656 30.04639638641366
82.11172367454584 22.01541073365386
6.04078463062988 12.77133773678776
3.571303703155989 42.91370871216213
35.9750468012647 52.76583911905512
26.90273045159056 37.46524297911672
91.63884095695421 91.48425840095472
69.2323413823316 13.4819203464039
56.76919550077236 11.0095370954332
69.46316133580333 17.3717817452046
73.18056288235302 43.28363404123098
94.78744608795087 35.84743215279698
78.90575912615998 69.17053617502019
18.75810111218767 39.00885054635945
77.63174029913948 64.58701920649936
26.08763063067351 56.96345898687899
58.81109163281684 20.50523243411006
67.97493580094151 32.24287238738026
83.5084123571537 16.43235185068949
57.11604289545783 87.40233122255724
93.65480345799894 73.64801915449918
7.818177311364876 11.91248469585538
67.21039133148305 60.39442381658823
72.09072710654897 2.132029790164038
94.52166013428166 3.411920903375607
90.07808983885126 16.16411222062035
96.35121078345556 53.54632088588865
96.88187284151093 64.07809021620513
98.47202689724145 9.024943339986146
67.15867873273467 30.0116734500403
79.97648103871865 69.23284362305199
24.50555002842287 79.03042878431953
8.528339864388931 41.27478305236919
32.47360509822895 96.94577748154366
12.41868424426468 93.55552622963654
55.20847747657048 61.99871886816068
44.51555252040031 46.97391868017431
99.54781760501729 72.40996154028434
36.72448625585461 76.30171768883216
17.74271707247233 45.49199144427625
96.33331244700665 57.87589020432727
48.65077815287902 95.01964433768902
90.39961389939754 7.524095069406623
89.52365277455634 66.56522761782615
48.82347941968041 85.51690724871406
24.46281541465613 31.24892883245697
83.23407232544106 90.5506249693004
37.48243589384631 23.13120630265153
98.13840823430544 98.23497533515005
8.902214251600856 3.249464759938951
87.27164896367074 13.30638019982362
14.2406427080275 49.44706824775015
27.6666781864775 80.079988430325
86.35119033488525 4.96321329563563
94.43867425517145 22.49220593884488
84.99753462544358 64.50106217151856
31.51095021412491 20.42627541326023
41.83947149307885 15.17500241727521
28.9036325445646 91.40762913928965
37.47207885213304 53.53455664862532
40.7802460655396 15.06673089081601
51.68076418726672 27.7881853593509
60.85902280302692 99.58467454624662
54.68518844812136 1.437305494305267
49.26050677651006 95.81897434367237
15.9618772793407 95.57849398928654
11.23142498138 60.06978891034055
24.96465103249825 64.77238596359379
67.61121484059208 87.46596823356717
62.51967511524553 34.18625885302868
85.74489684430331 5.753272760291376
40.52025873423359 36.03322091304896
86.70013756469136 83.62024908987756
89.66332080047816 57.24996951160607
15.21761198241924 86.02382026992225
59.24155398385773 24.31392868454157
52.05579532095992 24.97405194586238
99.32000345675273 26.88816848553084
45.48173037724781 71.09307863153252
40.33382190773402 94.62276574048282
61.60843533513775 45.73357107804714
90.78910514753575 79.62378141394584
3.996211081964308 67.07678275555632
83.62361419453396 59.75416926523345
26.48302562763664 81.51565365148811
36.59408031039949 95.00934289977748
23.20518012592527 48.60987788654193
50.3295231018623 12.97406359600139
50.94566294421755 80.1681239941213
5.284772365520279 41.54758813102841
57.24635264079979 4.460041299192992
20.38791391776401 40.47376243946476
63.48324783963989 22.77195035039449
82.60574653966721 14.44368374589864
25.816095106358 23.84825678885153
67.4471907605743 88.57308414315747
95.03291602149595 27.42154668278324
36.91700810676451 6.881210421537794
87.18621129625706 33.66201705030176
60.78811539819122 35.45713700269138
82.13846157578327 62.19101937620286
16.24023587885209 20.79875154012425
77.27822751035411 72.00842000808322
23.10209406267575 41.58431681202197
44.7188078379639 54.89297227220727
8.143160986869939 78.48205372499517
17.93700395298142 53.70016906380469
36.65645377068153 36.13867754428883
39.52220465374727 50.54990519239158
81.18822894403039 20.02951882676748
79.33281365847706 96.3347867992895
75.70218389269387 64.77359784604164
93.84850540843337 42.94346956703
90.21953543371046 45.92651988472399
98.69219736944325 14.98028008264106
38.57729220592838 24.9442327393668
29.95305491539147 78.39917335457602
66.1065002773568 51.04799965788909
52.05955140687686 55.23434737423347
64.35194231094452 0.8066574570508096
21.42388973196893 58.18156619016962
22.98956825429617 35.57708546883772
89.59530724867624 23.88403404524042
46.3502927895489 20.62863574860321
8.958407630453541 35.19310361748103
63.6904992966909 17.20292538601102
99.13631124786662 86.32233613963946
51.72000307023706 18.59411766932061
83.27305588638836 20.22091388203626
14.0906188144593 96.5838779453952
81.38722129651433 26.87965807357697
9.506841245818263 71.03210137638833
17.46462834775009 36.51793721857425
97.08316178640516 4.714581580960809
13.36553815760256 77.06683780173813
44.80010082183222 39.97471235620065
36.76234121136824 33.98777959483634
27.23843984765927 1.394664692409483
53.36272692038975 19.31578672292698
61.67467001960078 38.48502709937046
98.71175899287232 89.53660165856979
15.2138507485951 59.72992300914702
82.89581128817385 0.5237681511812249
11.46624772009814 83.35889211926043
55.87914015918405 64.15614155972143
85.33577596699392 59.22340013118549
15.04826328250843 54.23194905930294
91.47086221549569 35.99417842742027
25.90615508312135 11.67912792381803
90.98213705139938 85.18291094735626
60.65137993711595 34.34400465171051
96.62526513303978 71.86072324686664
91.71859524442374 20.72859472197609
57.75074186770513 42.69048779320671
46.70613980710008 45.11439533647228
36.4059432903743 58.09307358473877
90.98502448508509 16.97657866437975
54.08626133128558 42.13647147396694
3.601513471105887 34.39346666809663
4.850823736013769 59.11308360108482
4.144302246522475 50.93482191621634
54.12271624864096 80.09661404095958
37.79256493439406 41.95276768782325
31.46723372352457 31.94344857532728
43.26895637347234 58.06795692925068
36.86497745535198 32.8332127375737
11.90718725024413 88.03546105771197
7.758267973034353 73.69527340794583
4.373191019205005 99.45982755877218
72.61881391517086 47.2567302472963
44.16934774165102 91.35105049992391
50.79544481573188 20.60616024988444
84.96922298449478 43.15431545041481
80.36382059287605 82.15188054189858
67.00144335677228 37.71935615447588
59.89333755370667 7.124834204713838
21.88668869104364 5.901871290903195
24.26735811288635 9.336509064196193
66.94328853962001 71.23860155489399
55.6049565684978 8.99217252187135
41.13724774301412 69.01005474426495
83.92062490512215 2.006333948685929
51.75857643249329 52.89721888251093
87.61795042780224 65.65535320609102
53.49690041149481 45.0714277192064
46.85292824998582 52.79023395592092
46.35288950327623 22.32327594441889
24.08592488031121 10.32971198305174
2.843767248712736 68.90379766144646
16.08950191512903 75.16097482891846
62.82524024565607 12.0149360619424
35.78874871641409 46.46305472169293
27.16529806039606 59.80778217485792
68.30325176251331 39.07959919632058
95.62540008350162 18.79145493434318
7.190547364840662 92.78375036058894
36.15870676622537 61.90354037847568
93.81028862279283 17.64803744402978
35.81301806704708 59.80376232760916
14.29416013043838 6.694712732023675
76.2931152400344 18.2291541853659
69.11333082961147 40.70120347156534
32.35904138908589 89.6497318413884
95.07896697042354 65.08621486878354
64.24480328893914 85.71918404803765
7.122951900571968 34.83542108190016
71.33546829943208 73.08784505903243
23.26322440599031 63.93795820022709
36.44906577932036 53.55168822231332
54.53465094066873 46.58788920506612
32.68964346344372 80.18222564326133
19.03683715740768 63.92526280102418
53.10150238616745 13.73669694386883
26.84021771125986 77.93261562040503
84.47255949471938 37.35798985742473
7.265820273277769 66.34689093670202
72.11506484706615 58.12998649885947
86.09045601957561 43.54748458374529
46.38553573216149 84.08763599227713
37.87653921612459 56.47376748284899
57.21150950427507 26.25026592238731
59.09644425781383 26.44069431734633
34.46878074575536 82.33021724283567
93.59557555341068 94.74725627652076
49.10543281238157 19.67967634574913
1.151048681321896 24.77953838637416
35.67326735808368 36.70516183620317
89.20233946137819 10.13642090381667
7.475288758882932 90.7529628476799
58.09782641010843 12.45965844513248
2.53792047750945 47.26446155885682
8.58567696486292 79.46416516649384
18.94264260954369 68.21784540791512
79.87207194584028 83.12405653264922
17.63485872491484 58.43450983076637
97.11430456883264 32.0071175935673
93.73869980502477 18.70195521196984
7.238464478156711 88.97389123942567
96.5659652450951 77.33514040468845
63.17024456142919 10.35148105795107
18.99586229810363 37.96802204101213
3.942342694757304 39.12347485331516
38.55311070829234 48.98820440598215
31.72927036505078 1.134770404720687
36.27266250361949 96.91653086731822
36.45634073737399 92.06507764018011
49.86702836725568 36.45700009477807
50.66549984592651 18.65991683202602
9.921302624270997 73.85384719970919
45.5239437908609 67.18086563189887
12.87885930061791 33.48397401893033
73.35698655607359 17.11807889270155
99.76676648682879 1.774458291902039
12.62024830944997 25.41049486705164
63.62070249247164 2.489431707665523
53.55803954751074 57.69914944445022
69.86715946299525 24.16636960176806
31.72121259085178 37.87105383190789
39.74698529974972 40.88451669295669
62.65199147100034 72.4429895074073
26.9993712432484 45.39732511382645
31.6500532332871 12.00945495908237
93.22316045958453 70.04057731336535
79.45456000137024 1.862702346470114
88.22530364491134 93.55982963577397
68.33101374688619 2.3497413169264
3.193784887096565 40.85367288648573
23.47497054195691 32.8824535815706
12.9965269083787 38.95917561334616
6.716701897668157 24.60069970291712
24.14060953005155 57.64336220893711
93.88153493450601 59.16150838198605
75.58338876713515 26.08758222095652
80.48172131360489 11.11067120090486
8.489201981791531 28.47558772831934
63.68519042345243 25.41264144046322
53.07328941124786 55.6600730801464
76.44703574854134 16.11209955068929
40.26619274404489 91.69877878872815
58.51155689789293 72.17985566015933
39.60845225514842 3.315828311629237
39.78554202945023 73.99190234533455
37.03449689152306 20.32934115831797
15.40648109896798 5.253946785849302
25.1030455794389 60.10935505335937
39.89749697984868 19.67524366344381
37.86560589972413 76.25186600013123
62.97376073054761 4.173871624986611
1.271592445660145 29.41748215901912
29.75935954158196 55.87062279830042
43.03795655135416 45.44315645575821
9.623423566384211 40.88766949997151
58.0948308197426 3.73973739881352
38.69155941942166 59.51482115284517
21.09246473874046 83.41344729728705
2.811317885151114 94.63124828276014
89.86460820648006 83.40148432786819
65.68979161858422 91.90976987259099
46.09104223031212 3.749487619738151
72.86497127679316 98.33558964448392
63.26202819281725 79.33113609782097
62.35897580873205 62.46267127143182
44.52073109564117 16.19667137824761
70.32038381850636 54.49887951372454
86.24942094916211 13.11737080182825
75.21322103398022 35.57445413727121
44.76978777533261 7.008368547661209
87.81713176304068 63.82807122001201
28.96741948602618 86.22491967711153
35.72371418068884 41.78225357138886
61.41111248898589 28.24803932266424
19.9957855458238 68.68138476572479
86.82895329372997 87.36611114419236
99.58015541190525 60.21743386405377
56.85451260734051 61.69314750147812
25.41645806061187 6.712773657061109
42.47813601200902 10.4138437556285
96.70806796551202 47.47265252587214
70.12769168540837 12.73229554175702
25.63943853264437 2.73031935282028
44.09642364524682 53.37027283828341
8.432613293008446 81.42594427056974
4.755152358341738 14.50673348352975
78.90870772523178 88.69780668505
34.72520719359704 0.4641777151830836
28.35757427848881 77.18442484331185
27.86793543649414 48.11261939476358
3.966581152554618 97.31371205067335
60.27081100233285 64.41075999278945
20.84518108202989 23.52402365642141
13.56413265463326 53.08460539522684
87.82471499936825 52.47209137529186
19.69583773446817 13.64926345772399
14.61996640665729 62.71582804165065
62.73439979756449 16.87365415092077
71.69472840086719 62.05144800649977
12.73427418735054 3.478839560504977
84.8679240630448 75.9782497492676
22.14285209680621 28.29259999972209
73.10285331819166 58.56181440564344
0.187920304373276 3.776320348058709
40.17999040577806 78.26150068990825
39.60102209548823 61.36686357944219
73.33991756172365 76.99567314329623
12.34585228240906 76.97850492483944
14.10237363022226 76.20185742260411
49.73725189143241 23.22599843373145
81.74362939017459 91.58884077330362
36.46748722316816 25.04038484365406
6.743983980518896 10.23160646414951
6.734659784176013 2.580938345346877
25.68391379298093 19.27090918210702
14.64248641002868 80.91952795481919
86.29180716545177 20.53884956429448
23.68722101096172 33.98088598989075
77.21490022799868 84.05284849934905
52.87434175142194 60.4014138914684
5.489288944164946 77.37190647996323
32.0834916243429 60.1569704793072
72.17268282383336 54.27653830772587
28.68284743920137 97.78024519619001
0.03901477813484148 97.32214960576293
60.64273881369777 44.03510805796407
3.452750418612648 29.10750428951742
92.03886610397541 16.47293358530898
76.3991328299357 31.02282341052802
82.38208069074786 58.36236366997938
35.52776261433787 5.619263079535973
90.70911667097877 11.459941719522
45.36684770468288 18.71587704153142
1.141755892186483 20.13209915537825
87.2265359996299 19.00845967358721
27.96336962908658 70.52462847050357
84.82676296315205 21.27380600354737
19.5585122272066 8.832286765936074
81.40145172479738 52.38543246612492
93.12487325592494 76.63840760058122
39.30435391661553 86.78172878412784
83.37479963677271 65.26183693407694
19.91006168216825 73.51545758768249
88.13364893244017 5.604504799146464
56.78396180196582 85.51493477624635
26.99863073877586 56.2231509072805
8.892474099526178 67.83572648991655
60.62334718100317 39.82943774150375
24.71899650178246 58.41695457206487
30.03825715891552 23.29699347572182
83.49361172840403 81.95649575592357
91.1887858685633 64.17898060126555
77.07283284384403 46.13323750116425
59.56765914556477 52.26237340274712
16.55744749571277 1.512161694774504
37.19212876368972 66.22890241348453
13.00685749925757 31.7137231298369
31.74771645395793 94.93076658873804
37.66688141364055 59.38053986085751
71.63601949221234 39.74043019405912
8.917160453217059 71.90650934077995
35.65542412080899 85.37261028094244
49.39291259130496 32.74666453565224
5.406869410592202 26.30489049770869
37.17142001846573 18.51978423566087
96.48098138263899 8.690453259984542
27.92159345878207 54.67003482764725
9.446486672179745 43.70661032703864
57.54937539956235 76.0075170084193
91.68776697765966 36.97634840340043
43.22490810144233 78.10452031036021
80.57161573619744 54.94725343296276
0.7049250602992149 39.12502547367157
79.91654128819265 51.23692272826798
86.76823586836896 8.116903791907436
75.93782479911707 27.10104318827146
29.96554664343998 72.61719207571969
36.74842363690097 42.39974387081899
30.18070697410354 25.08959590731486
93.87542166082858 72.63831829696402
3.114100574989112 97.93265897363621
6.245788320911944 88.84431659462142
66.87221540295309 62.41729971467207
27.85131182411349 92.0468713787451
38.38057516714851 79.06669876550583
66.28350472860139 29.255517500363
84.59536333717553 0.9974333626190861
52.09997038411168 38.86234577100102
8.406234033608065 8.215046219635729
2.842789950680164 28.27614444878497
28.48745942217625 80.85056184837875
71.31907998404434 71.19713575220194
24.27515781697259 44.80609976957111
28.04834130516458 5.605919646862171
11.80618037976963 33.44767305596984
44.98016000045441 51.80309300904721
64.01827235293875 71.02747571951944
20.52200318873757 99.54816431999205
78.60617645816239 36.42146778881353
82.60784709257852 38.41514441083591
41.32819432805713 12.22809123723087
84.43026423505384 65.37748520766466
89.00147567790961 92.81042722428039
76.87888012929774 42.96207302093916
82.59486568664352 37.31367179380419
34.70497835212738 50.15630598274463
75.80735730426551 1.956579794529065
38.84242911568897 26.7291703261285
26.26871409630422 67.43796952612239
30.67422638636133 41.59772323496591
75.20140818125766 45.3053095999018
14.19608288972854 11.63036426765684
75.15854968502583 89.52614855617011
84.41177377884964 38.39682090969507
73.82216558932373 26.75876529401011
5.554174393367483 60.02659135689978
70.20530034503783 65.55394357002162
51.07504752942901 15.75457470297063
66.13907688631654 69.313265354515
72.75328106413329 87.74049410296391
38.63745359991429 37.15645846448531
27.68012714714922 88.49553041349184
26.3275089801655 31.14062225043374
16.47039022882857 40.75210117773032
21.86314055372616 74.53739654465018
37.9075761494087 60.42876871366009
32.74285519066134 75.50148164845213
66.06374136164523 94.01735059033308
53.28344638680682 63.04907222451759
45.70925340920791 95.8995559939666
59.79425628507028 61.57575328767182
21.93077503214885 96.30538973345581
85.59878054952219 63.63012057823566
96.24251118449047 27.45867526707186
81.5934567856346 35.72937508083508
60.29926102000746 51.49443880605607
83.60348891728165 85.74882037240978
76.46481820335565 95.99656925570815
87.66681422216925 81.65597932325193
2.057980726767063 35.73686545673399
78.11346173972186 30.33472284698452
65.89225677483005 71.32779087191633
76.19693833615074 38.60908857103531
46.0452562739726 8.631021608018653
39.6503392686575 24.67476599649664
41.98938082045294 23.05813110139414
45.52649375515846 12.41150573795749
10.39816793166426 49.68649767177969
77.37120188203129 82.29383720502702
94.07713504053501 29.16893980684583
39.5134536110365 49.49431311991879
27.51110798803966 33.64104104179921
53.17912410412765 72.52949176507359
91.33032732348268 97.03681427729354
87.29347551062605 71.40453664763481
60.9483009998069 17.29653810030176
15.25465665174158 74.59157298947963
2.402911371458825 71.58318995639254
60.91722496673547 26.48270975488981
74.00842012814593 70.19748322422161
40.67475273473097 21.54541842486622
1.252021715977236 48.38399526193119
95.32342549513722 58.07509280691676
95.81847334371319 54.39949804404779
13.17131743970934 96.00693295384173
57.81206419968503 55.76686043165894
37.20455342953763 27.76233454185026
68.43678509090377 25.82602697649153
59.64333847119591 88.75345564938738
33.77357273761346 63.39196680836154
37.63985039050321 35.60716866526442
94.02937281913293 64.58927887524503
44.26404261290276 35.80873502429844
39.80486967469186 30.30633886743738
82.91263500591239 17.30871577352549
67.77054602698037 6.113476403945752
95.97371368328197 32.01994957055374
26.30641343555229 0.9475452238822769
67.53449225017891 89.79004947157617
26.22932313995528 9.687238532022318
47.15189289811195 13.18476912393485
25.93190079088732 22.78358356582336
73.0728171244684 24.74040759656573
64.90292927453405 21.25814953637625
18.67408721665134 55.67872781672985
65.37332246620868 28.50966316351954
84.8849109006217 66.37237767496427
45.78298847842289 39.75274028138737
62.95411822996746 87.18517302236042
2.647347870818596 49.91023987269821
90.08818791510423 99.50268935739781
79.39784157971479 41.68983060054502
25.1349138974102 78.36250893670137
98.43822755212543 36.38169244593377
69.78722233823287 15.53937475224754
77.4276531214618 96.41842422545496
43.9060422090825 72.62432964517915
58.50683097049975 33.43351676978209
98.25857367377071 21.67226418190646
64.93358275822381 7.309728237527041
63.5766691568663 78.290846067625
85.42761693661444 18.55649928970628
46.93356539798314 38.22170661373124
45.98010202616221 94.82825925589498
9.886237979306751 29.58008822884027
0.6560542798172433 57.19522907276846
11.81118378589881 84.33321033786159
63.05759952262288 9.297309179991972
34.97579476600627 67.9875526421979
2.923469652036159 48.92012403571037
13.47230658020103 80.83714176971746
92.91470449023903 60.94147066177481
42.09491614152131 4.634412514278297
55.78624089229831 55.38630615911046
74.57960727357305 48.20132890759856
71.56991764285165 20.66568685551821
89.72938797261129 39.50255505153743
32.44131728836963 84.90020590551839
64.91174267583496 66.83220775502255
56.20162362810511 45.18871608962812
34.34535860636721 91.72330905505748
35.62643927737456 45.44708195438296
85.71134490500893 98.03351048401041
12.6220844592399 75.08222455814966
74.73183821317754 57.22249652346334
32.07525212633435 8.253069590653697
39.34210717506904 10.07886682056985
31.67704875676179 63.99738208858316
74.94510460917557 4.670651973641006
82.72657064099239 55.41518735362422
70.78117629489444 50.60969253290474
88.46131431566566 46.85213807496432
28.82349850483962 79.90244724912041
97.47624365124528 77.93022720706767
88.61676043734028 24.39154715565198
12.72002001773539 57.75972348136222
82.20006475872087 90.60837734516383
58.8194015856402 67.55945515895129
32.62527774034624 5.501252278856676
15.22871957460678 83.18726828705604
73.71269108157617 64.09746250171439
87.21154069512367 49.60147878904388
34.34156909904816 74.63833320535373
12.13593245962439 82.53498398504655
33.22304727843967 72.70753924819202
30.47052863648609 92.36762997042065
82.20022002667092 13.43669022681693
44.48421578278221 97.37202842967035
40.17462026146155 65.94019011214264
71.10265010425522 42.5950813739491
92.11937285696084 35.11579959225306
71.93470179707209 21.69532921169059
49.86074838615762 85.76611785262151
88.47466719818208 76.03023152414039
70.90784415158367 40.52159087167491
53.86161400941526 99.93152259178697
88.07214351504744 3.529763659569785
1.491397101784942 42.22038571774787
47.97880624442933 99.13115206038249
38.93236094669869 93.43350047470702
76.66872433214145 0.2933305230021375
63.55345551698483 16.11460405122025
80.35054599747336 2.416174217409103
48.45881823514809 78.71826756512846
72.33863152612996 36.03805709248177
49.86916624918026 79.99870671083274
81.17709849002605 94.19675696716919
70.96288255655629 97.38936344227602
76.43580767738737 75.97955915068873
58.07516866183758 90.99572145302349
82.43572232328071 26.75745786187001
71.11171045565308 57.71276508116761
97.78071321696945 15.65799785625856
96.96367927390611 0.75021840421165
36.6075918752368 10.80903769763612
26.13236278060559 75.83509544243458
93.0992509118205 0.5254629668309904
78.89722028169294 43.84962099614381
40.35738016225145 52.1740658422261
28.26130462680887 73.37349400923172
32.30056663593481 28.9221791885005
19.4106642550211 1.069488318667735
27.48884909293321 34.66793291112771
54.48121769664646 60.29503898238306
19.26651599296775 2.125909233259803
3.625739172523389 53.70596232274747
26.74093644817865 36.36610300132264
26.37572595350533 95.55028452510641
22.06711188437197 27.20891687468034
51.39576385074807 51.85299745003024
49.09891686692855 48.5809940246298
34.84787402704185 20.30190429598337
85.81631977330917 39.81004984993186
80.29770654463923 7.042267454320463
76.86372217548447 59.21257534945123
81.32946295020959 67.69268135929873
74.4886714878499 36.38756398927571
11.23330867372896 91.9534082042485
94.93856800603089 92.09151466460568
54.70977186518998 81.02221013816219
11.43912517738138 22.11275787883012
81.52913669017266 76.46786303661432
98.27655621866704 23.98225018394844
71.10111704019045 82.58158701346983
14.39306397934599 26.31637645843578
19.70402737405123 93.45785736638408
53.61206685716418 4.014703960448732
93.75264032288078 75.64406176926239
56.66905827515144 69.5338235765352
21.63601141892478 32.03156318672076
69.84161337319398 21.29140108753954
78.88985098449452 60.05573318559102
40.69578501871604 32.86383569372896
77.8512903497182 8.507586774598041
50.43339114272432 89.97503142123718
64.05542448366484 66.09944154673747
44.47218688060391 70.81098706315349
31.73667277135074 26.08699691285635
25.40615711882207 81.5966799201839
99.23712888808905 61.21303540000005
70.01713910256663 96.91803784241198
69.28695230435096 54.11554757036515
29.7834521813013 94.15765620870346
22.1223220446418 15.70394224029924
80.96993085763057 43.04655274992956
14.6239846560296 40.36812594235418
94.88194030322732 96.1169523923522
39.66106870738371 41.96765974439518
90.37847862600682 73.95705998127445
18.96409011389749 83.2300399800702
18.04128762045591 21.89162566019824
98.29009044748156 35.25313773930117
10.69043237685104 2.929472910495844
8.081422034470432 85.21946467789668
29.27221492756567 66.91081086819506
86.77155300213093 85.50561948602174
40.23546852582434 22.47333815939596
28.74197050883284 15.83920408529733
48.96828712906385 76.90163883909685
95.93574577652952 25.69983821968613
22.18983691878472 63.73481481841492
53.59613780623788 71.62331279789345
36.96438858308497 52.46685856149404
46.95820411658215 57.61224774954466
39.98904994644148 4.349983731438118
76.71178336501144 1.384711797026692
28.82132531818329 0.3292830888256081
68.58568346187393 36.31199920790127
24.47948265658328 94.83499716628972
86.70792768079447 63.72362866196936
66.34025852293435 40.20008499818942
37.37791964242013 72.75055476892781
53.2393041456415 92.22325526685566
36.95194606862352 96.05234305966407
67.73037452403071 63.19360498426784
55.71493170837098 24.44647567837327
42.1499911753765 56.58194794736851
2.346184923634931 39.4126474388833
13.84761858385927 0.7994645651139
95.60386124657329 59.9204637591489
82.35827285738911 54.38505439639654
6.3336987168336 93.32912255260432
62.36440395157879 33.1344007100971
95.84322603141949 82.46764627090995
16.15291027911805 22.98286726103553
21.33502478621413 81.75863882909674
54.26357877099556 74.44907784379122
65.33661006291133 42.72379657829087
43.97093302290008 15.26992030743501
83.5395113371755 24.95824471213006
8.243257979409409 46.32179409158594
7.970508878743085 39.44486165076376
26.54509821697422 69.35298425946806
59.0024837477772 77.66520536121725
58.0062273524843 80.73358867230962
9.313437672929943 46.55793458179668
52.36149065305823 90.25790597110385
66.31908500905701 41.20656923581398
45.542577328196 46.58334609331322
99.89121645012166 98.36880650345657
68.23956368999755 1.30041304086145
53.91231148402394 43.24184088279387
98.66497257942025 2.145484056128192
11.46050556433443 7.356981621483784
77.29535691389266 80.43058683962882
45.77090579204534 64.32071816891417
0.8005075503851019 72.46959529842228
90.29675259911339 0.5207043689891465
44.47430990023946 74.71920110360334
39.90934027705916 72.78964780808099
58.19466168044732 99.98530775003292
18.86875959741597 89.74516712909799
58.22451993321068 22.35138893939692
13.88594336012648 51.2734334461495
66.59710932794444 89.195558965355
98.996080796071 81.35526061297726
72.63293780719775 48.32301609538522
51.66082714123601 95.0104732012764
53.84461448678404 91.33897646025515
64.98745718966541 24.04442253253826
93.74592723990176 34.06181488609609
94.83521115252773 6.420289101836547
7.541196660437555 64.23096468742985
6.899287245945315 27.39423947857516
7.940251169893147 40.47117244690951
12.51728400723894 83.50577657660941
23.99299044166337 23.17861644396615
37.38477626559622 77.17352831357599
75.23226222584482 91.44381384064161
20.51488586698521 98.50336121847091
31.96239656581543 80.94414418709145
86.94032667815343 96.84149083433493
49.3782173155971 96.81800351361717
47.818479528959 82.43448978357911
12.9341309730014 14.16014840130977
27.09431600276206 18.12312459615575
37.32993965047606 89.34543112691159
32.22193090960814 70.80139112671144
81.1842430359591 78.38177202769711
65.07146540696125 30.51007595412193
40.53356226072354 89.83656549033921
35.15105303706948 56.68249322541501
24.26557105312276 40.1482926974078
16.52345191873638 9.852567076055658
45.24122815184802 70.02748502241585
92.26376270026475 93.47733644966983
7.189764767441942 30.22577299037584
72.96074345218182 0.4786190736039563
9.258695582754012 65.63112141822143
23.68077864459267 61.19200339397992
63.4636124895406 41.57655930053367
76.47254795937124 63.15678749376883
0.1933499642853799 77.18705575261369
52.18352294323229 7.567948488524049
95.89042126332978 96.46852210803453
33.74006197679574 49.44431951674598
9.487649118398862 97.11574341802402
44.71360240675013 71.87145866046721
93.16126155708938 87.0928668606448
17.24235194108557 54.53590191571633
72.00425502925003 37.90895143463518
6.678513903232596 11.9276309579079
26.61200813636928 88.34400048947867
91.79074349393647 95.25885125132221
74.76739347181582 41.02954977354904
29.58200186029172 93.17580815699398
45.92938266431143 27.88641620294519
38.19003688996277 57.50633047977363
86.44505386690444 76.23196809307535
63.73300985084246 88.67605684538526
46.54345209873619 46.21546604573483
33.36252499083209 68.90719879108539
36.75496440792084 65.22627753022851
44.96865275411809 82.91622545017729
94.92188235882178 26.23058017937931
40.79243030980977 13.13738082252497
79.12913297858265 17.98558088331627
17.69344201774683 81.73349510121344
78.96310422963626 16.96917397105411
39.01497592902276 32.23785946884605
69.10277614269953 11.41641853923229
21.56722797304236 19.83092252128067
45.21123282872175 16.92622716458511
76.76499358825784 83.06649065464651
6.625067908265612 75.53340661016152
44.60814584677463 40.98536471671043
40.90477087367844 72.35983828133941
89.79313400359243 92.04808672715956
76.77429022185591 67.4043701635846
56.55605549040418 48.6110423571298
93.93409177159785 99.80969103706832
78.95886419218122 38.65268383756549
21.07326873050671 88.04974675506118
29.80228792001402 67.85857446797448
95.36879692290566 98.26335658804344
91.67270767790794 71.01866411772636
69.24913358883205 35.42825182236455
98.40239032730159 96.2628866743708
63.14224626156662 31.47957171422003
58.00827087240187 93.61467600646876
6.83558301541703 62.54177226598192
82.94326646774832 6.572672923921599
20.92972939154761 3.251986667403602
9.999599126533772 51.56164719801196
42.71070701918729 93.00354363360131
27.35575267925118 14.15985567793608
80.55398441195291 64.58999300321925
33.2097359847966 21.29066083081722
16.66853958894227 88.41225214608252
1.875550097016342 76.24698494799205
73.40130884724822 39.20947055653608
98.85882907751491 33.49185137730732
85.46258983421693 73.71596464992336
55.82663351935919 35.97202198211855
85.81872860947951 45.37349125931443
22.71056566475401 5.203253138024479
96.73742384173356 90.59570059249218
26.60499648014635 35.29740651913496
23.63763945511904 44.03562023045328
3.890724603932257 25.118938145212
49.98155395693753 82.83335914413696
40.10816239937744 88.81741923999589
52.00152057468567 42.68715626887249
74.33361933984605 55.09021104505252
19.07415713677788 25.62075279808899
71.54099590397493 33.97780541152888
67.29567254995604 12.41580891941785
59.3486574155387 8.907898396070083
5.102895815896807 8.179109833065853
64.28368100805456 51.27222441701687
78.30792080497122 87.7490938093479
67.98611590113836 46.71639706147837
91.2875584932443 60.1966559206743
59.93023471966571 16.96532811842416
71.25265586034472 22.52067805068702
98.30203823935685 3.213113801991932
89.22583957438449 96.50467592188656
69.75841441261213 75.82948371777768
95.39681417393615 52.24077326131978
51.43228095736115 63.11183757732026
57.12750623499755 29.56601643936181
33.23364883011675 86.9165496072268
80.79519425147636 12.17237825002488
26.9318080604276 92.51529603501122
7.505395145603392 23.90082402528416
34.93368635733759 27.83705203593331
51.02568489636741 29.70451023152636
30.07551433444966 47.77594257875831
44.97952098061272 80.10092285185888
24.84202945924117 26.41031747519192
98.29047705033834 95.25683631537733
7.246484182524358 93.88803990119611
48.47585604316949 47.57017280869573
10.16139383300868 92.13927494836071
19.36217719854867 40.80045533011829
41.84597090989771 71.96395712502671
63.20404312532497 75.16072582819727
35.40314401819163 70.86752169546503
98.96925952018755 12.95572588665957
93.06569267896742 83.27816286186979
21.62816735669636 56.32717975411083
5.274445865879679 85.67534015293008
79.37090538218813 70.12638960349904
89.48179411001443 13.95152415941753
32.36150383247244 51.9550944930242
60.73214641849052 46.0870992236335
41.67016878512405 64.47483462797958
59.97439058198611 26.85371089601333
71.72668626569171 50.0076533860608
47.14555245362176 8.426008739188978
64.02892081816741 93.20233964726292
32.99321411187468 42.98624160670656
98.29660394435038 75.1500538915362
84.43721985031402 35.2036831797457
92.02960751067792 9.786306715840718
49.51341196736491 87.50104570478928
88.38712893074003 13.63195055347274
31.00193661675591 95.6659212196889
51.40654328068434 81.1661757310702
55.13983335441434 21.28349452831229
30.37565155120931 43.58006863097737
7.887797710273293 18.63346600534033
1.89577365245654 81.08112264673184
40.57354747797663 64.25597821965938
14.27833044202057 22.95737023926004
23.73646678651209 87.38439818327299
1.908005809022024 44.28107609959751
42.11673069327638 54.368041605909
1.141065316597329 85.56814242964352
79.85614800594075 71.07080870956808
29.72173317902597 54.7250764471725
1.138172687063427 3.20148273206403
8.91986326473959 93.29147903640708
46.98885235733867 69.51540656533172
49.49741553015513 78.94025544623506
93.35527247987835 43.86909268997119
78.19719241977396 76.51784135635715
95.68568916456472 73.46517175415831
61.1807847622942 58.89904831807596
96.32957400718658 34.68015467858543
49.52466653753455 93.06062339702787
40.30486673524195 45.77627597006882
56.86418716696554 43.4254559266024
44.84284396440601 55.89009897554148
31.10691451954512 1.81470216998181
55.48591485000625 28.48901148935745
17.66447109925786 14.44843389747878
56.34294755119134 86.55683965385136
74.08348806958693 58.99827879800004
69.31861718384482 2.817282109270005
30.65535143866207 34.71570552710732
99.06226997590116 65.86112863274438
66.40585174479543 78.90112584372615
88.9251375058884 61.91331089192645
30.09650020158714 7.52273494750839
82.93019690721151 81.05421186606712
77.62247218935212 7.449105718916445
45.10840291600104 38.92233534310972
86.25155705298218 53.6867672532051
35.40680578209236 25.05338192060142
56.07802355368389 11.79354618255499
85.62897039736026 1.046988160411328
43.27816893322954 7.706133018642314
36.67918482838555 37.18918588257166
32.7283658760062 83.01744003016611
61.40372208889723 74.89765046622897
45.8376298916158 90.01018018048146
16.90895265608065 67.03817383848892
41.32686606105238 51.64090301445849
55.53456882860558 90.51529124357478
54.36935539734912 57.00442621914228
7.745923610324149 7.505853897129231
99.19173610856413 45.34364148115553
73.09767548426605 85.92170903010529
22.91881846101305 42.64800482744587
47.41490519486621 46.92681956164853
31.70547120884542 24.1543670665977
90.51113571678027 1.567843090797422
8.166914048606412 17.54235796362989
67.75654769969037 23.74434859820425
73.75998515776828 37.22869890899972
23.87020730986703 75.39167222989622
50.48168847829433 62.64169078742461
92.23645288280873 40.8619800269277
26.07489136870167 78.73596375558506
93.75925254324142 49.69538567190668
26.97441442229144 53.0261714406386
13.33933538155269 6.043240081089804
11.47209434756603 63.83856137372036
98.75728210877718 38.46025410685112
95.08460566768265 25.16186520950497
91.17181926782513 10.53656474832479
19.17869637027527 69.3106886772584
60.6539545110282 55.22668779114649
66.68976224410417 4.662139340566049
62.4983584150099 41.04040719345517
52.40428243966336 61.36228676736043
24.88948154717836 42.78809240871801
89.49195905852865 71.21640176534572
52.19878202868723 35.1073392166114
95.03695636716502 44.62475047646765
57.41301321769953 86.37132124887131
83.55337045410197 83.85593055326
56.90446512319767 80.87126218097004
67.06952265045055 69.35877660567947
78.28487694828694 84.12088567560311
65.44692434528118 58.27650096006705
63.33482595558174 0.5739563173167392
8.371864213700793 49.23878846224669
31.85320576451625 33.08135885413395
79.50897084576638 26.46186962106522
21.2291353284962 48.77830759083223
80.40575921805127 3.616708584018801
51.608306875221 22.8110811824477
71.36645095599106 67.41271929130171
15.4144501956977 17.09498127284551
48.2985041423559 46.52859156930885
52.79404051469195 59.38131020609612
24.81727463018349 80.66571248225364
80.33112380612194 1.273370331162402
68.35422323613344 86.53149259246429
15.1415781435972 7.377046140567313
21.59492941780015 39.13130587846527
25.4343317417239 31.72408357638633
74.12299208971091 16.26511517359298
10.4444738541781 59.35595572703927
48.88622809373213 23.78969027100646
93.24193043822427 31.27569350772428
98.37842432589146 74.01351834407215
40.33579916638349 44.6875846269474
4.602221212165049 57.84660229118342
66.54789769448907 91.34673441496055
70.72346670856253 46.28773442955144
12.96503317254663 24.31159869458833
56.52631491898454 23.65788424692473
87.86359866563035 75.14270106893588
3.54251075052901 0.1380572771152666
26.07746409444313 4.865143646677031
80.81198108176632 39.3880953544939
73.45723596908682 10.16839423511247
17.92431557472812 65.48588757884519
82.78124549099778 43.45591038697368
6.061961343769591 76.45520721530825
80.94510226635852 66.71849113776008
97.50366391334907 96.00907498324965
40.15299759235594 29.26074210502989
39.47849747912484 48.44613558676678
20.163899031433 86.13559108260635
16.98023150346342 46.18976516852071
72.22342223621668 6.465083680794335
9.313319575852928 89.38044397648301
69.78128672327691 60.1557315766042
10.37752494917184 12.89481647938013
42.64758271743678 75.10263412240447
76.19124253296953 60.97852419866824
70.41089693977521 30.89103877437219
44.20320205285451 20.3107117809943
1.65870227383397 90.86205466061092
64.40853108489412 42.13571700617349
80.19090939440291 67.46026742801568
55.46227595358337 83.76819300834298
72.51947514592155 80.8716766657854
43.84552521875791 6.80670753338346
43.14790269799936 65.63880098209755
30.33292736668072 2.5218301138287
68.88812746654858 94.32467735069132
92.05952473634891 85.13805314801951
42.03872407453224 93.88732391736487
58.50470571793617 54.89872978676163
0.8718435583987445 97.85232467334188
0.9113019257107815 49.46383687076784
61.86156180619759 26.10688529723848
90.65831485648809 55.35613939057466
10.49588775502186 91.20306372813106
32.70579635214241 71.76345012707421
74.08745012062533 66.37423729391654
50.50731515586266 79.17262571850199
89.27447096479722 28.1629895294726
26.80126025311663 19.10484158150653
18.09301735213658 25.10512774887382
38.00238819482397 7.013963589295416
67.52824062661138 68.37192880144779
34.97341873723066 60.47042254040699
20.80699593637372 80.08411533788109
21.16074105758743 60.01216101946991
15.02461194688482 93.94420673035258
16.01269252516887 76.14528763382448
10.69923129285919 58.318456494675
90.22890028579057 44.21460574507796
52.74065179018346 43.39351644501117
22.09556400084829 91.72683217699435
68.23024937737526 82.79833957688344
43.44998492922051 92.17896252375182
39.14696374835368 29.5243060188587
15.64480911621206 15.01278190813043
59.9755946193412 29.34798921374662
13.09193276417354 85.51930773838561
10.83888141626084 17.40430983956334
99.7353071157201 38.79657346161117
74.45627679460429 81.57303741114029
84.7653152177014 98.316999388688
2.109749697716965 61.73422087241888
51.33923796748549 5.580118203057287
90.57898199613433 88.40104322696536
15.96025683966104 94.49902654601463
80.56735998859646 58.74184925160188
77.23872957482142 66.40969904689155
85.58839095211205 26.9851580100017
87.89047367647569 92.58263541867279
75.29059750846197 46.42667039718567
50.2791994202713 5.475440799411506
27.64289970672165 3.520222901288051
48.00995307663978 94.2412641478434
45.48769802362457 31.69827632127504
45.57748783382447 14.2558550499884
58.42125759854724 23.48109869726049
20.4681204679517 33.84547899186736
29.52356533370362 12.30377413434753
36.49121443524978 64.21432756221158
85.12852788741559 94.05271222052278
20.46196769490585 84.32330158909453
45.89257746462145 17.82408059338664
54.45256239001893 49.44296139730748
58.3028575721794 27.90570134838319
30.530786759441 3.567928969485263
26.3501773966955 94.49771406230447
83.86999547825353 64.41443652846351
46.07827904503005 32.6467696049381
28.1831717137798 94.76751266520654
43.75606570218983 26.45713066046094
61.68346643102713 73.87386384075448
71.95091633094104 79.8292481092717
43.4727152192125 63.95042090639107
26.21742577140618 39.1722124911904
61.57883359991956 84.33861888923686
22.82253714498513 23.398911961668
6.452885733589787 91.08747765072106
99.09889862888697 8.231177681632705
12.76186886062967 39.98349327028479
22.21673269322885 60.10903041960862
77.4881843685543 75.70643586680298
24.31510094591519 63.9750582744317
47.48610469736254 20.64638668311802
43.21822260123765 89.28791293095557
85.33651717241509 67.3767524641306
93.68875001430652 69.25178727481909
66.69264649431229 20.67316214275698
84.60733767773522 55.23609657850506
93.17289001619345 40.03771445274982
72.69086996584522 40.023165333172
13.77148233260789 62.02626732396624
14.64291462319223 53.26344146242911
71.23800220449495 3.790564024015366
55.42263196706724 54.29509362999771
51.35127081816609 60.9786996164484
61.67396962029591 27.19862473340174
51.96127675023686 76.41072342599371
15.75811947890142 99.85892139473906
20.73091983002186 13.21131789720001
65.65002195645911 23.2621545614784
95.13336873134872 97.19716032181549
95.58185817494973 3.186749420927954
73.72393599492027 56.79960108749063
82.02729782751753 42.70741678743035
87.34126181097845 60.91741834677875
14.78859237668435 61.67197195846045
93.21119547748887 41.12319456885185
8.978237077559971 45.53548418856679
58.6742682144195 36.36457896340193
26.18324944624646 30.07934423529004
30.58083625850348 53.02254098664849
82.28634017367473 49.5929140899065
15.49064770920274 16.02849421561809
1.565527891298947 6.521836591698801
25.44119289493592 71.98838069888929
81.59306270621661 59.10008391225816
1.698221229331946 59.9221210733041
95.89874053936107 33.80888681937195
23.73065057420495 84.58365674847519
29.66587671898397 85.39735353420538
75.10897473058327 44.20769034846056
57.41126033125094 47.85385341304142
21.71380859021867 8.177085944358303
48.3225070636021 34.65229558077167
63.92022278578769 63.27699243315306
8.187752019339484 3.940250139104468
77.40285198951814 56.39140999411885
17.08425426473739 43.49611601046404
52.4391942714479 98.96621492076363
68.46089768915874 92.40444901309323
87.45685703496038 27.04510806483311
21.73423941701657 3.833795497744307
47.38548345638817 90.69501227475524
3.991740189679317 30.03215935749878
2.526698951532794 31.91710526224517
94.07602862702883 13.03062842464761
61.75584159121271 6.774252924768573
82.35814455761187 80.16121127078979
68.6490070681682 68.45275650412707
6.229333861625443 40.89368457648921
56.0378006227645 68.60324030080722
57.58678957671545 48.91346830544761
25.56089550097971 69.28732361953325
93.04401655354789 6.855535374156635
0.3932342760541416 17.38992618912759
30.38143168170002 31.777415742436
56.81972776859412 71.40018269020177
67.0865018650056 95.55998986147259
97.53395141376292 45.64853235245805
67.50458884043599 72.18485768876261
66.79968072889046 80.52782167787373
42.24654804708785 52.19375857040418
7.42011148691217 52.90967911619295
20.40562358551182 52.63720939586782
38.49252112783519 46.83739164179915
20.81115092843584 38.39972136064484
98.17391837517991 22.77360383266268
6.346745802199308 81.16829318730822
78.4257876120039 98.02812406525535
69.2012145252951 74.88095887237525
9.04913531788316 99.37366046323022
81.26308638432623 4.143116002730112
87.86409800625397 95.28796949915406
57.27476930772508 27.30765992096036
71.62562509302776 23.53912924914877
11.73023252740433 57.994000264062
2.747856337454229 93.51916802222466
31.11044528122869 47.45163567699392
28.67264245552552 3.896136897563665
68.72006655790354 66.59929338406958
42.4328160731087 70.21996543427687
43.07410058549786 53.82204601947036
45.68368834206967 26.85634681885438
96.52597678283773 45.57280884620156
88.42463093208872 90.8440268801328
46.5677338865164 12.29167338602012
6.131762386362005 74.55197741712428
68.3360448974346 40.12139440716634
56.78854268028093 55.59870977166297
75.48403203873622 18.63760955052264
52.15621895641027 92.12615782662704
14.22802528794375 82.87800877885807
8.563142236991622 37.29489338395613
89.77780888603655 21.72435497311588
86.81128117354292 16.9514076141121
43.79060322805223 40.28274188654137
21.60671741958102 88.99557759610458
61.36395537283747 60.64457769510283
27.43330928816076 77.06511915865825
21.82811084115736 76.65564966948344
58.88549874890226 97.35675813477286
36.77514572967365 43.48408763638313
43.33229144392796 48.43179262218603
10.81706201351096 62.13383380774367
8.209260766709816 52.12995579054738
24.36916135013397 86.70959394534674
77.27605855710038 16.7489946440717
59.57693343423406 42.42129029847732
38.58257744049526 53.63063585526365
40.8472845039142 11.20660309583268
83.74577725373277 28.09938919112028
54.30540002860658 83.87997868963254
6.450078439198595 26.45900888750917
16.01109602002073 91.23277330692302
63.95600440163628 83.0397983826155
63.95972802954989 18.23607692328308
79.73317227186261 59.40075790712964
20.20113373671235 41.49367566065671
38.90533426627656 9.067686734977705
51.4150877661558 71.80138670668336
66.15148586218265 47.70898976238909
12.39528122581221 37.16447856006184
64.33966831840779 54.04097899458834
48.61509400687057 64.76571194138856
17.00948272444276 90.63657685075198
60.10444368498275 58.84511969462439
96.1075808356985 46.53841829612038
32.17225305197966 27.06333379067862
92.60847174880206 36.11094095696406
52.30539162857429 84.41668605056118
3.670081415753228 1.189892241769702
32.78827608466194 6.548003442413126
62.75489413422435 95.00372035695989
46.26715525408847 97.74545985891551
55.47775668250539 40.89870380250961
50.24962417873965 21.48633515574056
48.98028196763244 97.77469957723793
85.52725685503978 29.19830527321841
50.44735946088681 65.86440538926634
91.64392447499775 21.80608781115215
90.07975510264887 76.84556274347864
46.00812680255781 69.23263876691705
59.46530155974764 48.43734469865245
91.5336218556985 30.45246469341559
54.96385034711236 50.3273623708678
13.83040681571978 13.68099061972245
93.02174568794258 12.82136640537575
10.2790089532324 56.52488035630437
26.9945087100873 25.72242741834059
53.91296731526865 29.55457432654002
0.8748002128253926 34.2662347101324
4.893660112199677 20.26773384016505
17.6198755716174 99.94527101204964
80.24479256002959 24.56285311980914
6.210108726246069 99.26227647623617
53.14689005651143 51.13236685480603
75.88658102348477 42.5109940356425
60.05299972840477 95.63111648127065
22.21235696041012 50.34505880107304
30.82319121044815 79.03293791576631
92.75410686560382 42.99040260279465
30.19588959017179 8.572354874341592
99.17573841583618 75.68707184036244
14.86205957227245 99.2759004079391
60.5638664417605 15.20682995181661
89.33361827833062 47.75377295867524
92.03939706305857 89.71650725544046
2.558530942117409 81.91457491604736
64.38556135864661 38.87239536730152
64.24340479196277 47.58140195585585
64.63653083763725 55.06593089004519
15.06431296359689 36.53761413766602
88.72748402417938 81.59601445505022
57.12444772331894 77.00723158827692
55.52338048352325 23.37068370238844
79.32125329955878 6.849780962805717
25.56107570568289 33.78862036141382
10.43273492885245 41.67041380839153
39.32574797348035 5.236375197530273
38.5920524816818 51.05660893322966
56.43581544865979 81.82897739168796
33.02054286921879 31.53664828560408
35.21284563001009 55.50396306171295
85.17767533684388 51.83241533257985
82.5996730188769 87.70091087695081
99.14588350297861 52.77134152231178
63.96262965965797 80.22969666658479
29.05103358820437 47.86447907182746
6.223964294834927 68.957318323115
42.4793271801455 97.90748828946717
21.55613657272117 72.33111611210548
4.189162060399578 80.98289744979695
69.68842251267125 72.14176768441151
57.11541309001061 60.70966656057897
68.08452402308413 85.5403309365355
92.76451286984856 77.64178828328627
34.28915533737113 56.18519487194557
97.28708013275197 27.2507931547078
38.9110021843826 85.76811279725023
72.62069472033379 63.66960864151557
98.14230665080132 94.22819981445045
65.88406734941562 92.93156854779603
22.38232781449849 71.70700782383145
39.81875196105613 67.61048093461595
83.94527432246954 95.56669587533682
30.91605126617056 80.84675540133158
87.46865869321857 55.3047236072066
62.57281984389141 2.015992693401624
31.92066772435066 0.1472721995717192
85.69176948706668 95.05336353756255
76.01961485579501 12.88046359368042
60.32281925243053 22.81510494429206
12.33387141357257 86.31922855659525
92.85639963568235 53.60963486271959
52.33076422938986 34.02573911056149
65.64160824533003 63.71449328648904
14.53464487416158 4.625656388047242
41.29858898411634 44.19254500531592
48.70201983584893 3.518309735175019
18.73112149646038 96.22147735007051
60.73681754741595 11.40584049753652
97.51063936567884 84.99408958408185
16.88215838163841 79.95982876454724
36.35745777585644 99.81514375657599
0.4587798026584999 16.29612187970733
29.29979353454086 20.54454697144994
90.08907533475558 40.50646452157317
73.4166316368164 60.78214510263866
96.17147211741279 13.41279588061805
57.07668758560857 12.09761899370542
68.73223639231114 15.27003855238502
78.36338239990828 95.94462995866044
56.17042562848185 21.61405468331712
38.74291144039031 98.29129401918023
62.67014255265711 68.56674769936149
32.38019715273052 10.26532318843339
96.39687501645287 21.55406082987873
68.52580679183903 54.96816742519552
1.082478716060547 21.19888740878717
56.6230807803564 14.95306624703755
36.22246860145983 93.96535109674421
22.73313082578423 21.46971555362423
32.94986745213379 99.92116934529888
69.26352795826989 27.82028463995216
36.59101704351675 79.81958581243623
49.41290610699988 14.91976539276027
83.09920506473433 86.72475468499627
22.12537410292716 10.25824660178615
42.38418656689312 66.41812836529969
13.89500677727587 66.84092072099492
21.53170709053854 84.3791680555948
26.95808248240699 50.90250221648981
37.86995623915359 40.88277912454795
33.7041614218189 77.42457380398969
71.86276721597577 72.14084029224603
64.98244653787297 5.061766941494027
40.18528366826664 68.59830924531845
88.87260189464401 48.77345633244196
87.08763121252095 80.73731341799727
58.545705753234 57.79843400972459
25.04294664640419 85.97658802805391
31.16699976720582 70.7740352165131
30.771151976278 32.79519581037519
84.47228240081111 54.32674818835925
19.72040234482143 80.57095402325685
51.38112114045956 98.89441877948286
89.99408993976888 61.8816925833044
7.929217588314704 58.27740179883224
66.26327721023461 43.33051354429285
25.26233118649748 5.664336161709862
73.24731825337439 54.69841718979978
91.90342262670664 46.76204806031618
54.39155173999568 54.06638196149386
81.95660534645306 83.0157743339964
74.92671066787997 3.602787282588695
65.25793861962433 81.77879191177649
90.19818057671192 58.22577284720828
22.42718616221758 8.996162584590957
76.76546515672132 41.88392693068725
12.06624557220864 56.91520207864367
27.14218825941299 78.96097388171567
28.76763264683183 11.59150250201099
28.9737082146589 17.6698443772112
97.43996173413207 29.13460014519683
43.80180510530076 3.990919287379089
13.37045212792512 22.31020943998016
93.44934666698119 88.08228385911073
64.25645346969257 61.11332705881107
3.294279926970189 6.069206756424158
10.14010283572588 97.91777763325908
12.12987566514965 49.06147755493226
25.80712837222181 77.62490216111874
66.74610330414623 30.92975906437636
37.10238245321104 15.60955000942664
2.954368932497548 2.92700451455301
76.48591314805155 81.95544981526604
98.7561161047507 5.054159448244115
73.79080619067652 82.2570300234441
55.23303498798801 86.76283488202915
95.35224642545745 67.18020971519668
22.60783555968395 92.70771781751482
81.82463821230527 12.41570640932975
27.73441748051616 11.98761836617622
5.651628074486569 49.52772035111685
50.96804577095344 9.252598937736529
46.05774568846283 30.82217882380756
83.82430948588124 66.25280484039308
44.7472802953833 75.79421292061897
77.99528806793532 18.46102631429147
42.43448404697584 33.68189018830035
12.7991623010639 13.05833234072548
15.05930916203068 91.80328340586807
87.14582972722917 99.50624079504051
11.07658962437234 45.98491657313341
41.77096079532431 26.98827726495506
13.24539826852513 93.98016249187229
97.16872740459354 44.72618899903693
13.3901706314201 10.91412159312375
58.63794227853567 49.19399891981224
87.65828857484443 91.58365887381531
61.31907519145222 47.92956645201873
97.98809856790633 93.18502647098343
43.32633646407964 18.15737180962854
99.42795756169843 48.05669773981401
55.7048989732898 48.08745119303907
26.08087567099532 55.78485083161324
86.39643590417818 18.58736188903007
48.27409978812278 70.9139914455525
26.76938070526409 23.10851316560084
88.25696560296946 69.4693619044351
68.9201768477389 80.22124934439765
64.62248714421951 72.70995226938423
38.94915078351072 4.204665629379987
98.21558125722309 10.91066386867523
19.02548839250145 24.57474563811193
32.50472729944914 40.9285113299381
17.0150582607237 82.71345018678815
98.11464898651059 40.20900909140362
44.23788039688155 86.56822678997555
26.63588957234297 72.19105694235732
90.58572618726257 97.78203309024657
71.05067904161865 93.45518646921286
18.14475118199721 42.06540931810369
9.66182759628542 58.62386233814247
99.47228849263792 84.18610396213245
6.631138745150805 59.70560501013284
17.54031625113211 70.67632498330917
61.30601241839958 23.27994072017967
92.83919786164979 95.52277599478373
11.20763473695509 26.85411290879818
68.11810986332806 24.76923628807106
78.73220877192722 48.27687637153073
45.35946527148973 7.843591482580448
25.93197711224207 62.84000751827364
20.94721225339743 46.58613833944258
87.39981335503506 28.13428195233245
22.67672108760376 6.504146043702478
2.173709714307961 4.639382922961598
12.04797526907659 85.31759696933962
37.11318322819504 13.70937685229843
41.21657320769726 46.35722112921966
26.38894456689014 20.07117828620169
88.4420696746356 60.96574620741536
90.9193729806824 52.4778505725681
85.49659300909494 65.4824670221649
25.06540373505864 49.9151114042922
3.079846187259184 19.12199627394326
12.82222677592805 71.38994696555959
55.1653051452717 65.16822382732127
55.28023164462034 63.13350565925712
60.1502631536157 24.84349781158552
49.59780832365117 22.29954280258623
13.12158133105149 95.03409147982897
45.2408535131438 48.62861702843957
27.13172803138579 10.30722844565859
5.379337168946079 79.23151118419246
49.13185518181452 24.88343495357863
28.93793716898729 78.74880803168236
26.44876424572866 90.23566043274309
40.76884864526269 6.390519812230032
39.42925678371689 47.38086470524681
52.60667047516512 8.576889933414011
26.75228261559844 58.03316952207771
21.66924983982739 64.52020428906656
19.97163532731635 87.95349837503329
16.31870095018139 29.4754366515207
2.783038061425587 12.52410702762711
91.92239370164815 17.51807580102442
97.13984100302066 93.836700679716
23.63740849480573 3.417607709973061
72.62396498804169 34.17804640618098
90.85117875323499 98.79951760066655
55.27712783402073 38.07939740599524
40.26278833414595 14.04466722256861
60.408698081927 98.53048396671932
25.99833356651973 15.4477293976077
47.39486546250967 78.49716882413783
4.41365652658462 42.23165225811519
14.55618449466669 47.61354747243256
88.66064103513325 7.318549254292614
56.76173741858711 49.66901770724558
42.03656232682775 65.4440546601045
75.47084424769663 62.72673517676076
54.80213954452476 75.37252745428952
46.47670105418995 60.46580781081956
44.40334795570657 41.97829073566704
6.844134030304225 18.99767367612383
57.76546814544457 6.502229997500797
49.88022270826411 28.05848571031089
2.935027359717427 38.72265351044333
38.52669738281331 47.92677057099547
37.54010660960805 21.28951454275124
62.84877813607783 82.81953539633645
74.88335440157275 26.93314535039198
16.77752966420739 60.97786936851856
74.71494262657093 21.23517920487931
64.70024552259359 88.08968325126526
81.38630800882653 58.03727990777033
97.38753380950355 79.00111026216091
0.3944627777750573 69.48681159697156
65.229047460027 48.18094373124043
18.96044862766246 42.94346334176794
63.96589191723558 75.65708132764136
36.05485231228959 13.66143522352856
64.27842124755894 46.5098583752508
82.94379395136177 53.54439149265966
87.20669860246858 74.29507338653501
13.24726384695043 59.44845967965584
52.68585127658389 58.3666926691275
71.22256654607605 76.95118737168809
70.6981422915634 10.9339407056175
78.36279783769245 56.84071999176727
80.58267963430957 50.38087836510476
77.65565955145173 23.55868927730496
10.5243307563227 72.99360489509372
86.27648576308384 11.28518968335742
62.18905888323327 18.6953752075529
22.65663909048031 95.5165604018092
73.12338288873696 91.49187112254863
20.28833629959459 36.62624600405804
59.16232050230345 60.6228054712586
89.71244354218041 79.68169947084507
27.2031937602303 76.02269900518375
18.67230240928777 14.06152004851744
46.41835459014942 18.78301561112055
94.36317211803409 93.95591645695006
64.30485392833292 28.91935917345486
13.48065302385119 20.19168906778868
71.21366581209276 19.63405348453174
27.20397784012287 30.59492393524572
3.393187006717142 99.06239413099705
60.06579300599545 46.75456438011516
61.98347724519982 67.00662320918013
94.77669311573128 77.3350910341419
67.84935494840175 77.69278098693131
69.24776735926287 79.16008876557335
74.06284047413865 54.07167569737579
48.1523114703982 77.68765305438041
77.65968461244208 26.39713908560913
14.43743393821533 19.70291129678515
61.14962797303614 90.25557201048376
17.50854528058719 40.38942094559648
54.6274855904381 79.12944682069869
44.21814319242106 98.47352305460055
41.33727910161653 58.08913623352827
54.20331823176883 34.45436744952132
54.97726692291879 2.472023087637692
90.39697925651996 51.51732654500575
65.44815265457665 68.57733220799439
21.43128595383253 55.27178237445476
5.062015477491325 28.05869705768091
90.9303375485094 18.00568383724109
26.75594226720297 12.38605019304363
59.81310528190015 39.08508845745199
87.40905839955791 9.875728380614659
75.08244191051537 8.878080684930579
78.35778433103624 62.84037798845865
83.07411289889421 94.91283771760259
9.955197289500795 57.57657579401753
58.48341716840437 59.66157102399502
61.39399563337964 54.45474540309921
85.97605785256468 22.67622219541791
40.89937106400415 67.90983977051805
84.47139772095255 74.0357859750733
49.39293948312126 34.61440643504112
37.58919636493083 28.67339175923728
10.74476550906099 35.55950329339365
7.678585113254195 75.59318797209922
43.45717636322453 59.10837733680324
43.51854113638175 97.78501507514547
99.97433861844316 86.97032013103085
80.73138350703942 77.3975321236491
45.34087375877948 3.017344033263849
94.34205625933285 23.54742826238463
56.87108245627608 35.69460553685978
49.64778457725685 52.44888342924233
30.25107406529708 68.82357178279429
6.756467642541961 71.73605101419963
31.69088226026302 58.05045667591472
63.67762197655804 26.40335779184895
48.04570886989609 21.619529425722
74.50344549246506 10.54321383665055
23.54222287243544 38.42401565556113
49.68518793101883 94.90337601009149
25.18643758215553 56.27705863181171
32.69136466643489 27.95463955031029
40.63926893257487 92.71500862459301
12.47502612934029 50.08472832387817
1.85984274479685 34.65390793556103
75.75037383935579 21.41984145249035
33.41229388222379 56.82530117765105
14.6925578452063 1.421178548449687
62.54822935570986 73.42611985041005
31.18890708299852 39.72048114879827
64.32622619630723 45.41800176972792
4.002757310344323 8.022829947173705
34.9046469717089 69.90469131569586
48.28978573992251 32.77123514952803
14.99000023799168 97.15678869410172
83.38402084730799 46.83522195642803
56.37980095990982 51.53647873318204
47.76269038197005 92.45764912966432
98.49013067598456 28.96016736289596
12.49805055805687 69.22367966232612
85.48662825341044 30.3122216306221
28.81421856999492 53.01791227521846
35.82466516501655 92.92165000075957
43.43336924385196 66.66080709448255
64.23369510366496 74.65357703978752
47.76596041827204 33.68893165267991
3.859520702631901 22.89371412346467
33.41899435043749 65.28214378676978
63.55465504711857 64.32691244843001
38.71212879152325 30.50796414360034
18.00932113210847 59.4290974914659
62.5670816339812 38.97977446262322
46.011716149881 36.33895172682789
46.24483058168769 70.30978157032725
67.04459700034813 85.27861908645184
26.4743425647099 79.71772030669432
29.89099525571526 63.1743046158021
0.08469270427482235 24.92686122556128
67.38014675774082 16.96778782311801
21.24123362743167 86.21816255202998
10.90359645019284 24.94274864088702
60.63393059857491 27.53264262353937
37.45039777762205 7.931742932240447
88.57829069631072 8.422970912660114
28.82093158166305 54.14166340791248
30.17074351196565 99.48978447296918
57.93189854861745 34.33477891464059
5.872915960366619 50.55260938337356
35.11048066705191 31.64337344878792
34.5222740248984 16.56945674127278
73.46303553974437 71.14914455005317
58.07846534934805 38.41401122658964
21.35907365655119 94.40518691618171
27.31595231017734 71.38314271546597
17.74071241620014 39.34160273708551
85.27130284083057 11.4019926520233
35.24685747462726 84.36382345171282
0.03228547290292962 44.64700805048083
92.66682800531555 30.43666546458442
2.237384567940004 8.622619201332023
59.11445580904743 66.3687630128415
71.46963529672341 31.10528083017263
99.63889528228636 12.10121685812544
62.68004850829862 26.79120500015603
42.05565368632003 62.69114113377815
96.07097709386903 44.57872636831494
98.32366897206896 41.2058738257051
54.07349638426573 89.50191961379551
71.0888044592359 0.5959560916113744
59.20969114986223 54.06357861207897
1.784305399646804 87.42478306068401
34.75582401259994 34.9569673326351
67.04381235577739 49.45216943220414
88.12816527633274 4.507914263481668
94.4518330959575 67.74610345047005
65.6315165642081 20.47082006009613
6.387292084146718 94.42281191724364
53.8202717214202 50.27531460320628
14.22410843937152 31.69378710293783
77.92030586021852 90.56193375681416
87.1419334395292 95.94117881761494
63.18381936205795 81.09957049443652
54.99665200866433 39.11772956331684
2.284288908340187 68.0971754794589
96.59325254413631 75.10201994488975
74.74874236044818 65.50325769006187
96.52566983068756 19.38986789930757
83.46682312855427 38.98809591560835
59.35518745612983 37.14230399282543
17.91289947144356 77.32803770440239
25.36822956559423 59.15573820516817
43.88279487745229 85.56787736317214
10.36584030050271 27.71621473540985
67.97817185136584 56.76726810095275
99.76991852210298 7.51560629320846
38.88556237535393 56.66130639421338
30.58958235345338 54.1612756172185
93.52873675185397 21.90455625029495
17.79435458781724 95.64947604147775
29.49807185292787 92.17672284746985
45.61953079983564 55.12845902631183
28.12853632486847 25.5544892943716
61.2053137999767 13.47654548617752
43.96755525187847 68.71638546770416
59.12495467993416 93.671952297319
78.61992242246789 3.554940044252828
86.93629489940813 2.11357666715929
11.2666048546897 78.88300553757843
42.70774113570708 8.571143970792235
14.60202222865471 3.536177842868002
9.85410089813575 84.52449313227696
95.66774337189926 47.5067340530027
24.98088751990228 27.51109732175049
78.00738963051647 19.66426116251241
57.78907825598895 52.83166914160326
34.41025984623789 68.93328235991483
73.27952375451159 20.03546108888485
0.9491341904695849 2.094565995570397
82.81239702755194 19.21973419043184
12.10289853122739 51.93151977649126
85.47277879886185 47.23431983150946
87.62932802497089 24.89553269468473
12.80871356378042 81.69062561889362
7.389467882685163 94.86010340333179
47.786146203417 85.3154831960169
36.89138894798984 39.27029605141006
1.982848396287631 10.49929002874664
8.577707730133623 97.31024423177199
55.55252879338234 98.86262781855078
43.7042888606717 71.59227871440015
47.51753802818587 66.55809437559262
32.42009326734502 79.23011430942854
30.23011853600994 81.61136784076008
91.52798159616779 1.965663459289009
21.23397930682268 53.18119438248475
16.94835486075449 78.88655742482786
46.3114261731541 42.27766851281915
54.79063869925819 55.14162188189435
64.4318255045915 33.96336345666213
29.46188764497409 36.50506075635648
73.52328221691191 67.34810615657746
95.72353813092316 75.64337669874814
76.76104368157014 48.96430355496803
69.8726641859441 79.9796185840037
38.20066089618636 2.11176754285092
90.1474231344812 72.09450503834661
18.82985668751661 61.36396191983781
94.3493577939212 39.768696381534
17.31812166472705 31.9374660156169
77.78231294426921 71.07015734094534
72.60176312387968 17.96229580348304
33.36597892843322 30.63299205629365
68.16466193212231 43.38916880366899
86.07507061226626 19.52873756560913
25.61277386824181 48.2125452939818
6.932651845133682 80.28060233380788
61.83468862358416 88.31697771885366
19.85653810222932 67.6411118661314
35.99344340012879 18.39853770889375
49.62922127613761 68.58371454861317
68.62754942979892 8.801880192129587
49.33277457630368 46.93501496360378
3.485986704477139 71.60155676177598
16.20528671937415 31.78682539777106
77.63478978257173 33.99842445592183
61.55248410925032 96.77181488330874
18.22817898094411 37.2250580833748
31.91149458591304 15.76088928906755
58.01228243528439 21.26512974592556
70.10698184017077 42.29436598364914
13.09947393161632 92.80564160826709
45.57891375680211 9.564800007200862
43.51969783230733 60.20971590648168
88.23873922691989 82.56807774337264
1.024593768643302 61.91223550480631
75.66952705076747 80.39603802254192
98.41860903693716 68.59988687306415
52.91380482186855 99.9804361942234
37.89434734852598 65.45351081048109
33.87095360926178 35.43364510779184
54.67026358249368 71.55714735789866
37.69683346910024 51.70312645833322
36.70909389098689 35.05791934280604
9.000345885408663 80.5396735393289
44.95213180939694 72.92040090323297
29.69327860578144 14.06252791841501
57.49843731665667 30.76006933989437
80.93197313455266 29.72937782377922
74.72165327244963 15.43061880150324
26.81813913688178 42.76919646348847
90.94107377453315 50.51816097972269
26.96203481781388 51.95633424855949
26.44461552885436 32.17226819739943
34.3629065753498 26.95012702293667
40.64988575722001 3.469443756811917
58.83765811948012 39.24472170409589
61.47294334683964 48.97994351713675
38.67452710882797 64.7348653846789
94.56288410703441 78.45017842787959
22.22045529900543 83.55903754099712
27.48181272624847 2.492335771165652
82.82323685028463 79.18076468688101
22.3712697282672 94.55123560449844
99.91489210493089 39.84045372758066
40.30879933126801 84.08576998537681
76.80879537797016 4.65248163766185
39.58318334139575 75.17441739520727
96.35616238559979 3.924195129610237
80.92229195953696 9.188871751554098
51.23862305644028 25.65025133034526
88.88207519453248 52.48889347894711
97.20212502430986 24.32353371774792
80.42044154003733 41.38239012621067
91.44798501170074 73.87198141750882
32.21251241903734 99.11704340732632
14.48633819808112 68.5509004648611
58.01413320193564 91.93603093585426
15.26103773006799 11.27477590353027
22.7225850388548 67.89041236894256
79.17515239905006 9.830343885466039
32.4012651597222 32.26844171374609
11.56882287862351 87.03399401504639
21.94687826612421 79.87453693592612
83.83403916182273 73.25150911365725
86.45712675393143 28.66107827792642
17.10961580601856 51.82386718094122
95.2414165875624 24.12309121514442
39.44252954593417 44.12693426369157
51.8499394570589 48.13946054669385
81.18897874361332 0.6566637824716646
32.42739677203226 64.88393427219219
68.81411538976933 23.95720702995675
30.27436546288228 14.90349163521615
33.03022488872822 39.0768095937243
54.24953248441646 51.22686222436292
88.71401320187489 91.83658256857571
36.45568933292917 21.24373554891788
29.73886288478937 58.25734932219692
82.6655252154053 39.58229377396546
29.77045876192576 57.05253610640077
41.04776306337069 86.09119516357993
12.24813933928347 59.74766134329756
26.93786484628344 91.28793922124086
57.46635053633287 92.67966375937745
12.65563930167246 68.21463813019844
66.79588305771317 77.88579663492042
13.64896813279441 2.94166517687823
15.79853831540758 61.2491340125536
38.08382218142392 29.68410586519695
24.6823366335988 43.79119825441557
98.48566287981672 72.88192331621509
57.39727179782897 41.58452506856807
92.1757001499405 64.65404057861545
30.40766866383914 9.514175673415341
4.979155168271751 3.591846249519274
60.04721971904093 77.45663253987331
76.74024283001422 69.23178958054349
44.27824909320137 18.4894581011207
7.681922857053351 20.76551971962572
52.62260940816078 31.0047936175662
39.95895986703615 9.181473223395978
21.96090554632843 2.899658388971218
21.01742250119995 69.13459546834977
77.97271165001654 49.10370549783823
25.82261996279281 91.04566467398367
80.43301470189539 22.80943957628561
72.45053315347805 83.8505862900557
34.83768867653276 22.19406491595807
28.86874079450365 38.29273052300361
54.95897720319935 48.64367611436147
46.4186987704399 37.30360001772277
79.26118406140625 76.49579363802319
41.37079648620261 56.01260673225031
96.46278301674575 68.7190782450143
38.54066177435271 43.58510240727018
46.89217935765952 44.01773612577426
64.58925142150993 34.98044503326567
99.72006266527323 30.60807533447671
57.47506291963347 65.12983075737385
25.06420518949882 51.9734067642013
49.19359040267454 42.371869537728
9.417856077726958 64.57263607293427
86.31075735619523 37.50359186030755
37.24792070602261 94.13991061788286
47.8155214647482 9.251964102340118
27.84592667386779 42.37545890481618
86.78976405033445 92.3594145064914
92.30914262664621 71.91048107591661
19.29100271698814 47.92693909595864
31.478583502812 87.63834412582814
16.8837062691637 93.98725135461368
56.05081617727217 31.44829192527239
5.698901616708891 1.922432020788409
30.86514734951667 58.6591336844623
43.89019394875906 82.75098706466504
14.95565919539914 51.4486996021281
52.56339761736352 79.20142423334256
24.5424222252893 32.34735840461494
93.11407624811871 96.57188982402674
26.66470148359574 26.73278376097377
50.68843896553107 1.686181540734577
5.880109790849051 87.73539831648863
17.10551731470607 22.43547148681503
25.03755287262769 41.75267783217573
86.06488466891436 17.66116039981243
6.772152710799511 39.2155366966419
41.35405324597433 94.77271504200108
2.575922253574049 88.10426714454437
88.35096293300515 36.42110266453187
17.72133036940172 71.7763889769293
52.55066159057981 97.02493906530978
16.73704895315043 8.766922433025355
85.89550591901205 14.93980424429172
99.19228813830293 74.66600651203991
22.22098177164937 36.10186302709358
36.70131926698463 46.91431716340419
68.86143586784124 91.58379094846335
30.80236574634953 65.92456114352818
72.91266924884819 41.09913112951769
65.20716822833194 47.10557291850196
28.65011890854913 66.01728552954373
99.18735010826111 64.02766835089712
53.09546016655746 78.20366562963191
51.31024093283222 72.78066521485896
16.94962036278724 7.667423889640478
49.07330224702926 94.03919022545981
16.32644327785001 44.13199829893519
84.42566816858584 47.03835891523594
72.91183873175267 57.46204061540276
61.35516049218756 30.49224432433347
27.79545980258997 67.85135541346347
7.669712161193297 63.20893003285851
42.02429020052212 90.99426365144696
84.88937784732191 7.69637219666452
65.97986467188467 21.47513120802192
56.56094577782038 40.74634038595281
18.30229526213895 16.26427797922739
98.31464787177539 85.66612790192852
56.34053767972003 65.02597343759206
58.30682996233995 13.52262317351428
22.71904834106696 89.06046304025105
8.760236083044113 19.31261469165501
70.4383475754462 6.591624468192082
33.53034980126516 94.43877157674584
72.40849170632644 73.09654075233827
86.87938038591624 77.07487509663636
72.4095063026889 69.27597563705393
6.709291139721522 68.09370861790026
20.46605659788089 90.72537172091691
16.9939602697566 85.59565703112928
56.45945638057496 63.34268471616786
5.575075583374322 83.9057573073821
90.56026559531729 91.26690208018779
94.12196863353176 37.9003103158445
10.59689098819435 71.19966151489362
33.21306941203034 3.819892407023192
31.12378402341844 35.77748006118373
93.6368692351034 52.80355193257531
98.51868590056617 57.547862960362
24.16298853227495 14.97143491145857
9.672406708551712 19.92168110739455
97.96420399307051 0.4223167896730453
80.05279872539857 54.10691619208352
81.44935076660828 83.99102065096139
25.19430468132136 72.95013634252179
84.72826065000525 87.5646806631256
19.14701606463378 3.209218312571576
22.20321712831452 52.54188638424361
81.83320196322465 43.74867476640483
5.553375125479687 58.19121490169805
4.286108809848858 13.5839781187357
88.11574250064243 19.49454473602484
70.51459102574616 17.58029917774689
28.4435335745568 22.52597177807556
73.19328521955914 93.35544823665921
39.52147551408711 8.166031333066343
95.51069113925016 69.2979008319198
54.39775707730905 15.5421009136924
6.167731624568945 11.04830707907369
39.71457597799454 6.257806017279383
20.47095154950962 97.41732254430056
36.49451891599166 87.34082183941206
6.587488210677176 63.59400256592615
95.96928767689532 64.55775471883545
50.85804821419543 58.80124664656234
13.3440379377821 64.11476160875284
80.26541499781628 96.78318008425224
82.67506753730402 89.61267720264604
50.42897061490018 26.33149220136946
20.52483347253597 79.14009355150695
99.93746299314685 76.21745925356544
63.86864227547504 59.26311769326449
50.18914129085678 25.27845286231917
35.24170381517563 96.71821138350853
18.72530305295343 80.0939700532883
9.602993719302106 36.96090561755479
15.95067821455208 90.20706638023597
97.32120736584703 98.77256266876734
24.54919146199799 0.04404002214559592
90.37168650334753 64.85931969057968
42.67303072323779 19.06398189702754
85.73436961450888 52.71476413991301
81.72629521087313 71.62237805637999
65.91891614716248 56.37585628873064
87.36285319829996 88.21569870360565
78.53760508419819 1.329283670142383
88.90389620617957 75.03906652974123
78.4613038921071 99.11655088469472
74.27954451642157 9.523215290495681
81.73493579489759 73.5973489716023
9.69471207381336 50.51963840363194
40.03991029614251 96.54062450308403
64.0195552626621 30.90620178244654
25.26949182429528 39.69856669215559
18.52591920783555 71.05692293722478
52.63084868119339 28.18592547799651
20.03700428836356 17.54591225144902
66.71192041054736 59.46374266883122
65.25521088285117 82.97031188742291
5.885072915366484 59.07613015444277
23.77568569974944 64.99861498395609
99.1714488903547 22.2210684380355
25.3718398545973 8.951356594613472
86.71277700371323 55.99490945258832
54.56497995898753 69.73602936755105
62.09390616347405 90.04780435064275
39.08282717721517 72.14176597866845
72.55258807657988 90.5860165131884
7.69535355167202 36.59822734743936
48.1683125413487 51.16403481822365
60.47444898814404 79.25196288579824
83.21128222197105 7.538730221686937
92.94560234193381 79.52221957457202
77.86721880857795 59.64549733309967
79.33834326059312 82.19204237257922
69.81169243127086 56.28835400432848
55.22580436963442 87.79457880571276
22.07996644973441 41.92157587211248
46.6744230418337 62.62009327489498
64.56129319478235 23.04164591908765
66.34168883761541 16.75594298023142
48.04599334017011 38.61663463958244
39.03698519725049 65.69142023484603
65.23213012118777 85.83403404408766
78.9521042675016 47.11155381245917
61.99838824829437 87.28494167945838
91.75204851728519 57.2627840537472
13.30461934184993 23.36287137617119
4.493582075569662 33.84643115324263
36.76707057971636 38.22787523437061
2.749564652269705 87.00397396076781
87.41256689707959 53.43724232276773
2.342806635790008 5.744749729250264
61.43262759211679 19.43508992334655
71.68919061015013 26.38462950185518
11.95491178568781 24.74185276934328
14.14710911996563 85.74793175760078
80.96183168938579 86.82267935117109
78.49995075798759 0.2193710088893156
94.79652486630705 75.13504470038939
83.02849668686039 62.56433987210184
83.8842214110706 43.18733350734569
95.23152320418394 66.12560844645373
99.19910393750186 76.88493909618845
90.66795869712313 36.83850496262275
72.3236822798478 8.663385082848393
46.67035081956633 51.82672839537187
24.41949235138889 38.13398416146001
51.01582318664602 53.72237752499345
13.03823946198495 98.12890261605489
0.9920654963332876 86.62114924083468
52.5941618433697 45.49205711165259
72.14827749567095 82.78142964681273
77.18920064979473 61.3886293200849
36.85236760256217 60.14832937364645
1.368952515077738 73.40100151935361
75.72012166454176 57.65562083529095
93.00839197012198 62.94743591077238
15.75007389470361 35.8046278251339
86.40065641872191 54.97148133571559
56.29053491971052 8.088072527994916
10.39170494495628 37.69563704292531
34.98815045892576 86.21319391622571
60.50296117282656 84.19845727013627
52.15070628964647 15.6731511061867
22.65717077996518 66.78494433828502
39.96597809398069 76.22572320957906
58.61457193989335 75.83740249641619
91.74455868815092 53.38779551289804
7.529386349745595 95.93647083496484
72.85918819099979 81.91419033952354
31.28190749316748 68.84842467019324
10.03329621070641 45.76619797347604
85.6492004664612 83.69528735596691
29.47478588872227 22.41515082236854
16.29430901105127 86.33636934666164
68.46669331018281 88.22199423823479
96.57495189010227 2.835448217337358
51.20580205214954 54.76621047898313
21.96113638280264 17.83566022606141
48.81390884951128 31.84674017860749
79.97918706646605 88.70566583399145
65.96619536814308 79.92302405938315
75.78639862857864 11.87469787519526
76.83135605290146 8.119509208387818
4.950122559843348 39.48548078003815
94.24158139099734 34.95842011873506
33.25502765769873 23.17709558813087
82.39819465462969 46.68524501346135
81.61733707818996 44.69301103028513
63.99247928577 4.587253584081322
11.78375931443615 45.18275686485565
15.01957865952283 64.38833202926709
77.95271307664518 44.42674653741471
86.33916942514205 38.72773250176829
84.62084223462048 12.06485679529938
93.97657462173331 15.68492751230159
8.336659000641202 10.95189355024154
13.13417163414002 43.63618082303334
16.07485477314712 42.99163684866858
53.04719165047709 80.16588425508523
90.79494919646307 15.16200584807089
84.58991021235448 29.74440463404603
55.97086703737651 20.57404140483018
10.0232783614047 33.75629092402308
84.77208381045229 56.24614522880356
57.90044633930967 71.30925332035369
70.07818046736161 57.33845201379446
63.50435892472456 39.46851430806396
58.09951683699401 17.33710053406255
18.14518223572961 6.127030325102554
30.89663131750319 19.538599747222
77.08076596781281 18.88185506905922
92.17509995379042 33.19786475264532
8.748477368912923 16.51023077708626
89.72610299011596 73.0668457691829
80.26332414109153 80.26956608474696
59.45369234880571 41.28748928977522
35.99636464917759 51.78327463476158
17.79034047018286 96.72538836652924
7.272429738981517 83.18810355072722
42.10037934012883 83.40538363051749
9.976785641435729 26.81866245097964
55.55918224946841 37.0278543389232
20.38490205573288 94.19407550507803
34.75538641781785 46.19028512689638
74.83150400965249 37.38523348961502
66.06479356028424 61.57583552229666
78.71630074943583 5.806126264730933
41.6372089793689 8.425642933380173
69.75262773757692 66.52679717775973
30.76140483876356 94.53118245169317
12.45531268757963 44.34252489482814
78.59285849603789 26.62184016279685
98.77109823611131 91.59026309590479
95.78977566913328 9.531636007098781
86.04000948511373 57.74338211747462
63.50197244721654 82.05837351369669
16.50881408991897 62.91720582968833
19.14985307286711 6.270554775964047
89.02338178491476 18.93879344868051
7.932867180976585 45.29842856897123
56.2562295122733 60.28070123021438
75.87861956792405 58.76959172400296
67.52940600113553 10.25340934483102
63.57992877759174 54.84523830956709
63.87883793382238 90.88492801225667
41.83994421888907 60.09578950356907
74.66522366533269 97.1511772809986
78.24358070537812 80.36840335396568
51.83821819147375 59.11125285813264
76.4124277254098 95.04900254979951
15.78938048904338 67.26988687213866
34.73751903402549 49.09625762217034
16.11546981581878 74.09156978990083
49.55025014387203 56.36674383967508
57.43255089455905 51.7803595557714
71.14040178530387 13.04721796740493
98.76070332367902 47.16773906077716
0.2074341508146987 8.366912645771755
58.83298867490302 83.33558827756032
16.20294642372161 37.93476761598063
20.01352473140291 56.91082822561891
42.74219213158885 0.8800193708325077
28.89786900805876 49.73308431827104
6.393723455654172 48.79605469090142
27.18239637277329 73.19929545274776
79.83707804755672 29.66203748669067
25.47853869160361 73.92011617264603
74.72295868605241 98.22121868835582
73.41744814706615 86.89690248807536
46.45690108664578 26.08190363897402
93.01926991506647 81.39487475570897
90.02472710190834 17.33510959463666
38.42978155377787 77.18142964373466
32.4559359146126 61.10728908580009
19.7847787071179 38.71056576295656
0.9119850434737805 80.66504685671335
45.85717219198164 5.816986729373602
90.42545646711687 38.70112394411605
85.46193948774415 79.85962263364283
83.53170291617455 31.3791278044339
61.98398163276164 7.801327928146859
33.86944023320676 11.78074666578804
21.04337505527069 37.36169626807609
35.4720801357088 26.91191106365441
45.01458772886028 13.36700443510837
62.0025658199701 97.79561608611003
43.12682057374865 4.808301846339001
97.56294953215459 30.97385561869087
90.7196315892689 68.17843241978345
88.62988145362189 57.23510937797499
25.38374314255854 76.59424233074323
75.57720924243243 63.78313042098793
21.29631018967283 52.04647491093804
8.735932997051457 9.966844133668294
0.6592991754114639 89.48553864757504
79.49632429685185 50.25627820960787
66.75491515181447 92.34470382679397
67.4451434366418 2.955424413473973
78.14630796909114 9.570929377291897
67.17257470252693 76.86751048733829
16.34679784555522 18.6209591248209
46.75006786716971 82.24013643082773
19.36333675794004 48.97416654907757
23.3347755483435 14.29939435674635
9.071305422877634 39.11702070427746
59.74940556652516 78.47339696935111
41.72947727582986 82.39859941353507
36.59247196410465 26.88839756781901
93.34922191057449 13.82719281749876
17.14640924679996 6.560449785127643
44.49287091701682 14.31372239199865
95.00538712915464 1.346468898979158
42.40541053599566 78.84955590474574
42.25603849406513 31.66390667660894
11.15648476822013 1.145888931441687
16.84439240257524 97.22715208841757
87.21914706634342 51.53214704983648
54.05314301295729 68.94297804572238
48.41972775782109 49.41328388412138
83.75853710195773 21.21525536774027
98.1358376089235 86.75179585209288
9.197888539820296 95.21798562601526
16.2382525494552 41.8289834725579
47.28342716774717 74.56386563307393
96.95353636351294 30.10535883066957
69.17180135913341 98.62086820697974
80.85149433872365 15.12052329152689
59.85976861712612 20.83201794105373
92.77073385823614 88.92810930627014
87.86157008331014 56.30721351269175
83.9724144304077 80.95902190692127
59.84855416546498 34.96420030305041
7.39666083744061 0.7577797546183054
82.54193788864301 5.575057248017023
26.51875339521992 33.20001082854451
56.3278473840635 12.87917019957309
96.1442241672506 99.98905359011775
18.70717604686004 85.01776710038192
77.4815181694233 63.53023532559948
85.39208182461053 35.77475720354634
15.94813568885706 8.06538791657583
45.24975429213793 28.73748183586871
41.50834650564532 28.00766890578844
89.45668663208366 65.48068378646063
74.55738917084483 50.36269392141636
34.71018119046509 63.23135561390347
12.14067141270308 90.15507222789046
31.37179397207831 2.839837204409696
60.74381433730714 88.48780465339723
51.46583369948169 30.69902003299702
50.67195952960355 73.53088331835555
55.681648624746 49.38701432708196
2.634972566082394 9.638561556975255
19.9985826058677 32.97441606546958
71.38199169153559 8.195776256737663
52.23032606330484 72.55568290624127
31.04480071075487 72.67827835446003
52.89340596005761 29.26964942628807
68.22285888282269 11.96823104742856
82.20290647968864 10.50490677047599
8.386293275002977 94.3178150217999
3.454413046483663 69.78075389789571
28.50346823303385 61.47038693670286
60.33872288863891 47.67233271760083
53.00357134143989 20.42951547549419
55.83260854733661 65.87047235038251
32.77087982245602 11.84525040793412
3.626206196610181 16.29513425225564
15.54261734516787 87.02642852318783
38.65068569574002 95.34558162553773
99.52830650658984 9.210103610972796
17.34019109442818 69.63194819926206
85.67870952447036 76.86235696372475
85.78663357304578 24.83483847108054
33.41546920751003 67.00955888145171
88.46801445341451 53.43669601422567
25.73205334983845 26.88117997892552
43.06834028771797 62.92506840972627
81.77304310713363 19.11476671111484
96.72718164835381 16.20071516061352
34.23995515832901 4.246437708744167
80.81944173483954 38.33265561641367
66.63121853258326 9.658069880979344
74.20925036514561 78.96632645469461
89.79351963120968 98.49141788030892
72.30655220451131 14.31061904941195
81.43044083995647 24.70196872673499
82.52325575441245 34.10331750326172
39.23107594190903 2.275662145431969
3.160167916320879 45.66928053033408
87.98400768069601 45.82926257960195
87.68725348298297 1.410029367660111
92.21823804129434 26.6823474536744
49.96043713844467 53.48375174484186
39.0116965890595 82.92843184179277
20.66735428169412 56.05251552467846
86.35312752015238 35.26912405034152
91.87528065917846 61.22110530381667
23.07291185082944 93.70199627918221
45.93546332247423 65.38484493105295
70.81110268308552 74.02080826569797
16.18449779719925 30.53771106064482
75.78109149556319 65.69195820049055
70.5287177465223 20.46428496917912
84.42672370299059 34.12472122949097
63.31804001786848 83.79737277806908
4.422643721580066 66.09487589804148
20.58553811943972 45.52728655279545
1.754445103946243 54.03897697206688
45.05376793435433 36.31988262441462
65.12711640993308 70.65755676588363
75.34330441829097 61.65039200462265
50.59985491728589 3.57633063670897
67.13795261387702 44.99698877390332
62.87759709690746 59.56687504729958
0.2430906805677727 63.93458457818517
26.87029318255556 24.01726314010124
13.93532082372864 8.838213760727918
43.39326454736189 34.30053034951257
26.60193712650247 3.166015760153319
53.26613543955411 65.29279082627615
55.40370175377738 59.69319129190956
22.70829175222529 87.27355048181462
57.2962770267662 33.53467060311331
13.39866220297071 27.87564185468433
24.91948474963472 97.07076273210367
69.61504419765593 84.08682254899881
57.77341766305518 69.46467421172919
4.022762473336965 70.70063095906085
18.84651166906275 87.86080980492402
76.55887454086383 33.89378380381298
61.48666585648885 41.50076792814716
20.23885395412266 53.88127552044251
3.395427009074084 47.81713681789242
13.20858891146517 82.6621215195922
97.12417226749983 97.81181936618118
19.93193395399599 89.81258894189854
24.77412240290601 35.47535959685899
73.67421988671471 11.21105903398193
75.18405460041248 83.58477885015547
99.95434974619698 62.05884400853417
25.97512077539674 21.04503627503776
30.78099495524546 13.96451168696113
27.44791856351051 61.65407006719367
0.3695199345564921 26.76556856390356
13.97850380557897 60.95178906999363
2.141275317581117 13.41636390569919
59.17518128597735 28.6055509766046
13.23341474895642 37.97510805892775
10.42581674584036 5.775377655813009
43.39338928223339 38.52485175132851
27.45256852895826 8.341542608279468
56.15213176701586 98.05042189087054
1.79469595153707 93.01752479446004
96.96276060818573 25.37087960458547
60.7736510960004 2.490484596550699
47.72745108460416 0.1812340587344142
57.9774638109888 77.83298202258757
29.29237345808843 87.33963320989676
73.49000179079185 84.1180268205494
26.07680687107161 54.65847524066287
20.57866061002976 81.15344066688077
76.16464903333492 32.89167881067596
97.2772445855847 52.18571538069756
95.50584642763035 57.04890444876514
76.37965448872308 10.12373186667775
25.32348679258005 62.01389375165134
18.76449347552354 79.02441923251962
12.37891327307203 6.490531515521834
71.89289609609011 57.04271231082127
46.25656787280297 74.27966084634168
54.80013900011017 93.30472206549466
34.16140456667663 51.99616783962954
47.81268801573508 50.15791691436907
83.16358865030192 88.62091227997416
55.98954916809232 29.61159968394265
95.10615110103659 10.36048711563945
69.13833584235191 73.06601241616872
98.39449374517476 77.44761661102379
39.39664142255598 97.42264635711101
64.0751561502595 31.97299725840773
47.76532478404612 56.86736690867033
18.49740847550668 50.59430955521741
40.53421991021991 42.53010203258273
25.41014877663171 99.16222615997498
26.98763054740253 68.39190400644037
76.37685267114743 20.58038664429464
85.15544644020383 84.68504714859513
8.661224405397931 20.32731096525923
41.65297339098138 79.58985174758085
98.47752611657567 84.57453651982007
85.07427470192948 62.6610512531416
22.85645539309057 68.98706379541414
94.06866131934919 10.1575735120501
97.19533472389199 39.95438545805227
33.25137915833746 76.40002904807692
95.78628595981003 2.092560995819759
81.68253687837966 40.00846927932612
28.06295159849854 30.040780983676
59.61750726156389 33.86049231543364
51.3454967312424 90.15227128590945
95.47180164802477 39.49783119595891
51.10082422715018 35.36764533234616
23.80577993211412 18.52027348939163
86.19312548565055 6.546056705826065
94.09610413907461 25.67975863640125
97.65492585592847 16.71707663739473
42.39407282327358 91.98807373150886
87.73180028436694 23.81797625567613
5.112094226640219 72.60450151889131
89.90227319304994 48.69264860794546
70.58655119298548 55.58150140926811
76.7868116936792 5.725259243660245
42.55638618484444 21.00233250420201
51.1558211637031 17.66536368598016
49.16024440081223 28.86956890058658
19.70469806966936 72.50318726874434
97.55435172930682 55.07645960934936
72.06978127333836 93.41238124724026
42.35865572418094 94.9157129274985
18.1458943397447 4.931518638059012
20.43382425857103 54.96601326695772
67.72919710132787 55.75100126627275
78.82905254637626 51.09050235008022
40.94250199615499 90.84391728411833
81.21265931527262 2.9516301459647
73.44978160697201 25.74786380812554
53.73895836431245 93.21345122881574
59.02983240747472 21.52776249145543
20.91768700710857 18.17736266029324
96.80937040386269 43.81366127226853
91.25136303042419 58.23204551298354
42.08947860568599 9.426004562580003
50.30429461487899 81.01322562562126
72.35095846542418 86.74217789408732
13.93002443413253 12.67229555683736
91.25652933169458 13.41404949098986
18.59774762295009 99.454949883033
53.93524722171505 39.36673913300717
66.03653375353217 30.26456766888563
75.22621140418119 25.09031192926723
22.34179555871035 0.7354214100872989
76.0035816927394 30.00201200359843
12.82747016193671 45.36149129878471
56.01397635064731 9.987962852438127
50.33623297565973 60.57839927241299
41.80319047451374 70.95846459692423
49.87082062077805 58.50649427392246
27.35130768928789 83.92541003029518
7.175164260271045 12.79405331653873
81.87683407643475 17.18720673349113
68.11709511761994 67.56595870871638
60.87371882583692 69.0676923925641
50.04184508435186 46.01498499930415
2.378761886007895 11.51534937792307
35.3386496527927 72.76528453969202
49.7192539525594 76.12982358474436
28.33324796328506 84.1132637579708
26.17035551734157 91.98032663672878
74.96615523752865 5.737870303453525
80.0987320909542 61.48262468449121
4.484157415939706 48.04442130225598
