# Supplementary material for: Universal hidden order in amorphous cellular geometries
Source: Nat Commun. 2019 Feb 18;10:811. doi: 10.1038/s41467-019-08360-5 (PMC6379405; doi:10.1038/s41467-019-08360-5)
Supplement: Supplementary file 1 — Source Data [file 41467_2019_8360_MOESM1_ESM.zip › Configurations/2D-Final-configuration-derived-from-Hyperfluctuating-PP-0.dat]

50.43072043047614 68.60087898060051
120.4865623392898 93.18050758753164
31.99325204743943 62.33158228885362
21.06692463671187 66.7113255972768
92.39458457811465 83.65811073925937
91.85954376015584 80.37369322575758
2.826138132674891 54.77790586614959
53.41453935481779 70.11142690332562
59.06759180140219 69.66726582355865
42.99386736508264 64.83194525467425
70.1130448607037 73.5855286567496
114.4314169844087 88.57910856391898
98.54849130544763 85.99591964318491
35.20781197093184 62.4234024761051
88.09624903724965 87.74662506709195
140.6621579831721 54.27180381527103
8.274233784934756 53.10039886271284
85.33158775370849 85.56669762061709
26.13870624974851 63.77284189970493
88.17735098277052 85.96498442788982
124.8600404653997 93.77264200170758
83.63604264183918 83.10289791428457
82.28900091020348 84.11935597934341
111.6141015199914 88.79386430951203
73.77866145531117 78.8653527007517
23.6047130452676 65.26820238015409
74.37348938530782 80.53586523315761
20.23118692486616 68.16374116262834
48.93582951554899 67.84905920820363
126.2157779777117 94.76616679833759
58.01368246516187 72.2537787018407
134.3148465208235 97.43640320857854
13.34237323634019 54.86394907350161
108.574758428963 85.55934854012035
113.0800867823098 89.54707031705637
130.4816422435149 94.36111215873741
107.0896075193119 84.81412734080659
129.1741743734322 93.33628097377684
3.678798405752663 53.2050810798112
102.9070633443516 86.13726582634374
98.34189456094015 84.30850308174938
104.3836895092373 86.83842087734881
120.3284500942744 91.57648018019431
17.12147392774378 62.05775881770317
80.67278660488402 83.21591110085262
40.02739566603729 63.32777643800644
77.86163927676927 83.28155307604641
123.4175591250049 94.55658957973912
11.76684838880028 55.06230874309036
135.7105796821699 55.09605885355248
20.25020469826017 65.24530697628202
110.2712229952532 89.78478942727773
83.88341368361721 84.75694261500915
121.9655212057664 93.77868972856572
137.4376804547329 55.0726998442138
133.0590188113739 96.41718991319314
72.14784973145939 78.45049875180477
136.6155195874375 99.38093423851882
105.7199565843133 85.80891102161151
79.33114012112345 81.0129997270012
90.88199904295013 82.98155821630964
12.46483799767422 56.42263792585246
94.99077121438124 81.50384555955037
71.76508149871589 73.95909847497825
50.61527885656158 70.28961366489477
38.74424331400077 64.29453078647059
93.13932130474902 79.27378323343271
60.89250845885479 71.9111170595361
74.75456647294479 77.59346332343732
117.3499049025062 90.09231407252432
134.1952190005747 52.67346866195851
34.3563103737993 60.86139081520097
68.32190085136773 76.23883388387843
24.47040479340336 63.81369317549512
64.97291488900046 70.37439040099437
135.5676347848037 98.40035548808342
6.158628172444614 51.51446548730149
64.03654637200398 73.12568908903359
45.95328873825861 66.33929470474317
43.1307501156006 66.52335497586385
54.70504074582357 69.18272979717682
31.19921678025292 63.76331310573893
96.78285988255385 83.746227087512
53.21886122136795 68.42411430535594
67.26229835525568 77.6605825421825
135.1194747652245 53.76218018379326
14.129962507254 56.27503244401978
19.39952977261532 66.6903557094515
33.62147802319019 62.38534698972608
74.81896469560084 82.19898186044941
63.75063192671789 71.47135021787288
62.18697318629187 70.87747448011744
37.41893650351182 63.62727499042266
115.79328014784 87.61443531234279
75.11135016348913 83.88156437680445
102.7492888313917 84.37422798775115
6.728999137120803 52.98835728877873
118.9581782403967 92.53557745755261
86.75614948882276 84.98383277469178
15.49022188891925 62.0604555928
52.11757707759727 71.04200587151639
18.59604044764544 65.1916827049893
16.43640309614761 60.55158615716871
1.191552008247493 54.84429313076316
108.6777564424909 87.29552643826845
139.8558814486679 53.15514288135577
99.89005658908179 84.88159743387403
101.2316892775146 83.75542593391557
21.92407065240461 65.27248908873192
117.4694035364813 91.80464867368562
115.8914435469476 89.33526175375452
69.01021052175943 74.83478149258494
10.14805754759635 55.02116025971803
112.9701951220263 87.81683736048861
56.22362365065735 69.91859252208131
127.8453394199196 92.33135789569677
14.02359212773159 59.17618291242749
41.51747528259745 64.08379460511726
29.49528153169614 63.71763167714224
47.44200531604488 67.09515412818983
79.32151608475455 84.15249906364548
130.3070709340484 96.1014182453093
65.32251723631019 72.07498112701725
26.33749931927696 108.2051378843445
138.6824146429319 69.81918814877716
37.61027647107222 126.0168485801215
19.55180242093394 98.58699720999577
12.78381439848704 93.09618467168212
133.0691027730842 59.24329955561574
48.54126696824036 3.78620509582962
0.1199599026976635 71.18497734520656
33.40499361791591 121.5118179470004
48.19943714597191 140.3657605383164
30.43641366953984 112.4661121960105
32.53642633960211 120.0328231434868
135.5056802054087 63.85819415114081
8.767224160396275 79.44203055907877
14.24810484642819 93.95069251905358
4.341347181488848 75.24461049883485
47.55302865073134 7.001810171570589
30.88618933863721 114.0544735763539
5.068403395765265 73.81100283442429
9.750635235445593 87.62242327966733
16.42706889679203 97.5725812932494
31.72560352238596 118.5496895389181
41.48468800416351 131.0434817853682
140.3214421014318 69.74312764274234
9.562588701121076 83.54592098215078
31.65229270455879 115.6395555124001
134.7506075941986 62.31453096519292
38.37807687482773 127.5847611939613
30.88974360715668 117.0655457069005
10.30385237788177 90.44692468956472
21.1283768501317 105.1782019673033
45.25410435994061 138.2320803778644
36.776684524705 124.5353131750701
9.8811375719386 92.01310764050089
11.20718139583177 92.93749947562974
35.89215102970374 125.9331484323719
22.71850182342367 105.6550256222061
19.89324708105975 100.2617920995773
40.90931854609391 134.0059021588018
28.40459740912103 110.3337767564642
45.29397535024663 139.8896734566913
24.73585060735023 107.7498162526596
26.77381471922827 109.8240721102927
33.37879749510131 124.4211033597763
21.86916307976335 102.3907390533823
46.79935619427869 139.2101611779151
9.181660823112836 89.26701545891346
7.921656569526471 80.85044295013569
9.179103536026521 84.97140523699396
39.13354214123591 129.1567757181954
137.8086549953886 68.33789488121663
29.53678560707731 109.1332105267391
136.240470862354 65.3790611256937
42.96240654364447 136.0810534868943
5.297494048541426 76.66418357623246
9.613885863123546 80.86906500438744
7.889845680308207 78.03144088802036
43.50379354330286 137.7695935986491
9.594789067495475 78.03523844911155
2.565665395096503 72.50331030419407
20.29373187413553 101.9093339803497
139.4860125251815 68.28561595205463
136.3653165457972 62.36216619079272
21.44216159798155 100.7546995874694
34.26536117811061 122.9679092859928
17.9975250574475 98.11038455268941
47.83156320176997 1.01331300493506
107.0954497007346 11.4123645608606
84.22279507005823 32.42200400327147
47.80521044916726 70.46677162367671
42.82221281379184 75.90930717123487
94.16190951821648 21.98451825509268
61.08046445930608 48.23664431581398
99.45154806922436 18.40326284815891
49.76370567674719 61.8712727524689
70.37888420633507 42.05488770057322
69.89651660590989 45.29469035724603
101.1012204490915 18.03004334745838
58.20248173197168 53.22584986727507
14.78266521024493 120.1392342131352
73.60521650707275 41.01812474446287
15.57519687753852 112.4771486979099
30.86265635411353 98.88153424187766
35.9742185055802 88.75668393925838
14.48968128763378 123.8774745835634
18.37584544919742 111.7839738029829
103.3533613402686 15.9849052303265
81.84724822785067 36.85749128672109
11.38391273817007 128.5894750715526
45.18583619759133 72.32668393099625
39.74804134270561 85.527126581107
79.98734237601053 39.03514996843239
51.24951873656112 62.6376188675264
38.06620145277256 83.22114194105288
30.86913018941259 103.38176667402
48.59666518505936 64.47132653906498
15.97058153803379 114.1241212598947
3.769950773440356 133.5636602303257
14.84898076813816 115.3377654875491
56.56539837129706 57.21824021673254
102.8205262084902 17.57616551479393
35.35701094194075 95.4954368656506
13.18802294571329 122.8831841279276
90.09616935302216 31.30567555203287
40.67071641897185 81.22891712741071
20.79513243716 109.5956088967626
95.4044433499669 20.78812333844683
31.9763858267482 102.1537130483494
13.76540902722404 116.5586775625149
55.37739196038731 58.26361115467854
29.75659373643437 104.6079276788246
106.3282806337653 12.91256141845689
83.44007642722549 36.37666939878476
78.17732085893932 41.15809382236536
71.99182898359996 41.52871086435645
35.0375014460688 91.34763107922301
39.55972115359079 83.87861185212687
35.97878361879002 94.07354329795366
40.46682400529631 79.54683852884615
81.54905334539441 38.52674011031559
6.854085361373069 130.5562046505903
92.55762833636776 29.1092690162361
8.361893730682901 129.88837749437
82.90197285060427 39.6691766748598
93.79284451218929 28.03100288964414
38.2532581427655 84.89745642224591
5.348513867253891 131.2356701311565
13.03534897182755 124.5881131316453
103.8640715279538 14.36084766362336
65.02913542444794 46.58112292802028
17.5754583151559 108.5641066176295
23.14161677463092 107.288888510599
31.87980748214705 97.73035007335238
27.04662361632417 105.3843103576188
68.28985585279594 45.78057196979197
9.872693271122865 129.2357765881167
13.33774942120745 121.0771786701711
31.89530984699763 90.06299203822448
46.49371229742902 71.39674836196085
14.27506410176071 118.307453462501
92.43466314402789 21.43301906059838
32.41713341008212 93.34628428217304
25.90041501228412 106.5736111496544
52.59555544613112 61.75570368724558
41.54077182333594 76.8755657576291
93.37623721453149 24.67583410882832
48.76261814983561 66.16265790843578
2.167262886374451 135.8682669836272
43.88586477776388 73.26122538106129
87.2128561592596 31.8178357772501
53.82570307543369 57.66862448602124
59.89958097239587 49.36135806614197
85.10206703353424 35.70184596033543
75.2134941439687 40.52166761059659
21.96923225106073 108.4500678532301
96.68720826400883 19.64817054468721
62.26064286218418 47.02810677899471
83.08443115898324 38.0342054600286
91.32726619626673 30.20823755842362
49.91876340947653 63.55205149822268
40.87064937777165 82.89966463303978
34.7637509679219 89.74052787295575
17.15805216117068 112.9329235059569
36.96632177511585 85.94607976064648
53.8559229099155 59.20656320079707
88.86165272968077 32.3943765593704
3.841774288778316 131.9170138300606
57.65395063302833 56.0411687060522
97.87963812852114 18.72744044095266
66.69655158282981 46.54503361875334
28.17454573115739 104.1770679137345
107.518295941477 9.875209492417863
31.02912637757973 94.35260262778651
68.52451010880213 44.19383026711332
44.33012717592973 76.65202153037416
19.18390975403928 109.0694225804559
59.31959358377769 52.0864068799359
49.11766794817461 69.53492273985201
76.58135319958699 41.64258542289871
12.94948104193089 126.2684799861393
105.53639892577 14.20066197304831
32.56002140867469 94.89638582366973
114.9273695244179 101.8437538848791
108.7828591431641 122.9525315383773
113.2266794283777 110.8159397077684
129.7523874022048 69.15271528681586
100.4625570459223 7.43619326314727
102.3045063678916 3.500782450007537
112.3552700279344 106.2924003818383
100.2442977833396 9.123682854198773
126.2262841240844 79.03176967453049
124.245990295498 87.5265819723938
132.2881896970185 63.72229150675258
114.8107871927516 104.8175414283412
124.2073474287579 85.93433131642782
111.5252615978335 107.8090581682992
129.0233964993442 72.00194577925495
132.9602120307363 65.26924341325648
109.6504602144892 121.4458617877224
119.0751977912582 94.21497325138218
128.5325506686212 70.38069825453921
102.0117731113003 6.895499710406525
122.7848821346502 89.72216576954712
100.7667777365376 132.9003103346109
111.2613796916168 118.3251026133684
133.640250425089 66.81776601322682
110.9550773040098 115.3231986176515
100.9440763354036 135.6434153705954
111.5772852925845 110.840988517233
131.5225577426363 69.47451484933273
102.1616375349042 5.217831099646006
129.5390448546954 73.65916761407743
101.912202419715 138.493291305563
113.1799858889625 104.7947858112429
110.0150584617679 113.8737489686358
121.6498445031603 90.65129097806317
100.0419789548897 134.3785656604357
110.4822023740375 119.8874764432908
104.8140863552479 125.6572690818893
128.9770877729734 76.65492062907005
103.1464082923095 128.5925412434687
117.7756613763498 95.2045789218034
103.9690636711343 127.1327532295219
126.0673695248757 83.54874101775829
115.8410508663345 100.3757644417786
133.1575610097287 62.25108602469036
116.7640627568703 98.85085501723378
102.3339783828573 130.028040436289
124.9914745957893 84.76716421311905
127.1787257869129 82.36967533428941
107.3631434481669 124.2886366623479
116.607488720613 96.10988207291567
127.2894702886809 76.1516506909455
127.3823776215859 77.74234781293309
101.7192115521915 139.9991273084993
110.7952992693286 112.3571093265147
125.531544000214 81.99594224138377
100.6220208098312 130.0617079630481
102.5593022789461 1.732003146716823
128.2318091213417 13.85376913940252
136.0782610488471 12.91723230774426
129.3891014818237 15.00681414812543
115.9959133248395 13.19028019801496
121.7039816933947 15.36067937005464
137.0078893887471 15.6102291973697
112.6292643575896 13.69248824198879
138.6608594731662 19.29471100058639
126.6049542062745 14.33958542753011
139.2696701615362 17.98596088959049
136.3944927907636 17.11367160870322
108.0811433485473 12.78519209236241
124.9857087899085 14.78077037111158
111.4962661168615 12.44489997734123
134.4084967069328 13.42189368185437
117.6786959408875 13.03263542189972
114.3489764176005 13.44897262808694
125.4748442386659 13.11575163272872
120.5364548674306 14.08162225136522
123.8622516742303 13.50249435592096
135.6405406750513 14.5419030533219
132.7212481860619 13.93667912949148
108.0773384138694 7.160574976734244
132.2470017510606 15.56508461611599
119.3671992647917 12.81507062206318
92.95793311300989 36.97269349468404
31.07013929625201 11.17487356637511
116.269062231441 47.56933284757078
80.39761572732633 29.62913423844524
82.30269317131641 29.98284138725634
63.76028218041439 20.08904833436229
123.4358213684489 51.85009063979258
97.59998030707949 36.94533025008375
68.0424895180544 21.9005479098368
52.35082969575329 17.89601403627096
27.49563580883142 8.504111255173823
47.98853614346424 16.03445656341614
60.20860590082336 19.81996726041116
28.32817799255461 6.974199369256806
131.7024062370365 51.86579810951157
130.6695387685343 50.51566438051385
78.07231973895379 25.82633725734934
120.8481605485013 47.92204005199932
119.5413441539438 49.26507052106091
96.33697198782482 38.0611572918859
122.7818734132316 50.31502180148024
40.9922599986451 12.58657973468694
44.71135921001795 12.56276960905892
111.7772664572252 45.66741078504904
117.9868874336668 46.89981644775296
106.3973432083945 42.75129033048483
89.73249976431917 35.74463908133704
127.9177384236081 49.47850777451556
72.21490686643335 24.97014818207724
79.51796474402587 26.29939906499762
101.1340921516844 39.72335746863889
99.58752998867679 39.13144503325994
57.72415997249675 18.24294523008688
29.27576829434495 8.319838083353826
121.0403797892903 49.82829077629273
109.2409581559784 43.95175847994886
101.973088828322 41.14416674554339
69.19705402519968 24.52129820664033
66.53952726987906 20.96242477230777
126.1539289021575 49.81690256768339
55.9003197639087 18.19933433267141
110.0961165868425 42.55870356250755
132.7444016510128 53.25911678632737
86.36752547458683 34.56266793060021
31.98792659261797 12.59028786635096
36.43945065999659 11.11366328467394
110.0864094454708 45.50956622322862
82.70604499423246 31.76663515416958
37.37753150791997 12.51979466844041
31.91980783165768 9.692326351726781
108.3246517603302 42.47697872481855
47.23108438519662 14.54839537850395
64.6813791736062 21.56131831632398
63.17145455872365 18.67811624585199
40.08261129249503 13.98969541061434
112.5557157960461 47.16728129253862
73.5634388374217 25.98902358269513
83.90271732411456 30.67954803398492
92.53865079770591 35.30736556730252
65.27868304108509 20.01803919266714
30.16497498456296 9.749022430117238
105.5448701266829 41.28255155302144
54.1000611135824 18.08263081214885
80.04051434758586 27.83645442057421
49.73186287610314 16.2611473130825
85.51189114940313 31.288204785623
61.20616495277437 18.541015183226
85.97875826739947 32.88506823302907
67.83698213334364 23.48872109046622
43.70753457940802 14.02068482271351
103.8326079730711 41.30926302359681
34.62780894101218 11.1092603991964
95.89833236708571 36.43441681379861
94.19664342351089 35.89251801534031
53.13956543561138 19.39963857074862
46.19396844119254 15.77955982780986
88.55133808129855 36.80537999592083
67.55850413646772 25.10483018214751
51.53820020924498 16.44615983757446
45.42409200954544 14.20141541004584
97.99791705307339 38.59850067849922
129.6345940861304 49.2054950709184
107.2896911659325 41.23953061837356
35.56186800294622 12.52607140990336
42.81241365764317 12.62509186979415
62.03919100568515 19.96953990454463
115.3048213219845 46.02513165596268
114.4138186259035 47.34526210909392
23.63950189873673 59.4891155272573
89.44925224371059 88.83873442318449
95.8549926555005 88.18033621113493
2.290225391366187 50.1745487063116
53.85550796180362 73.45029019493919
59.77949392451575 74.54948729824737
40.25515253124989 66.69711223647924
70.76333952680498 84.14298337475064
112.5890164810377 97.41310853380058
100.076688214117 86.59424668468741
35.95218043306568 64.03250170577913
91.10870754465033 88.13855654319697
3.910661483468972 50.11302126833795
11.18128984447562 52.1109095207263
84.96198315604117 91.04994783018864
26.97941028187008 62.30286316702941
83.75257052464448 89.99798320109393
123.1237181816965 99.67073208164625
82.54378663653192 88.97079141581105
78.78089720785161 90.43456619767868
110.7221308148402 95.06369864282689
62.65148111182852 74.14894187772553
23.66417859757017 62.39525135878731
90.47964946686135 90.04365575121541
22.02673931916441 59.56168818453702
46.29949989765537 69.71237562648054
127.1900506940085 99.26052428159109
61.11424203042012 73.53948965973017
129.9476253197745 99.60002892647019
14.08065999902964 53.30467893022877
108.9407178305905 90.78621928538264
109.4809886728557 95.97192643007351
128.4671507861057 100.2964149498441
104.6851803192169 90.37708082071615
124.2352353939121 100.6954425882381
1.422530376079472 51.68877814433459
103.220122484825 89.67116070604526
92.62103194080723 87.04954025791895
104.5327444828493 88.60834685918165
116.5809001185231 101.8960193980329
18.28160774174031 57.43859291902402
76.95107886916139 87.99658282089898
40.17180357936167 65.03925212785597
78.38828753849639 88.62892312646991
122.5370310779832 101.1584958795644
12.99052232196081 51.95378097546602
139.1214135652468 49.01416543357066
21.21895829421624 61.01971759136747
109.0944366694135 92.52876321755478
82.52689340573983 87.30746030996022
118.2226874358266 102.0870769967788
135.6826140283396 49.51206867107214
132.2992822275085 103.4386877680127
69.21283496884294 83.63282770957153
137.2335221927051 102.4771458396135
106.3087287592092 92.8505968481785
80.39216776302548 91.04798898851656
87.89513118148581 89.53391473846854
11.09177431375543 53.68719034656787
94.07444995089661 85.95880327129265
66.62537453045363 85.66872246776349
48.00388770590386 72.15196322463379
38.7305125638618 65.93856552157848
92.97969506903517 88.5833568564439
58.24049645298087 73.89290070957418
72.30227936351517 84.62220895276462
114.3602657878701 97.46164487796605
137.3959251259133 49.22518003315306
34.47999060651167 63.97827012815038
68.93878237304763 82.03882571448075
25.3203287408431 62.34718535250926
64.48176603829559 78.15920791353722
135.4159685490494 102.0906169949566
7.13666963580675 50.05351477111932
64.30566210604057 76.43335633764239
46.11922724219649 68.0279398480247
44.62314237037241 67.27448566550159
52.33181125959068 72.71814779156144
30.32960289420864 62.29306976933771
95.65335627418359 86.50983042299009
56.46553545611687 71.56619510142031
66.3966544333561 83.98491597964416
139.9888721161046 50.35535653075426
22.79924444653457 63.84665772823612
20.95101925761733 58.24521988253407
32.87916712262265 63.85698156285592
74.03647771597394 86.81139019390859
67.66606427248448 82.99319499828404
62.82040480600048 75.80861918427418
37.20231817978453 65.19758953946835
111.6734790573538 98.73541371899545
75.50351110632555 87.38010032295504
98.94019316175842 89.40418943523781
7.787278199600443 51.56733278842541
119.7491663287408 102.2098684992457
86.41812330642303 90.29400368065647
18.06222622805182 60.50308360688219
50.81708157480785 71.97341882981588
19.53845773945333 60.80943725255497
15.79060331128131 56.14243013902419
115.0785590196283 98.93425216425955
140.8054069013894 51.73834641808477
104.8425210209505 92.14477712780149
133.9737941343513 49.82729618627778
125.7094090318621 99.96607246302926
100.4391438681865 90.06328946439201
24.34588624213372 58.01016305377639
113.3844974642372 98.86687119726452
112.0971232951552 95.74176508873917
73.82432523809152 85.09999730788917
9.435717210063958 51.82509866324362
121.2961593689167 102.0943901701518
56.69864799195492 73.21253829498278
129.7440063026963 101.3394429564625
16.58635143170982 54.56430476559141
41.77315914430199 67.44959391812208
28.65122259200987 62.28143568725794
49.51508213034944 72.90489068679722
81.1141019700373 88.1251082635393
133.8289735509607 102.7559081962213
64.67532631672968 79.83032763986176
129.9469064612695 7.191017171236573
78.6795396522616 106.4695563717988
117.9449113231014 137.7080546566274
2.352629769446092 44.36820537370241
72.33960839966605 107.0286538323411
58.91965944689039 93.43564533131426
38.33564589753817 73.72113820690483
71.73980604891786 105.3482134562911
107.9090024997002 121.5059343737257
92.50883882513332 114.2537287768966
34.89349746446716 68.82545558852365
112.2281224271821 127.1153360893531
7.763303041749859 44.1336943702439
13.68231315509063 50.41333650797796
86.69466256315533 109.3525906747516
28.61898916055398 65.13970044510435
63.73544798389509 97.20502379647669
118.3069592889549 139.344035591727
75.52753569186567 107.2248562112504
64.13482110116799 100.731231921988
121.3959428705912 140.4671779682212
99.927480595484 123.0202183544803
35.17661595487724 70.60861962851457
25.27768744790366 65.23162453127529
20.70918491107003 55.52365465044156
40.8572144736756 71.74818268011377
63.93043054504167 98.95782533024341
97.18489817442641 122.3083328401453
15.68951020949764 53.14388722202782
94.59842447790633 121.6208671702599
88.30266465652915 109.0091235659931
116.3601104011658 129.7146236785935
88.26853624082868 113.6403249155206
111.8221446246633 124.0764540632969
94.10674300515271 113.8781346370886
73.25761053456539 105.6077643253912
110.6252817640447 122.7528529559538
115.208441574942 128.7563278162334
18.94814443313728 52.7578012762817
50.7747080669394 83.032543103989
36.85750029764974 73.0174856736265
64.53768713183862 102.3745101293496
119.5657379095597 138.2773084101265
119.883956405472 139.892073072647
14.68086265386172 51.75927763787205
95.59718352131424 118.1618717055369
1.390711203685555 43.03303321102133
25.07855291927548 56.54280871942808
96.12207068240457 121.1290189407062
68.47830826272531 104.7630165135105
106.8972852831889 122.8219053338538
111.3962694029132 121.2623281560397
59.13588382106431 95.09708643666187
124.3439234987077 5.655290450920877
128.361988178955 7.667299156650958
122.834918876242 0.01808369232568362
77.08102143703816 106.8155290479629
89.8661168706886 113.2986868279437
5.944000429652399 44.17606917174697
84.01747004826879 108.3830560915234
47.98068608398088 83.22398890195727
44.10745009940892 74.95677799860049
39.5914260191546 72.71928745432156
115.9638916389564 135.4658540551281
127.1604700170985 6.468047186026681
83.49192279539606 105.4327136631303
57.37258971534943 92.75691254047445
54.36208680677977 91.37318697709524
127.5057660734352 4.81330584419912
4.139311195440367 44.25017794614303
32.09609883170136 65.22929839390422
66.24524056157311 102.7961741804138
23.56314726457617 68.15086008311552
52.75698327431472 88.91176922353534
121.208091755849 138.8328138751985
93.51009746722703 120.2888203656138
139.8280877213001 44.72309930843468
60.69235789927382 95.80394785246165
39.82316304464241 74.44106742988814
54.23306315166195 89.65416295400648
45.84123653750701 77.39810295421842
30.33391221937692 65.1382006316479
85.08461646698014 109.6903022630871
55.85107520844857 92.07600994979377
46.06091428737968 79.08833656222524
8.753043783464797 45.57832389518333
22.00224066676287 62.42870928420575
22.66743831641774 58.09069814223965
111.2517091571371 125.7009958072011
67.93941697964136 103.1845147904156
98.26817979966398 123.2737623887732
63.53822462455568 95.49069296831037
34.50269792863547 67.03949841204033
91.46155779331217 112.9441091497774
75.43126688365365 102.9262486542183
122.9004718527584 4.407473149626887
77.6333166925607 105.1718812650367
9.765783181551601 48.84705523085197
123.6828671172354 2.990866739041095
125.9488830219796 5.263828195864343
103.3088070230286 122.6644218005403
19.89713354213066 57.16388815779832
49.28038746705599 82.28062785533861
16.34136332635642 51.56960428312748
17.99908556197818 51.37354019232993
62.45227622722858 98.25709946610736
135.9623831731006 42.48802636238279
82.94993187831037 107.0788606668157
100.6929683302781 124.3532767242409
126.7787145140093 8.118308064746564
22.7405043423427 66.71250734959456
95.14051120304475 115.1733217511705
87.75527084526546 110.6644217046399
105.0710000817765 122.7290087620314
137.0132250446883 43.71199957395051
11.21601295421571 49.29353536296733
47.78076406834367 81.52785359664445
113.982482771986 127.98067832921
20.60635344902962 52.55359745846982
41.31926425578393 75.17161711975169
26.95304010643733 65.19846740599991
9.200354955979963 47.35488979043337
74.64501510235121 105.9649469033615
81.88300645184499 105.7769192728911
88.81204413460044 111.9802858203536
50.95577240851699 84.73816530697484
115.0367154491214 130.6026528843444
116.8556385029426 132.7721606789203
134.4157883668699 138.6692382690876
137.2842132213154 137.1996857487839
138.9150954994014 133.068479869314
0.9601732812323389 130.0015902934556
127.9617780967566 9.327290784174039
138.8357429422713 134.7390401880247
131.0077521300435 2.260794618410681
140.5633168196285 129.0513218116201
132.9628354281134 139.3458395876816
2.474547987456757 129.3073164900688
130.6803767741214 3.888137121837914
138.7445383248385 136.4259722396011
130.3250459065217 5.531184458227734
131.3102274683348 0.6378483814577144
138.9877058930705 131.4063678010836
139.0558089314218 129.7491403948065
16.17236037730531 10.77126218137897
11.51593352458677 14.84547505148732
9.159144749878465 24.80964726172389
16.17300551538918 7.880392158852695
10.19490709874328 23.37049776817484
14.42743966834216 10.75641988363301
7.25883551934418 27.55021222954309
7.280945552018108 30.99143460869221
2.070377442069564 32.45539557324147
4.94841822311787 33.14261109909023
11.31059830044898 21.91737187270868
5.465445597858865 31.56867275129457
12.26836491123157 16.27262772234982
11.87180206201338 19.04681892200685
8.197718694090611 26.21340059611726
17.90675364638235 10.73677762356403
4.193714801079929 30.39072344827374
12.99517004212221 21.94629074362685
12.53328144481798 13.50932476260897
13.5051418389996 12.15241385783558
5.298669616862209 27.35793069629929
17.0462242319788 9.305059677692345
91.83633931435328 71.15447912669956
98.81583909987164 15.61019770195309
75.84607687929788 110.0493246061034
99.64042220074535 12.39603506956797
91.122338303904 84.71743928780469
85.72688316467577 94.01928654952783
74.9846133852912 125.1450280998177
90.34805876875453 79.8207265192197
99.2504394650431 14.00086810962893
75.28094792553333 111.6344433828955
90.60219089576034 68.25170265964948
90.84383509957226 75.43382474148616
91.52872575367857 45.93039711239999
91.11781899093056 86.40729395679911
72.82320007392741 138.7112543499095
93.79876137475985 40.23987078247646
72.68969623523647 10.93311652499018
71.99041807146526 5.082699633416158
75.70451962147136 120.9046357163557
95.92751947013755 14.94724499712474
73.09846140900684 3.722091757592043
85.23314933738941 95.74899986636083
94.08375870317552 41.90340564320258
98.32061652312481 11.26303483157821
91.63239127278943 72.69714107696809
97.00345807538449 10.14464550579891
88.95981172108891 51.52082560486492
93.75268323467198 20.36085685794761
74.34861702299631 120.1907417989127
75.27886407469671 117.7128839106357
90.68944796913614 56.41235642569224
91.21825325021723 69.73318185122919
87.22685238395482 51.2160633411364
88.30767768774889 50.00376182490123
78.10479090479592 108.1156435232548
87.53134191140646 91.42306940430477
72.83192425402341 6.655360376851042
72.3266159032658 134.3329617034061
90.34474235124109 63.77020430735288
94.18256907128962 29.66824456818111
90.76599029764469 47.42942882259429
72.74205973382043 9.384926372525525
94.92169084701769 33.18275854211193
75.86146713212267 114.5388623760485
93.54058300712049 26.25400283217668
90.97877008440987 65.3342362592355
91.22600652853502 53.43960407036936
75.54787214991025 128.4004059030218
95.68648847584207 16.51301164518732
93.74222460482538 34.24114840848584
92.90713643107135 23.06060365097775
73.14140399771347 135.763897169256
89.69653999009437 62.18990034664011
95.19316115845088 25.31346068626022
92.11573343991013 81.96852841570163
81.8819889791851 101.2048089113222
84.04633588882112 99.15325193395381
95.57363427422897 30.45247949453989
72.25012001463969 137.1493961680854
81.33138072711097 102.839352689189
76.27011635555489 122.4064738219712
96.45755189237251 17.90017084044876
86.08437658311871 92.17453603776214
93.40086549902749 38.59388688887429
93.29998046377989 32.54793739697934
73.16993679403654 133.018924031689
86.85328928613033 95.22219092644551
74.75135327688469 113.3106151916173
73.98928320956195 128.9504591748606
90.09122906890624 78.04570980635425
92.51242175999971 41.32963963353806
72.41970330991238 2.146391584008506
73.33223613487951 130.2955299306286
86.20685875565863 97.04299303773557
93.35598489839354 18.82531794069767
91.76827673385758 59.55557964783998
91.42369222076998 44.18453611728302
72.37680483806545 131.736117110699
91.31088593922216 42.44983142298555
90.71090356106882 60.84879970098113
80.26998307249676 106.1117752298595
80.80933107427012 104.4798337996147
75.4937908461538 116.1059370640785
91.79337933781726 55.08392547252741
73.63628326887522 0.7690592121272545
127.5273117868163 126.8031712251385
19.60607341373148 13.60422563381159
24.01556805337598 14.62417300596229
18.75892526031036 12.17243868294598
68.29989972194051 51.57520294085272
54.93655225185723 42.7561400410076
71.03376272557844 51.13348636227218
109.1141109994729 109.3486874022229
97.63402719130882 90.475210417158
50.810845677717 38.51140924905408
124.5313188858224 121.5157310994449
96.57769533752389 93.26916009610898
37.55504074165798 24.72146964102685
20.49258006607188 12.06537210489748
41.89310533040253 26.36023705353456
81.60982774743567 58.7844798306628
26.11329845604475 20.39042640762844
92.16004615495575 74.33679801416383
118.9735615575517 119.2908624369826
84.80942051299834 61.80129932382224
89.68959237374438 69.77733270910608
130.3882496645476 128.8726546877647
107.493640048658 106.27580758962
92.48012888510955 75.95119683454587
47.43052053935221 30.5031235003731
97.8538660987254 92.21227647390164
74.83838355538151 53.50633740922712
135.8479218023004 137.9537946878336
22.24259937335399 14.81683523442344
47.27862753874163 32.10075592422987
110.7308709315055 109.3397250756723
37.88364427327351 23.11628158976252
103.1502116714242 101.5163731572412
101.5771230919735 102.0531804126027
122.1094950889717 119.2371186838007
100.0408256124178 99.96807771753386
116.0110849635189 115.1312200657935
99.52001099726205 94.67314812215756
93.68112849373358 82.5881098148499
101.5051702900594 100.5928213887475
117.0167321956088 116.5425928711213
48.4769816063255 34.75410435224664
93.32521419060184 73.21980054380758
53.42474596840178 41.90720728687029
88.05690712970839 62.00469192391116
133.0474567368325 134.257074497055
125.9499197681447 124.135348220908
47.59217611016273 28.93133120790968
118.0304609052439 117.9336717790788
26.81980426749921 18.74939426075457
80.80854698988001 57.34325285586248
103.4043382610864 104.7318777024927
90.41068782291657 71.32197361836201
113.9757512692941 109.3141549354819
114.3265525931737 115.2031678548626
82.40023297951467 60.25368958965258
127.4673264766106 125.1306292338475
109.9160838824841 107.8150862959032
128.9918491129836 127.8276219544075
77.42700261693538 57.21029016915391
87.10323047257161 63.46320249675233
95.44276350837391 84.85467155760155
89.35435702282814 65.16918818825785
61.603427747343 49.82005144273607
30.26753368489071 22.5009908451095
46.1758901236837 27.93128798688997
134.458394535899 136.9427015533487
25.16297424360278 18.87787416053241
2.00025995493078 140.885730503583
93.90575127287707 84.2788685451022
66.69639006478695 51.10583312046331
24.15457211692697 17.50919786283855
89.98252527679333 66.72495817888183
23.11129935139269 13.27596635454076
140.041182859666 138.989041418521
120.6328701686278 119.1894348538245
34.95724611247175 22.72645488978657
49.12643536878831 39.18872437894025
66.16656761304917 49.56276725265756
36.22409652944147 23.79300431086563
83.17816699073192 61.76232003472182
124.4196654307589 123.1635520316609
113.3730368792638 113.7677680016831
64.47598965315265 49.0904555085127
60.47830458328144 46.75470585537567
30.15597285597624 18.2178862198972
73.18929212062548 53.19596088836622
21.3482119938122 13.46460224567364
9.294324796242716 7.6711674851126
31.21655122260792 19.46513616723897
28.49597583938086 18.48391543213632
97.20387325501947 87.09658252581963
52.17550219991406 39.42793584412507
88.71402200201409 63.59378603420556
47.09520501871223 33.7163103270867
137.2128344945955 138.9498214521525
93.73172041726252 74.85321317846659
45.92177003760771 29.52989935164636
128.9599473318264 126.139354646518
2.790321514425582 1.409483224567422
0.4291787115562757 0.1234749113608152
79.14460083347257 57.45656589336216
58.07429796169705 44.77524406505063
56.41733432124371 44.06900992860896
105.0139125233812 104.7185450634992
76.28902323450285 53.98861586903924
131.6048671715094 133.2829924352413
97.40158746347984 88.78534415677544
33.69068866307626 21.63166790309447
138.6528319716905 138.1449374364308
133.0274819997453 135.9423422315352
73.72347802647997 54.75184688920154
53.6269926552582 40.29964221903936
50.44991268703546 40.17219226303891
43.19283113829405 27.50108036772185
99.82645025114093 98.23610288295038
99.68669734620588 96.46351142410417
92.82038502902613 77.60714894342958
98.04383613506786 93.97749952801591
1.897261675031469 2.835561468977013
49.83037763848687 35.80594325615998
108.3088244542425 107.8117876556905
102.5322562995451 103.2653988938948
28.98565230169084 21.309935430673
40.56628339442923 25.21495537100802
49.51629959017612 37.49315510888263
78.41584578008421 56.08551594059178
131.7389105920577 129.9045231146029
123.2642259508974 120.4559171015879
59.34742609165911 43.8958368072375
44.81225912424367 26.89232890279121
42.16696954713352 24.7015611028413
82.45669788714201 57.2628072295572
79.95970189509494 55.92809857283144
114.8837634509692 110.7992766485266
86.43261075073833 61.87666590120551
13.5755460033974 9.303475420707858
131.6620071145971 131.5996389665198
133.1487432763424 130.8902857975289
137.8717010485105 120.495503944504
117.5692077888411 136.0695132265282
134.8880509847911 121.8279370234248
134.8368609701974 123.4892918075404
116.3412608720413 137.118796722129
107.999228841725 5.576786105750393
114.7421542865087 136.5159024032324
112.852678422441 140.4584758149506
137.7602026983504 123.8115778379787
119.2773080262904 129.0729155675435
110.4592339080946 1.713289690254446
137.8093547936546 122.1539170286576
126.0989031289629 127.4521468669547
120.7152595005444 129.5276971235417
130.4159628024865 127.1612870643301
119.1848331182692 136.6665791508321
123.3725966327049 129.1349981310103
122.1872040899151 130.1572378448105
139.4543171460254 118.1631356529945
130.4131981763805 125.4798971685276
124.7141942384849 128.2357444715656
111.7007134381068 0.5791699929963057
113.5675587008956 137.6008549817686
133.3549625293304 124.1544907400062
109.5532866991653 6.125554467160863
105.5156368108162 11.61955915264905
113.9862458463901 139.309834695418
131.8793544941664 124.8181094564514
105.9567539028163 10.02276810098854
139.3612839202795 119.8243701107628
118.1246318617853 131.6055694097751
118.4128968088846 133.3106492811587
7.420515407369797 24.71320104092494
17.8675829650302 13.67876039863182
8.501807615556578 23.30348955817544
0.06399039747618132 27.1314264353526
21.36408590425756 10.52637558759116
139.6392636301628 26.15592968961758
6.42699621744995 26.09148460585241
9.603951294294093 21.87219482843982
11.19004564865933 17.6199436983443
10.73872868711341 20.44735656168418
137.9166205286222 26.77085447136499
10.09908429355739 18.99544249084589
13.32495123372863 14.94713638848278
14.33161153278393 13.60679827784845
1.701456860161473 26.54884592908243
23.42165599428354 19.03398949547746
10.84070239507903 24.88808808065246
1.928744765613969 24.8431895767503
28.41852308827886 12.73865874751731
0.4484686032243718 23.95223303131297
3.137778872396189 25.88953554687351
16.30365508602261 22.10941042812245
38.27789594318302 8.342489327489487
24.87563127209852 13.08138563082278
32.84131180899164 11.12961895970346
11.85326791494566 23.41581385368011
23.18084845662029 16.16181007429323
40.10774143986115 8.294798111101317
25.77647906706894 14.42583207664534
14.227796150499 20.51794702897056
30.21575953453629 12.65984956637745
15.96450508305161 20.62761549086974
35.5041165401141 9.701049770352759
17.64180031002828 21.11589007090157
18.66568895083177 18.23086617897564
37.34103728494249 9.724564086615301
138.3608210915398 23.7428721554804
86.08716712101926 8.009508269917657
97.57174597604748 14.48357672748318
124.8106008751686 52.84014221642172
102.2556180545435 19.12448819346977
124.8359764403885 54.5855225891337
90.54597694290857 10.98600204429636
129.156468873549 67.60056484365195
117.7941676780115 48.53887356266378
119.8397974531385 50.91049964014444
125.0170549838196 59.43892805756958
103.3067253244183 27.70620665780761
121.899407919481 52.99679532362502
114.0076409139136 40.07156986706877
130.625115220571 72.34351092013154
132.9304345957593 81.76068921885546
118.1930445433375 50.19424574513224
98.25929007496291 17.21695886133358
136.1652113292749 81.88243966967725
108.7052550086875 35.27879600142389
127.4436994858786 67.23958942203484
125.5161234592764 60.94185181813619
96.29132307953739 13.34211503955742
130.1762028637861 70.70854981580932
94.65811284879349 13.93863700642913
110.4553206648485 35.34880798993976
127.9909294902605 64.40269255168667
121.589385190657 51.43143221114266
115.2316525663365 43.04760026360832
131.8224396379594 75.52024815419857
111.1583895587401 36.81736237370653
134.5474111690784 81.87323963079224
111.7942324104994 38.37840404741506
123.3771921340672 53.66969741028001
101.6550144165616 20.52408395143175
131.1643228402608 73.99016902035731
116.8622382348029 43.06155312005412
114.603881017764 41.56459232275935
88.99123286316876 9.89482392384634
106.2666369856995 33.76740989722585
126.4176139662425 56.80940439635396
104.0823753629284 29.2277061194836
116.0426175704606 44.50244909117671
99.96810775569173 16.79698973123846
101.5797929849322 27.46775844093191
102.5101585917394 26.1868673370785
107.2920864043553 32.37572083715854
125.0548040914298 56.13071215672691
102.1069262578253 21.91072921558712
93.3607830125063 12.73654311840638
101.7156905744636 24.65568891784032
132.1993351915891 72.69489571092764
125.9866461356783 62.45534307452413
92.0014934098146 11.69255691689906
104.8355710207512 30.74683048046845
126.8909120808599 65.64600843208439
87.70819974793483 8.595128311045968
133.1059006929666 78.66743350590635
132.3928563948303 77.03767945012345
102.7105998220665 23.47041646310163
107.998662429707 33.83574712396292
127.6153226239801 62.64134909543357
113.422932937988 38.53885228902045
132.2685625910403 80.13452084045208
116.3356035508606 41.68516709562603
116.9577249535294 45.81312084609866
136.8021330807213 9.716564030590122
138.4151805131239 10.90006552977909
137.7040652809729 12.41406824052106
139.9454859571165 16.55209036220933
137.0652279826356 6.340767025948042
140.8106414649047 18.07390417179895
139.4416213388235 12.28443407665056
138.9024879700773 15.20363372592416
138.2135957419177 9.323812998647172
135.7454900890515 6.886322517048725
140.2216760042771 13.90046170806604
137.2560248075751 7.967691798912259
14.30787994812294 27.64673874577145
7.827910877919122 33.90829017008515
2.113252081038358 53.27031208655137
17.02297014442794 12.2213194795904
140.7570809935098 75.01195664538605
0.4165837532053224 76.85051981297536
138.0394788746054 59.45464427981004
133.6701331286097 91.22839035577459
137.1381569638377 63.87314922560719
8.415780607570818 32.30765421779065
13.47953203850803 29.05646533903384
6.623225781787221 39.92277092133605
4.402520313940048 34.76084870979241
138.8163836576829 72.69534304699674
16.11659624504717 13.67847970532455
138.5180569002249 80.12581454397139
133.8813868809885 89.50032426661639
3.005081596401511 51.6871012436724
139.5248946987937 74.07964323179419
134.4353550832947 84.61819618930014
140.7796172316221 78.38108178038462
139.6338246659052 71.35956292376559
2.056966385109348 76.87933765198594
5.549790774410773 35.84342226355766
137.1949109918127 60.88735418132346
140.632305023723 58.01152864744952
3.177592779000392 42.88111182457661
17.75339120207873 24.45172152457085
20.793128439363 20.88391023787773
22.3815547292051 17.68652790534289
21.39239106086837 16.33895062275005
1.508728475431213 45.85813307414443
136.8924479913619 83.42397775762826
0.5706932878176972 44.52696450098534
20.45305915024052 15.02340654940622
19.63365603025549 10.65471158917737
15.12651630160892 26.25078682411684
134.3154518602269 86.07419177510643
132.8488348315306 86.74132654256292
3.189642313549565 48.63899538475725
2.104761554230735 56.31872837684569
5.739760579879668 41.29516028978322
17.02007510801536 25.93395644066187
137.8984718551279 65.36084168977166
140.3502912159929 66.76429242659647
6.128926165189624 34.25315005606863
137.7354716482799 81.78804710671503
0.5566915007831948 56.63678764114746
138.8948267860052 58.04879259092932
5.71771620989046 38.64116335435502
134.1321419255641 87.78015000867772
17.99925237149774 22.70312149973404
6.594772034061621 37.09831034668466
1.153866725848564 75.50069962844451
20.07989990316407 19.29332716349628
0.1069165082166123 68.20180898470251
138.008974122864 62.37778446355527
2.390112685867058 47.22437484443695
12.67572072253594 30.47942877319841
18.77099419185093 9.234315609295207
57.51592162362397 79.8732917796014
46.69328115997365 58.54657325461
72.34174806003475 102.3374377902837
96.78102629247213 2.077504198766384
7.653750630067076 17.45128315734361
90.03069894425134 132.8695648303778
42.7703068679386 51.32032356631962
99.35755874913932 4.546506070803264
36.94285649120314 43.14534877459329
19.43270564686141 33.96810173084909
2.679827992116111 14.19189794301748
19.80197901131467 36.69915118065095
85.72073779159609 134.0254817955757
25.1246118476164 36.15031124162832
4.187136805960257 17.15968760923324
67.73619868619832 94.0150844275404
74.16437436426646 110.2520048421912
67.94858676033854 95.6683935992538
94.57071069234041 138.935173371868
55.38610200466536 74.16626749046672
16.36706209697984 30.09723375037629
48.15306509629914 59.36092149868976
1.903919430436648 12.73388094054884
50.08319624695493 65.23448332994202
11.60136275402124 26.3624067650194
65.76517389259031 90.0482093458305
86.60445645168623 132.6042990404163
23.3554163479859 36.34500934157313
92.70343698011115 136.1188154252374
81.84631018082518 114.9241748698135
86.75821781288742 126.2627330475173
88.29118841361893 132.7654293050599
73.91562306614422 102.6837866686408
37.65822656792265 41.66928204669595
61.20863336925869 88.05387063401908
45.22066213823339 55.82754227266235
69.82562767921762 99.35737867810586
100.6576087097952 5.745595138663575
29.01789014930515 38.51526224442873
87.6862205179543 127.6197947108719
83.95199095792728 117.5726391470409
15.35307423557598 28.84895654222367
46.6999002691372 56.84795307289148
90.84574584873386 134.3391609083636
70.77111461289331 102.1960396033386
99.58194487022959 2.828639408048227
2.473762443358293 16.92400496598252
98.0914444421477 3.314245387559692
67.30186779683109 90.67793867222953
77.52611273190418 109.7495475370965
101.8060035019232 8.570062185844936
81.30577353947307 111.9885691830155
60.85660210200187 84.63878197890196
51.5779370201943 65.98296373515818
36.22966571456815 44.62148294438447
7.883472588031856 21.79862474189816
95.67001269252344 140.2168071533476
14.2045317690186 24.90540600397874
80.23021836614207 110.6917767126505
57.12854935727928 76.52396679200709
8.342293768086655 18.92094511257648
61.02778665658985 86.34881412403219
8.995143990356818 20.39196810814832
16.60097578240241 32.88058859727974
40.16563171113936 50.06456934579129
68.14538272557512 97.29213796836969
34.78726144733775 40.55836891425332
60.51440779942758 81.23940704980008
84.84668761298127 123.5083883555908
62.71632197347677 88.73355422121
48.28541565184343 61.06951355325479
43.63416712609447 55.48663272175934
53.63224445156628 71.7841035957413
9.87669036465334 26.35571095562806
3.451984950230515 15.64603627638707
13.34675560889147 26.33238536350889
27.95880865267736 37.22916104483549
82.78662819749937 120.8229848047156
55.16057090622042 72.50891612219118
57.32666018085811 78.19361873748109
31.88017407615518 39.53748056239115
51.91885500786842 69.35706307683398
32.98049984944105 40.77492027162634
93.60083792101254 137.5263686647004
69.06227455862393 92.96808758926717
69.10708982163248 101.9686889148831
64.23566561863024 89.39965114492102
44.47765495287029 54.15993873635506
86.46084031812055 123.2369418654979
71.31077341557267 108.2046020164464
73.02961921248739 108.8402669374773
18.39206509897412 32.68019822644106
88.36505041796724 130.0357202348205
38.26512553546446 47.32100408761109
51.74630951682939 67.66362913039724
26.18752640027032 37.44649225166678
70.31134872130981 100.7104220529481
78.59665579769246 111.0251558932213
43.79240077120515 56.95548844495887
37.98637062488167 44.47812969668453
85.82352330053887 124.8862519074434
84.415931984274 120.5332379382138
15.56826202758494 31.58099559576846
18.69719423987143 35.46785172115092
55.6029496638694 75.82790132498725
103.1297290542098 9.657447486034489
39.99897213509406 47.19399001580055
44.46852259457095 51.19962017425119
36.5832431304181 40.36546796668592
45.27875274772241 52.6055410050042
74.63361765314448 104.3451728747592
79.67761546070417 112.3129293889777
82.38274553442726 113.2943614775601
58.83773130578586 78.87744513966533
5.905597929457583 17.33334238584144
92.60232431117103 134.4158848856439
95.46182780020065 0.8226048556663278
81.26686741792803 31.00224719445687
70.75664611755279 49.4698941561455
63.16649313016497 59.008083840039
33.17336735160429 133.35791840632
70.62058107852572 40.4415047380975
29.26344721294839 0.331297602198505
33.48695121611887 136.8183425357589
51.47743340258079 100.0138720751035
34.97618962868042 135.9276352347582
54.78458469537361 96.36067758268501
84.62377880279547 8.944061583231427
77.02923637489711 30.79083146108319
43.04618533251913 109.8835994340825
59.97773534188987 76.20360094624978
49.08328031370543 103.6734550976733
75.4645145681766 38.9064579400992
59.69073284376519 65.38761766090697
45.89558078478809 104.5293736630948
41.50039203744988 115.0013093486457
62.14999085826031 51.39981162296923
32.09054597372282 0.1876706493138565
29.3498197281262 2.123405176532406
35.58020297955343 131.6194521590113
57.76916899831111 70.6210782222205
84.65534580065132 10.48877234652801
43.63964673155509 112.7919640535675
44.14268702904032 111.1236396883372
80.80882575960311 16.67398024370508
30.15313366946107 6.756563610552964
83.91779519962711 17.02981283619624
58.55587349635512 90.07393138737565
78.89283352587817 24.41695655283754
38.5294134440693 124.5884273720731
29.52752717252697 3.868072169670095
83.1588175545653 11.18994174099143
43.87242916498786 106.5816239832186
39.6952376923901 119.5161570493491
64.2635458621311 57.85270151432353
36.69614483344676 127.4221137339607
39.7280487944469 121.2872945415907
55.41453195926691 99.71163323361083
81.24468748328881 32.58197155978451
77.34989994993211 36.78122661095404
68.77123737654225 42.58042833534233
47.49410912035816 104.1040607819097
58.21917165961478 86.66798550605222
72.42932813249639 48.83830595190526
43.0895685228143 114.4395263224258
78.66912050163296 37.9010628556189
81.26410778854392 26.77351585131829
59.56612235251989 72.91135807210482
80.71228661978505 18.37594648967026
58.73024377825737 91.76237848666634
32.0300525123523 137.7888378740674
64.99068629916431 50.69000594659748
39.27566654981946 126.2078750632343
58.04915747443991 84.96192013893902
35.77246225007836 128.8091265286009
34.63286892342225 132.8685142003176
63.30762278980178 50.24376328239358
32.06949092489063 139.4917863707393
78.26658167211879 31.94572374514945
57.55820055625606 94.4122253222788
63.82938984661291 51.84325958858365
77.47237825715834 21.60961557296292
34.98540398545357 127.3321164797742
41.15297961242663 118.6433246950848
54.57582176703499 94.76056520305464
58.64991489830705 77.20446694091227
81.66577175735247 28.46522100725163
58.79283168871957 68.05822763618698
58.38692027550437 88.37403963332569
59.05718313908672 63.74801044473406
63.7306720034946 60.64800559917315
77.97554410234615 33.55090744701719
77.07013206754044 38.40588876283064
33.37238222207655 135.1359162514923
40.97391166727337 116.7288087578078
72.2485595833427 50.2284057213072
80.2608428335938 37.38856458664495
79.0145610536952 20.88351375970331
52.93539891351043 99.82955056707424
54.23723128966451 100.7010058320163
53.10836800097221 95.79356693674572
51.08488194169446 101.6388992939164
62.70040701563219 61.8232232237031
82.29648809091238 17.66268962193493
83.12757796997246 12.86781916726254
61.68253384549872 63.01149995234829
82.85946659189798 14.5684416065523
70.95165528430482 47.94543789520446
60.34080208973803 68.65333726120521
43.44604460455587 108.2311886909679
71.51187209275989 44.73705876570506
52.28027045577403 102.8414352784618
64.3476216495669 53.44597270511654
59.19388901011428 82.25374876410372
73.85328651692274 39.40883526459417
39.43005487498587 123.1106574148557
57.69835953979693 81.56235412983007
30.9424328703478 5.02326002148619
63.74424882618698 35.04947286519138
101.3088448858899 11.93393294057385
50.54729710209734 49.96951317362348
8.007843245193916 111.5597425058234
67.37107634644521 32.41280917302339
12.81074042906135 107.0289417583009
27.07921249832053 84.47378813508242
28.34371448354414 83.51608734021211
7.264224595492954 120.5104396651097
6.768263383050867 112.6628380427907
97.96081812979138 12.86995635910202
75.76139842383486 29.68482034009623
5.702344541883935 119.768153595548
39.34404114587687 70.989651848682
35.59467274749925 74.05866474619332
63.48489861924683 36.65207013252278
46.82357227155889 60.26311578140292
33.02754096025383 76.12662564179564
23.21348149027764 96.95738308750114
28.54615600367439 85.23435444920223
11.62135945597556 108.1622363581681
10.42972846139739 109.2989792730581
54.60433873907881 48.12722626472286
93.06705214192958 17.26749712389712
27.60020258434155 89.70620109952067
7.563381060834598 122.0525566566217
80.43770772915377 21.78655502697973
101.5982988519754 10.28248355597364
29.39917364581796 80.83850322409518
17.55500199285973 102.5314538566805
87.06043626519974 17.46107506910056
24.88812542002559 94.53443083208927
7.907092293491027 116.0005534863347
48.0369887765417 57.64758570190763
21.9735475289435 94.66132893043395
78.67583731282848 30.32688070216506
72.43485952199421 30.79462748983511
65.68732487935794 32.93383996918852
29.18389652903724 79.1617247024955
27.27830223105618 86.20463483950778
38.10188895120336 71.98726338229162
65.39716866528713 34.52273376769396
4.063586362153827 126.9562131913175
80.64844012351269 25.16205903832419
5.580365477285506 126.2252158523812
86.73966940923557 20.63837438131399
87.91262777194972 21.58157184896307
26.39469633599162 92.44545851571549
6.338383688459101 115.4219901731388
61.84798716981892 37.20208095859938
15.58050511671951 106.42355957164
23.63166055692905 95.51200584180451
17.17414835481376 100.8770958118695
20.70327269452154 97.29633445593406
70.75306057424331 31.34457139666614
7.102182449237074 125.5813168885269
9.23063388480559 110.4351826208495
45.66364830783447 62.92701809962692
83.40228320964161 21.74660504864105
30.43374569409914 78.15064790463626
18.35942625481508 99.74473632887714
58.14966039766933 48.93832703384349
31.75015190030334 77.15462058187263
82.9615601149998 27.41610107667125
44.34702704688051 63.88643402247001
39.09044648565556 69.26760730618376
90.03003700966556 17.61485752360201
48.61652597488342 52.69609358280169
56.48682689324247 42.29846217302205
54.76857530365012 44.18055087487801
75.38803374168765 31.31880478051648
16.37397079793223 103.6558913368478
91.42150480703596 16.71107060314307
59.97889444682139 39.35913024731506
60.21499425298314 37.75765696786024
82.05253356226534 24.26861965492258
52.78381858087455 47.66871586580209
34.31075143064213 75.09499684944925
27.73216645113187 91.45232658529643
13.99973880907544 105.900918919457
29.61566023530014 82.53527438930726
48.28322626268677 55.80667506584864
81.98204344486753 20.93531427131959
51.60661007020889 48.75594010709789
88.58040173575291 18.46964337693268
59.76128248508106 40.93879380905717
7.087892075877517 118.8513298405348
26.52758182305252 94.26394822409264
57.553724393244 47.37600306801622
41.64432718221052 65.77796265535957
22.11427895853176 97.99008390355135
49.27793331808098 54.28988786519672
44.22585771109864 62.160160022322
69.06272690288402 31.88416627263275
8.697354816627259 124.9210350734835
19.22963174770788 96.98495164732985
64.98082739209291 23.04356579474334
71.22874890950756 61.46101213809404
66.37751489409162 29.80285590039173
70.85489448443337 111.1433611962524
71.68172178965195 90.81138901982702
73.60104574316654 94.81796502761019
70.71902928413607 75.20099766931304
64.87001562453354 37.72302901118587
71.20316909715254 72.32021939944053
68.09770789603958 11.32773391067082
63.64944462783688 132.9773930599865
71.55147634593881 52.6889478304026
67.28119689448901 121.7772952575683
64.67612665473061 128.7579572671586
61.54569115351956 136.6622982661799
70.70054881445751 106.6377069700926
61.35553085712554 25.51794260226236
70.15664584998432 90.22313129028241
64.30994021426403 31.86708289737848
72.3551257375513 95.9708776676778
66.1455674310602 13.4784069067273
69.2713264799128 110.9343900044408
68.52666673819709 115.5843831403635
70.76706363582899 59.80769890875842
72.97999333155225 99.39173813091145
71.12898622740555 79.67222213930056
68.79325729110609 15.5366225040844
69.47269726245497 12.32917630969757
62.9289741227653 30.78691327685078
63.82619715514424 134.5429134305307
69.47844177677946 79.28833883932772
69.20694893551337 48.67062971679756
64.01718274805251 33.45248548933765
63.48378845185636 5.212106985912698
63.84022482084545 17.18275551644194
63.93884526813356 138.6685175149273
75.35189968852063 51.02771689045028
64.84491956596226 12.36126589350737
71.00931215571141 85.78257259824858
63.40797042341817 23.1045400407134
70.57836453733078 64.34571077915088
64.59865904811596 127.1016051712281
67.17272353549538 43.14479150549285
64.39863908025785 40.93583945110806
63.46575884257434 140.2959150788395
69.87712084790003 52.14982887454274
61.62991150093224 22.63642788014545
66.3599287090711 131.1046158574681
72.96491890477643 68.09317173033648
66.78641863879417 28.25179952731627
72.2780981819006 71.04331297706645
71.10920813288271 97.08905062878713
71.34083618893399 98.91309273464259
71.24097084504474 87.44227290022435
63.00242470774565 39.8559596254059
63.89351251074925 3.617936414724377
70.14440742438438 109.5279697369314
65.89056919844923 122.7604899957203
72.78339897200719 51.62810453880655
63.23747339709783 38.25571783723945
64.55185059696822 125.4256489360652
74.63367316740884 99.82612871113102
67.37238619197413 123.4644714374619
68.57609998742063 119.0842137231293
70.11076574688484 62.65984634067639
64.22986113062483 26.17226894588703
62.76932397302276 137.58763373202
70.48361146794434 82.51947322198474
69.70394501604399 46.93628131954652
70.91054249336452 55.41592301405039
67.47208624506167 125.1337570037329
65.6007771906875 43.60825672654215
71.43544110961282 57.03379623250937
71.29465026705353 103.7536554834715
64.57449533562459 24.52848668239143
69.86632207344206 116.367747244397
71.41638526808107 67.6902795596588
63.03890923619664 0.8644313932790627
97.62846494853133 6.797439436569234
111.5425920452145 104.7784215949543
98.91275565840691 7.967337967534007
123.4615136611116 55.43781398605638
0.435270592521102 32.97328366445212
128.9375358629849 43.50230866279184
136.9927910390273 36.92128582069007
115.6031876302703 82.43816978179458
123.6930633836967 58.74783162059644
111.5987496048393 101.7921993646496
122.1378734420271 56.4585516747899
107.4904156660092 112.3908261864393
112.8328954277234 84.35263650476607
127.5882995033115 46.6381516870816
119.4283614521792 72.21765925118046
106.4170989082083 118.5337540393577
135.1728182046702 37.14212757691008
119.3722603835079 74.07236366127775
97.87717762276391 5.058649436877871
116.8821859510256 76.15540159106091
97.27353890675457 130.3768362423534
107.1346082354529 120.0480318271127
120.3206635221705 63.9355831306932
95.33673888854936 2.648237892344815
96.63983393893966 3.829436026101374
110.7258867399213 106.2851899621306
124.4104403189898 50.1878866962014
97.2684800963586 139.7652158924884
121.9787653490155 54.71977051440453
119.113410265366 65.1077249145136
97.69972642125695 138.0791647498166
126.9066366541291 48.22444302372325
128.2601346620701 45.06163940588237
121.2047788631737 61.01874733203742
112.8187914725159 82.61011693670648
139.3948576372166 35.09341971625548
107.4084935414438 117.1478526688335
122.2480780531091 58.13079161506735
114.3362943153763 86.85281637839867
98.52740198221926 134.7358808576412
107.5074032698059 115.5027415818872
99.7432816203378 125.842150534092
113.5773330523573 96.19008710529945
119.4572219958252 66.87935652570604
139.8624804228074 33.48084516546861
98.03431158987262 128.7753040146156
117.1168175080442 79.6442250801976
102.3798840723537 124.2043429849061
119.7990338439742 68.65425200176192
112.4628774814111 100.2832665562788
117.0442907392311 77.92770090052751
112.024589004589 94.01049321078219
98.82088477861032 127.2320935348539
110.7349537956627 103.2623847713629
113.3547268064938 92.99907427219338
104.057467367517 124.1540671108821
133.8023388330811 40.02786490507341
113.2084302449864 91.27699684425475
129.62128625015 41.95808164342026
1.617817842196145 34.13468869290201
137.6720926295853 35.48596580418077
118.1396995769532 75.11461300165121
98.06306541127714 136.4184247276048
108.2985129984358 110.8764692771312
121.5212741278351 62.76857485427372
134.4949626435959 38.57572808435982
98.17452345684502 131.7441610517318
97.00188205664416 0.3859446872652629
12.67266515178008 10.69790958994548
137.6815313197603 28.27592376973997
3.765775701914631 24.35276016600405
135.9517303435684 28.87611440844209
8.494162985462584 6.190845708713724
6.597759268575555 18.81494673755929
137.4535401542232 29.78084721168648
6.155114332086501 21.68444288928808
5.634370112601339 24.57677889663787
11.83796790051189 9.237842256095524
2.912905073020532 29.1561873728806
10.47160135835369 16.18753855165071
8.967855845110838 13.29902139354699
10.91569412631473 10.60921617318794
0.2790082876572357 25.54158750724119
9.729038708316574 14.74715192534483
4.459477409493342 1.657959746973104
3.231015214352976 139.8511531627716
5.324071311678228 0.2738911585549409
5.23270934201933 3.134472064649505
7.702662619157497 4.708053785144475
95.36926004300581 94.34870821473181
89.10349511192045 134.2593506591045
88.86793763994218 137.2514506356301
96.90128747824666 69.59223618261065
102.1712807345944 14.75226912159716
99.52736010776759 55.1420840086478
100.2418722859308 78.59426925891741
96.79271302596084 47.27279670290059
96.35152189554435 91.52970868078101
97.14801495457391 35.3510296354501
91.18225907681959 126.8124759075033
94.88952433701982 102.9008720029748
93.11770991237738 107.9293436941032
101.6512705542508 16.38822548351607
92.42376682095997 123.5964357328424
99.40964694974464 81.5003659454547
98.40683731050937 56.40443810636875
99.97272648062618 10.77424034027913
96.84617420807862 75.86817639290526
97.47037288531257 44.59013250990763
98.85111324240289 31.4214538553877
90.86930988981037 131.3844972888081
91.95713933013442 115.9369337296318
97.3149754274408 57.67425511193882
97.86289618209024 54.79951265402855
97.98671499688872 46.13185310592897
97.96867512986903 68.3225114255693
91.40810503501882 117.6240090968623
96.50556379084752 74.19165072563401
99.55072833569218 59.66212042459279
99.31019643489795 22.97195892859181
96.20384778954492 50.02567852754992
88.3145643351465 2.206163675458949
97.76734504952579 32.65341592383766
98.72069738155731 78.07826421297882
98.98269328961766 28.47732916484903
98.57328781270176 65.38758569689023
96.7645074992552 51.61125755118868
91.34767011331101 122.286765173129
100.9421144373921 13.55304959040446
98.23062503168954 29.82460786293104
100.0133828330471 24.42598129341793
97.7219740330606 72.99220331324732
99.14143855824358 62.529180593794
98.69672864449399 20.08053914015009
100.6731476409161 80.35706529256615
88.73476397121584 140.2691439051183
93.22903510441755 103.3364009215804
92.55400337381215 109.6030333197217
98.1258853483406 26.92423273168066
93.05845277267987 112.5791869651921
98.74011508207768 87.6955843675011
92.21729161098283 128.1488865865565
99.00051991393839 25.6703509343855
95.4466285995582 101.2311042527035
96.60793296426608 33.7487527184427
96.74723586689711 39.7139461354752
95.65018608964908 97.68948835340693
95.7903143614502 99.56508083494552
87.35914149960472 3.646506433007493
99.67353930470833 83.1876539980594
96.19038122767108 72.53181291047203
89.81297154723411 117.9638848330305
92.65912059348361 104.9777770284449
92.08392642173678 106.6339896327758
100.3811134625713 19.66999519507709
97.34473357703811 71.29811556891903
95.44950715486362 40.7970392262748
87.07576774643594 6.765712632687597
97.22412963229633 42.90536848711787
99.05618181049611 67.05380965514738
91.81953558602876 125.2116227335675
92.00490218553176 111.2738067715691
97.31709792458726 53.20227043866647
88.12821437737843 135.6821914583803
87.95194874457317 5.29574718463116
45.32261411864005 46.88633982893584
4.678297066835387 108.655264004124
58.90239781145426 24.0773203677903
9.33367098572068 104.2297805191336
28.53277058334864 74.10003213362373
23.79361405157315 77.08106309987409
1.677501609122723 113.5084429533145
5.027017571337209 112.1570920462358
73.18357209250711 17.05133780541326
3.209604565412752 112.7534719570256
33.72838506182676 70.02203761327095
33.91023339340482 71.71328664483877
52.7873370885528 36.12780120331681
39.36501998209266 57.06175040777471
29.70498065676107 73.10922721481995
15.84141338386258 94.0579248774817
13.01025016543786 94.85412328059468
8.16490331517844 105.3433218908577
6.9983037953151 106.4549123189933
48.66432508460902 40.86577373357785
19.6866033852697 78.57760363147227
4.136332107559858 125.3118859042699
80.18404761519663 11.41288384121959
55.44135803200236 28.74232751392309
19.53636391942733 81.16351318719452
2.587831896451778 122.7309886898579
14.6319291903792 95.41408606746894
16.49574428489921 89.04011931230163
4.863115104164998 110.4096453224951
36.14174155840913 57.77196110260829
17.81322085177036 88.29144099193935
69.79521106609535 19.73883274282407
66.4239550902724 22.44942178813835
58.06927944773656 25.50811272924312
27.49546584832463 75.24709705126843
17.84920886011913 86.55436614828963
36.811320498012 59.25441057717977
59.34452520788591 33.4626815539897
2.604399723527795 126.0219698369495
73.05059092641397 18.6292365661899
1.526414027591515 115.1574793471533
74.7715929096486 16.40932348162706
16.00487841399259 92.367414280139
4.388201341663353 113.6636796428653
60.48781182746976 24.12684298258137
9.76432445927435 99.73353114780276
22.94480421126564 78.51565276011398
8.512763653107999 107.0632461036465
14.43014578581683 92.56168529137263
77.73279424061477 14.86243426547983
1.423824358868514 116.7957021020188
7.326101657138135 108.1944702385977
45.36461970502511 49.71743020619893
69.65030221323251 21.32278632892447
32.40737444933174 71.15055732465353
12.15401149945625 97.58698341787505
56.07557051689275 34.73755254765432
19.50126805610799 82.63342738590623
56.85342076914735 29.78490822905562
35.89468536458264 60.80484552763587
35.61109654042745 65.76358322320124
46.0523181827259 45.4286633202296
57.20450926072339 26.7432996433518
36.00903983233783 67.64307156657065
71.42717822727703 19.18127017805569
10.50598673874591 103.1180919783869
57.71296408907289 34.07748859601809
47.51766609063581 42.31328778692073
74.83573723865206 14.78776499081039
54.43305187140042 35.42088834964262
31.10010137600803 72.20863820986068
17.84959326571115 84.80425707185184
13.70783054889617 98.13941079704391
26.05969593574096 75.41764333780894
39.44299035514401 54.4716380360645
80.10084453113853 9.846106817144598
59.60862253481946 31.81395672458508
48.40288655399064 43.80741960165764
78.82966911285652 12.27307236000051
52.48576071485989 37.78773057159183
1.21308097088312 120.117743338004
19.34175182438941 84.14974340024176
44.47564164289713 48.33382579287743
43.61594765867142 49.80793946249732
21.39810914753785 78.66020318503698
41.93190824226281 52.83653800413191
38.53820041055447 55.90957849308035
62.06317575668859 24.0371235501278
140.9598510248666 117.4863181673258
10.13651711705452 101.4241248103003
133.6509228770498 117.4966817258837
97.33488135857407 8.497063997126745
115.1909814495427 123.8493716140688
133.5450161603175 119.16459391104
117.8548789577121 125.1608996162443
105.4953436513059 135.9227990034161
108.1967910570821 134.6123236685589
113.5049432683143 123.9517683543137
99.14513746352991 6.264853677146188
133.7723571672649 115.8252387071406
127.4528314188611 123.4754909501202
105.5122315108757 0.6462334489721924
132.0388326426665 119.8259108314566
98.63942471631398 9.633102776295726
95.72107332713323 9.045350759581479
128.95479468099 122.8129731860588
119.5307550391797 124.9537586389591
136.6619445881388 116.1776778736284
100.8428357212968 4.041286089114307
104.8484990325641 134.4375692126449
122.8927539744504 122.1534731728811
125.9713138043867 122.4897733088981
112.81043685882 125.4180364992145
121.7932331523409 123.3470287526
110.9839631477236 133.4499132333017
109.9058642804403 134.7965690019639
127.4979503955574 121.8159852173876
107.1457892729364 135.9666047287131
104.3551750640298 140.4644469992867
110.6275521378257 130.2932667898758
131.9585267080571 121.4907532046388
112.4070292553791 122.5937041202762
103.722406414597 2.933934935232193
136.7831660015144 114.5152457438567
112.6836070820194 128.6576306972494
104.0087313725941 1.147037432401397
15.13324967476369 35.90902114658798
19.12168221549791 38.14155232785157
86.003208442439 82.00987389168604
26.52589462775733 40.25831370722404
89.18906212279643 82.50424421763329
119.9090296471712 110.3215269303537
83.18168254066711 75.56280037302257
82.91708378876567 78.59965345822549
137.9552152129698 118.8348718339187
107.3565268442459 100.0333373182111
83.8435201750091 77.14505777431128
11.25462906913546 33.44613946005322
93.30301785825344 92.12434413954534
6.704931750169616 32.63625563217042
60.39745409241837 55.33381792977788
129.3806514752888 116.1135632421869
56.04780435201549 55.50473978341255
116.2917228191865 107.8046672791621
18.46806359700615 39.52997365848639
104.1228657118153 98.51319959638744
104.2932599808811 100.2120697126823
122.7104204211692 110.8077066148405
101.1508188849796 97.15157223412513
118.8029627645989 109.1137200511456
100.6184424031366 91.82443203001465
91.86385829550213 89.56669922016052
102.4417514495975 96.0819674319103
117.7393435220143 107.9301064266036
35.16862302964216 43.30749468256629
84.46898267656779 81.80233110899397
48.8306691825946 49.75208178118378
79.93749212939373 75.30576980314432
136.5517611946326 117.8401325203465
132.2651720813466 116.482292246722
29.34622802346639 41.30926138467489
2.544591301339149 127.6610810196957
9.527800036814773 33.65109040902025
60.93696819295363 56.95257909138432
104.8615181415382 101.8098405999579
86.77484873001015 83.42798949472345
113.1353565722966 107.8038457372241
121.4460590648616 109.7124001470231
73.76617446238862 65.29379178205164
127.8668861173667 116.7653848615129
105.8560580659654 100.5600406364308
135.1567574953795 116.8371207385699
79.28798118574052 73.73041577271508
89.63991211236966 85.51783244821536
94.29143787016457 87.56964774820393
77.05102617775735 72.01227674472781
59.86763484148855 53.70294140427779
38.71104748555967 42.99817438574713
93.26964441511687 90.36424334642243
64.80675145639889 59.49090379829467
78.31861590553332 75.15369773895898
113.9986768006104 106.299010003581
14.08314976481098 34.58767327547101
44.29333022334403 45.50863942583603
69.63434634395554 60.98472947155675
34.08274877125368 42.02561379888703
72.80801653130649 61.92583433287049
126.6781399022169 114.0380849876996
126.4821759055029 115.7370728499857
66.42618174314805 59.99103955565617
53.70005889087763 53.42758522347614
42.51971560154132 45.60634913239137
61.49847070598589 58.56122706919879
30.44697740141354 42.5079346715484
94.73353422277444 90.97495457106045
54.09328799694936 50.7304086990142
74.85068429142315 70.19188870567169
23.7141729712754 39.15419425246557
139.2448537532173 123.1379567384606
83.72857164009775 80.12795964437484
32.27538445811318 42.24159978885525
75.43812381897146 71.78317071501112
49.56287196640764 51.30149531115477
62.09225520028283 60.16724614348406
47.11969540643179 49.6688254275245
109.0810920778649 103.2148544449742
74.28752210286086 66.91120862291528
95.08626069430458 92.53991552784912
16.18456893966674 37.21327671672412
125.375564558925 112.9673561531025
88.22400089607626 84.12519420916466
39.0054057893112 45.83063709851972
52.30259786574891 50.32067948312312
22.65506799929758 37.8371380959748
103.9174910973919 96.76002348109377
100.7995344392215 93.59626884280914
76.02824636579501 67.3757671435206
99.33001634982107 92.90369454589761
39.74248607326964 44.34921351484537
109.9084647620234 104.7543057461649
108.2327839941332 101.6518528915638
57.10997723494879 54.36349190131499
13.01970213790381 33.25945816368803
17.24476340008794 38.49502187651987
68.03384352505506 60.49241659768974
128.0128846458273 115.0831313792653
130.8924360409141 115.459185049793
46.2675325726531 48.26156340415208
40.75533469438782 45.7134689432926
35.87538661422028 41.83818704528775
53.01042147857058 51.87080680792958
20.89099081420977 38.00642091201358
81.5594673816327 75.43732675515172
124.0753729721497 111.8750180801172
140.7285115102231 122.459640725293
72.1640864099286 64.81890787804439
46.68862462957894 24.68213744162771
58.70681640845545 12.55734324894991
21.94548744968852 32.24391794953059
136.3663597816883 59.36512526963556
13.37815478976724 36.1299808360712
26.77921410675366 28.88711389868268
9.358201712069562 41.06491600968801
12.65125338789379 37.67888682811628
48.31831287030229 24.21093255337417
27.47157516397482 27.45854221726913
4.5881100657738 51.61540972623697
133.9235013140703 60.76591400567535
135.5522953903843 60.82813982548795
137.2309228866513 57.95376046154301
63.55964045864961 11.22435679118981
65.53658056221663 9.088731028361215
53.32382812767198 16.57071665812355
5.06008165252504 45.62601676747335
37.0847606878385 27.69706681528145
37.24837858418546 26.26066989102957
54.31822547392759 15.22133035065161
62.30146381528259 10.07960349464736
66.76365687441628 10.23285028897269
33.75026578265931 27.66403817981757
5.517161412488363 50.02407920638648
31.40205956047353 29.60322814424623
50.45135760767062 20.47768222373455
26.11955885386855 30.37117294833371
59.99341726799845 13.80683008704347
6.50699789952048 48.50920268081524
140.6982581476752 55.59151614060526
52.17445776022634 20.72937196578653
8.553649534788132 42.60732991951839
20.17581619677847 32.46528404043011
63.92088392019681 9.587047488158053
17.6418609582867 34.18088613136759
50.10935321515974 23.38956956223424
61.58357062781993 13.38407238671829
10.14877429574598 39.49839208247412
45.38876544202068 23.51882157953395
0.5845076247993537 53.13409340659723
138.1379555360787 56.51394940610016
10.91193432605319 37.92122850561521
22.66118581844775 30.71388892790014
39.22496696181401 24.14844331714452
33.12671876796495 29.277197157905
43.77033495588694 24.18865278367619
40.859793512866 23.55523415977359
5.856740940859346 47.03217702044986
15.85649135543846 34.38564521651973
61.94055304939742 11.7250951995257
26.30672784442743 127.4416250061767
30.70197533548375 128.7407774361223
40.22587935803547 136.9040070481481
9.008138424500006 114.8594139965462
22.43049186033281 125.5281272241105
138.7237060177021 102.8575601289143
1.014729921443859 105.8317059912432
23.97280929712499 125.6590088170715
37.67268509529491 133.5107928362967
48.0317819144226 5.396571389916406
17.33585980034985 122.7019933976903
6.132601007220174 109.3275895793093
37.96960980217067 135.1048909209085
12.18125267551696 116.0040330409477
32.30481033929826 131.6476500887806
25.720027760055 125.752550334893
13.15813906565054 119.3950163012283
42.35223484131741 3.939303140134887
28.94013142237106 129.0045808881905
4.353536755208585 106.8645808532471
20.81717941346574 125.1245162706346
2.83010298172768 106.165935135189
31.5434343485143 130.2590870184978
36.37119353997097 134.8456399605754
45.64765857696972 3.114747305118358
8.481516143780553 113.1691795870276
15.9493456465221 121.5270390166902
12.66862554361184 117.7082922357225
39.7192598232639 135.2883814344611
47.3742041639192 2.693468787899711
0.4980591700787192 102.3077182365435
34.76019454714301 134.3502189207371
40.63411799213576 138.5781022126894
20.03319782525953 126.3148775788465
42.38340674616495 140.5602820725847
10.10915283557121 113.7348027291855
48.83980858137829 8.113373459198714
18.62177834841188 123.5319318847418
20.0709195853575 123.6982398707491
0.8215660997167458 104.0547052142233
42.73390978445618 1.102531581585453
9.162496411060694 10.50236822783487
0.9093900001593278 14.03410482545972
23.10280746591576 10.36533202496395
10.10255527002124 9.144833952137663
25.75074820546637 11.54536422627925
22.23212479245969 11.91253246407083
4.67493329401323 11.5809959476358
3.678194821117577 12.89076441592987
7.412458543020175 10.38425985430077
5.446075309029542 13.03725804394906
15.27395059068936 12.21261732341962
54.8209919706506 9.185751221784798
138.9512276992746 75.52746830492558
26.8952968686127 35.94060310233846
5.221426250411084 65.03867822305568
2.660053265383923 66.61026260562709
20.45523455438809 42.37511395206058
31.81930979046377 32.4325022608434
16.72453737837598 43.04365625822208
17.25610721441461 45.61228980288001
1.336005578206234 73.9529415296051
136.1892505865402 78.88837825381653
44.29472903962754 21.14150890780613
22.286989600585 35.04288845458856
7.105123895909149 59.10168226101711
1.028166025874627 72.43498247690637
136.7993311035473 77.21537458174106
4.278836171386544 69.47735507264342
137.1949732102761 75.68865803110548
7.217142310490546 56.08290583155214
3.546967560756807 65.10890560558548
52.80000495927663 11.15986324198305
12.04409165296534 50.67144232504209
38.25290595838738 28.86011412621255
40.29842638235237 26.8494488764552
51.66089964798839 13.71136195032256
57.65463438994367 3.873819782949985
48.98076741111465 14.71472077834139
37.61697442683285 30.29465195293426
7.003822138955125 62.04634143623895
29.6586373060938 29.9119310243445
46.93657922441749 23.0626710419945
25.82597277109829 34.65151300378257
19.6169557983597 41.01356429195414
8.677140210871194 54.78069485320017
48.22383160493926 13.18789158865476
14.80996767498246 47.35909548824333
29.36903088581822 34.20604505323378
48.61026699067576 20.31888810114409
4.439970435788322 63.60452526103186
14.28111978767587 48.85622522988027
49.58317503052768 19.03091170377708
2.621307470924087 69.51917147295856
5.330942606027694 62.09392678221823
18.61305785405898 42.52010974533335
28.29187552525753 32.92947099214582
51.38823585650002 19.19365011587242
9.730204987389266 53.37013768677659
39.94859607898196 28.48163558911036
1.80558551970248 70.99029430670761
7.990419985537003 57.64249978996354
45.09637041313472 25.21917738105048
43.48889400493498 25.83198312396813
15.46032356419166 45.88526252254484
21.58415390063809 36.52598214547849
91.12698983334323 0.9640813142916154
85.31939547152133 87.39901339388534
84.57264465035409 64.86882370791123
85.75614884263206 74.24737676909263
85.44976127608165 77.27535640432195
72.23753345667848 39.91989179963389
85.1898892453315 89.23003151579493
78.66031421184361 48.76177983653643
87.46496797893225 131.22867622017
92.48539091537801 5.517113814347447
86.14947566411151 111.0019345408025
90.29376914462348 120.9633170580221
87.39457791405763 134.1512640697526
87.20225426859953 93.30642246165039
59.65907649598619 25.69090568239178
85.36063775671686 80.36879111285688
64.6435226810534 30.30310676155699
84.35419582834123 67.94815890953973
92.8813066636058 8.372607541476874
58.74934430225751 16.90880839262179
88.40733568877019 125.9294715580399
87.16805190626251 116.9518128259691
83.71287915753038 54.13676580129708
90.4674373975817 137.3712439879866
85.22115486092767 83.6906215865008
81.54037970916487 61.72948677153821
81.5727238777605 49.4549262833882
80.48665993360311 46.67400855777119
85.10066523625437 105.0917775618288
87.48151561263241 68.13840880784055
79.33480315099139 43.91181717289346
68.72851459911176 33.4703423704858
91.30516886030105 2.595998438106006
58.40737063289856 14.11972120433122
86.68143041971273 100.1523854516805
76.35518607034986 43.24946947160286
55.59720106857703 5.983290949735477
86.62264047062409 69.66570106777425
56.10323851402232 10.33200823150364
57.22081697474733 24.00505846482667
63.73934642379122 27.71169289649927
82.27620102018565 63.25581517738268
87.64381895431158 119.941660133573
70.40209708885662 32.93778583993556
69.78453987648726 36.13843770928874
77.28038675885438 47.59170026214854
57.47735480139225 21.07114498918882
85.62959899422388 108.0443904751474
56.8099894457538 14.34100226612972
85.24594689915068 66.45072935707695
65.04482079395478 28.76427208087844
84.55141202864833 78.72077444688365
55.99784516929912 4.367504033609854
91.24943067071906 138.9842665238634
86.15718426566237 101.7965993278067
81.53998720766346 55.76515948315888
84.02787951314083 103.7849942522618
58.48800216150544 19.67140826629343
68.14294976687972 36.66730436925248
88.21160690219645 118.288350668659
77.73568729258641 44.38471979105515
87.72517798894832 96.95430958155326
88.8423168785009 128.6314689757318
85.00683618421576 72.65732429307687
71.14132616700309 37.21953168483921
57.78035085701258 15.61728438340784
88.32605089361674 95.57205622738104
86.17258801364879 106.3979705946513
84.12371908217017 74.11436091577023
60.66472307329629 27.0131583743072
89.70849019269016 122.6171955175419
86.11949658377952 115.6193407743366
87.20976249869625 98.52297060211829
57.04151554751252 12.91936437886804
56.47824838004504 8.715628083766518
81.36272250201351 51.19552224086007
82.12338413917212 54.14827597284178
79.11247866774984 45.52883066784691
80.70247331297544 60.24588182793978
89.084379805786 124.2685378948468
74.97708384057331 42.13144073595822
87.2109891238091 112.3187503440737
83.89199990388072 63.30414832216245
89.75045385299595 135.7798629450843
90.51617059338639 3.979718751250552
32.75861217261972 5.366600307212166
28.17396160695701 127.3305195474553
13.59648332343286 110.3352508611814
24.93928238755918 124.2562612016293
7.044724654509683 100.2249838053694
30.65147152735068 140.4499242477941
32.24139845715335 3.765037522016019
24.32251281759335 119.7353525503284
140.9077324912701 81.46323167491413
22.02216653414389 118.0160794202343
137.8995407494006 74.18010334540263
0.7481788944730108 82.92780653062097
11.24350304726315 106.4927904725157
1.314351999006578 78.35981897677379
30.69547039704307 1.182900359042915
137.1045415342456 72.7489481391098
139.2572809807243 78.45570604928488
19.63397314892261 116.4722809836129
29.19431065837446 139.6186584837642
26.61925158786532 124.3624269561261
2.832623092371409 93.92036350599784
13.99833185609683 111.9903831593394
26.10629205618847 136.1978878942483
4.760406554929561 96.2306232458288
26.04619146373431 130.9996460559969
7.804213140684568 103.6240465502837
2.457444765994567 92.17822203197285
25.07781565117754 121.2986828563853
10.87394136397339 104.8097741979075
26.0721226326327 134.4696825164777
27.39003029015925 128.6186395274239
20.63168895210033 115.2575413599526
19.08607457493131 114.9226433778758
4.367456685702358 90.03504888770722
2.016611017926285 87.41390145080206
4.391528687522439 94.57339179805443
3.171587000902814 88.76008012700854
27.61930267382217 137.0401581404143
5.131108435541335 97.9230070183859
0.991010374760403 86.05997611821365
140.0649923974992 79.97847269847513
20.38491350465756 117.8742797420442
0.07024218983877298 84.45417372912971
139.9762723724532 76.76034512850362
13.19995623003888 108.683833382457
22.70958217790381 119.5729235196224
25.83852074483195 122.8429734204707
5.875735282299726 101.3221606969734
33.64337153841588 6.837733568997235
24.72449403074354 78.56437626723634
31.95741053726242 136.1243273206004
33.34701774697584 107.0794033953093
33.35328508386669 118.5109030818436
28.55172948644022 68.09945496563512
27.75661337908958 66.63312475703674
23.36905439773156 29.15141881939763
27.26896867623136 49.42653472016102
26.17228102694879 72.45335863222301
34.51974948705483 105.8186326188595
25.59423796600757 83.68691055611279
33.9026395411406 4.165169323433211
35.05357916860841 2.989802844338601
31.55503942372768 127.2978377131487
24.05712729570549 34.85303744336089
29.06033238782291 90.42758423688328
32.45230280461312 114.2847227658749
27.86732043093619 44.40073383120988
26.84980850583457 82.77393030634792
25.07544322485979 80.36232224491751
35.70799151946391 119.9508315606717
33.55788273582466 0.8927376710146964
27.56906797233772 41.55445851588971
33.07243742263864 100.9297763312457
34.14625921861004 116.9524641584964
28.41008748949581 9.86356653524223
28.59698714233701 59.3775291066931
31.626549276603 132.9380903347181
33.78839994127456 108.7585623006897
33.32754665292361 115.5117153230686
27.24956200769868 76.80434029165131
28.7321340152878 86.96680017984474
29.80664676024411 95.4472765633576
23.67405865525059 23.09877042878304
28.419063833896 15.5797898204235
30.73692201880173 125.9063528100141
27.53373553460202 14.23720328447167
27.87195874747603 93.18882113740598
27.52695572355872 11.37655021301761
33.51889898060935 138.5049229384658
23.16414047978743 26.32579128017777
25.30414612592085 73.95794743329293
31.73072643435336 121.5272971082175
30.17222321711579 56.46817300520164
30.30269880494206 97.160413653673
30.47130680792354 131.7770093481205
32.46572121352911 125.8609824347463
33.5143828913323 140.2415575100946
34.7136995226716 101.2858187910793
29.29687286715801 16.90325621138096
34.04994785636493 104.1638996621471
25.39266167001229 22.07084564632091
32.10216455160757 112.8222819738508
26.61496041161097 81.12552567402086
28.29587220519846 40.03107638520332
29.46623426407387 60.83017318195137
26.84113468898883 43.08583763385481
27.69823123044512 57.93612342899672
21.22384488053442 33.74734036475322
29.35214062570222 69.64464526105427
31.8540263046904 134.4889462400985
20.91916393824282 30.94618945302902
32.69487215259196 110.0445521701253
27.34659782643544 52.20498714762999
28.31674101845273 70.87342810568394
25.47646523045308 38.95559549793402
28.90476661080506 88.70333532017813
25.37859357247887 76.84333938378336
29.07531274842598 45.41986913348157
27.52998671311266 55.05963970748546
21.65160262278476 29.39828272312089
22.07996884816768 25.17822281114767
20.50603181549158 35.23164063283003
20.49634707739489 24.83882256170645
33.59662594522609 102.53843655903
28.19004103925117 94.86019307476373
28.3009178843465 53.63157072745476
27.80590034272956 63.72784250865724
28.56629824391625 46.83906497808951
28.60924134345162 42.84172838718921
30.86189144452953 122.9912671144561
28.72538451901567 96.59976597503888
31.82276395368266 6.685800421849813
3.519115507932379 22.75753901419075
1.209338138864945 29.69896362356785
7.959844282948479 14.63803325654029
5.521729799661102 20.17445743722062
140.8896444189893 28.67441122946725
4.417988609361031 21.48859102927623
2.093218288597051 23.27781830569019
8.367345145805348 9.037627042660311
139.4085173787513 27.69920155866041
6.938262470410944 15.981798160029
6.204539333129762 14.50541676115378
8.193740008263138 11.8436904687592
139.8428458109049 24.59575369685169
4.85600934309561 18.69937779891907
12.72236281111335 7.843095621971832
3.781054239865186 0.1406968809456204
6.126556269784387 1.757038445463378
19.61317248269617 7.713037855680589
14.44415783887256 7.88687925635161
10.19004514762252 6.280679731664526
11.00879642800451 7.76501986058598
8.59311381972816 3.301545808422627
48.41320547230892 96.45768875018007
78.12091123401572 126.7282603478905
56.74548459943164 103.128107446248
93.79322904229124 4.942750122411804
10.00567312474804 70.76313952344601
48.84561654128542 93.28494007270692
43.98802423736851 96.15366389255803
29.8162678230865 84.24648211540159
68.37729451515162 112.2224288535654
86.48142201924388 135.5696114216768
10.84465551580507 72.24168943667051
92.76535284077663 0.6944079662283003
74.53211569381833 121.9019964373652
84.97904143685169 132.4566276962217
13.26452248514145 73.39618596102632
87.24320009449085 137.1248915462641
59.20506980838596 105.2944471821787
10.86415947919483 69.22513076809705
28.13004771763819 81.82363173023468
26.22538077183037 78.01754418879447
61.65068998783443 106.5531031622746
96.40591476381971 5.602350114444277
8.453912163794007 67.85854555948188
70.01983115920044 112.6734868725547
69.90350460308956 114.5325522728363
134.7149304649527 59.2904650674549
140.558558912957 60.88537026811347
89.63205307051632 138.8449115897755
62.42707161981704 107.8613966874622
93.86177929105443 3.300579205887761
139.745910479713 59.45573898050831
95.21277019319189 4.391698522137227
50.68056430179498 98.60963532545969
79.94123720709298 129.6080427242849
34.02585006239941 84.62257665618013
76.56854660800789 127.0595681247474
31.48402799084663 86.67712919717019
37.42978687061943 89.38317818713271
43.54552543883493 97.84527260539402
92.07018134764489 140.4368514170153
72.81932398588252 119.5711681824963
49.7019731484405 97.4581693054528
34.23514313908267 86.33541848629525
133.0105327023915 56.2375988575213
21.29072161905082 75.61393868215764
67.03255347424059 113.3217696353176
22.13253203338646 77.08187513901356
42.76058454667653 95.06897033936426
75.12774758584412 126.6919741271807
10.10965534819922 67.79625730354225
60.84038074919189 105.0753087652917
35.711706527201 87.012385619518
65.39504401408486 108.7790812752216
39.93177322000301 95.6498795365891
31.28443772331821 84.95929029721762
81.63768692912669 129.5525473855932
55.58744339065471 101.6246053298678
26.33256422254202 79.51018678616255
132.0814984112025 54.82391799967328
16.5524295179826 72.80851652927466
90.39671772910221 140.4443139982367
66.92203689986222 109.0799898354618
62.60180555089481 109.4011450463613
18.079675646874 75.70476089827088
82.49011679331429 131.0021494409715
73.01482971168217 121.2119000792974
65.55696069682394 112.5164248655395
2.886536694769829 60.74919619738633
74.70905800328391 123.4432053783543
2.765759795054103 63.6794815799713
52.65441824574585 101.3176210478928
58.06913572084135 104.1782740498927
11.79315469062218 73.73507649235312
38.36416433340978 92.68845163469148
1.201081329526374 60.83025352207972
71.37433432606289 118.845847013476
41.406096073401 95.68950216506293
17.35682974783981 74.24140994553663
83.28585825656604 132.4560375724531
79.05253255492238 128.1309356401415
6.007622609962881 66.4759602739727
41.07400402595032 94.22038323496126
3.664120401437541 62.1719043998499
47.09134534862316 95.38519009368564
18.85622351506666 77.15687104768141
84.22628794822766 130.9735820092213
69.93208273312192 118.1042062527183
39.1864532524672 94.26842688295289
88.00074992101608 138.6965540834656
92.68249514411023 2.237365019736433
140.0241333028744 109.9477020991021
18.72933251451849 128.526759889298
3.023096848077066 114.4615854790587
23.15726475352696 132.7352361772413
41.35964255871814 135.6514116869632
49.74337922095653 4.87453944045711
8.94555558204538 121.2477391037069
5.463047619265188 116.5786955059006
37.60369810597662 137.6470166529164
30.2908993220334 133.6211883854083
21.70913215397207 131.8847521649914
10.2650673831484 122.6547776483241
43.89635885786189 0.004378234588864632
52.23854068922258 7.029485272268859
28.84735000460411 131.0277887376445
11.66943011819301 123.611716667568
0.2810676265494331 112.557280671895
18.7625905826558 130.1664654348853
30.02482845531824 130.1689999001977
35.01251258852906 137.529117025419
45.27780230579485 0.4492178142107102
25.99813094765645 129.2781313028466
15.86670321603655 124.9203478018527
11.89675959725939 121.9827240394228
37.78769461601058 139.2240985532844
46.69605569035151 140.8850348808169
138.6613819204584 108.9146655915524
50.97979769270766 5.946635898217971
30.43008137477739 135.3124941051062
41.84316662795275 137.320630180301
23.15451897681663 130.9909219032622
43.78508588802196 139.3727155812998
51.42276456001747 4.32065559579839
5.583996066243042 118.1552756879239
49.01254799415637 2.124590932025739
17.24614174370732 127.5845323477543
15.86257893530499 126.5732229914487
49.43223851328337 0.4397891564634699
130.0297999525359 52.08374483593805
81.16945244599869 89.70414049061431
72.10753006634269 94.22709893408965
116.9674601979927 60.90725125600306
3.46152659643626 111.2382762301413
91.58603718630847 78.70436571224477
45.12973311964873 97.28576673774481
120.7552746217905 57.52026287387004
83.93326963924383 88.20561447710107
44.64770663234168 98.95525161687347
34.89085254350804 107.4515072378602
120.6122553532802 55.8089928314833
12.41996044220311 111.4790080605597
12.83913363088508 113.1503069212923
64.86237478359527 94.44716837971873
107.6980453991013 66.67107364767621
109.2606467661664 67.30872457145932
133.0005326536886 48.57407557207502
38.56666791652081 105.1073753349345
106.7178676271461 69.42453013032633
101.0202859638024 69.2005530524828
126.6136875222232 52.42443771062996
93.17966256187935 71.66442897024899
5.805741571627844 113.9092539811653
27.89365977150938 114.4090315602275
75.08901161915037 95.36842691009757
113.444716643018 65.89998675203458
37.80009231646003 106.5918690956182
7.431625246708713 114.3002370713654
107.9764444951048 68.3571082159166
116.6859447976623 59.14565552112381
82.23933602759951 90.69548015209033
32.23546642516693 108.3486976330871
55.15574687275056 97.9411860754177
99.94660232409858 70.48780787830678
77.85057653482264 93.19417518788556
127.235286787747 50.98545889028739
89.71300657481981 83.98500264937233
44.10541822837987 100.5541034535966
102.517351793642 69.65303120868248
126.1104918278031 53.85091474654669
16.77034909034317 111.3163054841222
40.23743699499084 102.9689057933003
113.1980976315228 64.18439972882267
132.3054302640772 50.18099167269117
139.8046630746871 113.213887755455
104.0005002683293 70.10361064972486
50.15584504487698 95.91456702961578
115.4403645637022 60.26537020168838
0.4594176700576204 109.3316858919779
110.5685314947154 66.27004420448394
1.932177829208504 110.3441984029783
69.29202196469882 94.64057582153528
24.77262667206171 113.7981827416593
26.34645781304232 114.1134004706641
27.62081055120564 112.9518520096555
59.59454104013766 98.43916441867626
138.2908584701898 113.8648446374576
9.65173024410408 112.0743629907142
23.18456211575633 113.4523572246371
58.23415962424881 99.34228305368633
20.39742746567946 113.8214044262946
36.13942814221707 106.1849565308508
31.11973545444787 109.5774453833336
98.42960686296983 70.03438144445894
56.8480212356743 100.2851978371628
118.2027480507899 59.77618863455297
90.43116558753022 81.3990769145877
70.59764829942824 93.60650104967841
74.91293498834341 93.68234884483421
73.872534366395 96.55162485953419
62.22734847768155 96.51890637305704
76.44002884015141 94.2297316953639
29.99699855183778 110.7994862447334
111.8874295583011 65.23212802599602
86.72700168475821 86.69811257830222
114.480278613406 63.1162272577689
51.6476490404935 95.11875248308486
51.55873717910918 96.8988735322711
60.92170289186785 97.49829440676578
14.78413006405632 109.1947473767194
46.71456690185943 96.89561817009756
91.2514786089112 77.01541810174223
95.36601328685296 69.16071524813103
78.98691417418178 92.11556841748995
94.30535812315976 70.41841947464614
11.25718563779059 112.6160007985247
128.9743111788757 50.75830564152184
40.74800618191002 101.3550156915808
47.94372595764792 97.99891398934768
17.97866275714668 110.1815311135261
105.1872399908081 68.86738280663164
66.39671969528979 95.06985509088804
80.34110738344617 92.67854230259887
119.4573399304122 58.64126896920908
128.9182543038777 22.65091083396509
127.7402666948387 15.52977152090695
132.0123426657934 23.08844619810415
138.883960884157 30.77821954017325
129.8681257299227 13.34291439839695
133.7085689994506 22.49466234881017
134.2397547179736 29.59943969111545
127.2340068978169 17.2097667612795
129.2751708175385 21.0357593983557
125.9449038599295 11.45750436498809
127.5633486436396 21.60881746086247
133.4449212100624 24.05712148507028
128.7005218531896 12.18299056594734
126.3793614490935 9.787955641276962
132.9477411318615 27.16314246492411
126.7210674786113 18.8828899607886
130.6219120367196 22.07416208568634
127.5401285062644 10.99534486152437
132.3948084428057 42.99368965471034
129.2665830950914 39.0916626690105
125.6538120354524 36.75677856117374
113.1933506234217 24.47474275900917
121.7331353957222 30.47749497560368
120.1292598119052 30.20231945580491
125.5136600003279 33.16672383212333
110.6737040580299 22.66452878093731
132.0340207841166 40.22606167223053
96.64529489244359 11.74514997299008
95.31703334919081 10.65209611464946
114.124154845695 25.84995857607581
128.2416818148282 37.73019819007099
123.6971911539737 32.73237161756195
119.4973009758982 28.78907018093318
121.0180588089392 33.51834147851711
117.7037319024354 28.63114362528491
104.5153991601385 17.30149747172871
120.5367258544362 31.83722559598915
87.54829265434844 10.48213701286005
133.439443793852 44.24084759211443
106.9523960675326 19.80005472577974
129.9466244510163 37.56367143586201
100.4869304064613 15.17223301727255
108.0675730069092 21.20010662027774
108.958653660599 22.62531922180267
112.2676696417318 23.02060806128684
105.7414124425476 18.49369656917025
94.96834577954316 12.25968295374558
105.1978119948955 19.89321125832677
88.94811072853582 11.546612412816
115.8626413794783 28.55391453111754
86.19821634891859 9.618745515477888
122.1115107297703 32.21765410881422
115.0313017078205 27.18975766365444
130.6551190978656 43.24615790548006
126.1392827671726 34.89802425836208
108.0390963299836 24.02418466344733
130.3011159908288 40.42152506325829
112.8446632418948 7.168052669664108
125.5218563623316 88.52182248339651
130.0241499124123 62.11547553900598
117.9589780721755 104.8375886901744
124.1282390002382 89.23371609017371
119.0397983219566 107.3354309774986
124.0389914605098 75.31659194619962
116.1633880569925 125.3427021272814
132.0052369009186 47.31640661222772
120.2509533265232 108.5539853997661
130.8931163246471 67.93385211065264
128.0202134165609 68.80886526411651
118.6794136973487 141.0013401427183
124.7781892225627 95.50661003171014
117.8396337193714 2.719605386068713
114.1322150906021 6.089642034409232
119.8137086572886 117.8121011780457
129.6247515423023 64.80927772457102
125.1304235633898 90.38631552736354
121.1219056374076 111.418886480451
117.2754476062684 119.4045208069846
130.6094048920463 60.72620090228878
131.0670880084017 53.44567601026082
127.3918978017389 71.63010480470874
117.1987457789132 134.415589805345
131.3132586310478 48.89971391708715
114.6350148733299 9.188750636011644
132.7180105268162 45.76536082669576
131.3080312669579 56.36134381634986
120.4618288471229 116.3571496210384
120.9186724401117 114.7572645138451
130.344392534283 54.98138167694936
124.9310009778177 92.05802927083165
118.2878958366984 127.9990698039564
116.557744869557 120.8826003733575
115.38031513669 5.02661395066842
125.6485069567847 75.72057244546295
131.3986719769518 59.26975037166277
139.2719744783728 39.29701155738217
117.4720382405444 1.064969422944246
119.1631739100264 103.8080246985131
127.7350751869882 83.98152913622953
123.375839748313 96.26417343570689
129.0301655442916 63.18722641665081
122.950096590695 98.09170561914927
128.3607237164437 85.51661021646034
128.2289904751689 81.12930815297136
116.6063442641121 3.862246402456043
137.4323954926239 39.56147861029432
120.8125326388162 103.579725012751
125.1858093437503 74.0828234862865
115.8526004744277 122.3675860473339
134.1647362476021 42.74210583906628
127.6887289801461 79.5034216106764
121.1295844062732 113.0027890979789
127.1896253862761 86.50694207749866
117.864420496911 129.8105495312125
116.6225862856653 131.1941756096516
82.06003372895501 82.61556702743977
82.23159740466187 77.00568584538621
82.5183140826783 42.91656053372159
82.44830368531444 85.68235221741875
78.07051810357103 4.153221771406847
84.87100089940552 48.41875808354003
77.52031500706806 138.9636583431142
77.50735209022751 118.8807632010352
80.81378131054576 95.35156445335434
75.25632030139505 25.4096129053321
80.92725933837538 81.45113255735315
77.3845527893471 29.14692508117945
82.67149852543015 70.93015218832012
74.21619314545615 11.60023315347312
77.0808393148603 120.5384233394437
76.67491042788501 117.4913681081922
83.11340555102829 55.70696551145499
81.80758189605683 92.18737762292186
84.12639037518551 57.26411974181467
76.23978549965864 28.04252691340673
79.18865120729902 104.7980974930982
85.39310721005957 54.25846135736811
77.86875598914811 121.953199778751
81.09706357523285 70.8113579195457
84.30649613291565 40.75981169924673
84.11131244934235 42.3812571290148
76.10787417469047 7.001116197887779
74.53585785834123 19.61645293755016
77.50291460368392 114.2285406960349
82.14074401711443 35.19183205115859
73.43469875013811 13.9055595379361
84.24596944808944 71.05005343329105
71.74738617862315 15.9795244151255
84.06870285224969 60.26598725175149
78.98114389079755 123.1982524444403
74.66369146813372 18.0125262528664
79.61210868857451 33.03043669531209
83.67418616370755 45.65927178294913
75.87513385625809 22.23456151509603
78.46915738505227 1.243558117479341
77.89555258482159 140.679496913844
83.65707234326916 66.36444109800868
76.56206276754926 26.4767721492728
81.289786924764 78.42055360577601
77.07325138617865 9.819147899577642
78.62248907721811 101.966471080567
86.27300902536027 52.72454246842148
80.82023043493491 99.9411594500382
84.57833387886076 37.48674494084801
75.74818645341428 134.3992913845948
78.02470480037422 103.48648778917
78.48599695789676 125.123593304041
81.93060385327593 69.33037594928879
84.44964457075294 39.13992305480779
74.63843480097326 13.09266387694626
79.5076813385446 140.9660317455603
81.90729449384797 96.63019587284909
76.94012495764782 111.3362333425561
76.58824315680671 129.8366594278014
83.40416958196401 72.5285290427227
74.39532290442358 21.21903913402427
76.47766327374923 135.8833850758388
78.28568681308266 129.7377929091151
82.95893257157111 93.37083334146281
83.99437295589593 51.4630573163923
84.54966565629688 49.95125354583901
74.94228939071786 132.9737946866104
83.47001583170504 47.3113088497559
84.96798541083824 58.77585447728045
74.77455862129538 108.7371060278829
84.58646236961799 92.85295302496324
77.05970172675441 115.8408274680109
85.49933547108165 63.36838767920158
77.12508884891758 137.4032589160757
121.4634298852957 46.19951554518389
12.7789059840668 131.2233675290869
84.80079826985286 75.69208533886376
50.23122039856633 104.8706834218157
105.6934186077505 55.03043131770011
79.64896676441479 87.52389390397552
45.02057902768985 107.8012291866667
38.87781332383484 113.9716929279298
123.184133675061 45.83553192944299
4.804863020198009 139.5707732686002
23.30112532159807 124.0812533654424
9.636249250933263 134.146952740853
27.50741784343531 122.9363422910457
62.66645781220675 100.0621973869218
115.3442286661332 50.63280727000084
119.2323648390207 47.82081238944525
126.2075801460514 42.45991645581702
42.58344381151316 111.5604172763196
104.4882901113732 56.20909164238434
41.87155542323509 108.6662830958683
96.75092186251138 56.06364803770373
6.240678135151023 140.1299026111295
134.0497851858923 35.86527104170766
82.83346669756925 81.41016183850182
34.14785844583458 120.0034589976335
73.40230041873647 93.10625208083401
108.1321641972938 52.67096946907333
48.19358596376458 106.9424574518168
34.95913357027364 118.4401311668448
95.16607664991278 60.18879262058586
124.8834216329836 45.59212829067422
92.22066656157831 68.41445503760445
36.54803692839032 118.2884825539008
28.39197130020782 121.5022476101499
93.98695721027579 57.00959415992462
79.79816591454586 89.23734950272619
125.906247976569 46.91524647629689
89.03782935214409 68.21186660229863
46.60240164910977 107.3714165142719
103.2987704622863 57.41020310050055
93.23788794075175 67.13614206065677
42.04887478661333 113.2583573854659
102.8373916218527 55.82339118368958
9.731656934826773 132.5158189961718
119.8629615351876 46.45196828833513
11.256346670936 131.8728999994444
106.1189312410892 56.66484145311254
39.56592439090183 112.4428380028195
128.5959400810345 40.65279726204772
91.60274383973587 66.88152990643225
8.053541757936399 136.542429932343
17.26401105940867 129.2380162594122
112.3589667694742 51.23358325636146
69.52787185445119 96.29095998633673
30.05776148451199 121.5339278500824
20.25959233331292 129.4100652670195
6.635861942284168 137.1842009787814
29.17269731833089 122.9913379259188
59.8234944654395 100.1033196469147
14.28641902421773 130.5888162872287
21.74851578594427 128.4608340320503
58.46778583567592 100.9442267737503
35.71149122143293 116.8383486708487
37.40433811903073 116.8928961281175
101.680454494361 57.08262646165404
55.14232226536277 103.3522519390759
93.03452734486171 62.70617111619823
81.97659755203951 80.02457467126254
6.537860252741598 138.6903619793047
70.84352690174975 95.33023057300156
71.89420428825773 92.51204107075129
74.71175673556181 91.99243562093665
61.33037001807706 100.8961435736627
76.25194706699237 92.58601046319151
140.5600664341883 36.27002333381949
38.11827777392671 115.3780586567453
109.3704473975651 51.47618918992909
87.41454196643949 74.3873811514339
106.9075662863016 53.85345618856637
51.8365348551223 104.419075469696
58.50426055520666 102.6869697594458
65.23107167998425 97.83468927069762
23.14346306415043 127.3402876429413
53.4816728561014 103.9015035001556
88.15336325439921 69.73569575514121
95.65395629229246 57.33454962064523
8.145843836880434 134.8678799521973
77.48601995730766 91.48693340375451
131.6727435347998 37.40779793931338
94.2675333770145 65.87087352459115
130.6460015311163 36.05864962987916
44.59704275666235 109.4540524170101
48.63887847666181 105.3076678184501
138.8153264244722 36.63913409309651
15.78209173032894 129.9093647936702
93.47062483183745 59.86043107353581
66.5861087159393 96.73363915607835
80.86431570966198 84.87519277391544
27.60751671116062 120.0065394805832
116.5539010233083 49.4705448735926
127.2350624536297 43.7633987567225
136.2329997244488 126.1473865783896
111.8499173454997 9.735703395453596
122.7676310620952 139.4927502467268
136.3224041269132 122.8225749680585
115.7275303888451 6.735984786943995
136.3802390344622 121.1629021075982
125.795805946297 133.1149103838684
123.0940031737753 134.9893746869776
127.176449836008 132.0942653798336
124.4352556821615 134.0614304348477
113.1116232645614 8.813935915930006
124.6212764470369 135.710808427158
120.629834344885 2.159358150495773
134.7969922412859 125.1540033720158
128.9785705923533 129.5549118681034
116.9223471430573 5.509728908540806
121.8469477176374 1.122749374400366
133.2849433298072 127.5063104360199
119.4525227737112 3.247407515778573
131.8272422608248 128.188398908803
138.0546193228274 117.1760142896045
128.6649990006666 133.0420229236004
127.2732863885057 133.8791518294056
112.7769435576966 79.1422921017018
117.4810547122416 54.59802476768525
110.1377196270305 98.8654607269137
135.2165424948191 10.18282574633655
122.0915670931826 44.60219387124535
102.4485391044368 119.5265320807796
110.5673433211728 93.28344009097269
129.5269659048962 30.12768860800536
123.1378754241584 38.48416960877404
112.7408959297985 77.40150174610406
107.5010033928729 109.3383812988417
112.5539072072837 72.13728541698381
93.4728877182779 6.75231213857045
115.1842095751649 68.29121577881091
96.39075595433808 128.9808090835459
104.1698999200559 115.0675352356542
116.5676082326016 67.26886318231385
117.2054739690641 52.92052382400513
127.8864130686581 30.60325147257575
131.3596084924227 18.83346188413281
132.6431171022497 19.88135883313437
106.6604308438396 101.815607373927
126.6003203589956 38.03123774821803
95.91752927853359 133.7180085585145
117.7180034942326 56.29246787641148
116.3090802355737 65.53555802278696
94.00424946387731 140.6458560700352
122.5714416200027 47.35876212009173
134.8684565560054 11.7956909400692
120.8235800946864 40.52640177481018
118.4831855564826 61.54864591874986
113.901345850534 71.06673917086768
122.7845288688531 43.05168576684517
104.6239670098841 116.6976528230815
128.6063346717268 24.25982070327832
117.9494004759907 58.02044500845767
139.36799216896 5.261518824298673
111.4343968543647 85.32609672873234
95.05479026990567 137.1413105752379
105.0166592218644 113.7028487362786
98.93671427237314 124.5336242775879
106.6544327946871 104.7500102449093
111.2621959948101 74.93630520788744
129.6169349845577 28.49550365571781
97.13737244761785 127.3531282529589
115.2791520559496 70.00175151049159
102.460129464994 121.1641151087905
129.7909855907695 26.87860474215388
117.2626056169044 62.67955673849127
109.5242740055059 97.52904563569211
112.8030264284508 80.87664158762927
111.7392602068177 90.53120983099917
103.1998221907588 118.02239187437
106.7028244740162 107.7983697427051
105.7876633459472 103.2476926320451
100.6491810594344 121.4880301529934
127.0114055964186 33.42747746686791
111.5096541131595 87.05865281854517
135.190445570743 16.08265355628041
132.3094516068367 21.49503406369747
138.4952637037929 6.615598713145318
134.6999635065912 17.67313189320262
127.2106120778284 36.34158479500892
129.3682733905895 31.72122959116833
112.6406874260217 73.89696722196408
96.55706781840641 132.0373623869206
104.974707031963 110.8051998249999
118.5233132077691 51.88134338830177
121.0331749552467 43.31129381863812
94.03775402505647 135.7014977450949
94.12104533013992 1.498816352652448
9.38437655005839 4.78993241048738
140.4416056533344 106.6055388770269
10.23871605428039 3.351153357308295
15.62154523808438 134.7309492103163
139.5644944128603 100.1168484089054
8.788915409153146 123.1223243450525
16.15473514938604 137.524269081542
4.537239596574872 115.2946240710375
1.90431965458635 108.7643599617062
14.16076182930915 133.9245223638652
134.9633166777398 92.26299509074911
10.05496215479472 125.9464788988423
14.53926821314011 140.2239273299174
9.44118398779926 1.834602613982676
138.7142261250703 96.90772147758143
15.3958649413393 138.9123664568071
1.821610999528697 111.8921835366096
3.378029683548502 109.598276772333
1.853544197939631 107.1897890161989
14.24150784411204 132.2468596954267
12.82756216412891 129.5846730509112
139.9446299153952 101.7522362976328
12.88880731242873 127.9314390671809
9.946370152363766 127.5903652700154
140.3952227961789 103.3290708705076
11.05843320252789 1.890492235969067
137.51659270873 94.29156005690395
13.57173056559724 6.43242942631603
134.7664564781021 93.99868819049078
0.0790627088540464 100.6525538325818
17.17009993494271 135.8488341713287
2.953242023715859 116.0727802295437
12.71610310366817 4.939535482877903
7.410080965672621 124.0063522817809
140.6225225161265 105.0350017064549
11.05117489498218 4.86201788812862
18.7292300274965 6.31442853954178
21.30935407753657 7.602621703756794
6.916669024777282 3.228789167604137
17.89908106093125 7.820195177295511
15.90588002074153 2.218060574098524
25.70562949416805 8.677446608972824
23.956768607347 8.823434261621161
20.42517494929794 6.160024813578281
23.03909873422743 7.456312266302707
15.16857262283976 3.608509241281155
11.87907390950379 3.423267666530653
17.00963140106255 6.418499778528461
30.10048204836031 67.89792018780174
72.74708692335852 80.10091578891243
21.96808523876152 71.10101240129468
43.46685867892887 69.88293818380961
125.6541517760406 86.67245287408772
61.30853010640186 75.1849679513052
11.58155047314345 70.66084961910494
109.9564447984919 81.15003776739697
118.5152630748754 84.06527161901386
131.5331217867729 85.9428746745283
108.5358051828683 80.43123049330705
131.2305237966004 87.47179206819735
12.38312363624171 72.07832802634077
105.4629546798808 75.45967342105902
107.108205555547 77.9219241023735
104.3579174203726 78.28168937987216
119.9367310179095 83.19258111812802
8.387343285965914 70.81366135566277
89.60979195821275 76.34244189618728
36.62909437002294 71.27431585233614
77.69818993231941 81.40754112419167
118.3916813597089 82.40578538180965
5.135388116587076 67.97613681537581
111.3381098299742 78.40405426524255
88.04057553236382 75.96111896105035
128.572727349107 87.22090118788068
7.587621944412967 69.3616613180732
71.66980219274197 81.32583495637125
104.1609778656452 76.58690962997736
78.58825662198018 79.69403473103552
89.11835783035444 74.57539419030722
18.72608245476473 71.11178095844321
99.09295974305525 79.80340705505563
70.50237653243616 78.07492594880441
45.39995849499719 74.01609780675442
37.83702356190069 70.23309079752747
97.52555300608084 79.256742240419
58.45170557201922 75.54283473865431
77.02317429021925 79.65636015655623
115.6614815415468 80.63239964207251
33.40030042192485 68.30629168141549
67.6150840246094 79.31212311211422
20.34271620764027 71.11256054564851
65.6285074741596 75.34063823099484
9.235887240953831 72.27525276720448
64.16620249746667 74.74706304891041
43.67010913263906 71.56897561989081
48.21351747275187 73.8365570494186
51.24802596522159 75.32952912524391
31.82521533507074 67.94175928300436
95.29411561668257 75.36464943975054
54.07611170307799 75.11633980256637
66.19848212495179 82.26186661554722
79.24883660793689 82.46391679483825
16.05989118898463 69.62535116924096
41.94601615896717 69.12294906406028
75.71609848545333 76.28841379445313
66.19325151337193 80.42855460164192
62.45872730837287 72.51900393309408
27.65717856143272 69.47388442335996
120.0378693190853 84.80699697405751
76.37104812191903 77.95006010360908
108.4545514498477 76.92641468455062
139.5650553254303 65.31623669899358
116.9537683385455 81.53119761623242
86.42350332093456 75.82305646166382
0.9797916513461187 66.68804872389329
129.9356922719727 86.18243003759738
49.72934612034813 74.58636999470616
26.03927388945448 69.56476154626125
13.1507694154263 70.54455299190634
3.469117363655682 68.03269484206361
114.2342301616637 81.62008822210102
14.72027913202323 70.45822467266332
90.61558850318134 73.96194424885771
101.4181048291899 77.34718506685891
17.12966735108602 71.12008975342691
122.8201651531022 86.41002927044086
123.1313856064943 84.59366862822475
69.84241334947995 76.51725492680866
6.744209171402852 70.86492142042363
106.9765780936696 76.18456685381108
56.91966240370902 74.86405804902986
131.0169541721668 84.56257338193933
134.5964516316301 65.3509566021697
40.62535019526872 70.04302096567233
24.39234655867908 69.59233626891788
52.76892718862732 76.06355767621319
80.59413335381707 76.87210209990191
126.9673314679662 87.9939176729015
65.73553351059185 77.10804407328371
3.251737123229703 33.620697663319
23.51834670308461 46.32050380725234
51.61960193000873 129.1757272659206
53.89665579631298 126.6098769405034
1.540837135921062 18.18540110031669
37.07325703938021 74.73983644249267
8.906975123482475 27.83402049469273
22.24078235422272 42.17287968168305
56.41527509189572 137.7373637476161
55.5909808134132 119.3149866880585
51.38286346693327 106.0423798526425
23.82795460915305 49.27362730869545
36.20114560879287 79.16641495839673
35.3862321681135 72.34244971749975
54.38888904507157 115.0097579944491
22.51079084584184 44.98981735865367
54.09476356385013 106.6574123421355
53.44837774594858 121.6784686533951
10.14608094954156 32.09317346323947
26.01924108168742 57.96333420579944
52.17425434353473 113.2264213469742
0.7823743230192733 20.8610965142669
45.76193540068575 100.1056562542353
49.4713095246777 112.6357331955745
37.87660884846402 81.53828703807649
41.26273403638703 86.2003200300713
47.44474284857141 94.00613590880242
2.161696193876219 19.8400832633554
61.82479178341316 5.678970612832095
10.68296047528528 27.81345194716256
59.71294442537967 1.787006562999033
47.95583175073937 102.4653463159481
0.7280210071414202 22.36416352814948
41.45741647285125 87.82723896539899
5.098526009345154 23.06921123843415
12.33063047132779 34.79073795591483
32.26566021445944 69.54906856863555
60.96886720148505 2.929903562187071
24.41419482360463 66.69275544683323
45.8637636503144 93.818354974933
54.83164662349615 134.0228952899978
54.29751482814991 116.7185864051432
39.17266295592496 80.53449538935664
42.94518257659752 88.60354884050859
4.665870777778649 25.92141692471206
0.6760970532448325 16.74935386823711
12.48297114933214 27.75593108456855
30.80795088480014 69.1473954714794
50.53557310812543 130.4875128383347
51.07556566532366 112.1244041515223
36.00216872336478 77.46638467265457
15.47868970576483 38.75844300004098
26.14045609480967 60.87045741961315
24.76942364338155 50.64781085088332
25.8263541692511 55.08104023452
52.15732967495319 130.7874385851437
54.28690440227138 132.5678596939709
29.39079946974026 66.53222795023059
64.31416580960534 7.952243781493709
55.13846023497663 125.4567770531726
14.42016936848946 37.45221942107545
55.67855362763929 117.5871535162893
25.64634218369128 52.17068342050352
52.51500597506208 107.1952918369254
35.79807976653544 75.76383543187768
24.26227069462544 44.75599648098519
44.37986626224704 92.87380319326589
56.9089925666725 136.0718392718011
45.53897883105596 95.56926800160407
21.48407950211174 43.67518208863275
24.49432823014832 60.91877573183432
57.64184598692614 138.9443370420098
10.60381139804221 35.00145293711033
18.11934324414885 40.88348107862154
44.39469747419924 91.16554027378255
53.61877628258411 108.3613082866677
26.58200947398754 53.63022374164546
50.66966870619382 103.249298568203
26.08060938587753 66.64936617122999
22.7520218323117 47.89203787470804
11.62408592333309 29.17574983858427
54.50187846543965 122.7614413660395
42.97074797170121 90.32669510218378
2.459579662817672 21.4925175179296
58.46687300868623 0.6274843088435472
0.8339744422077259 31.3214123676503
86.66262848348099 46.17901810633849
123.8850290333148 60.51255706812305
140.2344119782424 31.8474078612854
49.24306984381977 28.31225634151315
27.88166406289201 30.16099066411746
111.3554360668578 53.78449951005346
115.6098214360609 52.3216243088851
104.0297639561378 54.61360058955934
95.05730838751465 46.84091791683404
126.4802722840712 59.51865347781705
48.69661463846271 33.12074607909348
60.46292194926716 36.14367616789212
95.63899982644803 48.44000721935534
110.1325158569444 54.90831417703591
44.1610167293556 33.4462513142138
14.53199053192421 30.30234891418015
115.8866873139417 54.00319639045022
101.8487084428396 52.66831571082124
93.94647470017961 48.02964165566684
88.26207802294023 45.53300796215138
78.40762478026991 39.53426080737925
131.5827575159641 62.18273957835853
67.87934856679469 38.27482169913875
102.3540528645348 54.24252697713439
119.0645031352561 55.19574230581001
81.13838788021691 41.79717900605743
38.10950801804208 33.0639843996469
85.46547328272877 43.4634416688903
105.2335736283303 53.42227056588182
79.76368237070049 40.6680532026198
122.4274856731972 59.87168086054468
114.2857967888464 53.4134674167753
22.36686771194282 27.82364085964085
51.44111121404762 35.15172075443728
62.10001922198008 35.58873877644642
30.74525046198829 31.15929704436764
97.3629980672517 48.82924403543866
66.50504973100519 37.19390858920275
69.50926647923195 37.74527221448007
33.55227157859661 32.1762208815211
83.8871535005641 44.02163487335486
24.11338558699702 27.56858808006418
99.09352866555501 49.18983647752582
55.80559510638778 36.38186472627206
120.950979986752 59.25718640331955
48.88653158325506 31.50149401910089
41.45766744204274 32.52923504521863
88.06145450173605 47.18675797536151
18.96027356978482 28.33235926969123
59.08299041953071 35.10416179063782
66.25307204380294 38.79899108585872
76.81521793350085 40.02789305849713
127.1451372471013 61.07696931425262
26.40410151031435 26.24934624457864
107.3252935608524 55.50795865967018
57.44732834166471 35.72793640672883
70.87320851983239 38.82986080259766
112.9732693463278 54.47158847884605
54.15171367452183 37.06866806573837
37.00107212297416 31.78257491877963
132.2892409975732 60.71699803442569
93.32806673227792 46.37547590577828
50.08200142563002 34.14446083091555
19.74541329975142 26.69844067484871
21.32407639506978 26.50793314800366
28.97750620927602 31.42078505880684
45.69405970129965 32.71227156530176
89.95204958561894 45.03123529261845
128.799473101393 61.18554771477034
87.02759434601415 42.86499905283374
44.29041783842516 31.7098977494283
39.82461754812949 32.80107323130246
10.83333777468977 30.60586973159273
72.4965693437041 38.30911352212013
118.8301940260199 53.52663196490096
101.3291492378027 51.09636064264283
16.09520678490248 44.43651947601681
52.74686742287606 63.40414412121757
126.0229046020534 107.8446006441256
57.019408378862 65.6586940013202
119.1269709913784 105.7379126535931
17.94803150408361 44.08903783506742
105.0091558010113 93.90888622007543
107.9627988115359 95.29094603980431
124.5000816971186 108.4776280836583
103.3803993864843 91.44204286767946
123.4716164049226 105.6905971362482
101.9152392448602 90.74563619282718
91.84121497655339 91.21174874149912
102.0854510477298 92.51772099918028
116.4247387844171 104.8742650408616
25.22856637651797 46.0130859464266
76.75127917995445 86.22048348041432
44.09119560663789 60.40476477654701
76.40033896742983 82.64721939896327
128.8097110003883 108.258075199752
135.8667602469843 108.4528880487723
20.75101873059528 45.17757009907685
4.704689107957271 39.86191764263931
39.99825827610971 59.98661559398419
108.084324288016 96.99281332123809
83.94582840700808 86.4656914317972
115.7098866172278 103.3525800957383
123.2318837812891 107.3797393979368
72.41605635890812 75.56421429208531
132.888177456291 109.7266039772336
107.7803773722267 93.55332578017092
78.19208371460469 86.87169037746682
89.62115198115266 87.16617315192589
2.955875706851979 39.98401094027503
92.71364458335054 94.08150524444193
73.12302196059629 77.20333070173692
54.26695541489412 64.11338259782234
37.86151857744377 57.73370749977453
91.69252038637543 92.84936161484451
61.55629943822737 67.56455176010408
73.23609099836833 81.76112822109911
114.0467352174043 103.306433382928
7.579946922484579 41.25079530264248
35.27893097993541 56.33718214760448
69.17044297558574 70.22148876935637
29.10493996725143 52.24071515841437
68.3361661787573 66.77455139644918
131.5885804507388 108.6657638772023
137.7799166318233 42.23320575852787
64.60234953748659 68.66323851194022
49.62668797331273 60.19758967791437
45.51979521188684 61.18674025366028
55.7850782310587 66.56091931470435
30.88513993027721 52.23785995713475
94.52462648744324 89.25405773176141
54.40883116531075 65.76157519412199
70.71554252601649 70.64937006944281
13.22578982887112 43.30392228944182
66.89848307890861 72.69705675206977
27.09749044349601 47.77392839055094
139.6073705583691 41.98244732684244
73.57596043999081 83.42225850204554
66.80540136793461 66.27039558435249
63.07817512684063 68.11129915078293
39.64112893822125 58.45766298353996
109.9157944120575 101.752143989506
75.3090481778742 85.61812716927095
96.06558769691003 89.86954172865458
11.89470095081168 39.23783011309292
121.9433810712753 106.2555717227569
86.62049456031005 88.47545205412409
28.1648289276743 50.8526913657216
51.09909146873657 60.95883808401477
11.11565793341631 40.80744621968159
21.78226159056446 46.51816351567939
108.4303095959113 98.74499369376593
134.8884295367006 41.26550046169717
103.716331824889 94.98832069846178
99.13950878382195 91.1414251238933
33.58285289191569 56.40153317870712
112.392454318165 103.2899973015811
109.1027696144577 100.2491853639903
68.05009521199729 71.47834360995589
1.156600119915968 40.23833234268388
14.33284618685067 44.59205624864109
138.5313132653768 110.5671171853753
60.03673678822489 67.02391804710574
127.3023825488246 108.910564924006
137.180144588917 109.5077453902253
30.04395503491881 53.62931519835371
41.40704701890571 60.68103333704125
33.50460826544787 53.51583851821406
26.40828357029276 50.72232156279312
42.6729795771913 59.61844188870838
81.01716126966582 86.50820305111263
133.0750771556158 108.0160732835938
67.64430317583113 69.74009477366447
52.72995981750373 127.8741767254039
33.23888929952555 77.81594459406364
3.739293291382948 31.98866847433226
19.3629307913171 48.25675497410605
58.53075989638806 135.9658446810181
52.75796211821473 117.4826154404632
45.71118633750193 110.6816581587354
21.35519618079526 50.98589098453081
34.91527398011146 80.18498449496298
32.80822079081524 74.44885596610852
52.92389362323992 115.8966846663771
17.65937653680058 48.45160693396903
45.45512478230626 106.1591814733783
52.05465104824346 122.1686528328391
8.906878139602195 35.23464810514132
20.31376597486349 62.35012810445885
51.63525037924747 114.9013190079194
45.22900466574143 101.7197983975332
46.35920703903321 102.903271935072
36.39386725329324 80.86293056850592
39.93459953523817 87.14937338195577
42.9655993594012 99.42231761784215
65.96125731006754 7.452657732986465
139.1607346066427 29.22824564870525
62.63007359357078 2.470988470546742
46.85647453295851 101.2690311430098
40.12542039860745 88.72686759150665
11.63979655498686 36.34797340887426
27.99234706091652 72.47442220347727
60.12450004129511 0.1831416542858041
22.74263893666095 69.6190479170145
44.29128878056909 94.47502039893989
55.99196731230714 132.7779374323691
52.27314880515354 120.5994304563364
36.58423477859579 82.55763129963144
40.34107362301758 90.23274104015113
140.5593704511813 30.2459147132319
31.27534006556627 73.81282205912369
53.26309107506583 129.4409613158854
50.55956300730894 113.7794554279395
34.72130113137303 78.48762880590037
13.88811765702495 41.78868773885606
21.11451185353053 63.82304358894581
21.66105126538875 56.78109958670046
20.38196721017597 49.61685068686813
53.78007418483676 131.0175223337089
55.43532447721702 131.2558383638524
25.22733443797954 71.03956132439934
62.22717615428764 4.072650907567216
53.19612188621009 125.1891661101859
13.6724432431416 38.97418556754354
50.92673687394967 119.7844716142827
22.28586824624067 52.36529329293231
46.82136722947804 111.9062330731864
21.08854212671893 69.62992327309196
19.6685620298445 51.17578218866803
38.63654485950841 88.2400081189586
56.58264102974074 134.2925737541658
41.85388085700338 98.30282607617899
12.90611415350645 40.50417659677166
21.89807719934918 68.16572641720593
58.09004652683264 137.3941735668309
9.930648408801989 36.58150073166675
14.98644571224188 43.10664808199348
42.77019719582498 93.55559359787486
46.16241095097361 109.0184517952964
22.42492170677038 55.27210832862407
45.24092205207133 112.3438249662667
23.59951523141472 71.07663187604578
16.58095541988353 47.12969432391387
52.82384824922497 123.4859677800891
41.40748653283575 92.61437702842289
58.89269631088197 140.0454596847349
17.35540113871355 94.84482405785951
67.68260061038789 136.1852180251053
74.7573146352527 3.87772933789188
3.649556537574669 76.73662165029531
64.810495922234 130.4068333322059
81.22427035353998 7.284410921065692
58.61338583095551 124.2825238269383
38.66871068479131 111.1725400876126
140.6561732722513 73.02413063421241
12.49167878142093 84.0972791571356
18.83274308248608 95.55938773345372
48.14294895978088 119.5562830526678
137.9121081034705 71.25908637555436
11.92139884369846 85.63792239899162
49.4190936737866 122.5593661708813
46.95486824196031 116.7422517074539
26.25432865774448 97.44204244091726
37.80648260758016 108.222380419194
80.11045407773929 8.401614304597558
60.17083131460356 130.2439985552674
70.46372913053803 137.0771410328581
11.93216647120358 90.07191240909778
28.79424543824062 101.2964391694239
44.21672434478801 115.524129131881
77.07965071856214 5.580245914338959
65.21497337845423 133.7511638174098
40.50923062665237 113.7283146908053
15.00644732250208 89.54558096446158
13.48069278949522 89.83662645437165
61.68554475702733 129.1513050367104
23.70688490841497 98.45892585798231
28.29553485489366 99.59465897694945
60.38621302309386 128.301195984198
12.38462183476759 88.50427619394789
50.97676498898766 123.2129053033991
30.37072360521282 101.7401301625634
63.2394945443292 129.7486917396608
32.93103897104595 105.4272419684382
36.40106281684508 107.7903193518197
64.99483394173703 132.0582809762987
76.41656093987673 4.025126889104456
49.45460701883794 120.5987683484306
10.79449699225464 88.85213517083389
10.46044920181732 79.48583273780652
77.84842341226519 7.078374850652855
54.40663772084512 128.1225672252938
57.24058025414944 126.9641736085537
11.26265672093963 80.99692499659484
71.34103026912676 138.4086134748912
69.54353945810047 135.7369302880851
52.12281892660152 126.3518802764234
136.9522253034462 69.79231530227902
45.41307438819261 116.549537019528
43.91995004478561 117.1513486946116
4.552670542916844 78.16584359941578
11.87800297492511 82.63386796301131
7.075365020367876 79.47087502985805
58.58965004172678 125.8751784550093
5.425337973692525 79.57643997099737
74.11904949294765 2.321273732830062
68.2421522145562 134.8170846074648
2.673487678964867 75.29146299712934
32.46266247298927 103.782269101896
45.4175641296885 118.0067113704786
21.90577542280652 96.20373913246043
51.60049481510102 124.7135337133275
25.58878463902102 95.81743989390669
73.08021464754113 140.2454397625412
81.64209331208441 8.872000383991473
5.083189662248121 5.968084771014403
0.6090282051256903 19.38734110866617
137.0499518123012 21.33677951231188
6.010773780950523 4.611012603142316
1.657870204764932 15.47779087388172
2.909322143207659 11.4358495438855
5.855602129085145 7.448465950675536
3.91382515303989 10.12226412823336
136.8624053363422 22.85658684929193
115.1117756411951 20.47712409708366
4.332346235473416 100.7236113548264
2.792816432204446 100.1224908230324
58.71353764272034 59.34034372212592
119.8148233308363 21.42084974669098
2.426931966366926 7.164966573962021
106.8086791721409 28.09802851594423
25.82401241891719 85.4076714614453
109.7580893348904 24.09100939265316
92.150216611535 39.66099763266179
33.63511210496967 81.20666130693122
23.40993750778183 90.58449747569331
11.51276282766498 94.36774571618798
118.154018536386 21.6874924471883
99.44342224613229 33.01123834266069
140.1326988918386 6.787675756730498
19.09913918048692 91.02765544525957
59.8217502583675 58.14125137908977
1.681550009747471 5.659123674564883
17.58039103865337 91.69496474046322
125.5687364914265 17.71385337547988
89.87258671246168 41.73509404465264
80.2465286796815 48.29907024540297
113.3846445814161 20.6123805845056
83.19756412154986 48.93275698054685
30.88488649535578 81.53410451525589
121.5041211845326 21.00099793931627
26.27999855928372 90.67210561692418
55.78332267641059 64.76921394654714
38.55548172891862 75.43996268537782
85.04555192286597 46.74236702382633
98.33069194889464 34.23575550705144
136.5761991578633 11.27391095937976
67.14663483440309 52.75037064233099
102.3688822853542 29.01283355924328
20.53838942480374 90.37581457294499
105.052419649726 27.91924578271547
10.57874696177391 96.98441299442329
65.50965271140204 52.27860160684918
7.852087212799486 97.43861589205403
21.95830277771924 89.66911187033539
16.11573551666052 95.84305667331211
65.99689040176251 53.91071906600597
2.300887216006982 104.6551692457901
43.28473643799624 68.2029976121572
44.98184510380107 70.64057409925589
70.39579172251523 53.78235966359903
114.1604070277452 23.32007895267049
32.15924462510853 80.52318841512543
11.80151919951902 95.96697035936032
111.4225352113294 24.29903312402027
52.45619474816465 60.13017727636831
33.43491884391375 79.50585436789098
47.27830838098812 65.40371516530415
137.7013825570237 104.3342736389851
42.1508021029432 70.80854262378233
88.50337450835204 42.23222265660267
55.37117872126734 61.5190561131728
62.6757319809635 53.00204900482865
78.43263148727121 50.37017253111119
125.0038644774062 19.41187447696075
6.673138178307883 98.52576700003844
100.4822908767086 31.67138947634286
76.25554786261551 52.39109579535469
98.91103779410363 35.82278285380956
95.07471990487572 39.15326202994116
51.40931050251761 64.31132121686137
34.51862029642335 76.7897787930555
24.61131795780592 86.35844248645887
9.032152505356573 96.34192153723079
31.08764945900891 83.24280111993765
55.6341795722683 63.15523881347218
90.91621124587412 40.69582227566376
59.27419067748662 56.52211015321163
107.8138122647342 26.80019061336959
76.86058758321727 50.77820457120281
133.1883892066203 12.31010381746896
140.7687728967026 8.32964212198152
131.0477785754353 14.47002715893839
24.82019799677424 89.78674017999677
86.84947178532266 44.52213766765363
41.09138405410029 73.46114196735114
123.2790193103807 19.91549888679414
20.50297805147863 92.07798901175556
61.53089617471662 54.16265010381859
47.61802832105555 68.781726211359
79.71137173537761 51.55373487579526
108.8046465473077 25.47098714566332
3.167601764784806 101.83081206493
126.7521053219315 102.7168171835407
119.4244898808727 22.99011970429462
123.1939774553776 78.1748756208039
130.534151047887 105.8690687391894
119.9560239959692 39.20147425013307
122.1788159889968 36.96494186764735
127.3751950398607 97.51745121084838
121.7425073555863 68.78424656616868
122.9106714013422 72.02167402988525
124.6072877319784 72.43669516048031
116.5023935124924 21.84581478381122
135.9453672533675 134.5196392296789
127.5369727473844 107.1950260274587
132.1430619245696 118.1564187568866
133.4591033035005 120.8290297431407
123.5515076331912 64.89070512957569
124.2426214250788 47.15247739303489
119.9021575563314 34.77842891121706
126.6867963667854 89.6778840997908
117.1359454979506 14.51886665374677
128.0217378516093 103.7555150481839
123.1801114172176 27.81595696330869
129.7075649657947 112.7340293955834
133.3963140463303 122.4912651564002
126.341805280381 31.51083863876091
122.4589418043407 23.49174190020263
120.4490776000976 54.10943560101508
122.8746906956622 67.63319749008448
135.8985031081314 136.2230764671653
123.6645925585945 48.73545940092733
136.8972310635965 1.352324517216092
126.355580976528 29.77241640640923
120.8471725162617 37.79267637004457
125.3134328926066 57.92288390483212
134.1613448423136 1.092976576623826
119.9882150897945 42.0388034870946
128.5954118393666 109.9721515644108
131.0439198578225 113.7742716177337
115.4555761528771 14.73087276137259
118.9091250297993 24.55422503247499
118.737504027973 10.12351666209425
123.7223229416017 57.12640941003349
117.2507810345576 18.82989803756277
138.0106370506782 2.269267853511837
126.4876899373261 91.35840781024066
136.1817792251054 127.8156830656309
134.3023515984967 140.3917224527158
138.6074882303889 3.722066036067877
116.0633043242768 17.51887308120682
121.2686865237811 82.2174607861362
134.6976235592858 128.5058961517024
122.7121919164519 61.62326800519671
134.7548093815117 126.826026967072
134.5729986340359 131.8658827505714
124.7754810810355 28.67013059628537
124.72294702278 78.60852686366431
126.0410277140126 96.52168697537238
122.393356037271 70.44531560778077
125.4847742416034 101.6930832556401
137.7261678832868 4.923474887472158
124.3606722984249 83.28004747984535
121.520129244456 83.88770725353653
119.390400754739 33.18373343852037
129.0394036308469 106.5335936578524
123.4792267495443 26.14183002674712
125.784541213256 109.5529515959028
118.1928816142933 11.54040439736651
130.7555119980663 117.1395961602532
121.5442990763722 35.21208585006111
122.811169651959 76.54437142426369
128.3919623817402 111.6814799920838
122.4739711996603 81.10148760731421
119.2693711683018 43.57830131485998
135.9999857606979 132.8339766614864
134.6344566011573 130.1858948610886
22.21512372851658 8.988573323391948
7.040646613978335 0.4118533713747498
17.82023930729589 4.9410834465454
13.52055439639009 0.5338203821657985
20.48724661271785 9.130486022782099
1.889249976672935 139.1119628237645
17.57454301105474 2.126068298301802
16.60118678858524 0.8430820343389663
16.87303552458388 3.590612621051784
12.52252129640569 24.90598931370911
7.887307946224855 29.32993217298901
17.81001520260962 16.67029612249564
18.70839617773414 15.14084001953542
9.766218650766541 29.25605392226474
14.65802925179795 21.9806104983592
17.32809077818502 19.45794587034683
19.54638387549927 16.59727765482196
9.015863894167261 30.7230294567453
33.54464930748843 2.549984084974175
16.54819214623029 120.0790893493427
139.4420874372917 84.55475517619361
17.54896712080319 121.3160623354368
138.526577581171 83.20609354759965
10.05481948286526 107.6270294136235
32.11554374808631 1.938398157685381
18.6324605994469 117.7050249777267
27.72064360825559 138.7586152477749
24.74873320916266 126.9888336523625
1.607800115829493 95.11141505604986
14.4079038443016 113.6554635925034
24.63624746546795 135.3390272755588
2.02329836476257 96.77370241291582
24.59958081768496 131.8807545074623
6.647743475578342 104.7197116243261
138.7715104817122 86.02592107099593
24.18264930539589 122.6926116731459
9.694051621749358 105.9342737448097
24.60948443255839 133.6111072010504
24.63367308875737 128.4585524578792
18.00308666010722 116.164774534267
17.53032490370675 114.5454014180613
140.6515623621731 92.94070127150664
138.3315259668909 87.62472293019167
3.580944639393338 97.32621778349092
1.268687234289402 93.54504129769185
26.22321112901342 137.8947608763584
5.501669464063043 99.62324253920704
140.7085810006471 91.17519061269915
139.313213030159 81.59523590976259
20.11802195204774 120.7392938018331
139.8812474687223 87.22055535198085
136.9753373786178 80.3237432340283
12.01372189406995 109.8202637267292
19.10955517458093 122.0352163993395
21.71615311661528 123.8460402435208
6.268524976062166 103.0097983172502
34.65441180597936 5.564223365601744
30.83320778361752 3.028074326491178
24.9823248167097 140.4544402592919
13.9811522731277 135.6525325257217
43.87193497989402 8.043521256309525
9.599166197736832 135.7957810837577
12.61929241567505 134.4380141150371
27.80586472044888 140.5015379538098
8.210729229348557 133.1948081803011
21.75248190857614 135.3122282332405
11.023721973564 135.1600186886547
37.33355501695321 4.137573455181616
41.97813854192803 8.211466673348832
20.34168107896307 136.0800938391647
39.16776895962285 6.92041893527867
5.207662626386692 134.5581001597184
36.48951916886616 5.63587895141652
45.75873344862772 7.509285284738437
23.20184310808359 137.9367612067061
40.96358799355422 6.877230591014858
26.42963013070526 0.3488869586302046
38.2515597050381 5.5208019630911
6.712637441994612 133.8736537938917
18.71519979816381 135.1519079487702
35.72908515339991 4.256302107687984
136.4947252614049 91.62414029268936
19.4254526498539 119.1324962462013
8.858804876425358 108.7668159125868
36.60313461100523 136.4824813033778
17.6233888014548 118.9393264896372
32.36744572184289 128.735278584965
27.3310869169769 125.9440524925346
135.1782498438858 90.54754104172687
13.28439358983458 114.8420435782452
44.53506840818658 6.445259750215371
29.81250922326232 127.4097461402105
0.8333798470254962 97.88284698766704
41.68694045147088 5.3924944287376
5.49723549735495 105.8033721018773
25.95681608693465 119.9005690571301
3.521639948579764 103.532840553497
33.85304547954397 131.6075503155462
34.83328191403375 130.1924674319623
42.76570745965687 6.739018381860987
16.93963199141107 117.4258828492647
16.41770673306371 115.784544791663
38.56992035882069 136.501747766962
46.31456027621964 5.937328787352746
1.225400690910902 99.54144285804244
139.2826330568038 93.84290705959486
37.18057910244696 131.8873081276795
2.406210040158894 98.44271021553531
41.09513497300111 0.8453771724907072
140.9836603403748 94.52929752842769
18.51151781693333 120.322525163969
40.84618937910061 140.2387635841795
132.584576667076 88.45026398061962
10.83189788190613 110.9543476291082
23.43824131334526 121.1281586876407
26.72957811205348 121.4269991393103
4.705625804715039 102.4241037540895
41.44737863380537 2.414981024405584
68.23956504626049 5.426285574169452
42.74146965449598 15.4540567590181
66.20802857340595 129.4249001995198
70.68724088202647 1.897342523575058
65.80365927101082 105.6820032083979
46.63066515199048 36.88666300305993
62.52085489438544 87.03573111747829
53.48413629635885 45.11486184409262
62.82433953447511 101.9511531812059
51.18121029543141 24.61011639809298
68.55391186131558 113.8409836362341
67.11120855597224 114.9413624806212
56.99473531267331 58.95323793728267
66.40387044453475 107.3991933498408
64.65658444785304 92.7631520069895
69.97122843479615 3.377050213055532
72.05384427904113 0.5624465661960937
60.68613729501057 82.93528869115647
56.57957713205523 60.48962323078003
49.4642036261283 26.70278331816329
71.96331219117207 8.043513965419937
39.16302047562084 9.721638358086635
67.88468304323059 131.7255650931258
59.3294718725189 71.28603598272352
43.53120805723094 11.20476612473441
62.33765526663111 85.32666552725183
44.30039705297435 18.50145950957609
47.41680892688237 39.65455903256268
68.58950119110455 109.2546092874819
40.06878893863739 11.13809641407722
61.83826185424911 80.21684875215442
66.11091197044917 127.766552522138
64.02660638356463 87.7125235114531
58.75105350906037 50.49351381091348
57.21995098913689 63.72995535698112
48.55990596196087 22.79620389150891
69.51698236310301 133.8676599464769
57.01097166107152 50.07476805967907
60.16431924006496 77.87126233662937
45.48826253738735 34.3370057028165
57.24912825966165 67.34414276573216
49.64946904900533 25.07799683403714
65.98016906648752 91.72327358938328
67.992399920731 107.6921233702806
57.97028041162487 60.69985788473922
65.54770139265938 88.37170113160292
56.40636654873267 48.54815655782217
70.59410853841501 0.3054714324713034
67.17849683947153 137.7745273953105
67.64170523085528 110.5333232073345
43.50310457689443 17.00814751858286
68.65678010703435 120.793572146473
45.16863543807568 19.95859772822332
49.12714988098639 42.45408808146303
51.86104032733022 44.4438413215729
66.04694621099759 126.1170259806829
47.58642292550619 21.56080932574265
65.05736224958603 96.13660757108403
68.76001834316165 122.4852683346482
67.2042288906672 120.0736468350799
56.89259973201212 62.09469916407696
46.20441679746456 38.45310479398206
68.51634440099166 3.924197636982864
69.45967728907765 132.3608294255399
55.4421868315336 53.85480333651864
46.05928775542049 18.62147952969186
43.32998159289703 19.8486376909384
46.8633178717376 35.32215337177868
57.51023060815746 68.98770510246368
68.87699436371469 124.1542900381546
49.30506613994589 45.07286951774769
41.88755267711942 14.01650980092632
57.6215406202563 51.62491408573959
66.19196903735418 93.39798343284953
68.52061031963791 117.3518076513474
60.34192524732834 79.55035640786787
68.83178569915074 137.3292449771078
96.96162395729243 124.2724448026677
131.423766393855 98.90740344742048
84.83057606391222 135.4630785434281
122.1463107685275 104.6223165255772
73.73795258080949 5.286151495553118
90.11893436438345 125.5372522601663
106.6893653776008 113.885296959239
117.419824511402 106.369261619498
125.2115134587468 103.3573745220438
89.98119260988993 129.9400610626726
105.4504215569895 119.9211936378746
93.5136760603976 124.8973974934505
112.3530932640287 109.3233127400315
132.5083498498279 101.7152295204746
137.3252059773511 97.89170186288018
109.9332636799128 110.8705265494102
79.98809975782108 138.2674870088749
94.08879204935006 123.2773968234259
71.1257535202989 6.431903421880195
71.25261216218762 9.788896479270722
69.41923852795469 6.537590066493564
114.732293525731 107.802103829865
134.5790751116095 95.73932115262545
105.8058488605182 115.2860979590479
64.73857849461653 6.33766025428857
75.78155510269133 2.467170515242306
78.9437784132321 139.3510923298359
137.2756978393126 96.12568356923433
108.32947682263 113.9446060883492
98.90343554386678 121.7796647836299
70.44832018312492 7.90960186306855
90.55762521335524 128.3894076040683
120.5429148871346 105.1265537549516
101.0055283970016 119.9617762431196
138.0187220054821 99.64669559846305
76.33923688391842 140.4819760468017
134.1481270571217 99.22001668621459
81.46385139949746 135.4354329165257
126.9801337452113 100.9939432302037
103.8698338694074 119.7191400492136
69.8195791563965 9.250204312527172
99.39623703452366 120.2588203760442
123.7228499945176 104.0260264495878
128.6634398268997 98.55475396567016
80.60167953295066 136.8804043000733
92.86593651397362 126.5204629490412
84.06197822142668 133.9358009196653
109.1327167985328 112.4026856804608
133.9937285881465 101.0607668503932
80.58369397467428 139.7203877430784
11.77844929738484 67.74309700153093
13.48734047433648 67.75336660013798
140.1717029005399 83.02751511404212
1.459493692964647 81.37160246843433
18.32249134412424 46.91683748020733
2.938988175973598 78.29220172467103
12.11426337920585 62.04401436002392
8.498327526146229 73.75006331211989
12.29178164570577 59.21256768963579
136.662937723282 89.89357311344152
32.92548985992135 24.848054857662
32.52058491552652 26.4403081940698
46.28654858599544 11.70170826811748
48.42434956539851 9.769042839601177
139.0373368134404 98.47015449968282
36.93624562416273 20.34249673421441
137.7073061777765 84.78102416442826
34.58253712428901 24.38048380131989
10.16684536665284 73.74348398234827
30.28918469837646 28.36565749319263
38.4698899378078 19.80582002604645
25.44144543336494 31.86139532839407
136.8338377857906 88.14193030318516
138.1420914956875 89.26582762356429
21.27759982230435 40.84336370914009
13.24155043873268 57.78776797577621
18.68719690061865 49.80677242226931
23.69175166753826 32.04984019058019
137.8546567883705 92.71346476405958
36.63223871460526 16.72896963008924
138.6020991029704 95.28681564106112
40.95437687769419 15.42268298088346
12.88530174984038 63.49310713488305
17.00664252766511 50.00244396334688
2.191507037424231 79.82053673805135
6.043248949526804 75.20817103074842
12.50942196695998 69.14411595856399
19.69413243688639 43.84656448962663
137.1423610629679 86.39518501819447
27.20661114151019 31.65609953597648
34.08554867887973 19.99417877962286
22.99259841906971 33.55199726376066
32.01289735528469 28.02359034455277
7.754509660893377 75.18813730114906
13.81826170208594 62.05852359791495
35.65787321293147 19.43188210581446
37.43940784136814 15.33046016261272
19.01065794580764 45.38710203801958
24.41982147376411 37.65027566414471
102.820903221622 99.65981673675986
106.9753940493242 72.89748369583045
116.6138793748965 34.38366921207275
108.3770810508167 73.5576793059477
100.7755694490032 103.4020236156784
106.9573239122458 71.12587090916033
116.8027420553661 20.3432407554725
91.88027922925829 6.95558079035928
108.9176870857389 56.04962731682559
94.06324328062485 130.9669915709231
99.33110766842836 115.6972970791458
109.4898761225987 69.02030195515393
95.7388775589549 122.9523313274901
112.6727268174295 44.31983359130918
121.1771871446449 16.87313212958773
121.471857444537 28.74790850970962
107.6194647284076 91.80732219587996
120.1100738629377 25.84476304825644
95.49337333421192 127.5763381662994
120.6780133342729 24.19929689164698
106.7819305781195 60.05599082162813
108.0303370126037 58.91439856000804
92.97464308548325 139.1262715742405
111.1044663043334 41.27416688094133
111.8622247926463 42.77325914962156
115.5291912823649 35.77608453106318
105.7831002218426 64.39979054629904
114.0060896228157 51.76504819483797
113.3095715887968 48.57553677665314
97.18162818789988 117.7630955667104
117.0086050586892 24.63303139789769
105.4711833367438 61.19321945820484
119.4476360328407 17.07802953040864
108.5019805439159 83.84032279367655
92.02875879942057 137.5937354861016
101.3981390526398 110.7731029530769
96.64974463237502 119.4349503282067
122.7236012066379 12.24714814577613
102.6708827454606 106.2232805577265
109.9381843767517 79.41353738820423
122.2168813724728 13.8172164046496
96.22526223141371 125.9195317982411
107.7084388422525 57.19328279128108
99.97585963366647 114.0261001937195
118.7854867553247 27.23736305128998
112.6539439327109 52.81539676591396
105.1836986531978 95.66352370647061
107.469234209212 90.05551266072467
91.25305292464419 8.345043527421547
107.3296712591092 88.30200548950859
101.9613723520974 107.7046714936782
101.2788166591897 109.1726449875481
100.0778196012491 104.9135413005336
97.74869416529724 116.0801095370128
118.8964428300473 31.60374545051156
108.5172026883026 82.15074419862098
121.9943435192825 25.19080314346247
124.8012974639602 10.238807217704
92.22745845221166 9.979471936023977
116.1048672061507 37.34421885573318
118.9170522416389 18.60218640073159
108.2125953710938 70.07210360477976
93.3349492640822 132.6945997850385
100.6647483414478 112.3731370870969
115.0717350497407 38.70411996194248
113.799066956669 50.13875497996029
94.29173407029275 134.0517751560598
92.25938835613913 3.955231657841868
98.12015938497436 102.1885566433802
58.10467241865285 134.5227342724907
97.09613962338383 100.5974983405477
99.95463805240023 101.8147825420331
119.4588802188247 79.93997429016613
131.7523811904155 71.01237700437962
54.30888956135225 139.9037404307218
118.2467135475919 80.69176686727222
75.86340090491601 119.2273219697493
81.30685567629502 116.5590689349175
135.3093847914843 66.87528560622057
109.2609352659384 94.26115063490944
51.85487629188853 2.672393449681155
106.4815257991697 94.60728623250047
79.11724823275047 118.5391052809442
132.639852190966 68.22943369670311
89.4039009568078 105.7082434479334
61.25714475525728 135.2561731494508
80.72531194357094 118.2052628091027
127.9204355773861 73.28063391173768
72.13542735599788 127.1032078207398
47.16025075997489 8.567379560492636
114.2247502559041 83.38546877384823
60.84304277840711 133.5919343436528
53.91144748157978 0.4928780488880962
73.76018838836694 127.5690248402071
62.08282417991747 132.4457462279333
63.40609247788148 131.365238928946
84.53973689009618 111.3334677694385
111.4018092137113 83.59919332067956
92.12090126082124 102.0877400429651
50.20561252384429 3.227759596434704
87.24090416367872 107.7028861501432
55.09167100790901 136.7918563086816
69.12023220242629 129.0309248476044
73.38120809681671 124.4624174041257
117.023568748311 83.27167650127684
96.52828651125253 102.4100639221651
120.9649857970356 80.53149905637385
67.62490446504421 128.4068189741548
105.4160788763398 97.41432509847122
71.95944697148836 125.471282406079
111.8795782173823 92.27057683879434
99.15639990401847 103.4550144897247
91.58403167507443 103.7127005678327
112.8839743586644 86.0864014308237
128.4571051053668 74.96315566950977
70.70288425076025 128.0875511330851
49.26925690873735 6.492319618472587
124.3792892317409 76.9383509102468
82.92573183589734 111.6619583564272
82.9081953235715 116.2465451196569
83.99652982321545 112.9732909090637
122.0542882753771 79.37719988106309
54.68321272183723 138.2940798886959
132.0467326531106 83.26865894788725
115.5381815214475 139.8835551954095
114.3750072889819 141.0188196960873
124.7528058250449 106.7705901787734
110.9495161210049 5.030196621435182
122.0821735521815 115.9644274425542
129.2880900661946 104.8031681935427
119.2568793826988 122.1713925365648
135.3885998273512 80.3988902812718
115.6126613653786 133.8175716664942
109.1226120026805 9.982325754053509
119.9715316511956 120.6787417674243
122.3844970428012 114.1996663839058
130.672928497897 92.63324053348407
117.1621018470168 126.6639157679371
116.8406962124855 123.7938389380025
111.9809506929764 2.25940579080289
116.721686999142 138.7780831754146
122.9786483735182 109.1021545343472
109.810190015689 7.677107641208693
132.3777017084291 90.19352277653182
130.1348567579371 97.85351435877899
128.2521119583922 102.0297236241629
114.7296128253086 1.668215414526372
127.7783543659691 105.4709848576195
131.2323048252519 100.6512747320338
120.9510652472475 122.0705760224372
122.5852343205423 112.4689306714464
128.9980375018026 95.07006682568344
116.7427701852575 128.2129003423035
115.2262589905663 132.1667371200215
123.8730714036292 37.01643363113038
97.50204352661346 103.801968551214
108.3561650523464 75.21164780229056
102.2568525948381 94.29826778266866
108.3399679322313 71.83622633461086
113.2903887932553 56.16938917255015
3.163496962216578 8.651980672690005
86.94598920503508 129.3555151894621
88.76968995392677 116.6293248728842
110.9692496920123 69.70576986712805
140.3891791311698 11.07624656627325
127.7987337005212 32.12152938002318
137.1674581596748 19.79500095276346
137.540891970831 18.17816040816041
107.2017881706457 86.55233388423821
78.54426824061133 8.779023524913818
124.7083014437283 35.63276962840306
90.40962340344845 111.6316542148084
108.2951814820559 60.62934116917967
108.5104207170444 62.31167563043412
81.80853303958261 1.640401632935799
117.7579242741687 44.19423067525577
121.6519288696153 38.97995234905603
107.4018232311498 65.00400265315074
110.4814270950639 56.64151638313828
119.088265393273 40.67338572479058
89.25176496094475 119.6270563538395
130.0302328060637 25.27399155780365
82.45135852296781 3.141627806449743
107.1082413620324 63.35744520728581
107.0076488536987 83.0986395322648
81.45844206504748 4.514824333513452
94.29343902467366 104.5763164382413
91.51518974346808 108.2978475907566
89.32066814232023 114.9655176959641
109.8972068013851 77.67078079769816
131.015089528654 31.31362250593218
85.92404168044776 130.9375581642179
109.5635224782465 59.50334048183571
95.91186789289111 104.1535496240412
131.0910864939172 29.54688022458762
114.5749405134325 55.08907969069931
82.18225403957936 6.061275178286933
101.3398984968857 98.88027760877657
100.9756922561431 95.37968543248037
85.60823668846763 137.0061207237483
105.8569896430477 87.56755344578576
98.69788964942101 100.7916253207786
87.44512446844013 124.5933611289827
93.6989491361095 106.2532063451402
94.71187968284366 107.5568282556412
128.7646476107312 33.3672497643907
107.0939410193547 81.4410670047272
137.2759566866764 14.10802186804808
130.3104498278096 23.67504694383257
0.4324087703046949 9.811467161162994
133.9731721944722 20.91379780387362
83.96851406447675 136.9076157232212
124.3236634393707 34.20995164240532
127.9823875623588 29.04891756896286
109.655313189552 70.76809326274135
88.67758995924584 121.2831241090629
83.1371266610183 138.3582461467799
90.95750099330095 109.9645669699601
116.9134198798072 51.21977112929863
118.729824458144 45.3540050215955
82.2048069486772 139.8033439729657
108.574198640574 28.25477408854625
129.2836913932965 46.34569770907148
88.77940543345224 13.2399069131667
88.63674563186001 14.98081132008174
112.9572407094978 29.84877800642581
83.14766691331846 9.498887499690261
125.8806108082841 39.59512407194023
118.7961157261734 36.11658482863621
114.3304932696231 32.73195247733831
124.8810744822573 38.29376137921262
116.0442683536695 32.85398616421495
103.9445201080102 18.87508886365312
118.2626713258321 34.54904638082927
87.43915659110205 12.25225348148233
126.8906186922651 40.89949716332844
107.0553086791201 25.35852889356579
124.1644617174552 39.83988788444714
97.17947640297308 16.13296411874888
105.5133587457256 22.57788950751056
106.2876929806803 23.9489046914291
109.3431285808522 29.69191367366048
103.3345329105011 20.49149345008546
90.00837332377827 15.88642583325612
104.7501505139273 21.2373474948154
94.30896606630832 15.72475994525056
115.4413028364109 31.35782094082291
86.0808516111546 11.32949659705191
106.0424421895213 26.63054079548854
113.6774926202057 31.26819451775804
130.9911257543133 46.05531360365185
120.4446403153498 36.33749078364664
112.1657385560378 28.45965677527024
126.5702411006559 45.33607327704691
108.2957219300919 131.7613238170636
118.7208760011377 116.4960843471868
106.5315434982642 6.641227103785806
123.8956519505036 102.2878923018366
105.0390584431064 138.8990308358521
115.3189911937974 116.6191453135349
119.8065435444645 113.5487025102714
113.868099364937 119.6119951360896
133.6271752526009 83.2824282303207
106.0381520454245 137.355457468824
118.3384987967074 113.5234630418605
117.6803687857889 115.0566914567187
130.8707175817404 90.91017980887933
108.9102876749254 127.3512337606737
113.1300344888918 121.1103103234633
109.0236738444116 130.3272756797624
107.4529973767071 133.1318642972784
120.4958632195223 106.8300160095628
106.4981635047134 134.4995056832558
131.0770454769868 89.18865288059324
127.5202145370262 95.78694036142886
125.9153321720701 98.22824989083242
106.5050179602967 4.967869922121521
109.6833265059114 125.8942311132498
122.4780245410081 103.0012976351264
127.683264341907 94.04583324635217
106.4817585887996 3.345906208416572
104.7738821411728 8.993514721295776
118.2842361932333 110.6963496562557
129.359865066577 91.61332393961959
109.984709013395 131.8742987172201
106.4673158244575 1.789564888632945
41.5140742956768 110.2950394887858
11.02117987471375 66.32660062442162
23.69303668257646 81.33797878082549
24.35233940051494 84.59184905542483
51.37725070124049 116.5402706104907
10.396684762255 62.02552795923186
39.97965184771293 104.5709649810881
54.89138262959776 121.1030023434641
136.4490881578085 47.96407814715415
4.620923115093297 57.6913101481172
50.10024230808077 115.4950557099336
39.54318460184172 106.297271248025
64.34556829406299 136.957531400903
69.14710223939014 0.7571501746362618
26.02837736185845 87.17026153300392
33.65420488673831 92.34259773851124
39.19696825307992 107.8528428359787
74.54489854366932 6.876904925222865
66.09279737500982 136.5057565370982
40.262090961829 109.0910414040409
30.56250615446096 91.08558057982422
139.9555938297667 47.51460357754985
17.94658848414556 78.59974282835087
59.74498872458496 134.9184819602875
22.15797143091302 80.34784622748676
37.66058057217746 97.22906094444744
59.12447072438147 129.0705366114412
6.219574919969345 60.59039757763375
53.89335026878275 119.9590699237537
34.1189073566255 94.0036112306318
59.91261618392097 136.7228284769536
37.70796591147844 100.3492064387431
29.23010944967691 92.13117963247844
57.6892381171544 132.9413120910961
48.9929635163654 114.3537527340644
23.64381115151627 79.79405896424163
140.8443391343929 48.85645779079206
4.417618940056294 54.7242973656296
14.96178350239114 73.00812113053648
74.21173623841131 9.911754930306854
58.78186218606167 122.5487265673098
55.65699888289313 126.8225997816242
17.1873208538646 77.18671782323098
66.31435151409855 141.0116155229682
67.53636313885465 1.143440000863679
56.03655985652713 122.392859119172
3.758464808871798 56.25240394008163
52.53631363222568 119.0406216477956
11.17743490014506 63.46325855566313
44.75212776774622 113.9716181637453
13.97978038807692 71.88436375351239
27.45753718045512 87.95745435256224
0.6292417778265597 50.24785924557421
57.58990821366586 128.6269802098211
10.25189842769655 64.8990170761129
16.45477164312247 75.76488881450527
71.45408240677443 3.556714692797318
63.01625437074836 135.8645855811499
134.7161108265707 48.25934173927597
8.796778587465099 59.13378003696045
39.15558935817881 101.7130769906853
38.56145280477065 103.4686252046813
5.436934913794568 59.12558592777538
47.91401006143604 113.1599718958733
20.54119804766249 79.99435499789682
133.7280837679565 47.012053946582
55.8460419426687 124.0012162739725
36.87384979486473 95.61167210315935
66.70465602346793 139.3868945655581
104.5180566006378 79.95227304605974
103.9362139282446 81.48738496216944
105.7196000580687 72.18225674725865
109.4351077811688 36.71085577793183
102.5545611504302 45.37818288325557
89.20041300164677 131.4303988058534
93.54602159104695 115.5603275817843
104.5214816198004 65.49408407751592
102.4965094868762 49.86950418309831
110.9015212252319 13.91089574932989
106.8924158838238 38.2021261080931
105.6530390300573 77.19263264071978
110.294444889364 15.37961107948385
94.02331076250586 118.5699627610933
103.5421160455412 53.03092521950522
104.1376190836706 60.57691589643539
113.6889710683363 10.49840888132264
104.9208898441854 57.81969314071843
87.08853265395209 140.1246966165201
106.2184167278621 39.74659392341724
105.310548086928 59.45775364303766
109.7540414238743 33.90405796578438
106.4273759967956 67.74287461170181
107.6941235013872 36.68537418040743
100.2794370812959 47.97657955997647
91.90833919699662 120.6324550170674
108.5520923444252 15.4841377113155
111.6132648692319 21.22051024853383
105.8159853388194 29.41053285165255
105.4508383646768 62.75676551946576
112.0743641288225 19.57414765900767
102.577206683389 82.62019281479144
86.12023139824221 0.4952394935074014
95.30274073328373 105.8632636542119
94.14507025173292 109.2387050758807
111.4409013953714 16.70409925755227
95.19104434124706 110.5502189132495
104.0898601626228 83.28302651219857
91.587764878496 129.7766491111511
105.4594700803576 44.29894448800911
96.88816210441661 105.4930820282647
108.3187887220358 31.02045629977015
101.4390087503025 46.69417842912101
96.77044087464081 95.06574594267212
97.04133759023254 98.61312169992881
86.72866087144452 2.0535348657958
101.7482434778681 88.98162689048995
98.24556767126573 95.73929716308952
92.99113480700922 117.2554089716273
96.29226494052894 107.1919479786101
95.72713222276371 108.879738868234
109.5647151954508 26.94274656458645
105.2409280936548 73.71313734236197
109.0469727836066 32.4641496590316
113.2822207959104 12.20095774647002
85.75184441849795 3.462748591891798
107.8177430081797 39.73783185627617
105.4822859034603 70.53313268671137
90.75350299514425 123.921692581138
94.66155321631463 112.2096504714888
110.5190627978133 25.61873406447658
103.0260317678502 51.4541389654323
86.37026112685042 138.5641644637949
85.48923681212491 6.350988915209965
103.1576382145301 79.58597560426534
123.4550032652528 69.22135435110312
118.2468109589291 69.65027487934211
1.163275804550477 121.7720764012606
30.06399250949826 115.4627624038205
63.46098393831135 103.6333908338587
118.0763610658808 73.2473729266642
50.92944586637194 107.6919736296039
24.43342675810126 116.7473413692144
130.2542910005198 66.37853782743292
111.2961954573075 76.66607831002557
67.41002460010185 106.0550084501642
33.8395503924738 113.6220387261414
36.88849330990891 109.4920152094522
105.8000281138998 78.93035197966454
79.67492148453964 98.75331101988638
131.3108557666894 65.11690779922507
88.75026298751176 92.42722911290973
48.86208634216916 109.7846281742064
95.22878223497553 83.17880118606615
10.15165422326477 119.7941943183779
38.62966651830776 109.5961656015952
124.5946847013245 68.04043114111467
1.115601619186494 123.4308226184737
5.765032811357981 121.3963075164468
93.43534684789928 80.92621062597387
40.03459214558089 110.6983653864989
8.60194290167442 119.5128525707286
115.6405122286791 78.90721430291872
140.780230472597 120.8048377301088
69.04594984957205 106.3593686392586
26.04175027887124 116.9943961851374
25.3210262244911 115.4062244576601
28.59662184981673 115.6795639664119
59.91076704710006 103.6520981948252
4.219329558739141 120.4093638944204
15.89177621213472 123.2257281600539
14.57134070899706 122.0765748786845
61.829012720265 103.7212387496741
11.83764220724521 120.3203033365599
35.72593678503565 110.8031438215986
34.75543034879183 112.2050264612773
97.00235926719809 85.41728176969301
54.61757329431472 104.9941336491553
100.9913468132738 82.0568322377184
77.6916054561421 100.7262460771196
70.12826624530724 105.0552323499057
80.28213550483143 97.06350845740829
61.21658969654802 102.4608925640963
75.15169585383575 101.4095400385666
109.8417978423403 75.93664896840465
37.2601259959115 110.9958604266579
115.478911576084 75.37034219259009
90.30510377744157 91.76811671501375
119.5290657655875 70.59202699160072
52.99098858569665 105.5290352371717
57.43389242986299 105.6890899619349
77.7869786644499 99.09237901269927
21.07612982460989 119.4041172815012
125.7485099647167 66.85481638406755
55.69987425343206 106.1491692550133
98.10803320475191 82.62940222684965
101.7285683809666 79.10132108233516
83.58496867324068 96.22152570154526
106.8215531049347 74.48648247934418
1.083887009536746 125.0901038966816
126.3057694114913 68.43573429539083
47.28130489422735 110.2353120668062
47.74104178884713 108.5802068821939
23.58495591292668 118.1338931599116
115.395607042292 73.55893822007918
72.92920352624581 104.0025675245072
82.48721051296404 95.01779293961251
4.024728791163701 121.9492120089981
120.8412305297963 69.97313716543377
79.31172037053096 15.74563503140374
104.3532360367176 71.8379667831568
80.56087385017824 20.06643137697066
94.49943043333232 49.64731773589548
107.9316553407986 3.951768314996734
109.2626685676647 2.858353755904287
108.0600524517324 118.5973876326001
98.96023198644052 58.02272001622833
105.1045428490159 107.7875820235231
96.19502768657445 54.45713877984479
108.8270979744969 120.0288635976795
110.255658199331 124.2655772701595
94.61313113680366 45.22907903306628
103.5847476099938 73.20985852786502
101.4467784193383 70.94939169342091
100.236254627573 61.31491255929328
90.51662973529659 32.97521005649646
95.06937416464952 51.25030031307527
108.8279709184652 136.1207588327305
88.07169212310201 29.08155632756586
108.4291282619443 8.592797363347019
102.9214089035985 71.40720698987167
86.47373447927461 22.45287630347683
82.17249721368864 19.30499871497183
101.3315604672205 64.54598962017141
77.30140182125886 11.45983377062992
93.95954259903181 52.50284518247449
106.0491667377406 116.8770707446664
88.61126634819681 24.70295867247667
91.32132035107273 36.38596515827631
88.20785240118892 23.117291587197
100.1768348038255 65.79382959674126
99.691124699653 64.1471229165406
90.63222334450163 26.83747921652233
105.4852255674125 82.33415715389125
106.4632036558924 128.7242138091054
105.8375268668322 112.3046959820152
86.79528809090593 30.19142273505717
107.2493767710638 127.3046191534096
90.92556180639011 34.67890126509722
104.2759118545989 106.2494688239591
104.236647837539 85.06510203873324
109.2031046997143 133.2732579803055
107.7371214302122 137.4226315111395
91.69720465288715 38.06744157891312
89.34725564087952 27.96673326547987
102.6417139361037 97.85913812016328
103.5449165257838 93.21585178088979
103.0630134123728 87.90295238728567
85.15230190534952 21.10200827997253
79.14699234800634 14.08128890794944
105.8851889397244 109.3219229363232
101.751891752779 104.7696931754492
108.0369138042949 125.9027067996756
80.29922144222122 13.10067670822257
102.8963765908078 77.825771133478
95.90565509733302 44.06516221933052
107.3866252285014 140.0865132182214
94.32338958480622 43.58892809915732
101.7547582323738 66.22311107773128
106.657515599037 110.8438597046214
95.63590820496687 52.85271377736478
107.3696166459963 130.2438210080407
108.7626453977158 140.6043699063052
29.17947947907516 5.504468868497991
22.31337390673084 140.4252027284572
9.375864444434852 139.8240687025212
13.67970592735881 138.767290805299
11.93270131642567 138.5379803934566
26.36147009541468 4.027615408860376
10.24427019678443 0.3409851128086984
20.32543888688233 137.8349965904046
5.063637764361173 137.8900297174424
25.05732981167108 2.866024315709664
3.621964924594866 136.8074664917199
7.796411901386415 139.9034306825318
21.70349099573767 138.902518809039
27.26201275155948 5.692397966635894
17.62102900615722 137.370459159796
18.94754504600987 136.7403984781775
25.05240748427476 1.173182245820132
123.5804548071108 73.68245945618641
115.9151864795187 0.5239579987292168
121.4146699525556 88.92712068820941
111.181931688397 6.609824766903063
140.8739214424419 15.3090929973438
112.2650877057298 3.929419757895056
116.3078982248902 118.0174887527836
124.7700488562695 63.68803766528222
134.4411676831237 28.05073218483631
117.3833953738011 103.4009450502335
138.6869922755199 20.75652003386373
115.8313065368102 112.2406017432993
115.5713208868016 119.5009107461638
125.3771335178456 51.35741653633994
127.6961630089931 53.80076201877887
124.0522957040125 66.45891977458606
114.3527790656663 134.8554881612197
128.6091564633727 47.91994878785241
111.5253669996697 8.137525293115376
131.3446904705422 41.7242772307569
127.1678158717115 58.15855883008817
117.1869308417425 109.3783985138885
136.539166651864 34.35762487172659
116.719815848564 113.6300995236561
134.6709401199425 26.51829905332574
126.7342617533926 55.28034651305761
120.1456954640221 89.89823070959253
114.5691383292954 125.3199809357947
114.8492989364194 120.9885784229121
113.5113362228495 2.800455454904224
119.7296460501857 81.56214491991696
124.3232838552427 62.11334800168964
138.6119420003206 32.35214553853238
115.1422697072223 138.1943375802817
120.4743772584766 94.84464416579105
134.9126856647694 24.98882111043024
120.4524298401322 78.85664781949534
117.4700879751327 100.4548940742724
124.0577191177408 70.83016566711679
119.028534972224 96.01679172107558
122.8104103514429 88.08918539611793
121.5443046018577 85.50246218125064
116.272651872951 2.202433237034392
135.604710553655 39.80627077007284
118.3488473911633 98.97764391108973
131.690758161086 44.51296405387809
135.1566483550085 23.4550332565097
114.1418258769701 122.4694932441338
138.2207520160087 33.94633688838504
135.8394612859664 35.72977983969722
121.1946979313058 76.21951184702533
115.5923676206748 109.3154643487762
122.4472593685234 74.95181958898165
136.3075306717608 38.36010409011303
115.4633580672478 126.9645005397053
114.0383674000164 133.2035598369428
90.12578704106761 14.16605615002239
136.2397345279414 74.31337601480003
84.4346357438921 13.83349827106924
134.6110912205993 78.89381016194734
15.333909020958 65.02921335437503
7.589683637323316 72.30862290942147
70.54172857609265 25.54581802566275
70.19134838441342 27.14093224473033
58.83746328941353 27.2838488656096
14.45423183088461 66.45567402270073
39.43319264277105 41.51618203257312
50.86816877484407 27.69715709486114
76.01071801176965 20.60062753131392
85.95129675612949 13.05733737035746
79.14159864648016 19.15708419537509
55.52566981312636 27.00220512305249
62.49976496480487 26.61739081100696
33.78939321038695 46.25164377042304
9.231760285186834 69.30368964825168
73.89677515732839 24.39110516141646
40.85835192271882 38.53086558988952
75.58785707027192 23.79883718731986
30.91332537644289 45.14428249717157
53.93411392755551 26.43727037380203
49.06241573165806 29.90169394839213
16.9679620647795 65.1114500029521
25.83806249674111 47.33897199586595
23.05811094250992 50.81154091240334
91.45942135093205 14.99097589608337
40.14930069972326 40.02775862465217
57.06294628409614 28.18607977217952
68.87275962082273 26.12317151623575
92.76308097326422 15.82593880533891
52.44958549295054 26.96317349344214
17.4169509686343 59.00912150661016
77.58722810798179 19.91476655434727
51.09455238396661 26.10278399959806
18.20838487029452 54.36860569476877
16.21977049637934 63.56358453708233
5.917173627099687 72.3550134612824
12.7251039362816 66.33580423100226
27.11237299220887 45.98762944871594
82.38496013629576 16.0257767173125
67.17855456101566 26.67856785673517
44.30033687497167 38.50289570545228
3.272470494394564 73.87187353228988
84.18378465306449 15.48472961686374
48.23378476381495 36.39193039662884
4.231723199043202 72.42111527039275
19.06480325764382 55.77473152550156
45.02157718587836 37.2788572554397
34.46984113121451 44.77681152293047
24.38679388900686 47.72463491653223
32.70149699690484 44.9466822271384
63.09363607378901 25.03975375111911
24.06538276077744 82.92367468860419
4.260955354027387 85.64937498316183
76.58634858326187 84.42939683047737
118.0640124675483 71.44504256986497
10.33340737606879 85.97953770436646
109.7656158038462 72.51428833228526
87.6034143947127 79.11077869582341
134.3453583235556 68.35507467405384
15.50095811877392 80.10864240702151
68.62018978163448 89.62403393053661
102.3624674139102 74.41290867071183
78.015433223998 85.11009786468925
133.3431406537759 69.80562422227661
88.53937584404407 77.60808441753659
30.67624035756852 79.83869377190149
99.59443150345344 75.15854535429109
46.48413029446889 82.46895213202845
42.17590312450216 81.93828206679524
43.68320042945022 82.66509221434166
125.7311054476256 71.23153494060473
101.1285046756465 75.63572925424565
57.05466529715053 89.37729408291648
60.07038619814693 90.7604219038536
113.9903525050521 72.83218554252184
18.73874867349946 79.91924467794827
68.84137825067648 91.29389010074793
135.9948797540296 85.1188453858983
22.39965610413945 82.21623891624506
53.92412115364547 86.22631512523508
13.80838241119002 79.84346658919775
65.32935273230103 86.68997932321624
38.97233304911865 78.84554092555304
52.44013362915662 85.4868547062031
43.4745458564969 80.98419912784044
31.94478319382359 78.82764844876746
132.8142047035947 84.9003692424896
94.93660200179595 73.7080210748381
55.5663312999941 88.66593370803822
22.82328292414491 83.76374857670284
86.11283390349209 78.91485178258881
6.455919639028797 83.90648904661533
59.8873858059216 89.06692941885859
74.25841433495053 88.54537538501003
72.75993556097023 87.98288348216123
67.08098617218999 89.00878278012132
7.518611286299394 85.24495975718933
135.1834992738519 69.78860717624362
75.74674869577879 89.14553685867953
115.3390550759275 71.75157570605137
116.7146664344573 72.48721413139373
87.01572794896242 77.43127529426083
120.5940016717015 73.09633085830619
49.47037263965949 83.98230009561294
37.48504819637126 78.15246657248272
2.626045162768916 85.8416828099967
12.86516020998256 81.14502010664107
5.891330991170086 85.45276697863224
122.0347731999286 73.30884277332271
27.88968378812314 80.15133486314029
89.77269352706413 72.77734907546925
98.05503752005693 74.67521934171582
1.649857816416927 84.44001308029083
72.53611335287404 86.29055314251276
102.6560541825418 76.10325702761703
48.16456955811337 84.92578958437869
126.8568568347809 70.01741046651249
17.0912935202602 80.17007271314377
44.98114463629569 81.72148300659032
20.99512509580004 81.66324340969803
111.2036354663657 73.19894107835222
61.39805765387005 89.7503689921358
79.49976256013302 85.83689391842519
121.1474820583948 71.61416074337221
50.58060665974345 81.33285845729959
15.61487317814049 100.3512892072773
88.56197418998474 16.73590033115413
21.93690563142004 92.99384162734513
6.375277577226337 111.0506303976248
45.27975061090438 57.62107494125326
18.93573796567706 94.14119459185825
78.93783133349413 28.81275416609052
71.12798149408742 29.75250171423519
66.00836883622389 31.35935158151196
28.79987387644503 75.88798639524576
24.73255223486641 88.08466579712365
37.54466857397736 68.47638380259038
60.71902224178324 34.52230829927604
2.539240813551472 124.4154372161147
76.93390274124486 24.78964149932179
4.170315946587776 118.7927357821932
85.7821441912977 14.77523359583896
85.32713784558055 19.55162052330828
24.96511335601616 93.06761249952771
6.882821833749994 117.1673108101168
62.63464650349452 32.37477814012365
14.42584395821753 101.4651403853584
23.43499834168887 92.23213075012254
13.6163446686175 104.2424954037765
17.60222773189871 96.51699182198179
69.42927292601611 30.30494630418087
2.742331993769925 117.7973123904458
7.646193247772863 109.9125003500045
45.37809372538555 59.4231220962161
80.40855648435937 23.51677120937276
30.00710568669107 74.80704586027589
16.80191863125525 99.22522789521696
51.78666386622122 42.73239925496779
25.30939485349682 82.00442319116586
78.05569931667708 27.47097002576615
40.09563042300588 61.71765154158422
38.860322491074 67.57835448615623
90.35344926567593 12.53930766564825
49.81214452410357 48.37888738215738
58.82530323723001 36.73630453281382
50.66768947894958 45.59969145308661
74.10594766268019 30.23905021175458
12.86733291988857 100.9090490122181
93.10885832635921 14.34374238022751
57.18523272234678 37.36729928908142
55.07303520907043 41.20397047920728
78.92292040481324 22.64125164677968
52.26013568230142 46.14611826999804
34.11290049533353 73.40668410011823
23.21498799565948 85.54604093888699
12.42991303784226 105.3647336438366
28.88345123170957 77.47700580275631
46.76293719823065 55.36651848937647
83.65908875785595 20.19667320431857
50.92517856559875 47.20106663854622
85.46431656464686 18.02012782422876
55.29235736462744 39.61802223686178
3.93991592854309 123.7517139392262
23.36727537162362 88.91671799212016
53.27402245546532 43.48452178631946
41.48795589825043 62.41367131429244
20.47814005011517 93.78649681134962
47.71403622060905 54.10546276744029
42.80861979759131 61.3998924978542
67.71991237939372 30.84061088155397
1.28643070192458 118.4733929064645
14.92279194791665 97.03756484888268
40.99188475755189 126.3177590576153
135.405066782731 75.87394271949063
135.3836130406503 77.47849815339964
29.33562376937413 117.1033805798611
40.16965206844934 124.8644902725473
53.84492925019979 135.5073907133394
30.10759349598987 118.58813886401
7.122173915515919 91.14049456032153
20.37339368102319 107.9548578316384
45.33724256479955 133.7556353099394
54.74605405008378 3.250089838023861
37.6075685062623 123.1677867429339
6.806695380224259 92.55044724836482
9.846398543838024 93.66635052818253
25.97476167730702 112.5591510936277
15.98975699549076 102.0039927705912
43.16101723516842 131.3391071416236
29.28916971084924 113.783035043299
48.68342028068891 134.4699798290969
22.79256105775983 111.7609208093116
21.2206130022304 111.2532404822611
35.97794179792709 122.9493781413002
13.37404047804075 96.48381969172182
47.04659656011712 134.2560066258611
3.680141239340931 87.20371984981358
5.939538181495335 89.95551713245308
53.38407774696944 137.0408877388428
54.33555836317293 4.875907786946954
4.825505179688573 88.52417213882738
41.67861467398209 127.9910971677174
16.76920919407653 105.3002471748167
43.63771479958834 133.140528506981
3.259385646267739 84.26520419577466
0.5909619649030542 79.89645157598142
8.67369210999116 94.61234718964462
49.18690233481907 135.8301432546016
2.336771327989549 82.84412086500961
55.15520264765111 1.61431795624054
137.7072054284492 78.66966338396564
18.35909485089383 105.8136421233158
50.60292325780406 136.5622048312407
18.77041159352071 107.4446780984826
35.08803792455653 121.4915937595194
14.05673708119868 99.80495311638722
53.05948960657775 138.7213730039747
100.0735219116416 40.85814615017166
57.24320438771744 110.042464478774
48.09152879549989 121.2920172826093
90.05858711335001 59.26688905430967
53.12919694704169 114.3136957642456
42.58141150198462 126.5342240503649
126.1006077886056 16.02159916067779
96.26691422634306 45.70811908188862
90.62336458757736 51.78475996325892
78.95802207847439 76.73186826573483
115.9479370619959 23.30546272316619
86.16504628736028 64.95072636088491
52.78915005706298 111.7667359090272
118.4659232834036 20.14969455271962
85.07131946513422 69.5534025167504
44.34832044469839 126.6013431038296
93.38200449087041 50.88734514944389
102.3435891356243 37.24202023129144
111.5092677739102 33.98916342711969
81.80813922906675 72.40525524840621
34.93083208760392 139.2908963826408
104.1717291554841 36.64647144449064
68.28751195765928 98.8763324321272
40.77376146181854 129.4007181553863
89.60357949577366 53.10758690016376
40.40823042290799 132.3970898281374
36.29417301488226 138.3912085213795
55.79798635401671 110.6782297693035
35.01020366659079 140.9699103217428
62.56489862226591 105.1383427388602
117.7135234999069 23.22071551179675
39.25825285700257 133.7497237172237
45.20529106318303 123.1315311452023
106.9638479066321 35.24207694645602
49.59915200251415 118.8394239928562
85.92517281179418 68.04931491714366
130.3249554226167 11.68536887145196
77.96386281368667 78.14819483608039
69.74753146685359 97.88161825594788
74.24449072877708 98.22780684701686
73.19604398899297 91.39984963292038
64.20835907111683 105.269783528439
77.24687852567693 89.77746660572319
39.82301463413967 130.7789059490029
123.9224281484758 18.16148961135391
51.15462834126586 118.1527818813816
102.1739990020574 38.68954939735259
83.50575983520018 69.44192564588288
107.5692924291761 29.56411913611615
98.63292279350235 43.49160468115557
43.59808562521253 125.3019899938477
60.1647717771212 106.7177520446461
65.43260807938812 99.54159348015256
26.52731437458096 7.179456492307639
57.75263418591967 108.3232523975373
80.21895327817242 72.28109425398901
91.69901238394884 50.54066877492392
74.47617571902629 90.27288091773099
113.160670980897 27.14650148997505
89.11129006500735 56.12643860372002
110.8189818500866 32.54403779968891
134.2695786769476 7.374693667130963
132.3705933704279 9.530981844897717
131.9596732572203 11.18342611467612
54.31733535696304 111.3026887921093
98.93020258535188 41.99608991325277
46.54605425470978 122.0987849443737
121.7153611749336 19.55246923042604
89.03109046582823 60.59408966727261
66.74732604856293 98.38171060377559
80.89333616952759 73.86380658720002
45.27957631734431 124.976825691626
111.141254791152 29.78320616402345
90.18327044711624 54.77217442165882
27.89863339321645 2.906079976300048
120.8533535841117 137.2736201094508
109.4182917140379 4.512540587147181
94.93023299064177 6.162370076736742
96.0942243989179 7.34973500247502
125.6925177895671 140.0362236484906
123.3148771923078 136.5394176754971
124.4803453663543 137.4668432736744
103.398930426367 7.985336081713452
130.1225447840595 137.3602109017793
127.2372986950904 139.4001502074408
122.62640797362 137.8915227352315
140.3407256853936 134.0035683090219
130.1721670971037 138.9875114652452
0.6242573641702858 136.5487037083761
110.2205295123782 0.0510714622119733
128.6682162268289 136.5066663954864
117.1037359108297 140.4460077966557
137.4220647125908 133.7933025865165
134.4831930548705 135.2386740773432
108.9261000863339 1.154386871313991
90.25399660463079 6.93444393763972
103.6286617230387 4.655716219570043
113.2041239802836 1.120332720080985
131.575089985167 134.9606851674476
89.43841452078962 8.349049211759667
105.061498516034 4.041252962677748
103.5618694801307 6.343918540642
2.05510095564036 137.4859991405586
132.4007532979448 114.8041357845365
136.4571249007492 119.5018671338446
113.6507200644131 67.61270859319009
113.7966156636714 69.32883615366785
105.7810439378632 46.22256387492465
123.4481645192986 92.85406701916456
126.5037763644469 104.4140548991671
100.9007000887898 42.29334648937318
131.3953080951223 110.3776107740002
135.049018955864 118.5028316199812
104.2665841007097 45.65083816797201
113.5995761566582 57.89142265650222
96.38936947348992 26.87503402398983
112.6501187520557 60.73297622591554
100.7149050568658 36.23251469778729
107.647738986191 51.05394517158436
87.29102684764305 14.01265479465713
95.48597680012321 28.50893179467308
111.638924563565 63.53410031612967
109.2590771836473 57.77527340527234
106.4226275804371 47.86999437769838
130.0957450267001 109.3197111425521
133.9056334157714 114.1501408813086
91.98563608149166 19.87056261031172
97.22042437341257 31.08992338997601
96.35318031162151 24.0320991335605
100.8467856223795 45.14324226850309
113.9007270137506 59.62847961591831
95.85346685305188 22.39318240415196
139.1612741054509 126.4467230547791
121.9725065783397 92.15620000175478
136.2766757442088 124.4832031522641
0.8873270755120534 131.6469590731719
88.70034987022997 20.17414000925995
96.69175508950973 29.56212204803147
118.5800674907631 85.72071013606377
140.6223053371405 127.4059476711982
116.7200896099367 68.96860138000417
110.9861030903335 52.0301384709635
140.6508988531253 125.7671368957889
101.10228545841 33.2174275377374
109.7612739903051 53.18416158627743
124.5375729819436 97.28475549827029
118.5810516916567 78.63159879854395
124.4621395485104 98.92199623535464
84.59160550384877 12.13348609812428
121.4166213361179 87.23205765341136
120.0446782957386 86.4476904069404
87.1552131852018 15.75753471098833
126.2716419939247 106.131955714162
99.26122988900376 37.40363131239185
130.3061704673406 107.6001689076882
131.2128164612817 112.0805813724761
101.8561159524616 43.81772468561134
116.783281751324 74.31532523676648
132.7117623228325 111.4284758503973
107.069719792856 49.46906154453514
2.252711569590236 134.2396834579459
112.5304719861434 5.564364192871117
127.5985489382367 120.142451557577
126.0712160785584 120.8158265967882
120.2019941786838 127.7739634390086
120.3318665852337 135.5982294588304
110.3196474220375 9.187869198531079
120.3958238355279 126.1832662476752
123.2247637515991 127.4567536623386
135.2777996141746 115.1693291854048
124.5225999478574 124.9006439153777
124.5732347699673 126.5581543669987
113.8155747877977 4.460360151499629
119.0417860814387 1.612636288271186
129.117834611234 119.4777065567694
115.0559356068124 3.348439736561471
136.0460186560333 106.7713260276393
130.6322819346652 118.8164851330269
134.0493074920211 112.4697376524746
134.2051177263821 110.7809224972978
134.3770118758431 109.0821183046481
119.6630870811489 132.2762815360915
118.7657270090434 134.9967051558151
10.53820362226639 59.19201944792839
4.338450810132339 66.53792836001688
65.80845091292993 15.1125876223696
67.46804799759452 14.52883467787348
56.71600724197737 19.6152103367294
12.50534759527064 53.43284732650468
40.38437642881486 35.70752222118805
47.82090057451809 27.34690665537202
65.47092346279655 16.76673355053155
69.1457041104949 13.90716118245248
64.15828274852512 15.59463517067037
30.79937946925501 38.28225523291717
8.567064739658685 64.93035599482822
42.11650599709378 35.52223424859233
53.00959779555258 22.19005382881328
27.24402163993338 38.74123811227945
54.9280623123056 19.52627189980549
30.07702895943018 39.79215919700194
10.72937705469639 56.44869720648769
35.07344836678744 36.32468045964661
15.96087372752636 48.65085495474525
31.51101639819958 36.77309783658591
59.54467015201426 18.27327996984219
70.86003057774053 13.20004786278987
52.76529177993706 25.1990483170372
7.673882595854979 66.41799852888956
72.62231557283613 12.57572781547356
53.95935087591262 20.85894384484064
15.33904322249293 50.20227078121178
24.02842433805617 41.98506504585286
1.785331436776152 68.11192665711023
8.690974914163762 62.0248703443786
23.25878474357069 43.46910737689072
35.73183588053529 34.81975575097115
6.796306867776987 67.91678524117968
75.39139636761985 8.694765855075868
45.8229294039177 31.08977270866876
0.9303048517149191 69.6234106150678
11.95244224021204 64.90174781188784
43.7771321283842 35.10475580289302
38.62716112944265 35.90300158574335
20.05407921948185 46.71484981251398
24.76369806556535 40.47017430053641
62.16919442224557 17.42576317056124
0.7344424908298808 6.994933113469125
0.1271234454130313 12.56207899022266
0.9344587631077811 4.136620626311725
3.380988790032443 5.830653068750236
1.134737940214391 11.27729669693703
1.439322327151656 8.494357968912469
71.18822875689767 115.4719797816578
94.78071685132873 129.2571413132565
57.09756758189957 111.6748334057085
98.92870504423733 130.1745500175036
16.26181612218557 90.70665177508772
102.3690659793761 135.882479756363
42.69870906125427 105.3669021178036
120.757678961084 8.112926836781684
79.49822196963021 121.5215514165668
95.65891635484755 130.6572383558961
47.04639303119467 105.7359627485881
78.57998835227365 120.2031576693187
13.58560342134744 85.43297501470569
29.84048115592276 100.0769902651189
41.52699430588468 104.1486441929814
104.4090188662618 137.4869095425235
118.4920840438893 5.901769757605731
74.15433320654387 118.6275506488239
40.75493080485654 107.4528482881031
17.75347931432833 90.04235137256246
15.30647020752969 88.00755563444835
65.64292069060677 114.2374148012937
23.40048865544441 93.85014920843633
27.76714758183303 97.84953124740241
118.1833385215927 4.330373405323957
81.58210316220634 123.9826458701281
13.05183848565804 86.90508105167724
56.21384485566696 108.9205684922162
31.4366731697922 100.5276146194523
61.45160950783612 112.0689103954719
35.61319190116994 104.5427560406417
37.1657534973508 104.8758163777277
82.58367136042607 125.3159253822883
55.16675324414675 107.8024633131612
11.38522912058902 87.23545706253992
8.022875853544697 83.72350514869618
101.683317214655 134.2762319014596
65.78135015087913 110.5227970011575
117.2679417210093 7.150428294139041
61.38731523950395 110.350184800445
10.90138088701944 84.24781596385868
85.10854130089231 126.5245499929288
72.58774426536064 114.7464650325099
117.7599835833661 8.676811583837381
64.23426063793906 113.4689690452721
89.46385260917064 127.1194952612613
110.7441435287066 3.393770325755409
50.47152206888718 109.3444153333049
58.60041757726946 110.93268272955
3.805105460395453 79.7124594440097
7.13450672221539 82.35320534085575
6.281890107321449 80.97089164124591
72.74839008218234 117.8859857364142
62.84374149482753 111.0601115892764
102.8642893120672 137.3560532452594
4.66615453998278 81.12278306888363
86.0313118516071 127.9270136000598
81.14007787212178 121.1530724587862
122.0087003943881 9.382611559093821
138.3570069339138 77.05097839745312
35.21744900791322 102.9041609227911
42.30333741506192 107.0076420239467
107.8342948490133 2.291758647730308
49.78696280039267 106.5048132553439
19.00529470750399 92.63413230015041
92.47865037797118 131.2296804344893
84.20475963816943 125.1263675687481
71.92886096195781 112.2725190716554
27.15826247255207 96.05530711772744
99.8394738047986 131.5461839345862
105.948348684568 140.2585188972846
100.3125933246371 117.018805600218
45.33523493034346 119.614628580625
110.3616193235164 116.8529267710452
38.27539727425734 118.4295003384855
112.9193219174605 118.2141444883111
32.53279399919227 117.048388741397
124.8605302183596 118.0457093998023
114.6042026113899 118.1108848545497
134.9586030223928 120.1662583118697
78.16891348396979 117.1854090363889
90.36669501853225 116.2934663026049
56.25814156698109 120.7752058110554
79.72103437727719 116.8725859908871
11.70481331344269 114.300040429794
42.42198672609069 117.7786170405777
74.03748207220298 116.781817434263
39.83989116980133 117.9291391502868
138.8685324689284 107.2640690392244
121.662264325469 117.6560299577265
3.251481136817862 107.9189773433004
65.72667666998184 117.634457926325
28.4788219754504 118.5759278726365
25.18555133217322 118.3532436762725
124.7251135686279 119.7713063230174
104.8292084671054 118.3038257332519
26.82714123832669 118.5046054456008
50.7033508801627 121.480389228065
11.04264710498311 117.1187114178259
15.83396710334463 118.6823180189607
62.8642287932411 116.1726433557227
15.33086965249534 117.0261158478538
37.15386437877435 119.7145341243786
42.49746492722978 119.5547319072369
83.37941268366447 119.203620839368
47.88141022120146 122.8238850991274
139.2014722914611 124.7934898175794
0.5204131865799052 107.6639259852015
108.8161016478194 116.9311533599261
60.07338037016782 118.0898286389934
96.15883620797916 116.4691438814856
58.57157541770128 117.3749492759881
87.72184509164603 115.2977911251543
73.14622995642773 113.4115809159323
57.10918203272479 118.3213804316734
57.11551762496426 116.6402305275521
129.0166196352962 121.1499890306345
101.8484102759316 116.7396130747407
43.89210106556705 118.7557595531328
64.29522501214437 116.9090471255801
21.35967885870102 116.5227172706589
72.66782802352917 116.2283260210092
67.12623085732028 116.6330801491171
102.4846513680806 115.0628819465247
94.5719137742858 116.8644383820648
85.56224246860531 117.2646100286132
98.3539370638825 114.3966911310798
9.448452708051272 116.5651095963861
130.5296897481995 120.4873449881638
61.46367741438184 117.1378543959639
123.412269316976 118.6502836979071
46.71355048634274 120.3840441624417
22.85917445904161 116.4696328393639
84.51429552198127 115.9340355974713
82.3379860394553 117.8846920110934
71.32893069612381 113.7289486382704
140.6848704828011 124.115338794107
133.8622663203276 57.75837124950448
138.3503153740294 53.55711812807428
2.191876956964904 41.52641930185776
22.59524780980515 20.49336831681093
25.89126792750686 17.33078304507978
24.94461286809858 15.97036177716856
26.62870668347913 10.02183422475287
138.2019501622267 47.71359162765086
138.0325658720271 44.95089699983404
26.64205370786121 12.89197840480957
18.85759265140175 25.47040433955285
31.0163571605289 8.232120427354845
137.5355136492186 52.12863392179074
135.5244521987263 57.83461280864509
140.6357978949488 43.23397501545772
17.19048001375836 28.6003571279655
7.22952136829295 35.50609503422313
137.2386809547558 46.4488611223648
138.2922430893245 50.52520883368086
2.390500827594533 37.10892859347935
18.02744331601952 27.06923762694497
3.664507278526621 38.38783788803888
24.48075729307014 20.3684436401389
139.0154078899754 46.21508179820538
11.93166362860121 31.93645745495538
114.9999363487767 66.58082887956252
94.55725192836735 58.60016448463608
138.871699739606 60.90746713772321
86.23407079287531 55.80019881242613
96.23904806358314 58.93753061860856
78.11871101592354 58.7559451465654
131.9652849033952 66.66360706840399
84.68104498733001 55.7436499900435
14.56965476421281 63.52850485949362
101.9619825772245 61.71665613238948
100.5808949369423 58.3704567028478
58.15187961470095 57.73302515484682
38.36335131271669 59.35842886382789
118.7871477945436 63.32919697363721
104.1502138049307 63.79739294246554
65.90372389580628 58.33763197534933
106.1128612755003 66.06689211044764
110.7922550201429 67.97464041434195
34.44522490824965 57.8317709722846
68.65178630989762 57.68469092148249
26.92994962152162 59.39839395440654
86.99417657186338 54.2313305158331
5.45436627328085 56.19507593186392
67.53020911871209 58.83378005740802
51.58508208085975 55.85154190791395
43.95635177866973 58.64210206745602
62.06231087847935 55.77723811571236
32.76051467433087 57.87916692891556
100.0510880746766 56.74599239541452
52.34371662221623 57.12837908489095
102.6988190277197 60.36427921669805
18.68515714309641 62.19477690798035
20.44118002539778 59.63473217739355
29.38367510252566 57.91859480812931
79.90656756132964 58.8330280787353
54.97221668186069 56.60342192865843
62.60492203991528 57.39171585109194
38.82109537951268 60.92634200306782
73.09778321540368 57.51518491401981
123.1173752715423 63.2768607500316
2.102017433730118 59.34296573131734
112.1161731103235 66.93605380075171
74.2300842879485 56.37296483766773
13.66216097635339 64.96176418388708
117.8749130102781 66.21923737106373
50.04404988061781 55.70966010439482
17.74409593108921 66.65492925001219
16.11132259953466 66.56733612864306
0.4006346706890124 59.41704401770357
128.5533559732505 66.02721756709109
3.76078492297519 59.21030546763579
49.37417189350039 56.99533076181397
97.90613914861203 59.2936802291954
25.2755037037895 59.43481476445726
59.48010405541393 61.0101434615131
9.73417270916849 57.76868440469405
91.15527633955868 57.98630495501484
70.29072653268972 58.1739405220645
126.4317318827442 64.00924763418001
11.33482508670453 60.61254350234598
41.23698201658572 58.93906404895145
31.07234311587911 57.90251171131404
71.93778831375262 58.65242340466896
42.48464889051375 57.82069383991743
75.92293001581743 56.72696084866632
121.9055875543791 64.45654856235855
89.41867608255777 57.69492309081298
130.4126827101924 33.0247922900289
135.5991046037321 20.34346361855997
138.197019302264 16.69307468076905
105.6825365801675 99.08142520941348
124.5135394516137 42.74983207739398
95.22232141700755 124.5810993582357
116.1566818290358 55.69115352097612
114.7528688595155 64.85395779370513
89.85550887945293 2.347462445453194
122.1363143762019 48.83882656288719
125.1815882676452 41.15659912138539
115.7326997022276 62.02326188333994
112.4414777902394 70.38632298853514
127.5866549640182 39.33779965286246
98.26248711132587 119.0320371864888
131.7317986066287 24.67442056595231
116.4183438776109 57.40435431781165
110.0467935580287 86.30577569856884
89.42154917810633 0.7826115999522602
103.2230114852977 110.7875302873999
97.73252545436942 120.6642048079093
105.8779590538445 106.2571554106723
109.8177149475761 74.23692860599115
134.1350882929657 31.1839193817074
93.85648076516084 127.8694212888016
112.2997072342345 68.65275872784184
100.9144126035501 115.3661745041156
132.7410478850917 28.71676318418668
116.0248519385001 63.78304322945718
106.9403109841846 98.18027023408649
111.3689508580506 80.14246290168833
91.04397859088816 5.441145258071433
110.4124370044842 91.53040927319243
102.3608640866819 112.1968757533819
103.519605632961 107.7714772146767
104.0946245530943 103.1792517370179
98.76195965923252 117.3840696076949
131.3294373289295 34.53276478422606
111.3873149515922 81.87442066675344
138.7086554507815 13.66133070436646
132.5853143128767 30.26526658511187
139.7506483171951 9.66969905498846
135.3895268868218 21.91103183091777
88.59041990384578 6.963619337691936
129.6769464818645 34.6726380126454
132.6242748398372 31.75058548295283
111.1060529542581 71.45130282747697
91.729047439811 132.8767875689451
101.5963832313366 113.7210389381465
120.2136837055997 52.49135443893096
123.8330793389808 44.30145872588522
91.30797626383277 135.8779766639526
88.93062765874539 3.825184158983931
40.96678031791369 123.6253124854854
92.32572482151296 56.70152700143036
81.32341686484509 93.85582948648387
122.6128931876929 33.91498311448473
88.22812356604797 72.94373200029948
55.5594629468352 114.028210019658
104.1912150264107 50.24848816625691
91.99711155600791 64.000839634448
42.03410506836963 124.8442377071775
98.99832997163996 53.55050527815911
113.5767909684688 42.95042521859238
110.9470087856923 44.11242160479399
26.34353752201538 139.6242488659389
118.3432144295846 39.11805593999819
92.82363434118729 69.95439779183967
22.08241763011548 6.083046196679167
29.02300207132381 136.1769031163695
108.4533434329964 45.37034874907078
65.15936164043927 103.9981721285367
40.05798641079055 127.7555157136069
104.7372183198287 47.41609634166201
33.1752360522014 130.1470223014875
33.26930547181382 127.2930911281253
55.58792649374182 112.3754510156602
23.64475905687512 0.2415970385132458
27.52585301986356 135.3342589173676
63.34017977339275 106.6121658585408
138.1385479838709 25.25977100107406
37.46557613438841 128.9539477834194
45.23382489965538 121.3145207122704
100.1567085086025 52.31837362233036
48.26431176138808 117.8033871633267
91.35922630283308 62.42816384618969
88.74913679286935 80.79360510091517
22.79443099999055 4.621596230233952
75.43749832970563 97.08628041940783
66.82144124855226 104.4093591528476
77.96257832743416 96.33146517063433
64.87238327624161 107.0079533023225
76.55818992520609 95.87297089447554
29.11513029664406 137.8870066782991
135.5678939808495 31.85400773373718
49.81123063523966 117.1639908117184
107.4917081167735 46.70125353502274
87.70423690172241 82.17785420070385
105.3301239999147 49.05482574403646
43.84386933731302 122.1746508748154
58.64687185091838 109.4467491066813
73.4793696737101 101.0489823138566
24.84196806624791 138.7256999854317
61.04517788646143 108.4224925433198
88.87044462344691 71.31604134871357
95.09019845086638 55.72894796078108
23.83502175167314 5.942117567320375
79.48980375427784 94.02008470497852
124.8302151565103 31.72658381404009
92.86359037264212 58.28348644268183
135.7648207571288 30.36646294280887
136.1771715378487 27.38070383596945
54.05199735819332 113.0421612481694
119.2800633589196 37.67564183013585
46.82137453302325 118.5918568283947
133.84857196739 32.88016563261377
92.40104196969358 61.13015651149723
69.62644333711644 103.4996287098801
83.45161389147573 91.72751964315678
42.43200984340393 123.0698349831091
117.4429543082616 40.54972195498064
100.8094562661943 49.52489397049075
23.5002192364976 3.342935537236083
94.54119832957596 7.921074720104466
111.6960084089039 113.8188836060961
134.6425596758905 71.27527370961599
98.55504245360665 140.9787807204861
133.8680657753952 72.86499422965242
98.84697680552894 139.322042856512
115.6705797411993 106.3172219328745
111.97661270343 116.7774401088115
123.4908128710491 91.13118082942165
99.55917655610175 136.0744171635089
109.6405814780942 118.4353811069269
103.1553502169044 125.659056402843
99.71970875887079 128.6574060188769
121.9636730283513 95.36775079988253
102.2922964577877 127.1542370226808
129.4422193577759 84.38822792623218
120.5397933283846 96.45574973916634
121.0609999319951 98.06951881330752
100.5793489432881 127.2149724635776
131.5893836727546 78.47857763408341
130.719487266346 76.84493510177064
105.7400722407115 124.1984034871279
119.0646221666096 100.620759151167
130.4228878797013 82.98906749004701
131.3845435613436 81.61042704893812
99.31146016980522 137.6572621053327
114.1371730337889 112.2776828803955
128.266429333188 88.92900828562615
99.10373299115264 133.0782404326245
98.29858332529689 1.612461823762701
36.44700382402004 115.3959819082451
16.49293709473628 87.23312274491037
29.2824538139363 102.959515711524
46.19751135325372 131.0857990520581
53.92708351855691 6.487290663553851
38.39717842847215 120.315214792871
17.41329324669235 93.28569875390218
136.6350427603373 50.77734462262473
16.44536238526459 85.62498984871205
51.84586502025935 137.5107369391295
24.69435459076771 97.06671266259427
27.24782317434395 100.8436378028972
46.58831158810335 132.6564862332602
12.97023640188627 78.25847629866963
49.93281249466462 133.3575739849559
30.21160600837533 106.2552686279381
31.78718468930123 106.6757316320538
35.49761078964809 113.8250626982301
33.2335742714657 111.7849236711584
48.23713427550054 132.9548047217802
14.62795204954447 81.38534424332256
136.7339632658345 53.65788418499454
136.4477060416758 56.49224927986551
12.11427755961041 76.67987705069494
52.27522644359433 1.012675789828002
14.62978657038632 78.4922013680728
43.29511976090592 128.0133434253611
1.987063738064351 62.25212771630821
34.22458466396073 110.4559380300052
1.869160056207621 65.18303298225429
43.93843555221662 129.4658507345047
9.469440353552461 75.18885549240244
15.19796074607091 84.80596635664465
139.6754317905847 62.36259267777739
50.51051524453622 134.9179110267741
135.8852787942882 52.29243432350456
11.18783967982198 75.20833107160193
53.0859868311156 3.779703785805269
5.935311562027716 69.41974859913003
27.71208600842792 102.5202784792928
13.76085866762499 76.88159670111027
1.088018479291738 63.75179603198751
52.13398380966908 135.6328446202822
20.40108612270813 95.49909840693455
41.01122743062612 122.0985291858178
26.77252886191853 99.14648584980699
50.64151833864867 1.556090931073567
135.9210542851967 18.72180776355108
109.1890489525696 14.03397712123284
124.4717665160368 16.45552193982205
107.3973546209253 14.19847869961039
128.4227179186979 18.33323433877101
104.3391946629474 10.71109989132322
116.5968218111378 16.0227341240137
113.7442436051781 14.97033218036023
120.5887183902342 18.33057814940877
118.2934088491651 15.80662001946435
122.8596943583839 16.68664160056147
131.7896919732941 17.1978747452128
130.1103004296597 17.76910640299002
133.0310036491716 18.25267094459656
120.007488801435 15.59085418878042
3.184499709035572 18.49512785187974
140.0745324997698 23.0076630005468
7.576341289373224 7.566327524377422
5.195714306829553 15.83256093549788
7.205113965912779 13.17638565927804
9.956452236050721 11.95952299174467
140.1686944622086 19.74478856693789
113.6345756346076 116.6990399845041
101.0772380413275 2.315801270779605
101.0090410254922 137.1917798364599
117.5904255222922 112.1393128035277
115.0482117819576 113.7140722916566
131.7792461781856 95.38882343940655
103.9330059600285 135.9248993460469
112.1682878127822 119.7409932120391
106.4480213562847 125.7365909462463
104.0274674670208 130.0540779000775
121.7397327342225 107.9816827425945
105.6195758371276 127.1832747389053
132.1734289113281 91.92830980110966
132.8728417815754 98.18832028265103
129.5215835778729 103.0740984725967
102.4422468371648 132.8740812716868
108.8194852024097 124.5184931490691
125.001592328887 105.0720713201314
131.0162446341153 102.391098003549
100.1227780616231 140.4989743125206
119.4268227068771 111.9913981245668
132.7181482969933 99.96792165112979
103.2291363114568 131.4642405761996
101.3639341302293 0.6060034679922295
89.98039641267813 50.14145513354776
78.77025965237905 66.1376012298628
121.8164049323782 26.8337991273916
85.84896464055565 57.31170723248607
43.57670802519658 102.1432576920791
117.1771725386689 31.47262092982909
71.48233368150201 76.81908965502447
41.11412464060463 105.800497291853
91.12761420492299 48.96473770553948
15.54858481513084 136.1657705550562
105.2685633925822 38.18241473358733
12.92472709970271 137.276419013939
125.8471465448586 22.18592537364804
48.44813205002981 100.8019259810422
112.1810105961747 35.46265069572698
68.39378676769654 87.96030581603597
10.25686137469922 138.5432989224377
17.26877362413051 130.8863002986121
110.1921904691665 38.15962813597582
68.16033826237131 86.30325241835199
30.90497173332144 120.060074562881
20.2514995018178 131.0518735852115
80.65616509744424 63.20425469647179
15.71248503323428 133.1641277318943
29.25970009494791 120.0582968515317
60.47194760661883 94.12151485205783
15.76086539411101 131.546742938381
24.57816951331233 130.1666156890648
58.02520976658919 97.69465531025587
123.7762126891831 24.50363618874021
34.81181633326842 115.2800061045958
37.15663303857738 113.9630829741864
104.617256789475 39.77847799213644
56.68135053970703 98.63585693669363
73.35319676002693 69.75813966362954
72.80742808639559 72.70628866993245
8.647429819236107 0.3252065825590748
67.51941754851899 92.34793561930675
77.0758426381349 66.02461675549962
69.46587136229569 85.25249143131551
62.01223963269128 94.81334201654566
75.41799355482952 65.74543870938392
124.5352594410427 21.09045489745743
37.94049020827059 112.586706654545
103.0050003200142 39.92584936728378
81.35377793850898 64.73913490681821
120.4032954651126 27.4716149255401
99.17123471048613 44.97365147105492
52.25167466345869 98.39934458766928
53.98777742584524 98.87078499952412
57.79054663153237 96.04645440233935
21.73810854171812 130.1638791898853
49.99372336293526 100.3598474020339
72.627073658398 66.47794303523557
92.31023420950694 47.62602078356912
11.08822817907586 136.9721112742593
70.12922115302288 80.89821114242761
118.3406343278196 30.11212644865217
87.92912957859829 52.81335946405562
130.9699272827116 20.46120908208782
134.2933787992091 19.29868120002446
43.12604111839892 103.7399142968524
100.1531661712238 43.57998573830155
49.52747874111585 102.0314955984128
125.5022871866289 23.84662563971048
17.24634555261012 132.5411547910995
83.28476714570959 58.75975336609877
63.33300735896039 93.79503328809609
80.42432231773343 66.20716880096009
28.26552687449734 124.4559729933454
113.2413980952277 34.10014675694936
79.72859739815068 64.68311451849743
2.627550283684812 4.33575914130976
124.2217562556118 140.6272919412945
127.2589937972602 137.5288788366588
125.9383526882971 134.8211314312371
122.526272528216 7.874797713600061
125.8662783595196 138.3836152533599
129.5323312535641 114.4288383741178
136.0541420270195 95.03977654200033
126.0218495213225 125.8074355238738
126.2026245106522 129.0904028959684
124.6988994634387 4.129215802531884
123.6643076996657 1.365944031490884
126.2228007329318 119.1106175126441
135.8816712741389 96.81238624350347
136.7659690813684 100.9846521194048
136.225668560564 105.1134547982625
133.2705769496852 106.2945281953049
126.3557811657343 117.4114622049717
127.7314269254873 118.4532511527403
129.8965322617818 111.0304841418666
134.7414806841134 105.6642243036106
124.8618847249226 129.9043232562023
125.2606972576042 131.6304342253658
124.2505758003836 138.9755115291664
70.41907860557762 14.89961939827948
100.4179282802114 72.23423930011423
97.46213935401011 62.14381405652891
85.96816268989181 37.07340865476999
89.37640385538973 48.45967333649963
121.5235696542976 134.5054451462346
68.49869162612144 17.15137385014605
129.0826659079225 4.369266013241318
101.9799687898493 72.72108974565361
83.64818280858657 34.83427582529019
59.41567820379317 9.367715155546104
98.04108845582098 63.75405352570215
126.8665047269101 0.1571569943359752
58.91265880596853 5.008363013223323
68.32494412074746 18.72301071383117
64.50596580322031 13.98441365045221
92.87106235595418 53.78197687714905
120.9255705397712 131.2066810729038
112.6422735969083 115.2644859615334
71.87620182497007 26.56630985442254
79.83827550427725 31.40438725766681
85.89291836927926 40.21778377389846
71.09300717506365 22.35150043520976
99.50418691507726 68.75602382712542
96.85534747024433 60.54221496013189
74.88596795865858 27.02229350860901
105.592051008856 84.05929167029267
118.8573722502146 126.5408108958274
118.5144298133847 123.6334463830043
87.3441813650703 41.14010970624147
63.21621437941116 12.85156487596287
80.97905703035362 34.10944596663582
108.2908877314907 104.7588407941442
71.27715730005026 20.76336345878257
128.3853088239256 0.01465687820719226
107.137060707965 79.70834232704568
127.8185861746784 3.173853645441345
129.7131001206826 1.159723687230539
87.47535790442411 39.5234152182564
106.6490993016861 96.36064892333199
106.1503322026847 91.09128556293508
106.0003884648852 89.32943638139314
95.78009578280857 61.77809530082219
128.7359930814606 6.0105320506751
70.84783538976663 23.94807063618274
109.1102265813908 106.2838480447765
107.4687848611924 103.2561496501881
59.05949879119682 10.96946466302234
103.9351340647227 74.87987920397337
89.58835009937195 46.58534426914337
118.2673468038032 120.7873445320547
89.92411664334014 43.37048853237124
97.48158000635947 66.63959505018131
60.68413618145809 10.54341203595585
112.4624668581207 112.3155716744784
93.43390204144474 55.4034518359104
122.4579848790233 131.8332243324207
121.2067940396516 132.8662859190107
128.751594074061 139.6525570432075
121.5220971991459 6.778558081806572
125.9263695419311 136.6266425636336
138.4136475626322 112.2148245740262
128.9394710829521 124.472740512933
127.5919816391142 128.4880241597585
116.563898112493 11.68310170598491
122.895238328388 6.11052420989873
122.2740013619409 2.642168653668175
131.9063965070582 123.1531177443187
118.9241267587279 7.416312978171633
130.4200122098777 123.813546565448
136.9099189541614 112.8522132730697
126.3008865991588 130.7036765480952
127.2872200179327 135.7000985048562
80.03105133269389 49.94958559872853
80.15160000635704 119.8515004087523
78.78585342306617 69.09041148211665
82.29943342752605 44.54937633775742
76.03353306594948 35.6682488809825
79.76792264161521 4.312142295554478
66.79193565710098 17.76804011258173
78.03518323014032 112.6266451975795
79.55059390795527 42.29172399653731
67.79644969113708 12.92097303080765
77.68320513417068 73.57620328265632
68.16237983867924 20.31704805735823
75.86904824111116 62.86481409639678
80.54961898123204 122.7804444306716
72.8211286422041 29.18899428604175
76.65919338869318 32.43146107151075
81.85177147199866 47.8144116879744
65.01513449271407 18.45036100025157
81.18380092726734 0.1506195034658756
78.25947127527139 132.7450505903179
79.50890764655796 67.64465455001692
69.81077113117465 28.72486008196779
79.61463692429415 78.29220056620935
79.42088520447271 7.116287826983061
76.84421808093983 102.1301426826321
76.87747603206158 61.63888143062537
78.71295245842877 97.60659094465126
77.66370045100108 35.15841034176643
79.11765262443346 131.1760134448742
73.73620210424383 31.85839121146976
76.48127830055198 103.9518758057458
80.71228712988015 128.0729668915496
78.3199918600599 61.59994187442913
78.95930412431356 36.2663794458316
78.75661933780738 5.636852318705741
79.16866578758477 100.2669645646711
76.38468945605251 112.9308744392259
79.91097163187339 132.6218481564084
77.97366906135309 70.56710555454076
65.86973717550364 25.63787023389696
79.7166768957965 135.6613329262885
79.90723702432715 124.4742125923712
79.33898470713036 95.74884210035898
79.34663260857016 53.09996992106014
80.48183885985567 54.36877058677018
79.01765239363068 134.2076517570143
80.7106507750443 45.05087762687506
76.42712511768721 58.45552075479962
76.4845298250048 108.4880443791897
75.29243569309045 59.57839746800335
79.13699331760378 113.9234766722807
76.45684596988318 64.45736439910466
81.54738624526786 138.2996330627607
116.069844208738 25.92748561086241
128.3298300723868 52.28060423668248
109.8455783499009 12.53333316283235
133.9702273751679 77.21335669955413
125.2426474055737 48.52037613698248
124.7867601176084 30.21669421310017
123.5033920285918 41.48743481205793
130.4954779779861 57.90990435342172
122.5423335322334 40.22876019443849
112.0256951935302 15.20018351986705
114.8490531497197 21.93397882415079
112.6033930474859 18.0153486911463
129.619507191986 56.49869778092518
115.5662716847498 19.00716013961482
113.1619907229979 16.48919648172184
133.1738910572305 71.39253885620255
129.6785925122637 59.48924809204738
123.1405974604858 29.42088106224529
130.6749032997893 63.59498626927545
135.4691971801392 72.80797927001052
134.5986905953343 74.35933034270023
123.3019909086294 31.05809864187058
115.1155159329096 24.63875642837829
128.5863497247427 55.13447632826907
108.7308647001143 11.35523560852696
123.1083896794892 35.5136128814081
133.8018266857299 80.32481180205684
125.542998327618 44.0329767675018
91.52716402353217 99.18715360567604
86.82257005606579 66.54177102596169
76.12940752824267 44.84837847788891
68.42430027023539 35.06532961327403
96.12172008021756 138.4931128103445
54.18701668265189 12.36529534558106
88.84400610939053 98.27163299198605
71.75086709822116 43.1350610857127
50.13864510281102 9.141165880888169
88.39753419178516 66.63517016626935
53.52939791328898 13.8621496715253
56.27522200614069 25.40613057514737
63.28486497017499 29.23259859776794
87.63432049239267 57.3636078915704
92.98239009722853 121.9590359028708
67.05898038304845 33.99776342639056
69.25066374218547 39.3551019418428
78.88372912868134 47.14319745554143
55.71841737619885 20.9895332881533
93.06049013573343 98.79444011629219
56.84827524726689 16.87804139342224
87.75516091809453 65.05114221363323
61.54926128948727 29.67711827256544
89.01378259405618 79.2076786015904
53.14380162851302 9.642532108747737
96.55370164430558 136.7773945560644
93.76662072766797 101.7197655634011
84.60054650162601 52.80953367014084
88.85312271701392 107.3557703852066
55.52728374795996 23.82908760904623
66.77266356161465 35.59264504205883
90.91536947275546 114.617843167708
75.89536863520433 46.43755561469096
89.41271368997444 96.74479284900789
49.76298736144003 10.69880007440726
94.54249679921342 126.2145492793128
89.01225756065217 90.67820916511835
69.00574009543242 40.96704857769421
55.04510153797922 16.7813885472282
51.4257411999484 10.27647113674929
88.49200543380046 94.0720612001259
92.61285756613472 100.4642751757783
87.36288068214142 71.29980744758474
60.1727332821569 28.53325473454592
92.45123969253579 118.9564074859768
89.90950734150866 108.6578334384271
89.95015994964125 104.070298190151
52.51422888147259 15.13042054815826
54.4639658437296 10.77532947950055
81.0340759580525 52.78672712133145
82.7328305838647 52.50392677971126
77.50834386740908 45.99065268124819
86.66917286510696 58.82043463033571
94.94789268318767 132.3596347576103
74.74629341234503 43.73626793962831
89.35779444479645 110.3188572425481
87.37764831556281 60.40861081975707
95.50234377489942 135.3954026805536
99.82698940728281 1.127387407757307
68.86191510428969 2.26343894597857
32.75693348503793 85.65424795309563
36.69252567307075 92.35863302086541
42.4215833752265 100.97327149212
73.74675062417487 8.190388938353587
65.53830390544927 138.1409316872762
44.7436958476276 103.3282444364484
32.97291659777505 87.36630156647118
4.964205159423425 42.7791521839952
26.91780096431885 73.80927413605883
59.29045366786794 133.2570016775695
23.67738001454189 74.02566565368295
39.20965937029464 97.20165456706017
60.2008800300226 126.5987733483004
140.3746153698058 40.50233748302518
55.71811888110664 115.8449828354817
35.17465924128935 92.82887933449283
62.36811783878583 134.1327841425871
38.36699220004695 95.68300705097514
32.35902202789688 82.22730976917771
58.90547816213029 131.6325479919748
53.18421766165328 110.0805528619014
30.26071341025419 76.50435641016873
6.882831851128443 45.57429290136405
11.50209265741052 57.82586683770301
16.89553973592444 68.13224145614956
3.964847501132986 41.38024324743423
60.13967180456384 123.3038089349683
56.95396806080239 125.2791766734444
19.63663508714256 72.62183752814127
65.92745818776362 1.586978171691598
67.22953752823085 2.748935833265797
57.36923969981687 119.8743944627984
8.784488522400073 50.21464121619118
57.04511402310203 114.9230756131111
14.7693458252045 60.59701762837071
51.61259097759678 110.5459957606542
15.26280587089235 67.99571746276682
33.20967251572242 89.06093356212001
0.6839126198503661 37.47614824737802
60.11416706128944 124.9633705885369
33.82937590357869 82.9125795557358
2.756916899448259 35.30494106098592
17.75578041709831 69.61707871898959
70.12175405560286 4.981491616286275
64.98900788519504 135.4512330313227
1.87114540823989 38.70151049455328
10.37251906299416 50.57768293479934
39.46840314446304 100.1479669587471
49.97122193547223 110.9696907159346
13.06512090703641 60.62039378276234
49.33587026313729 108.1455923713702
20.48029111066684 74.12591651745618
8.118819156502814 48.65186220881314
57.32617812454904 123.46322292216
37.53998504009085 94.05016015349148
65.10656283962493 139.8238154951306
102.1717976367089 58.70394882106176
100.6773137700897 53.89613059161145
66.43965048072867 5.862509889460311
110.7435070174999 39.78182358151659
97.18050220618193 77.55686091960467
114.9410175072186 34.23724658803985
103.3131804758138 66.68617027680278
107.5083392920902 43.859899391596
103.1275499886766 46.97362078208167
77.54485974960178 123.7275021560579
69.73418147902203 10.77489580580566
121.1394226569609 22.56500244408483
71.43580113318531 135.8249437049103
96.27256218301892 80.39163468755778
102.5190613430298 63.31259591225362
127.086908648093 12.6669673947938
97.8373722132516 80.94692766635231
87.76348616553528 101.4810226391474
85.63226720152151 103.4441281791285
69.88653612964008 138.6632153239894
65.56724645607453 3.181240828984022
91.30352512297659 94.60626245153506
122.3410646242418 18.20512708601921
76.77567062007245 125.483432721842
106.8218778749539 45.16287850229717
93.86719424717863 97.03492796030125
116.9452255597044 27.22470991605686
103.6387653694599 48.63861339589903
74.05817584925694 134.3877497389666
93.98554171393795 95.27876511547821
84.56139223384646 106.7381324133035
75.82675732158766 131.4735152236617
94.70978260265612 79.83112439161197
98.38603506470056 76.36832141209808
67.14567204827887 8.577913202815228
77.37412635634516 128.3754335934926
89.91703433406198 99.54337684247339
116.5687485100363 29.98621408459736
99.2586371071454 73.46369871788968
118.0487044637586 25.89718670714953
129.1426434324793 10.51729279645333
131.1449417948046 8.368475646762034
74.13177559630813 131.6200031468412
109.2260818528485 41.05836340080619
120.1007105548041 19.87444828162484
102.1433008651309 67.92739553715485
83.47119427559966 110.0242866081265
80.76370900261338 113.6123224954163
78.64132337686756 115.538771944971
112.8161332354383 36.99011450512176
104.7317225933121 51.83377199895796
71.37652472116623 139.9445164337306
41.06761425030364 84.55748408334757
43.88584681123681 84.34323417049043
106.9634800420891 61.7427863998223
103.7396287398685 58.99575300632782
56.38183787783881 82.55515034453865
112.0397094088055 57.25922229159072
14.83390661200663 86.50117000606691
68.80123988076605 77.88335175397685
4.101483606155667 92.91505865912687
21.93006393743718 88.0026720487681
57.87569804532635 83.25930304925818
13.90326281343348 88.19177100996417
65.11628381131399 84.99565173273479
37.68353387627808 79.84883747182676
52.07930442752718 82.07669983760665
45.18639741160315 83.40813851690444
30.0104100632921 85.96894705400268
3.842775548650599 91.44114674309644
101.1576335120966 60.02858374447396
53.57455049221838 82.81316533539987
98.54184360287483 60.91931925902291
73.42205605498053 74.32297104791159
5.423117396457938 91.62082311703537
56.55870717309041 84.25639284073219
76.06286966628555 73.35793043428259
67.42931988145642 81.29604410473837
62.17321484838119 83.60964913769466
137.9759016785796 90.98509644239881
74.43217140568211 73.06248725138751
110.805542453881 58.37762006933988
82.76564104177893 67.84943101765158
114.863694421863 56.79082825602712
49.07757976379141 80.58477803266027
42.5793529013832 85.27273900786763
0.4581339507101399 96.22032375786877
26.16449509466612 88.92082111993176
8.67409621207498 90.94357739500754
35.10865984636899 81.88574832274031
76.42914555367264 70.47070193151004
96.38182166018387 63.37469399287467
68.61763872367048 80.47865447358774
94.84956404522504 67.4845584763135
46.27616072143268 80.77816715987771
129.3746006382772 53.62447919979434
23.30844124876107 87.23964478209159
46.68042812467817 84.16317731334425
19.17695103180459 87.62071336439094
95.31507974630721 64.61671478065387
59.53924808211328 85.65775492689295
80.35282747109943 69.21485733811095
119.25063524952 56.90165117607276
55.06744780199202 83.54005934634334
41.75686281508437 78.57155379522179
82.72220200675662 41.29119290599844
5.497289058142928 127.9047567040762
92.94349766867435 30.79225337348382
7.004601947439502 127.2361004104848
70.13583616027591 43.67253773802895
94.92105996313687 26.93051043703207
38.44064082747547 86.56887048361688
3.988170510994502 128.610325803869
10.51830774149871 121.2120094629649
105.0373658587063 15.74145059008393
67.90888665616147 49.87770859562934
16.37548214092089 109.6925503263396
23.88011829125263 104.4849285381863
29.29910746249147 98.3574395876125
25.46376563001763 104.9365077682918
63.87137827432928 47.55024044941805
8.522547913836725 126.5743335542351
9.848325120257522 118.2355776806154
33.44589590257449 90.71577496605728
46.69966138242722 73.08269043721455
97.10693580438445 25.48855295659943
32.10562045076616 91.71059177645398
22.29432003445546 104.0224754579226
54.08819383710395 62.48667148828041
41.96843555013907 80.2591825768521
98.6512799993924 21.58793845678787
50.25468585224285 66.91613753960759
45.61981667982905 75.70712399809348
86.98419597266791 36.07387512911055
55.30443735059763 59.80375245025698
60.45346854030226 50.94911662693389
88.13261491333267 35.08094725737262
80.92741908431142 43.42312521088892
21.54897382565551 106.8122856449854
97.50441763763689 22.78367879377712
67.27898653754205 48.38063575795534
85.97614308548285 38.6477614997346
91.72662187155049 31.89298857723146
52.91300529722351 65.05231734789061
42.37956077760764 83.60906001786864
36.34154385745308 90.55595203833927
15.17999614614635 110.8356691059419
37.17431714148853 87.6511215074451
53.94466289240906 60.82125953893465
87.6228022911598 33.47857458515935
2.402043906478241 130.9547540601522
58.75093301101926 54.86656573282929
100.2605020660128 21.42207903210526
71.28225791751667 46.33605666652715
26.6002523456403 103.7359565682883
112.1905865876726 11.11219933430889
31.3850550800685 96.01904302045808
72.64255142396379 47.35347655858993
43.04363169917257 77.60667080901747
17.17107260897584 106.9363612893272
61.00112095302879 52.54797549373873
49.30979478317819 71.22123438540821
73.13377374334782 44.21544923167197
10.15090809363542 124.2717037977885
106.7586504282691 15.57405382212523
30.801362214837 92.73915103417642
6.791236629223572 6.089603743287745
4.896009013801673 8.793106156852968
2.167913089425835 9.975351704699067
34.22452366141087 26.05181521765442
32.9093955990549 13.9988591416604
41.05401002219151 111.9928615621848
32.08735785189651 15.48707662976534
46.85673111876647 85.86442129095114
33.68857670370891 9.678841167785539
45.16093837876758 4.826465903005041
33.29024245769482 23.24109034930378
36.96563885557924 56.2630629951321
44.12362668725048 134.8509690168398
35.50100272549168 27.27779284786521
47.18785125139627 90.95031850023568
44.89461116798723 132.2176775837304
44.10082066557317 3.627905894789271
40.04442165565695 76.15279413659387
40.91546857291212 34.15486518891209
45.37985364789809 85.09850440402354
31.77754252207029 17.94537533161817
42.45076860928319 121.3121904940816
45.49563531472926 9.04583750906435
40.25829402059932 77.85460630886196
39.07469836613743 38.70349348777716
38.51158397524885 62.47669066575248
42.53807852291437 33.93698441726914
37.2654698313743 66.7693656145476
38.37042643640462 40.18943154102622
37.41703164605008 60.84404122976608
44.98088422369941 128.0596530516304
31.99860648060105 22.1086418162985
42.61292078041278 116.128212215306
32.75218202952809 8.212945761177318
37.51899610467747 48.82589603485096
45.65324975725918 129.5122667064833
45.67104925382995 88.52748300780671
38.7824944285173 31.52662371024789
47.2579033449441 92.55028247196822
44.54786757869354 136.5270916923736
41.22832867891042 99.82195657960621
36.08163117650151 54.82090846717615
37.26287016478803 45.96195444450206
37.97563481474614 37.40115474910202
30.72374254813755 20.98499743078679
38.69440621821805 27.30413078101749
36.44101332981054 29.00017901484099
45.75394995144288 90.26365064241172
41.90988951459114 102.5541250190008
39.23235663085364 48.69009765789443
39.22542257739192 34.37435456841096
37.66862031474232 51.71729342955867
38.45990690074456 50.20427503078969
41.09070857416428 120.3701410759965
45.55020518119111 86.80078767729661
44.45114986580458 1.82020811514225
16.6333760870397 23.52659629757567
106.5048419621516 58.33135012506153
81.3389745996314 40.16875915812304
7.256211494270392 20.30426470722378
112.9315378335501 62.46282595595049
6.793007706142527 23.20691949161815
111.3801722346195 61.82893819878989
29.87356797001604 24.01999260183231
57.97999372251672 32.41363252291227
62.36154531703597 33.97819354011909
35.85063294729185 25.50878509610897
97.9178036821101 50.39293255306771
65.12613851394926 36.120359558917
73.07084597028987 35.08630908104443
26.76671768035877 23.18370471269822
85.71693161202928 41.81513582272324
13.48506009141594 23.43780740411039
20.64414617252191 22.84282395867716
27.20954962213945 21.64269765310864
101.1853838829811 55.48245191810146
54.96854537936674 32.10058748899532
111.10455435536 60.10922912116802
50.51091715126604 30.88301652585398
48.0404169283377 25.76810313009902
86.37171434894488 47.82847300768115
15.07937567526783 23.46863820545905
60.9817325427715 32.89840465945234
71.42806091078853 35.61116315553989
130.0915434820126 75.30678634791612
75.7361797443576 37.28783529993288
120.6843108909575 65.65793109472665
31.23785014976438 25.2220895264766
109.8316841287008 61.21784512174524
52.1488005089814 30.21991196295067
74.40472875114534 36.18057710816083
117.5673071284406 64.45390501167404
53.79294297245418 29.55017534106437
42.85991637086739 29.18220708795887
125.1625478243191 69.6256403005
92.81169841471642 49.26894492100035
56.60488148831952 31.42895162419628
133.5953915498045 75.70003334528555
132.874043173871 74.21668222727814
19.35541642652858 21.78415518193824
28.52015915563058 22.82216759787081
38.93075430103111 25.73891785647973
22.10658283617763 22.05369618059103
87.67784713749765 48.69393475707934
126.2751146899204 72.85683275802904
85.27041915180564 45.10787159938995
44.52344690563793 28.54558214680448
41.58058163682738 28.02654112151977
71.73696414183883 34.00498091308491
121.067808461169 67.33467980658979
98.46229466811894 51.9669687666734
3.753343986941451 20.09218566237734
58.05744135986087 2.252523509077814
122.775951911164 133.4433130212351
60.5682760851787 4.537053159269766
52.66274875938637 5.411067544679346
121.8715808132566 136.1569847954933
65.16004097770046 4.756172216256295
80.78062107410651 2.985322061623721
75.41712453193578 5.426865964893032
140.2468413745881 135.6579146167486
87.76299984495671 0.6347333670958656
128.6543271101429 138.1576179865986
0.5011128523146386 138.1514792341843
110.9265642807161 138.1790199175579
56.40156033495361 2.744321440058534
63.0766223893352 6.818516994023673
68.75130760437156 8.06877271576032
130.1184018510939 133.9981572180291
113.527689566143 131.4754440880336
137.3539841732507 135.4827464323731
133.0240699701601 137.6352518975211
106.6783703581941 138.7258129230543
79.09421569127011 2.795586707204908
85.45277178570349 139.9966609870745
103.3687706553261 139.1227915026923
67.63951255792102 6.946991270327879
50.54594796643141 7.549115986779234
111.9960845233331 136.9860016821055
131.5753784891372 136.6397507737248
84.47986998557238 0.3693608868849321
109.3879735493989 137.6978983124868
100.4020040906418 138.8568790330685
83.4685203720791 1.769152203888371
112.715036906931 134.292558947159
12.36649558163099 135.9406290620916
12.77398133181676 140.0784894644588
139.679418304117 114.858179239461
11.17219224441041 133.5108304750974
8.290102904211343 131.5409958396072
5.421529630145882 129.5733468232306
12.68940095457612 1.980938367987658
17.99164040656195 0.4735411387147915
14.50367867579137 137.3619998151102
140.8472175945763 119.1473079809629
15.13642255570787 0.6217132082530391
139.5600968775106 116.509848143677
18.58060977955714 3.429798553952704
42.59031646559401 9.65492839643616
112.8818323587765 41.43933503628895
82.52232235696439 25.7978344261757
46.76937103486554 10.16028241635025
108.5002445539285 38.11123450172416
55.74920798616391 11.97697507746663
71.57973444481308 17.59041593311538
67.13445395179765 16.15427064590574
118.2097874922193 42.18614314259688
72.91260706500404 20.21033034506508
84.73976266470443 27.97905900516901
96.0725886036243 32.12489886517316
77.36829145612259 23.28811640304018
103.7076490121508 38.28345994847513
59.51709270702198 15.44625177876439
84.28280240293635 26.41827333743943
52.58865502629695 12.58852786970911
88.46083646035962 30.73041506766464
60.60423818871746 16.79403309872102
94.45638727488009 31.49018976795774
70.14955911381551 16.54927970833211
47.92566453696689 11.45944716902971
101.6971145422665 34.70469308944755
100.0390619879961 34.61389405334364
89.71384625000131 29.62879353730726
61.15212242187999 15.08239653784118
49.39337942585012 12.11857342270261
86.42354255129754 28.54786956484252
76.13585713031796 18.95514700725502
55.29174367405319 13.70829490393889
50.05694913590409 13.47553029997791
102.5176894669134 35.92481837369451
130.3037706002071 47.6221095144213
112.3500558618491 39.93609279478755
44.05695569210165 9.60921135024895
62.46203283936809 16.00684950533793
114.3807929671251 44.49508352842003
120.3816100581289 44.85272202499208
11.88687931010177 0.4537119144630667
0.1490227038057233 114.1902021281477
12.71702795703168 132.8458185470673
5.678988396157139 124.5302660279282
9.804902716233652 130.8786838934383
6.926392764484245 128.897023463183
139.9235071564389 111.5788955162433
7.814592640284756 1.832357213825298
15.28397219558239 6.458674875358396
11.09539271551582 139.9891416895495
4.137049859567301 117.1189595063027
14.31058787268002 2.066902366255621
6.450020247202815 122.9478747238629
14.38800065091676 5.01742512763974
31.14280692905286 14.06367790726589
41.82413996241615 11.16288311734819
27.58600096964783 17.14030315236639
2.50576873595685 30.80395485615355
6.2970398996588 28.66596265269409
30.19426790298553 15.41769936665369
15.90809659615233 24.87863043977837
33.76966205358856 12.54964946756752
18.91036968320402 20.13903875435607
21.66358052063175 19.21442830301438
38.26392977716179 11.12515282046234
5.940417748612235 30.06405423086624
133.8782777106341 2.765359030382576
125.5791762198095 6.893907053722797
116.1056037741171 8.516163346264161
135.4998315911288 2.18498599603693
1.171491286670914 1.392561003227414
139.5433345715956 2.390008808647873
114.4559628693272 7.687670949583532
121.4332215958213 5.244672841027479
129.4058407910366 2.752963720063206
0.1812172039900935 2.625328846168824
124.0417192250412 7.349756582774051
110.5074351067892 10.95210497862528
119.812136308826 4.818406047626272
132.5985234990295 1.697863975857354
117.16914473451 35.94308696485634
104.8665591215846 67.1853879433386
111.4769210745916 48.50630093507668
61.37681998312709 1.324377704674535
110.8109386020686 47.04532867568339
70.55834249392421 126.4654691848238
62.25110319656167 139.1670643059018
126.9036716679762 24.86828696691584
66.50048576393438 132.8251762499315
95.62576129162814 77.0330365382963
103.7423942048296 62.10189025180107
0.001490984911341123 5.454746204309109
94.0594543039812 76.50188701582525
82.41837865379986 104.1308679604343
85.09339996182355 100.4629078452131
70.55625994169606 129.6448453174019
92.53618858906613 95.84298009136296
127.2069318930666 23.23795907549565
73.14642665821121 122.849087641988
110.6112016177416 50.24348233681471
90.52647433586449 97.93474097790147
124.9233701677545 27.09654307799437
106.4410651116883 52.23696634856047
67.72574855550401 130.0619265171064
92.17527292074296 97.48667301209179
79.16050723109191 109.4023377693648
71.79838806008694 123.8486322995059
94.39148775000503 78.16517821705391
99.9113944717747 76.86320214625967
66.60093165788508 134.7039574312774
88.28929821266547 99.86159353531797
117.7338654551964 32.99070081863916
100.8031431633524 73.94049713550577
127.9719488714357 19.9766585455687
130.5724146739537 16.12031432502986
139.0909534966798 8.073041658475324
133.9361248881412 15.02761474737869
72.3062619050182 128.7224950008039
116.7331738155876 38.93864819478195
126.6318828848432 26.49553712905188
103.664713237175 68.39116738749094
79.72445844148336 107.7662497388375
81.33500431927749 107.4174556563864
74.17516324943396 114.9964753560759
115.6989046173249 40.22818799016628
109.8693270677205 48.57487343667346
61.79857597095564 140.7671618920117
87.05249420774803 19.11423181843572
57.21152428936043 91.07559137669479
27.51129399928512 133.5987492547024
68.75424612682809 53.26506244203642
31.65921987922755 124.4407913618466
56.72981112526839 85.96227958169879
28.96658291059017 132.6949537429528
29.05573419082929 125.9011518280955
66.49962003897613 55.55097077428772
25.61849597799435 5.733259130710273
27.45761454936851 131.9053788134681
82.76436390931015 33.47816676530518
55.99058874675613 93.7508933770562
69.26585127587869 54.90847639587917
83.44640600418656 23.38337821976855
35.09593444585872 124.4241458305239
39.04120540181987 116.7224299753041
53.00370672040869 92.36485243554839
55.81026870760427 77.49673686802863
83.48659693738578 28.98485310387249
60.62755933956068 70.28247279627715
24.85320093356332 10.19664711373192
56.89511085182198 87.67046212566754
94.01711872590496 9.540764588833872
60.65912412476533 64.19271958741977
62.20894606153096 64.69754101194223
79.30578523693377 34.63330452662958
77.95679812536649 42.77423070574572
24.66925526961323 137.0626181718104
39.88985722442075 115.3502174816016
93.61388666350915 11.10387280256476
69.47001108103269 50.42670240246388
80.56067542093821 35.74614184660894
83.88726870750232 24.86923774968465
51.64165676432007 93.33635619023269
50.25787470447523 94.20228910381853
53.070978663228 94.0993707354249
27.87714913731449 1.204852878737767
49.05307674943241 99.10521382466443
65.34129875317635 61.15349486107831
84.80736667371868 22.51448207668094
24.79225546634711 7.284389584700355
64.8002530880844 64.03032438893686
85.59664207795512 16.43408919533109
73.85355928344673 50.23871427117895
61.18211418211099 65.88838716768461
44.29403591553192 104.9483333833776
72.90520644939191 45.7957466018641
47.4031727398898 99.61606639522215
65.37637773418768 56.70019630401678
56.19872518045872 80.86058541415743
73.3672098275827 42.62133330675844
38.30720439668129 121.8742474623161
56.00854149798583 79.17420505003854
26.47716757518093 2.154514573632922
56.80770930223915 1.118243357807797
103.8502638371341 32.10588364578377
59.78813917590747 7.758462446940167
73.31074648423662 15.47778714136727
66.46849103474602 11.85567915994999
121.7721084925245 41.79156455738597
76.24900262191666 17.30853305992482
89.48076280041882 21.89048105486658
99.81524974089892 30.08703997158447
91.61380365537646 24.09878344915249
105.2486632142064 35.20666575117342
56.86376133668288 7.104660075748138
91.93969001960087 25.71251773443005
91.1723195587992 22.46217206190586
65.170255828951 10.73225895459838
97.29152823808381 28.23634674777789
71.97107567179674 14.31691934859302
101.4560545204906 30.34231465790462
102.1574939099171 31.91260709572035
77.79480540950252 16.54361138172336
58.52134090055786 6.618191563274746
83.80388830369748 18.61432259325006
79.26196521254161 17.45213455293261
62.67873027812052 8.442808790850085
104.5854313203102 33.60832273288455
129.9658796550114 44.78596889210816
117.7071755141436 37.52279520258369
135.2151915969077 43.97272866029276
60.17339515518997 6.147071808023439
113.8649442907269 35.61262350481059
127.9112261289322 42.20444213983328
12.9935847615438 17.68700100415715
39.19214185329029 12.54128465457079
26.68569792494288 15.77394236796279
16.7493703905569 17.97038630136942
29.31074788687462 14.09132076995472
55.20276564594537 7.589455666241246
9.413067044427802 17.54651420000233
51.82224483679445 8.644142227303982
34.69527495468758 13.96278888722591
53.5259638016311 8.078728002105615
14.84003203288294 17.78202661710664
57.25662042099241 5.491301352311551
20.58137304423142 17.8164251995064
36.501979124789 13.92257299197866
45.11552316741849 10.7786778240363
140.2405259493229 21.41427864034869
110.0744137347903 62.90871071836393
11.56201588316725 91.56324188382374
69.93356154856947 88.55093379020764
6.308273650407147 96.82460860117524
21.96239617977109 91.33767992932658
51.27871181030535 88.1573846688445
14.71711493815851 91.0776631608536
63.82384843940805 86.0149321692755
36.77330031741591 84.25094810973462
54.08446504564991 87.93867491430588
44.07860610392051 86.02363447204259
30.38142578988604 89.40104468447798
7.504040512704445 95.74727577474572
102.9357209755274 64.98967144179773
55.71304363686826 90.37627111786971
132.1980525623606 57.76733373562201
77.33166870484072 76.54811892822923
3.182276207358043 95.63191848685676
60.26352574986633 92.44414361355489
75.40686846833735 79.27484568915145
69.70470866382519 86.89327847631536
66.85529506740022 87.34014764509784
76.02217829446904 80.96946423864173
140.2971417045186 97.3583822509308
108.9978406118461 65.62489570026362
85.8130585016451 71.17369828722676
114.1946549515508 61.37251500068795
52.89672185714999 90.63081960169399
42.77313229670878 86.93321464589918
139.9845001229195 95.69817396999612
31.68946817051992 88.3836198000498
8.384008524021533 92.72579017005822
35.30010702624666 83.58848918302914
82.50433148179509 73.98860515668191
96.95404523237151 64.99019287349118
72.02952884213281 82.97222046794784
93.82949824911815 68.72832087769676
48.46343215582113 88.3350030858103
128.8276725597172 58.0477100336907
24.89734511939784 91.45871908420055
49.79994125559794 87.39652080061282
19.15276766960292 89.33827237860851
95.88961866110182 66.23549254345158
59.71094355778796 87.36473158706747
78.63561747534072 72.15029171761078
119.9943156475502 62.17490855108508
51.42363811451878 89.86766476431445
23.98480587391245 11.73204393679754
15.96093908310671 16.51914610545791
29.30581099648379 11.25969424069135
12.48446385355297 20.48163815414355
34.56577544664547 8.284111981828596
14.09720246072952 16.37332522135157
16.95988579066996 15.16053785690802
36.42703463963949 8.336690225239181
138.5636026882704 22.24000917373163
20.24131107081792 3.171362355325865
8.242819783136833 138.3238554533794
6.78091728781629 132.2135700842663
3.914043116555039 130.2648780654661
18.29893067734107 140.0118530258875
19.13430412094797 1.8174622448444
6.64026471192219 135.5266586001199
17.11077276801228 138.9085162161336
21.19393730478112 4.549435655147186
135.6204511020869 0.375106745642892
137.1778340171219 140.7381563675207
0.4570299567627455 139.7430778080543
132.2831222440313 3.353767734983051
138.5646575501398 139.9005791847619
131.5329119323769 6.692790432160974
133.5181470779578 4.460380508187715
0.3921342105220345 110.9402387121087
18.75341820778383 131.8235589194582
137.5402125385785 106.1005908648864
26.03654934321969 132.7469560044414
36.41486518812999 140.1223233533548
43.44215176399804 5.195457467509278
28.92731521566206 134.469249771278
14.42000125210846 125.5858606550342
11.54651897445068 125.2756590689707
39.10930013553536 138.143940512776
46.82087968123173 4.292732734329365
140.1432450282147 108.2996966114918
30.5252339192381 137.0035611276223
39.79551767070555 2.23783758322365
20.23058857229994 132.7289812706772
39.32836919857899 139.8096739569382
8.338620564633828 117.7733409948844
15.7931902074087 128.2556696707395
14.31983387926444 128.930884525369
40.69129658090175 3.872723196326803
109.1702696506059 46.95637382357877
121.8344357398291 128.407504167907
119.3062178239735 115.0440390631874
102.6427446321613 13.11575227129359
106.3789554142196 21.21154521807256
107.2404075280579 22.60934162905821
105.9663313012956 36.69452440217479
112.3532711871509 58.99690970591689
106.2576988314725 17.04237616668546
114.2645904866618 85.12595518649212
121.4530967017931 124.9492253350215
121.7571814468891 126.7645592128002
107.489406144027 18.37489419844214
115.7115638716078 85.89882917393658
125.3089343103905 0.7503456281393937
114.0647046980393 74.61926672597659
126.6045383166955 1.882073221908921
110.3168642447051 64.5842752202082
126.2640256766366 3.594370935689328
103.1320518686377 30.56490084534963
111.7078427448263 55.52271022695219
114.1490726003405 100.3603805764565
114.2194288434314 79.8863607989461
115.9302108784819 97.43830110878201
125.2152291144466 8.568461500997884
116.2636445507441 94.49353256117827
117.250015509526 88.37012573996824
104.2734240581764 26.43254633652867
116.1246576911497 92.781259679209
103.6225211702552 34.9264105851689
121.6786451890512 120.7576983019804
109.2901046074083 39.49577565348018
114.1825973793919 78.15254177207264
116.5530867109114 110.8063166573246
102.9505981299394 11.4741450100622
112.1912301088162 49.78449812851838
123.6969806860759 130.8699296207468
124.0450199525039 132.5156917755159
36.59876654213036 22.08887324548999
3.275231353906986 45.72504884038509
29.57032358110325 25.55752452045805
40.07524761053354 19.48676270246166
24.86432899729639 25.81207584761314
57.76763088860847 9.815770613514038
133.8193009785219 54.68588801938111
133.2680063522623 51.45189421398298
50.72561178749028 15.01083335300411
6.759060904969308 42.71077021242679
17.3722095490899 31.38391240602359
31.59395356526117 23.66631619870247
40.93730948197764 18.26816830649387
58.13867368647181 8.222572053683646
8.406204160771502 39.74057202821012
47.0016973757962 17.30856929824106
0.6541698863150985 47.35542935745522
134.9274396207392 51.07040084077839
9.193371503838023 38.17253797100829
19.91603854414086 29.65073870763616
39.08894075168019 18.22852066311354
44.45785362412241 15.58881119460295
26.47739334164319 24.77390039792998
44.08411856667136 22.59501163641697
42.70014697239542 21.40189987229405
140.789258962219 46.01947528322202
14.80685544431012 33.07250570473578
59.31001113723889 3.397035522645078
58.1983093858893 22.57466491714119
8.216446664307256 99.13376358695359
22.89972540944665 75.58602666026184
5.11426201841716 104.0919358306223
13.12151136886385 91.45504015203551
77.55469968052243 13.16863683613241
0.0197655938836687 115.8382994573177
5.832203634643641 107.5582143851732
42.70675812569946 48.43652283743665
66.71523217264878 19.30727503697431
30.84608905803385 70.62184371360544
10.23024453778154 95.30891376855921
56.34319913862601 33.08412078410644
18.01375716597389 81.51933841242628
53.95981635842289 27.96468826428251
35.20258541478152 59.29384954236063
33.88210081630491 65.41355706732949
45.03135306591095 44.02253614202359
54.65504746928749 25.19328269559472
32.85513483452923 66.69155851829571
69.95908500615087 18.14983051847231
8.592532696536232 100.8256655711612
53.06845733008505 34.46455668149908
46.75705145485741 43.90179656107197
76.1910458088402 13.94389359300829
51.69802718993913 33.49068256455813
29.57688368915965 71.53925226017225
16.5019331990442 83.77545309577481
9.391601522741427 98.04505887419474
24.46473099698631 75.474045502983
40.27249875773022 52.99815977911571
78.64306652353753 10.52034690986539
58.24794700034542 30.73133138517985
46.62428796910409 41.01876424515408
75.94778416836505 12.23669852466067
51.14678738729273 36.82992539308346
1.085880275802621 126.7166444642918
17.87802038699835 83.07977446692541
43.52341042189681 46.96860450846982
41.88595302834434 49.93281133035777
20.52242813772258 77.14856504524442
41.06419557270014 51.44667245825429
37.71383595390977 54.59842640484928
59.91741350257111 22.62078091867415
138.1687917701132 115.5189559575822
7.427271185984107 101.918555980844
69.00318880367607 63.85885709159032
63.12235790176472 126.3996963900119
62.74697656551739 48.67124959796519
64.18612549505707 42.54771928769183
63.1486032223101 128.1029797009543
72.04545936792458 54.30351025336349
62.86957213532116 21.50147573411981
60.4967758571073 131.9259560375726
67.28791791782683 74.44705259031691
61.9522766226625 28.12977319316194
70.28100327125759 68.95163253788287
70.37532847559959 91.90740237039638
69.64916347363013 107.9333459297847
67.91739649361651 84.65054368728661
61.37623770220283 40.44004357328885
66.8223439920569 111.7458883648728
65.82047838081796 121.0614717915613
63.50708136818032 45.83486369672971
61.60600366836202 38.81757319047312
64.4250306627054 122.0465346468713
65.76104459936583 101.1916814005115
61.63154623543461 125.6769447233338
65.69505246601099 115.9285073545895
68.52556022534557 62.16859447800925
65.48708719601346 27.22444579051011
59.35136185393107 138.3993652553024
68.47101883337999 73.19993602731209
65.31809245878119 45.19075555518017
69.15053269247373 59.32684112055809
63.01708241345698 123.0290829275347
64.03248148442036 44.17212083957288
68.13965863196697 56.04591575411858
67.00637121920352 100.0211671979286
59.20493944045666 21.16956441575468
65.76437523156284 119.3506184119365
69.87219064324314 67.25002434763084
60.55008394596718 139.641940236878
4.311424078683421 4.478719887967972
4.137901954681954 7.317696150669383
26.92650773361042 115.6737312036387
14.80318513629478 103.123463451021
42.05525187070719 132.6847468577232
27.70334992220655 117.1106330196914
47.51693351943182 135.9224677050632
24.36261426697301 112.1938404369025
21.65132823642897 112.9548030107767
34.1872324541166 125.8657455558331
2.704909456112302 90.34835301496412
45.7959942411454 135.3132120871945
1.545885882975478 88.97988567930287
5.965872601278474 95.12283358314517
52.67609833631895 140.3906450246243
1.239066768625914 90.61453386533155
42.40961797216201 129.639910435609
15.18802323689679 104.7774559225219
42.51567132286443 134.3917768061609
0.3315900478952206 87.71703810182785
135.3500686924378 83.37582375771429
10.9474208672311 98.65227873867032
48.81847907980598 137.234944000096
140.4985595445366 85.9070382432481
53.5035983301532 2.138571752438283
15.9775795967289 108.0616734166179
50.18419775532546 138.1717229912407
19.59762265859199 110.6842649525847
32.55740253228402 122.9828343773306
12.50595433776158 99.24090356901996
51.06090345480265 140.9256725866763
25.7081483246283 100.4123145866165
21.70337791375167 133.6005322228117
26.15493118496878 102.0786233290911
21.76446242534772 137.0860818492517
20.19401480188147 127.8359318142278
25.56927376862189 110.98339133977
32.48452206526275 30.87050953413943
22.38585123195815 110.0964418127942
33.03877588501295 16.96779001047566
32.05395730989842 46.41007406769319
24.30856372230279 106.1184358155642
21.851648223548 84.77289062841564
32.59206922276358 38.04449232265108
27.79971954472244 60.83989463514447
33.68780653303002 39.29979641440935
20.69696361552695 1.546263505985824
28.46797103252608 56.48517252934271
30.44005676193534 35.48900126892922
21.23386395075138 72.60574577654891
20.98550511467812 140.8627393578747
35.33406611794663 21.07845559353823
23.56072578530321 108.9240583573236
38.30636804865703 13.93587232419944
29.12942904604214 49.62735925917257
25.2251541028389 68.12318500646849
32.88944252026932 33.72942440885885
21.88916596913296 86.36349155252913
21.56192979577082 126.8218164639599
22.07843125566142 74.0950422875074
30.31439855492713 46.58795639498452
22.17660828025587 1.103626892285046
29.24582351415544 55.04715039474925
32.20848347954167 35.25807462258918
32.44255490452701 20.54057927378626
35.86478362133647 30.46567164298026
34.82700588088398 28.95885159905612
23.45144833442967 102.8532021448101
20.52235268479481 86.94618040023275
30.97107069564996 55.02897761390134
33.81921600595187 15.40564926693815
22.84815522656118 72.56986562074306
28.41427966941819 48.36779061362813
33.38458780714965 43.48760601218248
20.82393911719304 122.2988178513491
25.2430050774348 98.74021538779432
19.52545820989209 4.773604440549102
23.01943167572813 101.2276785804489
63.49308790914962 82.56802244998761
3.96483282502487 105.152288555979
32.50333213702353 99.34296253312665
52.60399987569584 87.1979321626541
38.48970046258059 98.77988937819286
36.8893786238071 98.73492842383762
18.7294057825629 101.4023496141904
98.54218418259103 47.65238788062966
55.40847184233373 86.95465881248542
64.92914037619558 83.27401366387242
67.23419665387857 68.00186340004818
139.0314562886435 105.7043080119819
55.24186955280402 85.24541613065311
74.36562648407241 62.38055506121025
65.64154542396017 73.74985480852025
62.00732590832674 81.90790964219755
72.37993002946834 60.266555678429
0.0124658558517765 34.64901097079464
13.23897807612427 102.5773968235793
108.1639407534559 48.2742212533451
77.47650753394728 63.13241911384817
101.9795044600373 48.26691359235733
51.12345586925737 86.4472819905174
48.58201190578701 90.021130472454
45.79191939448906 92.02647708923872
12.05500968929268 103.6909251042605
42.46422992667519 96.76589637951139
71.69288205050064 63.13877443331237
92.29061493625997 52.15597537984546
67.90115242672725 65.06180059188611
128.92931569288 36.1900310469818
88.61433559563491 54.41241466494412
40.13863071605911 98.61839766709851
132.3556876816668 35.89998382159875
33.55079223656967 98.18118308015754
50.07556738579564 90.79139920379919
134.6974926151421 34.49057233883598
24.15997321806089 100.0393734764966
85.7300111246544 60.3039317661404
59.3674748596433 83.95314415404479
79.90238221924339 61.67068350191965
113.531398302178 45.86469918639049
64.82580147545566 81.50982771728901
125.1538197009715 114.6876600056163
131.9773993341566 93.65984886573258
123.0856261656448 124.0671008994226
123.0299408718011 125.7276538683403
117.0725653387304 10.09687970500628
115.52481102738 10.35154062396376
120.250445714627 0.5253958857553329
123.6218462664741 115.3342976318596
133.4708369183572 92.96171584439584
135.3324549648569 100.2914935034872
136.2875237765039 103.5245128097519
121.1472386366934 3.73664494490855
131.7934352932076 106.9435592182373
127.0888816375514 110.6181975374792
123.3421798530473 117.0511710835474
125.5806427301553 111.2545853302874
134.89979666741 103.9350333432069
119.3911274176227 130.6372524033032
119.9687314973615 133.9313602877657
34.07151440361668 128.7286435938657
48.8991685034148 130.1362025378354
17.20181064374473 134.199685930379
27.52822403973876 130.1759692518833
3.492689685217186 138.3666581623023
61.71552754445253 127.3659601570928
38.78185608127772 132.1403508186415
58.22404200332409 130.2526358758618
85.44974570096937 121.8789427382226
47.79256826860441 131.3900947381664
5.155847622293724 136.2306713588354
109.2511479156109 115.3851049591798
51.06950244643367 132.1283634631909
95.06737900005163 119.8681931469184
52.67859573854398 132.4095816263924
86.03282377456233 120.2434372786149
70.40559529511323 124.8285093069231
36.53332773874585 130.3029863309214
76.10370854543781 124.0358831836844
123.8734914956662 113.5956655744115
101.4722225776592 118.2824719975002
44.61662909632451 130.7620623505476
67.57246340104244 126.7820248896645
23.17837146474919 134.4644815022843
58.83410028467335 127.4868299286377
73.52594886304844 126.0355433984506
103.2481325794608 116.4167070524606
9.458038523163548 137.3075319106188
90.85577021202315 119.2998274606319
80.98035337258281 125.4886745123436
99.88254727484571 118.6600422494024
128.1960213902389 113.3868768935521
69.0018951197798 125.805402544175
132.5492191202547 113.1205601811833
47.27016101780315 129.7852588217747
18.7290080218593 133.491353915482
87.06321574514244 121.5898990550664
82.19817164415052 122.4179978506889
135.4081377636808 113.4992207217437
37.96731353840751 140.8321932836988
27.94473579728876 108.6776459573941
29.08220464046688 107.4760825041109
36.56597178828034 0.7785323814966965
27.49408517804095 107.0298215626636
14.01316294923323 83.94269811164551
4.851298315917324 48.54624881713023
5.225592117215488 53.13931389593577
14.77964920753452 75.76223668803509
136.7034649681077 41.01926887206275
12.12634781255909 79.61027243197108
36.13538475754402 133.2336765800055
5.94480451295203 54.67154909263559
28.86777775876732 112.0169025522811
9.341983513744045 66.36503064228356
1.192854869018271 35.85774684631372
12.90666850107936 75.23133037331377
13.48640450920184 82.56491940204654
37.37390669976204 6.978043297956017
7.787258670905711 63.49162460694306
3.856763788946389 36.43646301889396
14.24547311122443 74.43517752220352
138.8239012480197 43.46349044192511
7.898731836648381 60.57400814928644
25.02932059563985 103.2967984210743
15.51341842763184 77.17561486133924
6.321419271966883 57.60550278164439
24.59623625162294 101.6601438877159
4.12014328686452 47.11006697403042
29.9620790456065 124.4460933197833
21.0218331631842 99.09040143713239
38.24004276256127 2.835798267551437
65.79340086918839 42.01067017387788
59.84552772474925 101.8141230495142
67.62801231425482 54.40605577832105
72.73893676046971 21.78962828930043
49.97219968403004 128.8719520699395
48.52007369994227 138.8065477350945
62.99646176797877 77.49512037971212
73.1976600286587 27.59043531162001
63.42794865281815 69.79786993990938
62.91846837182639 90.42295311138021
65.71765238534671 67.47951448932366
63.639340992656 84.30006681354018
66.01568712610852 40.40561409274176
74.51670759065185 28.61739492305506
51.04111306038099 127.5869151776614
54.17550771066576 118.3748434366822
65.68631328410532 47.97451886389942
64.62747728569674 39.32841583450578
76.29711700120997 15.65368938722512
58.49170912254904 106.8363132260484
59.36605236766605 96.7648712983698
47.24616668178317 137.7105557988022
56.76268528298277 107.2301102133668
67.43206339620673 63.35661595125487
72.50694038826026 23.37655648544763
66.35032737687899 64.55061483683359
75.67889900077954 10.56022098905781
68.2157017021709 47.31184208878713
66.9371423031274 61.66415804196559
57.03783237151575 113.2851234106126
66.90901331101811 44.82084304407043
49.43023286667054 131.7522761062128
67.01681784402102 57.18883933324674
61.8006103160041 93.12380568392925
72.07329065393994 32.39986351889609
50.47497632601499 125.9572318329621
63.3350040604789 80.87175619757249
43.03517992887399 2.549579650049954
11.31946125667837 130.2340673486651
8.434447419149331 128.2331675953586
23.49128343836619 139.5252364210847
2.715676791301671 119.4522804707635
20.22656063690602 134.4149579144972
5.108515120043025 122.9481647577396
24.64347932699163 4.48057626828807
17.30796187688001 124.3279949652956
11.47465568881699 118.7575962515413
35.09373560595284 1.513776846325333
1.643119615414752 101.2207115857568
30.59819320242229 138.7111948931085
40.93150451522802 9.683432252508258
138.3712827747814 101.2471361636211
23.17929224030554 129.1936023255183
39.12477178488289 4.051609215580234
10.58723210338535 115.4338155616217
18.66137127169296 126.8785353518637
17.36864204241702 125.8921004379987
1.997488014225485 102.9410352936435
38.13472056748008 1.376806092434329
44.79286383761741 68.95764206863693
25.15787893899721 109.3745660545722
89.89997953065421 23.5527960564757
34.5605936297387 96.9771093252931
28.62970894417962 105.8254622965595
53.36158704379318 56.05138028649824
38.76668918120041 77.14732039917905
86.03178527605445 26.94076361052601
48.43642313679588 62.77338569566452
3.702754985058061 135.2010291482106
42.37159718471406 72.50538097315773
90.6204271454089 20.82231678626746
54.399589376056 54.96393459216165
59.29898078638656 47.82404047414953
75.03180027292069 32.94764556693861
73.3893538137462 33.47449306243175
27.20757230459122 111.4133900781534
94.61406924463165 17.58409458260459
60.9901097343002 43.788689295655
67.39507810537377 41.50861365488589
85.63339375667836 25.39052302920448
49.52520808347413 58.5487295357971
39.36812294844576 82.21289082772212
34.47545623818583 88.04800793734435
22.08636442498526 114.7506987986841
35.49673408393367 85.29518616373487
50.96597848683901 59.25708320736909
86.91498931062495 24.15345876739309
5.278165713923193 132.896789162888
55.87139641342672 51.17457502167579
91.65011848849258 18.31113814480012
62.57974079032779 43.01029051675932
31.34378593553888 105.0251210101974
32.9072356215404 96.61775151267908
59.9639134774274 45.230493072039
42.59754636788313 74.20770270794355
23.71108626653698 115.0958092066754
54.76698499272074 52.28544123717104
47.12195730160581 63.70149342865126
72.77379591691225 36.69747791721365
14.37760709396257 127.2574059597102
104.3548005789082 12.70825892631549
36.12426155229937 97.10780619100848
46.91446208615056 74.76973129839394
29.53514056549943 19.77494123130224
31.04928372592028 16.69892103569852
61.79854419731536 130.7877496155458
54.47184027706172 93.0831925635763
47.3537894782792 78.14593527274816
41.56478408927715 37.03147292084698
44.47086332921383 65.58445073986385
37.48913469481705 34.59877405200733
48.64896879526414 77.20622921024496
61.42987481305668 115.4438389173512
41.19885107686014 41.38262748424377
63.90140109811139 108.3141143352264
46.94889586097806 52.61874062866314
64.28774514206999 2.023369822716305
59.98661890304978 114.7446790125938
29.14258678774284 27.13303290211663
61.56442947389233 122.3092817316167
43.26693567328668 44.1380563850121
50.37600646742995 79.63948105398769
60.00228965500223 113.092734549019
35.25985123547877 31.98333808887302
56.1761752935419 95.38112598920914
61.59176825798264 124.0086582933876
64.19072104198125 109.9842169852775
46.01378489618524 54.06475787257622
40.47380538118045 42.8690462041552
68.32308320384243 9.730194407524106
60.99945092529271 138.0946535351392
42.63279481153813 38.35744584017209
28.16016112552337 24.34275434648894
28.562017488696 28.68190186973829
27.95760818958589 25.88678497087295
47.57049822685518 79.83570221911026
62.89955004851779 117.884578296006
41.74980014771555 47.07457023760528
42.22906787256368 42.77429114389724
36.36646980513941 33.30088117143958
46.18675396193996 51.13555303884561
46.96904287799644 61.98626049564285
61.51049386710103 118.8527675351501
52.26527943626927 83.77921891954367
64.68720145496292 0.4091821042667027
103.4835894130504 24.95518814536909
34.20193907954718 99.7307185248434
30.66379043921996 107.9120128564602
114.8905824257727 16.23384975277789
54.93015523743538 70.85067611085601
44.55112903912362 78.34476413724066
109.7184275793492 16.84583572019273
55.98452149973348 68.25832585280541
47.13391679531981 76.45746492106444
89.0049702075123 40.36004877991561
58.2178747868281 64.91185418377738
63.72498571265461 56.22908520377246
108.6880132939634 19.77633622914962
74.02594930156226 48.56722059020322
123.6580261077047 9.034383140550531
23.96944315723493 110.5605167973214
100.6695616262069 28.7583486933122
74.34354462968777 52.02132491841252
88.86387669411623 38.60106139633567
95.42016249928233 34.82307010039268
48.43011386232195 75.52093124237693
44.24756137439612 87.71790306171671
41.64132822452994 89.44867230920806
18.75842077895557 113.3646066363604
39.9685657173656 93.01378520471944
60.08697010616901 62.57233472617919
90.0930519342252 37.48040477431195
2.328113339946582 132.5997609635306
60.4104298719636 59.74145428323055
105.2630821087454 25.17372681821623
75.44165780069916 49.5385857787637
36.3103025755136 101.6034556507748
121.5887376820275 11.01925288699888
35.93451158694248 100.0533814084447
82.08853397842358 46.18627465058681
44.76865145274265 80.03436363325174
119.9062929281066 11.32382801787229
20.00725676793135 112.2781081420878
64.85632436765046 55.06967146200745
52.55107284273345 74.39045121199429
77.0549609281415 49.18402186587076
11.4605497780862 126.9416516553648
109.2058120422074 18.32166683354762
39.65111892445459 91.54678218729032
1.60540981230901 28.09778946889604
13.66611204769509 19.09347537612443
15.49002058354823 19.18451044701791
15.1509519692296 15.06289759273153
3.416781382765295 27.48454509050222
4.451319185174145 14.34845617388243
6.631246791519577 8.920203472926447
5.662994441792612 10.25809522440273
15.31314236821945 9.328101771681446
27.82884052026408 20.07421435567738
113.2124215506937 21.9894749912335
54.72876891231549 22.36706224674415
94.65430246661712 23.63400946120042
51.19785741151969 22.07806583410311
90.28277391182819 25.18695419850505
16.18954685507278 27.39266111001164
56.48929851243265 22.46358772394516
100.7743861387405 25.93667146923967
69.46192718538632 22.92051279051626
128.3342140332701 25.86660920140572
35.82280158460149 17.95697437357364
98.19424779053944 24.24426311018681
49.52488733120748 21.70494858823793
133.1874641358982 25.61127514701349
81.89834235663541 22.61964484779594
53.75504101219498 23.77673811704911
45.81532405252965 21.74553275393675
85.27456329913485 23.88136771745109
74.17901983982863 22.79929792788639
19.28252735605137 23.70550807888516
37.34883783725697 18.50604665005307
41.59201119226267 20.0592445323073
104.4689478150411 23.72555200635953
23.74827030835385 21.65206630316871
124.1576025946989 22.81582139527888
131.4734775765184 26.26624157635982
136.4085406504606 25.87959996219289
34.78055980002297 16.71068824299859
125.1989039648367 25.47952989289998
38.24505177890568 16.87806343634647
4.581266511850045 28.81710846466116
60.99120481337678 21.23324723205286
109.8133922457406 21.2042718817436
36.3501752117277 112.411096140601
31.52258113107173 75.47342158995878
31.16252616148988 41.02586600094556
32.76062764157098 60.8509520278313
31.58227127321101 43.69842944296488
31.93194772837895 59.35893186883872
27.59720397821185 34.43535423157315
31.1067244942551 66.54040268330027
38.18070691403177 130.5291714775643
25.68941503737984 27.54573816190575
35.33382758221885 109.1303339815411
29.88130233193395 48.07507704469253
32.617246935878 72.79642812361757
29.73353647117493 37.00290702819603
30.19878660252133 87.69145003812064
35.51191066101218 6.961318081469059
32.5560745508233 83.93913328945139
31.48213010979127 47.90183092554818
32.69373327293248 54.98950604446868
24.37727785408832 30.53944013167774
23.63652689930698 24.68884993025772
26.52020932446533 33.15268764884815
22.04058599835328 23.68938626195182
36.82323395228505 103.3102871224149
35.24456211553154 98.50455377648359
29.99020389533257 50.90974626277228
31.79119727692573 53.60002598533607
31.69898466157388 50.77643318139557
29.74543499469117 43.97742156141945
36.78134527721406 121.4084311806814
33.92199297752116 95.51272261015805
36.62190131670769 2.511095933727342
77.42874554321023 2.616103638186645
48.80935034647641 125.7201943279055
139.718414075046 88.688455443945
5.585261113625257 93.45228221650838
83.11278553219994 4.647230582871101
54.90644931521421 129.6940893866042
56.55183985431551 129.951193201165
0.9242326432978232 92.0813767723391
73.86085929943467 137.2789970445219
70.75148726511011 134.5454236377747
49.39718195022122 127.268599895596
31.59726950336538 111.2394182869862
43.86868473434152 120.4498358095607
80.12978471142566 1.463245302003479
139.4472328044421 90.29101387588541
7.213258719561871 94.06028654221566
57.12367412815186 131.481274163389
135.6325242030416 86.96245874196175
74.37916043360175 138.8311414692055
67.94081115746711 133.3365281835967
20.70910897535082 103.5451029292891
47.06583542926514 125.3928985677383
19.12793857119127 103.0478395109003
83.76200776317246 6.16381495232436
46.60506471034876 123.8670344397499
15.24901577419158 98.70031405526861
74.72597612504072 140.3849495404197
84.47297829359933 7.524677836653807
100.8265223394509 62.92126142434888
113.8471227225694 19.18753373826145
95.96129555222259 78.71103458567067
76.94386511963521 8.340222984893044
87.24028707239455 103.1130618994915
87.78578902872748 106.0557710192245
114.3507839461249 17.72203049494038
80.78653823087106 131.0671568683841
94.0230566230756 93.57535604617973
81.67529303192175 126.8141861191661
103.6496996168476 44.08328178705079
94.50575266805491 98.55884861158749
106.5683938141913 30.89370168958572
99.73260699199218 46.4602764238638
76.85045123405069 1.044197545931858
95.37636881486014 96.08899673866325
88.32588154636358 104.4147823181755
81.58424315305695 132.5174179154631
96.54612080003369 82.07112344207174
94.66845221367728 72.08763165286203
78.12083699305522 135.8618087730902
83.83130295644987 122.1484856425605
89.38243647509854 101.1601532606672
112.285466744219 25.75793688249995
98.87659157370051 71.75885487496113
105.5725963001505 32.24654982960651
114.872104571595 11.83578440009223
77.4024715658322 134.354730944796
104.6565481797176 42.77045821754719
100.6096650243675 67.48155602343621
83.45490785910269 114.6099369093996
83.22557217229632 123.7461744729855
85.06249492572302 114.2925860173743
111.338667947045 27.06251136144576
99.62952879219577 50.74685410112126
78.76063633728215 137.3998452481551
53.38572327411662 81.11512022965353
55.2185934732922 30.43143934938666
54.51107646786724 67.49051093588254
53.18786588225458 79.42432402110489
52.64356753678229 54.60388771146069
55.8191439315186 47.04792505062612
47.69905578402763 126.9382266031669
48.53285383706665 116.1004134269646
54.70606358778569 33.76304066239907
51.98169830259783 41.04057129884148
55.92102406953409 15.47530418778912
57.17440302049091 101.7549047723547
56.44702859736304 96.98257834434627
46.08277722031263 136.8402551515991
56.27707746392171 104.6087442538019
52.34152182779539 58.56756738761349
53.57143688354371 31.16942528904079
55.23309912263819 49.63789914426209
57.41274798324241 11.38836286621186
55.53879689255228 38.01058748179853
52.98184523664207 77.74081173685346
54.70262678556053 109.5375449409092
55.31948905082003 45.537339932465
48.32048761460891 128.5205875256407
51.97186788588598 53.07210524041778
51.46479039682446 77.00845905721208
49.8840430167873 124.3459182210315
53.75403457590876 84.51739437539506
46.2468583972545 1.587253294676148
71.8186208865673 69.36560617675684
6.443259147828829 88.34642319786752
54.69515371220041 80.14776298496034
77.80248233875558 67.51968038192747
66.92555609839535 76.0225097708974
61.49361951047509 76.85093122795277
5.335942416373853 86.99244598709656
73.83633653208338 71.44707709220735
108.7260462754297 63.96046996862678
82.05115240309948 66.28395126611041
115.1509621846003 58.51826600711081
50.16384003167147 77.9516063588224
37.28113626950084 76.44967912031979
141.0461765386428 89.4845243190466
15.19240077376374 82.92724419276918
7.580407787105519 89.59091834738747
27.69321868205442 78.5061583433931
75.84826730926923 68.94514743314693
94.71156908024992 63.02269116346549
135.3844795179904 88.79523625384482
69.60747326545123 71.9297087301905
92.6233767893419 65.56780058963449
51.88272541879392 80.38077460161519
127.9643721817607 56.6053981167174
16.39463112008348 81.82564565397293
43.26117586435687 79.29834018416962
21.00937706519083 83.39190939836693
94.09241326602321 61.43941317537893
54.49684291229224 78.46317678115039
81.15438356237084 67.74956331190907
119.706726086251 60.40274615754862
63.16461743411796 79.1889006941379
134.6704959898929 56.287335076491
34.3887627313265 37.81675824651894
9.533024427518164 43.97133191065156
92.2465860424515 27.3902684427229
37.28575707480491 38.88693812562439
61.2533013414895 31.27884258547919
110.8985920778995 18.21852507146275
71.50812324207662 28.1618790919602
123.3645914747411 15.10843041151293
12.13487004379861 42.04378290761727
97.11195784266052 21.13549690885662
50.70066350323628 29.28409012732372
87.31497580156601 25.79435560754422
52.33722842095873 28.60054077846145
10.32103195351069 42.38706668116497
21.95718961358077 39.33327717575323
1.504075934053311 48.73765515561057
139.1186693150528 51.84863219658998
15.55630288718514 41.57939060269768
88.98686869662993 26.32153626050737
59.87663988002184 30.16346528440243
39.76590719900494 37.21213340948468
16.56057540631242 40.06156075103284
100.9840683477195 23.05092803120007
45.17975286443863 35.85543633702056
133.5944116391083 10.68054387029436
135.6161796878668 8.521958526955743
131.5197910220996 12.82482064835744
43.39551794480042 36.79533086519425
117.755127856908 17.313196011626
35.49031877839902 39.08441564068521
7.589041176711961 47.02695493350306
20.20546575457126 39.48993666182204
68.1041485474679 29.27592016609352
107.9893375142204 16.92124848072489
1.028422132559452 128.3568495120999
135.7894860957829 139.7084898058252
139.1170253717866 128.0958195946822
134.657695613093 5.631361850457926
140.1343315862424 137.3161128001089
137.7163146726145 125.4701361799334
135.1011409944726 3.850999645581811
139.2958006352642 121.4820491125988
140.4213335838961 132.3511809877529
140.4949590910855 130.7002089947589
19.45060068768633 63.75086406910377
33.58085119295311 59.34455512209733
76.69711896634482 74.94544457458788
66.12519626804585 69.21374571275628
61.88428276625283 69.22582080051498
36.76003336784721 62.28737446622398
115.6454393381601 84.18262715927904
74.07872034270265 75.94082870755346
105.7216143525083 80.73592603878204
7.32924487560397 54.45429818188214
118.6947222389546 89.13217950226347
87.01835083363267 80.60475715140625
14.93477930464069 57.68007084309954
133.2783433469298 94.69529024121472
53.06922413536837 66.72086343815332
17.8275471821205 63.64619485646307
15.72593071326142 59.09763891065412
139.7244835653435 56.67777882222939
109.9767188564202 84.57859347663721
139.1227934127251 55.00930015987824
92.56733916454311 85.37889827534211
102.2819211223641 80.92212627107773
22.85787421642604 60.97668297656039
120.0245133528587 88.1597432071718
117.1687678536616 86.65838050998222
68.75343026519072 68.49687882653954
8.965333345475244 56.31930754340262
110.1477253903321 88.04281113667277
58.51348288799603 66.46807967316077
126.3309653630566 93.04120290325338
14.96031346162559 54.72197969793917
42.90674483262797 63.13825959487634
31.12537530238806 60.83647296974387
45.80519900662721 64.64281875663879
80.34794516615997 79.79096740518065
128.0329497326442 90.62787205099217
66.51476784628755 70.95196405996322
24.88745170519339 53.65115865747671
33.29128334763586 36.54554387748662
8.640017224295354 86.47124504160645
3.959998895733309 99.02113793433355
52.08506355598573 23.47701080078284
23.97920294443989 52.20388854397606
18.56331108718257 68.1500938030825
8.741021280282981 82.21399507181636
8.096712948864349 88.01903635673125
15.67732968266745 71.49707939774788
26.10748063622943 44.61412813775666
15.80601260026629 74.34821705655496
33.97068394561265 35.03699591500479
50.55128053413241 17.73179156221975
51.07287531754214 11.95932088678799
42.94899785435381 32.36757037221309
11.29666643157283 78.08866831013557
23.38308669403311 56.62041582605087
42.46854517235756 30.86050214136754
34.62571868949514 33.51459432041192
25.60493585163732 49.06590308830491
25.80039442361297 41.78049730993894
139.2293799249714 104.2742230047747
19.52406594874018 0.169974641143686
16.41354599990079 140.3496220432339
21.92559177310186 2.884700545958426
120.2289802947365 123.5857580528336
108.1034806900064 128.8064918127014
104.9027894843929 131.5434081460017
133.324315374345 125.8242060473139
104.818057178952 128.6272780562797
80.46190167695472 5.825963078124365
85.11103657317578 1.904087651302416
103.2453758515423 134.4051410182458
110.5817605939933 127.2897518810804
131.8624173941691 126.4935379695545
84.76890894448218 4.82983729121134
113.7953192335571 126.593840189254
97.00681113419462 135.0649115746258
84.11377139925064 3.28971737765078
104.0760578452021 132.952908511924
138.6275701880787 0.6963295565158514
72.62296689204865 97.72513515285549
84.55885969677497 102.1300280241497
64.44644416408775 91.08174137605913
36.35006492902756 69.4860030444368
100.3566904547453 107.849065108726
76.29433264614723 100.2915054403296
130.0242623855886 140.6456694241191
82.95313799962233 102.4871223337871
10.75821979187033 44.97739953409761
140.3589472306834 1.164229626921837
131.5129722642292 140.0123829320587
98.84386398291747 108.2061330783973
23.20096781391339 53.7437496542729
49.94711372306627 76.26785136307248
12.56124243604454 44.78768018076543
22.09342030988992 49.43816052105888
75.93979712577267 98.74307809806722
138.5359820644564 40.76376493636424
88.85813158623306 102.7828377660965
102.7091614179249 109.305582625436
3.541855878350948 2.97168429903072
26.77031518849082 56.50539056445405
99.89321849315205 109.5740341986846
97.86072023219856 106.8361663419249
90.48561764306812 102.4433803575641
0.3848538836041319 41.74260237394582
13.02613219559581 47.55948376754764
51.67719174769969 78.6916431191421
132.8354838701016 0.02063280131913808
117.5392313612735 122.2701517642142
24.1299171964269 55.13858702499823
40.41380342706281 68.35775478031532
30.2675616587674 59.36675456389218
11.96182461811733 46.27172240112825
61.59516286838313 91.43906085398035
80.24080324839848 101.5599464810045
104.1203684862489 112.2198137575706
54.88528345341594 81.84034435011201
127.6192031226215 130.218242315779
128.6748278150888 134.7823670480512
136.1390545865193 5.031049566104678
139.9516329363057 140.636826911029
136.78525938274 3.365156582599816
0.7256355476653845 134.9258960323266
0.8106973403658608 133.2899705950173
71.46280190626312 89.11956774496615
56.03139952662586 128.3672371954444
84.77254262424066 33.92792975973738
75.06750592365948 74.66493218835876
61.44422157603645 113.7483508294892
60.12958541305427 119.8077382069796
91.74967477422426 13.36177997042401
75.50800320326273 61.1294068898596
87.39237784122399 37.84003765853878
90.97170611793909 28.51184319752298
62.88996694230007 112.7293959411123
71.85327326162444 100.6492927874917
53.16774456170195 134.0474166965625
64.33335403944452 111.6477292814407
77.26547196210522 68.97194689869995
85.14835087034108 29.61462205286008
72.97584417492301 89.68819389451153
90.19417777969069 19.27233984408268
85.59979563400675 51.23834281953586
86.31531237899601 49.65165171682542
59.99851485285007 116.4146411335551
88.43304080006691 43.9326652215518
78.92499341212981 60.17655371134828
67.41443119862504 101.6245266339774
77.07612864753239 60.07332700959489
60.15046420014031 121.5568010553773
74.84041887636039 64.09812834286139
51.45359738101094 139.2277078434366
64.20102688972516 66.94487618800602
48.08384469079651 48.20621497001717
96.78020361779862 110.2006122884438
77.97957668165878 94.76619476866361
119.3721988119802 8.777512040730249
83.49448554362972 100.8279479987076
19.1543460057763 31.17546549542583
111.4998023379592 135.2303319826533
101.4737321072608 125.738967307381
44.00234641557407 42.66398478068536
50.95955095278283 54.33532207778114
28.66779436972896 35.71861825448296
81.33985326818474 98.29737810650042
86.71029138145705 104.7531692543641
58.4140974228802 62.33626199377486
97.90252780738466 125.7803569901899
44.75043833081727 41.20517774676939
96.74351416399311 114.7846761326553
90.46758545254806 107.00031589197
18.16287305172325 29.8766238355385
24.75424322879594 33.35813400559395
62.68747683425462 66.41124469503539
110.44474229787 136.4618768402943
47.15902968301811 46.84053736207339
41.91621711535282 39.88309778501223
36.18397794068461 37.60260028987888
50.25375860112264 52.85916837892018
82.43693599867422 99.54260698891673
95.71454687854265 113.4979412401393
66.02285039582384 78.78448668337199
8.697334104708526 16.09436718248252
109.7095499374708 128.8095260725408
111.3505076026812 139.9095132435392
57.88086462949364 43.15680897557442
58.51663689257574 114.0692308840491
58.69721152505986 119.0089162819101
58.57482042857112 38.35798271657794
56.93336589694314 38.99923748552914
60.03100335214813 111.4444538544624
61.16014686988193 99.19707790452745
55.48672732197139 135.3888313808725
60.04987614631012 109.7664647034399
64.28543447625319 62.32695732836984
58.51728461384553 29.0196004401696
55.56370681069158 141.0209398709543
63.24675551834248 63.51164846078573
61.43069014161777 7.29342206318726
58.1150855774526 41.57210726580088
63.74455042370876 65.22125914647349
58.54173369499757 112.4785160717307
58.72445699424679 46.26787317166792
63.19927344559245 54.61075120219169
63.12495217494569 92.10816345721828
62.84771594569209 14.46115833540297
58.76865180954508 120.7433585504434
61.669641962684 78.52934943000618
55.97233678270825 139.3760188305064
76.34376700997127 34.05199724380455
121.0608284345558 12.56029394584267
136.2537651656332 93.29334515826633
99.85573022428846 27.19350197875721
62.78143344134322 41.44610560354484
67.63072854577699 39.88781959722937
92.11902432878307 33.61257041370751
54.04971496998118 46.61178278957133
26.84344520053539 71.03598289265224
139.2959756738876 92.04520747767765
10.41282133145403 82.36233962861648
6.973839960212632 86.78085881382081
18.90373424458788 74.15860305674228
42.75458514748383 54.24403932231164
89.3150732650555 34.03966442029005
49.08702435692187 46.74783249317468
103.6939102919874 22.24642375459957
59.57467297101219 42.47646171630285
124.3372012451316 11.87072636915707
129.5542754588193 8.856055702337477
16.30170399514424 78.65652975727861
56.93970418893006 45.80620305223313
42.10995556656415 56.01890106669286
118.8399586725826 14.31617860153243
24.49189117489059 72.52455821170672
47.87728013450914 51.17299298289058
40.37152352478172 55.8006846345957
70.08021326023048 34.53564557579726
110.4142653289298 19.75643726533116
67.94379097617286 140.5818938438262
84.30577475083217 128.0770354997979
117.1032163728643 84.96580780974216
97.29593756091961 108.5317675258425
125.1082055748841 80.31109143215114
74.81861831795169 135.8533069345065
110.8200814234536 100.3165951495746
77.45574247759427 131.2845650507653
113.517161194016 94.67788967447041
101.0346669623714 106.2914408349302
116.0024276163846 91.05957441884452
98.3568021676821 109.8743616693475
114.8283766069937 93.83538640522362
126.8157512725844 74.50970134287469
76.62830811844718 132.887449702223
125.9081357953247 77.34086006797439
86.6058944906401 118.6007487002521
82.54108544801596 128.1664970512009
93.59875831883279 110.9109724683599
123.9829790563588 81.59017111158835
69.57249757254209 140.1592247516696
71.66179033363844 109.6924490400498
71.63322077094961 122.1927385404419
72.57794495302764 55.89996977954821
74.70987972020433 34.56574750116705
71.16200746935843 11.57256556498959
69.23564302498271 130.7035025833904
77.01904794237083 97.5954843893077
71.29097735057461 117.1591242967347
70.2665564303816 123.177477655069
74.4806475553372 68.47289801045709
66.25722770454956 24.08221136493332
66.85831256625438 4.331817227430476
71.2096917087641 132.9828928971451
75.97618984189712 90.87437433280209
78.00964449034549 51.98458089632944
77.06895202999827 55.36661993053141
69.1246924900625 127.4349464434712
75.66039539470488 48.00495750246656
73.96581851692498 60.71219631280013
76.05091394861206 105.4896159457882
74.26785529014822 46.94710898793988
72.64312206064876 110.7427329304228
73.27283311285798 63.61048166663053
68.31141001241319 138.9692509823714
125.0948331606628 2.393682695744894
136.1233219334328 129.4854006515049
137.6702419425689 127.1294375527318
120.0867546034334 6.417466525361509
130.1146956228054 135.6904121223511
133.0891835216212 132.5744644910805
133.2175535454644 129.2011417437224
57.49407642402718 121.7089242859547
116.732193470537 70.67397179130656
89.82376991793065 95.09465813515205
118.1635796957187 67.96119117930913
46.65234259953677 128.1849654383498
62.84810405064677 114.4608956598141
90.98673411260701 96.2977849617145
23.19710391449733 136.2043621291172
64.25976015118331 115.1996863681975
101.5816256190821 87.22760395253729
100.2585867323326 88.31977956043711
20.06523656287965 139.5416175800858
85.64208025752804 98.77662064862993
108.513387233041 78.68242616307403
128.0943709106879 59.63228964696992
58.52561039451745 115.7031023749073
45.97754774425845 126.6098321179005
11.87945413877864 6.361234040868422
112.6993161468535 75.65548261315807
73.84563529397288 107.3702819098203
79.70872652750342 103.2040723468881
54.27158249028087 124.2007428062788
122.321114891391 66.09724013675775
16.0954274594276 5.02583203605441
128.1155774077552 27.46424758024672
126.2541177271386 20.53456536142595
137.2252994330439 31.30078298959125
123.1849373557778 10.62809904973907
137.0087886079661 32.82693385445997
139.9625812018874 37.81624029826488
41.80841527423254 16.86603886313447
138.6763601881816 66.82831586461312
11.42860047925504 43.5418210744428
0.3059819349086143 62.31826486345052
2.944500951212741 57.77421323587637
14.70620373142695 40.24121279281962
25.05402912453228 29.03930747891875
32.8644690369068 18.92574698668435
30.8209587771998 26.79438252683148
136.0869565315646 68.34509415015499
138.7911577565683 63.85467078114713
34.2515943353034 18.27367164370466
40.03638302891238 16.84589838773003
10.27959937291376 46.36573302309911
16.90790115667414 35.69021268013071
128.1254861882975 1.560114426175515
106.5932417603083 131.6434847801758
45.93203803148714 115.1567178842017
64.37288151200234 120.3388964757683
140.6802344956401 98.98436675670787
11.68328302963451 102.0109689786031
70.12838346888466 121.5076709363315
71.48912921457216 120.5395833189964
101.4445828499229 128.61423526804
133.1088667170109 6.172080254192003
85.19268887789177 129.4738725636414
79.77224629782474 126.4927075490142
112.5217196053218 132.7820993323341
17.95240889317931 104.1765253048292
131.9222803160222 5.016179838543614
62.97384527383284 121.3241842552158
111.5700321365943 131.6903723506649
47.45246729407802 114.9174409252749
19.95443151320012 106.3197612395188
93.18423242055657 129.5432446854978
83.4159490186924 126.6988578191433
61.54314490648456 120.5827460711532
8.96694358754459 102.5240533498682
105.7445741746479 133.0249472247008
113.133528370236 135.9152933752482
136.0606333484738 131.1575056652884
102.8338707518759 33.46295859588906
108.5393164966986 54.34652959914444
122.013007910262 96.90817442762511
115.5668907470628 77.16684941621095
121.6846315446902 99.49285537433843
140.2871969232808 3.931066298504533
90.57162977552383 9.575387958016115
118.8181243587019 90.84952910865032
118.6184588006166 87.40295857349761
95.08673253827645 19.13093081269671
120.7183856202031 100.7216252102282
100.7755191818557 37.92789055228778
130.4569933811603 122.1518653480257
124.9315646080499 116.391845971525
102.8182650820776 42.57481197612024
114.1327045903897 76.39715568914616
124.2578401901885 110.1862312111346
108.8411742691199 49.86822119818474
137.4887915178218 132.1185301831292
137.5547100785083 130.4514053494303
131.5917857919429 138.3113477147235
134.5208065579332 133.5484438547601
137.6173184786639 128.7887185218865
58.33537543044077 39.96951226965378
51.93270658635926 31.84711817844426
46.77674566385409 20.20878706951693
90.09716451611031 93.43206687035874
94.19976621606769 100.1329415792862
86.61560763224745 72.79464742019913
104.2707192340847 121.265781150823
53.32837541898195 32.80977525851556
99.6134102560362 111.1358095327974
99.41351050198271 106.5074999997788
106.090689630393 121.4025870510116
42.53618144059676 18.45496419107459
47.77793409441487 18.86513764542951
61.1612472974689 42.08494942026584
75.32781862363578 55.19812718459379
108.3552653667594 138.9080266453658
61.56961179803825 45.56894024870329
35.64957312590174 15.33850258805115
39.17076318472197 15.41745910850348
73.61014405089865 59.1068671032304
79.05037007019132 63.15430355933648
98.98634496808859 112.7430312742178
82.9697668197399 64.80101178028212
105.6994286189727 130.1417225166076
109.8564705303028 139.3909451067509
94.65134513626126 37.51696625588491
50.4325614400702 41.77212217474153
19.10100693516864 58.90164146022016
16.61497129673934 57.56822843752415
0.1913119497350721 65.25450777401605
9.475347709698129 63.46482409748473
34.12612181430509 49.11075967633273
90.39931136701195 39.19169732261346
36.54389380519817 47.45648439557739
45.78182908901373 42.50987380053163
6.892376171479616 64.97856140607334
114.7733570240778 29.90769558557631
56.69867576255659 40.63605006878864
110.0975906644845 31.11618200162169
131.2532437949019 27.880795479756
136.6395248314012 24.37043935769285
136.9976703302839 66.86791077349993
21.50587818083989 53.9329568302622
41.49953211753261 44.24246655586396
126.4382855791334 28.12169927224338
32.45281610373075 49.26558096237395
30.79051680679329 49.43005321422077
34.83407481106301 47.59738261359642
74.11825500738675 37.79562710720104
112.5862483394288 32.62911494332786
119.6191353107611 75.75858719396039
87.70033086191476 27.43124132057777
77.70720357199805 18.22679517174923
128.8115918971311 82.75489497425875
126.6369571932785 80.75198874674652
98.41461928232566 40.31372097984779
129.7985051330925 88.12740487293222
97.14394407692909 41.35488001879783
119.8940542468738 77.39749804401072
123.587534968962 79.8674244057069
105.9115051030127 50.64687717265021
53.40925367489247 97.32089013618119
51.55911648879747 91.58368595774796
42.19327734549542 138.9527612058569
53.95472197267792 102.3046298671629
50.85702113748925 57.48591996102776
50.30708924602484 32.50288409592927
53.42000628318888 49.19674338800539
60.32970653372811 12.1737213051004
53.87005147791289 38.69724343716332
48.86595599425056 78.89374507302877
52.05998420871828 108.8783794753667
50.30831544026778 43.6874508934188
46.37063507332876 113.5656125732879
51.25982798845504 51.54334584558256
51.03037847676529 73.65229826677485
43.78518181827431 123.873817138297
49.64350477057453 85.68920398467212
40.00242324649062 5.466084630891694
17.31163823059362 52.96065999830366
48.6941435459655 91.67517424643863
63.06875188041296 124.7182766528313
59.47364286233974 108.1363431323005
7.476538905070234 38.42244141727222
19.42879182117997 69.62666405974491
75.48923060393676 137.3667532836007
70.7362659686037 131.3843068591537
8.250479752219873 36.83168647551732
12.66933164519285 49.05403256347832
47.10967725952398 89.2763052816882
64.48663839065816 123.7418033798839
19.84334241085344 54.14681027339662
48.79237047829032 94.93976964150553
26.87450193776858 68.06665185423812
11.19033389952239 47.74841908751235
64.33102577571101 118.6227350549866
44.33931504389436 89.44922576863605
75.95456949337269 138.9156317811285
81.66348147567301 10.45428545315016
3.057350107847514 81.26746932085685
6.982934964122762 76.6209118708715
14.2073827332919 69.13124508744629
25.06615944675207 43.29657797212423
3.937841907288312 82.68866840592517
31.1353030399237 33.96765478701478
48.75774712156207 17.5600976492384
46.57956377625612 13.06810183425901
39.43162358757773 30.03767135337164
8.689656660532956 76.60831402277007
17.44072108709306 55.99546868404619
46.4244473365266 26.31297840969327
41.19474226262179 29.67730677190154
21.06533189816914 48.06983709905644
23.00974699789733 40.66517173187733
5.537868826361339 82.52162129274423
98.36285055483671 97.51502728793085
38.88780817080649 89.91952940419147
119.3815616835869 97.66497104351888
96.94022091930266 96.7763272638889
4.864864580221 84.08848137612733
113.2529463363073 101.8028237114147
110.9788571233524 97.01182847405876
84.62020668657729 97.47061027679523
119.9690026894866 99.24852693732393
42.96443267328572 91.96364105571725
128.8399887766 96.80902567602165
19.18155896605516 85.87710971696799
50.21403124182693 92.47549113567621
20.52629185420397 85.20672638448868
68.60794662280637 100.4677292166655
82.98385274426251 97.87726043659549
131.5969676601891 97.14300493208775
41.49580173916572 91.14982845124814
1.315248533374324 57.96461866820349
0.05982090597980076 39.011822924599
6.202457870714365 78.07536295154122
136.2419074589226 45.20474503245795
5.088120294518211 70.92299479084708
14.38968322216352 107.5509798734306
6.800084354127285 73.77079559762015
140.4593161555416 63.81247040391866
21.78007091311464 120.9527810291604
135.4724151684229 46.71731253703504
22.52748246503466 122.4839568118581
11.31456328650712 100.3291148943131
27.99155317286997 4.396483497792451
70.0215398332965 119.8159473565435
108.8011338881377 89.04002671517689
98.44660465010377 99.25540043202889
91.00409615755022 100.8224610709437
109.9584498310141 82.86921157702345
125.2421654024208 65.25963527940937
65.96959122345713 124.4459381507676
51.61922727488838 133.797136645978
118.3499488978859 76.88582308388274
80.78535159087353 109.0604352533031
82.40223742801206 108.719834829941
73.69645530264306 111.9259907623099
120.8947422952878 74.65093230029551
39.54286927956159 0.4730312157993722
18.06563308597509 72.64007213237228
82.36971081822608 133.9504052369886
75.01500426698689 130.1098123493231
6.110829827819789 63.53795709157101
40.79212638310741 97.124599354715
4.552487711487669 60.64680202192346
46.26859838181199 98.48367794643518
19.68994998382218 75.66171068946096
83.16788543453734 135.4022499046422
67.14954886950991 118.3570057315231
37.88924312914383 91.1398564716029
84.74708028626242 138.4488554849316
89.48181967258101 5.439446126553134
101.4125858851637 85.48453731190602
35.06509530963057 50.48333400772055
115.0481908008746 95.70304201802016
114.6737066181771 92.05581325893229
61.0982116595227 61.36164155210582
4.961859935606427 37.40045233663511
17.05548755919132 41.68701806272033
117.7393023824944 97.28167938242298
65.86090770281361 62.8429600318451
130.7910958307917 104.1224721799876
35.97443648378196 51.86024264655895
41.1884477321416 54.43240254316722
33.14238785074624 47.74519285849099
36.8577116768253 53.23677785595594
38.55959531491192 53.09685378579417
79.52908853270004 70.68928482272008
133.4747010138463 104.5543046851099
71.02840313937601 66.02620133173633
80.84269505696274 14.96446289783812
104.2738632274586 109.3142974868531
98.47506002042641 105.1272050529851
101.6283806922977 122.764662136704
81.68611631402507 12.05624536758358
95.81969007949836 70.85204797835951
92.95901002059701 44.7748227529993
105.0511113289009 5.72070540610339
92.79032717387251 43.06745109890907
96.41620676845565 67.89923414424025
106.5839087361065 8.360067522802815
103.2950101134832 113.6180021192609
94.52895231869722 54.11767316609054
101.5360228887068 131.4564864117974
105.1017277998134 2.35921669799202
132.7233046043981 7.87119663677383
18.80570120354505 138.4631318469954
23.54972764628003 1.878216346872613
45.47152152537965 39.79565864311229
81.69702607205899 13.6637591811199
47.88548531619919 38.04265079002379
10.40446929802263 76.62610896771744
35.19468859872268 53.40566061393165
42.94763520575265 41.31463446423731
31.87959518185286 56.44456633340226
34.39717554816526 54.91659736857722
35.81534930936286 48.96422879501866
68.49323774616987 27.702457985809
136.240966398877 71.26405041780957
97.33752168645299 113.1176250712894
117.5975348484092 93.50345899135446
129.8142848896096 81.39851843118666
80.66472806615837 134.0648321945364
130.7535535064265 79.96214498516211
88.07962037851041 122.9360746092599
83.42156383835476 129.5512861670615
97.91991449856695 111.4837281436528
126.550648658489 85.13601012907097
75.24839563247794 0.8998527014810381
91.0283748791408 105.3505559608527
114.5443095808609 90.31080028217326
129.2386285268763 79.81128200907074
71.86588469601632 130.2382371921155
130.106376777753 78.30372372440786
84.99563309323371 118.9034849667119
81.75905646578981 119.5187583932775
86.66724950127769 113.9704516043407
122.8102098754485 82.84238256058958
57.21712642518416 140.543489548878
20.65375668824169 28.09069892249458
30.0612206113448 32.68727211981325
6.43577911421639 11.7164884515354
65.27573345760035 65.74905464931854
112.2839503423889 130.2659933826444
47.7523516477814 45.39071518480696
43.64101625711567 39.88273083818667
36.85411618729574 36.11001635509775
56.51210548670431 52.73774019893274
84.1179978743378 94.54510438069222
96.27754404279717 111.8416885921554
69.457633190202 65.55541787678817
10.74321282928072 13.40735426043994
111.262734954713 128.7635864241482
112.4485527748398 138.7279851734504
45.24060243425537 17.12368289316995
25.13927414963512 23.87847321767604
38.20639197023392 21.46588575993672
39.84867728565906 20.94733660884716
134.4678286978202 45.47867383027017
13.74887590305282 31.76610455373384
61.04889798983264 8.915990256944507
34.1946796000073 30.58967895963215
3.434972846302093 70.98293285119505
9.603407169083031 60.58643902164297
39.52625271071305 22.53893866163908
41.158044459218 21.8526632884676
13.7017446075906 46.07510231538427
17.9702724041782 36.97510514101311
114.0077318266299 28.51270366847879
132.720812746126 38.75135760143012
127.9110992298181 34.83339931934709
133.0999459677675 41.4991075128934
110.3548000537046 28.37547579827581
130.9838681830933 38.90660377600928
82.81434922706975 50.57020747793034
132.0140520831385 105.2047164405868
137.3612407717587 107.8093857572118
62.52555618486908 44.5130022403159
44.21816521974178 30.17113532347118
40.60586521572992 31.21494613237958
93.65885032331872 64.28408129424471
77.69122290968978 53.54991847719575
134.5575316142239 107.3771256931867
87.67670175402951 55.75726886887163
11.72826621803791 12.06335103457553
129.6746498129558 19.40891098532197
133.473422050544 16.62878326300392
37.74838230819859 102.0121269621345
95.6628432671063 42.41531669912528
48.32520280578504 86.63268418785458
122.8913534324018 21.73158368224452
19.53856894121095 104.6853041034449
69.78086559408243 56.54507978027313
54.29036088128079 76.7864536016051
78.7998404982154 54.63750044081597
2.639993324902333 121.0572853063438
111.8902978996588 31.19310440977499
46.99907578032873 87.57434393007175
133.9881271058749 9.027541034092016
128.9027545574673 16.67319780646742
129.2436970630726 117.7965986883472
133.0477437585035 34.38387643425638
132.0080523498161 33.05510747722391
128.7064619016707 78.25068626630618
126.8838704532253 112.3280629330908
129.5686311155503 89.88771624116366
133.3945098645729 37.29458699976978
130.1686538663424 132.3171241766581
130.254232129352 130.6222288442192
130.7549284113381 10.0288852155354
120.4781281853708 9.827220713510185
133.8923167542226 63.80607826005198
48.38253247917282 111.4515181905922
20.54423128087209 88.66769259934645
82.31228909986133 136.8516979160335
62.93727512884147 119.6051554214204
29.45622720668119 93.78255612162367
83.82530831211513 139.8886659905614
86.41155247772552 5.047197875835693
105.0380062470251 7.399918837104373
135.5455989997764 111.8249062264229
135.694569295449 110.1429272314574
113.8205102561575 129.7348384427374
107.3204645644792 0.5505966020624424
40.96122344650506 48.55999834718413
135.4221423835564 33.24917008128908
32.60406214351855 52.13635966653375
34.29692358862813 52.01148657097111
36.7565312850866 50.33881598892201
74.51646800256421 45.33902213558334
114.4653333350071 37.15368044710451
42.45462899434433 23.04449699283213
43.61544666203901 52.73753839901709
40.97928107266137 57.30876774214079
48.31984943176999 124.2118948459485
49.94188094613646 89.09886379678764
49.83557081741218 139.8255914819969
138.1391848635539 38.10664843667556
33.38484027587961 50.63324765613613
35.52503086759817 46.10304225756076
18.94415719797903 125.1168543252821
22.57638895112393 99.61102147398185
13.52399292706804 3.508657086027434
39.37408556317708 51.59242880090171
74.79325741187948 57.95272705308501
121.6097381642638 77.74907324016543
88.34700396294376 58.98331102550995
81.85415190859928 110.3581138793455
85.60582102575914 112.6487403884038
59.01808884152069 80.56102090907095
97.51325723209493 133.3914914553925
102.8922907913248 140.9879957209309
80.23967762490619 115.2343386714581
78.09970608586458 64.6406619039475
82.83672255398949 0.2600055887119054
82.90467937502275 7.752678506077483
137.0391698688968 111.1856789886481
115.0337245450727 48.88103758739993
128.7478934460454 131.3620879236216
