# Supplementary material for: Universal hidden order in amorphous cellular geometries
Source: Nat Commun. 2019 Feb 18;10:811. doi: 10.1038/s41467-019-08360-5 (PMC6379405; doi:10.1038/s41467-019-08360-5)
Supplement: Supplementary file 1 — Source Data [file 41467_2019_8360_MOESM1_ESM.zip › Configurations/2D-Final-configuration-derived-from-Hyperfluctuating-PP-1.dat]

16.11353213744015 11.60877190945464
12.17928192779511 90.66667473048955
12.28355653411275 74.46558850765231
16.05012950232381 40.59165994594016
12.79337520335779 92.86633705884437
13.92597452208899 54.50703196449276
14.94628797472877 3.847883950820218
17.12903053538052 47.21698745079059
11.7856893604404 75.82397444164563
17.32903199133774 112.5084881843153
11.11689769906331 85.52342968201022
12.3218358516902 86.39577222622609
11.92252925925377 89.31914699129105
9.028950076147918 71.55464957304109
13.16334729330448 36.36538312408005
16.04244906954105 98.25233033898377
9.319881971649677 57.37556285907336
18.13973822004237 51.60905105712207
17.21976367875845 103.5547824558463
7.745620603694681 64.88354798157398
14.04000964499417 93.65938089166265
7.346132674885609 67.35620091873778
13.20126940814617 91.51874552127755
15.23196699609221 137.8718197347984
21.39394265602706 133.5818064112608
10.96701490524949 78.70613939655763
8.779359004623512 67.65651717067661
14.5670425313434 44.07660608874972
11.1348836285637 59.06459537627853
23.85131168786568 134.5465275924005
20.527086496473 129.3652006692294
7.923203691027836 68.73609515457787
15.11754601200855 37.92973938206565
10.12748704313745 60.16741892530946
14.83671687591267 53.50952592291036
17.84609053367313 115.4257276961475
13.60641176139902 32.57554484886801
18.73766985171017 46.73544411931113
18.9385090002232 119.6748106761856
18.01796914242193 8.250355970391139
18.18428822762687 48.04052319691037
10.36869928830928 76.17370181423101
17.02447629349974 108.1635762154415
11.98722837343255 79.73924906120179
15.20304453254369 18.84196711704097
18.55316257783467 118.2651284355534
18.47070960667933 111.6652169961713
16.51963272532584 41.96141080806068
13.67366998217796 96.47740290157653
15.70621839576756 30.41050105903742
11.94360165187177 72.05429045266823
17.17280612902877 50.63965916498439
14.50701571645751 2.34388800331897
15.88853784485311 44.13657426204547
17.54743514310903 113.9664011310375
16.33962580094644 10.17982909610671
15.40630996131377 5.382742598228983
13.37849610048488 62.07602744951344
15.8612319851063 99.70028891567658
17.19763690013795 111.0531806140759
22.0868892669164 125.8916259655578
10.34535641115602 72.14458603235542
17.02440284840114 100.6465245636246
20.78605356476307 121.5498929619729
20.20797897710795 123.9474330866582
16.79764861862642 102.1697710635001
14.56978241009178 13.64158761106256
24.96402054842407 138.3708441435643
13.83172964874212 19.4478913237532
16.99451824125265 25.48601054299722
19.7677515667295 122.5085395114102
17.39479282822999 26.86651378494846
16.7504110350859 29.33099810286529
21.54572099246184 128.3427904439637
13.46384597088581 97.88508107770093
9.234381053195033 69.17928217730385
23.2320587294827 135.9196270933476
11.31794387374078 84.07901916730133
14.96175293315752 0.7511710490792928
16.98189321275512 104.9785151872863
9.717514311912668 58.7745784051794
20.47754749801929 132.3848526355771
10.1497050215445 64.06001607736336
11.75616667819075 81.1794848402705
15.37780659842054 17.4147218578934
16.90105502021907 7.36949059796321
15.80105232083853 6.599378038184181
22.31578075450116 134.7817533410526
17.18273180622006 106.6970061524319
13.81924973689952 95.06090859592256
9.976295580350504 77.65258914336792
14.83388139136219 21.59701466385699
11.53230926374638 82.62781200578334
16.08719777953736 53.20642240555732
19.26040695135555 115.943495107775
15.54277199074775 42.91113356577925
14.3804680156199 15.09826583300962
20.97329786277559 130.8593156631325
11.75314160915427 56.58484934502075
13.95512346400245 33.94207516579083
16.57576310101042 24.09300453979359
14.67143358944192 22.82296222113094
22.552045639982 127.3604016951154
13.62495284205728 1.026429228354231
20.38350283745791 120.1399528858215
16.36411540869891 27.9693966723678
14.20346860142298 16.55313662314091
6.797183337757937 65.99081252659981
24.09279975186659 137.150973462838
11.42663931839305 55.20313966269031
17.01344642286174 109.5637182622345
17.69384906030292 45.95082704559178
14.69713069218318 139.2265508276273
15.5820479359812 39.25413488200341
71.70185538657138 12.86332216642708
76.46037406699905 17.54561560143063
104.9347797017022 46.05016020308168
121.2282057713509 66.52222645327298
135.0941315824318 81.78007125860481
62.87585284618741 8.99739223637874
121.3334462221208 65.04732003901808
115.4022533368181 57.50308694739027
108.9766431501209 49.75749593532689
71.7145529888589 10.43091381093673
76.99524937179864 22.1618718772008
78.82011230082668 26.69299172887786
82.17655114482319 29.50746934706452
137.4101229307529 88.27766228835948
130.7630349115994 78.37356444617745
127.2841563489893 74.13173384199501
123.7060737438112 68.36231967759609
96.56767757923808 42.42287169088208
138.1743596946197 86.02623646378974
73.24630207068017 12.73161565916138
76.85072454774169 16.28001447932765
81.03050865967437 28.57230070356091
75.48304997656975 13.90621716755178
70.89404967014451 11.7271382163257
96.5623565255645 41.0093248000696
100.3049973005427 43.53024231297292
77.90523043051071 21.15796165115436
109.115817864327 52.28920242930251
107.4755116886698 49.74022190924227
80.82950363143732 30.05021184662507
104.0541966662078 44.83170379997583
85.65997614051153 32.26686080860647
109.7965518304001 51.04133467043594
86.86786372683503 33.0921348068867
77.7423942081835 25.70671841776968
106.6436460123672 48.48715681592068
135.8176987436898 86.24093441765096
114.3710509900111 53.72800323712487
105.8028598606612 47.25244158708679
126.0546044445318 73.20764628134545
88.38534756787637 39.54003186552429
132.1233473217046 80.65111087791585
131.0550609319645 75.29302569276139
116.6031437579001 59.78318973236334
84.48834568273548 31.37710622623997
73.99572183107396 13.92615457135928
67.24932714218382 8.150418817562841
117.8128387309022 62.21489660719431
103.4056055909128 46.06064168126886
61.4682083372228 5.35247873177415
101.6764753568382 43.48964276510951
90.82570825448356 35.31519014064556
129.7274606936256 75.96351084323582
83.33629031108332 30.4389698380169
88.13722432917658 33.85550727079124
90.81262829611606 33.89327508938867
126.110825601044 71.71639493627173
133.4565901728938 81.35470909084518
115.7754632662806 56.15634703019008
139.993918946401 89.23219210851867
136.2797015547538 84.00082116713169
136.9579099019549 85.2501451098597
137.6606657990907 89.8183956135705
95.25156637917679 41.710960487649
112.0958067235681 52.38492191211461
97.81444363130625 43.1847134155094
116.5827601455675 61.26304941126227
79.90396483436805 27.64468350855398
69.48549116473033 9.288838819537826
122.4677337387756 67.43800684868445
90.97247530741731 38.12863029973965
130.8972155487895 76.81449186490229
115.1481156962693 55.00163504112027
93.89676258565454 40.98759605561744
119.995892680271 65.61579622507142
89.81610688955725 40.22950387043355
77.80788275560445 24.33198020861421
124.9393461045704 69.29293239507787
62.39689323194284 10.41033786281349
66.37922788082115 7.052938532010647
77.55046586088079 18.50568762000364
138.9655607879976 90.32250282196091
64.32950623398428 8.724251811542196
92.50951616660662 40.25968620975289
110.6103410952037 52.33647693146791
73.11579793270634 7.861989056253201
128.5214725651321 75.03611059016762
66.25494288041413 64.6960031126204
29.23542249442099 12.76300354612035
105.7589305634537 113.8187716190244
100.2255882864448 110.4459403180432
36.38723221780216 18.45875676030433
83.58554384201398 93.15718117612744
66.28356274522221 51.5934817883945
44.56117508546542 28.4689383571621
65.82863518930834 54.14238383789845
110.6187769983319 118.8991796840206
119.7581270109002 132.9096444281346
21.24320699305836 2.796075379388198
41.19632904403054 20.98442045058849
26.84359469007531 13.50847692574769
87.17822844162346 100.1137828507
68.1389254765362 66.42175434264642
110.4661953429939 114.9304433599417
101.609804282901 109.9390586652703
50.87018936217179 39.28362433790599
45.81975980430411 32.8684842050046
60.71933794000756 48.03328606992199
58.53372229197178 46.07413414930462
89.73566331386297 101.6917741254336
85.15320952334608 96.79914103090032
111.0921514448588 124.2368680374229
78.72530939381184 84.46344756504264
98.0910262670141 107.4141352202466
79.63830291022188 78.09860325482788
69.94593057983246 68.19563831639636
78.93859465540214 79.15386846033584
22.14956838776531 6.645082239919269
51.64098234487975 42.96219325017922
29.70277499630257 14.18053780722429
49.86312424050158 36.92143995129019
65.29619054003744 61.91059368006101
63.22067617052384 50.9611054004264
118.7968852209442 134.0206400806334
109.8930470464298 121.9403312369116
85.997536743328 99.24537554805815
79.25451257840149 85.79571276081845
96.72918083862602 107.8943966422822
45.28862857704016 31.40895653163705
40.76661623688717 19.58644824201176
81.30092126891576 87.2055666687436
70.33772504786813 69.64738988085662
44.88642875891442 29.9534743856965
73.56832097364192 74.98417196751252
27.2327967868209 10.98341138074625
94.59918700770805 104.6626928298724
59.45828012909578 47.16302284289554
95.7232256886285 105.5776554996795
110.9963888789155 117.3914737777689
64.31508759472192 63.01287224260675
64.79440276417381 51.26906525871669
117.9751609073169 131.2308750979789
113.1800572461376 127.4824525049519
48.72571490360956 34.47557310800938
94.3808549687954 106.1440656387554
104.7607887220021 112.819771947542
27.8060070124262 12.41232031777878
65.50376253143675 58.07344469050233
21.67222165962131 1.410907377994521
84.92421979529868 98.26914295559743
55.10966786690014 44.56956014196461
83.84528430752307 91.74637299802185
116.2482884776296 129.5308728255621
43.84800399010425 25.61337768690356
19.09651385641233 138.8200449824935
72.19428091460476 71.4659044361718
83.1156343048509 89.21738266709481
120.2183787775167 134.2941200927707
78.49327714301369 80.45326362126748
64.82061652243776 60.53055450011154
61.74474744234983 50.06286302027347
48.68770988052536 35.97375296510785
41.60752974170142 22.37747585678367
122.6927529121192 137.1470681616727
108.1066733719254 114.3638285433513
88.4490660046129 100.9241754088308
93.46845014064716 103.8238589650929
92.26761628012159 103.1003408267732
109.6597548721104 123.6061656678466
54.08022569085533 43.56956297767054
92.3968264311617 101.7168123731501
42.66579442300939 21.37321884487098
43.13996492377551 28.01639322088169
67.69698699815805 65.0081505880341
80.63084863168557 85.83202919527417
84.5743077781411 94.25049234971631
65.77888524932978 63.29971487121873
121.653826841867 134.5555564250162
51.95829314840873 41.54955493847976
101.3719692948683 111.3494527481746
47.37094506500474 33.50138576049994
72.47036082762223 72.83696737981317
26.82604454346554 9.591218450078015
79.80011750322063 80.41807847920921
18.18648999248404 137.6116344041116
83.83333452132554 97.20817022087043
57.13383916613812 46.56238328272116
82.76452643817072 90.61942986938854
110.0422721286302 116.3881412813935
121.1740805829324 140.8354042299222
99.06284842593426 109.6625939021595
95.54410639710366 107.0123744407977
56.13009681401303 45.55701227842933
25.06514138681109 11.94429852323923
21.14852140379172 4.261081722611782
31.59012878740664 15.95653345739066
72.68360587147201 68.89026128928204
21.00459519692882 5.728167963708819
120.7177886821128 139.4643641464284
112.868783342695 126.0776852227688
111.6183788485212 119.9091954161709
114.5514661178827 127.8069589632108
60.52716283104835 49.39671408846692
23.4872276374898 6.107902398613753
77.31713981510873 75.03452454936415
64.41036403390063 59.15580314468863
33.47434341981274 17.72494431136839
72.56212483491436 74.25392997639507
78.45112691953302 76.03029841378127
102.4313289751949 112.3143838986117
115.9184206462377 128.1190005874509
122.1534766660504 139.6642795595321
75.9998220163846 75.5333095293247
24.55658752631108 8.394148988369956
122.2026423252833 135.8449088834148
66.21051056244606 55.57030256208317
32.03020508407254 17.36086629995622
43.05825806505339 22.76430517470859
84.09590594353492 95.77195574651388
53.03793226903164 42.55398018402087
29.1676532343136 16.65402593796805
79.0475487831045 81.78990602360746
30.15714819565284 15.59497041743189
106.7360290774717 114.8295941328715
112.5514537683021 124.7051648192797
43.44839113991285 24.18099903113735
109.07864411618 115.3774142636835
19.99533193595641 140.0344389754333
34.92740964576215 18.09145803889481
97.90595816654395 108.8213595555206
71.19661865142349 16.68871753320328
64.24950238129564 133.9383715332808
65.09595128378082 125.067432818368
67.63159266576446 90.61762051776351
69.19717128129778 52.26079863561741
69.37682507052767 109.1008784105626
68.65486195736247 54.77835727195993
73.67496114882695 6.512806505199242
65.08127237655 123.4504833209091
66.1666014729396 138.8431784677705
63.06162222981195 133.0351292997471
66.71801484285378 66.0997818834724
68.10135142423415 111.2410963471216
74.66765386927145 39.1716348273631
73.99564833756412 8.996178253456199
70.58734828795195 22.02187263559595
73.87695602569003 34.99877384655196
63.22053179155348 130.0412351842639
65.58377368908029 93.8778024800807
68.89102772964638 84.31367685688174
67.14850637920352 87.72027999028077
67.78178293860474 79.74226754913141
66.61392389014468 70.05182446363445
68.03997031201713 75.74916019988871
72.49559560624665 14.03175877279545
71.52072616418134 23.22052709747508
69.46640155230213 57.59590855214721
71.82868943614268 32.54628926215032
64.89017955294389 127.8622536537121
72.47348774244539 11.57707937174863
69.16290520024802 92.62038632873721
68.00202299462531 116.1224657660577
69.06396294518947 56.19200604193211
71.55925630748555 19.24597951742982
68.32425846406883 112.4864920385286
66.62371474432784 122.7697994815938
66.97895843578854 71.48792370233446
69.82330103717534 28.63244819283741
68.49827106374929 88.2505882472088
68.22073638636552 53.3542482347844
68.15392156392777 81.2574435472773
69.70111110993757 49.76891936861858
66.73217755258776 115.3538043172213
69.38107398627554 110.5646805770379
68.11554596570575 102.3985534607125
68.24268450169936 62.53064346715877
66.35470762987485 137.2512104653387
72.15467975752438 45.09896986097837
64.57430798337144 4.942716857409253
72.46925943214492 24.41782049778741
68.08086674279653 100.8936877629746
66.70974901095477 92.95405124418126
70.29313298640729 60.39077862081449
65.31069746244525 136.2669155509197
71.70717677533433 43.66298246391291
71.19912742983881 28.56276569459183
67.04131812265952 95.8354680941101
71.66787798041406 47.62101517395281
67.58601370197358 68.9509176782975
67.40193028013542 89.1762174102136
69.24156125124303 85.82838292447549
67.63047474705164 55.88065723705026
70.55357744242274 31.68372526872232
65.90208548678439 126.4971056171074
66.50480017426956 121.2285506699138
65.57809470459362 134.7984381994344
68.14476524390423 105.4287674064802
65.93187841921099 96.67335375601331
63.09375976270851 131.5768135326173
74.40766000673139 37.81391404569902
69.26178711456689 29.77363878292638
74.16481360918166 36.43565816963076
66.20253093248824 68.61488260531195
68.1378275659099 103.9149121434005
67.2393003200536 63.60650575533
72.63650865305034 46.53922744302219
66.63856764847223 119.778534919868
68.68322190066009 73.26556457333348
68.75660126964959 78.68561808249268
66.96628548475232 97.3565962155353
67.19419642945533 82.28688586594315
65.13662290633302 3.555857897190436
66.61000724259945 113.9043026944928
71.59958323083686 33.90392696369032
70.684653211596 48.6953026002592
65.60279487263385 2.115140166494364
65.48436839916135 5.987168703171414
66.6851994477383 118.2947991844556
64.46555160566149 129.3502602597966
71.27467318446872 42.22744393968426
68.72204745668331 50.84475780746494
70.91640542343696 57.91414547541316
74.0953438549717 5.115672556984704
69.19571613939449 113.6788127819212
67.55503869440075 83.79121712817239
69.37224342080856 107.621686192951
68.21234255005091 86.77961648969436
68.0497833119318 99.41298058365091
69.26227696819548 61.46068931426102
70.83561949625182 40.77707445353277
73.1721829825768 38.81822976610609
71.05719650196532 20.62360546505314
68.13966220578888 106.9279926291927
71.80874808100894 15.3480342047071
66.69286139997151 135.7910337225791
68.00205113406643 117.5811514692419
65.75367251223368 67.20496345932668
70.65012179193924 18.05135307260311
72.08134602801144 25.86064115231603
64.83333951947405 140.6859545657908
70.69848278077684 26.01043778593937
73.27144117880403 10.2872182876244
0.531132319098534 0.4114311801366164
2.799924053291778 140.2989815406346
7.073728748865159 140.7469854923042
7.072694750803464 137.5449203048121
9.517598339593983 138.3304074119627
140.8027169393937 1.622559195454059
9.139795529200095 139.6374758742016
139.3755044589446 4.31722749804389
2.022330131685047 0.4471815358357408
5.07124196270966 139.1569593251972
10.93709297176832 138.2344235749981
6.58350530016365 139.0960465504489
8.069739177604127 138.491716903188
4.294226945650147 140.360466712306
138.5177364890049 33.21036903588261
36.99578095375829 12.26435761730558
136.1663797237853 36.37008442349511
46.78230142599263 17.32042905290032
132.4611647666877 30.1309302917893
43.77949065652432 16.5295156809099
111.7532725258844 31.04820789313636
25.90754449896264 14.61554378143496
106.4868575346208 30.39169344158993
62.47853811091079 18.02485187588782
63.94812455335368 17.76026078322632
79.03623529395873 18.06241293581762
80.58712955335929 18.58637267479066
4.53878851989422 11.94204524915445
49.80388457913347 18.40335780731482
81.81234295672972 19.37571890071934
140.5429392843585 11.61773298648511
114.272975383796 30.41995977197152
24.02012992010776 11.21753001903101
70.32823143611164 15.48862792242611
30.67779809378374 13.13290241386953
75.48979880122806 16.3700395128981
80.62116371352052 20.13793763369208
76.92084653924776 19.89918882709001
78.26435219392349 19.68412759876981
18.65478875517354 11.94394156940468
94.69999208912672 27.50491218651837
110.6313397956912 32.06460497119161
45.24323784801449 16.94248341601343
77.9013288206681 17.09655520036674
40.93014181117261 15.75346673808037
136.6705252460877 34.91935269370678
134.0367375364379 31.73592383449363
92.18015830115168 27.35171996930324
0.9026043223477475 11.12274370212082
116.2532544472086 33.5314886733081
32.12492925844442 13.51133163189339
13.42333823347429 12.76638291270787
87.43401789514715 25.39348146351216
17.2699678055205 12.49590105510533
131.362448828134 31.20080936431378
130.3476481275398 32.28900692099658
10.306883964022 10.26237276151172
91.03863361880555 24.96162929613529
123.7445151446262 31.95520172168946
127.8721763765076 32.96664828525234
82.98214597538141 20.23222198114471
100.0576521371808 31.76526796775007
28.27237533192772 13.83028027534107
7.045695664107093 12.04127763294435
125.0668884644905 32.34880743110883
122.7228198055577 32.97664598443832
65.40947600989982 17.50659596885036
20.05740871018211 11.39860340825163
10.86827997170083 12.50348375427085
5.811049483593944 11.24033790988094
117.6065414432579 33.82648493593534
86.32242883934538 24.48959740846694
74.74237498078644 15.1501274935966
57.05291391698182 17.98604157249432
39.44551581188144 15.40641625766633
107.8765404824229 31.03307907557631
103.8915312087577 30.69220877866223
14.75709472593317 12.17073751067266
56.16827509352376 16.92259589063997
101.4143902148206 32.40576499680331
109.2443901071775 31.58669744050075
115.6824282048446 30.80094417806297
115.9842230249816 32.17311320401203
61.00727617372092 18.31062108076983
89.80416811853458 25.62224469764381
88.67831544352143 24.7213015892895
121.7048394594912 33.79962318035275
48.32956016666541 17.6236124257876
25.39647196735348 13.24349042065501
129.2863346460186 33.36345242766019
53.95636666335304 17.80541472656677
93.43275709793159 28.16956221050491
104.0204846123655 32.11727589766343
95.99517752594295 28.26896294525634
134.8368791500776 32.68252353779022
84.07124580521096 22.6996154342442
23.88106079294747 12.75753827560969
11.21879788071605 11.09865128574177
36.01403543502308 13.27191413497012
67.38969436552949 15.87394333591604
2.044998295275378 11.89368587447611
121.3037292091318 32.47093682452237
109.0130154200979 30.10437174946135
22.6847799059316 11.79056062879746
59.54480198284221 18.63068004916083
105.2644294973938 31.23646006195042
34.12279794381601 11.4684617582981
98.70635577701557 31.10233051753635
126.4588981714455 32.64514242710486
97.36345778330556 30.41712289309304
15.91293730961438 13.06093937429813
54.91416032871136 16.70630065670638
37.47416977869962 13.66607081979561
52.43310278393012 17.6868765382259
85.2063499946721 23.59128987538852
73.282589595527 15.23155207742692
21.49600972120282 10.88877419937117
58.10226122690928 19.00532329805136
33.11880559892872 12.48799618893035
97.26502851352565 27.55931336265711
9.679927663491648 11.62118075471724
102.5435015253106 30.11879948823865
119.8887944002485 32.18355282549317
70.13633566712438 12.99852419962494
92.21142664924601 25.84730975436693
67.95468455447134 14.48912817810082
46.27387482789182 16.02869835236828
112.8769214782076 30.03012703614557
37.95873757285592 15.04625163730601
81.30125967476673 125.6341978186649
133.1445701032756 102.206243557004
73.43374692413965 130.5212687782481
59.1000608827165 134.8729457211027
61.74020685970272 133.633170878311
101.216537594934 116.7007379044683
98.88444275682683 122.1220564369724
116.5578408230095 108.293845153174
47.12830208387737 3.805387787293508
60.52952207461966 132.785028743192
69.57566793328103 135.5284309137629
92.8105285912328 124.9914389005796
121.0081272516078 107.2013458496687
111.3189522382776 112.0705808300625
46.30418913283022 2.668094969719615
50.53045236803158 1.696578822719893
70.75929113544106 130.3105182693827
100.1131554827936 119.6294403486059
83.66531197160798 127.1676132781389
47.65670918593372 2.529330162484674
103.9936189570764 115.7671081227606
71.65823369010464 129.1248414729268
116.1190343510269 109.6392029428669
94.01529194277006 124.3155971939683
52.0442484371973 2.005344905532055
95.32929179490537 124.8069123045391
85.08978695638967 125.0064470043893
100.7720850136186 118.0357317010049
113.1761317336763 110.3118169739325
59.21696154323288 133.3993311812522
126.5393422661692 103.7677261217149
105.3672791039626 115.2992738097641
86.21902669870396 124.0738282306204
67.02387901804542 134.3342047959061
129.4528490950443 103.3173879611717
70.5924834037403 132.8472517257769
104.3973070232876 114.2912980589092
65.50162895788421 133.3922485155747
91.41589803251971 124.544944717493
81.08163828553629 126.9958331227088
73.3764312541592 126.8711405811495
87.50796477409142 124.6358903934987
136.771600797798 100.6710885764749
0.3781055041004438 100.1528653990993
75.83658270648552 126.0002238061772
120.0703102650552 106.0347650671931
127.974484311956 103.5093391292492
111.7344959063973 110.658298111933
140.2126677028437 99.50558666022583
53.00532835854249 0.9390004957580432
122.4889595689193 106.9883263525108
109.9029542454305 112.468404739582
57.85629531327487 135.5571144806755
118.0962334199919 107.7655048965069
96.38001900981224 122.514846507902
82.49575617685556 126.3922608305748
85.19667297322363 126.6404506087034
79.67776334981092 127.4935445565102
57.2694484493272 138.613186949747
95.1848581210495 123.3928178499003
71.0281903122999 135.3256171016063
114.63617497487 109.9824633369072
48.93811679298148 2.214448609660568
90.04205969076314 124.1190999637029
74.73696480727797 126.8959770587658
49.91175210580742 2.9975376464413
102.6073680548162 116.226341630588
97.58180618708502 121.6020248726691
45.51897048629262 3.629380067989366
56.39040091627916 139.9486033577484
54.46651145687778 1.227357850798324
134.298595754097 101.1317607578084
123.0454725432845 105.6116285640581
128.7714561370833 104.6541528125034
135.3776631720788 100.0794628269393
62.93592594508718 134.5015856984836
73.12914641817902 129.1923867743693
112.1430175905604 109.2547887361948
57.55066635760465 137.0544603703686
123.6354620254651 104.2248540560192
107.1258203552843 113.3508555750622
132.3244678739268 103.3753308380546
108.505699054349 112.8970273646732
77.0809515069927 126.9573443061573
135.7248148228683 40.20633352934941
138.0444752328732 34.61153591721219
129.774799672584 137.7836734931069
130.2896718042384 12.66348107104557
134.3217124726605 21.41272221378012
134.9484506995567 47.08101853262935
137.0995254193559 42.64475342145001
136.993974425452 56.732173886131
130.3339959392469 10.12303051729362
129.1971021421048 140.4353921526878
137.1181512573577 60.02447311063657
129.6917817244648 8.748381492542775
129.1338906952055 7.374925297610761
136.0719019100604 28.49091922884659
137.137545583516 27.49211414309688
132.9134067166482 21.00199644199247
129.5601034940763 4.772860539653625
137.4550588166957 58.35099745900093
135.5938516137848 37.72374309356651
137.529039842122 36.04125698343292
134.9400632063053 38.99933613634516
136.9604353619484 45.70314169318863
128.6559186162418 2.00589870951201
131.3719506773294 19.15464587259126
137.4099211858409 54.25349311736511
128.7907607506247 139.0488014252893
132.1818447771196 16.59854873140261
134.4434541748019 50.00638279186116
137.110660526683 52.84053631610453
137.972377178362 55.68318847956615
134.2537758345887 40.27357272812089
134.70295264186 48.45711874861301
132.2397653951919 23.44124902748289
132.5865947580144 14.13243924321938
130.0755076398869 18.63450473457641
134.4498821967281 51.48581571258792
135.3761397175559 25.66698318014392
131.6776931892905 15.20504557011403
135.7690934251223 52.30182915340303
136.5511933321052 44.28648910425731
131.8090203423852 12.83744407053044
134.6607243680992 22.8263444430568
137.1372982589623 33.46950965251501
128.1615604701082 4.625054046345272
137.6053985144258 32.06656240882656
130.0483523855167 6.145331339269905
37.51264758626909 136.6530932577152
139.6135222204321 93.39130957039625
75.93833274747054 123.2549522777461
133.7119137792871 95.73496942301095
66.17318722054199 124.102917253061
52.53742262459627 128.7900281972666
72.85095287516995 123.0788312579898
90.73978807853224 116.1994018756468
101.8496553078543 108.5347035923795
117.6170326703197 102.179400005536
43.07298346174861 131.5597361365263
63.83023105542381 124.1841404950303
62.41518750589452 124.7961589465926
93.83811097400863 110.4853090845577
125.6899411173323 102.6048671572299
40.73567225689249 134.623605867007
104.3835652369604 108.8817010311797
43.58356934604144 130.2008549828487
56.01797585107452 129.5433414744883
55.57926341143855 128.2643370574569
92.54176346888309 112.7475279535072
28.61625166116276 136.9450029850182
84.84862232351053 115.6146345696856
57.062535767777 127.4159345506796
98.82600842926936 111.0859106445122
36.07348742631008 136.8547110239212
67.53994921179897 124.0092967144308
29.50079554170609 138.1291990867358
115.4820477590847 103.5491428270341
27.73385471613797 135.7482198860655
95.20094668567259 109.8339845341983
38.91119526169718 136.352169791832
91.99685698916463 116.6944679764708
78.67929373613046 123.2997060061561
128.3633176873992 99.60485365185178
90.71264950526876 114.7853588374615
110.7098816634912 109.6106404758693
49.05201990021772 130.6262152720317
112.9503370282105 106.4626625608445
105.7533377268099 108.3993418456048
83.49630123486435 117.9868247056042
69.79738123962329 122.8525338867983
128.9797082504593 98.20694999136157
139.8674711135816 94.86345474477379
134.7925413001485 97.11879374872645
46.07167652307231 131.1131291850492
58.3448376344566 128.1486850059955
80.87823425111168 118.8351376882839
73.52804206902644 124.3471819164175
90.81815161502782 117.6101207596647
132.029931720349 97.77850962605183
76.28234539220855 124.6659207475654
27.07877881457809 136.9889512808121
31.05543470219486 138.1094397715675
87.20655370966628 115.5798636752184
134.9567732324862 95.66445062042189
137.2895748513726 95.29856206523019
47.02044900354134 132.2063908061997
77.36184748205929 122.6289830572908
116.3644562917413 104.6715099005698
130.4621300662987 97.95235203980172
83.62396964788746 116.3901609262519
138.4768609777238 94.36158412094323
51.0671746893707 129.0275060665691
114.8891680030998 104.8647785111445
104.6663995112385 107.3936539093107
42.15115137184387 134.3445876156127
121.1009575238907 100.6459627135897
97.49401164014519 111.8281524498557
89.54794287178727 117.0118853926488
79.88787448498158 122.3002611385743
32.58819353092007 138.1210886864947
82.23345110500874 118.7795568418899
30.16765366464923 136.9019108587264
82.40306983645526 117.1330317051981
59.58771543915684 127.4896830390836
119.6649195783331 100.7735607203931
41.60769594587953 131.8095775827009
86.08012692593063 114.8271138674773
71.34068178149917 123.0041422112163
55.89453931091514 126.8907998330038
108.6033462128156 107.6030186563776
91.33103437752385 112.0036108639664
54.02600596957969 128.5417612069367
36.99520690252993 138.0466258186293
48.51183921779504 131.9684662796647
129.1846390826389 100.8036212794703
119.0749836649991 102.1124745756174
126.2880414768327 101.2103977931661
132.2932721550408 96.16763856169651
61.04554649302885 125.4459956236204
68.35395187491849 122.8812039381927
111.1113828066878 108.1917998386423
35.17349310812158 135.6334369793381
26.44721553793132 138.267875080736
49.60070451940588 129.2697461550102
123.3887974278844 101.6562782036617
103.2500929621365 108.0300273802116
33.17874416772199 136.8665786537252
127.7428475791914 100.9925145172757
107.495571126321 106.610364998249
96.15714509528154 111.8922954436283
1.330883429897419 121.2439332763754
0.4256226658796572 119.9729709505889
3.544852140922308 130.4184795132323
0.5016014696183498 127.796871697107
4.812308135616157 135.4865566034651
2.800581237388284 131.6004293493434
0.6462133790313247 116.0020975573681
1.471095265822114 123.8590890644001
2.760970698111777 129.1204315546877
1.234507364352476 126.5272508531752
1.812587037359956 119.920192389262
5.013229419093368 133.0159807837236
1.982369048615877 127.8319596905603
5.050845233160467 130.5854048697624
0.08169443423387543 123.8075854278263
37.37944504494189 90.42401610611607
39.17995381617995 69.30755871890365
40.34876261053899 61.69224975612526
38.74115645816364 40.16794085129123
42.06072655168501 57.6163830521952
34.54396569487277 3.716194239380433
37.0006721979698 25.02661617981169
34.94908634660408 95.42196351003402
43.9848874570899 122.6868610293427
40.18084522144592 80.07731884695035
39.98540988052372 93.07901039287351
41.8730132842734 51.2709487695253
41.69923771937371 32.70921769289856
40.04862153528467 73.20678310108883
39.75700427954003 124.1524252216835
38.91307399363353 83.03767405306363
38.90500701489593 104.6095071979197
38.64744279570792 132.3853498242872
38.5080622086555 89.6307840441312
39.17997364704937 71.83605960277561
37.08417414142941 84.7893350720674
41.21238655356388 112.2311100477337
41.13498498491504 75.71304083976912
38.55268379676411 93.79444270398031
38.44213443648169 49.2281163647015
33.12368093816927 3.435317946035491
38.32447024189515 45.36824651248798
36.2908640052358 95.73735305071175
39.14644378636844 130.9999869398862
39.4392870342481 77.74456225573627
40.26029452725891 32.32907950097498
38.27773959366871 20.21823901771712
38.31736882952325 133.7595878762682
39.8145286891219 81.51700526432494
38.856272208843 100.4921292399721
39.91501176888939 30.95493294574512
38.66819645341128 128.5347246671547
37.84986377516971 18.82766508856296
39.33636113088421 134.9067990248649
40.04204447079063 36.12931232419971
39.88751157369649 48.93559863177672
37.13697451559117 88.90670552518537
41.84465962956505 110.9065889953104
38.05423335905497 85.9201596808997
42.07108824325748 34.04629433655842
38.07035406975649 126.042503788782
37.60326964278998 87.34735686735667
39.1743332118125 38.81279164738856
37.58144529272197 96.15663797031685
43.69302447691874 53.62710038068017
44.29012724579943 52.36944870623814
39.28926262709787 42.63514063902573
41.06920482764024 109.7245173218885
36.19921385491529 22.25384455268858
41.45629024748294 65.30648296562553
38.32211373123829 99.11201009189544
40.31600483350781 100.8654512868575
38.75771822122621 92.4706358777013
38.86500880472911 47.84565697412042
40.63448651757886 28.56992289385813
37.65671165261699 127.4645601530383
43.02671561299483 120.3008159219747
38.82045645539971 108.5764985152229
38.80685699640692 43.99317322391143
37.96695379703606 139.1724063115311
40.20653504606549 108.5059608313467
37.24007164192126 21.2350281586922
38.44696351744633 25.40030417885126
40.52433309461532 117.2865106876066
37.73818906463585 39.02855334777032
38.22536147653141 37.69014149154152
42.86100609705349 121.7799498941896
42.76628403889785 52.47727634336857
40.09763231691726 70.47011587779878
39.08184799829281 79.14895239899695
39.33639321561321 107.3014567145695
39.95846859260637 65.50569391310057
39.72958780090597 133.4814204786372
40.85279646623959 77.19385929429701
40.93080536326783 60.33589429999768
38.45359192801816 12.6676519834972
32.66015990238042 2.065969253964477
35.74372301978924 7.983582211280244
38.74987085468496 0.6180661607863589
40.32829456310844 115.9771185924597
42.64490754402548 112.0908554837712
40.60894416681401 64.16393908956644
42.13102136722018 124.6082192158214
42.61267471034238 56.27107097776318
38.05415382782135 24.01219471851006
38.34647235063396 103.0114676264837
39.44717507448864 60.55587064927496
36.13566054057705 9.415831528787095
38.45172312342988 137.7855681611706
41.34540110285226 114.8767766814959
39.28231292425257 46.40883611036081
36.48265341925445 14.67085219191624
37.65125635898449 22.62391780734605
41.8853012786962 119.3605500131108
40.02424717225196 59.20649587114887
41.23305649649824 74.12655889461499
39.56140363764538 29.56897304884319
38.31704666743921 41.56368249934271
38.4278750952429 16.42379947287064
39.14580188113483 101.8652242460362
39.19977045839877 28.17914219185177
34.91772321299037 5.222396659120551
38.87703209180687 17.80841520484667
52.6651501284918 88.44622535430011
13.34184955409429 90.03594552018741
133.2049320409333 93.3526691443478
33.67652897804474 91.34963947261043
10.91880352073974 90.67972922682746
99.35341310689616 93.20154170329141
6.798388291376033 90.35998843810536
26.99674470774189 91.61408143390176
107.5824358009527 96.38516643589989
113.9574813839388 94.76653061486306
139.2604765071804 91.89134550195351
24.60560939861369 92.71371859024531
27.35634497343156 89.24639915332421
57.34783136077121 89.66831911304673
40.04029624558417 91.65584220797551
91.67214448438126 93.01568381750729
100.2082760538179 94.42868052317331
127.6537920392075 94.51934833087302
26.1074613947533 92.70381832702499
27.91020004692515 90.50806244840895
68.97711091461619 91.1589669735928
14.5344363047274 90.88404756708152
51.37960249153448 89.01161736105115
36.42111581949723 91.71391631435672
140.2161685563913 90.84502330523411
61.19194207773324 89.67278839516155
41.29669268340123 90.7674062329689
56.20131737118869 90.63748891491451
22.56767536520078 91.53432406637432
89.69197580585895 94.13236990364123
75.13639684639296 89.52966282081083
86.57513374094317 91.2465774467445
4.006478112731526 90.04598949739244
78.92657549779933 90.79811033615479
45.05538418912147 90.36833682682648
49.18784872101293 87.1313062875757
66.28244379330764 90.10399823315362
102.4573118697772 95.47622581000041
18.26053296853692 91.7604806637316
93.03881900876212 92.61889072650656
73.7227856219146 88.97779985798232
43.75127606280478 90.95095150345624
46.3676403902863 89.79024510380349
98.04303062703589 93.49459661575469
35.09361925470776 91.54114597248217
111.0769649067919 94.92965437117208
63.36819082949089 87.62048591132245
10.35135084909695 89.40628852424479
87.69484753907469 92.19644852577044
129.0937164672796 94.27010727540055
83.92482097107822 87.86896273181522
138.2232323554064 92.8812139567859
126.1950908157537 94.66960616146193
64.76551821561193 88.10205157097791
54.88762864818271 88.7944050076736
58.40563322815767 88.71190517460408
38.78548793367402 90.98891860299642
3.218563030258251 88.66685971248393
16.88498588123401 92.45068814783737
2.611473991339132 89.90726946475732
96.57911438237674 93.73016024870969
95.25663986549938 93.91515965455274
62.21644346847477 88.45918541995849
42.50335709130083 91.59341413409821
94.43535296511338 92.876559908104
134.4066061029866 94.27771222571536
135.9340521999993 94.71914471492393
64.4520439848925 86.68696110174704
82.511001568575 92.0363566399902
84.45077677128798 89.12755859902134
101.0296646614798 95.63904345380105
130.8291726684783 92.42542135042309
15.72989030224694 91.67391277683477
19.22277896062942 92.80657586527639
137.1063226827604 93.8257264956907
100.4164922694415 97.02932515322465
50.27812240542243 88.07162124235613
84.15362451072308 90.40141049460205
108.1824466061602 95.072480775863
119.9693617316441 96.87162325945394
101.8473732840423 96.84228669658192
103.8797233380063 95.33359650905649
48.97842111390828 88.63757477419833
5.427056506595679 90.15752719386262
29.36675274717793 90.68834935936925
76.35740017715834 90.61527877321959
9.560936958532178 90.67509211816089
123.382696484854 95.21180595510785
21.18370775608425 91.32844207738752
81.39702128751244 91.04236148627299
59.80781157118243 89.19127911438423
54.91876991518161 90.19627034782458
72.592484508808 89.90710945840615
115.393292714169 94.67035330203532
71.4492520755077 90.82264957547952
70.10706379476888 90.25650255178726
28.4396767878093 91.80841772993247
124.2914608665195 96.34598370498742
114.5532368542051 93.43957482743465
121.9982594999617 95.31093837118772
86.25066824972487 92.52727940056833
130.4434112076344 93.91760686527272
48.10769341983728 86.19559366403784
30.79119221282187 90.91284800971083
53.98082192336764 87.88149066063366
90.29009179689957 92.71315005751248
24.02546242716995 91.47216629670176
32.23180616896354 91.13802802642977
117.6813356595105 95.76814375532446
105.3007260914825 95.22255132495626
7.482678939543797 91.77959173972377
124.8688968061231 94.97340759195568
113.3604085956194 96.08973140059805
0.5207130699816873 91.12866441426193
119.1093595680241 95.64615720535872
40.79614532972195 66.69173589082962
28.9599114751796 70.56884370446208
64.80840891781563 55.24629383759725
131.159346990836 40.46563785920853
9.844544487571543 73.63074713672925
128.7932558398035 41.6167294478517
13.2624404271617 75.57191935995584
136.4440633615311 41.40138906769716
107.8755054182273 43.43584274329817
80.6085088062577 49.50942409013572
5.536561062270283 75.04878006993921
46.50512987424023 62.97309168033859
20.67918462288442 72.51122092695022
56.97087279518049 62.41702342036325
32.39712561875529 66.41864403733163
83.17846751690054 49.70908520990687
18.45362818246756 73.90214866125908
29.61046785180973 69.25759916223321
88.80276351855885 47.82236164422292
0.09686237610769033 76.98043940631202
38.48799855008659 68.10906548945445
2.803265919715213 76.03780485954374
1.724511466264079 74.98226098715745
71.65149430808775 51.51755856577894
59.29861482968658 58.76272382704946
110.9223069901979 43.44744604281933
22.89890266984208 71.11806712410957
19.13845786871227 72.65472818871471
91.62425251070955 45.26804973749829
99.62534857834224 44.93743596853533
66.79757083385363 53.02715348044014
4.482195923207646 74.04254376827394
118.3761757045399 43.50158074031956
33.05185775272928 65.09524947466083
112.4538895990401 43.4614984229022
101.0802317511685 44.81853560758793
67.74356572889248 51.92633107668357
17.59642919973319 72.79196616010188
83.6607736163736 46.61578093122513
54.85502484083801 61.0788886741232
87.56612680824331 46.93614651927616
9.3888548090078 75.10632237282208
138.7219559433693 40.0995092947042
139.7320643530793 39.12304691275065
3.060062674735327 74.57783341641135
63.3991819452667 54.92202781587648
64.43937694753359 53.82811062133084
137.9055022038185 41.3485291170274
132.7062221402841 40.34429369526141
105.5915688009754 44.82554611847053
43.01798834673031 65.19678064690638
11.30429448851234 73.33138892385053
60.08028499657674 60.12412411225622
115.4058615150608 43.44034091200263
98.84501418260314 46.08724197210891
123.6112798935525 44.57075300012709
107.1720493752666 44.72611090121095
77.11884248866667 51.51046907197167
129.7050937425083 40.53779960114979
42.24827233506144 66.44104469209751
73.12450292688376 51.85379450583252
56.32417111068241 61.11581078499705
7.965042452202574 75.58554195111103
27.27633897009248 68.28051600029394
123.7685006416018 43.13608909281354
134.9953664363642 41.59764693215583
104.2696753226575 47.28606480176807
48.03043322419106 62.62668745438999
51.03682490995785 62.22572898324523
101.9050304164518 46.07406236659768
116.1950950323991 44.7342090950052
113.211362390841 42.18045120835286
119.3076061640214 44.61896532792402
91.64409012093891 46.73582685718097
76.08714516810664 52.5336710432195
82.07509573128139 48.88410606342902
60.68869926039007 59.01015336032932
125.7064491251889 41.4324745507258
83.4369235011188 48.20199492724993
35.38705329813956 66.02244230859526
25.10146281506314 69.71217788951704
22.21938294462147 72.36869229450195
131.8770155366638 39.14637011119164
54.02895931802565 62.30228310992937
39.9604306828243 67.8963103720934
96.57194336932309 45.23638661438518
109.3762653455264 43.40955096812241
97.96714256952986 44.81167375616505
126.5324243617538 42.49728117460596
31.74069660811982 67.74881820936686
36.99640988111664 68.28739622851144
37.71074216476672 66.96173488103601
75.04333979668107 53.5941273517318
116.9583834740807 46.00111965813414
28.12242009515431 69.41600628413381
6.889987656633145 74.56027750651252
70.18504221745421 51.1808870505112
57.79327331701587 61.19247125434443
125.1430843152888 42.76125938785503
52.50449483734735 62.21641755078578
87.88650553725491 45.73730897837715
120.8534652943042 44.34394793902572
45.88701535734523 64.43296524755154
86.16505773937061 47.12889130471859
24.42969000605187 70.9750948305044
62.69050852880842 57.30272387400199
77.95886637292675 50.47565797957093
79.18801219067934 50.08192701220522
94.14649260030264 46.9075480532866
43.59589127310645 63.74165841799714
45.03501996362012 63.38095191827318
49.54864291003624 62.34995942742854
58.59041997046302 59.98588336748326
15.3710765246556 74.14758602656279
113.9461064320475 43.44708382903347
25.7671894700826 68.44079058617788
127.8682862190199 42.99625316505684
84.77143858891321 47.64548867020391
92.90345644802953 46.09964946637321
0.6018902759833552 74.11331110002807
90.27849062741173 47.31405855506641
110.1379123714642 42.20709111553365
133.2348322099155 27.70069817943749
95.16573708103499 3.703920413512813
107.6730681219373 10.10503375511622
115.0861820265118 14.33148580675859
118.0740962078227 16.55376048818872
100.6293656714444 7.536449254165489
97.91165046488184 6.37669384882523
117.2953490466881 15.35151771984805
114.9075037834705 11.70295774155874
135.7936366577722 33.79225668322836
133.5686386128464 29.0871982443012
123.7739506121911 20.05580457630353
121.0154444819793 18.9557697595334
132.570303027705 24.87898262326527
128.6560649048554 25.08882939771159
106.6118999352895 8.030210367233227
122.4617748831083 19.17409060959389
114.2982396772039 13.13588876582958
102.011066841977 7.904010967370674
127.2639389408319 24.503615292495
126.1175453644879 23.3523290060311
138.9504016042168 35.7129813319037
109.0578578446923 9.479165532603888
107.8380486491387 8.731316782957594
103.3774171957304 8.410270702993742
105.0903523043267 8.721183023130578
132.8976307082871 26.29595894298726
116.6787989091435 16.75392654532548
130.083038111027 25.55222516615611
99.23230403456139 7.178010376070437
95.82248907297236 4.957282113559322
135.0113795236595 29.56510452784406
97.31442238067118 4.938046922369007
120.2967021381489 17.59482215027392
123.8306418645373 21.46568850162657
111.3121427150228 11.17419277659614
125.8717361184597 24.62413805737148
110.2600705092668 10.20192847792504
123.8867642942338 22.84352486280994
136.4118026297731 29.86598915556693
96.75434054900002 1.104456364007754
112.6938708623013 10.82644769314374
115.8782517175048 15.53567137964896
131.819484878479 27.32755566881411
132.2121854443514 136.8967042801612
128.3875616807046 137.6805911599169
138.2321565840215 139.3950482816298
131.5755879675179 139.4291242233782
135.4269613467007 138.8161480377115
139.5991626544451 139.9230211678459
131.1799495158936 138.0235795106955
140.0661395710488 0.3304878383330315
127.8016663865612 140.2742360451358
134.0151801326774 138.5518961666055
137.1532507095593 140.4456903183069
32.84353600984191 56.4448345715418
36.15447174290737 58.49468829651026
86.79321045209063 131.1642056229009
21.31303329574856 43.69252239212858
24.17999744750205 50.3533502452902
74.87638360531719 116.3991496333132
49.74454323301571 73.78948409404717
70.48268190887696 112.8918065370391
33.75783564810732 57.56957083913217
11.63828646259916 36.12137996424502
43.93273039205535 69.6847487990337
8.518828080531634 32.47674862696894
54.95966248822128 91.64132268669248
62.12810190939509 95.46605121661975
4.564341458273518 24.4053348541813
51.05641563356092 83.58704355611383
49.30412452198521 80.07428179230469
48.97871887582486 81.61567561859661
53.18960486003241 85.56078466166699
50.8153189572594 75.96148673717916
35.56277288226782 59.82101883402731
29.87919131478949 56.88448841248526
17.04033582986929 39.50872323791026
28.56742672081447 49.5730874128483
60.47570612889955 93.58054123515309
48.57251780286866 73.01000611751275
88.7087217672271 134.3487753825908
52.89493423016621 86.97879558098423
21.69965424023108 45.98355738003565
84.65520186506045 128.0339209460041
70.4030838998288 114.4097895341307
12.640967776069 38.78730515861931
24.20429005830912 46.66293015506383
70.6365107760152 111.3119637821637
52.11139093118531 84.57420527559088
10.66372380701151 37.24399812680193
60.7486027508465 94.99966806564369
13.134470799268 40.11701861288194
21.71087922889566 49.61904450106282
74.88893699026555 119.3623644953628
70.6239133829166 109.823057080434
64.36821395306366 100.3066841032311
47.49464565552586 70.69368499189804
87.82194779595027 135.4998790961202
17.47697328394075 40.83543266562325
63.31522684047968 102.6323815518047
22.70759576778283 46.97336175778603
139.9967040028553 22.91749007736361
29.51057961348708 50.66300771837761
73.53532042456503 116.7903898920312
20.69594949065259 44.97484184979575
63.93117057541212 97.42987923232467
91.07103629888439 139.5740072273762
7.106453425178352 28.71481865893149
0.6877732909741948 24.70724057199813
42.13556590826886 63.99842579740508
56.55861079566225 91.93170221294451
52.47640910542121 89.95998549926587
56.87093453770447 93.44228091033865
46.24282944288461 71.38214184843162
29.47903507552678 54.46934566669344
28.99967761901895 52.01463787894244
88.3840228075064 136.8890637671524
75.00246919037586 121.8779879382169
73.58369486145723 119.2324607584724
88.22160500727401 131.4889508693938
65.74313402599485 104.0050926481532
77.36631195452165 125.5410587088476
84.73611403936934 129.5275759824551
45.08643979907059 70.53406693021792
85.5133219247966 130.7595343498168
6.728144130188146 27.37399780009946
58.0932017133751 94.01703987114743
74.99494858935618 124.4923913242065
66.93821565107665 104.7234548481304
7.51673236717107 30.01475999455
74.35727108681044 120.6181986923369
37.05546594210913 59.62376107987459
45.16017305946618 68.98506880907409
25.6483208761247 50.08680064437362
50.54837137946207 77.37479851868518
62.80688032341018 98.31713936663081
51.37864727424974 82.10432702186372
41.52264915932643 67.9830006100669
82.2961170377715 127.8251980896993
72.69409872260246 115.7521461905785
37.95341016161468 60.75564217448048
5.987988126791096 24.66983023788931
35.24866489859715 57.36947092833144
81.25182427634901 122.831283118127
91.73825298004195 140.8538671313001
88.92477101922174 138.2079121108914
74.54855548619443 117.9314918855229
41.24604324160409 62.8361452653204
9.666847265750935 33.19447245539551
90.42022811974049 138.2970109072212
31.36627473551462 56.65034898308657
64.47588074169505 101.7966234756498
52.37349170027781 91.42099941984637
68.1278021878133 108.4058611631136
92.41052123265261 1.094764033744789
23.70015890952882 47.98920552284197
65.70587932944028 102.4840600055783
139.6843545830667 21.52656577721584
5.616721045238178 23.32887133625668
12.19937935454263 32.28779206756534
7.988541879345759 31.2640013234326
6.35504161576393 26.02462791852701
66.92414627968834 106.2409073689165
40.51025389556989 69.06330848742711
42.75124479033106 70.43817290510484
53.56732752493198 92.27759157569656
10.77557227975468 32.03473831506027
3.137318064132051 24.06695065951043
88.31726302482134 132.8326271876164
19.29284189978798 42.42836401996004
14.10873042221531 39.00116271446799
80.10955185789814 124.8964760832915
34.06943531674515 60.01822577954115
47.96504106192739 7.531860318652536
45.70646958813933 14.74591401302877
22.78822116946981 79.36220268093419
10.19897356811573 105.5635732362004
11.0849120295533 97.5823621476889
13.54306634326577 87.24197824097092
13.35233378748861 88.67394587172501
32.27252369613559 57.77367031806955
44.28128049680294 32.28451766245794
9.481724914563141 100.0913425771856
26.28411846721918 75.6647361435946
30.70865914024036 64.17375127319536
9.45779323991459 106.9232947007263
24.27778619708876 79.34444459778342
12.62522472776832 94.18402763484532
29.42214097206924 66.80399797114701
14.31648101101531 92.30447003800597
24.12331532092621 76.96539491818116
36.49979331517962 50.84031970098393
32.48319981984685 53.94774651263167
36.89302774613535 45.69197481889626
8.405408108674001 126.9523431201577
26.95116611972435 74.39772718569318
20.65259262505282 80.79847448360154
47.60295482421017 20.02852182119569
43.85792171951031 30.87911192081665
31.34280151591973 62.85714962016298
8.558510235264571 117.9740204239033
43.49797178095002 29.43895572477727
45.28427382869619 26.07700490763366
15.05858446398518 85.28365098511225
8.437636524676666 113.900926514395
40.17432183993862 39.94490731977728
36.42923256772934 47.06162536681056
24.7879998670082 75.73812621317346
11.17344947889083 109.5584630782593
19.23420494273005 83.62553077810922
42.04613055874175 38.32501400417316
10.72626953558882 110.9055303744213
7.356888563121182 121.6759479839344
44.93473510576559 34.9917906609199
12.28963293516786 97.00095334254732
35.49069559189065 49.761693253998
7.76680115550592 119.0963088202726
34.70123455004627 52.4274907114576
37.84511914500789 42.93717409546085
46.72431613505722 10.00217786837982
9.221095675018514 115.3233812140344
45.64437184156165 27.47990328144386
32.83794543658419 62.65713427800384
9.084972179512381 98.66693756076663
9.341138643306373 111.0117987613215
35.00618595879449 51.09205712766646
24.60793922042668 73.35278406594702
7.830473186296332 115.1806492596673
7.184507537871792 117.5085370981342
7.11321984191114 124.205187396621
10.09342089447071 101.5974577180688
37.36516042940587 44.31320736959892
45.66430590457692 22.15224827179811
46.21810027180596 25.06627497093022
47.34907786940169 8.753674370793178
8.5747112507089 129.5575232320171
41.62299244964904 39.66934448835323
42.53291609279402 36.93967601489548
9.199668316300189 128.3056519089217
9.797339093843746 133.2343786024582
29.78668030589098 71.7440730636169
17.80403015827308 82.80000532005037
21.47077557090757 81.72831875352844
8.800685737087028 108.2725793218281
33.46094951528547 61.33890990187193
7.954642586536181 123.0378093795749
30.06757537140899 65.48968398704896
25.45403467833411 74.49335382530403
46.29619484565714 4.904736759492272
34.11601180172713 53.94116631953985
48.52115365185738 6.3114099556088
9.301974412259785 134.506240178024
10.74885231669191 102.9008655110314
12.44844478080303 95.65926984931583
28.77375895880125 68.11409385179597
13.6833021178525 85.82910479410374
33.40403559187119 55.12312729929913
44.67208382391641 33.62644453242935
9.466058912960754 123.2367888454936
33.52874526432983 52.87073569025325
6.43191870275893 118.7498038312759
27.75576175416926 75.59029035931773
35.92274749387926 44.61858959450986
44.61001885831253 11.22638632337596
46.05606111299779 11.27767746163487
46.24048736586536 13.63628540070494
46.67450238965026 21.14689007693303
9.453197995655993 130.8068809706667
35.96516154641274 48.41865015872001
43.72027852849116 35.77629745490913
36.88752455458823 41.87168955720932
48.515314915882 18.91952015194306
16.37317297573431 84.72865702387551
8.840739749919898 132.0702271440821
29.13781036914003 73.04862901133816
9.83025980547 97.40374615643557
47.81290850041626 16.30738734158166
46.90443783838329 12.46998830785873
6.464465593769885 135.0434489715562
130.7008536482682 61.20095236170182
3.080700117609205 58.64438109345321
140.3966684760006 55.03468874560581
25.06820218206971 55.14571688777186
119.8975676113138 67.0848189523779
104.7480437598115 59.38505286469744
107.6030299876837 60.70551842966121
87.45581524538083 58.8771652821893
33.17442630184335 58.8953301956734
52.91718936277756 57.42671733060633
12.84292248703257 55.52208674854101
59.37912832967831 54.90716409880766
20.11420074917738 57.10703071695234
83.2843502385478 58.48639470228838
135.616253723447 63.49254778346035
5.890439199365736 59.29737133070432
76.89659069197857 55.36607525177507
36.74665346319507 57.16879672044404
30.79090861655305 57.98459213663193
3.502283610459323 60.1009816901232
13.14662888788122 56.87305029418924
71.53593737604514 55.42126969639151
61.67940846596225 58.23569239687897
134.280794466782 64.00340006069385
23.05258964508385 56.67938621977741
92.46357392805511 56.74220808271352
91.27775943794748 57.6136462500849
67.23247374746208 54.4611065066717
14.47038810579362 57.19634838610624
105.4489691081237 58.3767462793722
17.02080734563504 57.1849914581488
87.18648851054279 57.49676463180444
88.63762015038557 57.96882638537018
72.55818682842022 54.33725913855708
15.75684603780191 57.51900261791364
85.71388507094284 56.96673478080189
53.58700729060102 56.0842784124209
64.01646416434443 52.39364007679318
65.39158341628114 52.70383411695468
106.1950165887708 59.79794289967633
43.54964484988191 57.36758798042388
22.13983120713512 55.59079220717984
50.06478291243485 54.59458373054554
111.4172333218234 59.69861282643257
125.0967446596191 66.33141200806311
127.620121560826 66.69190443479849
91.56199370370264 58.98834855698617
139.3917607792956 56.084444501017
115.3100212231778 60.34109346205798
70.09098705598024 55.09790129049877
61.22730406292593 56.80156165787782
28.00512021780636 54.69578384635185
28.94973681062002 55.79084909363058
117.7096161917165 63.74241757754331
97.96562350092982 57.4426625015827
45.05917006936614 57.09344216414252
51.98300101409533 56.51861219266364
96.51844949864875 56.77287054271999
123.782328399383 66.88551433677955
130.5430872038488 62.65983091322119
110.1937609688804 60.36534210745117
76.51389626212003 53.91004876377256
78.30443596348893 55.78627188486133
62.30847947574981 55.89029456603943
133.0796272871782 63.06087112127519
138.0755400233323 63.89305458120278
127.8624405651953 63.74804325487025
37.64429325647482 58.29170678929574
26.53583571043061 54.92104143722722
129.2007749334813 63.20047208669055
58.12797966083965 55.87206651234969
10.72626534477126 57.67533405150247
100.5424218988407 57.30570948831132
114.0351304612587 59.45496631797053
97.72597752616275 56.0669525209155
116.5511723689998 62.76060977104606
4.483651243298941 58.98529090134012
44.10556949735961 56.03300158531852
34.66365658134172 58.6943818005651
75.4690457061017 55.00207848315553
122.5547824186363 65.96432802699118
51.02903058135167 55.56635877579843
2.657056380725562 57.20977742520767
74.0133277976352 54.66997550180987
44.65095624985413 54.71368885375566
49.54247267610717 56.01725879406862
103.1683319179185 57.10587644579641
81.80360927977719 57.92297908036066
121.1526881292014 67.99130820977047
38.54488035872673 59.42222438091869
80.35357017073625 57.50487769626523
10.35346442071056 56.2794865081738
63.06065628442904 53.55821131769704
84.49826679754987 57.78477355092109
90.09841074756405 58.47696234805494
112.7637160546198 60.2885228167443
40.58772614717158 57.84967510404029
48.08704062553117 56.45246371233848
47.13002480999176 55.43034556293619
55.17989115937991 55.76317196254621
7.302322084027008 59.59292300183508
126.4126673875432 65.77448306984463
16.46070208880622 58.63745589830697
93.90887943827929 57.20308056325113
95.0936929603476 56.36834459690188
103.6354960809518 58.45548582370656
1.238592711365133 56.84203400939904
112.7632546611283 58.83975120578479
140.8626468029843 56.44530504747981
139.2618719822743 64.80356868586144
133.5640233050363 106.2356139547283
1.75195971637745 100.5606969204116
76.13445688688225 135.9974447432638
70.37272463824299 3.620643622943886
112.3920258041911 116.9414889084224
99.26010535901587 126.4639199872523
122.4180998056458 110.9161176362085
71.14610725955146 0.7581120064486744
93.53087173515439 127.2937980571459
115.268699975793 116.2229372251586
113.8256610430952 116.5518640621346
82.7327284577262 133.1410337130537
109.2513222490279 119.3559439627232
82.94346295111789 131.6291359807005
106.6438787282307 124.0285903741559
74.53932357062179 138.0088954940925
120.4873171629225 112.5762639212993
94.92542149016037 127.2371603848967
100.2894401600272 125.5280215621404
92.58650462657299 128.4322993907577
111.9404901686331 118.3756828726777
119.9951777218828 114.0000555591398
72.24076973927551 1.72403200832312
138.2294977722503 104.189973571996
72.60476675880855 0.3513242150905699
135.2019707550483 103.9302888500029
104.288133441934 123.4928412920065
91.62646377250516 129.5423406551946
129.5346842573126 107.1971724064346
81.40544165169116 133.6991981498259
122.9224674611824 109.5270880916919
87.71677937756651 130.0656519771029
84.29465101823962 131.1298520815727
101.5402293524475 124.5188276187131
85.52999401917732 132.2045828372684
140.6974953047701 102.6642998968428
75.87706322812514 137.4634441645134
124.3863780178037 109.3080342454169
127.9174983554187 107.4555178305565
131.1331767760848 107.2790608014806
136.8415622908557 103.8336823447532
129.5348725079873 105.8050616086734
108.9068007781694 120.8748969004959
67.52668494796502 4.29520243868311
118.5833199140027 114.2769229402867
96.6074263935035 127.0656491459652
78.77521437980744 134.8424931667118
90.68533062457303 130.6772339266714
80.08214646348885 134.2612130861756
72.95762383363135 140.002905975503
69.98877384787454 5.151257984116382
107.1414534191896 122.6788646501327
73.22377473673403 138.5314764797271
114.2960883763275 115.1694173866421
89.18942758080449 130.442230173122
77.46330718925311 135.4228782986914
101.4419787006467 125.9410286328638
101.6892628723075 123.0711678670276
0.72438094666903 101.6220283592047
124.9129302936611 107.9297802033357
132.1449454471201 106.0899991550353
139.5843676541776 103.7516459614415
66.99002413902144 5.68609175117164
73.42638102163804 137.0668575945407
117.1668436630264 114.5557621452871
126.3966640350431 107.6992180718717
105.6769167429141 123.0530204795733
79.86619645311403 135.7750933991072
134.3907300940261 105.0559223095047
102.8609854857148 123.9249390488138
68.48874166798785 5.406703015372107
135.365218704101 11.62567938921071
131.0469342425344 11.49429985897448
133.9419215454949 11.7286454076537
128.8970407690914 9.970270246562661
123.0443770508738 1.353821672764105
126.3148688926984 7.11330466042709
128.2748048825906 8.609812510980078
125.3751882332102 4.308698216652281
136.7829140626595 11.33239635090404
124.460591951629 1.528553248747819
137.7239356541068 12.43106343347936
120.2034924472031 0.9554048188655001
125.8350532903074 5.724232483316403
121.6223560040231 1.165827048044572
139.134721621307 12.01987361244872
132.5010098694034 11.6618915221831
124.9131026615125 2.911644859576631
133.6643984108287 114.7816513597044
131.5387030804033 44.39671987922205
132.4995913386916 46.69582400259537
129.6916021474962 58.83037873693003
128.8246654256787 129.3427331233198
131.0877326939858 132.6600546862305
134.5496947194916 10.42461951953501
133.3330514064517 12.99822741104367
134.7386019224606 87.20273892097624
132.243562709929 76.1012190033339
132.5948990072132 73.14578988598691
132.3557827262189 122.1082803953613
128.822316304685 67.60537809460592
133.8023929816621 1.411785783739036
134.3483997964574 85.79695381029173
127.5016002022293 135.1443498733629
134.378500640708 139.9358096921812
129.3512032475545 61.74068264940071
130.1445481677054 133.7334408992024
135.9732080627478 6.209115829985487
131.9543892411797 34.00273628641148
132.7187989058732 31.52859975218687
134.038134715701 19.98773966228693
133.3698105035901 0.02089209925192163
129.4875700903467 124.7662423558731
130.058617802855 55.95232660994068
133.243500167914 32.93502375151849
133.1872517778233 34.28698650087632
132.6259411896836 99.20815929155188
130.8926926263252 131.21919029596
131.029638616886 122.671193380152
132.5441196957565 37.88088192733004
130.3518789150122 110.8563332504832
133.3998121632148 39.08890017055903
128.1720092469858 125.311968730273
135.1052285665617 5.342177237054123
132.9541689492083 104.845088391244
135.0981515727442 83.28761167409449
132.684418204999 19.58704275849598
130.2429502649084 54.5224016014732
128.9351111643025 66.1288166796774
133.2325580670493 79.82690181624301
129.2693149313543 126.2795512691451
134.7579678005974 0.2833145695592931
133.4695351945868 17.03814542580164
135.5630713009513 91.78189158923517
131.9722785059089 41.56782145422645
134.2804977576953 2.782825904898929
132.837217975237 94.70083905243676
133.4335198815267 76.90221848720935
129.8698840974534 130.3346838352127
131.2564340646699 56.84802497466654
127.3838490753763 138.8896629003899
131.9091476185864 51.12552473893615
132.46928653618 109.9498966692229
131.321937606364 45.82727944305389
133.6692362759397 98.27816837253442
133.8785625515301 113.3452910784858
132.2510864981631 48.16454827682141
134.0303088112074 89.73525060349159
130.8730613726471 59.74244282279268
133.6245546128187 23.84773666974424
133.3632695143273 91.95306100217582
129.8999955065661 71.5076240525034
134.1670671001114 14.35768636306899
134.8223362047152 115.7120357429882
132.5024877822573 18.12555307226858
134.427774708026 80.55606807522159
131.0691795653792 58.2865159558113
129.0625018798956 64.66216970889074
131.8460024359537 108.5772001626468
134.3068119546251 91.11941202078485
134.0867733598821 84.24422822930289
130.411987222242 53.09401242083906
135.0257241202743 88.72989988163576
131.1014422651762 109.7760340096662
133.2160861902796 36.65902037711233
127.981529241299 136.3537275699213
129.7131558492575 123.2611760924977
132.5960814670284 120.6436537907663
133.1343683125349 15.47814899655809
133.2951281732909 78.36251663719506
133.381365628506 49.05926074007697
131.5792799294765 42.93632864100077
132.5964073219124 138.2853511891857
134.1127408028744 111.8857578022108
132.0795843126243 130.4123290501605
130.7781495839904 136.6099359995026
132.9809395131005 100.788085390527
134.2040599720763 118.6497450761268
132.6810452261697 107.4430828898473
133.2347445414607 22.41038763747689
128.7344935548039 69.09613340647277
133.3285282843832 97.04642445307458
129.0392001531494 127.7791721221651
132.1486406404469 28.7332841841677
132.4248571277289 74.6097361038875
135.6065935102654 7.557892192644291
131.7833174817842 52.55825112005837
132.8568708261329 119.1716161966308
134.4990776250687 117.1592304410499
134.5472697554682 102.5290793777939
133.9700814000707 25.27617955379216
131.1544005538472 70.91572814446971
135.1772287484692 9.08829477657747
123.1323699619908 125.8243776077393
124.77887397521 122.4118773964871
126.5205825757511 120.5716889488772
117.8284004344864 135.1228094791639
123.3292608320103 132.3714180030383
116.3953610385518 134.8369409444615
126.2432798192074 118.0834809485022
122.4043838754713 128.3186155561433
127.8356486049752 118.189472029939
115.4099968264372 135.9288092951408
123.9864686839907 129.7863226416451
137.9368852654347 106.6219655211413
128.2365781630843 116.7652280494128
124.5819006497034 132.1485520976861
115.8847486020966 137.3121936922693
114.4331706034862 137.0135847671294
136.8196459059243 110.5942009348671
135.0638807797029 114.2960907596869
0.01358550199637987 104.0764516137953
132.2731655736093 115.286215344578
119.3550649545205 131.5174514842685
137.6928722573001 109.2935905157969
137.1134302492259 107.8564218627198
135.3653734298393 111.3425769360376
122.5314543870913 133.4665164679299
115.4684775451715 139.7582900579543
121.9777677534029 126.8675420719038
123.3732918249027 122.8203622825571
112.9791010395648 140.7012453275312
135.2454963034527 112.8583395593324
117.380516837543 133.7373517729902
114.9226433365592 138.4096416016652
1.130261809466071 103.0235076981287
133.4080731603175 116.2194243549066
136.4762593520097 112.1817073864882
138.7922908661589 105.3729662216592
126.178747406515 121.9840542205773
132.0329654347741 116.7497350820418
126.9050844151724 119.1930927394074
136.3134425324966 109.0442890289444
51.09319537370763 7.28540416007242
81.18636412317493 5.024765070931402
29.13358526862964 3.698884928270774
112.6362387272377 1.252521814745469
54.77122989099334 8.985448002320664
78.02981594815806 5.531338847483776
92.32223279001622 3.646334023211311
0.9867877688287537 6.965067374488425
49.48306625689413 7.59730703896483
76.55201994773176 5.885493567375002
1.965316993940688 5.092324879253388
22.5682363095793 2.454441650499463
91.62792570391171 2.342000036656574
33.5226851701167 4.829909194893046
107.8477173017689 0.5312337844669608
83.58026255270093 3.534232805824212
3.549211762839572 6.798621408835843
84.35648464803349 2.201476353615634
59.99907707221838 9.556285393026089
18.74370945694766 3.988958811543743
101.1307017537679 1.220595348551861
36.77543597530938 6.90425753846748
41.14454617206419 9.507742576569393
4.638284141120534 7.565290410825359
19.98719779050816 3.286299899774686
13.59199321544213 3.641054906583852
79.02070643649905 6.563348511163587
12.14612600788189 3.616213682930947
115.9571850334464 0.1507781490710164
111.2797934878848 3.321679309575991
0.6858487863963038 5.46793155180317
110.0874705926545 2.452664523630442
90.16417018781515 2.287020619138521
111.4017799984252 1.892016981532518
102.5640033405463 1.289800659652204
30.62047313681944 4.221060074183595
9.8359306640382 7.486360578043782
44.43795187782541 8.56651589989824
10.60537120895617 6.327842638209708
16.2892291169823 4.365405415922676
7.733148286928447 5.932443193553311
94.45337473877936 5.089185245540435
87.23280878778087 4.800641939549928
85.04135562114978 3.483746246449366
72.21753608988124 6.740445935110163
38.02644034416062 7.359556557673521
82.15543713788853 3.643164296122798
108.9166858605118 1.619904533112849
11.35085432566639 4.987112117936017
61.91383449866201 7.848908804922279
107.3374704932521 140.1739930482437
101.956054076255 141.0379783409078
103.4139390605605 0.05089709931350925
46.48161535802586 7.431330125254943
93.00172142719106 4.982515779313043
86.50948513951333 3.48704671252424
100.5004569136967 140.9683491089451
113.8094026271923 0.7793096988189455
54.1382177001739 10.21242107190933
25.06124582088607 3.932846966143187
57.74321690086047 8.818427289764447
87.95013758954458 3.49988260539448
99.67511611703215 1.144837800691662
96.60708434820981 3.678438068271437
104.8929663030939 0.1457358704676565
43.86952123451146 9.83511586167776
23.79009130497912 3.083885455881097
32.46242065045811 5.905113081714663
64.87653414264076 7.335660703910326
35.85423995297189 4.238727408231767
8.350744312467871 7.298600403303027
26.69296407258902 4.182653993279225
58.60195965545093 9.903637618645998
75.11080653140574 6.222520325392727
28.13235172674155 4.725498523246801
36.44605204238157 5.586783138254109
45.87817957983721 8.676763243995703
53.31959284195363 8.848441849273213
41.62137821210968 8.234446255019797
62.42799347435728 6.493819834400274
17.41600729381079 3.210758334340588
70.10570338538922 7.990030076565513
23.71570712108844 4.574581196127725
5.627407567173933 6.829750401654915
90.94042682305533 1.04275312759702
97.38694076457676 2.360083207119152
106.3578854066441 0.1982140605699045
63.38723493999521 7.610818013383716
89.39645504767316 3.536694816968097
60.50895429622785 8.137444811124844
56.23135869817281 9.052912689620801
32.08494245778661 4.536687182759084
42.18682267712844 6.963759310732419
0.7174113565168404 63.48582840558846
26.27291555963958 39.1244498980254
52.59240912817937 7.470024770400737
26.88606549586907 36.68459251987476
15.02992283272943 48.95739456934133
51.86378584978615 8.696496913991345
11.46393180109036 50.110868527363
5.754508026102881 53.96259175945532
1.5862171853067 62.34886669562422
29.24169801348603 30.81102956442185
16.12634912365164 46.36135967881698
56.40928789962262 2.952752631712544
0.9154024430223348 65.07485366349226
22.65394520468988 43.30537931194256
44.73666994773249 15.54438469744621
27.28049986804368 38.06155928110125
34.89204311993761 27.06512528238375
6.443329633497894 51.46628368451925
31.73119098985229 30.13097045566748
43.23976437878401 18.96603569833573
19.72040349481911 47.67803069516621
32.3985381005543 27.72832717265522
14.56199041811375 46.60920505102346
0.6144734619959874 67.9756332826106
32.78450650742441 29.10817156854582
21.75486751036875 42.06320640926084
20.36305211520768 41.43942826280085
23.86526558079701 39.93357616933467
6.808251591447348 52.8692046328098
19.70145728280398 43.97171770695831
49.08480998730153 11.24488542403125
38.69493394490163 21.61007255218375
0.4226692666071412 66.50441725841868
1.181646219743216 60.82420639855857
42.22767644122063 19.97778983688987
30.2930749241082 29.78024320760705
39.7351201921546 20.59826075378462
37.38796362144598 26.41381083925244
49.75734243859699 9.976653891853612
27.14709886252664 32.88610421174445
28.19291308123934 31.84675673489363
26.71670471378522 40.50137604007909
5.090642071227664 56.45905308264507
4.074901256042565 57.55178949300236
30.95714190826564 27.37711225020232
53.05949367164482 4.891431514549332
2.113750182760715 59.73662323388999
4.7061855912322 55.0499768402659
39.50513782053818 24.39230539251948
20.20670513936952 46.32168117497752
7.48422641404609 50.36190335105066
22.822229637523 40.86438735837051
48.40255303336002 12.498788005925
50.4276235599931 8.673506009578206
47.14394607652559 14.95342502525399
39.10453748273918 23.00116809284545
26.75868307010474 31.51232689689923
36.33051903732763 27.43211959755697
27.69562436161127 39.43979233720812
44.23602914862348 17.94655772852137
9.98877203565778 49.786656800709
12.50014318144386 49.01549013567895
26.49567283946216 35.30746335749744
47.75068959181109 13.75765652016117
12.31581809216739 78.29384628160598
68.16928908066733 125.3049615312164
28.29291915227859 84.37986670507496
36.02903255402223 94.29171334592287
7.613069113792495 71.76117963724556
28.76319221833231 85.64315179927392
27.1048084855391 81.84670118246598
61.64244732727708 119.6695614206866
47.00731142037177 109.3240131696297
45.91024366226107 103.8927930460937
17.41307404827061 78.94368035381736
34.1337082106302 88.97357317182556
0.2417221981757245 61.86257521781172
32.23956032777492 87.17564734244698
45.27568492453165 102.3188361618294
19.80535840905534 79.69595392635398
37.36671747433763 94.66432887048234
7.053483944094899 69.69927286965157
2.134004109221688 68.00125842041695
1.658455508480033 66.60967231310835
56.63824567805298 115.6686407867247
39.90930339405713 94.43861432433511
74.49406347844868 129.7005632968473
1.9981225484965 63.90779305254545
23.45949929448157 78.17046462909374
80.13604723126433 2.51229198611595
64.1132154361473 119.7470888657831
5.01048430742001 68.32193360951514
58.20035997912601 118.0835048785894
66.6770347713924 125.3188606432433
42.20673353906903 97.69099722577191
52.11653790070817 113.3441870803046
15.19954284042178 77.81021562013525
13.70166829653912 77.93740875877127
48.47904399386305 109.3937912950151
27.70057794726773 83.12031921479178
34.19112469280001 92.69951650034149
78.32187482721423 137.8218310826011
43.38834299419176 98.62200528817331
10.81380476919962 74.732459246194
69.69067164016951 125.3759202177322
46.24678396450681 110.5602287666465
82.93267241894074 2.261675076869426
138.930710503484 54.63826007349463
139.8979705172341 57.47673006787011
41.22796208899288 96.70761211830182
42.93033090857451 101.5929642123496
52.91021546825228 114.5955180513552
35.65909722470957 92.93091785207646
8.72759767838768 72.81329224912761
25.76303282063051 79.34793500049634
74.41349090563736 131.3242101459594
63.89714939768159 122.6877066622886
70.36314119188982 126.6278882334243
45.42998495787351 107.7787729335173
74.25323560175526 128.2191818667501
39.98792299047452 95.81910217020939
52.29237631822236 115.9114787450763
75.02704516278374 135.1164805477282
47.72392968599086 110.6415412093725
64.04732808217977 121.2459008408032
25.65230091939862 81.81908406054215
8.257148748530948 70.34495409104507
19.38365029098026 81.06909448736592
25.0132170436834 80.56802965090166
45.30384837253313 105.1992583854093
49.18355952786039 110.7187200232969
77.22680816905741 136.907096836086
16.55622890551929 77.83475861003789
29.25844821878594 86.94117915583483
82.22929791683285 0.9925163920080962
80.82102470566038 1.173773245631097
80.5563737154784 139.6961624124226
57.51838567103847 116.8665770317934
12.75032693534995 76.89352340629986
3.594391565621917 68.16061780083633
79.43700625913107 138.7240949473378
43.8710179219731 102.6734274449312
60.52205088893502 118.8682447444841
59.4663151361322 118.0518879084776
26.22075461113301 83.07320235777125
49.89791427649637 112.0769735206144
55.18920116902023 115.7557145450007
33.47132671319518 87.79464676888232
71.8755250349605 126.7101859108051
15.71536593394972 76.54720616464158
30.70134850673465 87.12766709087393
75.24461674990123 133.6219787114972
0.6913717200237154 59.3877913752759
140.3578151664312 58.98488592075532
74.12243221000119 132.7350628436649
133.9435623741516 46.09377569881315
109.6932873359558 26.19036570844515
78.23954277188668 4.133687709845397
97.17658180564892 18.26145755785611
87.70098079803955 8.832705030189286
113.8709588760025 34.26319000415668
83.75439052106098 8.584433729512773
90.3918766800866 9.827887521479669
82.85760106891502 7.384492460506523
80.49765896972573 6.324762444058857
97.90363626620163 19.47360254292176
111.2590307416459 28.16031554119022
94.42541494759742 15.27725128168029
127.4001002338908 39.16653302613886
119.5017080941462 37.43340382520751
109.2937437066839 23.14594501172093
115.2896719884038 34.60776880157257
79.58864544176602 5.132947658812895
94.55840036832033 13.80097327546012
136.9679673488298 51.35306838042814
97.10216352622493 16.81497344797122
100.2229262432401 19.17392778757132
117.9995730751243 37.39502328330878
124.4750329386994 38.83274777619522
133.5862597548498 47.56916846305172
85.03653448031211 9.624021514279587
81.40314363836659 7.530540411761638
93.37155557424535 13.02113438155228
132.7092823770554 45.29597815102406
107.7200508045629 21.3541695363464
106.6302243739113 20.45950311324583
136.8114101300231 49.83618922508163
111.0242549627234 26.70510379948703
115.8205106348819 35.9791414029975
113.4727500286525 32.84692106374343
90.94270928938518 11.37232354501487
86.31997612745411 8.599901588511401
136.230512144431 48.1871452249549
123.0307119738179 38.71143799298814
129.3046494344209 42.74999718705514
89.03401386204742 9.244783861126217
102.6930407151397 18.88130141856661
95.73219902206154 16.07465003146491
128.1548967420542 40.35475926414389
92.17653051150454 12.22053746818006
117.3633583841895 36.13005859822556
110.7912835540898 25.24333529400533
130.3709791434417 43.51209996392291
105.2564766549913 20.22564658393453
121.5668788692989 38.67055591181318
104.1768600826362 19.32976830739316
108.0228404264236 22.69950683299258
112.6211952497436 28.60470314586842
99.95553826338652 17.75098951169601
125.9039689158656 39.04220330401504
88.01655178128783 10.28549657358728
113.1558944363837 31.44211745977337
108.384764682441 25.65569946227621
13.98978077028162 109.0089601554609
60.26450313563567 135.6963154238095
9.291167391963132 102.8278438803206
40.08097732278343 122.681538030293
61.45994417105891 136.5287381073529
71.29634220503182 5.650046658019528
10.80893146757237 106.9794873548234
39.10277979821154 121.5521612311486
33.1235556947922 120.4564932362861
44.56557395133748 125.1026584994263
54.31952807174968 131.1041845907699
28.78516295186365 117.6189785409967
49.23632154240737 126.784466185469
27.53276167934433 116.9280304778061
57.06416891860889 130.3734536797503
1.375676471689315 99.17693637053949
47.4012606590837 124.5188336639698
18.90192589221526 114.5536051957224
43.57915842929615 124.0974575103583
25.9060980678841 116.6401880374692
14.7921178256573 109.9717740750295
57.93661584600996 133.9922051019429
16.20144726841408 113.3438834430611
68.33594387384872 1.379576112193568
7.89403875126639 102.6350110751304
63.79117067311338 138.2990027079188
18.63580367495365 113.1136774021665
6.75983945794551 99.72754426460382
16.0153408083105 111.9006156313233
48.32822999731588 125.6553983653462
26.77893871660783 115.7541745942732
15.95660955557509 110.4535171755498
6.188456845940484 98.31886299567795
46.4330729005817 123.3755910981149
40.36149328407083 121.26088418663
62.64247607720765 137.3845909531484
7.327475545094603 101.1756240146139
58.15545450090567 131.1823091832759
36.79381020619844 121.0294253285549
49.79363065111533 125.4209248266395
29.51868239409631 118.7556163931163
38.76716492631437 123.0874084639701
11.65226874421753 108.2013664479783
22.69890039104225 114.3254500311246
10.22265721697353 108.2956509344901
51.60856960037336 127.6712239376987
72.69075215293037 5.40118323849418
36.42783542764187 122.4305372875595
68.48106259905127 138.2758266806043
71.87019307687311 3.079784746364239
9.927419170429379 104.1860909870711
41.11458358642528 123.6733563867854
23.08288082137285 115.8292598250249
55.69532771754901 130.887700294334
54.7504879332325 129.6950436980927
45.9727347671147 124.7836500967443
35.44462039500992 121.2898229994533
67.27071365611064 138.3249981299301
24.55410513190971 116.1767818461779
34.49669582646416 120.1424514920346
50.1466491785433 127.9077076701198
67.62158004745589 139.7446951263614
21.41235339824154 114.045070375877
4.734213220077876 98.15209524260203
69.35401584699568 2.527298281906555
10.92682312782709 88.27677579868559
10.96007883011199 86.93348439357955
17.27260524676948 68.06895023945482
22.61382377262021 35.71280882739301
12.09086542209652 98.49755786855835
18.62485495101257 65.59478323828462
25.99557786763717 56.23927893485374
12.99924003284872 104.0842290951491
18.28380399621969 71.55058884542629
11.20322904784016 93.37577107138354
17.94288770754804 66.82151128897351
11.71610879788621 91.9969151480792
11.837711794725 135.6031824452194
13.31404028101185 79.32065223997158
29.37076593453603 21.87536937044801
18.46690911807528 63.23720563229173
26.32173831137569 15.99515119501998
24.6386756997656 52.74111631795238
15.29486549789811 124.7986080921262
20.33363089496215 67.80018642691654
21.23373357116046 60.53103662355287
24.44253843841876 37.41929296749402
25.67830685537706 46.33834255817243
21.86087128766387 59.2665354804549
14.65138635109559 118.1190516473968
24.93265893325187 29.80830153039097
28.7249113824598 11.34370757690636
16.03497817313933 72.92246004852448
11.73005998398217 115.2691274104451
26.48286087262619 21.20995821994302
24.6810853621902 49.02496258036762
14.23676564574182 76.67189041568022
13.50532253058993 110.4824877440824
14.25911228681927 81.5649839332886
26.23027857843182 24.98317876753671
12.56690717496114 113.0927991522477
13.36561084180341 117.4443526430263
25.80731246156808 41.42160206879245
10.90238279610613 96.14892762879497
25.16854497197826 43.98159983236818
25.97658768419881 28.7650475294821
25.14540291121078 51.41748105449956
27.2934865169489 139.4835817189473
24.68831498839193 45.31575780874483
12.72246470985367 114.4547070466803
26.76560151416367 17.39801293539652
20.60141330690054 61.79239616712896
13.31034390266057 99.28179781310878
13.34398574656953 111.9589719943192
14.29374356713965 136.681599989833
17.06182821081889 65.71122352093381
12.8309871687824 136.8038780373107
14.30524316222358 125.7848009741757
13.86445790707053 120.4567154387732
13.37542123795737 122.8461763636319
12.11637375838786 103.0018677409528
25.58177225128983 27.39128533896443
28.97036030433511 20.49717898627244
24.78355881917476 24.64501995219955
14.8350476302777 123.3350026332695
25.32453103911546 31.18276577436277
24.67594822924555 33.60635189619983
12.96016427180486 129.323237333582
12.86041402285561 101.8964702770011
19.65064404269529 69.04974591223296
25.25633875587188 40.1635161263814
14.03257777306303 82.9879923081985
13.54712041010376 106.5920805627152
24.52306683803706 56.4602927679158
13.74431215283045 128.1405737965289
21.46854314948665 62.9026284719707
13.11030949563594 80.70164066959509
28.25937600407638 9.944745583123856
27.60101273905135 0.904886127195241
29.54462144532448 5.141703039516394
12.33083077195441 134.3229973089253
14.52935907551132 107.7555432312409
11.41084619618686 94.79042560230859
14.77436537289817 75.3985645891902
12.48252531861585 84.97119794564344
25.5895165906456 53.82686276540688
30.31858415733014 7.938904591120872
14.97147574383852 119.5716912561661
25.18346361518254 47.69021109831328
29.93470209877827 6.555130791947701
14.34454965407485 121.8889954634423
19.30637498014471 64.34261562325784
26.63479426233803 43.558624997657
25.73193636262525 18.47134360299141
25.83175359799729 23.61343984839417
13.94761075249455 130.5998475020755
24.5386767485364 28.43300691041225
29.24684670713054 8.931498510317262
23.64146233954927 34.65878384183886
24.87560690510226 15.66068718578833
13.81677346415263 74.28797266183567
12.87220502632509 133.0651907761851
19.9655985898958 63.07143872534634
13.0295702900735 100.6348359209611
24.84371467336374 38.80367472869136
28.62647329084043 2.227405221169695
26.62781498195611 26.354458045268
123.0583144569744 60.04734082010725
80.34022439056073 112.3571884257233
107.5832644166686 77.02391336271717
106.3260425866877 82.61604591515068
62.81593569529581 135.9401745101273
64.38208350585182 132.4373749188296
89.81712298167511 99.07741697049997
98.20457162162454 96.05987569746824
110.8816338063144 72.12972886870213
85.57325972853404 104.9968821372338
113.4149172051977 70.46935224528917
107.2880179452708 78.44355513797636
65.84714435251291 129.0134095299436
125.9112741269883 57.53874815388372
81.65540645284601 110.1147857239908
85.63505484011404 103.531815524553
88.52686838494321 99.54231211018059
67.37268441551743 126.5561791211141
101.453684827253 91.73204865339991
96.21139472367271 100.1999083877503
82.96872368117842 107.8829880027753
126.07508788267 56.10122028499123
72.96798117906786 117.9770481914186
138.0457280982552 38.74019634546433
139.2921314421293 37.98103715178493
86.96772121640213 102.914494141774
80.42003986938842 110.8428594548076
98.82837665974371 94.66466771812227
60.41515062290684 134.2405310591077
137.2409878938768 40.07097172207476
135.2241998168053 44.07746084882893
60.83961231269094 1.372571526658008
85.50502694649992 106.4764710169716
109.4349085303023 75.53865064894464
77.8119590577119 113.7632851774689
113.4345957423914 71.91425828103505
69.03507096480813 124.1211565225337
127.6460823117593 54.1533536777352
126.2533829106455 54.67240541579153
122.928141392166 61.52276881761873
100.7220111848623 90.70371004574069
114.6972866816313 69.6903998272379
135.3946111529285 45.51026639120574
101.4895432549137 85.66841670671346
102.991435563687 83.200868836429
122.7926352210184 63.00561383098539
66.47653414786092 127.7613532681543
129.3834938036929 50.74079537522888
72.12574718631048 121.7835702579737
91.18636529628679 99.4357948766516
98.32170000740749 98.61760522202844
87.06460051287769 101.5083807264818
76.47245725980653 114.3684205095017
65.6941308160124 131.7723957658241
95.21779995684425 101.665374573372
129.5673727612545 49.28310578229036
123.189864439183 58.58330484227255
127.4624739466785 55.58202476061263
117.4170513081824 65.3220190537285
75.33597125117269 113.4493995155983
101.3288447069289 88.41259351312637
98.45970092448997 91.88556832474578
127.833507936047 52.7203308906209
120.1299881635391 64.13048593131663
71.46536676534852 120.4772752230823
106.9784822656834 79.86131186927589
108.0358149536839 75.65387925926973
131.1196688253688 47.26698543512226
98.98261703687812 97.23740167763587
97.64210027964295 99.98816062242902
104.7615629366373 80.96510125218651
58.9313098456668 136.3858888859154
114.2900758369883 65.47144712885108
100.4176564436661 89.42637129037425
118.64603054904 66.19410435418537
75.1608674106045 114.8690208109305
81.48638403709143 113.1604614913517
58.67564227102432 137.8303573274506
71.59431480220738 118.1342078237679
65.39314637770588 130.3620872423864
121.4622158056565 63.56256491231295
81.71588672758989 108.6088209851469
114.6827936559933 68.2316289429268
129.7596845868023 47.82271324336444
72.02998600277468 124.2759366173531
135.7696621989069 42.8230076085202
118.7877257804192 64.71535082886049
84.23062965472899 107.1703868762793
60.03955750190654 2.551684144493352
102.5250780665611 81.65558561767044
106.3579241361063 81.26419618808058
109.8309568039429 74.31790280104836
100.1551633116659 85.38676012334346
114.6550874134889 66.78106545117868
61.82378946337862 132.1725394754419
71.20269589811785 125.4409984247963
96.87147319598461 98.823971019219
124.5460831161955 58.060938451567
61.3357514733653 2.930852574421399
128.0239662397398 51.27600379936369
112.1805385941067 74.15213811337055
102.2352877407015 84.43409256043411
59.89267135840969 139.8140689664374
113.3914770748719 69.02510276121674
112.1787352842823 72.70694110497617
12.21614873666561 87.82567341454057
109.9986421276472 58.79153082532648
90.66274015436974 61.29029853079811
30.68316323958853 83.31923219868101
26.77968502802115 84.31966772015387
58.80537104762375 70.28808309222178
34.24111867001412 81.55514424837246
85.8489581635173 62.18767873460808
25.79425539800087 85.50983990081586
48.36599192074406 77.68931975454436
69.54930284139418 66.75985133470351
49.62034541739367 75.29238558990799
38.22578726606964 81.90262604212757
64.33378691801784 66.93715585510274
48.34017299895716 76.06751488858018
125.7569176389009 58.98676754160478
41.65291535435041 79.45457584645136
24.29720298571082 85.45822581951005
92.11133630354648 61.77092265796208
86.78596469060658 63.55480563435391
75.44233468939913 64.30471452756559
6.066240541924936 91.61697749336815
103.5809792544412 60.00157078180978
38.70918678645694 80.55054212767207
76.81469694302399 64.68888502274949
83.99290287605162 63.31276006022929
79.25877874340266 64.05724902916602
17.54286973776038 85.63371529523369
88.31059241201696 63.26025647786474
61.98399030341987 67.93979428939427
134.0199059861986 55.76457563418799
33.71648144673559 82.97229062551563
29.19074442604549 83.19530150362505
70.55837079628637 65.68022686796884
47.19970257300321 75.2809219621554
107.5615011142617 59.44597061057296
50.95130865720371 74.54350022902307
9.63790349110662 87.75916837293659
83.02347816275547 65.39961510627704
112.3607695156246 57.44897986865845
127.1204353376907 58.45647211191186
121.8436111322807 59.10846980436231
93.00320683744283 59.49507700968
61.51092161749065 66.56949378637496
128.3223495591885 59.3697028244837
62.43444853912869 65.34661797946293
45.9635727829973 76.01851680925405
1.851923143269713 91.1903033536818
18.90975197771173 86.20606046075889
4.670331586955454 91.44237846821565
121.7266753868835 60.58352672548963
99.64941857654362 59.45151705066564
55.81916933667767 73.30479681026398
44.65577833484239 76.69364793515011
97.03797501659933 59.66993073843885
124.4025143491518 59.51639754196592
129.5139220932058 60.28333793773405
108.49441470134 58.4511154422635
67.16390250222339 67.51547598179518
81.75495205010156 64.68615221349916
70.95256486704811 67.10365152183192
136.1885456598799 57.73292262544174
132.2316344321467 59.19977655368635
116.8731119578607 56.89375601822996
21.7735228996551 86.50427788198786
61.06393652266883 69.21466872720833
20.32475522659985 86.37213614344546
41.95063626200073 78.02097783817847
133.5828362664724 58.6547963170585
54.471141687243 73.78224941447431
60.19590889617594 70.45855486853212
102.4182076648734 60.76152753407254
115.2829138603779 58.86656890330541
100.8478649352477 58.68055160182357
116.8225105572038 55.22709940976937
41.34897075151761 80.85553089514315
6.717165413903417 93.03345862566721
32.17656510054631 83.26045386599274
71.57853796907581 64.61432323599482
9.013418466767405 89.22536360370813
120.5123431443936 59.64373749115107
14.89872138532141 86.66934048936054
73.02136862800917 64.97428072813155
84.54779895878963 62.14547665570272
57.17261520913629 72.8640314195313
94.44062404359427 59.99772425864146
81.76101894429378 63.15901813827042
119.2852765672686 58.71222056703527
57.67282837851107 71.39827486283907
80.26467136172494 62.7256093544363
27.28665006428572 85.56615155699838
78.10402192870039 64.90219387059722
89.49886367975256 62.23828041095168
93.27129335536922 60.88164907854188
110.686420484774 57.34620200458834
43.32706677897924 77.36535286723158
36.69618569078542 82.26268449350462
52.06366248911962 73.69581909320782
65.28856551621804 65.80534288406513
23.27891587639697 86.61829313786632
125.6076489121884 60.44385335842085
30.77108295856837 80.64012296657732
134.9084427891969 58.11249526873894
95.87279013755287 60.53137863991002
98.46902355479449 60.27056167297206
8.200592543641886 90.49842411176236
102.319888008752 59.26179719904452
113.9059410689363 57.84148271838947
140.6290996935997 92.33304110521811
100.4264289256215 115.6885512029598
124.3554947135581 125.2695669195455
4.895839500377369 85.09009822490512
25.4928709268607 91.51614312053071
27.9170580042603 94.26263852264192
55.5803438403259 104.3439250387836
43.70183382599291 92.47313386202073
94.58556905748344 117.7299284810005
53.01391161134144 98.14928676037005
113.8330723326401 120.1655741422257
26.41655504499357 90.37904962386976
26.55828141017515 94.03069770688867
24.34397508257458 89.07179553986578
48.00650702183049 99.28620057004001
37.16277043670939 93.17188227077978
0.6592148485094947 81.00780992730679
2.7646902628786 83.10037791392057
1.257689969676551 129.123953601328
60.69080200206543 105.520851938838
41.22549075670157 93.79231471292711
97.04702188094497 117.3180453613601
22.83994691834358 88.99764634531114
84.96706245121867 114.0453163946047
71.66488488334645 113.6002195453456
104.5427934854851 118.230474209502
6.072567968861831 86.19813942287755
69.46232943854461 112.0167888564781
46.90000322075329 98.36485766399974
43.6620849062161 94.00239364008335
59.8040522498146 106.7983448676412
133.374160724108 130.5825464526936
14.73862069826328 88.07587830508945
95.70864304231694 116.8174989112236
88.44696101579119 114.784894619834
51.68638648190831 100.4617893783957
68.11143300041195 109.8505985141826
98.59287559430386 119.2943092844946
135.8303675219683 129.8940202615404
31.74597573372046 93.58899831819484
121.9646221686101 122.978358610937
125.303312424461 127.8261540190675
50.25365288138257 101.2160100076232
103.58007046545 117.225579473045
74.26423312414232 112.1278794841796
9.757665582252436 86.1874658243852
76.79154149463598 111.5031955622698
126.6316343368725 127.3245366586402
54.85363521849423 103.065960892788
127.7587723206078 128.3270114256967
44.70118679331085 96.49053772966971
131.494902665281 128.2005096045147
44.59874231517151 98.04517757018057
53.45558175994736 103.0654344308941
34.61000920978684 94.04781399363567
7.342529026281134 85.78610043017051
17.18239280963423 88.29591507501748
99.65556666790387 116.910939459619
82.72211946646026 112.4384169934807
89.73417299764409 114.0194136160713
62.11532117174432 104.8939646854889
72.82197263813163 114.3275447909194
113.3481669316196 117.9310585573728
41.21051143227573 95.23405949542065
86.2127671535407 113.2808968716038
56.98462241037738 104.3189436014583
79.18768220927151 111.5656416811003
63.36413710212824 105.5719239748818
119.5628807487112 122.1132222084657
96.83953096107541 115.9124712856489
18.43637641474114 88.68241318065225
19.79350629107317 88.91396808092883
140.8902151200741 129.1629708505213
52.70651076695119 101.7624018853412
51.41511313720345 101.8005760487169
111.4328338104925 115.9405723222505
117.1986107791619 121.1913751481416
98.22897688898472 116.3926404944785
87.3303479275821 114.0437146401112
62.14195250548776 106.2468060500953
8.423019644637526 86.68803979132792
28.90954338187791 93.14414233673122
75.48045628740725 110.8974850148741
123.2071373160665 127.2470045726034
115.7974009026464 121.3302122552425
1.428375132901371 83.58984290842115
115.1840037194328 120.0675074884934
3.807707803695391 84.18718234149686
21.3112216688473 88.95266081358245
83.85116211160175 113.2444149498875
65.64238069859395 108.540867879311
45.66098969869608 99.01145232797948
66.8653741071964 109.2354663081261
102.1903941333088 117.6749448724965
121.5836728965159 124.181543942629
95.4713181671159 115.3903310846822
64.36690608559951 109.3130885226857
132.7207800708786 129.1303737484408
30.32115935275541 93.36554564911806
138.6330881987743 128.0404840710412
63.27316547217152 107.080631949597
49.30204379279749 98.67036502605542
31.29291992177419 92.25178760913651
61.02207584076282 104.1704518847823
130.0938767336848 128.7298214187378
23.79594782229285 87.8417834991711
33.17839856670255 93.81542792457253
134.7733713093295 130.9417408338648
108.6786242717085 116.859064150755
118.7017365988947 120.8935487674185
6.247762124811753 84.70509271679568
107.3102090874361 117.322490745553
139.3016252889288 80.39964896341985
93.27726131972192 117.2065967588081
106.2798739726359 87.52279547162986
111.5213866857645 16.07830023457792
106.4953040208301 92.58349996219928
105.9780953170914 72.45927500522845
102.0663875733283 107.1358315236349
106.9457025726609 68.7100242425285
109.0683608885619 39.38460181665474
108.6704171460218 78.21955969363415
100.5923277106973 132.5064522439508
106.8650980158438 42.47158073498563
98.779241633871 120.6395706387501
106.4877906183416 36.48438460424138
100.0257935816991 111.8031289279627
112.8793229494601 13.39037138986429
109.9777820513149 56.07709997295607
108.0029378140995 45.96447229480001
109.0794318161535 21.55557555549726
110.4141054581722 39.70287200629763
109.0283083791182 96.31140143287735
95.3123650825777 1.122999119614678
99.03614081292022 125.0315822058031
108.2993656548191 51.00930182242188
100.1501579813445 134.0705949958238
111.1319820072768 4.750842772585094
103.1868629845853 103.1150906477225
99.55935583881303 118.3528353401972
103.5121449977089 99.25894851160911
110.8643308789347 17.39929723470227
112.6166555779734 2.718721395915574
99.88296240839942 130.0072739637674
112.2053027469695 14.76223392731978
102.5731288347139 104.387507514299
108.0383943707951 66.44314289374246
96.96621855413545 139.6095202201991
106.8299546272944 67.23783319573823
108.9601547330919 61.25612436146434
108.1521806831749 48.48571524729298
108.6886091033444 44.69072369779398
106.3194509291998 90.04741309272497
97.81773037609204 138.3287970243393
109.2489486020466 65.64625658025057
112.3446711876014 17.25566096943281
105.5563144393602 88.79252164152794
108.8718859105269 82.16229289785312
110.2631780308533 61.87121515873164
99.61993240325373 135.6271737042996
108.5850704203995 27.14314453144154
100.5260905889293 114.3026348769056
106.0240001310083 73.87962420652181
104.9466151639024 99.13634828671249
97.78986435821471 124.5276345235004
107.3706159602474 41.35024115039003
110.1999322810744 18.70256434817681
110.6996792006719 14.90933142334654
106.6731576950633 31.79334549330838
108.9115904945378 59.82760895636414
107.0060981136354 86.25112824134544
110.7608142617098 7.558875836389107
106.9829094678157 97.70303827248553
107.6129882268279 52.25185798326451
99.88346689358579 113.1346202410189
108.3296956789965 79.6053122975667
106.4460730572007 75.96348117637574
107.3379806260379 93.83044210679867
103.770693894158 101.8057060119974
107.1249774305117 91.28897763352137
108.2218130688237 40.44299690218384
97.10943951787188 128.4483131041095
105.6577358721809 91.33005413447752
98.68822440233079 137.0144427566906
96.12865365116359 140.8839356440272
99.63602761045404 131.4675642081636
98.96950265515321 123.5915958996232
105.8639365531855 35.30263277034411
109.364153642702 67.10960113987019
105.5116384550601 33.97534888904222
106.9175780679199 53.49116807411939
112.0986409782132 12.27019641318203
98.71591031281658 128.9719702602066
97.68720662016182 123.0521461000034
108.8744807086408 10.87688907564595
107.0178798633671 83.7708495427764
108.3497699059686 83.56004654127365
104.7069181616867 71.80623841908219
109.5293038362456 20.01961744535014
106.2980751456657 85.01734100678171
109.2707272624807 57.34931743433125
101.1042657216326 104.6967976048633
107.661108804541 29.54962277688012
104.8148610960555 36.24859741896513
110.9505861348872 6.175989876661863
110.5244351468223 8.893565425564013
105.8740172915847 70.97968450706868
105.5442839501239 97.79911344002697
98.06836642230068 127.4904350930567
109.1405962167647 64.17740718293608
109.4804241921756 24.69165186512567
100.6843760482805 107.6499246459451
63.08443808840737 20.52695535709052
63.29528958939834 24.53572294931296
71.69155201749832 38.37834715996784
81.56366813332188 51.78841760152607
110.8545080253755 92.38226021647874
117.6172570147418 109.2208100487819
100.8247918512098 75.08369957185943
123.1615353723392 116.0467344329137
96.8869718357853 71.20095101571465
82.83876562476208 52.61059538195629
102.2816474287413 77.64285035078221
63.58410286249765 27.15161501759108
136.5189447036448 137.7240649116955
65.38116651995232 31.23343198997135
76.16359349816589 39.51091178012096
70.28502254136842 36.19291919099745
131.5011258825577 134.1107988535736
130.3699138571397 135.182556433123
90.96682828338629 62.67363244474676
89.28185668641947 60.74985083623388
64.08699389966746 21.70222804867387
93.37544517084501 67.42316673751927
86.94850235054582 56.13227769666068
66.60070938179877 32.14996664269199
88.9375652140985 59.35829248303124
121.9172078368775 112.3160434272191
84.24714578234853 56.37434065912347
79.4070128799884 48.71018504121896
116.1271961560244 102.2732656782257
128.9433507391407 133.4138772955932
121.4116665793618 113.7283976135088
76.46644779972836 40.8675185856866
123.7838327571034 121.3356836210889
124.3526616859329 126.7717338534639
64.94610841146816 27.09238056632071
118.4862504723558 103.4245168774654
107.0172288904062 88.76730103610586
93.01226027939971 66.02929393948844
98.65435834715682 73.32737845944152
78.76212804769173 45.24974497495013
127.5397662248637 129.8697245653497
61.91897183547466 15.58244146285338
131.8230078600044 135.5080641025943
111.4768108528686 91.06169146549652
125.1913612183435 129.2700277883695
85.50181214112817 55.59552258130744
107.7271047005427 87.47763131895252
107.5478505372109 82.33839965909073
128.6242798146192 130.9290074299323
95.04630368849406 69.42759501653774
77.94743287508773 41.22071568401611
67.79317994547146 34.48776183592111
60.88607079763643 14.52580168716686
120.9767373510355 111.1604387284413
104.4468203819683 79.4216352372937
98.07347263451629 70.32688646238003
117.3527423476986 99.65679716060777
119.4986072342586 115.4315842192485
57.39310233548971 12.66523260732364
96.46762170990381 69.92016556429822
67.84680636971001 33.03350088895927
64.38599527869569 28.64252641092033
63.69298773141436 23.11511463166664
79.70726111223233 43.02147004615129
80.28045887092276 50.98959884922953
105.5689777219459 86.25428666331466
116.96782998214 106.9974827323899
121.7668263850311 116.3282647902041
80.12262520894811 45.81841945919431
121.4651186412268 109.7534010966269
53.52297489099372 6.279459022488815
100.6912868373718 80.08912071691246
102.8070100681757 76.31694477143427
111.6826796959585 93.61589922301985
58.00793880391156 11.29669696545395
117.9005983211373 104.6771578522029
102.1368893596423 80.16817203130569
119.060735647111 108.8751177761753
99.40542601031707 74.84447327084621
109.2423318459019 89.92546009499982
69.05176635870343 35.32590955022118
66.53808974237579 33.62398838078334
52.10099816916551 6.087743391462832
133.2842137897591 135.8133584099685
124.4592210103108 123.8503064083579
123.0305681705001 124.3121722940651
117.0088244123686 103.4532556255033
78.24250512489267 42.57673803582416
59.32995515827034 14.81858066996583
92.73228496935826 64.57864707286768
92.43191871646385 63.15267814279002
85.31010926118287 54.23003008346473
114.7997816594143 95.99926180990531
122.6062219071277 117.5046681505583
84.07649843849524 53.44331429809534
129.6743114992138 132.0638272934478
105.6054702191142 83.75380615304179
100.0479127615663 73.6541996555964
55.4700678132437 7.775132939138309
81.73900553422759 50.34229316901872
64.49651282054575 20.2973114452966
104.8844501445696 84.93609358612085
62.94142368530412 16.65746236221223
122.058636303361 118.9842127941716
62.0550381736218 19.40129030884114
102.4447413414372 74.9750339150517
122.8876130820828 120.1591782570097
57.12724570642849 10.16271205785293
112.5193785432788 94.85199289257419
58.32642119863748 13.76815256124821
115.6461958613307 97.22514120778779
57.92765487427831 30.62692053196765
21.67731616700579 65.28052847999521
54.03700361105465 32.34589777950912
28.35439444940386 63.2593159030234
74.61057132258253 7.643491878534349
13.66567164453747 67.22444319294509
19.48068140587143 66.69546281621732
4.935721853789731 78.05991012196402
36.42677340667622 54.69581155229812
40.99267614936218 50.02135932613724
0.08207690119936877 89.76435575768076
51.03830826241138 37.82662448354066
69.2884623499405 11.86145294406269
12.05956091968842 69.59337756687447
25.56760426247164 66.04361227645946
51.41504579515813 33.41168179422052
58.10592076631472 26.04130776391656
6.480169789555873 83.18694445542873
28.98179290068693 61.94823394528099
57.88909070649589 29.04221824505788
51.17912830062031 36.35402540386167
18.79789693840326 67.93960189278668
79.47887759011192 3.751574639997608
47.31578341563245 43.42789261348722
43.53338415078387 48.91317547956009
7.224091670458061 73.14149603379173
5.233275662777015 76.54692795919897
49.50630861984823 40.01786104989167
57.77095057777066 33.6610042539974
39.87261732739816 52.81298099521418
10.6685035692507 69.38455114610814
38.42435999433068 53.06069829202122
49.28562422445088 41.621892521192
64.43515698826678 16.38408995591591
51.30986378894366 34.89045025831524
29.59813536390701 60.63235814083648
14.35320562761554 68.38491222243813
32.57777058801192 60.21891034621056
1.762707238781374 88.35183399586391
80.78260375413623 3.781102728406225
44.239743785729 49.99285709550207
56.47462969663286 34.25215015366856
57.85679538880674 32.15002213725243
57.92334800519215 27.5934168899266
61.66529099250185 20.7851159658308
46.79508734313049 44.80074092142969
50.69285195806386 40.68407524083157
42.72637546906675 50.20225215919415
9.830344939232393 70.53836002615984
26.85616969831181 63.45675927219731
6.729459159307397 81.65956297076329
58.97158729457083 34.55904091308724
31.08774651287949 60.42381787390736
26.21583190451915 64.75377973523072
34.33419689417723 56.24709258643766
65.91929760016339 16.11622231702385
2.654769384978611 87.21840796200034
5.972875720470912 79.09026463609302
5.755120539798862 73.52694455153241
59.92197700508808 22.50964781563111
35.85389836971223 56.06031734378156
77.51338503317683 6.974091434595755
48.77471982763026 43.12153149139302
38.77825829260243 55.57530433729426
23.19409872461085 65.1109295289625
43.2264451460132 46.62291021655509
59.60478810401043 23.9699168089145
58.34691375840712 24.46662498391371
61.30562071260406 22.17343107940834
67.03449765890628 13.33767391964015
40.42497948161258 51.4197357106765
56.65510776939794 31.27679659304069
46.25863796765636 46.15635376632036
44.76925677085648 46.3790078716207
63.49834249884012 19.14139983657769
13.5603658213938 69.61158945679622
24.70758333781398 64.93577674271316
68.56009141974258 13.12571453317052
5.413442546166695 82.13988107437585
66.46202443982119 14.72647183063819
72.44487677834356 9.141427230728853
1.319177705930041 89.7144175867892
79.14678523053682 15.21948721801887
8.844166932574407 39.7940606086338
52.03948063437116 28.22109188533446
133.1382865304306 10.42975531924733
3.564878327165106 40.84320137864154
80.38658002476015 17.22230911754793
5.946355826585967 39.79353508737288
129.5823216870996 11.32248786616121
29.34717904998133 35.9803439345107
65.98780699887365 24.11107527879652
20.14125601620978 36.42593964986168
71.9759508703109 21.8089414483135
83.01732789422101 18.63592024631432
76.67570854564372 23.52370003166165
139.556975836499 6.750094769287506
79.09914996932089 16.55649699593697
18.27544157646416 34.76636929354193
98.45422922386747 17.31981501407696
120.0820811570802 12.53909910481869
49.87025811856693 29.21254240557018
33.92602688317427 33.25600054361219
31.43887198941729 33.90129778326877
2.672048561341144 42.0358347722089
49.30366914150661 27.74237808085866
126.8431447592 8.48286498914705
46.67082983471988 31.90274130768316
12.14411398959891 37.45228617636297
85.43847959992091 20.51269770500083
38.20120225002838 34.51349212973101
120.8689677284103 13.74207977935738
119.2641869580707 11.33193966988369
37.15708460478388 35.4110147908509
94.24142357193206 19.38766566234535
107.6946214575293 15.16115020311316
118.611186079432 12.65935706110928
91.77120691326738 18.50517185860353
102.4755986168767 17.36620610894022
16.82455199462285 34.4804456645489
21.17465268297332 35.38515003616028
123.7321431400281 13.60165719295776
68.29209615472197 25.03806136099021
124.5079915224575 9.623801636950118
49.12580241752275 31.55383422077547
140.8656819869533 41.69008382227189
108.5230902321167 16.36222382686737
136.4576963682227 8.717181884549548
86.86439592731671 18.32455748805147
74.29128199900182 22.73532920229329
50.64701276623004 27.97012995033522
39.20172793321887 33.40119160132596
96.67932716340071 19.77667684334481
103.8362967484765 16.58058658055946
32.87350583397964 34.27168958183811
53.98023997661315 26.91247551109238
104.9480622561221 17.91921879795397
53.39853538347142 28.25711560397475
105.4629502942461 16.64708653876564
112.9959536132262 15.91158381979078
60.45849190369987 26.53175727151909
64.63808914466659 24.33123772537777
88.0359864744409 19.10403796912927
87.89883415952445 20.65438980796964
123.720164313295 10.90937172021694
27.92096255296575 35.63438810531126
125.9815937254835 9.720234970233649
117.9468955478626 13.98963624110642
30.3865801838822 34.93388318597554
47.70797803033841 30.89026159748396
19.32945076176702 33.71306299417616
127.4445780011866 9.835277322706107
54.85518175815834 28.05234866130467
90.56525509383772 17.63589520860404
101.100510452446 16.86025841316344
95.27091647046895 20.23043779003726
83.05078691392596 17.01406811263162
35.73343135126817 35.04891326555315
66.88742190228459 25.29635058092772
122.3013075714394 13.63282022162022
1.245089992198082 41.88195321124974
61.9589351120167 24.64726336453736
92.75268037052119 19.81417293740499
42.79349967493709 31.77564961290591
110.038800106533 16.23331552569716
131.7479802166251 10.28233268846367
11.18549094995224 38.60370227254615
107.0543446509963 16.53375329833164
138.7128638712964 5.596209960199993
7.411965448996073 39.80155125593698
14.29783606537112 35.29293882091753
60.43859184451138 29.3906644170826
59.14503285543677 29.97453190764712
75.66404912178335 22.46017415564193
72.88868919635175 22.97811204502758
28.96273379118318 34.59861108665185
56.85534617684036 26.58074971378231
43.16682744639948 33.11699139665848
25.06991215292638 34.98250900375596
79.28716313357371 20.75812273265852
10.26633208825177 39.8368764338935
99.67833699527313 16.38698952102899
137.7876189516357 8.396425421706841
6.490625800447696 41.04704115508026
114.4421904643854 15.71915458840028
69.19772292427636 22.22923175887467
90.46034809459769 19.2043308529925
68.75057609761333 23.63614960711403
26.10556107478455 33.93157678077902
116.5073745672826 14.14122145297018
89.18168834442457 19.93238463886381
15.7507281348101 35.54692311979849
135.9342213924666 10.22797031391531
3.61984391448088 136.6211757430738
7.524707178886386 136.106035965404
0.7095033871010981 138.882881188789
6.144028233103668 136.3879156620754
8.91644911881165 135.8207779233845
2.782773604924986 137.8035919494441
26.29701937488896 86.74914575537925
59.28501476940063 48.63034417460478
34.05264225626634 77.72991258081484
80.04682530583634 14.20546799695266
6.498499489774227 102.4182274632399
25.31187222422315 87.91427170629314
25.25209015960883 93.77530843301393
41.44000036104801 72.68423258978602
24.91604553393051 90.28958258439121
35.50556179957428 77.45542374976874
39.0941211499193 74.15295591094556
82.37758153396173 13.91915881133015
81.35195014362765 14.75205002885717
70.35396086089781 37.72826515482929
2.149156756321925 122.5317042401857
79.15302573283519 22.16722677966024
37.78594148983159 74.40831649190444
21.55406475606438 94.5070866235523
62.02758179073486 44.18840976183604
78.47074854237435 14.04411827252522
35.04394549358824 78.81266967209095
77.02770810747623 28.44449743028235
61.35086283773261 45.4356421387729
20.29180139964949 95.1512329703627
82.20151019668026 12.56425067475988
6.629340592996627 111.4785874631051
54.07993977983492 54.72018662843006
60.6700466968071 46.63519173922605
32.84315247254509 81.92452646702056
7.361470955934768 108.2403917397556
29.83848950009121 84.47464810585286
57.87356735174141 49.0750123904939
7.106836494343342 109.995837341383
90.81939678241577 6.057963745451651
79.02516179007928 25.19774205188152
17.56794928848188 96.24696422743757
46.80364012308456 65.43550964174135
8.47040717872145 104.088956824011
52.2516681658108 58.73656816022203
62.91516491135274 43.17271151246755
76.64613320667556 30.95533725246527
3.894830869993734 112.02677211309
62.4351509352072 40.24471116672645
45.3777445598724 65.92389969523863
10.74157895682727 100.3686444243904
3.607120868704861 115.8837712014041
84.52756292948091 12.04597733323571
67.72583519584504 37.39903082169827
17.39221336635003 97.69640929547603
4.785045338954961 113.2564637482768
4.403008979277061 117.1383906015474
88.69012166646219 7.662604319255015
0.6962359986131994 122.5292324509798
8.711945665930187 101.3728518462478
47.18458048982878 61.5815302761245
50.27990936253615 60.99711181033581
72.96002450316772 37.45606540092707
76.84295249700878 29.73347508888326
72.78982929596997 36.06677949968082
86.58283867912633 9.94590797829148
55.97788410529586 50.97197555083387
62.50017086432634 41.79603599697073
14.68105556871129 98.76603818487683
40.42453529825924 71.84009852910758
18.92228880758872 95.68405038008092
33.5300498251577 79.09525747399391
6.744268279300617 106.6526542284824
57.36183883986666 50.3877558233746
45.14366639569872 67.38984681132473
91.39327886488827 7.411129402238402
2.828397705035437 121.2196326306177
40.10438817196279 74.87855453825891
75.25137168489559 35.39809630523911
31.38015732972434 82.05479076227721
69.05771814322213 38.20154352928972
7.066491515866383 103.8852865828878
18.75206064329668 97.11377061882473
55.69718925328346 52.63401896247642
21.77422531068956 92.85462360372185
63.69236259064159 39.39558938767529
52.70391287261283 59.88474461182665
85.62233538549209 11.01550312553501
51.76389417603261 60.93209864941899
47.34815040087403 63.99305175285537
3.703157509591485 118.4347949585031
27.78739056245915 86.82861399909875
54.71403388908372 51.6333712212718
65.03777419125822 38.62038257002165
66.38097616562959 37.93971839447588
78.03446394495019 22.87642170618388
77.51918830037341 27.23593735128316
43.88082150899341 71.2570189070687
41.49789148692054 71.08913957750123
48.73310136880293 61.25690285773909
55.48941332257872 54.23080914468152
79.13757611295634 23.73018073009796
22.69740353580134 93.93135698934984
91.58426135344953 4.896006401924184
31.46266830974932 84.59033071107643
74.70257093212041 33.95839871769908
90.00108128469796 7.172870183433517
10.56225778542216 98.9178834053814
75.80764923053053 33.10730272962959
83.51396452227394 12.91215233180697
2.336353032564377 118.5497094226526
17.63447653668956 49.32519756000957
36.06620209437561 103.659789682144
27.51179920486072 92.92171549045707
21.01075918578649 66.54494343523723
26.81730560092091 87.99347760500744
1.217241074097662 4.027903739841898
140.8321353585927 10.29565795648643
37.68391809545923 116.1963704148865
28.47081949938632 76.84597930786659
14.61775493010321 64.69846882946446
16.56769457974175 48.44879868061107
13.53346317179688 58.28367768708679
0.06519476076290699 9.00034846101755
34.71714658892127 103.3658316500793
39.65953691749021 129.5950686969861
20.50588787501833 70.15610375895822
21.86539844114733 67.6482699275477
7.935999277133516 41.07479046365576
14.9510698330898 58.61071940456288
40.63358363162055 130.6811400656929
11.09508210765606 53.8241930986649
32.75449065288286 101.5294608884397
9.222685500929892 37.18164377579894
2.326408576526314 9.051334501091551
40.15872785443444 128.1783751978967
15.53421730827551 61.15867893755586
41.71288640738919 135.7672894854499
13.82782962629662 47.91519794412248
26.47311741660724 78.13014722706446
36.28005844177962 109.5517780264856
25.28174398837597 84.2759264744752
140.9008023257124 4.242374801231133
39.1000407131729 127.1233916676335
28.23284425805788 95.57947497245915
9.888235577420936 42.41048449898556
29.66587524749876 95.80302854613483
6.21127232215707 20.60044199241048
12.50740197221487 63.22566335747158
7.997833494209988 15.42183328679413
12.2024504506709 52.75679772899977
0.4897972109315756 2.851332911564965
10.77960675993953 41.16786804228707
36.23142380384867 112.6953999705685
7.015495148145622 23.51595865141068
5.372651393793998 15.46995217052673
17.64604654957943 62.11029380184691
31.90182884726265 98.71258214546692
32.40302574486489 100.0337323543482
42.26101423850786 138.3312398604983
30.86803302272785 99.72903796614112
20.15599823071563 65.44326121160978
29.1917892703506 75.42054353125812
40.75322375469637 125.1490282545474
43.04924473747079 118.7430870762349
35.67262225015583 106.2195219053527
41.27824803794734 137.2036165487617
39.08965176123024 116.8137105545951
6.419167237184198 17.58711476212015
8.157369276011654 27.61008452027941
42.90760910567619 140.866303793996
40.57217102593989 118.7056023309044
9.1885960762807 16.13654113115075
8.562281334413433 28.94899565185295
41.45225730250689 122.2527060378097
27.25832932567936 79.35070815541648
22.72049724672846 68.75336810797636
21.53811756040794 73.61436501785256
27.9356009473965 80.59595617411203
36.43938766745281 105.04756740073
14.29524141728598 60.9149403794409
42.59950103969637 132.941827875822
16.97509678120522 63.41540213531535
21.72486717569117 75.9500853839988
6.599705384131984 22.11499399183399
4.149554879053833 14.7760921854795
30.04656738493603 97.12316147138939
2.265467627510703 10.49734699486633
44.00755967085802 0.8360010352819076
36.1656281075611 114.2180334964481
36.22351371087072 111.1766762704505
3.425829042151681 11.20392796896296
22.40138183086454 74.71800482091015
8.069751310032739 33.6436533839688
41.77137714988034 120.8695040387346
10.00942685379989 54.88848807223543
36.30845954807436 107.7813599174031
8.325733220925059 38.50322689565623
43.60413278953265 2.143102197471199
7.635593184760942 18.27796608090918
41.85636193911118 139.7734840375696
13.10322624253707 64.59289370319452
10.26271021573179 34.47578898345154
9.009371914305683 30.27268830415818
8.82610447319685 25.15318395990601
39.39803801309849 119.8854580453984
26.78656407366591 95.334984852766
7.424277830596938 19.6840576778562
4.352686996006206 13.37475649637079
8.467591684720119 42.36515438954203
14.89225873939516 52.10336207008078
11.69008388919161 46.36787438183638
11.85381895385724 43.82922142768942
63.60156365830954 125.5856091835567
54.71091227223661 100.4602095700332
54.81601461855829 83.65205021145722
55.21918248825848 82.26532225655301
56.6974171957934 78.09232910204238
55.85672133024585 84.60443764119678
58.24489297557734 73.89876450139501
54.82800233940361 39.19368186668708
55.06521243131026 36.27019675236282
58.56663112165772 109.3556312840527
57.57455761340121 63.72784888197002
59.44444372803252 130.4832231274672
57.62451174267393 91.04970809500725
62.83026203911836 120.4564707324686
53.93934703478927 33.82689751223764
51.23692838489244 26.72062075018327
60.53698700083015 115.9586622789916
61.79013104400288 116.6696620506773
54.22287938727108 81.25603695210006
52.82544199349423 29.6946407246568
57.74836200294304 105.5658073548703
57.23340007743241 41.15995684685321
59.05081510921698 63.76626222760582
58.13601532442909 47.61149736391848
57.78988580913788 108.1184967325332
59.34575301638327 110.5806731450566
55.70968188948214 95.54623195279393
59.03786056879327 50.11839505520972
61.60549881797589 135.0897663842177
59.59158178555335 65.09361547045508
63.68730939258941 3.906015454027121
52.86672789013579 31.3688946514798
53.99214357789192 99.19508138904094
55.17538971169378 78.44203677594881
58.72217522263005 57.33889566086123
62.4639688882585 138.8265554106829
55.49984587997692 43.09500790724218
51.38486673368942 12.58948261476195
56.24854618087614 103.0487448396234
54.9561113577032 37.73814944117232
60.11134799685351 66.44331112457411
55.66321822330816 92.80155752530887
56.99505555643329 88.22039281227804
54.45017053857779 94.74395959836421
59.67311175046948 56.29490394156761
51.08845646780763 23.95947111616878
59.54911683020208 128.9872701735576
62.57380850635258 123.3623895730767
61.29872190410598 137.9643516033633
58.43464130138012 106.8161975211653
57.25292952644235 76.71833061573555
59.30925749793544 131.9752582080434
52.62726953246928 34.34765860084136
51.82015453822862 25.43209586574913
50.36345786688968 22.57960495584243
52.05596968342838 11.35055333075372
56.31883877623618 105.6099852400116
58.76903019324444 111.8379592474857
60.52237619766925 52.41995063204195
55.8170595610023 41.62952480511819
62.68420151498297 121.901494356411
52.93953507761937 15.17705677065136
60.60538682823663 67.82668204639316
59.24085234904045 74.78047783605338
55.48475189213617 101.7551107793936
56.55729681652439 44.07057215569071
59.67203103062016 69.06481873273094
64.22194424612357 2.496840884767967
55.57773640852056 96.83381086295786
59.88075657492063 45.54986638880535
50.83025091275384 5.611869769816209
49.90583924191209 6.412464907885226
64.60766416578804 1.053068479713793
63.95591897452078 6.264343101762332
61.73220832887296 118.1530806354285
62.27700674750743 126.2570116175493
59.33971893208745 51.83266750399493
57.12882579850938 59.8704529519347
55.76353568087745 77.11124278798376
55.54936301103459 86.11803315115978
62.91453510247376 118.9624840952207
58.51202387771777 72.5966712126486
60.53459916598045 117.3225315050454
58.08481419246158 54.31830649311053
52.02573285263449 16.37106943011009
51.23151265141058 10.00199324798219
50.86945980759226 17.47393747958399
51.12586348641098 21.27941287411515
59.46336236471011 113.0438872261379
60.82943802439608 128.3402349069956
58.63976990553915 40.68954122318853
54.50576183389133 93.25619604312969
57.91302638507248 58.62688666836785
50.50265493561934 19.88611587360912
64.91367652141133 139.2841854677607
52.67962013566889 10.08970437179381
51.44504769655694 15.03347282131314
131.0856495505388 8.894408817128014
132.9036501416005 6.44756515798061
136.4372562880964 24.63928329072989
137.8449994077392 25.00580357799062
136.1456549214132 17.92458872021286
130.9603331631253 4.929005722879011
130.5009318723234 3.555183120139033
135.8528364462573 16.45364674272648
128.2234253081838 0.6156218472211492
136.4617387644949 19.39965209593156
134.7944857829138 13.00103606179717
137.5019071172586 23.60183060990843
137.1557629906376 22.20839826955363
134.4146728601301 15.98972818588379
132.4512481221567 9.037653800479383
136.8063069625156 20.81619721300198
129.1016215834123 3.392574255591308
130.526106680867 7.512321256061766
47.34802274586734 103.9415698674505
3.229837529907501 43.37674569276439
39.78467561500985 89.03092531524803
31.89442084741669 70.24346481986549
38.46879166720156 84.48902133781488
46.58709486823643 102.7695675902667
33.19015160323519 76.56911121317555
36.13997777757648 83.66639722028293
24.84579038637047 58.86130332040124
16.07825118017703 49.7477108930699
19.70448085169551 54.74295371214451
55.3753091601173 118.2688043919544
41.2712373314389 92.30646262506792
61.93153422248125 130.6781409115559
33.66576874195637 75.16402656827346
23.95273731838296 57.76961071060437
59.81847923474621 124.6533532516164
4.12468912699598 42.1608433224143
18.66488687762761 53.76347608810399
53.33113985967749 119.7244006277154
25.43184058403383 57.55328160414674
42.4447807880512 94.62701508659079
2.42349000820642 38.30821743385816
51.4451539966167 114.6469606637908
19.17530502726165 52.51211220380694
9.620240834788378 48.4850933893354
38.59860795511266 88.26683529036366
47.01352400604829 111.8887029431322
40.56173782982316 86.53964525792975
69.08352434595433 139.5622303094198
39.47604209595441 85.56926456195548
70.98425386301437 138.0525782580616
4.544547554370112 45.93616514141478
44.45786134848722 99.63683179146909
21.58361206969927 56.89562719537511
140.3281710498788 24.32275898791812
15.71924892184284 51.00538483220403
68.57141508214717 134.2921465270925
4.723067925457239 43.45330247675341
46.62887803690942 107.977085588289
1.269045483523826 33.61179222991425
0.8295736847157146 31.23140914015448
25.73282621174678 59.95513611939197
43.60721486524683 95.53864363754261
43.47103168949314 97.10237754287415
50.87188542866679 115.9774539707669
40.02645540674956 90.25120586790364
27.48714720327201 62.15305376990661
29.21484563126633 64.37138884953266
62.06300231657926 129.1751129803076
57.5126440301614 123.0275103930898
66.62360107058218 132.9173585132941
46.04563326466563 106.5044805423943
64.30904722042779 130.9915671688349
42.47311470546365 93.12224168394869
0.01380379239367449 27.10643725113782
52.4630285190228 118.5157291849418
47.81612740773816 113.1887583127995
140.3203119160514 31.67906727708413
57.12645082157573 120.5952229261692
32.68600888729345 71.41498944809274
33.46609771096608 72.58637419660953
25.11671504091117 61.25546780174157
33.28519192762018 80.44481430185395
46.67370607332539 105.2179316664026
50.65721618650773 113.3615357088931
20.98388522049008 58.18492783227195
70.68789217373443 6.750605859125671
31.08588510114003 69.08379977568779
32.55443853582423 68.8913109269554
140.6831168696877 25.72319130373103
35.06640423776536 74.92486818122511
69.71479111924438 1.082872352338457
71.51447399244813 4.401502814167443
51.71729727306794 117.2674571977023
64.63894320273459 126.4482308463967
31.55882449132997 65.29365752188924
3.017565253467341 39.5284944954772
17.61527990130872 52.91389760538755
44.26900023291435 101.2023166193212
58.64798895537829 123.8480239324361
2.204731602307319 34.61565782590291
57.75677766285626 119.4407347332122
7.415268796604145 46.32220425750997
1.688376131745097 32.18663459553201
2.713487747859439 37.04873513518907
140.7683309126977 30.49909888660422
49.18857714455254 113.3953640304998
61.20819139372677 124.0054559209815
35.2035725511662 82.60209991985464
11.08868929915917 48.77735536843579
13.77888346962793 49.32341833182221
70.64325092464256 136.7078107121228
9.403936615122054 47.26085595402275
5.183722961821544 47.3090311253214
70.7650843086595 2.164030189780195
90.47508661637077 95.45424635964062
88.38400739788366 77.12867999594873
92.85675931796972 108.2573085029074
87.69397766863023 70.35610374508344
81.57721330530119 53.25510571857181
88.63610167692889 78.51983937903294
75.52341645234812 8.795163923633899
77.74698538123282 12.80930706040991
81.80697211149888 17.8218724612966
78.55254763584067 11.72419947940852
94.3873033924189 132.0975151274177
83.64674025138181 27.36949089471002
93.76127233417778 111.9596749208834
90.18037712408942 83.65316249768898
86.05627513302041 64.77761104552646
89.84384659944507 100.353178920487
80.3903224001707 15.76620578156109
89.95996495465113 73.57235349651671
83.58987415662507 59.85148257294178
82.35406130298406 27.99001238237958
85.13394821525848 60.71208836569004
88.71775430686264 74.1957742605062
93.70025190530315 121.460912181799
82.55001611459008 45.76823944999904
93.82166235403717 130.8474214148382
89.47559383710548 104.4745854603973
93.08613735209208 115.7384111233555
89.11778829695032 85.87723023609706
82.75768644449512 34.88093689089173
93.61132681657872 133.3151193685073
82.9208138752882 21.8069988487539
90.69439319678931 105.218750419624
93.53605574715023 135.859769100251
86.74864017752205 66.2849884171688
87.91347393547625 86.65029214748516
79.95416253626077 44.40664011193055
84.3365649545688 32.92200043207706
91.67195704906267 91.7706826602663
94.03201743897405 139.626851271099
81.69325065293457 54.77638206774571
89.04930900878507 82.86719070211059
90.32965607727272 85.09834715454572
86.66982526515585 67.87813031021999
83.1647094654743 31.9569333697721
77.7392814981919 10.54447366157819
91.90403064458845 138.3475478686213
93.5624181901738 120.0526378270161
91.13917985439798 100.9215430251941
91.70124833131048 107.4644126371832
90.85979414386293 103.7792238319898
92.87474896210615 126.2358887240984
91.00748106051243 102.3589302315393
82.35400704830182 36.07645360274359
82.01328937159056 31.00690002011153
83.39344009719076 41.71716389224715
82.9653009145501 38.7455435230635
81.31550829784167 45.03739787659898
90.43052242114186 88.11876549546876
89.03930175603983 84.41744987456315
82.35341407108247 47.35443504191732
93.42488946009188 118.6382623016206
88.48317084982152 75.58186108031107
88.71239413364808 79.85882084613415
91.22636683978466 96.68972074257717
90.48312912252555 98.00636391378974
91.53828315419874 108.9530486995705
95.75766017995093 134.69495344352
83.79870092426999 25.81246147114255
93.86580493008833 1.119144913420229
94.30242579369681 134.6263776761379
92.48533731766682 122.3073375979553
82.0216366523497 41.18902055735339
85.34329128343124 63.54095059312896
76.06222393456089 7.338627281220979
87.95879714052973 67.40994720922362
82.81568263702147 55.67702600414458
93.38149754385559 138.3696147965012
92.69094212635694 114.2028590776034
80.56249465635838 55.31386349788036
87.84575953445253 68.86438885782864
82.98008947299203 57.08749889801491
82.9378185545991 51.15138590072462
82.67822978697566 24.89684688770103
91.67896580467024 88.8495974980729
80.25279636672107 34.28758155461646
91.02579604956566 94.15625410394065
82.81316910677188 23.3511051402964
81.14560735852228 43.57490217175134
94.12632581832462 128.4895700228378
84.34876412827131 39.17518400277311
79.35410151797775 12.94428950989877
93.84886571756026 113.4117821298513
129.7650020558598 86.87285749553998
32.24603177315947 102.799871949506
76.3924288679172 95.26488892708156
44.61190835618988 103.8458486589639
139.8369006761245 84.57761913083851
43.24915319976087 104.140422540785
59.63775592576972 95.92106762691397
33.42697254557532 103.0785673824362
70.57376751896287 96.29290906810807
21.99197052989073 103.7928530912375
87.50450046749434 97.33035084453205
71.69017267632991 93.86413414486515
88.65022046678163 96.76440296928442
75.36782548497565 99.16527000978368
47.91964044393587 102.4793557537173
27.41652895195778 106.6128793737075
61.44248651615317 97.76505593908459
103.6132995065195 92.68389016740593
20.72882580612708 104.4640617517261
93.8025727152106 94.03709905886231
3.680156234923296 109.5636578053135
78.72188916838095 93.79107092461348
52.0772657172289 103.0759764417283
3.032683191896259 110.8311520945555
62.51660954175809 96.89522163909497
99.61999882658255 95.84682985052319
4.331052468392429 107.3919685867842
19.50854372072115 103.6585690213162
55.32421795107775 99.09894323224191
110.2382856484823 93.69384252264965
69.38417952999528 97.15497114492315
7.566184117215895 105.3714750914854
140.132017359196 82.99549888249096
86.46789862546441 96.34370763384236
127.8651401924555 90.37933780805564
66.89738290176223 94.38589425045505
128.5935895366763 87.56431558133039
118.4489977512075 90.66898169392826
25.98924925215513 106.7198041880887
53.30360838423633 100.5802645458933
27.1758970509699 104.1264410517982
14.55145893230707 103.8629180385091
4.815100226470242 108.8856650168515
97.42145882964147 94.87741948043966
96.02160339138406 95.11758748035311
29.75417601261145 107.7003455207294
64.49012003569845 94.89003588925245
41.87061666001704 104.4467117278627
94.62263513786651 95.24267121623757
133.7199484425948 88.15431696358374
130.6747337983667 85.63721903552087
57.47704136638134 97.85857942538149
81.1082503934456 95.4974517225734
79.92095426684541 93.09216179823429
99.94286353945232 91.91865631101425
132.0662646140775 86.1429434602168
11.42430471043749 104.3049916812677
126.7030786146364 89.56333389574978
18.28077242179723 102.8257326557743
136.0554642275169 87.76352328314495
6.233777116692958 105.1270279406093
50.66941948649917 102.8841392704195
89.15580249933319 95.48497224358069
107.9521333841339 92.52735912596755
120.453807864567 88.8600796908419
102.2484700522535 92.88232094048595
105.0449883981612 92.63243888693175
56.09470118637014 97.93547935744716
33.75226682313781 104.4854426472546
77.54227280322397 94.50445703276927
11.42882643552568 105.6919323073615
31.14499216975361 103.5577796721206
123.4194612497162 91.17701780492106
28.2643935221286 107.7037558563292
82.1262168925027 94.83761675848035
64.26765182293165 93.45210148487924
38.50077207055079 106.2302826627432
71.740470269943 95.42385859512396
115.1506807399344 92.1090830424821
75.30945735238896 97.62764660752066
68.19574859274223 96.50620944886295
35.54862859609248 102.244671333593
118.0232607398969 91.92291105441946
114.3183397873251 90.87037800423272
119.167482755492 88.46109162101563
82.67339799323992 96.14108533457734
125.5522120872766 90.59217481234546
48.94103637893281 101.5129977172481
23.37718610511685 103.2119009253349
58.47727616817408 96.80568001721369
92.4849634165584 94.08826910467482
24.49158030297918 104.043843370176
138.5503682013954 87.33983422685188
40.39817237105755 104.599462137266
116.5812144489576 92.00667515343036
104.1942017264915 91.35476508644238
15.9924063665554 103.6543281280328
124.3425377891148 90.13916983022501
112.2926927192662 92.29592350532043
1.621674619100649 110.806003011989
121.7179743642263 89.31731425804325
133.6165880819401 75.42093538802423
116.6911623408632 115.955178013091
133.5094466810774 71.14243632914145
130.3833361879873 84.09507244057814
110.7868304275067 133.5115879722815
135.4669167848405 64.96509773677568
112.3036481906632 123.4024319993049
110.4443162889432 126.7185632685055
116.6728485651443 112.0530711437295
108.3780232463416 134.0338411352928
138.3842905135423 57.16504316850396
105.1832196173723 138.7695975805319
125.444140114532 100.0488878386815
113.4322391240625 122.2847948521868
115.2171416547619 112.3948249698233
110.0066076803375 130.6702315880111
122.1736010196853 104.4384129997556
130.0819011289753 82.50984357350126
128.1976263198976 93.15533959513506
132.8009268406965 65.9578867333626
130.8203522349677 79.9271651749261
110.3924496723688 132.0780793319385
129.0603472128775 89.97847940170485
127.1386678442255 95.87820017884965
132.0776547058342 77.60263630186215
107.5567773043566 135.1766496304759
116.205914852301 113.453484324964
124.5888990733746 98.88604152154792
114.320045265744 118.9005606275062
131.0734157524556 81.53740020702841
134.0035504465273 66.90190928907738
129.4199726281982 85.15003468723548
132.3690656435975 70.28062684808187
120.5005308736504 108.5914369559268
136.1600293912655 75.79466312826828
135.7406293292198 62.03578963664273
134.1403267929676 65.45900187183913
117.1423043645454 110.6441212725213
128.6742577750649 91.56130782604399
129.0973063526477 83.54899756489041
132.6594621603631 67.39655759708307
130.7747978917808 88.2983193215543
121.5656361955952 105.8244439395279
109.8385777456647 134.5022899281496
119.5282911506862 107.4270325148969
104.2932829046226 139.9158079215219
109.6858964017295 129.2610093882928
112.7167890051509 120.9026214378249
115.7176616616458 118.7153203903658
132.0059842837038 79.10375623813447
106.0551978193291 137.6157562186465
109.4214642273383 127.8346494699808
125.1709831072674 97.5077823194117
120.7109899374684 104.6389486032718
124.8383399899407 101.4397789372022
132.5109088241158 68.83235861107894
126.7278149566151 93.36662955146225
115.7385694685031 114.8448927513659
134.7992679482774 76.30256938011611
135.8507438739388 60.58061080288459
124.2366590594567 102.8324326741798
106.8594851898248 136.4005612993962
111.4780775792668 125.6780138675091
125.7335045866723 96.12453645719947
134.9923774077413 74.83016814086943
25.34322733963041 95.03670060520767
9.682333516819389 66.53503892462673
25.85748037481291 89.1426766238455
138.4455137270348 14.71611833134816
34.03496057313436 117.6304574951957
18.38838582196321 79.989852666118
11.06672336378042 66.79212241111973
7.172465323138139 54.26950781292989
7.734622574120906 60.99797892409249
32.92623520166971 108.944579493417
37.63375428915188 131.3280914061664
15.89179392813263 70.61590837268092
17.97288174858381 81.33779465014919
5.010105838924694 40.93539490189062
6.284336096764651 64.62428384911041
40.14121618383019 132.085747153387
3.767272514033254 47.08640136724543
30.09341487075973 102.4861806312386
5.394479193409308 38.58345908077976
38.16147672117487 129.9373212937205
16.7356382587135 71.7004214240841
40.30870930414805 136.0591461427372
4.64616208544543 49.80327938985703
20.39842688693996 78.41840768597338
35.04029325153505 111.8795441082937
23.28343446624388 83.00311992427939
36.65863823234102 126.3686706631164
26.06447143338201 97.60045158240845
3.052559411526854 45.75824462567211
25.64503457933498 96.32470762493509
138.7835488485691 13.38626074566711
10.13302638146096 67.98184411974596
2.445100975707337 21.22742354497259
5.389101682847572 52.56584252834895
3.872862159939594 44.62746891369483
34.96027628211671 113.3532079517783
3.239608802687319 29.41038788293169
4.189153395850863 23.05021267451683
5.795233133195683 63.24269188306977
27.97886463742321 99.25487992455928
29.97017601364486 100.9812754723031
40.14737962527246 0.449106265382654
28.42748845278534 100.5586345926914
16.59427060053456 69.34373240694714
24.21859205830185 81.79465076303312
37.18364276048082 128.8673227547754
37.43207114533693 123.5096549102651
32.74514849097112 105.5197302123839
39.42742238924978 138.923647712176
38.16226397816925 120.5673529584911
0.1444331174641046 18.08526206447058
4.271121406332374 28.28265244609793
41.29054536823423 1.678523372449336
35.42864171544396 117.277031703191
139.7427998682108 15.49708568577399
2.947912661385893 31.78827277671773
38.43574266325773 124.5905191809516
23.78905923506517 84.22856784713413
15.15837098528669 71.8384818326811
16.68630856892031 81.82929351450825
22.12877614521189 80.54983643693262
32.36576691472041 104.2085132629527
6.894480476769618 58.18347658373787
41.15946943683963 133.2073421808372
6.764036384883714 62.11731704617043
19.51602336619324 77.35533083918284
3.521251427595014 25.45763111163967
139.5539425316969 16.68306864858959
32.38526629088248 107.7671003912767
38.99092389416234 140.3120738174248
34.56161945503825 116.1974758559956
31.64392907028486 109.1045823707499
1.271603133324665 17.52251036627863
19.31227304629645 75.00746176274599
4.944624111939937 37.41273840703761
34.84088364427303 114.8118925301246
7.537334830641401 55.67100759188492
34.08906852119055 109.5780904266038
4.00670641824499 36.56689386244508
140.8153164306584 20.45294636532094
39.87116833213485 137.4994618679951
2.751600936461667 22.67754118374507
5.047986421543806 33.73748041183897
4.170789080766332 32.48288529764418
3.904854280561171 26.8586543942385
35.82431597981599 119.8540389768621
29.01611604135802 98.23127783271347
138.2614877119367 16.02542794236198
11.51982284520829 68.18855975885093
4.685173825482341 29.6744753211264
5.024612687913183 51.17601045326406
4.236066467044666 48.44376907674317
56.23959184518631 83.30923332911891
60.17448313633135 79.98705840798348
86.00838924975008 76.94081380680495
36.07074716717668 90.27014428281244
64.48459364696136 81.37690949326279
43.31057271324765 85.57114251232503
49.7078965960061 84.10878628628326
20.45102314241838 93.71245658227279
91.51893459890964 75.5007360609896
80.94288653666187 83.23871679477602
82.86244057110387 84.48100729390477
4.172946413029595 96.76601711314422
87.24003194266551 76.2665147575225
44.36249746899864 86.48743818653961
53.79825009950613 82.65780955566385
72.46781997968137 84.35573188591609
89.49862098882099 76.42981099131894
19.10987773237824 94.25257317691863
92.92662007935046 75.55038452862793
69.84167112471935 83.3108661093713
40.22383491253354 87.87579910802638
42.99713869259396 87.08631823882673
85.3612781517356 82.60114144982484
34.65710053010336 90.2142853324974
7.044949206405917 97.07971337547156
107.2763745556194 73.21893260263602
57.91148939980273 81.36655032686549
10.13889511389327 94.6969641296415
117.216894372156 74.1562419616902
98.07244535144675 74.83821592095356
127.2006142113826 75.61849477070643
0.3456848867188903 75.52635921210846
119.7023174265748 74.45698288925891
87.51300816324202 73.29346993074348
72.05556369926987 82.79947821690098
61.69423638271197 80.589941444026
41.61350523250933 87.64005700675972
0.2430992521558389 97.14273120178471
16.61191131834479 93.92292690384728
5.612186532661942 96.92365883940829
109.6047679055433 71.50894498296147
95.9771463713158 73.45963564416088
58.60165357131574 80.10412233945389
46.78066540081846 86.78776152677406
94.52225238771922 73.14470978847874
128.5853778766095 73.55944807735015
138.6663141736518 76.36450332585825
122.3109765409565 71.86570384404934
65.84723619017493 81.81816800288428
81.48845753211566 84.54930477597533
125.9845859186263 74.70221639481568
86.49235831871866 81.62586530950382
137.3202839881355 76.8007445232555
140.2595444002417 74.49667741715693
15.48254066750002 93.0887812044744
91.02383077284108 74.32092789950985
17.76042649158826 94.79575635279696
86.27216276049067 80.0510565516466
137.5227334942747 75.33027604866724
50.01353386490936 82.59943408031057
70.76062956291945 82.2824501530167
103.5927065845452 72.62181062044627
118.4847524055101 73.55544806757348
98.68898979350385 76.14571729950373
114.6553274653767 75.42767356833714
48.37327895566376 84.67389562196318
2.73137858076733 96.60388318361656
30.30027413608357 89.55345420128155
74.64961017107794 83.75379066842341
9.653104299642365 93.32932097105945
123.5955391816834 71.32226419625336
23.28419662988371 92.7682143557893
77.84993576151966 85.70822350879135
123.6464337893942 69.84090628484869
56.58211023447919 81.84316535011868
67.89919117718561 85.28927035111701
75.98231322730331 84.12568732770718
119.6021053057041 75.9427672100345
63.10550283421847 80.95895306444936
73.7774163342648 84.84947752009302
28.83759035318831 89.38686812861411
93.71407427911625 74.27043482318062
101.4091666680615 73.98429924102361
108.4137532631799 72.44031559912268
124.8814451197337 70.77763745843737
120.9779078198377 73.89796657142608
46.55416654823703 88.29505492285932
31.70579576628287 89.80426676998033
52.41788188059598 83.1064326499381
79.57000570573575 83.17063847183799
23.99806928426682 94.26928785099653
131.1951945809675 73.81203835174155
33.16972889370088 90.02890265106457
108.3425892280165 70.88669297672057
102.251396069555 71.93840830357092
8.745460675177187 94.58204854863739
115.9455505081326 74.77352694247587
113.439421328261 73.36902076701111
1.340743290807898 96.30178163413315
129.8847412414185 72.98381681308825
51.74261171077763 80.64915880955893
58.69194296286933 82.33409162882776
44.91267000858637 73.63918395286719
37.73940935001902 71.89970293293283
8.255053272108212 66.25443994311762
3.924422687119902 61.55758804516002
4.830749969014061 64.38256816435103
64.15496485689958 85.26367340536109
49.4581164392581 76.80376620683157
24.05400186543309 66.21626347715556
86.88431616906847 104.3467142111929
72.84352846589252 92.97231537151731
96.56307000989447 109.2849011890128
5.331017413739706 65.75360716825627
75.17105879420536 92.85232090753405
35.57588692426559 70.96770963371591
53.2300772950528 80.26864444146644
66.87117804333352 86.24426727512771
130.1383207488892 120.2047335991184
15.45246037049242 65.79325302325063
94.19522954158245 107.603196833278
80.38697262891012 100.5816006487777
84.42137383548869 101.2248730391732
131.4956432343957 119.690538701612
47.30602162897659 73.73982275227016
124.8150465242884 118.3606695310941
134.5813037074635 123.9360161046701
88.01234955976504 106.5951332220263
105.4502454183128 109.8651153075453
57.50104336123943 82.89196948963917
13.77907710518475 65.89129453536873
83.68360182173248 98.72507139624298
127.5712386473743 121.4563589271038
75.21090099200967 94.4654299489073
134.2558152702771 125.3568532937033
139.0044093873267 58.4984942322503
68.75444121418496 89.70715850382565
135.3405568062943 126.2269721857607
62.78866979810442 84.82002585215199
60.74081377366804 81.49726846599968
46.05394841348126 74.4682745754165
16.4178430602135 66.92032530298833
27.92749536971955 66.98438362295549
111.8790904629495 114.515673890967
88.12165487616492 105.1394850422549
90.38222137869053 108.1621022684832
84.5917236627968 99.79023556326813
59.9017757733027 82.63382214229036
117.0946767143181 118.5268887470874
44.80451741586121 75.18526678056892
89.20767617779617 107.3786257958111
65.8201859069264 87.18298432194494
81.53717554218727 99.85816892260725
78.81639599964056 96.86072608875162
118.4711349385761 118.3063529945415
110.3086875309317 111.0345163170579
33.34800019325322 70.04264209719845
34.12839842019186 71.19688544504255
24.91177877057278 67.32544368084881
49.63630720661637 78.52104797151881
140.1111067897364 127.8610696097087
76.45264797537297 96.83887960264342
50.69337535634238 79.61482184541202
109.2870922486875 110.0024949293282
117.6054816921847 117.1140347848519
100.4598787244087 109.0567354017899
95.37051960521812 108.4319400399187
34.89053076810889 72.35497486719258
30.43444251940243 70.41833037082024
37.04367245676564 70.75430031602737
77.67971784029149 97.61309640228541
132.1159642466804 123.5818441863558
131.2483083157425 121.1639538240937
114.7956573958714 117.5794915522063
30.2605980603815 67.93774772115985
2.948392669921947 62.71492090786882
82.50909639238749 99.07190780795412
56.74952356546537 85.50946057473638
62.49625004831669 83.40754724759637
71.60310116850523 92.32239341194023
106.8272976712703 109.4177374225548
123.9927473230895 117.2094534467994
73.99355496942486 92.08283882878011
70.30530988505622 91.72727473155011
137.6890926379171 127.1117330047171
22.5348889938928 66.38373822127342
136.7007965357901 125.95027503263
79.06883891854872 99.85691760249536
43.66774986422413 74.34829541307086
42.54851994073274 73.50960723541665
52.77652798183548 81.65791696468972
119.8544069995865 118.0554388907224
12.42537597537891 66.98496921182638
26.4241489088965 67.15762886913322
133.4813161950365 123.0281421351564
102.9937908078988 109.434076519559
125.5748180516367 119.511534968555
140.7914520171876 60.51859329168858
107.8764842189577 110.4303082133774
139.5040521259252 60.11135672882822
99.28159849061913 108.2627431754185
60.90599417022067 77.09217838971709
70.79783077062416 76.56679931635158
34.84321084511321 87.71953959304572
64.10435390389956 79.93419220784811
44.91472198231887 83.42900395828633
139.5249464867726 71.89906763287522
48.66599550624465 83.14706247694615
21.94917688126592 90.17898282421601
91.46003744306621 73.06300227419574
85.02731970716455 72.97021889933347
81.89735096481431 79.62481091435838
1.610207325950759 93.74377790990904
88.91178736899298 71.30323252998805
42.26851737383826 84.64252362362289
59.5376125569742 77.37142063740356
72.05956525192772 77.11858912797425
87.60107399156801 71.82041333876091
19.60733977762489 91.31062699624658
90.18489421183521 72.20077383324042
66.43089278773532 79.30596541524355
37.556972352028 83.35177753528964
35.23062813517102 86.4052062359651
82.17103644155605 76.96946493753069
39.84298072356266 84.18792358663337
3.051700123486957 93.9320794402598
108.2559084826888 69.38615201405528
54.67746551752256 79.84180812293916
10.32109026576534 92.05195302914528
109.553093395194 70.03139047416708
98.34640359804419 71.78520656679443
125.0094015859155 67.81085583599629
138.1227484195427 72.37110727605797
114.7066753175703 71.1436575373942
82.01656735358462 78.38705981777245
80.56506766615499 79.15716663110491
62.74005025322455 79.5459364811509
40.90226877973053 85.14452818690901
140.9915538671179 95.65940304469257
17.17103556565531 91.0060822655097
5.891073317133935 94.27924161655689
112.1102594973223 69.82970307556144
95.685360553706 72.14220517644289
58.67850343774385 76.27690084893317
43.57990492413072 84.03571009557223
94.2000945651276 71.8068944824918
126.2325623055109 68.73873104745695
135.5927660203482 71.91979040243801
121.1029500923503 69.46089945697911
65.46858307624355 80.34896552697555
82.31117372203501 75.56656266742516
137.0796987044362 71.39568123712321
83.73935813684967 73.55014057539037
131.200552715147 69.40587511464398
139.1316084125663 73.42577425854233
15.90941827834213 90.28543460637256
82.43968981068213 74.13044369853071
18.70762819786937 90.18774354239893
69.75211812461228 77.6228478590215
134.0413361169147 72.41717824069363
50.33951105549585 81.09392671450553
66.82126843637958 80.78883762029773
103.3859668874442 71.12639280558953
117.2611961239485 68.26529692703407
99.69761918912231 72.23096193848345
115.9825757019918 70.42074090063802
45.98173081995451 84.3429122519711
4.467840695570284 94.11710443393406
29.77104702948674 88.25488430345685
71.03596183159442 78.11754506919897
8.163178524688442 93.19834724183568
122.4033759899485 68.91098259536665
20.36669855214821 90.13421892756406
74.72763692102534 78.25693146037862
117.2573225217316 69.74930034348722
58.17572356405393 77.74830961436913
70.05652190459431 79.15883596814301
77.00026041020107 77.77882980939988
119.8100763125692 70.02141814195058
59.16606656430204 78.83029643784995
73.30826993974624 77.78683093271768
28.30446349199622 88.10208674791895
92.98440534388634 72.79335328548198
97.16668041290083 72.50996216290386
104.5571705311291 70.31828555930153
130.016763217692 68.51189309798632
118.5405757230132 69.12894748959299
47.32346401330017 83.7365306114049
33.756974455083 86.5678222034269
53.71183929771799 78.85990727343675
78.3326872570416 77.60753992170018
23.41063692442028 90.25763013095585
127.5262840198826 68.17634694283782
31.24932280573057 88.39221825279014
105.7468127133857 69.50729486567091
100.8363943057744 71.282008258291
7.31797921748698 94.4380899751351
114.7073617329558 72.58840271295141
109.4716670395738 68.5676191137575
2.275169102570861 95.15898724570079
136.6895991251854 72.86097081674308
1.98956596526682 2.858302258458198
4.234454702441868 1.788650749255426
7.819402158605874 1.01450921548558
16.70355413022887 137.7355926754468
12.18977545705266 1.061848823802129
11.37148091558188 140.8317936815294
140.16818474069 5.409787888571165
10.04530006699323 2.359765324254344
1.250228678791838 1.642684912077666
5.646267307420723 1.994343514841497
6.373046852730843 0.8320085687423335
10.74860446101657 1.089560508524518
12.3542979916314 138.1384416380635
8.570501039251178 2.287591593061763
13.78322759888844 138.016919417323
3.494421565559525 2.953863296567131
12.77398274805139 140.773294946875
2.351235608143257 7.634215176158634
140.2471460899469 12.94235335126682
1.108794106720244 8.268958576671682
0.6309994949330205 12.48309457129939
2.749587467059791 4.057290429395816
2.754068269752704 1.691724823956962
136.9284106111155 15.28885868258409
2.096118949691615 138.9875924970443
139.4845369716925 10.62963094682613
139.9620738543429 14.24445531946243
4.240828574211208 137.9712072345978
65.64952605789081 76.39392690185605
43.326816394812 110.7679315812311
64.25926520758381 76.00979962714369
23.25258726371487 132.2892452285772
26.87501772170847 130.8898060719499
136.1216817691557 0.5313702130867358
100.5183438771396 40.42755918367934
51.57724777668131 87.51432747997679
30.84688207748468 123.5093954109892
92.75739714673534 43.13748413666654
107.0583533417211 37.76630101316035
75.03694902013535 62.85499853419412
133.7538976752964 5.273373714506244
46.72810702295624 99.91212862599234
66.21663422078865 73.94685343294401
118.8229169450907 17.75158992179806
125.8219348938068 14.88863765922891
77.47839372620507 62.11532970350227
27.24138894052191 125.9642262365654
84.33843697255864 50.5546876793538
27.03098808917684 128.4481044711729
65.19797142434892 74.95819866043811
90.03158160820411 48.65540824231935
49.38736079066341 97.11453536743959
123.7168822861236 16.15911299912355
122.3466285267957 16.31084105823075
45.55291462926418 111.8736048514257
50.94432990111994 93.48105628580852
70.1377079185999 64.2659515353962
31.71597219896904 120.7730660345121
119.3733642726443 23.88617425529561
119.5069550898041 16.40843746568576
134.7748478003894 4.099551605279057
46.62363965962598 101.460997097915
104.0270103967526 37.35015213313763
58.71957335967755 83.65058897651807
78.15712934964779 59.63390343997866
90.31360859463727 44.45717742382248
124.4629441318975 14.94621133513037
101.6593888293722 41.07699042463459
45.48459098521897 109.2174648743397
135.2070807276488 1.695273873156731
126.578969844977 13.64136107205306
80.36355980021041 53.87930390877474
117.2836486673954 25.96903882823376
132.8566259998133 2.562065094112886
67.98822741279963 70.39464600414752
50.65385777817607 96.50259809128706
51.20744246687149 90.5104289316035
62.12736275369682 76.75025317324885
15.37207667482372 134.0764738316268
13.85844875326718 134.196665639718
22.86975079470795 133.5017561068537
28.12194777187399 124.8317100410879
112.9052915607832 35.31610407177508
27.8488702841449 127.3474283108509
102.0139679858453 39.69382262342016
44.70031415313667 106.5637626257672
59.419555566765 81.18946804979412
38.86694899689975 113.8914253385075
99.17817048139763 39.67500708297033
101.6583390084308 38.22180223548381
111.9818845331687 36.36153365303461
116.2084115278972 26.98416166344898
114.5667124286135 31.81254329873086
90.37172884868107 45.9024062151523
64.2928972674203 70.79872926505197
77.90893958448193 54.28199106858747
32.58871445432965 118.0101199526893
127.3324309294801 12.39164173891052
69.13119319445136 65.33836958630314
128.0229497232354 13.708876780469
139.306474659111 138.4070709264579
119.0600735022858 22.4031888395624
85.72627745902558 50.00251046906428
26.18341441554147 129.5351577350732
65.62097386017439 71.15318225580268
24.17979410190438 131.4445987319248
62.13113735005674 78.12913576787609
128.8040535124559 12.50434997265992
43.97616046298245 105.3242223529821
49.6691541007191 94.07174200197777
63.74063689592625 74.55351917475016
96.63619918856314 43.88718380357231
22.55005791879895 131.0351250109248
105.5178175012006 37.51736787654633
97.91277251444345 41.75600978472435
51.08066525821937 91.99170066975735
31.59400408335259 117.0138828153458
72.59185894103403 63.55343199694725
13.32685985077545 135.4906416417883
37.48000368109656 114.8312836420588
37.42863463731408 113.437857383846
120.9633637148466 16.33563940159977
117.7128677739612 22.01129216620907
36.67882847086996 117.017799159105
74.02638612332852 63.92297784237567
77.30354747929103 56.82300657553885
109.509891255506 36.909154980445
57.44669128600199 84.34914639171799
50.79220507764257 95.00018126681027
89.72437971735739 49.99735561696421
133.3284223692515 3.924583179435401
60.51565401710661 78.41958334273569
85.53310473356761 51.40589317147993
25.48946996191694 131.9335467656036
137.4666205013559 0.7508969601259403
39.77303304773151 112.4028054043406
76.44893292429931 63.21880096459186
79.2483048588055 54.74763465957328
84.14531067457872 51.97335679116615
118.7574295184418 20.91231371766678
32.2896084706158 123.2572758294358
91.38473627358134 42.37484269607418
48.15734151016746 97.7552159118524
18.37662660579014 133.8064716353353
54.52472918374851 85.09847776409102
68.96494706953537 69.29602761995571
115.1127058739272 27.99876181559246
32.17706363576258 119.3796437493008
110.0114860791893 38.29340963929668
16.89520707925258 133.90471208041
131.907652560585 3.732120380184892
44.12011148187508 111.9759756838145
118.3379829814814 24.93208663395274
87.11263631060849 49.57000957095339
95.31758763915967 43.1728134280081
28.66867516668749 122.5695979543243
89.06159639163054 46.51265470049804
110.467956562314 35.88264642894819
116.4963969546205 28.4112694101395
131.8923375406464 7.649551597743346
36.94075061187483 77.16582711696392
3.597740168931058 78.54843592006011
2.533479071172447 77.52635166346072
64.7244947105663 73.57015727562874
48.45989075680994 74.53158531569753
38.36657922736605 76.82661841833908
22.59286137443435 77.05395446227543
91.19846594991043 78.01087529040299
81.09299311278619 80.67193999020652
81.69121214639553 81.98423924901486
3.882916507389352 77.0377546813251
87.56995598197291 80.71041001529835
34.57445391033859 76.32848795757715
63.12017770213723 73.21181906009905
73.60119423538657 79.20597492951815
89.80229943881133 77.78824277250378
15.64601105241257 80.85925599016289
92.66980629907334 78.13542255963561
68.40555797010903 77.20129505707202
25.62087059568896 76.91754981272811
8.038082098391397 81.16319413503066
84.90868486670816 79.73663981703345
47.40564087418377 72.21033659259865
109.7129112298455 79.40658338930649
54.83940320735225 76.15276953548674
9.349111294168219 80.66768017888089
140.8097226469302 86.94099570655929
95.48983996776035 80.83466233744812
128.1194934696909 84.56016219606104
121.7288014092413 83.85018983884055
126.1128432400374 86.61144839300613
87.18684735433807 77.80624705340081
114.9767015270295 80.36476916180669
79.63473971626962 76.7586036070267
62.06447387322421 71.99406576875455
46.1564275798756 72.9243452448047
7.787946044717432 82.69089884190853
24.97062348429136 78.13989934400864
106.1653496714762 77.40260075474653
96.94306841310244 80.99861525485454
55.37895944210384 74.76242917736828
45.01484343312075 72.09215877903718
93.30681078311588 79.40187410422571
133.2916656578852 86.77086485697026
127.1348309111319 85.58434453219962
67.0353166182045 76.79290623210889
83.86921303512885 80.68005547172308
116.7325271245067 83.06445722558369
86.31890315781602 72.39468729449209
131.7138800186218 84.63932012956884
27.98368526411812 78.12253831176325
98.59029783257812 78.66086383442284
21.26593195488217 79.50122412274558
93.53309946570194 76.92009306365867
137.1078160570607 86.82744564717657
139.8430118942466 87.81284397110397
53.25429467735621 76.42448497461842
60.6322900570711 71.94073076868997
103.695152048071 77.31757304095891
119.1783414535581 84.30776315165021
99.37283382380379 77.47832042553242
110.0890556369332 78.0245168041955
37.35253451609191 75.79219428130139
14.50400234593696 80.20235988737109
31.8551679758407 76.74166488686163
69.4290827543017 76.15246400763928
122.4228959715125 86.76478213980842
7.002234810996851 80.12852743316583
10.66490965493205 80.19080425636351
77.2855097703018 80.46549233827224
56.79865502100371 74.30244758987774
69.07312867158555 74.71203044807389
76.16401549384025 80.00577592377957
118.299516299246 85.50275317908505
59.2904761278539 71.60554654353946
74.88793414228252 79.66982277614699
29.52795120004435 78.06490996846622
98.38610880439909 81.15736258516219
105.0301842422649 76.53752200987508
116.0330967595167 81.50440083644249
115.3563157362166 82.88389870987314
123.7824440902715 87.20323348990813
43.50483106986175 75.85990447292667
38.73313175967241 75.47429404639455
52.22362999625395 75.34591879622106
77.52820983263314 79.07022992823592
16.95642854371387 80.32992688251622
138.4812862295025 84.78615275496489
30.69428473088856 77.15712488241678
111.4788915129371 77.98200386589708
100.8354580716287 77.55726435620038
1.45548783359003 76.49372576710425
120.6769428682142 84.91228290477919
112.5214369079967 79.18038651006734
124.7833650845681 86.15806348362925
36.97515249328259 53.31891096633802
26.09554811259729 19.84298676502489
32.03632253736925 47.80184380682169
38.68341591807354 95.21731566744231
42.61161515327657 129.0412510727162
35.96747195467943 76.06967791780995
32.18190357612058 36.62202506438415
33.6358371776421 37.0714225045948
44.23280183278046 128.9504232352508
36.52886996299552 78.52585971585438
39.71935767597287 99.41297932303354
28.85438382146901 29.43742187604639
45.01677024937958 123.6697538637554
23.16614539653684 8.953397462842702
46.53074347865345 137.3705335636762
28.32654496218608 22.9133937793812
32.52105759908911 46.47682233058278
35.67027446239049 85.04922655201389
42.49910735341262 109.5768652488938
34.21085409626672 85.27465976577322
31.34571695057879 28.75350722684119
43.38208850075269 127.8999602361827
35.626561810098 88.96548048537451
29.36082154032015 40.95853702702836
39.28094667223469 98.13448349423764
33.99995988851791 50.03540936512321
27.27878104493046 23.94911896055941
36.07311357879536 52.18946977256624
20.5730829946753 138.7295740423147
30.05731214422115 45.58852324346152
44.25032024936858 108.0741717026991
22.7700969252902 16.59578397435121
36.7107224355247 63.3934381823711
38.84325791402647 96.65830037874061
41.56171139803418 101.8984465800248
44.05436852498315 132.6880196132223
37.66608805653935 91.82648171132605
32.52725495361301 50.23099754566339
31.53612108939199 45.37699400871876
44.07764392576099 126.5185606311425
44.19687681504315 119.6636903350198
42.93661018006169 108.2270103065568
27.80529920617369 30.47289801543319
45.54168096879246 136.287407679676
41.09773404819147 103.337089215756
27.53302000143691 20.1665887609558
28.72455941422418 24.28600329579104
44.56074153357574 135.1871785875293
43.24915191158832 115.8757920816903
32.53414932583309 37.93423885949325
31.06008588986815 32.5291475303729
44.19759438095141 121.253000547997
36.45642741632327 60.94980449343122
38.56199913086106 70.61805846567245
22.93981302536884 17.9192909667012
34.67568004225011 80.1558395974682
43.4225372993382 106.8189617285282
37.34482952078349 62.08050234819883
45.03281934397121 133.8063733726329
38.49777525021808 73.03351867374832
37.57048058705868 64.51896051759881
23.26513947636378 13.99444058438401
22.47491944553035 3.796441204653119
34.49223713813798 48.68504263195472
22.35331208197972 5.198509972194914
44.32017498071056 140.4886313835176
43.372354627372 113.2747950098509
42.67738056176439 114.6889799714128
38.41134528394532 65.64427965833241
23.34878200407261 7.529270494068186
44.55527380013887 131.328925506693
37.32141111797156 55.81394646778001
42.46718744437036 103.0052892639834
37.87967726041698 54.44199656016816
45.031417209937 2.040774084002494
22.87466965732683 10.35128950709314
44.6919444116549 139.0865562632693
44.29941837742243 118.1975408280477
30.20745222064594 41.88708599803827
24.32807586011198 18.17104796204995
27.92760233954813 21.5404038597324
44.41835068346625 116.8317197393798
30.60115914241631 40.30896714867743
35.69512819171838 81.22633895099034
31.43308529629028 39.06847886666127
23.38203978424595 15.37746202456571
43.96731405544057 109.4266352714713
47.84011781186499 4.995909772092513
30.67795822029139 31.15492771899939
21.44824914053691 139.998827634114
29.51461853096928 27.03197975443403
1.987103326218969 80.54183146265242
61.27117730026121 37.86999916264972
81.96254150679137 10.16870031221251
76.4254408356135 9.980027322317676
74.03712039978922 11.43887853309311
6.440608562127387 68.43881383937314
24.23949688903204 60.16063130837763
56.29027271331591 37.23411997149358
66.8634796084263 21.25454531199168
3.406471415645978 73.23749073565375
26.33180339407537 58.6473524345415
64.11503327687016 31.87448335641691
52.2434331169088 38.7295854925895
16.21678329609362 64.6247893146834
80.52517093186579 10.30042515093204
48.26117036272044 44.54415786105017
45.00874501589553 48.70880870625297
4.54125172782453 72.38465852262253
1.997244698603881 73.40952955607123
50.6207506254662 41.97086190618891
90.0899924227167 4.825768890118809
63.0024823361571 28.28341425445798
38.9612988504955 51.67803183044527
12.18448354775399 65.67544188384142
37.50417339648929 51.93778320185243
50.13945387384185 43.14899968826357
68.30565997793661 17.04762024634014
56.18284159117051 38.71171458416457
22.7408807843672 60.35553545579918
86.52852668824087 6.025234580253184
78.03666339040183 9.31301321349312
29.30437378285175 58.20812101260603
31.68747632596933 59.10074108836741
0.394465899511494 82.525130549285
84.2802544256345 7.182327815577081
44.92739053021587 51.08436049041809
53.60560136424798 38.22803922778412
61.44236721799352 34.77351922218867
62.84334538832366 25.95677872564529
64.18922059940182 25.77334908179367
85.02140390253946 5.969638526696073
47.71818708163287 45.93044208428463
52.0891932879258 40.15264863116258
43.45954092182779 51.27284285516957
6.576684943510542 70.88499530591507
26.91176201851825 57.33385554425085
1.191101595018029 77.99371641638615
60.08384846461579 36.99673333987988
28.39394645965628 57.11131471227152
89.29548643516664 6.08616314521792
15.43803305283033 63.51046798871917
30.96588212534252 54.23808316356455
66.42711123601424 22.67517193312876
1.71441266145992 82.06087798671233
5.093848623755774 71.01126570959632
62.82377153457109 32.5736583132773
31.92909331521426 55.30599463183357
83.33867501417635 9.854565511989236
49.69516068992612 44.44776825481259
35.52963954529918 53.58438156822813
17.7844997742432 64.50426800414543
45.74758776268425 49.7818490596424
62.93542163796261 31.06775365323079
60.33398084332747 32.38192457797119
65.47358332573094 21.47869340196831
70.97795675075622 14.16037027803478
39.48265203349312 50.30731037181697
57.60221953807414 36.69209574480285
47.15888057054876 47.31099357376657
45.70002511510673 47.48782404969801
69.22079033187231 18.2360860169505
9.209395831157531 65.15581687718161
90.86375620381803 3.592842290365863
22.1091030869175 61.63047572740383
69.74989630768094 16.85375697173769
87.95584214732263 6.200457707315182
3.317039680240502 80.06506961232209
67.79442708790413 18.44206776738238
74.85400598449382 10.13914777058444
0.09855017348510346 84.05299953596042
4.360757903356898 62.98427926130481
3.035072713548638 66.76348218469921
19.10331880476355 37.44660613364041
34.10127290635784 2.281916643797596
20.56811405661835 37.78737884079826
7.85974512939757 51.78006693086261
17.50983658895329 32.05858081672342
31.66219554103791 12.10343736708344
12.46570002141241 45.19592710324348
25.03229120614438 20.88173823563106
15.44843964616396 47.63175925847121
2.240109028013811 70.62539969409217
0.7088433893499514 72.78480357615425
22.30100266199252 25.34147190676566
17.87873938779805 42.16936620564807
17.62989280008903 37.14271611410738
27.74574726211988 16.31778913273576
8.229005669035988 53.18185376436119
16.7427682189559 45.03050783932797
25.3778675282307 17.07944435912889
4.901316904749216 60.42013099660359
1.106305908267856 86.88071205469117
18.42240118697945 25.78213002508962
23.56516054182779 20.54780621413664
20.8660495045162 25.01394870973574
19.21145093044943 28.53707403808254
18.55870357311373 30.9851487717472
1.525072723513019 71.82996940067309
23.98396631902054 21.90639819639945
3.040766222439192 81.58436368218896
6.502861539743386 56.7723466037001
5.484836566818821 57.87692589865886
35.12964925054882 10.4445313824297
33.68599997222894 10.06513183933946
34.30040717462939 7.637529843927365
2.501452361800015 84.59309740696665
2.150800027863153 85.96834309762767
3.869665767932578 65.54728356314997
6.124463869362765 55.36445561547531
35.57246705624064 11.84937195889656
17.03174530829617 43.41287748334864
34.71128923407584 9.032084824223432
8.904958133977157 50.71680544053266
18.06549509117219 38.46681479710694
27.14857870708655 18.78829044363501
22.93264772208173 22.92026753457504
21.89431037063737 23.95531868261769
32.66895693777089 11.08591871706139
18.17471376828068 29.61492458603838
28.73271779745256 15.2457357653492
12.91422477417218 50.42086614245549
14.47885360950382 50.52642865759672
2.259568110141005 79.02994823596585
13.84387365819907 45.32537287408884
33.88645784720881 6.250930565132617
17.88822858631319 33.41647082683311
0.3024596779068409 88.31965796160611
136.9467116096921 133.9734272549752
134.3837171471613 134.7387004076081
135.4764537489767 133.6804918513424
139.1508596941857 131.8039177377926
0.4598622606789931 130.4798892253928
134.7441790674792 136.093085395885
138.0406699961243 132.8946639808485
135.0901432287515 137.4486758994452
140.0997967293612 130.5610575437669
0.6773715294888105 132.6849643972399
135.8470376645043 135.0293514566528
80.92209163397931 13.08995323137648
76.22291550417539 15.10965399372033
77.03145299482784 14.04139535325082
2.397365140125647 65.33957717820616
23.60211832484146 55.36931998127396
97.97294127118984 7.902721679138198
56.38480191608991 35.74517280592539
73.53564633826463 17.75874485270572
15.63948977428171 56.21262505464255
20.6871676430338 55.80744852222674
65.30834421881764 32.75166733587463
52.38698894167674 37.28299075165053
17.90308177248814 56.23550100256254
84.0749752548823 15.70421550871102
46.74526471447129 41.03037056786416
35.44518938131979 45.97916322546612
1.494887990236386 69.28278902900531
110.2943485124668 140.3947958644235
48.4181724430296 39.06798694040508
111.5533664266257 0.391690396017429
95.45273716343213 9.547844710660703
67.80038512235926 26.43401338834507
103.1351880162887 6.897959217342573
33.02366003199104 48.91021101181401
21.18460199001974 54.51652107876872
28.05952788333326 50.91592895337284
43.26863714257406 43.06812664219751
68.7906553892339 27.52150712672544
52.5173810270085 35.82336543353465
0.1145403714179861 69.39900818707723
96.65267650226583 7.36705784095466
5.336715133787981 61.84130781276767
84.94733822687292 13.44439103744119
75.00161230141681 17.66178314402796
41.75693915648119 43.37831047350079
30.56005513846241 48.0179499960574
91.64468699372705 10.13519938814886
109.2063921670344 0.2784529264139362
39.7698330338637 45.02759023791593
53.84301412255667 35.30489206941979
107.6938476603503 2.256900813592998
61.35368528610115 36.31301998662511
101.8823112158922 6.463022045869821
104.3855806192523 6.221960068331722
67.2784726979573 27.80242134568373
67.97256372917768 30.2191010864867
92.86683025529344 9.329888821748668
85.95108309981977 12.44991395637334
106.1533473332914 4.355260450407139
44.79469661064577 42.73485126954573
49.70891071125296 38.45576526787938
42.76942269234808 44.37793407671004
0.7395662510446757 70.58671746055158
26.10029112918329 52.49994570508125
57.68643715393407 35.17604420710995
14.03750578638968 59.63714011879686
89.4482269508576 10.78132479037703
99.36675285989455 8.50644264439504
96.74970016104172 8.83818639181067
6.314712167648318 60.71259872936506
94.03562726568558 10.22492527047312
33.50796145006475 47.57810917772051
66.65812393866248 30.68289243181132
3.396045361787829 64.15497037091031
64.0207642507345 33.40585370956045
24.12546615427273 54.05745233017888
87.30683481191851 12.85811999104162
48.18923783864711 40.5990420664461
29.07566511238084 48.23727663617392
12.5626477291427 59.35359818118171
37.87191239141937 46.76659458015928
62.6373406469788 35.6139134473876
61.53264342426994 33.24468438776469
72.46948388904545 20.4290333947409
72.99473096539366 19.07629346751195
34.97169472648413 47.33514976812567
60.16460869834344 35.44651295203117
45.24928192169307 41.41325094043994
40.27012156256168 43.6792692824992
74.08259856500615 16.45428774508083
8.715641812981096 59.88236511006632
95.26917552479276 10.95789892439031
106.765541717463 1.447325159558213
18.63348153485669 57.30582361971094
106.1997074207286 2.77958859667889
70.14107246815909 23.42526032504272
88.34299776030302 11.70666455714207
69.25428853497013 26.18014276467516
83.7847513829666 14.3367035082051
84.248867024155 4.764913069311024
54.51684856278639 127.2141760743106
81.41364950619561 25.53007409343881
62.93893286654979 93.11030466718073
51.70785782370504 137.8035621709064
71.95331767667832 56.83221545959731
81.66796626985567 16.36556487840857
53.91984151598356 118.3871194969013
57.31616768762645 114.3643045488956
64.57158233360992 72.25364282794779
79.66889608150592 29.12259405313942
59.20145660274028 105.5238769069325
71.10482310077109 54.00839521939697
82.9867848375184 11.38095008388754
51.53911583840337 0.6358321470033128
63.36064653826533 71.87423088197309
72.15727762481318 49.03699578328232
59.21986139135291 108.0704314896083
57.90073739705552 110.6386406909447
59.3853994498315 94.528533956541
66.77440950654858 62.2146934145194
53.87692693782408 132.4571914529691
74.97733827365704 40.5253648931854
81.7716915399822 20.94940970547101
58.91935226434433 100.5362085179074
60.87435850403858 88.22178946463485
68.8315055450165 60.06943863479201
73.59080530425008 45.44593105858576
78.17179864267139 32.45042175391048
59.66522053628794 101.6577505626589
73.14015422751812 47.97080678610369
63.38208385730335 68.09524694972161
61.22958116094549 91.26156032684135
63.84625632834903 83.83379087871192
72.11398665669289 52.92661835568757
85.7600418234634 4.745033613351032
54.19334605752139 124.7617581771071
83.4969100117688 6.031342939564109
56.1117159982754 123.3103853229597
60.67632555679191 108.150380004056
61.97103318731381 87.14564866243623
51.9137468604622 133.9786686374328
77.06714685509684 37.15452787123823
80.6747520383514 31.49560817600912
75.87751992600214 38.15874614676019
62.71526580480706 91.7848595131538
57.23524461157258 111.8878764112518
64.80899865738812 64.4086342088858
74.09020335525015 46.89845556037963
56.24536655218666 119.4565155199963
63.83777458856075 69.44857897139055
63.6346964534666 78.49834312361652
59.99270609354032 97.26168584851501
50.94948568660746 132.8529067350573
63.35534724428751 77.13091838637658
51.39162658881301 135.2878891523023
59.13527286748774 102.975759695383
81.23139278306255 27.06501719228845
72.64720656271692 50.44847618287746
52.15230493314512 139.1096978537919
56.03580607498747 116.9703499679465
53.70523914140448 122.2835880899118
73.83350543418918 41.5442934149292
51.24508082507107 3.126055785892797
70.65315802087061 52.59420543778781
69.87455823715366 58.99373515837429
82.3224122623091 8.739487936985796
61.82914195468553 94.05200301110239
62.12187260126196 81.97625260744285
52.31808235691617 136.538487329015
63.49326272840167 82.39177007131237
53.63257040783778 126.0867145232519
52.53419802085999 140.6032865807422
53.16606094040713 137.8710724971716
67.79421036882454 61.14142582667319
74.58833252773715 44.35375486213825
75.31465982027092 41.89399967572425
81.54434837455713 23.98260738322302
58.79415746770932 114.2405702408505
80.40961102766533 32.95594847561466
54.56644054570159 117.061061708303
59.38193468371079 99.36070449614088
63.85818926906799 65.548991072316
81.65802500717007 22.46880601819463
52.41944426056647 132.6511617861237
76.73987811313059 35.775105726718
50.28641673365129 4.261477290963331
77.85829903200124 34.77612879577695
80.05153720490597 11.73255270691199
2.152950252357162 6.315770110831528
3.321400981948841 5.432513987061148
4.991919456932848 0.5920541983221218
5.771900846073725 140.4002467716989
5.752840763178498 137.9128005811592
4.157743779471228 4.350540212628662
24.60813949608743 129.1916730928567
76.24842872896905 12.73748177343345
47.62186918302137 82.2075588505526
27.81340040712395 118.4313894580012
65.11381129463236 44.94914784070185
75.36834108012199 20.03260226251212
44.64324036876818 84.95614190210595
34.15282853446558 101.9044373304327
73.06452857411709 31.85161056076478
63.7544195491685 48.49342301951455
26.75372256034037 119.3725228338842
76.97112300840151 8.459928832646765
26.05241049977177 121.7407288348278
56.13815211745712 63.65293706321174
64.15472874071654 46.01999470009148
42.68311910714733 88.58720771591386
32.57205214293464 111.5420911451496
44.07981708651652 87.99349187527714
62.71439452676483 52.21222591638518
28.20739234579237 119.723017612363
49.97171234368649 70.74342581669157
75.50869717683669 26.09681207616099
36.61646834830576 97.22219015713308
51.12797041226389 71.48741010449444
60.18399362485376 57.66437294283991
66.17372621604591 43.95865759880783
75.78903438725325 27.51858417845832
32.23670943413774 114.2842692573129
65.17259542906504 41.41678811643304
54.42358147485655 65.96108680364446
36.97987531940102 98.69912140056684
33.73484266887056 100.4695798317378
79.14956491853947 10.45528777445465
20.81214952494829 134.8821088248627
25.8351365222371 125.6622079432348
82.72347614050176 4.865088592012625
24.94230351092214 126.7469286102128
34.88453355393388 107.2485021371536
53.05532135359591 66.29218398083975
45.70467679639126 85.87245385927525
71.57891168269312 36.91902299387305
73.17562816379498 33.40258496876741
70.41916152279646 33.13763201015112
24.65294748342204 121.3766211955951
61.9606707771911 54.50715683332689
65.68605604108453 42.66396107942727
25.52387586403763 128.1624780390739
49.82108705456911 72.24120257492328
23.61141162733799 130.1353293014977
48.21655636236001 79.17077951954906
35.12268801422076 104.7736001091586
56.68073985708903 65.00202720196096
50.14265589860342 69.27438565870081
21.83268773651505 132.2179035644817
46.26507286719267 82.8177070242636
70.31696485299298 34.640246049596
31.23874703416208 111.8708008050549
70.40041934744428 39.29148182706685
18.74965741403878 136.3015985461367
31.95828080355975 115.649572715699
33.89983390318423 108.1109139216104
62.98082265500903 49.59689290291075
31.39579234470398 110.4686278421782
66.28817123573633 40.55930304443474
58.44387005920773 62.49024539758107
79.96668677367644 7.718038497386353
55.31785521881702 64.88994104680093
29.90821865129696 112.2432222566897
52.88257067573525 67.81465624348469
25.26074192190602 130.530852975677
34.69317525736756 99.38576752474884
61.68537457181895 53.0823894708285
67.73218698861876 40.35611168608866
68.93093802851546 39.4988318767279
76.37493037056635 24.91760319937402
25.01700860437137 122.787744367504
75.29184531845897 23.84110474055522
46.54738687518418 81.3081583069393
51.50380425399071 68.5986525472814
59.28968623933145 61.28549052968615
76.27427866215193 21.08886025076269
30.1608923047689 117.3926656684548
19.31507323493535 134.9909424216069
36.04943638258581 99.75595099734545
73.05923219968147 30.27825893178017
24.30396979643491 119.9808746601345
74.2907476014684 28.04662027306971
76.95630835921844 11.54274121802528
128.9267229213489 134.9033954370396
28.63555913453184 130.8536739560203
81.8729597867208 130.7062041045938
58.27107145937024 129.6456340314705
113.1550581313875 132.8401839263279
44.87784610891678 127.6152249055464
72.95497412451674 131.8258779565869
4.35997619318739 121.1535791758895
36.65636818252036 130.2615341525599
2.609470278091439 134.0973800096736
26.81162749073983 132.2186735997361
95.04038493945096 133.4008486775236
32.68649401411123 129.5747464492391
106.2458551788455 132.4074033450167
99.25607163840372 132.960915182036
47.2216846831866 128.420999620865
7.747688500609129 125.5765492548553
118.3632740507241 132.6298009100414
95.79690186461222 132.1618040975548
104.6650912886302 132.5811390326932
92.90691211941215 132.0140436960697
11.15751622086872 127.1690275427764
67.26721615499532 129.0388121048592
126.4873212568753 136.1243110434369
107.8267630722907 132.7061638738689
123.1668235457079 134.7121713184747
47.78172013286983 127.0401767848847
18.0261612019048 129.624477197547
16.7616020173745 125.2967697784905
13.29305534298659 126.8152286644303
69.35955849751082 130.330580317754
7.009737132253643 126.8241286338702
67.98393275214916 130.3383693381989
86.95608928802514 132.5457750180711
84.91615761233214 133.5538174093713
70.17216315488837 129.0568614323132
35.70263631588841 129.1547706293071
83.76310995087591 134.1428826728463
48.68510082298808 128.1566360665793
78.0237984554086 130.8861871231535
12.94149363776793 125.2899222288151
120.7314686484924 131.7897872050895
17.22868182840562 126.7299761960016
9.789084804240019 127.0638272290534
23.04077977968063 128.7927077541871
138.4023422226111 134.2685392370733
52.16131771141134 126.3107476723963
109.3593067057375 133.0808084815535
1.158309496886029 133.9652032189724
12.04025331618017 126.288515767353
125.143471882234 135.9980453934917
102.0262885597243 132.028177218876
79.3487998558829 130.3501092910018
90.79814172999468 133.1512264296258
33.27888203228453 128.2677321541263
81.62300942205464 132.202274627354
97.929005304084 133.3649812469037
63.40234113532802 128.507848917982
115.573357447301 132.046258982298
41.14518356621927 129.2577235490886
89.5225324360425 133.2053945069897
76.74144635819611 131.4860108365437
5.027657934950871 122.5997043710306
57.07918843771292 128.7950001927551
97.27516436371936 134.652310124199
112.1192267130983 133.9475723053468
116.5936903238209 130.9381002080862
53.06598321864958 127.4396363439106
19.36552695005635 130.1216982244121
123.6966637859661 135.9609346072635
45.74659391540137 128.6957501496236
17.62635758697144 128.1961264329651
60.75061666060046 129.8248435002151
18.12919543817317 131.1927639638031
71.40320709994249 131.5408880561306
34.21031072050988 129.3904364107748
50.69993514975974 126.5456153948017
132.9335349656999 134.4516865636971
107.5363586189164 131.3863860445875
87.42731653252289 134.0022636929849
30.34722121965708 130.8363962366824
103.5381282198025 131.6409659740313
3.607697434473983 122.5052712900746
76.8600893298714 129.9522160472864
137.8547580471979 4.461514892888715
135.769079197819 140.1927505965691
137.1386523554382 3.282970623364803
140.8602842253534 6.50316150552388
136.5797748162563 1.928132104857562
132.9777322430878 139.6758949326076
137.267490084892 5.767161742813814
96.2513482863091 35.38055872716244
103.0127440098046 41.02669348637613
77.81888443389008 15.41770332715996
114.7807531949997 47.29096950711362
111.0072695484327 45.96331593445507
86.04837067990614 27.62863727367169
105.9352786651156 41.23264791002362
85.92179182109588 29.18310166057073
118.0104028619645 52.43456482481422
90.82465699703025 32.45360195893002
80.3658912073053 23.08193600696098
104.476457497592 41.13506396470692
113.2218504250043 44.72400447314497
117.0048588104065 48.59188099778799
128.1579182734452 60.82413867860715
126.8072127051499 61.3658989413963
84.77731203384104 28.28329875456725
74.76932720443259 12.64220926030229
66.26317252255089 10.97750389601154
124.8590680367147 55.18021299310641
103.6663595100532 39.84765951718686
60.93802486277969 10.69440411206269
100.5078835067568 39.01721778242048
97.72159866936576 37.5143600774418
123.473156727213 55.67790428052203
132.0502274390572 60.66403158187314
87.08832822096879 30.05601434499351
86.98005587885918 31.58189714003545
89.53751668958307 31.68568088688871
138.8687380763837 69.39701211920548
134.4133531921709 62.54683706529722
136.7815138597259 64.44441607120841
137.8286202764983 66.88532860761735
55.4542982351807 4.007435794979748
133.2211032056697 61.60176455704153
57.39140712249164 5.752494548552324
93.49721688729872 33.93921221852365
108.5804053662828 42.09723853410853
99.11138678891682 38.25139721670678
122.1142503285708 56.18916360580531
82.52577119984885 26.45153446063322
68.79683450090394 10.628446117896
55.92476566087493 5.351873723608981
117.196861294801 51.19369909528088
94.81871519573254 33.25048163224956
59.06644325523027 8.388801601822143
116.3610638328443 49.89475269540527
97.6366098731651 36.09197861139494
118.6686432611403 53.57295180556361
97.56571170235701 34.67522848523029
56.43282689823063 6.657395300686139
80.29764790490765 24.61093857885387
138.9657450257871 67.82729399134944
70.93145852880225 9.24156163175398
61.91318603417766 11.80222607564046
79.4972054528687 19.34046556419321
119.758216397727 54.32822095249097
67.5157681511395 10.59863704940078
92.14705345325299 33.20308837900168
60.42680764921212 12.10476879234614
58.0510427140718 7.226909926470126
112.506273031573 45.98498850892921
70.21070147105836 10.55125506852926
137.9663671946741 65.39045777238698
19.82319571992813 71.40619316492462
85.2185115473232 110.9737131621991
75.42361456259238 100.6747769943467
106.5394365053156 120.2593717293273
5.880557512550591 67.113610531706
72.95461135818068 97.69626398400891
36.44204632263413 74.66969709986078
51.82494361673485 86.03183082633959
64.04461515479153 92.01596135270864
18.11599556130616 69.19277747099839
96.42026415149532 113.116900839994
86.50463820750329 110.266466140012
76.74426660119856 108.6755105994874
97.88993742315486 114.9398887650208
42.8233103530676 80.24627987698608
122.0789985214052 132.0513899298278
116.9694332357886 127.0134292121368
76.76259569967343 105.7765478998234
102.705054155085 120.0552129793544
67.83964327180482 92.05434596448981
12.88395895238899 68.39492812890656
80.47228831402585 109.3403759965224
127.6516898604098 133.8656502303459
136.2070199762656 136.376724040811
70.53410226689837 94.75184652200676
121.8305642482453 130.7141707518053
138.3753620063737 60.96755119059593
58.9486349561172 91.56782637409111
125.4381668004239 133.3469023896283
55.53856280096135 87.59615910155522
58.71192773791906 90.12241976650616
42.65082770678634 81.64427529227846
12.74336606937842 70.82686285863242
26.12324427369301 73.23606744263425
97.41373063357419 120.188151546266
84.06539865857623 110.1795942945375
90.14943971268785 111.1763553887167
76.73252964004926 102.8562432879429
65.37438344155274 92.46085339563017
110.9076473082432 122.8420646602572
45.17379263463246 81.92542550047411
87.79424469836263 109.5677941920694
61.56746772326851 92.64415318753645
79.25442792868837 108.598200725433
74.15132005003224 98.42891832234442
119.6823800588739 127.5868181902285
97.69592849146987 113.4385952718296
32.83481226682868 73.98017582592021
18.96793792869011 70.30069829998884
21.36209203398347 71.26213350838964
42.21044256720183 76.54633493686943
140.2310843585985 136.0852171296049
70.57813037346369 97.82462319392438
50.76019452732367 85.07293491830657
109.647712023618 117.8775624411341
137.6755245073194 136.6883941671874
118.3344711920714 127.3166411390135
98.36321580038393 117.7900427664169
88.97086722791842 110.3680615111849
42.37073567051695 75.00771771238074
30.60103658659567 72.94667179741363
35.66315108880676 73.51160141122764
78.00967012785772 107.8959578547379
140.7209915628802 137.5036375492264
115.3131192530928 125.2982972167827
110.209764886707 120.3620937089606
113.9537016379759 124.9935032329913
25.28032657523342 72.09793747609541
4.449952274910559 66.93769889424398
82.8996611150871 109.3880172345479
60.20540124533536 92.1477265800454
56.06469059075605 89.18712419656977
71.77301440143718 98.52026517057948
100.0018469674082 121.140671811467
116.6701931248008 125.6026420726963
92.57112623064869 111.2367564351959
69.30481458429355 94.10835916694481
126.1906599218317 134.580021664103
23.75465641359968 72.2304139503488
75.46683911709832 102.16518102014
47.92622030868724 80.6836337373347
37.99056899166255 78.19080246588865
54.29199719168602 86.56481263789993
14.32147834601083 70.74803687161666
28.42825583199489 74.27815398675989
1.256486386019301 137.6538882504657
105.1276537193971 120.6654130002265
113.7136988025337 123.6278223146268
140.5222975797171 62.87557946322538
103.7190688707882 121.075095523075
139.705992152741 61.67018466260523
95.00860544211429 112.6365494264439
18.68005611677423 36.10849068816763
21.19998667119285 50.91810099132368
20.34597897947866 59.44016165679478
26.11085975210795 110.6522554665006
16.08161110348644 31.77327242471537
32.00750740423479 0.7090541519679623
17.86225768679106 0.3550660769504247
30.19850124082563 128.5924186065992
17.0667054731796 13.94861393569672
18.66510871086151 50.28541715099053
21.92283586818306 78.27010663608858
23.23296760685678 107.474242555765
20.72719719815085 83.81854842842115
17.58149416433865 20.5891391716792
29.45850237064575 120.0979474038835
20.8346406286332 101.5800489101867
20.5289520187719 42.7738951799972
22.85762965008199 95.32609532855234
21.00165335846097 39.16366292475828
23.1682297886147 52.98314497804058
20.69488067319442 52.2047095937431
17.30348823911635 1.804852639279272
22.23502650171396 44.68957323930105
25.94527184524215 113.5009500028532
20.33071518764552 10.00208206017574
18.74181235419085 2.61429621501767
23.3571658693696 59.06930876778745
21.01504178733478 100.1394726518769
23.12522104229284 106.1112920576912
28.06982220406279 115.4759400764794
20.82038620571221 64.17765343766949
22.28513251871107 84.12972546446393
29.36394257478665 125.1169537551985
29.3709715685983 127.456648348728
22.10628775781223 102.3915254355866
16.88995410426156 15.41321056999498
28.82083081248523 139.3556894350773
17.74305469523836 19.1703431661533
18.02109096475499 24.41295974579177
30.28994884985673 121.1238612178634
18.81899442958365 27.15941228765777
17.13198317099005 30.69548999643611
29.43189467813625 129.7473320855921
22.80350330944757 85.37542281444794
21.18766414835015 68.90477844868812
23.26478694448295 75.83189295557769
22.81949449045442 81.76664761043524
17.62086613763096 138.9213910064809
23.12580397833025 104.5971608414861
22.47192809314326 57.98148100102672
26.84907959921507 134.5513779617241
22.97842760959221 62.73089019610784
21.0528424397406 77.17924525999115
16.73058759419817 16.86873214422628
18.2035442961324 6.798267412891855
16.98043480507963 5.83828496618492
28.42617038505445 134.5335913762517
26.03496092647493 112.0592246650339
21.31732084506923 97.28378159451545
19.99440196557287 73.75829203388597
17.92908815367913 17.77596830718809
20.48291797166002 92.390216224795
22.657010241363 54.28746407429327
26.9394106010057 114.447836966996
21.2095108716086 47.31145000178624
19.16823543704545 9.124178564789359
28.1560599458357 132.0468898755832
23.39160355270501 67.48901947589039
19.53669274000065 38.7843797879878
16.130388890767 21.13286647882646
17.61282290888536 23.07924083085141
31.33176402124531 122.1570767517599
17.54384637468206 4.584107088504136
23.35120013717879 108.9978702791529
17.787247511255 28.24202714387293
18.21221044405034 14.83776631534017
24.79334563350309 86.6858476511583
23.61559649854229 61.4499814741632
29.35952403140561 123.7878245747219
18.49944175838523 39.79040503508452
17.02735622603762 140.2175162730084
16.45162836357495 33.13165250056127
93.53864046632626 54.23961266014489
88.2501763269468 94.4593404928615
99.10652319580912 13.48053710275931
92.85190595998809 71.28993131453248
91.58085321903449 52.89668777698597
94.68931902238351 26.05125029231868
90.49146590630254 52.1467823829086
89.84357842106765 80.56379831293485
92.38244687932168 74.17982769656673
85.33442527934088 109.4680748282872
92.94740489107929 47.61435397666266
82.58159377307811 123.4561056204298
85.69662962019279 102.0854450622264
85.09157264822647 112.4970617747014
85.38608586306563 85.48126573667776
97.60319943245996 12.92473306494829
98.50960171020894 10.63839383085302
81.99850017210738 137.6443992824963
98.16012780473562 14.45119482839181
87.90359715219275 108.0739156316924
83.60189423244755 121.0938095621381
90.68933952785316 67.91562865730604
88.78039458067649 93.11227528220371
94.06864588805902 43.90988633904585
96.50007373944186 39.60561708238946
86.69798917391961 88.81125472274871
92.73851596102318 58.11160470639511
98.09535305322046 9.362001498792781
90.24237848487782 81.94864411408732
87.83769556280077 85.20662571420215
90.23806957201971 69.39775802170315
82.48475392603083 134.6639774852855
97.90153723450786 20.87274745753739
84.70947858191606 118.7273634179893
86.79943272134746 105.8019697973892
85.80116754778163 100.6684142357526
83.29468548139504 130.1418807291599
83.44217671181816 128.7104394481634
95.01087687206982 37.47556413635441
94.74606709790915 30.3952194821826
94.25563231646788 48.59865870227852
86.68876524352206 87.43673162803199
99.49338999529758 3.619270342147036
91.20461013018389 82.94271866302786
90.87530590280866 50.80953944021918
84.74332048209588 117.1880252671457
90.75398518629224 76.61086598857321
90.1757303256833 79.18137661346442
87.40563975670422 98.69689817790305
86.81128398007093 94.87765369060239
93.99504441825322 42.43339577283336
100.1551587240747 4.849832089815435
94.69540150315255 24.59312120750822
82.63442809314014 124.9610182880106
83.84357565102857 124.2194380898517
99.22232970976775 5.911915242152314
82.01972548838823 139.3442888990451
81.48239168384586 140.7930972027386
83.69756720695098 139.497970928829
86.01070730122437 120.9672294722955
93.4687516408201 32.51581956205764
83.74093217218288 114.8068631576693
90.62501964384754 66.45465486768147
95.98692826156314 22.55009477536355
91.34599612342201 64.04055604393442
96.41063021990144 38.19689186957307
86.61421435500576 108.7683673386491
94.93190756839547 36.07171274590909
91.58239914842329 71.79881352246544
91.66675381587093 65.50546212864695
91.82841515926991 60.3841082870718
95.94311827497665 23.97977400152288
88.02867787195034 90.89397794990032
92.87497041154145 44.62559433723187
86.62684749161531 86.03837178590888
94.7196370097641 28.95352757902824
98.32456884049034 15.89963017451358
100.3198301111792 2.431070622437083
93.60512973112306 55.79529007145146
92.63384118039049 41.6883435538499
82.27796341336094 136.1272686336893
92.76506715329977 49.00023386357299
97.20197350149094 21.99880210889932
83.73371742887795 122.6524760538664
83.29168437863029 79.36935396031797
121.3950499312086 9.97460623333051
74.11380426259814 96.8735054620075
65.40737804767268 119.0316459361401
92.03505986888847 54.09338329737948
114.8597511435107 21.01061476775627
101.2324936735664 47.33481731002141
85.24622737201304 70.02130010416681
87.19714985207396 62.34484212661191
50.16572883627245 0.1303342284658234
75.13782772351148 91.21409347909554
100.5392552550363 48.56546969647688
69.24537704152409 116.7918100844974
120.7493407757191 11.22920945168607
120.1883401722129 15.08696321383961
71.77117704468453 112.104279751298
74.24984961186571 108.9494141775291
86.09742187342454 75.38573190969926
56.77085111641827 131.8355305425926
115.3501610851702 19.39688913666726
119.4086390916859 13.86787465255061
120.4821947704048 8.743230624135371
75.49592793559211 103.6425648539897
105.2017676482843 39.94445733048478
74.26702121712863 105.9273801726359
84.38514558602924 64.72652494767061
100.4094315531102 46.12171426546774
124.0182884019532 0.1542986156907326
100.673744104795 42.08790859965597
72.89354667891541 94.55519899035637
125.9779869765897 138.7493390866533
121.586876234197 5.074728955772711
91.03541599544931 56.23394206882764
114.3128570755437 23.69310239178118
84.72296413312806 77.31775642956877
77.74921002591374 89.93962971994732
85.13344841759738 71.49800176742441
58.26045718029845 126.6605065662122
106.9170215750406 34.35907980746581
61.33368381980073 122.5391112515703
102.2984186882383 42.31399951280058
74.26199470422731 107.4271469409364
73.05483768951558 109.7783779583626
55.58319474945411 134.7194284182822
99.22321993234515 42.4846322193603
104.5782643470347 38.66552019236251
110.9793044500151 33.49079055303154
113.2323060389258 24.75756831077024
112.0534739601294 32.46993774711971
94.77577383720784 51.30240155112779
82.53910105054 80.7844581842147
74.18771328721841 99.95692478408098
119.7950013113273 7.433996707525392
84.83335866773189 75.90929898373476
122.5416550905225 3.91162908899841
118.7342738112313 15.19821227184392
94.2550844052336 52.74976714546962
61.46694248265799 121.0997418018189
84.92760879790742 74.44620940280231
80.33824355631197 81.88390319219648
72.92899493164771 96.13407837047106
55.15068928022523 136.1150466047841
76.09135393409584 88.09891355967503
98.33342702381084 49.84830614031181
54.72990839466654 137.411459625193
106.0921475966206 38.81346943357892
102.0709964335688 48.55259868528643
71.56099722588995 115.1218296978975
76.54821727741982 89.28659146936305
50.66121058395932 138.9420408243598
65.45305421261442 117.5415895176169
59.64720008089289 126.0631620464313
120.1201711246198 4.903053550479307
112.3739156318631 27.16974417285405
49.24563194056118 0.9604352591498748
77.02433651711362 86.99636744473345
87.45285083365398 64.78337816095268
108.0424231997643 36.70533629762412
69.28549511354336 115.2835388686641
85.45948729231718 67.1375485878406
46.47308070451882 1.411462189819572
73.94225616432512 90.47846888674447
51.18120268816564 140.2296690488995
54.37253548903696 138.6178273831494
85.35833627888472 68.561966115874
88.21948849631366 61.63052785628565
90.40410760610796 59.86378482665919
115.3188934589757 22.59328723404478
75.50818859163076 105.1148957060572
99.86661982887649 49.81430258603926
60.02902516451983 123.2035661785277
66.73399348196421 116.8311613675437
80.10041478181572 84.50862270066197
111.4986849758356 29.60896687894443
108.5645960981075 38.0185670473743
123.4989686158341 2.729314957331664
56.43806743851471 133.2894929298201
116.0384072367232 18.08780251766375
92.27456561865122 55.3542989153581
96.81620871264269 49.90768341149253
49.27841128987492 5.104427298745897
92.9297604857784 52.89328327365828
112.1278737634518 25.72757682046145
113.4846066427807 26.17503975714591
125.428437380546 0.3106726292674815
49.86404598523286 26.49449849661114
41.96310489192087 14.70967016200449
83.91144807682406 83.38046999963183
75.95606378421266 65.77707526033133
51.73731143963608 30.59943253172163
77.61622269539079 67.7622545142239
67.25986624701648 50.51255306199288
96.28560152221698 102.6708309634128
64.73228190313175 47.4011215276813
97.06742839078295 105.0937576728363
105.5397763775249 119.2366274540364
81.37106310723703 71.79944236710357
66.74410595568926 49.10432071768236
115.9662350720234 133.4473728581243
112.1281193387569 128.5468259963418
52.72435728656887 32.8603240784611
98.27163807883596 106.0353970959146
104.9657188098287 116.7722130806701
71.74662992969125 60.72431385690665
87.28867993362769 93.50799558043673
61.23052748438294 42.72774996037455
85.38590125681277 86.96304342998317
111.4156341356164 131.03125292362
60.01789398488848 38.56622808493867
79.78532430978959 75.34200580246463
84.20982279376854 84.83165465514294
116.8557343119948 136.2191135614609
80.8813934978858 77.6250576961623
70.50647967585832 56.50851214414396
63.54929769961407 44.57832112127765
51.25082966067023 29.37596920560573
39.41023165191636 11.67304512294428
118.7932753797764 137.8659441030359
103.0371705991121 114.7577325196944
92.49977143597546 100.320724591331
97.80612334244047 102.3322851524016
97.34205685543057 103.6774989116634
107.5329918720742 124.9190271788048
55.16224889110131 34.79499750422647
93.7404692477877 100.95629034135
49.07850952820638 25.11274329099567
48.84821350477613 22.55026911811131
72.16837316035193 62.13571064324078
83.04844408900789 82.08614908796523
85.59009122045516 89.92117868179537
81.44934078240011 70.3258155946979
119.2411278710765 2.125663741395214
61.19856627198254 41.08857744834052
101.1246646843574 112.7871501680849
48.18043626317446 21.31209021705416
80.10088155712909 72.42197269226916
84.27048779785264 82.00085549971395
88.85704664291305 98.08880083815207
58.81367055775108 37.63552255322833
87.75047653129724 95.82018118706425
108.8600071311859 124.9382626734364
97.71134465979235 110.2769696774372
98.41261219484933 104.6823462412786
61.21556692688839 39.46215895945524
37.95703095055392 11.26242855248605
33.45453888277724 0.8730411381378298
73.19207104426651 61.06998351901268
35.53274165280281 2.579049940673974
119.2746524613722 139.23757754641
111.8046684604004 127.1151966294849
107.5527120062916 121.2990473908386
114.5556226138634 133.1507651852637
65.25312237749213 48.79276668064076
73.60821093209229 62.49175702604779
71.32896503390978 59.31804311202811
81.49670998831999 68.87645360410336
80.19862144572197 68.01690075382538
101.9903374217946 113.8002296606522
111.7881696576564 132.4680975721982
112.4555717385893 129.9696244357768
76.28191146370702 67.17908003419549
37.13639075182289 8.395305805709746
118.3056020523756 136.4958268084079
74.6297693670935 61.4237469870858
43.43702138074892 15.01003406258059
49.69424753850889 21.29614268834147
86.92484914514962 90.06280332327701
57.51483987585845 38.20208803409934
84.2263679856695 86.4394183815845
47.14035130237357 18.64406206565468
106.9237683531459 118.8004946123278
110.1260649467049 125.2231643064832
45.699513873852 18.31534059091839
105.9375073084954 117.7833945500451
38.87977911925071 10.27445442114024
41.47066084365468 13.363515269069
96.40626011746204 110.6468689885321
31.81189385410394 35.26817380546432
1.79458524780211 43.26514703500785
46.90248569897766 28.1252420805811
127.7269728784246 7.242180614337099
46.28938228528951 30.452987956164
13.63177787593564 37.6815064106987
82.70492366669048 15.42589400245322
37.81831709559006 33.05157819320992
119.8948517381631 10.02186468108049
118.4482142889809 10.09277911120855
36.77900055431009 34.03263348139484
93.12365277896497 15.97180427668729
101.6295683892127 13.0820382070677
117.8063073150085 11.44587090666046
116.3310536770264 11.54173367526258
100.5336082645079 14.01846933731275
17.21425707577627 35.81650133575238
23.02522431461843 37.09658518944221
138.593576657775 42.59571390556159
123.9787491552437 8.2546650129147
67.3610391738695 23.86612126300998
138.6444754335332 3.20635380995106
122.7179838109425 7.808627763682923
48.44843250120485 26.34401745077253
140.0171844763346 42.82025934846963
106.5059252002256 12.33314774452479
136.3210784771876 4.568170035105753
84.4341712101034 16.94049413726746
75.99770546540381 18.80169850892991
50.4717836340007 25.24075112083332
38.8521056463204 31.99368432076242
94.43766020669743 16.68125949018919
104.2609616637788 14.01818050505126
34.30010362867993 34.63689421205078
53.17821202240507 25.53847094910962
102.9657446296702 13.57371948346146
52.59457353734975 26.87475510705064
105.4274540842317 13.08363379538188
109.9771198150914 11.50898473437268
57.10951346005861 24.95776876435949
62.33195151755896 23.292471177552
88.09890017915934 15.9601941999129
86.88871665679439 16.79249892831117
122.2935895734878 11.00462165588189
28.30838351507424 37.00613480851094
124.9088323859594 6.979255161587712
140.9811190114441 140.1979747360871
117.1464942519258 12.77215046433985
30.76170517825434 36.30998596672138
48.42364371745834 28.79186048653947
19.72784946038044 35.07002194329787
125.4064167960671 8.366162846186311
55.50282501034793 26.8775722482644
91.80176785115505 16.88012514060697
100.2537501356993 12.59022442986695
95.68670360158366 14.65773705650943
85.6647671507408 17.60302151966021
35.35680239042719 33.64670157098224
65.05695767569533 22.89937323233415
121.5671753316721 12.38001199300666
0.3871457148188581 43.08822466198049
60.94920853812803 23.56874216854071
91.91120121988504 15.3220714510613
42.42839424571434 30.3867170776547
110.6499428445233 12.56709675811284
133.2137082065111 7.775939439400273
11.6933775240066 39.949900947733
107.7331422316287 11.54981933574229
138.2011593915443 6.945996885069768
5.58759845425098 42.2456716808083
14.66534470458047 36.61233694083446
60.591923393359 24.98517176773259
59.360408134384 25.52440130526578
70.13873224991453 19.43045038172741
72.08657403454858 17.89046060304838
29.73252100174156 37.37401866524826
55.91057144191732 25.46620243546111
41.34740695360345 31.3437963620784
24.04135642513365 36.03657360725573
74.46273434365038 18.9237677148563
9.360684864014219 41.09927664963732
96.91635478814293 14.07379722946751
134.427918519982 7.978065846426979
7.038791457975334 42.32899586882647
113.5118522359412 11.95516938135276
69.65622586078169 20.82526136985229
89.34491299283084 16.78515175353442
67.80907348531368 22.44662247492553
25.46483914609219 36.36164422235054
115.4905451030478 10.28997207931037
88.10816615742526 17.53721277578931
16.15151008235504 36.86788141050354
131.46457767005 6.293272116215907
18.20661670400208 54.97565361032635
33.54765585837396 31.87261142276536
39.31082455623417 19.20138652223233
16.77008129358726 55.56958388359576
37.07942103785932 30.22009535568138
23.20180802501736 49.31428965752666
3.692686402469215 70.91187195759093
4.169155587857917 75.53446475622455
34.60040059665756 30.85890861926985
28.63029690697236 42.1285316485198
2.437152408170697 92.54326758483838
29.06637913081455 44.47164119981417
22.69964140451718 50.63062159364262
22.19349213758762 51.93340057684491
27.13622325845573 46.05967895368043
40.38284398005609 4.440611564662978
36.81958815355841 19.84643926677151
8.198505900804557 62.39531226950681
4.717500800900682 88.79895562722123
41.36380610196591 17.1479824326105
3.871004233218516 92.70063255497958
32.49500535723084 32.88951929440002
34.74825796815551 21.89042890186182
34.50333971734349 25.68120595081356
31.12372504280829 37.68874856701548
33.24610236361683 35.6607928913485
4.281286588025663 69.60238503271269
28.10850301593037 47.14787307179344
5.68520085185069 80.61768960380144
12.9277274777792 60.70201318389133
9.155758043972934 61.28165835787897
3.648327259527159 95.36679082675936
41.7821256350279 10.89650184126621
35.65292130895669 29.84131651633331
39.71733570171422 5.778938457989277
3.998570454831504 87.47471444704475
4.645086787623797 79.581990372973
2.91351341353501 69.41085720739186
20.19370898787033 53.48114617931827
35.15519685338191 23.27511067038133
22.21112392954578 48.30042158124385
39.52466239188252 3.229704418125828
11.53292783021833 60.44575997315719
29.5953410496559 43.17583676153824
38.49958941502345 1.984925222936744
42.39380262538467 16.09683092180702
40.7446061535565 6.92404712862084
34.10837369039255 24.29854870224458
30.10704136522486 38.80500514175937
35.55454623004879 24.65962106390319
27.99116510371998 40.86893470294915
40.33884894544434 18.18015881050503
11.98247153088952 61.83579508005722
19.26037733092901 56.01458916498632
4.741353962978369 86.42106064574139
36.70773458838451 28.82312892382033
40.91518672161961 12.02494240342431
42.99306306370502 13.63889044736713
3.255025218565195 97.97526595866816
58.0647218842326 115.5783166643992
137.5040074563224 28.94941225489659
88.80304592600773 72.71465995728772
90.22083499113285 70.82009989520979
37.10614017564981 132.6936838240122
76.34052098054912 92.11470362859845
114.2513055559829 51.16665571353179
63.0433943388436 114.4967625072185
134.4354628049847 33.99756239282582
132.4488524134401 35.43681040397065
71.84045269122045 109.0501129048509
73.04586230150569 108.2465883480819
85.30081266090791 83.97190813165795
45.47497439120495 126.20302147661
131.0639904145673 35.20016415512274
128.9755858082289 36.91786419377279
74.26121949934938 104.4386641081152
106.8645367930231 58.37384249532612
72.98860486126132 100.7500406915592
94.41515872126099 66.52136100120708
113.5769326538435 52.4277075981036
115.5569427059088 48.58744215569887
122.90918103129 41.12224978278016
114.9007565927407 49.88098736268273
74.07566750952515 95.29322664261598
101.2474769862651 61.54760079313149
128.2075472748556 38.05053573265049
87.35015670058023 79.20461508179307
80.56659037134112 88.57031018246198
93.69655893042211 68.88120217514708
50.85040921996511 122.6403909247041
47.9903640744315 123.2088856202877
121.5054506844462 41.31991642582905
54.21907896419214 120.9249152467897
97.76305289906803 63.93254502122397
73.04099601594666 106.7355292566876
71.85693239748272 110.570335607306
34.99560935979039 139.5072320554097
34.85214319472576 1.034081348654055
95.22866189618991 64.20968898824673
117.7116713480008 44.73023659916485
117.7328878525447 47.26623529351826
118.9937879393453 42.2608952781286
136.7854403610316 26.06005406467452
107.7198865224074 57.2363130510497
53.22408426348705 123.6176785567416
79.93954799645878 87.09451009689798
72.9733500884 99.23497631318891
87.83590861823147 83.73176247723093
138.9161935969954 23.95783875180658
125.0490458065956 40.24278715752196
111.5043177323328 56.19791115207369
55.11061330787652 122.1256930201544
87.35614871872362 74.74406127965896
86.58236801402744 83.13837983049994
130.2272214924245 36.40247504963784
76.61362789509343 99.89348906940788
52.27164558181228 122.4366064023883
80.2751194150389 90.07555447523917
103.796965421176 61.44577753429159
36.96120878303033 134.0373268539226
112.7687524339368 51.12053484641259
101.4417086361992 63.01088440312945
135.2990863433035 35.19528950258778
67.74474193399645 113.4822515108255
36.10540926362214 1.228946257538217
77.59414480310161 91.4140530560629
34.62157956222756 136.9113350709206
59.4011198417516 115.402525912258
51.88442032578975 119.8647761738407
118.4362271822864 45.94220916638077
42.09978407700622 130.4176768277062
79.0522964218919 89.38371862962794
94.1076692336633 65.103629141064
121.1431937706723 42.73077251294797
66.86700713489748 112.2726333461788
108.4198363048347 53.52457316153397
64.29252497929735 113.7526243112571
119.8918162217249 43.24098288476061
74.03572974977408 93.69376432069073
61.71284142888235 115.1774512164512
36.60558669752527 135.5077472940559
46.89015408788627 125.9137444538034
91.51248517295295 70.4662798675156
92.70420610812646 69.80551606997922
96.61481220677463 64.7607465702913
73.00413251851658 102.2490868551983
108.4930933081374 56.04927521037002
56.82950317326652 118.1896535166658
64.24404045413102 115.2788873144179
83.19592155844974 85.74305136883027
136.152858354321 32.36438966934028
35.53556764578666 138.1852691499755
115.4797114810534 46.01166398241536
48.56262547473611 121.8020333814573
126.5894976077091 40.32659857561862
98.92100524468597 63.13675592876967
100.2837234996892 63.80001924443081
35.91900926413555 140.831182440577
105.0168302866666 60.72060825139133
111.285457680716 51.07997487571998
136.6949606346396 31.11136155627208
44.88161385721693 93.38624703037777
1.520444269779572 39.30105439198996
54.97235438886219 110.7285502391812
15.52222277765129 54.73543848107618
5.669447703242725 48.68094475700742
44.94903457772092 91.86441505143534
50.68148642522306 108.1763040141384
45.2197665811637 88.88368872609476
40.17105121844232 82.81632090578418
75.6144588564284 138.947646438017
2.807675711058513 48.17607489227406
47.8237150379501 100.8149275508462
19.47337887598492 58.36618845940718
139.4607874220396 34.34158214233573
9.291813697849788 52.1161215179144
68.85208891889089 126.5677989086539
2.319571548574717 44.62669128071504
50.01017977719648 104.1638956210075
1.171159718408701 37.7201537429321
140.43399743233 35.39099591447833
27.22353142101747 59.74343775740779
44.81325810211454 94.92802347888663
45.92661218915197 95.8745405058644
52.78416458007572 109.5003344716476
41.21995977705717 83.71395868239746
28.10677638646625 60.84325374276592
29.849116037161 63.05865957745142
71.9117586177956 132.7030865323675
65.29596791945605 122.037756161746
69.51750256668299 127.8132032680206
51.39729975662136 106.8935547447521
71.04143535875087 127.8751947608812
45.44277085382345 87.39096581355219
56.51916005700921 113.1638007931994
76.66572502455328 139.8667090458483
54.2247624267016 109.4816420103342
65.31360654791848 120.5119603536945
35.50323734451318 68.47643427965045
36.26934756288105 69.61660026240334
27.81768665478293 58.42937664942492
36.13290462096733 79.86797217972189
48.017997030384 105.3186758905873
49.34012873130677 105.4205242417396
18.79209609846492 59.55136950961437
78.68656707554645 0.4027384809956225
37.06882208725582 73.25696518027722
33.88774083635816 66.21882779751184
36.31208554857901 72.11457104454013
78.59294623177405 2.619219866267556
77.68407358506417 140.7370242916039
62.98907458786616 117.4662218659808
32.20263903278196 63.97465323041484
2.109957018575621 40.67295865309617
13.5738543606841 53.06201817820435
45.81196145448027 97.42969433781123
64.19082327220028 118.2586437565064
62.99034343732373 115.9595535853063
9.657608736692961 53.50319756497205
0.324379324701021 36.51201213219905
55.74751133920247 111.9543802905532
48.6579111945888 103.9547736117951
37.18757762279933 80.90444755914879
72.17416286147804 130.426642453021
8.58990488429861 54.57813376631751
16.59792364489618 51.96707046424858
74.78039841374674 136.5513571217009
6.077020018461447 50.0616208255276
6.629867655413832 47.53067113640014
72.91144507265243 133.4370486466659
4.314047409747241 131.7317561155176
5.471409581133755 134.2370021501295
2.018725117462312 130.3452515515981
88.37813404314682 56.56205105928168
78.89614455467617 62.52911042624224
22.28737713195925 111.1199343100547
85.97610680811444 58.34282686251096
14.40430782363113 116.5807015889991
65.92339618634345 72.5715695835042
105.2806570268424 50.97625104684892
46.22663011126554 91.2852138613534
131.7644369574415 32.6277095808318
130.6415466707277 33.71579833499389
26.32575552690077 109.3017910400732
47.67593419068482 89.21212473548142
73.41073260378572 66.38301889278048
16.78701752833516 116.3104688723953
12.00944772017952 116.7619128979879
128.2496302719721 34.34887913722865
127.1861921223554 35.38151628631412
42.14338568413562 99.11751361297402
105.9637083628465 49.73591769873336
55.64068355402951 80.83139284167166
5.855134218700401 117.18526567539
78.53191398304352 61.06675485825554
116.9037264050326 40.9444131317742
107.3221273687713 47.22976353069414
126.1779470239338 36.4898557561114
109.5085790019623 45.95476190860688
22.29116966287928 112.6873352078342
90.78103866131973 54.8908917399824
127.5892329810174 36.72385436685455
68.34975102061895 71.83183527821409
42.40635867376015 96.13183735527566
35.09603648656524 100.824778616924
61.42142464803306 75.5839528730174
28.92198382342131 110.0234509101036
15.72814525051285 117.2101370670394
10.91251535209346 117.5066706606249
8.119216662533683 116.491915630627
120.1410196888315 38.7152446441671
4.278309715586447 123.9025983435771
104.5944215654647 52.2064058591948
29.62551837766822 105.3295141827082
57.65232445522334 79.09096925087101
40.95200335264847 99.65043833606677
103.7523619589609 50.99725873621004
112.5264440617054 40.95559954609728
113.8983703686252 40.7703618750162
118.4475935142596 41.03975413663071
138.1879446250863 26.41104743964528
97.09819370484648 52.43468186284301
67.6568055011134 74.32327685450642
80.69006671520296 58.92996558045667
72.34996957051497 67.45102339924146
120.9736134229292 37.3637207316785
98.57061227272959 52.31751365300191
2.136906115200165 125.2089853295276
9.49042789575334 116.8912487676785
67.30485046605705 72.91063752327008
20.98229744711155 112.8367816344271
60.63775540779023 74.43106378066305
129.7121561005098 34.84839502998435
26.87679934832959 107.917063561779
50.50003926443394 86.56858594129388
62.21480027662365 74.35462686764519
99.20693686876454 51.05942623820691
4.388185213599466 119.7017801345343
110.1953319538301 44.68478505259635
101.5708637960256 52.24741662272415
134.6616237914209 28.12327060316512
49.43068695698631 85.62046056448631
31.23080012741984 102.0491875695121
71.69800598394927 69.99925914594803
23.55394892602595 110.3609004528379
30.02397299062532 104.0868729623232
115.3860129885694 40.85795615971291
28.95211604172106 106.5288876452747
74.47704604959212 65.36200870222535
77.73675451972566 58.24440320490279
120.7692055634418 40.05254487182374
56.12740985512991 79.42241821307722
82.12822124337121 59.37225818867011
124.7408252818912 36.26890681022944
60.06510723597097 75.91917015146045
79.23953340403784 58.55863538030188
5.118923481567978 118.4585798927564
36.46521583642175 101.1783574307285
77.84792376290446 63.52787085447859
84.80928749093449 59.22517870229201
89.82574009342662 57.0862646658882
102.2376932639754 51.0047687559267
47.51363458671906 90.71111566218075
24.79624684236278 111.078861632613
53.46149730041515 84.10547082351957
69.37055012054967 70.74660860786392
133.8728171342136 30.43814088952435
27.73051152695066 109.0393043346772
111.7070152888882 42.22627723799825
2.723809759586469 126.5468959087506
37.42520251308691 100.1454383523877
122.4213466230883 37.37451579635063
90.45939300355727 53.59588620629005
96.48825031671842 53.7801044260345
19.95403502856448 113.6921379296904
95.10716203546271 53.86687099733753
111.7133496824462 44.70853150135249
135.7229140906928 27.08304702221853
3.530043813266767 125.2303419065491
121.2552611487499 20.31535130223054
45.90246715398449 29.01542634604273
12.54641470782214 33.66960179533828
87.19663095857905 28.51578834116636
37.44797391382521 31.62683530836994
127.6472615680873 19.77822460594241
125.0770789035345 20.94185169910535
36.40220708027982 32.63410490293468
90.88192450972944 29.51573450666116
116.1049942487141 20.41063391971676
122.5467636831549 20.74379747270063
61.72703822270599 28.78745985151249
98.47981170290343 25.35625170492382
15.02363468411602 32.85370949640657
23.89096861263431 30.85716262316268
131.4966804682647 20.59747214509888
126.4473793580074 18.91871350272614
75.56203719318003 28.87319941123485
135.1158064018434 18.952853233458
48.87357757456058 30.15494448779514
0.1780524946568937 39.10771911161493
0.6806714672613099 40.50612464156624
114.039647952842 22.23484376951342
83.48999291036075 28.91243348174181
70.59373865737386 30.10634749660761
50.33323866477368 30.74972474087716
38.4971648000962 30.59216431442982
105.7764300215815 24.53724951672499
107.0824263638749 25.09900110020497
27.41544556654312 29.09959400904663
54.07602031516301 30.83228710257445
105.953920874945 26.01756624093543
55.62316360600585 29.09753645045679
110.4123298316352 22.29276236206937
112.9821065498661 23.36498522485724
68.28086059166215 28.80356767606962
69.29734843773933 31.05710790568986
89.65248448579491 28.69403743090107
88.46303367199963 27.84188197621563
22.85077647858271 31.91065849313829
135.4070671591967 20.40540203728217
117.5071030447907 17.99471989133639
21.41870885099636 31.59452038935969
47.3331313535389 29.52993776368936
22.45862071559806 30.53590597870575
130.2589217845176 21.53973536755081
55.32783061763923 31.85687730274001
93.43496285725706 26.69663360698281
102.2122662112078 25.726711924944
95.96589742741409 26.83512716275862
78.5428157632244 28.19066454811861
34.97856370885402 32.25054318860448
67.92231173979657 31.60436503303611
119.6240916735064 18.77887188583887
123.9150499383498 18.70107853357352
3.826412727480008 38.20082064299307
63.05262876198562 29.60902137904557
95.94656409266815 25.40475941325559
42.06879041903267 28.98639614700709
104.6466195995872 25.43529579189175
128.8550585588271 19.18735646151238
7.755446212704655 37.25456077260627
99.6873916090759 24.51216913648483
4.428976869075478 39.60159865579825
11.50636347960852 34.79614420654182
60.55645117343258 27.91082350125219
60.39576689379502 30.86610014298331
113.3726493838068 20.90034005111904
78.24222411834579 29.57662586559741
26.36869155684302 30.13872090630255
56.55338335512547 28.08995792880745
40.99252308795401 29.96115110532192
20.37637908282716 32.65458821931519
90.92043763238364 28.01838112348685
10.0881251888626 35.87491172961625
97.20648911990109 24.72787722996271
6.875596344692674 38.55942569889044
116.8852700200656 19.24478335725411
74.23132948603919 31.02148484312973
92.16120583687864 28.83888894103851
74.13830135447029 29.43962634094662
33.16726295839353 30.48964979800562
111.6298479996753 22.79455255445466
108.2022393038894 24.162857689376
18.94191685353665 32.35157431102388
3.542558789811843 8.336520927421402
7.817565843258873 3.456118674244476
7.052696900388774 4.605652656418029
6.282723282402122 5.724539584168003
7.789766594682672 139.7327273047373
1.139087662659711 9.749921886781502
8.519687267604656 137.1807055857242
4.704611603903873 5.810582882801208
81.62887128637031 66.05132338992441
30.53133986723234 0.5789265641794745
86.26240522399823 59.72717212820235
36.09635333208632 131.645371332764
70.59392264387675 86.37416159119917
95.95174318170025 48.73369376557789
56.35993762639128 108.162098578468
125.2312483398502 16.35403453528736
124.263790861168 17.34081162032121
53.50264112730003 108.2140978453706
61.08372340394201 96.38926702525553
77.71766975186355 69.26834844275456
42.69457790009071 126.8568212616055
120.0050851969353 26.81477287481555
122.9636037007624 17.65333611744037
130.0501633001772 2.171937130258812
60.39877336908319 98.62422965627273
105.322434118371 42.42245082772179
66.49194467759651 91.52618885165856
85.37430929949335 65.80439727391804
102.7480147200053 47.30889591691616
126.5569041199671 16.05885146218649
103.8060212728188 42.34414255405605
61.91980239630921 100.5690989007451
130.5844686468207 140.6108347835158
125.1358121655049 13.58186841807932
89.26251808689624 54.30624338960928
117.8858993026304 28.85457168938069
129.6152094251714 0.7809240357365298
76.52049876840717 70.10624459316104
66.05952479688004 88.66103639697339
71.67179142100525 81.24205257126506
55.04951802301154 113.2377170341227
40.52337923953811 126.7510821287715
114.3509736633678 35.68390661673676
46.65780163570579 119.8076750078654
104.6893273259633 43.61412865508115
57.03416367604891 106.8653868236772
65.13126744546993 91.03304074102238
30.37719883307145 139.3147288472903
32.31236885524748 135.5932395069272
102.5428061031479 44.80173331051694
106.7070653745093 40.08949592388446
113.9915695197417 38.20067786676859
116.7227455174734 34.89761373457329
117.1090894332561 31.21102706379363
93.8374358874255 50.05138035344545
54.92934641057606 108.195676798499
84.14222715776856 66.26772645457319
55.6703913286344 109.4473046106992
126.6440415389556 11.06051690858596
76.43398668676707 68.65094156696198
125.8773869577232 12.30844264531175
120.7146583262287 24.33802228471255
93.39707395980012 51.4803220976854
45.42244287286236 122.2026352513705
77.4884923697461 73.61348840907223
71.31989078733039 79.69180488764364
128.1116669172944 11.17685191078708
61.65418574520336 99.22054814398521
49.98129365266219 114.6491021663581
71.55921381306268 85.38874888494779
98.20017567552769 47.4020270096222
35.5047087150008 133.0099640741783
107.6217032153193 39.07806305477225
99.69606436141029 47.3371113764305
59.7721089635962 104.2255608770435
30.81521453203216 135.6435269361649
72.28273272890817 78.69221081321272
29.28996056855274 135.7107294382114
48.46154381282329 114.7498703554726
48.16312985950412 116.2753628103524
119.8354980477618 20.03219574669489
121.7269533607613 23.31336368752373
41.7231874811697 126.0796878933921
76.14422230879026 74.0709568630936
83.75160179190547 61.14592905954749
114.9032711530204 37.07394764697454
63.18178562862754 94.49360312928187
77.69930331562553 72.21421200103482
78.86210005827209 67.11438917475031
131.976363112961 140.8300214175476
69.56737562491759 87.32089765784158
74.70375062719079 75.77256746541998
35.73433547829403 134.3655117614482
136.8316998220529 139.0838690447819
45.30436560492619 120.4952034219829
80.2693802713534 66.63793546551055
86.6539636444593 61.05008312698221
89.56623227658295 55.69440848665965
120.122077357664 21.40077235639016
54.27533950585449 112.0103739934524
97.38091080858823 46.22941936709988
53.5816568872206 113.2987189059399
60.62549899380377 102.8493947693453
73.17370918482641 76.27290622761487
116.796237636196 29.82223403390345
34.43061997272863 134.2577517341441
111.4621034937075 38.6278772481249
132.3609899793687 5.095745029730428
45.63193101789035 117.5845352406271
119.6854174951656 25.36032176057601
89.19813312913593 52.85834876081272
95.25757038516902 49.91051984005124
33.77008141373284 135.574454538409
91.99425801755775 51.66924443305194
112.5381610975568 37.8586820007315
118.6413381470622 26.39062649755684
128.6399288469056 6.003579559926588
91.77245026810326 81.74159306037271
61.91586208038899 47.00013183593746
114.6265988488606 102.4011233459447
134.0133114979487 133.3747969805627
123.744468672815 114.6244106218386
65.79815713386816 50.19521735088775
125.4075491560815 116.9512360040535
130.5694224183641 125.7071703014537
48.94474121267931 33.11000374743509
112.5462516520476 107.8568336173932
111.9196352759475 96.16813128959554
30.19841716449202 11.72156012755381
77.10039489346393 60.69588350173425
18.71804333891007 1.386061842833783
93.23096721921129 81.86887982826447
60.55135176875158 44.14801400442346
129.0003702024866 119.2244286442889
3.208758639850742 135.3674347002127
97.67001368139562 88.90450304510271
130.371410139196 127.2436835194346
46.7994357441528 26.50064150498521
20.149771206345 1.721501152602828
91.10065434507341 80.52475582782165
93.95810405952597 83.15286848899953
132.7298995950057 127.5515332025375
86.41582810123175 70.90728701200251
69.65776995982097 53.68105832586929
63.23595970602054 47.21113526910028
49.97328656757306 35.41511380505683
41.78539549006231 18.57080771816624
119.5451400713176 111.4337145419298
99.35096284821 90.61138187499419
95.96574493063616 84.72374396052614
113.5974524755097 98.65532472540652
124.2988963453633 113.2440782720091
53.46272864451578 39.66864569814535
94.56885373944803 84.52336858098646
45.85849844765099 23.51265909392777
44.86385742158716 24.59515553343799
75.87201771868307 56.43781785540644
82.80835198596185 68.29254696333258
96.59457845194363 86.04675901103965
112.98337535542 99.99100886714578
125.768344569448 113.0380079692421
58.42002683232403 42.13696579624884
115.6704693549995 111.0109304435697
47.9351452174961 32.25940176124895
89.94886140639586 75.14368099878968
24.31488862156034 9.892408281041051
88.82451909298989 81.42188145875855
16.1387022630636 139.0593271259984
139.4840280069567 133.1495671884352
103.0584214184256 94.09959058731907
59.96399079488715 40.14499784829558
114.3967534471835 106.2130077325832
110.4752755969979 96.24016490249808
140.7540529664126 133.5742155776256
120.0235549728487 110.011164297378
102.7477276803671 91.36744190079874
103.2802834488242 96.69295817757913
59.59185983461381 43.09660094511268
26.40633207296021 12.10781389947491
19.85942744427658 4.827798880571305
33.03100240156664 16.32637467480589
74.43396270243815 56.08444483593111
20.79254207579249 7.178684003960162
128.3849335339179 123.83178903052
128.8989108289919 120.8448123670672
115.0568973901784 108.6275235970075
64.3455575475307 49.91426617707855
21.97051658023232 8.069532628728275
72.98477475620406 55.7500896923725
76.28204792201906 57.87195327831707
35.48413343309479 15.68176112822129
84.04233346176611 69.14766474575637
80.33996051923434 65.2386563822176
115.2703842027637 101.0877692801342
124.5755236752819 115.786042992021
80.62281313423938 63.95375825730056
25.55140134749955 9.302104367651538
134.3210519698375 129.5715999932048
81.53675126317081 67.46569408677881
37.40878308268096 17.44061729407904
45.18075202965692 20.76387708628923
98.53686250409434 87.74779592809112
56.04135067178526 40.17382374480869
31.13903564247665 14.54613920582911
137.1617221194566 130.1772607726342
32.58114934612816 14.92025893810939
133.6825796328669 131.9946075675597
106.1413953889527 96.46685566579789
127.8808747211081 119.969952979641
44.70400112155723 19.35341586088758
112.7617841113485 97.41055277116696
16.46388690171497 0.5113648858938548
35.94156046914192 17.07155003877923
112.3580529360344 101.3477775259387
28.58047516668015 128.6145291108969
12.71586963612752 4.892932622455241
19.18439842234838 48.98586057659617
17.1504266183356 76.46135463003806
22.06631677780058 108.2142001209853
15.37265454035313 82.36797045775209
12.86057507845427 17.15581799264557
26.43128366010194 117.9436492155672
19.60777290899094 100.7853730379709
15.06341232847392 41.62714649247081
21.58770826902123 95.96406705682639
14.65860534655823 31.48987741540265
10.67914767148278 65.42735141836373
19.67770131327019 51.23193166159282
12.9892314520157 2.33700790055105
13.22474721987003 43.96654370168147
24.76313779412982 113.8798349495873
12.47889126454749 10.37469296395094
12.29887964298936 11.91604152473769
11.07132008112507 62.95662537995178
19.75890451438095 99.3752901178156
21.93162992509952 106.7586934997151
24.93230507725554 117.6131947331935
15.78298809889565 68.20225551961684
15.95468322582009 88.91318880388638
27.78507751440523 123.5468351359797
28.62951598962908 126.2376903232118
20.77615297225642 103.0016805107496
12.88495611694839 7.450914111214354
27.95048960317783 138.193189492261
13.39013947073178 22.26229899854674
14.93093364764528 27.69044270308002
28.68312524780919 121.218018865015
13.64976934138473 23.69952684543919
14.28182286490393 30.12288487085691
27.74369002740301 129.7519015106361
17.30992271041985 89.66969956850194
17.43084823076624 70.45206976151152
17.9511253298563 93.32625033717895
13.84780143516778 84.42034495184453
11.38253169887408 136.9103845852433
21.92434686127902 105.2810978590531
15.64199079648318 59.84729101497583
25.29881080668125 134.5127723642446
11.61483224763464 64.33459289040445
14.64268035529628 78.94815301963781
12.5214384709931 20.10194813633817
12.65033853939395 8.819554321048228
13.26731096883307 6.13436500909617
26.1892008652134 135.7729973394811
22.17130778533953 109.6790253317686
19.94511632219453 97.94169767909564
16.28461186777686 75.27428096290318
13.56743726016144 20.91533376410074
16.11647344344592 87.47823838299506
17.0265906110519 54.20608252783616
25.5410558386622 115.0723873967806
14.11908253912888 42.75924321104111
13.03654886947718 15.69217743178593
25.98946932915556 133.3318033161568
16.81587146695355 60.94088226568903
12.87232290806532 35.04541561565598
13.89262081070757 28.75733257410871
14.11447066522182 25.00663094469532
27.41031380008272 122.106841303052
23.50310230762891 111.8251255297766
15.32277995730616 29.04808655378275
11.87151120823149 14.83784511515989
16.91842377008219 74.02540632493286
14.30300119155616 55.79371863521669
27.20301906737165 120.7435247029312
15.24564947268086 45.35300098311843
14.58743307171888 40.31802514078932
95.04151124718703 121.9817037847756
84.99184947876086 46.21059648096922
96.14847381121912 129.6923733045654
93.23940114612692 105.3037570686105
95.23693547415373 113.9904663873669
92.78612830839282 86.69105360954379
85.51134545738307 33.80158106838591
95.35896809732165 130.9043135173782
84.22561330193805 19.65031385688233
93.03792751815418 106.7830742537054
94.86529706316482 138.3695550239052
89.35471475714129 67.13197711563021
91.43481718722379 85.93749394523472
83.84123994072026 44.95558968037477
88.09984424995247 35.29475854163789
92.93722199881469 91.13467682318306
95.50310691344316 139.6198233206689
86.76364703785308 54.78593758516137
92.55284301075187 80.56043506988232
92.51238194091285 83.08614370122048
89.20204683930608 68.4344899244398
86.46778985819068 22.91448448176923
79.50288098199901 9.093083159468144
94.20470270760541 137.1275471044045
94.89927451869929 120.5701345298529
94.90165271772321 100.3177709425841
93.72130721986984 102.3622415584166
95.95784725063208 104.1199849607403
94.1862038680401 125.8258240251534
93.91228239220558 99.33879577804699
86.72499280566545 36.01727250288776
85.79291791895884 30.72891068111175
85.9109125089857 41.21196267207891
86.76086016121783 34.57656245702299
85.54526736445693 38.25567302175966
91.59474546583013 87.38569308108902
92.51697118181627 85.34250404715569
84.55708536184488 49.11245512985732
94.75027462142744 119.1546518941478
92.13270325438717 76.81983974066934
91.75706370358186 79.29798930859886
93.23336456852849 95.3679051534769
91.83645388778584 97.96726560703132
94.0183312691366 109.0493500587601
98.77703118765031 134.4748059604373
84.28680942267053 18.22338217049537
94.6744159776932 140.893010848144
96.45333713528464 133.5005126373345
92.63854458197781 123.6679166573542
86.95903476706448 38.88557688844716
88.81890741679464 64.58419756712014
78.49812997363153 7.971000664024121
89.39375897456313 65.81714350084782
88.0650644152785 52.01467901221044
95.70293924132268 137.1203374152416
94.38148163669175 116.2827153228274
86.75145432668542 52.30373780263203
88.9728487051857 69.87700327621472
87.79991371383157 60.24884860325901
87.90563915809921 53.58096467306433
87.57449325510821 23.81282366190389
91.66256228601605 90.35900697088495
86.79978685386997 37.4441445311003
92.59576432825192 96.680919780084
87.30941489929867 26.96198488983685
83.60719715896143 43.28687129695317
94.71847124473406 129.6623683652867
87.12920699118831 40.32287522418229
81.41596453464447 11.49890570920529
94.99837629435164 111.2040285848898
4.452018573422686 110.6298640300546
4.255096666500767 103.3224471914163
13.07112947530912 115.9425186571556
57.30179430440282 1.855097609183008
7.992674773110134 111.1911266874742
9.757221683941159 113.6508713076414
3.112987225171404 100.6803271192907
8.898740523073043 112.4237372771819
43.6768471916067 138.0048756866692
22.86605978036321 119.5969388787233
16.05645048171947 118.6668775910252
5.286892300084471 111.8101885900795
26.7468399556342 124.5706078209943
26.39027921850947 127.0754509362924
2.743668513167641 106.8997257879439
42.68816289190207 136.8971655565842
35.15020358472312 130.517533937725
45.10056096510816 137.6820106305302
23.24545972544435 120.9871064877753
30.90680808217414 127.3643995353452
10.47407627901809 114.7496690002651
21.43296334795101 119.1826436378289
3.272406255024814 108.2667899997885
53.51174786312982 2.31771078759909
37.95807792478358 135.1995680876094
32.00583066035426 130.7922868764685
48.41040853268341 139.4691355868617
4.505019839866844 100.8233593178483
47.53296214679312 138.4140233202769
17.12631785292836 117.7567763997635
48.445926297457 140.8296981248426
46.10897342135286 138.7641457283092
49.35654379927262 136.8000311865268
55.90223506444772 1.532316105839251
26.40009468075282 123.1584093222147
19.99043001989245 118.7421037751601
33.61544131217295 130.6994387647693
56.81482156929283 0.3773005934575875
31.09230541608105 129.6884907997887
3.587313091473274 102.083282658985
49.46832530739547 48.22145094357872
83.1247932606173 101.8789833584025
86.36201144879662 111.7624507795077
40.9754887955376 34.95818954726142
60.49950061272499 63.8452247282932
106.2555432346838 130.9924074657047
39.5488203004096 37.40220734234793
83.09977514783324 103.3900088662793
105.6078839394445 128.2974624799922
30.16976198951618 24.62653958084007
9.947239181141107 137.0097937888912
53.65635512012508 58.57571209119539
11.50096724068296 2.350468586922605
83.06583664398681 104.8895057936228
46.31554659245333 42.39144667698059
78.77761720377711 92.26066039770085
105.5199019348433 133.7267281835464
17.75029203932653 9.654578289358772
16.5961889152401 8.770127169500906
61.01675782411971 65.19945480338635
74.71092638532832 87.95347085726884
111.0610711474427 138.9609431875815
70.22325410580144 84.85221251043833
62.8826406239412 70.60950152701098
55.50470904330305 62.35815576809988
45.65224304346248 40.07346745725576
40.60098943541827 33.67699781338904
109.9790811871808 136.2389208104842
92.35150861375521 120.9270743099553
84.15745028738326 108.6711647051762
89.53487893555634 115.5427886480332
80.5666788072155 103.4385118786087
10.51085914730685 139.5625115117739
97.87996759656322 126.0756089945246
53.0037618815823 53.72156391161953
87.49889454443186 112.5370996229012
22.05183901590582 20.13946956645207
30.56514499648103 26.00157625659434
66.6313396543183 75.35309384840235
80.54982232339827 101.9848992432007
79.96840567425853 96.14956822866513
50.69971518503773 45.614470116288
41.41112377802097 36.1843578775256
92.22981328270549 119.5324139632909
44.55111724844754 39.14305191963975
61.52822160092308 70.63536900200549
22.5336807460742 21.53330315446054
67.41695861844524 78.25787074643274
11.8959899744441 139.4916460481565
78.73451614228152 95.33607302318576
54.20341769228875 59.83202441601744
69.46213364585215 81.76183989617377
111.4686057363254 136.467882011198
96.68681437296021 125.4400473663175
88.62891604437044 113.289878655553
52.36397649969216 51.25368414239693
20.41545448694221 18.14347588639286
14.05510498770184 8.259460237561674
35.27489704179963 28.45145528293489
77.54203259833054 92.94408700191325
14.13273977556256 5.075457036411175
110.5205807189837 137.6250531547782
105.5655736781378 129.7430924920957
93.84807983988387 122.8750691812725
52.55086978740679 55.14031694475486
19.3427319135758 15.73186135392955
81.84522739052747 102.6632605905377
53.35108792482855 61.06930538220682
49.17194882931746 45.75480562193239
68.52343485907564 82.78755986407334
73.32995643381938 87.45656237868651
100.672278324417 127.1380682270341
108.9224592221588 135.3558075413183
84.28979079751271 105.6760642563263
71.95596966147141 86.92192488919889
17.50073772027094 11.06675214265364
111.6686800452914 140.1578314070786
50.32617100958768 49.30477050416193
21.72411523317098 18.80870263643935
26.88117455990213 22.57906512623553
78.95810675243189 98.35830412687186
21.61090787714106 17.38573449360281
51.32368823980698 50.32894639064388
43.44813324744067 38.20173217852375
51.97214804106109 52.71967881664974
18.41479546852315 13.37457318632947
106.1974717871401 135.0632730195776
101.7062616172216 128.27178547915
33.83815345263498 28.08653640063226
103.1605147705299 127.947047639556
31.61470791321548 24.97215785897412
92.11390215770847 118.1231710302098
52.18846019036938 45.37403549743319
66.22404547924148 47.70953415424079
1.395011545556657 47.6681486391282
106.7946489038793 50.98544336699174
27.61152154499412 48.48725868384475
20.19515218058032 49.94062766260492
140.1421728774528 48.17718867101268
113.4324404547545 49.85273625798389
127.2870716692411 57.01504522612844
115.7213408292651 51.19219086461194
73.63365378669148 49.38367378350854
140.3941364465528 49.68241117291823
132.643097725268 56.30459319822884
74.13135459890309 50.78959792955153
62.71104524475387 45.72582760443212
37.42627002955146 48.14399687710571
31.04748257544816 46.6961032253274
125.0488838411444 53.7570322470155
104.4407747293799 49.75202115345638
42.65962345787521 47.88865290144567
54.66839448084482 46.04082889221266
102.9173294876707 49.76829610359859
122.2445968624245 54.7216896422262
128.670276430791 56.48656318271543
91.52541682948763 48.13303722784117
75.11913252191238 49.72607764467981
81.25751742491289 46.57302933442703
50.09113977744546 46.87315808942264
136.0940808432269 59.09970575723012
128.8524821304326 55.05544807233179
79.94652451710365 47.35634977836254
42.11439047266152 49.16398403455237
26.64688877023596 47.40796482426872
132.4594837970201 57.73405828930647
56.74490415118971 48.05227293268187
99.01753257086669 48.60723894071389
110.4690014281891 49.78357070559514
101.3878866548913 49.78776069882047
122.4216069052596 53.30271316972706
2.385173649162353 46.8526896232574
55.69245105279629 47.03782583403278
33.98901762158219 46.24024970007068
71.17250379900635 50.10706032656081
116.5280620343432 52.49975102363019
65.68311281523103 46.3178886964841
139.0416160172382 49.22490273393033
0.2006384321521258 47.07741450561033
68.22628130472428 49.4336988334672
47.4128504215698 49.94696415010356
115.0695157965729 52.48920268318919
88.54416179275132 49.15291818252777
119.7124012966777 52.66122694277016
26.15014385384488 48.75110342033286
86.48928842277761 45.67192386518798
8.101988362000286 47.75480947467028
44.16665144736459 47.63460030610513
76.60401170243497 50.04555039301771
77.78218509845502 49.04241099726649
96.64916185141293 47.38000293682886
34.46836969792449 44.89352204322249
53.18577926737961 46.47232562845351
48.01006795497368 48.51139093982762
46.57950719143058 48.6733117145398
10.80966808818224 47.48166416090667
120.999885811073 53.72645346199575
12.27818471502976 47.70900906420359
133.8774509113077 57.16573937492295
85.24766329583126 44.93721665061665
95.26118199712586 47.5969862656682
91.24098537107034 49.47388847247895
7.106453302695079 48.92005601075736
112.6208193122161 48.54653053201964
3.205790574525595 49.52107250095505
60.72268402047092 110.3578613868069
36.64200071571494 86.20441402636985
36.24761243883285 87.63683305780084
96.92790186992178 130.9744059607527
51.58873795704459 98.81639679211359
103.9495353312001 136.309337668716
91.96691822392116 127.2402686331871
8.988336325829154 76.59754348500954
71.85248913553721 116.7799522589541
52.78220879035018 104.3586365023451
102.5273309024157 134.3463236939418
137.0644920836551 61.4960512735251
46.12152053182849 92.79200863620689
46.03158618679455 94.32130743314484
53.49537452878275 105.6457026785965
41.25546531856263 89.17369133539705
8.332650873962411 74.15596850246571
27.07831116425991 76.88235925708864
103.0177870330043 137.3296443957791
78.45197461536837 120.3124650955076
72.92973745565246 120.5559614398528
88.1340015905205 127.5361244161992
54.20678940219537 106.9268059506832
77.28781992885462 121.0534438317454
91.0336666805979 128.2707668875599
42.52327538771945 90.05357764899905
86.3580441141762 125.6372458971263
55.62085125242757 106.9038853208121
79.7813460101443 120.9241146585765
60.01789834731446 109.2754885334982
75.86417879245758 120.4327945417376
28.77441916538555 79.33312939286225
2.907426009503824 72.0345754225368
18.89109998459775 78.64554883637848
29.37299718881556 80.62613545406015
52.0885719026474 105.6160154684603
50.50028501486691 98.01353325289372
109.6762081689419 138.9853635938575
101.5539752182112 133.4278192609871
84.97802025286154 123.3938738723704
77.45142381477565 124.0265403553336
18.00906295586194 77.58029064946848
32.0381962999576 80.82204803714703
81.14900278380834 121.4330273412684
108.1995193442851 138.8713356856551
97.08331907974684 132.304500366361
72.1556852081014 119.3138251415002
11.34199020839483 77.24123135165911
6.062084455969821 72.17573734871726
90.54660314723915 126.9096084704908
70.52926156455723 116.037461321946
47.15616222130033 95.26261671560648
65.44991421112211 114.5792564846647
98.28829409812067 131.857923517498
104.5573259416849 137.5283158198713
63.05827145249655 112.9952951012012
30.28853491670966 79.36203545859553
60.7431979591921 113.038226193607
47.04341139948752 96.81470216979557
34.67087417901198 83.97036013747766
61.8362159624688 113.7725201427941
18.64564249649476 76.27342729584991
31.97850520171805 79.4574305500586
106.7091682993856 138.8840485089032
93.18068541318965 129.6436494533245
140.6195948461302 64.30496140867376
103.488968642474 135.1305196273227
139.3488985113553 63.32766927802049
82.45697537380191 121.9460045994877
134.0709309257142 37.83690804933151
119.0619282815125 8.732745518534804
129.8178462701869 24.17557338142952
126.5261794748468 17.3761879864197
137.0668041758322 37.55772114290697
131.4897801298616 25.91496707512165
119.1145988799311 6.114728056597824
131.1869220228361 24.4948443826813
134.7286196049486 36.57245657619656
123.0184669922665 14.90999476816902
127.6398056194184 18.22516681368032
139.3967224611421 41.42789173471296
117.3530605454493 0.4618440891173896
128.6474864485715 22.04900807800166
115.0771927975561 1.281089616936636
127.5430959014633 21.23368508673292
131.0625582743962 29.78569491859002
118.689594909345 4.774674522727635
116.9058435247695 2.917327622746201
130.7422762090805 28.37193495162933
110.3111301894083 0.9749328589308676
114.6054364665316 8.989255006965914
118.3665295475533 7.392482084112316
128.4587868278053 23.64416676124629
126.3513072680784 20.36411668052748
138.3821795109742 37.10820785399196
108.7547118972965 140.1364285975533
130.4117178175534 26.95760065600985
113.4688235975283 6.475825257791889
117.0304916265325 7.576113995172784
129.0039235775581 26.54183712044788
133.9235689539675 35.42601170095498
121.6207729503314 14.99854947199066
125.1292327625377 19.49839497574926
140.2994319453247 40.34259445858067
113.3823798650035 7.994734627666159
127.3833778396005 22.81742720415962
112.1621584446587 7.05247143085483
126.2969642073946 21.83626639871234
129.9875251739763 30.8530606782401
112.2985624365817 5.602929921808069
113.1377677832844 9.399647869681086
129.6701477119394 29.42221499969505
74.23727051921618 110.5152587776077
108.0381329995025 101.4480271066912
5.696261785765573 110.2849221835548
18.22565362280979 105.8338860788263
81.82844571962573 104.1436456625848
107.4320420117387 102.7921641979235
72.97285650004169 112.8362726252739
9.74758353270011 109.6309692428176
84.37952361219007 102.701758304944
129.8097067105457 99.38944512814449
37.36833455941586 110.4789554828524
138.9276049574644 98.88763248127842
20.74664391281461 107.4166044349275
52.084691387539 108.2116149190359
28.72279147975304 111.3380376264384
15.64277554857087 108.8618975549587
5.800352198398008 107.6877517058255
88.22888457534225 103.7103613812885
92.07048044061342 104.5296155061182
73.05077330337815 111.3369420524363
40.35423312150274 111.0743950629943
89.34023298761234 105.9128894076163
136.4800198615051 99.17782047917217
140.0470669344131 97.96817771896052
57.11983993755122 109.4065844002153
79.27211737713075 107.1330810788881
60.34629521527917 111.7070106551093
113.7999966311395 101.2150805876654
131.2100619634037 99.12031283653106
12.58346997354343 109.3550509079473
19.47708676676375 106.6263091407758
137.8491609531245 99.78842292022848
2.326943845647134 109.5064350924346
49.92063222261437 109.4559681765812
106.6048106869124 101.6000290447193
108.6662431240843 100.1550038140122
118.8071301909085 99.54724775530282
99.67654635667124 105.5602539160292
99.75819777867891 104.3224195877921
63.1164054510577 111.5234300946986
30.09305094161514 110.8120766367595
78.02063770637433 106.4432330225785
18.31590053974812 107.3966701745398
35.16349964379613 110.3422808293745
123.1379930772092 99.09246668111871
32.74589029653318 110.2127043027489
80.53504271671555 106.377632510258
65.60867848926475 110.0254599929766
33.91129210093121 111.0238474380567
66.8373241865802 110.7347258116746
115.891345812138 99.7682466340795
80.50633867998316 107.8547942949596
64.34238122204886 110.7709773004047
38.83015659035805 111.1718029716264
127.5103805829767 98.44008755273777
118.215466796118 100.8732991787792
123.9917946351994 100.2686465270012
61.87043301340118 110.8463725044619
133.9958559235698 99.69167082782118
51.34842791159804 109.4971717028056
24.8760268044997 109.5919917965823
61.70526867450765 109.2749570615701
101.7116309361703 103.2742934356091
27.50567788674645 110.3513832130825
44.80105260168855 110.6019538713482
121.6921415598664 99.2755307179541
104.6437851851035 103.0287738176711
15.86882642703318 107.4216911200878
126.9031700504882 99.82453360323775
110.1228177113496 100.0904528476321
1.820982173730878 108.1729480971161
110.9624568822014 101.3565446547328
39.09276492952645 86.95011442941832
121.0234115336592 127.9315050620773
123.9359539896849 128.3974938228523
65.53624559392043 99.44931631498322
103.1176118832616 118.6703122547783
75.47339314901296 109.5051346865842
9.100147354665028 82.17507370314625
79.23667286143696 110.0705712052449
127.2131744126467 131.3419921379671
63.20222098600503 101.1703237174005
124.8491546162685 130.799545075655
140.4520969651057 73.06102656304515
51.94433859476453 95.91267360694
125.9027653335922 131.8163070587451
48.65513273048255 91.64069356878224
54.37500221397487 96.20185461105838
41.95136354998547 86.13823017055965
6.593442846243463 76.05893043658882
21.80847846560021 82.92349841778437
99.22502108321066 115.3972387486595
81.57849775175809 111.6345951320112
90.06367659696581 112.6700116822785
73.0335432444609 105.2364811166251
71.80020503835752 104.5354509239819
112.8768033606683 119.324960146417
43.87075561887041 89.46833707227287
87.67450447830583 111.0630532404211
58.2241975682167 95.47045154424224
78.00382313279187 109.3443006704975
70.58374004407888 105.330940001525
119.1757561014011 124.7224097898918
96.59222875330642 114.4881684523927
24.74891948358228 83.04066022870434
20.31158355093391 82.41293326712437
17.66112571461989 84.1133743443098
137.6416557499225 131.5503651770949
63.06147929109002 99.71015769738666
49.79997133406669 92.56693553653817
107.91271912073 119.8309967842197
1.272728180072583 131.5393101280729
117.4941085770518 123.3282123741049
98.98784936400685 114.0548207301609
88.85527563138191 111.859574926577
53.16465952890186 96.79668985272198
12.88674124450173 82.11181317077438
33.09589389995688 84.29943081904557
76.74911687303788 110.0990280412619
120.4525707569583 125.0042639548167
112.115285221888 122.1267190541022
114.9068895516749 122.5732856953758
7.301461413197761 78.5997147555068
10.42117083270719 81.67201291490393
83.96025914681968 111.7023610764285
64.22289694476572 98.83141342323528
52.04709701186302 94.40625647005206
69.3416240015158 103.1160531253682
101.6240021912736 119.0783704437406
118.9089203643781 123.4011071506233
94.09109495862594 114.8186199030816
66.88226033800292 101.6789635497311
128.1528571609524 132.3417180985645
29.99392163278597 81.95880319117195
140.630852786357 131.9114686986518
71.813363367625 106.0351142018918
47.87446635938505 87.70823638016887
32.73336709447404 85.6257867872456
56.95207049264045 94.93903968400932
135.1113233342758 132.3267778596797
15.18134788537053 83.8459823880508
30.19799341269406 85.74622269133927
136.1868034766265 131.2845781830197
108.2831753684868 118.338903745612
116.3692251315575 122.6183125586909
140.9194524724114 71.61551090490038
104.1304499674387 119.6560876903989
91.85464051227918 115.2249712691228
63.75160670073649 56.31340101520539
126.8808984028607 116.8528176313643
131.8494446557931 125.0794459898272
42.44280145174788 35.39474583622503
113.4216733139553 105.0878110676718
105.7829142300464 100.3619257276516
29.90535845244952 28.40583079956934
9.099015542765521 10.01740680106629
63.31017258227737 60.2275075491369
140.151630062963 3.081485873779155
90.31264058679265 86.64478989892724
51.16944503544798 44.27940389920247
130.3857896886254 118.7432399738912
94.29023437801487 91.63899830207923
131.6466119232059 126.6399824484891
11.51886403754986 17.76264040883314
6.157215305725208 9.641759169973948
83.30989792483545 77.86255070445701
86.57864294055983 84.57781806335674
133.9078823689804 128.3020505807539
81.26220284962187 73.27689052159928
66.31436399930745 60.83266014705713
61.64800526259663 51.45050351572552
47.32283369190994 38.12403322897411
39.55017916262639 34.80965685305596
119.064884289038 112.855557278183
96.94331955786571 91.28854484720522
97.17961732406391 92.51704282634509
106.380651895687 99.02650562872877
19.84083212510511 26.06953355377756
122.309991531764 114.884345938148
54.20456575190121 47.4946603176698
95.75848939775962 92.3981727340183
16.37871939438821 19.73003952820474
19.43159955512142 24.66775480066999
69.70083224231612 62.8591039946181
84.47255087164301 78.57502787030658
92.89625356351793 88.07577651471772
75.32096119686777 69.72205436832841
122.8435286058187 113.4722132431015
40.57061658716064 38.61609973169858
113.7629407639617 112.7413615390292
44.93314556417088 37.82846071303332
81.12274838106785 74.73739105101421
23.74078219718895 25.67921177396812
85.27278360517406 81.08249313632069
139.5185683259522 129.2339838433552
99.77854659629766 98.40024286274037
56.33932338731752 49.45957910798383
112.4966488874545 103.9462830920026
109.5151397550799 101.3715559861418
118.1137597246272 111.7330007594268
100.6111792532377 99.54600266713966
104.1106290418966 97.91445820391783
55.2782532514925 48.48260590219591
14.02491880615743 18.00393790318443
9.550258320464204 13.17425599025519
36.02782312634313 31.23557316655201
71.98312407266425 66.0296100415419
7.76153302818926 9.676507084493972
130.7901285219001 124.174037393267
129.9538291979846 121.7531043219928
4.81188971483523 9.033712954272342
114.2041571539944 111.3557704169574
60.35221016406997 50.8292868221243
16.55925907917049 18.29719054283619
74.84945869173895 66.7741812229868
63.81075952752519 61.61812455895343
46.00591328810584 38.69945638770608
80.18666958732774 70.92753841503186
78.99060656908263 70.05472155317406
111.9557041815119 105.3329310535158
126.009425531832 115.6015639818167
75.12526311730227 68.2054200229103
10.35622930127196 16.96284105134095
136.3371625497029 127.3599619011536
65.15278194023688 56.67089837889299
138.139786635814 129.2524070187133
17.23347699188591 21.87400350227486
19.00890415882752 23.2407966262959
92.84878343238661 89.63802094099549
21.27078469839015 26.39744339665324
51.713057025301 46.75612765467851
43.87476319184955 37.01272831798313
10.70791306569909 14.00009946769372
8.792132408904839 8.6116013710276
134.9946335030587 127.5040502243219
107.82355994338 98.93426593809664
129.2700011486548 117.7944588611149
34.22082120338677 29.47113754117834
113.1531743189083 102.5692269870006
25.18393959643903 26.01772353074287
110.3664352839628 102.6194290686348
14.09340559480783 115.061807826653
69.74513439766689 138.1036723525835
8.359383549596291 109.6472544587251
65.09779941124118 137.7920894117094
13.8336477566303 113.5621632176103
2.624748212754817 99.23723614772472
11.71262790569069 112.0750655399921
46.64793293385321 129.7806245622721
22.48389916659884 118.2068680406771
15.43735834682617 115.7024812199637
6.209836188474711 108.9842365379941
39.45998797663477 125.6775540591082
36.06100600488342 123.8426904873508
63.98408442688361 136.8303682828521
3.884334608230803 105.978663320424
57.9150522607788 132.6303383497012
35.67106084529266 125.2540114361535
48.13032846261726 129.5218959830541
30.75520539022666 119.7018361214301
37.06195800545668 124.9482185679168
12.17482650610447 110.7797246331355
19.61512475059579 117.3431941492098
4.883493871751119 104.8440024358484
50.51758187292143 130.3880286661781
35.06228370969878 122.7103470613821
70.49171592958082 139.3854164578691
72.99454209520103 4.054223751743923
1.493966936786769 104.3944933596559
41.65695848645138 127.8119611015994
18.19120173206132 116.8491683109861
55.34671138301078 132.2579591601764
52.90003038026902 131.3062312977632
46.33297310659616 127.318194069038
32.71460316603375 121.8619647977891
67.72436684263531 136.9396710559666
22.08757932526103 116.8344878092925
33.68618457719206 122.9850641157783
51.96578094755871 130.1586216565101
69.12076368303394 136.8356727883614
25.35488122732488 118.9665463922303
3.625113149864374 104.4415658681151
70.08439093965603 140.7412991674914
97.55504056373941 11.52083228031414
93.14397865535179 18.57967725875
28.61011757132347 96.89670401641189
100.837530175374 8.890134068815492
48.79102538902083 70.01146006240934
8.303260801148905 120.5727747300381
61.7853474685068 59.92609041078963
73.15469909713384 44.00616181726637
84.14908593473972 34.48898429097814
16.49045093278821 114.8309811995854
68.71172896867697 46.96836407407237
101.1066294862588 10.26199422910347
54.25148058878562 67.24517108927489
24.1113884435728 99.57698569230905
18.29562657708484 108.830969867766
77.65070214601081 39.86406752825508
47.14770131850155 76.85227920903537
15.15478696404517 114.2061704013312
12.33575160024425 118.2546454773212
10.61317982379057 119.8794778670909
93.22055688719043 14.50684386379629
6.33448969953068 125.432524536564
109.9478867470886 3.920740673664486
19.5312595001 102.1963305677819
56.54379542182348 67.44852189742033
47.01743232653662 78.34666203946809
108.7900158054813 3.106539968073752
81.02006643459261 35.45001892629155
102.2654470379626 9.320983305623569
105.6002507542783 7.157750820159383
90.84983877172091 30.99426162561266
78.84706630418002 38.88027998204257
88.21052681198617 32.3850205887871
89.49029116042986 33.14949403065406
5.697848423418703 129.3440004716246
107.246662561254 5.163814570767228
62.94864467413247 58.83362310345155
71.17843264671784 46.20051234317233
7.767460653908252 128.2122254886686
9.160980985132744 119.4902076866679
48.66679211536241 71.48685810553528
19.49862641975137 105.1595357550232
45.82732827528381 77.52069004636006
20.70725387899789 105.9507604771365
58.15151000181587 65.00767051051021
51.31956256337958 70.03328287505717
92.37553237448232 22.7812860925795
6.480465711430066 122.8195479060815
99.95347231817841 11.18135594576925
96.30738830311077 11.87007444027333
41.32302350577385 82.19862029280598
31.09601930156607 96.03475290838109
70.19494694225287 47.28579771239297
19.55043037972308 108.1046716528412
24.61737758442914 101.0952738469378
72.74311883425736 42.58149402480254
23.61010261852541 98.28747975670981
67.7211689307927 48.03442358203315
60.87083579609573 61.24330170744164
93.86273310432091 20.75049597980398
55.72057539747016 66.36568656398312
5.596186363643358 120.0075608654972
55.36955616518512 68.007788605024
6.915539031748471 120.2676993522568
32.14296386336041 94.92959702501014
64.0636044499625 57.75719358155774
72.33478764633736 41.16840204530745
73.46921719877393 40.17197094423938
89.91468217381406 24.05312463564314
5.866618138059489 131.9934252523971
83.91282294129101 36.07778694145212
44.25057302964671 79.62939796892523
27.55267867809596 97.92960768268448
52.6926264388487 69.30576899256872
61.41279298833069 62.59484445636538
90.96945660154419 26.50132292346277
22.12325599740245 100.9916470654019
94.84830498780367 12.38242936036451
6.346901764470722 128.0867898639133
107.3995600564789 3.661901420605295
32.73671807765304 92.47581224472998
106.972475159257 6.585940366383231
80.03080661070413 37.88948122093755
91.14279861006271 23.39491952263892
19.68129473252376 110.8922460000704
81.19311344467536 36.92885218878435
93.64466677111592 22.20729345927612
6.500283341807293 130.7398311342722
126.7958027121573 34.02848385113093
103.3277272232368 15.08947301675038
101.3784967690488 11.6447852034729
123.9538306148814 33.49639089392282
123.4274102555214 30.49111597438871
111.7033328035688 18.56529675556849
87.25189789564796 2.192390811978049
136.4775839448648 38.8902857770916
104.7152429072231 15.46528527006214
101.9347120878451 14.55041800131403
106.2827853808386 15.42973901032338
113.7834725540753 17.08633245516367
123.1001279546774 29.05376004245214
93.65276800556289 6.296244306165102
121.0461293461165 25.79782436899619
128.6634325102277 35.68091614315278
88.70216375438241 2.227359615207929
98.85239529150216 12.09573567257117
96.79215048690727 10.32410694853487
131.693987326204 36.60391445437453
94.2136582998519 7.469217363739936
123.5151484766138 25.1263850454223
118.0325690009525 23.46858261937902
137.7870956478143 43.73574311276437
108.7220427996194 18.82790725377833
125.3612717071934 33.75527826846452
107.8835731979035 17.70331185726699
116.3258707386809 21.67945158880357
122.3753879393447 31.5156681909872
92.27087046885869 6.295626800141136
116.679687498601 23.0809858484927
89.46822429977293 0.9788947803545499
114.5755574576572 18.24565040477378
122.7693759918307 27.6239557898642
122.7443372629216 129.6205652643629
135.9124902605909 105.1247379574989
127.3718617725701 115.4363820401916
123.3196657496768 131.0337032342629
114.96196044864 134.5467336550747
117.3451163732497 137.5909420609269
134.0583035842861 110.2566305711481
131.5965779244209 111.3648519557709
139.3657427718802 102.126607339264
131.2939776514083 112.8869553280274
117.6239039486412 129.8292453029387
135.6378106361401 107.7162775894046
137.3125734982153 105.2865115300169
132.9824884178418 111.1479352888844
120.3935609340929 130.4231796482389
116.8892975132159 140.0869141698862
121.8367939382188 125.4677207056298
122.4095978005862 121.6100433278726
114.5714790416058 140.8066288235968
131.1095225485394 114.3123043204743
116.9680029365305 132.3414797949132
116.3962692177478 138.6802970582367
140.4024726956792 101.1351776338667
130.9300578185787 115.7926454092018
133.3394869152536 108.8343549083195
138.1990533870617 102.8816933349364
125.1510128235357 120.9638539963674
129.6296654194497 116.3632303543029
124.2370746430014 119.848249495892
134.7680581128335 108.8843666332329
117.6578296537855 8.841700239968576
125.8555430113722 29.79297232559167
124.8386700944508 25.53930147204268
133.5872275462247 41.50488195975856
137.6488994815331 48.73880330512826
125.5431026339668 28.35817877571564
114.5988989189325 7.315839435539293
136.1629913262378 46.75146270141583
116.2373072334583 9.084826547362903
129.7345983051525 37.97202334917485
131.0732806640986 37.83790790186954
121.6776061493852 17.70880986818054
122.670393294135 22.26898476587163
134.2531390842967 42.99771709048618
116.2159253406599 5.299145609295751
127.2273260835274 30.13736372611682
113.6321362094311 5.021062238149188
124.6206758118303 24.00991025773067
127.5455868310621 31.56224563656333
112.4941614392338 4.147367406215124
115.6717935770314 7.976265482823886
125.2168549593135 26.93598217373294
104.9913250898967 131.2452975038067
92.18491526298034 133.2245578735446
62.84158938943188 2.868615301836974
125.5693331805286 126.2852553038789
137.3958373953276 123.0362106464328
136.343399838911 120.669606319089
87.00648154234307 136.7119159894715
62.03890133889498 1.833446480269198
84.45383729387883 138.0982637015759
87.41865144354765 138.0756295108547
83.06119643722415 138.3982531185426
76.9527344052982 138.3758984176545
137.8012754029258 121.5517902497885
121.3614137188514 129.3420305505472
138.7788060863657 122.7260765521847
108.5848287716637 130.3279190466017
66.56329812923127 3.195737528346757
118.0471921924357 125.9318965913119
101.3874520246611 129.6856357500481
78.02112694644477 139.2695600153036
91.46774464634744 134.4967314847365
80.95905008774612 136.7114778940052
68.66892625124733 140.9574008068718
102.4927028182221 130.665612425207
136.3309463229009 122.0406497333421
74.03460558878993 140.9629034816335
115.6073096712318 126.7075573349284
90.09859189418773 134.4940478504033
79.68739598936756 137.2917859441786
97.51544214148633 129.7028847379831
117.2839672611842 128.4220890478278
111.0696709149658 129.6107779665418
58.16127506159808 0.7446779115627545
140.2620013479936 122.5809090343366
54.01487023484824 3.734125892370604
134.8910224880406 122.519832432433
67.31677721648332 0.221283204054798
74.30871104391331 139.5034406379519
126.8556541081287 125.8144122573166
59.58018771952013 1.01920868172915
133.1888896742845 124.4802116374937
107.1518212237717 129.9459533197269
104.0039398770794 130.2482065672037
71.91990779046979 139.0504928342823
100.8584037416973 15.47102383840966
24.19306455347949 42.92230859799529
24.37893093312459 41.39111206282833
139.3741088219733 50.74235832863759
12.71511415608748 42.61974634719835
123.5634955437497 6.696788635299978
70.25932915836441 27.32258766089316
138.8254909355853 0.9252804306803205
122.1292891607536 6.417594131766516
50.23637534364237 32.41315952359354
139.6631185649318 52.20431830969338
107.718822698729 12.87941258511104
135.7397334650668 3.11948695269682
86.6112856907843 21.35668074866206
73.82467848523012 24.09546604183121
51.50084327932534 31.94009391929723
36.66427241797987 37.91338558694847
94.47357557120269 18.01858738915989
105.5559881075155 14.37799426943124
34.93651925706707 39.77678968371238
55.25353866721268 33.32212327825288
102.3080017426236 15.99840456491072
59.12854204656605 31.50600906563582
106.8394020930225 13.92564738458307
111.4214643374273 13.64288943849033
64.24355400968031 30.29618186747578
66.34754429633868 26.73576952802648
88.9931233330007 21.53521512071553
87.73296365646708 22.22844080474976
121.2447569947516 7.511189286792938
35.43591610145861 38.54879115178394
124.4562476572455 5.519527373111515
140.498210386603 138.8641019764603
117.0083853352764 10.24163729702801
40.99668275942449 37.36460728651677
47.47077407138493 35.02089203167174
27.10071077861515 42.1127820617999
126.7653259897644 4.479053188185504
56.5594703738462 32.75956115675937
91.47263274252067 20.17427953935991
99.47929414746631 14.95731073801933
95.82803218495536 17.46252120171916
1.372937634014294 45.94655446738132
84.15986352623551 21.15596874601109
32.78633855676938 39.1644926965594
65.8292684821031 28.20616407946608
121.8884123539296 8.777878734614555
138.0646100610145 50.29832708168593
0.3911463415800234 48.65429272591322
61.95492517660417 27.28503179695915
93.0802307284593 17.33857066080866
46.14844145777497 34.24797176755796
109.8677444515366 13.7353473426295
131.4484319920604 2.35575995931719
13.62676393456188 41.44033080833168
108.439586298761 13.94685940666266
137.972424151102 2.063779597288035
5.993105730485518 46.13628595664895
23.16499780468176 42.08355020424167
61.70715149177282 30.23868137620806
60.25080511097177 33.90972481936034
80.12906095385023 26.1347357401988
76.64754543049428 26.37086960502201
31.54631275381886 41.57988924278975
59.05610987684084 33.03185940387492
43.52100530929711 34.43205167017787
32.08518438897899 40.33931149251146
80.48299620863141 21.60947493606039
9.014982532481584 43.66044010526338
96.99177727457453 15.42329128708892
127.7060505707054 3.239363282042283
6.784478285204267 44.92278760557841
113.6583790194398 14.54412599715113
71.10248344859446 24.62919800866557
90.23999372427298 20.84340765263725
69.70741462603321 24.81790614201653
18.91152696937551 41.1132217608092
115.7113441087867 12.92535952821179
90.05716914492189 22.46169410295794
10.439932227215 43.72134918370207
127.234957105129 5.866039620852577
104.9204409001488 105.8577253347159
74.24447267568381 102.9526635047516
9.408065004335452 95.9885676449674
84.33871653707037 104.1867397867369
130.2159631957451 104.5288218604674
62.04220696744692 102.0538560528651
37.92970299890209 97.66865177799612
43.19449251537512 100.1440995988417
52.65725228472797 99.48255234223016
33.91923088882304 96.54127348837224
0.9650304197215269 92.51912718853445
16.39962874545389 95.36419439699307
6.49270528030962 95.68422151339463
86.71013823142341 107.2775753631852
91.87926734243861 105.9886241376855
75.48978550037958 108.0555889215249
70.55377909101578 102.3253625383772
40.85289196347546 98.27620664147823
90.53351288208665 106.6804276381077
139.3644575205999 106.6942937243553
57.49870595121699 100.501513387841
78.02675695619973 104.9878657069923
71.7722065969426 101.5383910391757
115.83484845043 105.9806745512921
127.3887293870114 104.9397543926596
140.735942390758 106.7412654450564
14.85320672520639 97.35362788003214
20.12660789750948 96.52227819759837
136.4830194206715 106.5079346328866
56.08970541539514 100.4455128250082
50.46522361343848 99.65274866145218
113.9935807154956 107.5656159667144
106.0367665401089 106.9422240463803
121.3332267119634 103.2434367593944
100.8788377751556 106.2147979513619
96.90099767477562 106.4953793818519
56.86362649762332 101.7612274591755
5.061791619732531 95.52706347855172
31.48445035629841 97.37160274553699
76.75391592406497 107.2317169750519
15.03163525433069 95.92056412009815
119.8934450924079 103.4106798367632
24.4923528237962 97.20194486692615
80.55721418772841 104.9051216178555
65.63838324707056 100.9628868207238
45.5065040317362 100.650527095081
69.32218255240184 101.6100375719004
110.086325844717 107.1404766633701
0.3062494578620732 108.1752416298639
79.28806054403719 105.6705713166956
66.82061580010661 100.1743593194728
32.51674984480154 96.27850762004974
122.7833446179744 103.0469249556982
131.5794295537614 104.6563374741018
73.02074360444837 103.742777466551
0.936525945940531 109.470518220611
49.16093591839799 100.1362858889637
27.14697404802673 96.62304472187509
60.45533782519959 100.1857809381213
107.8867210716612 105.2709473726839
22.94932556232389 96.80290908306721
35.28870660450644 96.84508745474892
125.0914780414686 104.0011092879194
103.4743506731893 106.6717180102606
7.940128918603926 95.83738737314739
133.7403032928203 103.6648063901619
110.528354015611 105.6819068815753
141.0425471826758 93.82266255255405
102.2025269623274 105.74370321374
108.1511615936159 67.91092627151893
106.3573930878653 61.3176896982562
106.4831869294191 45.9942063419487
106.2392138536817 43.62756353293581
110.0388128016064 91.15193269120493
104.0562789406968 133.8650208352814
107.926239232711 64.97693274206394
102.5477045518541 10.67428997776596
108.4704202803365 88.70150058535449
110.2311075904149 82.01585365515128
107.8178203632664 63.51803119293139
104.8423706031979 135.0534118791755
99.14475344870169 20.08115073215805
103.3886594423396 113.3076735784741
107.0364852042341 74.70201544999725
102.7145386136927 37.26180429810383
107.2105156634743 100.2510586763404
104.8354587615726 125.8745681715999
98.88237003759188 33.95560577634015
103.0820950922713 38.60921734627824
104.3597521598095 7.590486433458622
102.8078083983171 139.8288351605146
100.1623294117656 33.2035484580685
106.1767693222934 57.15144426226503
111.2233043456804 85.87952706663144
103.0927936023632 5.354164787592266
109.8756037314647 97.54876689059678
106.108859328861 52.22305713402516
105.1238521750638 111.3381131251749
109.2683018163643 80.78973632386665
109.0350744790222 76.87376960676184
109.6303694379402 95.00238341415326
106.0216795745449 102.9898444230986
109.2745112182977 98.85453408571068
101.3527798319482 18.28756190875974
107.7872807268786 89.99979659443913
103.9828276279441 1.319970555962671
102.1894797991961 138.5554423985016
104.2970036850583 128.9029550816105
102.3753046350286 121.4935892997248
100.2929186803378 36.03401776450424
106.7159712067276 65.76473689139033
98.57330423499988 28.23276301962003
106.9833395731383 55.97374716796654
99.88787936130058 28.88208054640791
104.088270787252 110.351174900986
103.9242527984233 124.8822023653174
99.75242369936025 25.97880669520952
109.8308592194237 86.01803083693473
109.1585013515261 87.37951846741358
107.1660936531785 71.69464561601647
100.4643053117362 20.63926196240414
111.0795949755317 83.25616691313162
106.204893155445 54.72429387007279
106.4032540696896 105.5572873156953
99.96803874794844 30.32529720572859
101.0317911017658 26.59617962326718
103.7208606647136 3.923508760032322
107.0601380648301 70.19079201178219
106.489409633435 110.8724572518666
104.438314786004 127.449172106553
107.7118394496195 62.08339771245352
103.1987324647667 122.544425840242
99.5917918766614 23.02067485953648
106.8827621876969 104.1761875895249
23.69318664336123 44.27850960985442
2.334845480333688 18.35653383756616
39.32762260878215 54.19838787686023
75.57811613148897 112.1762482521849
28.59261300026769 45.80869347765385
69.37261873974892 95.63338454160085
96.34988800781879 138.3506783978062
8.441565896332238 23.8035863580064
3.641757880341018 18.94237893138246
46.48371120950424 66.88543190619494
64.94647045267098 89.61324165658434
60.61522650559535 86.80457053072908
60.31789956258896 85.3943383794019
48.92939590682806 68.59664367620604
37.98787677549876 50.58051114735263
29.57663321028483 46.91531635834843
95.0055112663271 135.9009929926441
82.3434761859816 120.3904492108822
82.623375976598 113.9842622261066
90.21713156815315 125.5058145700402
75.50409403208762 106.5871907871276
63.07745789057679 86.22077236059575
91.55954899678348 125.8861575215139
47.8195720886885 66.41041382787273
87.74334861811244 126.101586170314
3.574617657060789 20.30166881753392
10.62573805280346 26.79521910231674
63.73912186595637 88.98610745696671
76.70262301966498 112.9590190850615
71.77086612294664 100.0372039989674
2.732211762342608 15.45437543116857
13.24174887386666 31.20307889286115
82.51998246280196 115.5442397143684
40.22907032102967 55.34982359023015
50.95481987111336 72.9785001100929
27.60543822519243 44.70076443922687
52.75835502671973 77.8730152920931
69.34888962111427 98.64919092987428
53.92892234627228 75.21662936223083
47.69477934155642 67.79524100107241
98.41536412767041 139.6284619481548
87.3781013905994 123.1356880028946
92.0955736723286 135.8143381685703
42.98214503541567 58.71749311859029
7.582376511696551 21.11804250764504
2.952723192662904 14.0503471029237
31.54274745454218 49.12113742092702
80.22889958789334 113.8648103828375
99.04094840861417 140.9115447049647
92.87111396101916 134.555916181873
83.48996306403978 119.5277160040919
1.781841391680231 13.2872646230207
43.89512610608811 59.80113490703104
11.03648643349118 28.15678699406205
88.85734546815978 125.0938751509683
43.15419141687561 54.93946715153743
57.05611523152903 80.39379982336624
58.91676293509337 84.95968500220484
70.55964310103292 99.33347319511547
92.73382279111134 137.1036478966331
44.18559989408738 62.28823434960475
68.0276185646083 93.50510121941059
4.849356131440602 20.8266739326446
21.4317014983068 40.56988431264564
12.85913727077553 29.83346369086322
11.26883083786641 24.29861364774832
74.21972709601496 101.4616876940593
41.68359275600422 55.14137920937864
44.44692868719262 64.88912431857365
53.14672152679278 74.2789227510917
2.571073716611844 16.86960006023887
9.884588306336322 24.04518347206142
92.25690204618148 130.7778768195212
19.9637389356764 40.11960532864624
15.38224646215084 34.20849054611756
84.86132733492094 121.8127857044346
23.67617259521754 51.67299354955638
23.22261131126606 45.65200362274402
6.986800378980578 114.152862079662
28.57278817760024 19.11406570045021
19.72063235551448 60.67228413134254
7.635305497904001 98.48624052753681
7.525491635441624 112.6893530837895
13.55530344585196 71.95689444706555
6.616188090226107 115.8803736998235
5.116644750133553 115.8544533681722
11.51165081348881 124.881156429211
8.138881113756325 99.90834553492877
28.46433315508405 28.06429059300924
30.40986553651189 20.83560768316671
27.67598450342435 25.32000241687733
12.47145787520458 130.6236128947
24.28315182467898 32.23176279895875
23.24455706135451 33.2843123438584
10.67167184688145 128.3365373859605
10.9662998939179 123.5097803058977
12.86402088131099 73.18036513267477
21.58883314341005 36.75224274739134
8.86900329544302 83.68424123095835
8.08665542586332 106.8739816057406
17.27923360789511 59.71120549017886
10.58695539528936 125.8866985956626
8.693707030863616 63.7813887968173
8.654432051678945 85.19423246663096
30.74392597393377 9.315786529786241
31.24110986181471 1.868854395645993
30.21573010092767 2.921206447582418
31.00907380194192 5.568843233842284
10.81381888026536 134.4098156606566
8.89345692928493 105.5086651207137
8.892860280658708 91.9506256430151
8.635036358496194 78.11238559612531
9.637849375921464 79.15711869899866
21.68786200400375 53.22771431594114
31.79445013858727 8.315081650749146
10.41886257327907 122.1552220666811
20.71270692158688 48.63996458727608
31.39553898151242 6.93887797417404
8.853728815055257 121.9385477276089
16.22476805201422 62.30373511221622
25.5597597464799 42.63076244333531
31.02300324369645 18.40333577769754
29.77140665539454 23.2514236477789
13.42748122556971 131.8220677785258
27.02300209718235 27.72672850596246
31.20356632950935 10.70488553785325
22.20905542244954 34.33815381148808
27.31675268908819 14.91577460009572
14.95757386500937 67.01258851904778
11.33965316230898 133.1487877517647
18.25067194906003 60.8203365081129
8.460805728063033 97.23491336130505
22.00962711268027 38.12523606527976
31.6813424010249 3.193102641957724
28.07145272402781 26.69176596556891
9.955584332883261 4.926872648111963
9.173935848623744 6.129532890049428
5.189080994537886 16.85105757433775
10.36672203400433 135.6962348482329
0.9330160250654986 19.2219292719099
139.9613135613957 28.06025244007695
6.594956988176631 16.172991578059
138.8908562468405 29.18680840734468
9.304470656899545 1.100311672470478
139.6050280034373 26.7256537226029
6.78125387339584 14.77580092821444
10.19110628184517 8.825395234901679
139.3774680838287 30.47902317210645
1.115867651965288 20.72728348079916
1.385956151515348 22.22089959673383
138.8949648580652 31.76685560738693
140.3521842671894 29.31653988511192
3.763134212424375 17.57124311158709
6.94993160147415 13.39585575932352
8.32020615571825 11.15758380414664
0.340617016194959 23.2816525940387
100.6250173775121 69.84177215495548
128.7874766202051 81.99096174906755
127.4064146624777 81.49999053345644
120.760826438021 76.87263853560012
138.7714845196028 47.7707187161181
125.6102488991433 79.38516454429273
94.7361827031974 67.97655857111985
68.41651356412629 58.68026525495782
55.7927934920628 57.2299722453137
31.84837175473601 51.41139240786505
30.438367884885 51.75958008753298
110.8463023931079 70.6628490498624
97.52603136821202 69.08454636989919
45.21186871004682 53.42461159992502
51.35205500361366 57.93098994711868
96.10066743558691 68.53007098621254
132.394831273162 82.18842624718469
124.6848830339868 75.23862359857573
72.77762076334818 59.65431808544382
82.93927219156586 63.97161664033337
123.2505631804679 77.26156661551356
62.32753462808466 61.34949984331642
133.8399206869118 82.69845943096053
40.77031985934647 53.98266767157936
26.60557550683648 51.16594045186602
135.3797588485396 84.89012618616589
137.5198848941463 83.74049518165232
139.5622781968543 86.13172702803077
54.40210464913356 57.18999628947266
104.4201898421714 68.84981419382778
118.4315432727728 75.02924731939636
99.23117323788945 69.26123428713383
114.7083708111207 74.01404886040334
1.762931883445509 49.12241027401462
46.17583447930021 54.416542042173
32.45998038318302 52.47218044937419
74.22023655514329 60.00153748845965
123.3777253527736 75.7779448653859
50.46981488567615 56.98551351543991
137.4103290994146 47.27552690163997
0.7238370448007053 50.12330454483706
75.65971516414574 60.3537872985621
66.95788133292339 58.37549604383065
50.52015317077022 53.15622442211784
88.1155783738011 66.02794536052713
81.40438862582822 61.79104193703437
119.4535620556235 77.42437066673554
30.96156273561864 50.38574858813813
79.94297342623535 61.37146459632983
10.3865791496374 51.1232370200366
66.57949086768407 56.98087608277715
92.34601930027499 68.28661282624553
101.8722108213657 69.02620789304085
120.8920043792428 75.3860704979103
122.0713558814141 76.32436649491954
42.22005343436729 53.79926746188918
48.6021627035581 55.03139268364547
47.66211781476965 54.04077771340739
56.48283686812675 58.53226990886309
11.88190562770524 51.44951157358852
138.8428460326484 83.36200222841823
13.43895363158326 51.69135460476029
105.6242941516059 68.03899700362159
100.5456806532256 68.39885379174842
117.2449716533391 72.69284212248951
3.961977110246908 52.25896695168328
112.1398124736262 71.27232823857483
3.588707101641636 50.88235587410686
125.7364047006374 77.73902452360382
4.903613864606941 3.168312944501082
19.41995388944138 0.276759261454774
7.086430154893698 2.174222329285737
10.72770810204429 3.653295199999626
25.84328792895091 139.5799063082938
29.66955721486215 140.5180860049584
9.286113671900464 3.583486856422303
28.15277884272149 140.613550091151
24.36528151566613 139.6941389019769
15.84923214742665 1.732999416434921
22.88631338746948 139.8299481682397
5.537648319511363 4.545577123190206
20.82109817163119 0.2891267553230566
113.3006934236078 47.27366618799545
124.2543379426942 34.88827386539975
114.0939996115847 48.57256903735268
88.09141237601104 89.46109649087121
134.8067720927577 17.46428024332765
106.6026559972981 64.28807422212658
122.7737842339735 34.66839053557357
138.1343655768412 10.99581889722418
94.01792804250768 80.69486345983731
93.1734167525109 84.28200474775517
106.4856551191851 62.80737915192653
68.01125058351933 127.798587605891
118.6618634467773 38.68080429163484
70.13400975047149 120.5061753422926
68.57897131643527 131.6607826577711
96.54943140553262 74.81483441456776
83.1499223089405 100.3469416149341
74.07718718174414 113.7281785061849
69.2530963785661 132.9501146472649
94.80701979187162 79.53259376196627
116.105211268991 42.17090345972451
114.7112551063336 44.72895510525084
117.7702579463697 39.79199962082381
127.9634109408473 27.58114263415037
111.5005812929039 61.11126568285749
78.00873263436188 110.7935014216511
89.15604612739882 87.37120319334149
135.4365593849284 15.15531755820283
93.81267392137458 85.71189510646558
133.7926348460672 18.53391660635075
121.0801629665249 34.92464058963688
110.7226797571421 54.87979483358023
70.56397242710946 119.1274363226029
94.96458018613754 77.06931848280422
95.62778975794133 78.3738622049064
130.8963916595592 23.04401212410848
86.22067304980378 97.8071955848086
85.87796044878303 93.88126524601199
104.304256384269 67.37754035531496
63.28363002529205 1.435412859556327
112.8949042776203 53.69967170546589
99.45512515488643 70.75233040550637
73.92831239586823 115.2740549651496
77.95376780999824 112.2776360743596
63.4452121259925 0.06901935466201969
63.02954416072309 5.196549341338668
70.45084920901883 117.5074130670581
70.02586924890413 134.1964407755954
117.5656118559159 42.22861894414715
136.3024225941853 12.70393991095306
81.79966162761878 105.6282027760226
105.3985927823647 65.08914806162161
119.3529024190623 40.01493478590358
70.65272458305645 121.7530527808173
111.4170331884629 53.64324316038083
126.9193612517585 28.700655551605
81.76228628685307 107.1155541684795
139.8596939306601 9.213760855195581
95.75248722454594 75.92150025154727
97.3605508488872 73.74921394461055
103.094900556257 68.19890663238608
131.7830797245587 21.97915926281853
89.15387106234306 91.77488430271147
111.3923790042545 58.42647265156744
68.10119043556142 135.5746835364846
70.51052834408422 124.159760245139
89.26668604375686 88.81816942429604
124.7947260631615 30.88129186735187
113.9977702657364 46.00289755854559
140.6219964368261 7.808111472093612
118.8611288824669 36.16577548711386
105.5099480416464 66.56678949144066
102.0162133900653 70.47831060581382
63.58974217891873 139.7463757408747
105.1562538321937 62.14894888471499
112.216071809248 54.96899368322617
127.6252993584942 26.07941621484641
138.5644156244466 9.545239838084909
124.1170865146471 51.41575613675698
108.828657469951 47.22320950223414
66.8220313982995 41.69262289864425
139.1676415799706 43.9633226350868
134.2409650974083 54.26406858833327
75.00466907855409 45.79548695903897
64.56726313110536 43.59582273221584
40.74880671653546 42.34062044990716
35.45831535274769 42.19922330698235
136.5272594718735 55.37510961122912
125.2691259209123 52.33285284485038
105.1233801990505 48.50409665047627
36.40934646465252 43.25295049282705
53.6597726846767 45.0283386735226
103.5976255169737 48.52902455100068
118.406456071916 48.57673254234292
126.4489129246918 53.24525059610507
86.09648719048637 42.66883497000496
78.51861972033134 43.92252694989749
82.52582096303699 44.22602597858857
44.30158644259324 44.04948517587008
135.3634633616979 56.56736885962581
129.032312911616 53.62594550942888
67.27194899019706 42.94056925470874
42.22919741643628 42.06504800739241
26.17027349108428 44.97199801241133
131.6346732387834 53.98343689285052
58.0249405676495 43.55476284455723
95.33116172834549 44.64387808701262
110.3251172061827 47.23114887039119
98.94781093458256 43.83257337137839
122.6860726450329 51.90726825232233
59.01428578160561 44.51780427228007
32.52104916735164 42.7063192007949
69.81893456790547 42.00434842398681
119.2052623571051 47.22456353129205
70.25353054184266 43.38155580672633
0.9106808176253169 44.51533677020034
68.30172373892367 41.72452436841196
47.8177944510628 42.02865971028618
121.0028369291219 48.55272501035948
90.14299321585625 43.05126833470273
120.5732664322737 49.88749859943895
18.05857924615659 44.58972047945476
88.73079469316033 42.34997939258399
5.352501567635891 44.77102276116499
31.09250926369468 42.97373214597784
76.37981536888373 46.12828970899524
77.38484497246621 44.98480346762347
91.54053254245646 43.81205594897826
33.99051730286654 42.48264990172574
52.65359508352719 43.98886694291016
45.82015581772112 43.73640563361296
39.74129712236681 41.27883348568945
7.596230279155709 43.63017944927603
116.2578007115234 47.29423368861767
6.178147990281503 43.56680766604461
133.0276603777974 53.43093400086987
84.91040743210235 43.6366862035643
94.19693822697428 45.44788716526882
87.30478067815022 41.74278548744747
18.44371705475164 43.41228210270359
111.8150546783886 47.25004353698518
11.30487344787205 42.49713324053599
128.0044289560677 62.28401009504623
128.4868123605952 80.52029202040286
126.4758748405802 128.81590459745
123.0225550342045 9.554161844994956
127.3989407388501 87.10099301864363
121.856487379004 36.03804608217509
128.5922738369795 95.66635331603088
128.303623080401 77.96331749420276
126.1875488558562 130.3162205790092
126.9609505920083 59.9070288458455
126.4025162780715 140.1255319468086
122.613495203912 42.38135969148482
130.3276592516036 108.4696983751896
123.8554684504527 52.8357723156782
129.5224197857397 96.8151939344387
128.2832381381475 114.0171753415679
122.2969596859816 45.13214510814627
126.3134975423543 67.25425378797219
125.49540007424 50.88698545667877
124.1587744820458 28.0022676248868
128.4713743044367 86.10368320125178
127.3414884698376 72.64615883621322
123.0111130238289 12.28537517853923
129.0138715381392 111.1442444797236
123.0435318949641 5.284673340081394
130.1429779108826 102.0002400005877
123.6967102875165 40.04708172089445
126.5300551775323 64.30024968590283
130.7835146067927 105.9518558930562
127.424596289653 92.06478614898415
127.7755546770211 83.01498237576965
127.9435811610512 88.81471069917239
129.5895004588443 109.7151430901588
123.2635047082179 48.98861267461765
126.9572570330575 137.5077650670609
128.6348653504944 122.3530476173596
127.2714557379115 122.9093565269566
125.3328122809643 18.03567535881638
126.870808839832 78.57290809505471
122.2786665434267 43.74318099974991
124.3658764750843 49.95025381568343
123.2895565422047 36.07498681738357
129.7927183979385 114.8471305054669
126.7635110954965 132.9128050013855
130.5666168765848 100.64472554429
126.7208173601281 114.1982629020748
130.9361462159702 103.22502149349
125.0737984368037 22.43624857007008
126.1669742545223 70.22657759569249
129.5093824104827 92.75372651777107
127.0358483398663 124.3531440330655
124.4828381140926 29.43384237291522
125.2030482072216 64.85446379316075
123.9711403090377 4.112076321061049
126.7353858027041 37.86655056254747
128.6314442414643 115.3849785518838
130.680434599739 117.2951392959549
131.68198471167 101.879596185247
123.8154978006162 26.58241008936574
128.1192911939845 79.25189287348282
124.9970168637045 139.9852895351214
124.1253036118817 62.45535750587732
81.61937830020825 34.00857034838962
74.39478225705425 26.67502477880302
60.39826891474965 15.86976114766278
121.9702823513359 57.64614285847139
103.1802279572847 43.57530861760888
56.76686159784452 14.04624551408279
99.29802520930976 41.12475168564869
89.47813578055936 36.00834619633726
123.9949059822868 63.93207126627289
135.0124466266897 69.35736954335621
75.40128702302695 30.23638972492068
53.53152217431595 11.45250357979475
85.35446343110063 35.3178215442837
89.46378300457059 34.58910957445974
137.4638941571945 69.90249156474182
131.4608655371242 66.483533236131
138.8913193697414 74.89803618682157
127.7336191670695 65.21653347161204
55.00705909974843 11.53385126479114
130.2623386581632 65.57351224544227
55.26636064319684 14.12515259249573
93.7984853327967 39.56815107919284
109.6499574899823 48.49731688713686
97.89418452757603 40.35442665902739
119.3787691724262 57.2307754748084
76.87383819487246 32.20754604721268
43.58868056465914 7.150981559798558
66.36702277256794 18.66476155784311
41.2630882310844 5.635846455264064
120.6171748129343 58.16859445741966
89.54938154345474 37.41580130425969
57.74336966240128 15.11664763097148
115.8822132260364 53.84201656327836
95.10231080478934 38.88038396086305
117.2782291838204 53.80312839955075
93.69748549371675 38.16094478658607
38.13061614102313 3.35261070294613
45.2762882808105 9.94623034505463
48.2283961689032 10.01008939158264
67.31569032061495 19.84419186872035
136.3474261524742 68.9020825904562
82.99775409569496 33.44320327496033
63.43759391178666 15.29796635430254
64.93556402153138 18.89937159536708
126.6626915578747 62.83072215012056
71.71551166688596 27.28284558935252
91.09653213805407 39.53524738456984
73.07254699874143 27.07645516567654
49.88387428323919 12.5380338720157
111.1390738541348 48.5186602174221
54.4004215652839 12.79639465867504
42.71907566876023 5.677807974300911
133.8547868066275 68.33126933748956
1.67141207037957 135.2533226440129
138.7645963263779 135.6866364999787
129.3624827532627 136.3505365565523
0.1705981582234146 134.9977125743039
124.1802986235392 79.49101400555122
110.6807183921735 89.83065931552071
4.228227919369485 114.5926386159255
54.17850601485746 104.3548968520668
27.35594873820808 111.6827923939935
14.818399428107 112.7091846309747
5.694529128580425 114.5295366073643
0.4224792744252677 113.4104356819483
99.01697817073986 89.19706705983641
95.53523820930266 90.96571507702939
47.34477565082084 106.6428834455165
66.75014243720634 98.70330072277571
39.68888401327202 109.8578843031909
94.12993247766347 90.28771498032972
129.7951344604885 80.87843853123468
139.5640062550328 78.89900196255316
125.0700128914961 82.14282672726148
58.3964892699492 104.2752996353168
82.3032151882897 93.44896201510979
85.43563517345335 88.30616551027623
96.64525333920157 89.93707099622259
134.5125342493434 79.16734231144987
140.8963570273856 78.46059273842766
11.29479411685787 113.6167818965718
118.8472891603263 86.88921255123699
21.0340801220241 111.5743624504821
124.0694748977303 83.19778765612827
138.2426069311401 79.3303927829655
65.77303012389066 95.28366187405565
50.70257493622811 105.5481779762895
85.2254720328897 91.36625082518606
104.8453616983771 90.06564536042255
119.6872846813589 85.8050333539731
101.906969458817 89.99597531290482
108.5872828743642 91.22923727134445
58.26207677103056 101.779670122603
33.40609704614527 115.2545771495674
76.35536703800348 93.6808471834577
27.2250713638823 113.0527188785743
37.43390682588559 111.8789206164708
123.0946828908456 84.28746001261462
33.62625017855071 113.8714783799344
80.0795562094543 91.5886955297413
135.6469428150666 80.21619052139206
64.73799526717211 96.3647616953464
31.06238916433622 113.2670461862641
70.4497874008578 93.22185474655657
117.458637583186 86.70957617788501
75.2569020225767 96.05937670317671
68.1680264071759 94.98106591527045
0.9845205351866443 112.1030015849408
38.3937076700223 109.8193070667294
112.7184169402465 88.37561211885884
111.31936223751 88.48818816891458
116.0996198170592 86.82844471326396
90.48013682137122 89.61938627419953
123.6987812726242 81.72701525754522
48.67102550671625 106.7330997578746
23.54693717764249 113.2876841051421
60.90379627071473 101.4681115252134
89.28311241666762 90.30210127524906
29.69903221373561 113.6444492277885
136.9325713663809 79.75929450642477
41.5725331592507 108.3624353976929
115.4675763946576 88.19107409004545
103.3720402622176 90.05221325088625
19.74281475234174 112.2635853291553
121.0555775810382 86.33798347511366
114.7257186150279 86.91103467363065
2.435205823588068 112.1119236640119
125.9915503627554 81.00329069320236
137.0348195386186 124.5140422443856
102.3659100851063 135.9575254312988
85.1145838048444 0.900754979400459
87.29696205543354 140.6289823301425
83.65129431376205 0.9034196157845057
138.7294086793556 120.1570541410572
120.0027063335226 129.0150757194172
139.3582353015276 121.4067803205795
108.9581536348816 131.7205399083759
118.6492462619002 128.7178377660435
100.9228267598016 136.110328270807
99.24404496420667 138.3747109369038
81.53541291747102 2.389120885227564
86.55419653572871 0.881444271949499
138.0365557063869 125.6790810537757
113.503173736072 128.89669993462
89.57782131967217 139.5021620156318
92.55495238246897 139.6144182627237
114.8759927449868 129.2213771470318
112.8039636141271 131.3972540683575
140.8795414752842 121.2950101729548
135.9980339667753 123.4608492274295
127.944702362846 126.8098880382561
132.8900018388484 125.9614354693147
106.9274905671799 133.7871981973899
103.0547354328459 132.9708427453646
130.1787287591756 139.2019854889888
139.4779369851643 1.959649155949063
126.8288628991393 0.4609888794262189
132.401443781028 1.178473848828567
138.5491499180197 140.7453950933402
124.4308476109246 12.25220007211061
131.2605993442216 17.70744293262191
127.299494910888 14.96392377162276
138.5840592146458 22.56556604684567
119.6660876461792 3.539018390192799
130.0221491050791 17.31679185042239
118.7895854154781 0.7082099357197518
129.2580413943223 16.24485943546504
138.2362578434496 21.19230359202155
118.2783896180418 3.298263978693607
118.3114871207755 140.3701584027066
13.61097202506718 11.2639767857388
6.328142702654795 3.347099400431802
122.9998297806859 80.29253104480347
105.2839115025832 63.61103334449439
74.62681328346858 48.33181149726385
63.7366490611313 40.89063713142623
50.11496426753057 33.95447788202005
40.95605612664986 24.78322584343018
113.3473159671036 67.59078420034189
98.7039251446101 61.69517169920708
14.94960031064775 10.7078927495169
53.73264143968412 36.77375150583198
94.97302088113543 62.79572254180602
35.78573246090717 20.86709366369045
135.7187801992528 93.32830424783619
44.20952760061795 27.04123555939671
131.3705162559876 90.92191087293004
75.62822158270473 51.12801276096491
80.2120458426554 52.41752918144659
120.3567115951451 79.79333694077724
132.1334973531478 92.14671369045294
66.68589539272376 45.28529490835022
47.93126356254012 27.46263988040375
130.3786214963206 89.777014468365
24.03608430432727 16.78482184154617
124.4506047841056 84.67630480630574
1.347660784658801 140.2202275676185
136.8635914578878 92.35341733178828
129.4625101476331 88.56092126763096
58.73852482056864 39.17447259930996
103.9548403580776 62.91407993438914
117.2537812321986 71.2253978093424
101.0836181851327 60.08086677110903
115.9821015524956 71.8840044459611
62.46436083442047 38.67954629713982
22.04746435580971 14.58772224334867
11.43406471359493 9.416148136477064
30.00352837890301 19.45032537063613
69.20854205598442 48.36303933809222
11.37228110620455 7.807407938718252
8.5160326870009 4.771844757277572
121.77497166091 79.32403035819357
68.2166340849715 45.59244606738056
19.79934059285725 12.81701713511062
67.73384711887769 44.24595817329049
110.4539925779576 64.8480488607449
34.33320230904282 20.50481445606221
94.70791334206731 61.39275634080844
84.08007565680616 54.95105752198599
118.5133234251015 72.08114093528232
82.85968523007132 54.11066220122109
18.90737506379256 10.52828542246307
77.62361961018958 52.80964615158704
28.17319021428261 17.72144989947033
88.12361211574104 55.12635287463064
40.55821428277643 23.38600852590915
120.6071452757174 78.36194596586503
122.3657342190133 81.57085840472597
20.93187749899109 13.68970936196335
57.40911066779461 39.69544359993765
32.88432739746045 20.14747067770493
20.63724518421067 15.10679950412074
3.518141580003106 0.5077557918750493
96.12847351675028 61.93525419003158
100.08083915864 62.33823935036977
110.5766416382661 66.31653320798044
42.40454788605569 25.18852055513858
111.9319269145639 66.97873495135846
31.44078121670254 19.79547945347732
125.7982165081456 85.11143157373237
140.7451603156243 37.8571806961363
15.17316975944058 9.281396353983636
11.34137208547867 19.19830330776422
7.776331360288936 26.25491716629831
11.28064201303507 20.56205177070771
2.183132384098149 30.53414278997008
19.6677436526863 137.5082257903658
8.045897134848081 22.4466239194758
15.43991685513564 7.897069602570585
14.41999897846554 6.751337654719682
0.8122752803661393 35.06300402003591
11.6969454285717 16.30686538995671
6.067980471744792 29.8912350735362
2.706810818936202 33.17527154249832
1.711230169079579 36.15899878921055
7.398197845870212 24.89392670799329
16.03382949538017 2.966165629395671
10.46830704985546 21.57150202115656
12.04563100881264 13.36191360441089
9.105950810605421 21.40375352117498
3.738944216021623 30.77999158757642
18.51536640097921 140.1305908134453
138.2686241826009 59.5372293840759
2.269002260099929 19.76175277508738
0.4239603678595548 28.46531591022138
3.959260802695484 16.16876301020918
0.8658692620563843 29.80552213985753
140.305434206403 67.25065196669564
4.925052102444345 136.8218369336237
140.7360656859647 51.15784440676431
140.9749740061528 45.66344101224267
2.101236351736471 25.09153398093603
5.557168012599473 14.08609047449387
4.770251465095743 10.44060337476221
5.958291237846292 8.213437476774269
140.5524832149499 44.24641463901659
139.8537593303824 46.73803534756414
139.99977923712 53.62110169285612
140.8945707101284 33.99929609834937
3.789837056852678 21.72259969968282
5.261749695205155 22.01131288991322
0.2872541652230636 32.60779270110211
139.8976186633009 36.71616218614091
1.473198588626529 27.52501738688831
5.032838120147007 18.21697992351652
5.714337714294947 12.68691293791257
6.953819486434089 7.089980552944038
1.721374630806548 23.67663543170233
140.0502955832655 70.3760394316142
136.9544775129692 62.94822419830714
138.3190295369832 62.37855792201188
132.9109177270603 42.59003876446167
105.2207628641986 11.64367489355567
105.1243173384195 10.18693011131139
133.2058269707005 50.58009445563443
103.9032096962798 11.12081599427101
111.0615468111022 19.83319799458268
118.2060060122003 30.30066034143196
93.76297420539136 3.729962501084293
135.6839961191292 50.82939128289729
119.5982777095396 34.78942845547288
130.4578132781386 41.86213414531494
99.6587648682991 9.810026108391954
95.2189067728609 6.458381117981787
128.9807198719642 39.23738080178224
96.54870265184697 6.077146564474535
120.3070524327546 33.5782242770006
115.637940127177 24.08542024837745
134.049306297386 44.65270868915739
109.3709567828072 17.52295525034096
125.7236898393474 35.12498250140148
109.2224972696322 15.08729892842502
114.0099631732693 19.67356784926242
118.5413378042746 31.77790544382209
93.08663305852471 2.397323316076104
118.8813942693619 33.33566305265516
113.1550181599821 18.4793794084461
117.5798496902422 27.413730018444
137.2973209798968 13.84593436489382
131.0056576974728 0.9647644111150173
136.9183601747029 7.26460774558613
137.2515503045697 9.872318809683284
97.56855120020958 82.3473134356005
80.96879822450259 76.17585917794617
62.91728607204173 66.72426194899791
53.83358794692117 64.79761973772675
28.71307752046001 59.52804136085417
30.47427354417518 61.74291055469556
99.57121413995853 83.92818739156411
96.14192836866258 82.17232311554822
138.7493315520443 97.36869991638758
52.50938151028274 64.78460357470905
48.21810014438032 64.99329245166832
94.7043032594664 81.99371973732249
136.1485645895101 96.26479837591262
0.2738950209997645 98.54230368361162
64.7970253169505 68.32149605472001
83.51291182395742 76.44669148652206
103.4248509050068 87.41654403374982
86.20264885862942 73.87080680769563
130.0364844369444 95.41424601991311
35.20224259377503 63.58276169992251
78.82286152647013 73.06371351515105
26.61329092976155 61.05201340788095
87.72861018889904 82.262039701445
137.462188756015 96.78566263277396
119.5491024166256 91.54290314692415
58.68916067740143 66.3334476877785
39.22081458936476 66.76892486708194
104.1025589291992 88.77185111467681
120.1767813082435 92.9257242029274
98.18620898604901 83.71810664806645
109.9051466744074 88.60310359760385
9.634977150450611 62.67643634374458
38.22674827280179 63.21370394659522
34.33626182266843 62.46033002038009
70.76626899109137 71.10710953344116
123.9779927083765 93.98632131288026
39.09937423230454 64.35266261193131
2.54303170661568 61.22710476507458
73.02937124169439 70.36632436482193
57.25219317471992 66.22740583426526
76.59818848144299 71.40047607637855
78.95265828532227 71.56999785877889
116.3766607935778 89.4405326453643
49.12326211301084 65.97515463601792
74.28061647490318 70.62457880923986
14.75828797089408 62.29728207878507
114.9377408769054 89.53190808193362
112.104144365233 89.72669974696132
118.8496858926105 93.02276734842891
104.1599480471503 86.16098844032555
131.4058835899669 95.05271191292165
42.90035614365714 67.51021579859832
43.92155422510631 66.4333607361425
51.04835275382435 64.78454443592194
69.72454794084089 72.18367114045493
7.24159234139657 63.50749745954609
19.1144710024311 61.95451715011054
117.8722844928437 89.34668463878234
102.8135835911776 85.94574388105748
125.2199956206738 93.37547458317637
1.663126750322575 58.29268481575385
113.5195508537083 89.62607459393534
0.255831634935539 57.90753678718072
122.4725475245975 92.18739381058299
47.2708079244865 93.72773156351006
57.8769141907638 92.4993289234113
33.34063022813235 99.01064783278808
17.21152592019603 99.16035086805088
5.355972724401868 99.56383658503454
101.7017185167764 82.91085512186881
96.77284076964577 83.5364951659856
63.76217884534896 90.55976460471879
40.07620935307742 97.16872338063285
95.36412877287189 83.34968042972704
129.5084124442056 79.19929473281631
139.7948304142006 77.41315101909262
124.6334354333581 80.69559673916291
62.66824059155429 89.58361897089085
82.15425968208254 88.28904782709439
117.3674914437435 81.99718603293984
91.57881343218352 84.32307593507092
134.6388644980288 77.74990353144021
140.0222222725205 75.94643244262664
14.48515754409551 100.1742211064257
110.6742065802663 80.65681490612282
18.38657154408764 100.0035263298189
116.7417068031509 78.57120673081663
138.4597574515911 77.84059158793931
51.81048391618489 97.36768193564838
79.15566330301833 88.15899648248705
104.2989217092439 83.47357772464474
119.6328033182565 82.64601306072402
98.98233452323501 82.52014232303571
111.1043064474236 79.31249525746929
53.19239221435459 95.31397399247265
30.44726829800039 98.43819275695671
75.58955569583702 86.7225797994593
2.176376181946686 101.9646690949135
21.1194982670448 98.7645676754386
121.4366765193029 80.70840069385289
25.07459252584755 98.56176523170282
77.69958663109875 88.38827319631592
129.6048619687229 77.53994910498361
60.03989605834194 90.6168569871148
49.52461961070752 95.58895525813651
72.31963360135029 88.42635381080841
117.5267587590085 80.72415640336986
69.85836594776816 88.79319150061346
70.93540612943896 87.87162358644012
34.3032079957386 97.94008461180587
105.1225969661119 82.28126293635587
107.8448402613267 80.99644495124915
113.9073095066659 79.20279076909851
116.3766317839229 80.00610449708118
124.4538870328417 78.18006574327853
48.52988648058452 93.14548529585848
26.5185853699639 98.94232398839283
53.29612692748245 93.82373099199238
82.79742380434787 87.0778655923946
22.34135677879902 98.08437024561303
137.1357454867241 78.27504567576615
35.64827788152808 98.30029916680931
113.0428145899405 81.80160585185111
100.3653387975573 82.70006869106838
11.90692229533763 99.87022924426765
120.134615669686 81.27780653224953
113.5169515012882 80.49551499420538
3.967164612239215 99.4029887242579
126.9820852919568 80.05774341412115
113.9558801550722 135.6404089282833
137.485021599733 120.1666277284263
121.1486894466632 133.1818744872259
139.2332777693514 118.7517950510719
0.9487297796174738 118.6162170972959
124.021529668971 133.5430299396418
112.0013958102851 137.8367052185936
137.8916454569363 118.810439937609
136.5312853250104 119.1275769234073
112.9559710511307 136.730947081933
119.2667899793002 135.396827400747
135.6626198671606 124.8670191247016
140.6040286388759 118.6790662658938
131.1378027259047 129.5934807862721
133.9274285727041 126.7753254218845
1.506135178451516 117.2660231339337
59.26951195214252 86.37497267842379
28.79000202069802 101.8241317525296
14.6812732637574 111.3447988121591
6.148349660045391 112.9870768986834
1.25433924477719 114.6935703654729
135.8704528231464 53.81417090096558
119.1870608526873 60.1836813501107
97.09102653559928 67.62536107034157
25.79984273356541 104.0226470934862
61.69115073478277 85.78047544939724
41.86180935123638 100.5994855319131
95.7656545423813 67.06739062970746
124.263088262135 60.98163806943883
128.4927355891663 57.92418750084259
111.555689502525 62.57017242078251
65.51631047165166 85.73864546470745
83.94669430990615 70.60923711876774
82.65351699404404 71.19840698892247
135.2626623685844 55.12463006221271
129.8719828904275 57.38824802239692
117.9420378457904 59.25541158715431
10.32822187488946 112.3232847064665
79.96143146521464 73.89769723031604
20.85356764182142 108.8464398954802
76.86004661444788 82.96895087924452
131.4514596504529 55.41167972405421
24.57007388261552 106.7934214853562
49.93118812835784 91.07185661446326
71.15452753729107 83.84027987141999
102.9098227597483 65.19906420493999
115.3087216735201 61.81615131293277
101.6133061070657 64.49328322898678
117.8721941479448 60.72111759141831
50.09084252131407 89.57209475319313
31.43004548172721 100.8841376178192
74.24914927722587 82.21323077279273
19.60317436496746 109.5111409802942
27.34925954953576 101.6092285064936
121.60228157025 62.06895646443382
26.34127530383011 102.7661393432553
77.34570626848557 84.34781199655451
99.32986200130027 66.0531784722711
138.5437839426179 53.24035054433341
58.15100732670798 87.31333519698521
56.79226296872714 86.87183862627492
75.52881433423093 82.65636717175495
118.0574772690042 57.79944976430997
66.55272816450133 84.77386264237226
73.35394659276655 83.29170722200182
1.863878146200236 113.398383997974
36.95006856690122 102.5851151383757
86.54700896621478 69.40181273497137
91.45402829862655 69.11899569726745
98.18789528020511 66.77233419807044
112.792634451709 61.76453272200107
47.3833784461819 92.21380646105291
24.35615731928787 108.2232608129572
53.7026701873147 89.39383251627157
77.73509019978526 81.79679753138494
25.38805169109447 105.4081283126072
125.4629672605373 61.90929260178076
37.83895675215908 101.5378793501273
132.8498502541322 54.86175949301204
104.0893972888493 64.39855314945137
100.4653727380287 65.28109619415797
18.35095484625283 110.2335315201128
109.0446389044484 62.71061339793018
114.0428257311764 60.98172613733411
3.331636795249296 113.3501732488901
48.88851639024482 124.3028128851264
85.03816633945674 8.302622756826347
48.06175938493958 119.3008200388486
52.79538850727506 106.9252726722457
61.16744975007894 82.98430020169772
43.12908703639619 135.4749999378153
79.77503386610482 36.45765862424296
84.63699495837866 29.83189042595805
77.36962784387636 38.50433070753171
85.80429964407558 7.189377932286188
53.51584224919882 110.7658540775324
63.36614508801696 64.15653263882899
75.54114444784885 47.26386119565604
49.95208280442711 121.4661004861795
62.4270062510648 69.2985011973785
62.8962947858744 75.6421878619329
54.11135080859086 101.7910719163592
49.14374837074045 117.3103785785799
61.40193237173138 73.20508796886824
85.80798379160414 2.19265604658837
43.58280418443896 134.0705728885505
54.46901759665669 97.76737139134309
85.54000675168025 19.03411089929276
74.60497160592971 52.18864260793087
41.51089992916509 0.1731978405559177
50.37111664214781 117.3667966488059
46.95437166847984 116.9994322447951
76.78139693036744 42.2305011954321
45.52630383556548 132.4421856471925
73.57899118591304 53.25871144538219
68.01920011588372 57.28602109093676
84.25650933191906 10.76069501108615
59.51623940461974 87.78148274365965
60.0747823076542 84.01797983684084
61.40630021756495 79.31554888759318
40.43761773486215 140.0750518083998
45.1382836220084 130.0254227710047
67.36231121345651 59.75922656222374
75.99909335841312 44.68714024771511
77.08883729022645 43.60216708046379
85.33142165943194 22.0351589219246
52.81109247386844 112.0517315884791
81.80364423553826 32.51450030137475
54.37703125014542 114.530829967019
55.69553348978674 94.17493625103646
61.93357405522666 63.967207579523
86.1814754020847 26.06364402795021
49.43664733478875 122.9112912693422
78.57700573913775 37.4994387644161
88.00115880832175 0.9119912378212844
78.94786354784246 33.63467444100713
85.59165602052907 16.13827620936416
15.77479002736478 136.5446427692715
14.99401288533178 131.5939064130725
22.61479439440973 123.4212057073557
82.0119897928388 6.191000694488567
21.63387639823201 124.4261934089013
28.08468982096915 105.4305771491405
51.75478180439737 65.90880048293702
44.03001272667289 81.06238537055232
69.09965544282181 33.85430198361495
71.81199342738553 31.06819285889462
69.18217100611881 32.42501171642763
22.21305202707628 121.9880571583433
60.82651560098684 55.4201325807494
64.03842515196618 42.29071335741625
21.1110691629774 126.8737165036169
47.58347634772869 69.21365926207888
21.81912107144541 120.5785106439099
46.81536555107285 79.81840421496804
26.67937982961553 105.3844677338347
54.68142973196376 63.59111571234025
50.30605981442527 67.8076111544984
19.61427246561071 131.3486569100008
42.48910284966821 83.11271833791017
67.75296478132833 35.94786809484096
29.45606157527583 99.58890029259236
69.03542878504977 36.79403452447747
16.32764417320718 135.2267638611742
28.31637649289484 114.0797388601133
29.03941874268092 103.1319112017872
62.09997244055485 48.49112317626856
27.74589899800666 102.9148314502406
64.96792091034749 40.01676759889416
55.67337766615737 59.81583455157436
80.93327145143098 8.930875343268839
53.21726849029518 63.4882500176258
29.08171669036886 116.3667466656156
49.06652666742734 67.24556607829585
20.12470454894662 127.8460684291195
32.90677269031033 97.63946705086281
60.57650239386771 53.99007502622366
66.36653512783373 39.31023268815298
67.6678833668994 38.83319615778552
73.89948218185035 20.23231405394731
20.65715917452692 125.4066610236263
74.77025226464026 25.10375347384467
45.42164645103713 80.45179722674612
19.88797905989566 133.6849850827792
50.41970903566005 66.2950753484222
57.32897422819828 57.28468859788624
74.80742927080378 21.35036485253389
28.55633840631951 112.692662781931
15.92950184027451 132.7926922614571
33.55617349209977 95.16756175026858
71.91881223539249 29.6479562856257
23.90547670371068 118.6026553232828
72.82701673932372 28.54981210209819
75.56827504474575 11.34900544221589
28.49365207941567 53.36640936749506
3.258173279007002 91.30722757072039
40.72819325666587 46.03533631077341
53.8923669177659 21.78115247784051
49.7133220832763 23.84233387443784
52.42170630954118 24.13578867009388
57.43898712057724 16.47082819211757
41.20138273697527 41.00844434615014
48.58616134418959 37.51606015629225
42.664995618372 40.75870228432784
11.20706672965298 70.83871899210369
25.98896922004339 62.35387099907624
7.555399734948291 84.2269923817598
52.57193360042327 21.45600607087257
30.20154768975551 59.31142402825163
25.35297059449329 63.6483977280013
33.48781862830611 51.3940213434696
71.58278815637584 7.970498401181629
5.540520800055497 87.59686297326181
6.276884526755339 77.56774626530127
7.626281192702577 77.08187648339492
58.89112711364543 16.16363561682627
30.43522612982182 55.55930375458789
47.09234638152274 39.62379289857745
29.91630050761796 53.13633187902575
22.3323208488377 64.00733190519951
40.23026786820322 47.42447860577968
56.4277863596411 20.87492770850351
55.07790752355469 21.32175064181222
51.79219397464479 22.68224875717008
66.65392885529391 9.507417314458642
36.97234139064553 49.49970456538926
64.85564685852381 11.25069443523069
44.16066114566105 40.45327421150541
41.25189579780473 44.69821388083129
56.62404019103473 19.3661619110615
15.09218386608658 69.51623733320034
23.84448636464743 63.83212496753387
65.27127617998997 9.845643245350281
6.998428918610267 87.43095600342052
59.87997039363756 13.47420712576646
61.41267030702949 13.17531279049922
0.9201848357625594 94.87664095216739
16.47011640776125 131.5317246248466
16.43234392647246 120.0927488420858
15.3692038502869 120.987093183946
15.67512643677775 101.14355412105
35.92787002534981 40.81276596641251
40.15108765823395 21.99160016392131
42.77947596608999 26.59912944110767
16.2900526562346 123.859450603589
36.41400517758081 39.4464027772348
38.62018384653759 36.05601656553787
16.22077185224903 127.6261512717364
14.64253844959455 89.47426829020011
28.3056949192966 71.86323706063266
16.30729408946562 86.17678731404138
23.56770877360144 80.55096341675014
14.02886001474795 105.1728734528573
31.96677596946758 61.53928425485642
15.2497381042932 128.5730007920539
28.57379587987939 65.68050488666208
29.96723920731607 74.27066323627888
40.35727727038687 10.69773344348348
33.00966536637436 45.149293241066
40.17012747802566 8.189568483357213
14.82265368857132 135.3710581315345
14.86132860027035 106.3335536418574
16.21277242132477 96.80747647722977
27.46603481774876 70.70448754165972
17.71888661407798 87.08182003295862
27.55396935557306 52.25895279359612
41.70799775604375 27.5829596285566
17.49322674293818 119.1827084800519
30.03109289072282 49.3197129106029
38.10189927405379 5.939740862657824
17.29756643189548 122.9406538567328
30.77381401916195 75.57695042216673
34.95680260875041 43.54752373261279
40.46122775030182 14.38669321618335
36.74366287633388 3.376397278142253
42.00868077526965 23.77904010793483
16.94336501973542 130.3743723622784
33.4924733455712 43.80843896692922
38.13531989315708 29.19562207835434
34.51075576085559 41.16534016703496
42.78924020016547 17.54889716139095
19.96041328542841 85.00786480083387
14.42124637419241 132.9055344518969
27.62354134927022 73.11980783522831
15.26742687441367 102.5160192445486
41.33878391518487 26.18170967773445
38.65188920338003 8.639592773836293
39.95002566215689 13.03440248848097
11.28335304424446 118.8800793300666
12.43841504504373 123.8597963250099
5.932864347095757 100.9713199912525
22.02257606213957 138.6197942865313
13.87714591065907 124.2985578589056
14.33334136130801 129.4108926301989
10.60269733534265 116.1206202293133
5.319109592188227 106.2798705151933
14.76177272343637 127.1875684385072
5.287388435958078 92.87022713214907
21.72664934753728 136.0811543147932
5.665821910216295 103.6333521015657
1.124882607514111 85.12223484316766
12.34158630242561 119.9207177238099
12.85627667437017 121.394744702961
15.50780432138235 130.2153375862263
17.47383410242901 132.5580488647236
21.14280416629433 137.3994278967672
140.3821429917778 81.46928530341991
30.10158954854653 126.2474326695452
68.71687842290581 129.0487771225775
85.89774536104197 137.8551771974682
86.48601089251937 135.1380440512712
69.97837399201119 131.5982899900168
36.20686589739746 127.7707815469979
84.64327304839907 136.6777931532552
50.33599426377636 124.0424647492999
77.86346424770066 132.4020551048373
21.20188061159292 122.9763508922659
120.24608166993 138.1072142064912
32.36772741268155 127.1441716645206
9.915226668633943 118.3969784159698
24.00963811723578 123.835161759796
52.70795440312936 124.9578504005357
112.502637180574 135.3563613662465
124.1389747181062 137.271300639241
101.2168956356862 134.8793958787669
79.17035597828838 131.8265908293153
96.5274009091453 135.8846927553849
31.77612370949128 128.4668688002865
80.29355391192031 132.7614870710378
125.544038100015 137.3819403843682
89.82384566467051 137.0096342558859
63.47265654737348 127.1197834194626
113.532688845131 134.2526011279098
43.14506402211837 125.4915601154699
90.6745392461482 135.7865125425779
75.48736608158418 132.1500537597253
13.53680719758859 119.0308432280659
56.87284167389016 125.8352661240226
98.0796171376395 135.7973906373139
108.3446562222599 136.5051611471029
121.6998686491962 138.311107158093
55.12817507070829 125.8458847393194
2.938418612377221 117.1811943506255
117.8353107516573 138.9758444408462
47.11625251865841 122.1729423742134
25.38581777151708 124.2173483962224
62.14101010010924 127.7148666725651
17.89257956943684 120.5992630769134
71.45487993274182 133.9940319561317
34.75029908042939 128.0373251428086
51.24821096963074 125.1789584786148
105.4172009350539 136.3386415257845
83.33569141632702 137.0407680061829
31.93915453620023 124.6182175765416
101.5853909642547 137.2819345758752
2.113981132183827 115.9394564307997
75.61246474914347 130.5873391388978
128.5897251824439 46.91147073404645
107.2667583231714 26.58775267968871
102.0886427024271 24.22694210555103
128.405804675302 48.36246123985691
109.9142682802941 34.47027522165272
115.531507291446 38.38682563396529
108.3575365347488 34.05820656898807
92.64475865295007 10.88051895942605
87.23277542542688 7.423725000403908
134.4847912761821 52.93025612891991
123.4946531568756 46.04767049644945
130.5652599147737 51.65657232724219
91.57409915232552 8.746698035804558
101.570818513686 19.74748756651622
95.69302256478063 18.82728882743339
126.2104346682864 45.10634828741458
93.74855768464759 11.63448649600323
116.4478469191851 37.26188641082881
108.1085170256332 32.53444008126753
124.1946781614258 41.61513119434777
126.0589940378909 46.51122591083118
104.4755966953219 23.94312892442647
122.1966828143384 39.93639247744717
103.0410559681454 21.82079210112766
101.7900597761064 21.1992116595558
108.7946830722136 28.62454051339361
98.84055654285358 18.6031320390615
127.241727192942 47.42748705308848
90.15570182881754 8.436931958748257
111.4388095907057 34.90937223479359
103.2033955943601 23.32473732586688
74.39740240642203 123.1603668309318
91.1248103935439 121.8116316467984
76.24727539263544 121.8510239809945
37.79076314193605 122.0480213120381
88.39967628013241 119.2911088892561
140.5716811619904 112.0993082222427
49.07987393530658 120.2971865371291
79.65926717172354 119.5498831411234
16.8518594236991 121.5102561621049
123.869596550952 110.6927634655061
125.321424763455 110.4746715124498
54.78039541311809 119.5844124805925
10.03062136302684 124.5675530208374
23.51122723921477 126.3457602444595
139.7860005795522 110.7952515762606
50.44192611056128 120.0065178834185
128.8129908208649 108.5354649947319
110.8952957229521 113.4937434760719
8.567971084156106 124.3731822931255
117.6402787992769 113.1478065270194
97.25883594715725 118.7570692400101
87.14572260268406 118.6312186414181
79.69672806912266 118.1335610308609
34.6868342875656 124.1187014884657
81.04608709004569 120.0769919301988
84.75119342034927 120.258680188467
55.65532125129894 120.762650650153
112.8552247546838 115.5337554816649
40.7062917736128 120.0101114710576
85.92850515011733 117.9235885654202
69.10009127334673 121.4740691815057
5.68224293848628 124.028799496951
60.09088423558616 121.6798589251541
101.6854499143847 115.2006159593983
137.761714612992 111.7427725284716
96.08413404738042 119.6704705180108
57.19683881260801 124.4118630687551
15.82802841431982 122.4137234009842
45.47232213522773 119.0289155962138
126.7585111907906 110.2361265401143
135.4687918312954 110.0697621594267
23.04490949333825 124.8767502812348
57.82471441502395 121.6873604021003
18.31643158433118 122.0203276128576
67.69119607105634 121.8180109953725
114.7594400316187 113.7827201238232
33.31146738680476 124.3784195204681
46.79689258416727 118.438925323132
128.1783210707625 109.961487433187
106.3395362591744 116.3088202251941
30.60192207544292 124.8417419121704
138.744361525653 113.6047389733721
109.4907380264068 113.9148010807752
2.878917566088234 123.8563599030337
89.68975449580515 119.8865719402746
96.11795854905895 97.64765233078403
88.33850913686636 102.3076543428734
77.5785729571154 115.2146432810492
66.6302073223054 130.3675076936155
92.56461933069197 99.05857936718304
128.2151801344654 49.82110413742473
120.7482988392071 56.70910994084319
126.6539207080623 51.80694346329815
114.0725599268645 63.95936463316472
78.93179413665456 114.5562752268304
98.78892836431217 85.12884067309032
98.02382176997608 90.37447989573633
126.8594427560993 50.35429739115402
120.2865500215063 62.62118066148013
73.58484426779428 121.874873281191
105.9063177926922 78.77880691564951
105.2451997222049 74.99443251888194
130.1532414220151 44.93796177480502
97.55277463224243 97.45218987203322
95.4188492813857 98.99446910088855
103.4490329850386 80.44784091303323
60.099858424308 137.1253755815014
115.2994147107173 63.27496324361627
99.91936951664995 88.02971630720218
116.4750107638431 64.29096327599645
76.21122535713232 115.8309612902787
81.38162021701866 114.6763341921597
59.94209778284257 138.4850636839856
75.95747341896096 117.3157238777265
67.90501996346552 133.0196422398497
120.405926657792 61.12489259142849
82.81577039656284 110.9058079655304
113.1406086638411 66.21413113404087
129.951632453165 46.37444841845788
74.25161914849281 125.6341825295157
132.8941798700586 43.87600284865666
118.9858985617798 63.18012744731818
85.42707224295275 107.9679781002392
101.2056379938411 81.44762922506672
105.6660087314071 80.07204822037593
108.4513562503941 74.11811645395875
99.37050392600987 86.57763721393042
112.9502196038534 64.75866349532971
64.17585950507981 135.3614622714058
72.73749581194915 125.5562864475915
94.67781715710149 97.87375033554905
124.6951590233078 56.61400098728604
125.7117752755808 49.42373077180799
109.6342455520011 72.98069537569252
100.9214044238957 84.1589136564042
60.70862426573549 140.9425778084607
112.0615043083311 68.39199158034502
110.7963367462347 69.20566622045629
94.87111137669714 103.1628312989297
85.79628824267161 136.3243519071273
89.57163986482601 127.9436218918222
100.3567077827659 37.51395408350701
104.0819739175268 12.57714438352104
106.4006208064122 9.406095750120556
100.2818989049814 34.63418049469449
105.4694886520281 55.9665247846931
95.74784843227201 87.13742196027513
109.5525769803964 6.762203369369049
96.33366639683179 88.54077326442746
104.7179431033026 54.67715160128833
89.60949946822225 118.4548478409196
96.44201205564801 77.21343655001257
96.29196384843314 79.67548422857772
96.79566502550905 96.27843699214053
96.83143405841854 101.340520048601
96.15940903633179 55.28913330210228
104.9585749474385 28.3766871995424
99.14140991680773 56.55265352119131
91.41076608114415 110.4672406252257
86.28908025935613 129.6560438247104
85.85997917278864 140.6122402221497
86.59160466228151 139.2683303773414
91.25815011211323 123.1874591903408
101.70871510687 35.302568019388
89.14954855219342 126.5202133886888
96.84926557470172 66.1845400026848
106.3041259916023 28.9533465623288
98.20947205174181 58.859181544564
108.1620209513477 20.15104469202931
90.25273976486685 109.6642112278224
105.7862617334322 19.06348268546968
97.24835669169251 76.04665530121493
95.36871773830504 70.83207862530796
99.13448126836035 64.58628906390501
106.674651649534 22.13433057912622
97.16365443273695 87.44025184679134
103.9083587791283 53.42478768141173
99.12588360598102 99.75243777554086
103.7616996364617 29.25268880527034
102.6576931511153 31.5647243699091
109.7594470993033 5.346896441802487
109.3067620685225 8.128673505070875
96.37362225658131 63.34619325415768
99.88278515287269 60.88094688571587
86.11367067625224 133.7398937758732
102.7068094690409 55.7987527482902
106.8966898500119 23.61365668458797
91.01050250298471 120.4206334722454
71.82545173120489 107.5388143174831
40.69313199482534 107.1204392456228
89.60758624375703 103.0682633975448
136.2186200987101 97.69674426680008
139.9099763976872 96.48615340356881
54.90285947741898 105.6349054409088
78.01637463938083 103.5330198309297
66.92522503033553 103.1978006649304
111.3209407500825 97.48095581820473
130.9829569723631 96.59137069659073
11.57889551577873 101.5032936200815
18.20835607529136 101.4461039168173
137.5939689056532 98.27408825700567
31.18279070857749 105.1191573948692
50.01793937470342 106.8220138760346
102.9158341157042 100.599002157201
110.722585293998 98.78999193037114
121.4175692779568 96.69931982064698
100.3413011839868 103.2269704646946
98.78396706775015 103.3337520340118
63.31683932639904 104.0986151912997
33.34835788564025 106.819360268676
76.75978559696809 104.3170085543543
5.087901421566168 102.1790517307657
30.44737670112993 106.4472709037687
122.2736459059866 97.91050363357537
28.57207782085744 104.275697437368
81.84179685937293 101.1979518806898
64.54863955508507 104.7987775773921
37.84651805988 107.53325208823
69.36679769727016 106.1286285580706
116.4969101789394 98.44239220960107
79.29436603341705 104.2110185712625
64.5318233909468 103.305696300793
36.996081078682 106.473233678821
128.0642241305937 97.0494569896309
117.9469888378948 98.32835620785966
123.7214909283081 97.71905084991215
70.60953724473535 108.329184248402
135.0786070016974 98.6126687693496
47.93988794926801 108.0476501364756
23.46945566806545 101.9074469196476
61.06015188079932 106.8628242469167
102.3205003600006 101.9330092898174
24.86144009005995 102.6126886518034
42.07325125043289 106.9926164781816
119.3921899192793 98.21078208603387
104.3546205368991 100.4752523261187
13.73580792776922 102.8589122943218
126.0462309316466 98.66638614960166
112.1612573588831 98.73024801170311
2.687146731327743 105.1792594307483
115.0445587433831 98.55362398956426
82.08291783035857 129.2746786725145
48.87045329762124 63.69744177668459
84.04253548493328 132.544544642864
18.88458286801831 20.09325553264465
20.45772609921879 23.63386096242691
62.29218144060339 90.64239993543983
78.5501962045408 121.7972585491804
70.56912642599775 103.8282540542
37.39646439256592 36.71534992990537
34.65426551918465 36.00968174342182
77.21939869986461 118.0903072137516
41.15843604014022 48.38840644032967
53.8839415983015 70.09366148480291
20.241522702786 27.45902465599114
57.76986243251324 75.28859071435824
9.96568585196211 140.8803735738254
65.40269346280613 97.93966510839422
53.41405133473143 72.90611490572122
55.29043879387229 69.45927420305171
80.8982312811121 128.3934610088487
77.11509398960447 119.6113627950652
45.61930377789545 55.75345276477427
18.05410311411341 16.31762624165092
13.79590019992807 9.751684944285346
35.04250655675714 37.36170376546421
78.72042698004661 124.8643016433716
11.93261772858423 6.351311966492748
88.77152509837502 140.7167985920023
88.08049422438941 139.4011041971649
78.72936311249566 115.9967457485178
44.79121542659504 60.87226435776829
19.1598539392699 18.73133973142705
46.00329273196089 58.14404632121786
56.32106201845122 75.73003527316823
61.42443443274005 84.39584908242168
70.54382681889976 100.825700044996
55.01746953765736 70.93569758749663
69.30806568927889 100.1167647032595
15.72793911336066 14.52204914625347
41.67980086944271 47.0059217873232
18.62664921067738 21.75576940348929
20.06841783941485 22.27148693810343
71.78525384511754 103.0371275036929
21.6704498547002 27.77950286072777
46.30800595334288 60.54421460236948
50.33730468316548 63.51590048661535
37.35896202163747 40.48658224710022
15.5517345854642 15.97518368786772
85.02780700565323 135.0409929620025
32.11412337354721 31.50959688716056
24.14158310342704 27.05665418393603
79.83982460751366 126.1338882701276
32.78658211706548 140.5946516078546
85.86582362758222 128.2788156847826
44.1083853026652 136.5886071896531
75.81039595335359 127.6249146596857
130.1232430408713 112.1539324189412
120.8995068540212 115.1581874244541
23.48933602017954 138.4871704570891
139.3643727103191 114.8237275424113
54.21031454149752 134.9881829154763
136.276968871795 115.2153958682567
108.1728296239712 123.6769471200062
47.46029170963686 134.6412226417265
116.5343923283243 119.9385073354234
95.56707173324305 126.1424794624705
80.69962559055659 129.8176418837376
87.25459499263094 128.5981721912989
34.3306736755562 140.7269694030252
79.51118809982637 128.8958664923913
37.36446128675843 0.7741814179403432
111.1780264856166 121.2811529321358
67.1814192587466 131.6431641495092
116.2101173392327 117.3428337077407
46.99766587654874 136.0222718870158
88.66061648187609 129.0091803965588
75.65785195620411 129.0242816407073
52.81609988582905 135.1763495833866
100.2990319563401 124.072731642174
132.6822393565438 112.471886496461
105.3393794589819 124.520235932815
48.93820996314241 134.3913069972163
40.85033910586991 138.6438257017988
50.42964563780595 134.1734561952901
126.2534800263677 111.6584850095142
137.7561346340482 114.7481506811299
60.62743688364812 131.3154313656596
72.58982683411816 127.971664370099
118.993635571437 116.8683775043791
36.46214003296939 139.4295968404175
25.57223023510205 137.0580105768909
56.83710517009336 134.6269499376065
128.6672000041384 112.5709822730378
106.3310163899891 125.632716720191
33.48116465214364 139.4178323723941
140.0661990039219 113.439769880812
103.5353425422855 126.426565578316
78.30897109091902 127.8959822614768
54.24712324196259 29.43645500815465
55.0089457577809 24.38313093980828
56.11609252783273 15.45245347625181
39.31674828874156 118.254719026834
54.94301626235844 49.98029672126194
53.30495512660784 41.1015608430749
35.23697779669668 126.6553789140328
46.31974605898188 69.85173123874127
44.47649320188528 78.17820390445921
42.64534409956141 105.6068215360562
54.53976901591757 25.67069111254277
46.36734658447481 68.33046063882074
32.19106039881366 133.1091671204611
43.81545351875334 82.5264375416229
53.86201945432362 48.96393973013329
31.69115572408896 136.8696085311504
31.24990798065476 140.4841043838147
38.83246427012006 115.3975030821251
39.96761182506324 114.7007298954168
51.53366154416538 54.15388467143784
37.09974354752594 119.6717013201984
59.490610624094 11.01160323818455
51.03744776531784 59.6121768520494
49.44296642866961 59.90226156263632
40.33740813428626 102.240522553246
49.72638486256713 64.83052499976426
32.97947214387693 134.2987296777774
38.51900543437696 112.5841791836118
53.71414238304634 50.66557288962854
55.295665744905 19.91817889182796
53.69100763174264 20.37170380297374
54.76331252507759 22.94229652058969
38.1927094216672 119.0366339806184
62.14965650037531 4.104605118155869
45.64507421376464 78.99451239547714
54.42117843233176 42.10144829579567
51.77826982283258 63.50167608902159
53.38403974618127 52.22531089542156
55.50419064641624 18.26251512395269
32.92340883149443 131.9132319580472
41.2392996018843 105.7799346889236
31.47078492835175 134.364040573801
61.44132266998975 9.28147540397986
55.89234020865506 12.80252281611779
101.57643663573 36.66407840138802
102.7473640286812 12.10708558061575
103.7813608799951 9.687527096660911
101.5440545176167 33.85716070740246
103.236353388546 54.6256432711296
94.15589654498879 87.16147011348957
108.3858528578869 5.971541738997503
95.13336774026006 85.92189742975356
102.3589885241432 53.53242134082483
88.34848427974943 117.8185067703956
94.31868047798289 75.70362013084957
94.14582011807195 78.24104117966732
95.37403087028247 96.47667446869384
93.32409973042442 97.91851013789727
94.74412103496974 55.07029491774581
106.1273993242927 27.49273577617053
100.2200481044008 54.61973534539125
88.34284072508152 116.322000109521
86.65950221303152 127.114307263593
84.41732317187638 140.6801577984469
85.17277966352752 139.3074134840629
89.89885107754993 122.7217052723906
97.49908908957288 33.26383816646551
88.6899519850144 123.6627276651049
95.4936706987084 65.62643396912011
104.8056384386713 26.91390922564166
95.61706259374812 59.12994255567524
103.356235354056 24.8372916995163
89.08425944213353 108.8673920309182
103.6833790624604 17.9722180069341
95.11600682850764 74.5501523288988
93.99251038045664 70.37370133705441
93.83820307940583 63.67731258444798
104.1395626771627 20.94199032823557
93.97042604183653 88.84385445792766
103.0588593227666 52.2495928056207
93.99518000587527 96.59603018393398
101.3088011422895 30.95961972670622
101.2105515227273 29.51192091872739
108.5737163463834 4.526319312887217
108.1029168766028 7.374049773878178
97.29412978334541 61.08862961323923
95.36534008320216 57.73420323840821
83.66636166781643 135.5925538529762
101.6359911001431 54.88079302303078
104.3287236453731 22.42915808639536
89.78491726904578 121.3096480152092
114.6416158625262 42.11901708537801
122.1692717976826 46.63726691417834
48.31726140538736 23.82621601494089
75.6016280928628 36.7873879858991
82.74943063016289 37.33370120294891
88.12997456129136 36.71261675172818
7.808991390297813 16.85244497952667
135.6292671974872 49.40408676402772
124.7276440741363 46.99666155420528
47.05352163938549 23.93779320349896
24.6549322600934 19.52794271767353
130.7338483790718 50.20100604676302
55.43590913610171 30.45294502692793
93.54201818323901 35.35190593792115
109.5224215470256 40.89613724442873
97.80220725005724 38.93089405935883
123.4329187870501 47.50490249695005
71.4783983760061 35.44198326426066
12.67770913351766 18.6185071778998
32.25999234960719 22.56318009534179
66.48323115269731 35.08883081095475
137.4696268757352 18.39822718692066
116.8816241267286 43.47710026669738
90.87811581028052 36.72438142434039
14.97514986341704 20.23811613626241
65.23575346956305 34.24966970996314
132.0666724659281 49.64614767511655
33.70700319405149 22.91612887639835
125.9006656040275 47.95729112864779
96.32749251138492 36.78995715771001
119.8427787188193 45.8904165384566
93.60871245073405 36.75733579950573
9.015876283290966 17.56881558816482
140.3947106649023 19.21033276784795
63.93448958659874 34.9183544746974
19.8116450741867 20.94102782319429
62.72913020936245 34.09192706188301
44.48820166452401 23.14546343825673
84.14830585738883 37.64607632769874
20.47849211236879 19.6605114483962
56.76375744134833 29.77141752872893
33.29909788674186 21.53291713836971
4.964269172743937 19.57204276050297
10.18295197682447 18.45565507945317
111.8194812666399 39.86530134943091
138.8964928882762 18.85410365176684
127.0576599492076 48.89104758601062
78.21590510464875 36.1672465931711
92.21079311899049 36.03770910684025
79.28335083876465 35.1646577214925
43.69934198446478 20.37015543133309
110.9901188166026 41.03021557752918
30.81458764080342 22.21623076629175
109.5041916097642 33.06589269386575
134.4952332800205 92.74057028094907
128.6257267632732 72.080693040092
101.6047766791315 5.09405181441816
133.0582625989394 85.18601236838316
123.8789322213318 65.40904157435513
139.9551932729991 108.0666723047274
135.3735965205644 90.22961794231557
131.3830889775433 83.1169435496638
139.1650185525624 100.4600326248743
132.8534985189617 89.15185608368346
123.6410789350662 54.24882557586206
102.3866669415413 3.92089451352918
120.1361965639305 51.25800346743983
110.1390437949353 29.14044634767995
128.4200432647391 76.519840510733
113.4296719691847 36.76535006716816
119.208642632976 49.92526561544177
107.2268636625628 19.0581264601785
121.5919655851161 50.94238812291304
140.5517937670864 109.4690209426724
106.4206241344132 17.7929544860941
138.110030962997 101.3291178594192
110.3892010207563 21.01717564370019
127.3925363846837 71.1575693019244
140.1115731350608 105.252669768826
110.373415191517 30.60640721185949
123.3298626076922 57.12850487654303
101.7723384556263 2.539770710660396
108.9671924717297 35.50487571314944
110.5648175944578 23.77307032950389
129.8433720507442 74.44950762179822
114.874587045624 33.20152817680922
137.7693584590918 73.86343878322997
104.6321367581695 4.947963499428173
131.7399899524777 63.58260104734482
132.9417813738594 64.51202719067444
131.8851219885383 62.12714749344659
122.1506633760857 48.00988288054916
104.589450736179 2.555414768695206
116.2024319277633 39.66869293153946
114.8436504828808 26.57411820382774
114.644557411202 39.54056524234239
123.0176007132541 50.4855860711195
109.0398572850056 12.49231771781522
121.0983378673642 45.73928125786932
106.4338219641566 10.86388381810857
112.7181214211224 22.04490685477431
136.0849235397483 70.39493806476656
115.3910083961376 29.40892759084296
105.0965751433535 3.678881655952969
112.4934098279315 19.82044338968099
114.5785793377261 25.13854636135499
135.1933535708967 67.89402649369676
66.88120191335105 29.22384738779167
89.59244168020028 30.19984287143635
88.37503144895547 29.37480453459243
15.97361405778687 26.61665792808236
121.7125035444755 28.65685102989299
47.63102781765969 25.2327783101059
24.3826965803454 23.27419730999531
129.3434001421071 27.98692984913954
53.77683230944734 24.21565299183696
93.45031205973643 31.07988545965928
102.93347675087 34.47643217857944
96.07755155234793 31.13231945305724
135.0270721564019 24.24773296833599
78.04688737047614 31.01769802543742
139.2566570271638 25.35054730982458
32.00870695403005 26.34982832360679
65.50701573128379 29.67941230181717
120.6450161315397 29.67995485426355
106.8508133971588 33.12984961918872
12.05689036825371 27.08704434359
61.57518772373705 25.95855267696655
105.412231460938 32.6228236630777
40.26925556076603 27.17650815618552
98.78940010775528 32.53240253349689
126.6073817712348 27.27008008334457
97.42689823337579 31.84351036848478
5.689616241157759 28.51768672441836
59.21161633381767 27.04939970789422
15.57932431969069 25.2833328380867
59.2135723712301 28.49332909632903
1.068041267363323 26.11722652576168
79.3578693824638 32.01199061745027
23.33668037330888 24.30066271620193
56.107725170584 23.83722791340488
35.94632504280587 26.04484101543202
13.49334042887367 27.39139837661742
117.4231922069026 32.55962209678312
9.20137760848756 26.51626731775917
104.1341605762442 33.52978357790908
1.898450389372561 28.95810884603921
119.2658251372012 29.27960847186281
74.34843013982065 32.5560522196722
92.14376776359727 31.76459738451641
75.47355853228859 31.71476612674097
38.82871345663015 26.78918727534799
112.437948882446 33.8871012488603
128.2876212741243 29.0450186044973
29.12087393067869 25.65874554188511
79.13509930180803 40.25363830405986
84.72659736822517 42.17756134424721
124.5738965247732 76.71812873897898
129.9848260885499 91.22160559921387
96.20893673987763 51.16920251191552
52.90161835788215 12.67990202074644
131.6662197989979 89.44609045377231
126.7887591032208 84.05663075800784
138.6534843946346 95.83110273914129
131.0934571968 87.01340623163557
54.50669527937375 15.34232426816105
98.00333500425823 53.6263057088313
115.2875449137403 64.70601527232016
100.9253817733042 53.48838610627489
118.5650813721176 67.65475022382375
72.64214189827176 34.66964899868228
45.59804574578595 6.091428149781946
65.51247880098971 25.57240376336822
44.77273815421153 4.75564840596051
123.5426022079318 72.80640727621147
80.59673562475552 40.69576410550435
59.9503976860228 17.23830388426923
121.0673450088255 70.93549502347022
104.0681976073408 55.9343965540557
88.89845534334454 43.74221635132654
119.8396213674893 68.54950933705722
87.49893907283618 43.12998384761458
39.89509434199762 1.84539272054334
48.86266333642064 8.788754508522798
62.70127510070641 21.913027029075
124.7661659130128 73.75229682421872
112.8279647329501 63.25051976056908
58.47828181934302 17.56914474575468
60.61263414883478 19.69689669723651
80.87338926813386 42.12624959194177
97.69481681856642 51.1222082716773
86.34400507200502 44.10161224227193
50.57490253686009 11.27911835404439
110.3493169631775 63.36439070153389
53.73135584241725 14.01632042040546
42.46529357945172 2.93266631225621
126.4235553878589 82.53282692166566
88.29171334531314 30.88973946627878
56.43388892317403 110.6809512479965
68.69237033561039 63.92940328587432
78.39386794457421 47.76761556444659
51.35196530061068 121.2326186749933
65.24626581846356 69.71229417691224
66.05954150828347 77.84885554729323
58.06141572950046 99.22531711358737
50.99237275763127 118.6502120923549
65.05284180598757 78.8897193996185
92.03871355327506 13.7649523995116
46.49486386225463 133.5460505276591
57.66690356895676 103.0388742489335
90.88087920891918 12.97148420448345
73.40052211220035 57.16406584299824
42.56185334243203 1.269495472274046
53.1240115022115 117.1635535364195
48.07204545913252 117.9125608126769
79.42207216346328 41.63583336537181
47.97776027120388 133.3002182840578
72.36548852806715 58.24221013789308
73.81019206731811 58.58199914259296
89.33900465024665 15.22556455168072
59.14902920043727 93.06859247397101
65.20118975585342 84.28832385397081
64.85627795100621 82.83101488283617
43.26956173920753 139.4298016672288
47.57106617536397 130.871754945625
70.71994998847019 61.79202569595887
76.15368350755807 48.69333845498332
77.69628059930328 46.38769113222347
88.8209030989939 23.13519860066323
57.9874280406736 113.0729990640293
85.36106753337418 36.76698614608779
55.8448299726311 114.4538010595844
56.99309509244878 96.46197809481755
68.55932635487831 67.85173630891946
89.72059487845969 27.16856713059835
92.83307224988802 7.780219677057028
94.51675684242871 2.412975089166417
51.7733635161515 123.8077372191988
80.32511113005668 39.28291795842682
89.604283290165 13.8165228021619
81.52206704293721 38.30707858163693
89.29511075956766 18.35655356117606
81.03476709177814 93.95913611178671
83.84264925395418 72.07970796544834
80.98699492127633 48.10268137477775
78.52871193806334 117.4044579861794
82.55342297631319 72.66881271206911
82.36217777548724 83.27199631839748
80.11685255900632 97.58627288964988
81.65413235511845 89.61086928535126
77.25165181322525 2.959331284559213
78.39703965944744 118.8671368908296
86.43972186688362 13.91603441212171
79.08901129390884 113.070423997992
76.25196072946626 1.889388461480874
76.51940958595833 0.4261878803710185
80.08705858101212 115.3391616484843
76.89186041675696 4.45182983507563
85.7296387113787 39.7394760423172
81.19364304124697 92.49654970896893
82.90349420225975 62.31076660359064
86.98834274450999 11.38423927186187
76.5777606938329 133.0227535420664
82.73803597323086 69.73630806488249
82.41122969352843 60.812518203132
79.27788461549217 102.758013321365
78.76024271886627 57.22288361423912
82.85456221856182 66.8607556419676
79.00279178704106 53.23011831807981
78.80697494569134 51.6953812398327
86.74111463310295 19.82999152916716
80.23227966533092 99.10697442152114
88.23508585523739 38.12444082304107
81.94210118368184 85.88122679841227
88.56117881495267 26.29096863260535
82.27703957837142 42.68294521490331
76.35443523608599 134.5143441509128
84.54180227050747 40.68267668542019
86.78305936058842 15.29026250909637
78.18184227329593 129.394978922678
95.03388113919286 88.19729159154004
129.9404865120018 70.01122013799184
138.5495913042889 70.87034870571621
140.1195373856495 68.68186417141116
11.57791802296029 129.377633098011
10.98607357334086 130.6943376308139
113.3506106211758 87.00572625381388
23.62114363532482 122.4019517445005
115.696650061245 77.63546175735003
136.3748294661809 74.3211613837374
79.89436244440094 94.64190408130494
50.61660800930935 110.7824658482135
84.89780851512403 92.78723239247783
104.8377833235397 87.50535761792362
12.26998144096267 127.9789520395199
118.9942980623903 80.28710383859749
97.39570080280129 84.89665554591329
112.616024338445 85.74893603064413
63.13713065555316 108.6071469635026
33.61146250432031 119.0334572742287
77.79061248547254 99.12144422293333
46.28885501070508 113.1384972496957
44.08877574549668 114.4190161134829
123.4740080197832 74.29239046125986
37.90938431142253 117.6896238890916
83.32359170398169 94.62274513453204
125.8842580101816 76.20682427400766
64.51828352559033 106.3259904769375
69.3570764158757 104.6249897015822
117.0110495098774 77.09898163018877
76.68127679950777 101.3845440531375
65.73117364256552 105.5290627024167
17.76041752516835 124.3767904364913
41.8009107188443 117.8601988038412
110.4766644054319 84.63794293590071
108.4333671650407 86.1626556686232
116.0776340734311 84.25825700590053
100.7389831015459 86.88605618748866
121.9107914201359 77.80607282910177
52.06432923197587 110.7844836686072
19.34480845163908 121.086145032664
62.05083247359367 107.8134537494691
87.95756733190959 88.0886803065073
31.10073459750757 118.3856355656444
128.6703939534605 70.59107478248255
7.130999156587964 129.4751925747084
45.68145190659838 114.5606759623071
114.6802484795433 84.25446491882472
102.6732921478828 88.69634936895423
25.7307125969068 120.3702142779846
117.8499161316519 79.39397183692525
113.2677146489713 84.3755669787737
4.2485581201429 129.2134581799627
133.8208282439885 73.92189789573962
125.1799496189954 10.96935324418846
117.5771475903771 6.038921920417482
129.4697243809614 13.82776463495852
98.64427035340063 4.815868071614093
98.21059047460183 1.104710605315892
100.9739334882975 3.726178482579192
120.6244571854638 6.217229843032447
135.8434476729925 13.99877763283452
114.8290498505221 5.869548804255993
131.0041048449795 13.95181001244514
111.9712017614584 8.439807310985199
98.03012410685363 3.590792777913138
105.8229043697461 5.739088204279703
116.062030348155 6.620129772590565
123.3606639362659 112.0807139663223
25.71528777038282 32.556925144878
121.9659065489477 108.3644404714036
43.73349195505722 41.75986192961024
83.63188761204518 75.00938036233026
23.4980922781593 29.48140541673424
85.91441796457651 78.51542791043269
140.7292826483529 126.4772804705087
100.8090381071111 93.07519484995372
58.10986945921848 52.79493456575951
113.5893420217849 108.9323770327386
108.4276986541548 97.62196034876487
118.5608137515548 106.2529721623344
101.2335063186958 98.20532358124932
102.6762425674547 98.04473702824022
52.71665811472489 47.94094867306069
12.07837123743935 21.69463817181792
1.533987823721296 14.68174252507015
34.01297108314693 38.52263597641937
71.32212560742524 68.54119857374417
136.9207502890132 117.681176035619
139.3372560170888 125.35246067464
0.3557011032336921 13.85182152694444
115.4641501576349 107.2967102923324
56.94905510048966 51.94845932649085
12.29314229155033 23.20396446370039
73.74137148089787 67.78896223283634
62.8561918108255 62.75772446072986
48.59720514990217 47.10637297988773
80.21809762187985 69.44847412130402
78.92627038730097 68.57579283048214
116.7475228814386 100.9732791683024
132.4857814411723 113.864888068736
74.02337192851233 69.20249218472114
8.867968494042115 18.95933194977202
138.3642645240926 124.1907231838326
59.33464219545272 53.38603342380617
124.8111029195516 111.8649564090381
14.53032492718721 26.34096991701519
15.17401258843978 23.99402030900277
95.29269254376831 89.56247108186254
28.69704965692395 38.3713172349361
50.9742622093322 47.92256264027265
45.30476601956013 45.06811902368459
10.0107257394177 20.01453831620755
127.6534784299475 111.4188608416878
104.7091924104667 96.56837158369784
135.9067618625264 116.6597402185844
27.53428074196714 34.260261248684
111.5605074303622 100.0488555876471
22.06587279987341 29.15900106668446
114.4311668931903 99.88212182843569
128.629731061075 15.0678748980136
136.0821761955317 23.22650426574539
121.0994502206704 3.720685401784654
130.8050571119921 16.27073595728614
130.1285494094596 15.07075682585407
135.7332688358372 21.82091499464918
120.6481864283031 2.34758379467008
134.5443231978758 61.08215838152114
131.5999085054071 65.0334964009479
128.2762052456582 106.1293025684006
132.7824813057273 90.62755352366821
132.7575505293201 83.66030371418377
130.1323496565679 67.03612739971669
132.2289420444098 87.84320763664577
126.8677039258832 106.3392848555634
119.0028228278961 130.1250667728673
119.7472498691765 140.612213801238
120.6905381838248 126.4599078114245
119.3031103669965 119.4964344771361
135.8213519314924 78.73091779116456
133.1550217417714 52.03830856068958
120.3648400355357 123.4276437198487
121.2239748446081 136.9766204437339
120.7161497659284 135.6523645621107
131.7997544748083 100.400831466108
125.8509412707745 109.0778204067165
127.1434161651706 102.3640707880199
131.3245568276585 67.93681195597907
131.8088160778904 93.59654021482655
120.3803434983508 116.6041235383249
135.9801323304996 77.26373402223182
134.7385197189242 59.5932764893701
127.3209315602173 108.8200815967929
120.1268381336556 120.7140375394534
128.6269988259449 102.1546780190723
132.4168641625353 71.79645093589326
135.3380696300421 66.43364743955117
133.3961628107668 60.12819172421057
124.8323972261657 45.55774792404621
122.4481368638281 26.18502121953266
120.4065316058827 22.85816849615151
124.9898191502374 44.1464602646326
124.576936913847 48.4705589028224
114.9283821413864 4.416215009896545
123.858738064918 37.4621767066441
113.9266667012537 2.157157495748379
118.3546205718498 19.35733267394598
137.6889462840014 68.4159217494518
122.0374942771815 30.08728229283601
115.2805175423945 2.781439543200276
120.3041596207494 36.12301283544165
117.3841209519193 4.477218785975899
121.3904395185064 27.22204751392692
136.5243607027899 67.42031063291864
47.45093922769178 36.57419602416537
21.81127931410267 32.96664014604806
130.3991113981292 64.11638206511117
56.93711125901513 42.60399222825113
99.37732208548827 53.56384427515332
114.385678712832 56.39332209393292
100.0582890097772 52.29582559978189
116.6793368784384 58.34063272726993
59.90323688273531 41.69609674889723
137.9369643903548 30.44479997959602
36.0659578391443 36.46836971548795
69.70681826114378 45.88189128632673
122.6649766807713 64.48705736420881
69.22929318448669 44.48804799714213
11.82475195087752 30.92281845321482
68.76546004546262 43.10493109040876
46.268903827018 35.70809313376414
109.2094958018541 54.80436588486236
86.91602847146657 50.94853648886
119.0987002782625 61.6689531744117
85.93614460495293 48.57272565378785
6.519375144624807 31.19189242695375
76.98296641018297 47.62010233406259
10.01855438698286 29.22179949013306
78.97594064852184 46.5493156404998
139.151878921146 66.31657840569324
105.4166522415785 53.45220713907815
30.00829462477422 33.55923086564305
54.66712992293487 40.64132840163476
45.07641432002075 36.3821829761177
21.02818632026601 30.21986115259059
10.45050046738945 30.58541631767275
125.3266023802801 63.38019337353352
5.061993574947184 31.14613998932348
89.39268045559021 51.3740550782938
95.66782556380161 52.51121958092519
92.38593521363724 50.35584172744647
28.5786042708822 33.22162967979355
113.0201479627692 56.30793237673279
19.98777513450168 31.28543713616028
136.654099799881 65.92881774483146
10.05602305676235 129.5569582466012
24.02330839506614 127.7975766124656
138.5296523659952 108.0002658082747
52.78565283484147 121.0766925108413
123.9616064875212 106.7749043873948
108.8990379392563 111.4440026344986
15.76025745488782 126.2227999254318
118.5880894310509 110.3102930293032
98.70530784753315 112.5085456176494
87.14001338383109 117.119035671873
75.97768547316151 118.7487223407765
34.27669663291832 125.5218086368821
81.26639961967867 116.1596106671509
79.92259205805496 116.7618881241412
54.69686766375741 123.4839819444107
112.7530835809199 111.7027041905752
42.53216890096424 123.1843088013431
85.97670667545297 116.3835509174112
69.1082726015299 119.7697663790116
4.176799536220551 126.5944265088081
60.24867768166229 120.2838191252559
103.7717071954534 111.8236306454348
1.095223206429797 106.9964537430873
95.91710988818105 118.2484771385906
56.48447710175583 121.9371870464844
18.66273513621802 127.2751579404772
46.36430960204871 121.1755326598069
123.4383458614623 108.1486628595947
134.1518181366495 107.5679896749959
18.22807302163667 125.8183209591871
1.711875523439043 105.8915611058533
58.79566333512402 120.7496075210116
19.67515718551852 126.3676476653967
67.90434620338107 120.4861645941186
112.3204587373397 113.1040826389729
32.87967259524623 125.7699335740205
0.7706182640530936 125.2038396508189
47.71480062449498 120.7382634121831
125.9600027568698 105.1694172623402
106.1282614517103 112.3430899629469
31.4854855082914 126.0064351197737
135.0387659507571 106.3617603600522
107.5051535540332 111.8837168361832
5.601881818846518 126.6953884446682
90.90920769653587 119.0187168190835
32.03435956807266 72.79716896063746
19.24685429186698 87.5301015071268
26.47193114834785 80.58436068923407
12.66483805931567 105.4004671004039
35.83861617673396 62.26779546216873
9.162234147164174 125.7210671278103
34.02404074479882 68.68440924470616
34.70663653045853 67.34551029364239
33.69990967384938 63.77698377236792
54.47593777484764 5.113293111515369
8.233166262987339 133.3443915334378
13.07306499936815 107.9636698539683
15.22064341997384 94.50141620227498
34.55059174335311 64.89864757164045
22.26142310622586 87.76721730690868
39.67967551113843 56.71487734460514
46.21948392619648 37.22205013463471
11.3865092592469 121.0602484777194
39.11904988813269 58.0739528122168
11.9123114785979 122.4539647309095
29.69534776705643 76.57418176231384
42.23337063736187 45.68395041048891
50.64563334699534 16.18611051448695
54.05004221601413 7.634246528400809
49.37000893031351 16.69859188460335
47.24154485166031 22.53505720633319
11.90941231090155 131.8916937203869
41.31167526759323 52.61819707231142
43.06826606903189 39.4679756050642
43.78434030815644 45.35204532074236
49.1252776321638 20.0469985206222
21.33029608276248 85.18437355641241
10.38595864898597 131.9715095495434
32.24196562515996 75.363424789037
14.24974296586414 101.5218008561623
55.61224881286396 10.28012338648559
52.20040138723375 13.86523821575387
7.810838597949346 134.6571463640243
22.04301865422488 70.01028786464273
97.1107205336013 78.51728815605183
136.6418175714229 90.82114957163802
126.7394787687454 90.98326750381619
56.33701880412518 70.43135553276545
57.5220650759325 69.98484395333317
103.1485450206338 78.8508149193182
120.105778883074 87.36237868580437
100.0806129707967 78.77681997231555
111.6236700430974 81.88776292426533
34.8043304386059 69.82562324741502
31.24356350264335 71.59836823267717
37.74415871239855 69.45086933407426
70.03844499903295 73.62897561586686
122.0627678221214 85.30392999355665
25.95178447206442 70.83518274340045
5.655736913985178 69.68128610033911
73.69783204506324 71.91462381383995
59.22846813106217 67.67814642202808
74.9593510727147 72.83680227160499
78.63488042429968 74.52748609628665
117.5973595149124 84.27086182353622
53.64563559375722 71.51634679795107
76.30793808063316 72.69967192976196
23.57563419217076 69.861580103306
97.76369548621925 79.82851432897216
104.7325232213789 78.05102114449225
116.8149828713825 85.4840534284542
112.476284546763 83.1382159222706
126.5470732478374 88.14196341995466
43.7777531910373 72.7990036145609
42.63811576902907 71.95727544802722
52.26631661235943 72.21620753017692
71.34465516302311 73.98430257920369
14.45203928469434 73.04979691006066
137.9456305571753 91.3613301526118
26.79463656808842 71.97033426657254
115.3943488071839 85.55919520702952
101.5827354603942 78.87329339670454
121.428749323353 87.8106947068305
114.0082917251449 85.62820576440839
125.4031035947414 89.10158269984298
18.99786397285831 82.31564678086576
18.31184945514415 104.3802933778532
27.47067874122799 56.01644111507922
24.47481673881658 133.1237820086705
27.71799733223639 64.5652516439188
20.17844243741104 76.09855599697127
25.68798180203285 10.70497267004055
26.06158175239877 1.238788801473862
24.75064330524267 7.053383857630032
24.69836688979191 135.8220909071459
20.93441221272327 110.2348129842381
18.57060924147281 98.55364905163955
20.85619003670431 74.85596393071275
27.15156315959497 5.692716230871214
20.74000310341788 87.69174401558199
27.04714268065587 53.5963569128176
24.85954238380391 2.322719673941329
20.67868366991828 116.4087462095959
27.10950729568643 49.82765958349752
26.15544120640708 8.044842579378152
21.9893035800221 129.7558057993164
24.24739725801566 68.59780145361927
28.06091286567965 43.35474112494638
23.20273644482626 19.22741845393248
25.4340991745439 22.24573515734703
24.44243174234045 125.2918065147987
22.70416066484366 26.72399211542465
21.04423652211888 117.7992821591072
26.01361200731657 6.582353308457352
20.77072199477045 34.02049770722674
24.50879942946716 14.28427549870484
18.68262096535417 84.87821870676405
22.62143744159031 137.2689066821981
27.07429846835062 65.86514435416755
20.33524938867168 115.0255775987874
23.44244171748932 38.49833719182259
25.27163839366937 140.8828102188806
20.63660077810419 28.84170658229953
137.720846541526 82.28990666255012
51.31686258606271 78.34039147446678
64.69767273911705 77.46445791174351
104.798022124693 73.36491140107418
120.41689178811 83.60749111064351
100.0750622910544 76.24992853603138
110.4919525725047 76.62967719327759
40.52580570970402 78.6388219815539
9.972440721620229 84.65842963315067
32.58734020693732 78.00678314690489
72.60439526139331 80.20752386135159
0.9236023982233478 79.49837801456022
122.6787168838198 82.86923944554701
4.363045461621208 81.10922138904871
12.67634047349067 83.54199559446083
76.40945249927549 81.55233942083113
54.21314686777036 77.45332517585013
70.3866881782622 80.72374788593952
75.17556186308107 81.12598093920205
118.306579437111 83.09478462515905
59.788686722904 73.23696017229666
73.88717452040692 80.70049142086457
28.55627331787269 81.89366947439056
97.91586233715157 77.34998642714922
103.7740342985722 74.25928101410514
114.2500592700293 77.92352749684298
114.6574743580148 76.72615139222667
123.433984385401 85.73379715098885
43.08780536164936 78.82376725175232
37.61594744122106 79.55496944336616
52.25190474029077 79.29585063649806
78.2270695484078 83.12091163464244
16.47420646552453 83.27828003748792
139.0603427360015 81.88593425873658
31.18293468277509 78.31308394769985
111.8789545705456 76.68879816485338
101.5098361545597 76.28498456161489
4.085522162263671 82.64087165436732
121.1764649855263 82.3510881254374
112.9084367382466 77.80552444763954
140.6357391082541 79.96084724111064
125.441273620393 83.61590636127376
8.550219467013717 140.920158781434
14.1454938046971 140.6093803261415
3.547001030722665 139.1220429445108
15.57070748163362 140.422124834468
136.3719691220173 89.2566047361813
137.3350198728131 116.2289874168908
139.792235254742 134.6512688807281
130.4376806711915 39.2222002154027
139.1766356484203 137.0652457131127
140.0787318921352 120.0527626238556
140.5480379449775 125.0843014510125
127.8539790872804 16.53750103840049
137.9537392276367 80.83172218850174
130.9130923135011 48.73347971031104
128.9606964061152 44.07292256768672
130.1637289491451 20.05456470048726
139.1557973908521 109.3542756104614
139.7025182676918 123.8927822314409
135.656163843154 101.4969990587907
138.6557315786763 130.5050677737482
138.7439141846038 116.0579837893149
129.6291693684788 22.817220921856
133.6861432054152 69.74496847672785
137.0128126978283 102.1849688349919
136.5733186800896 132.6296963517197
128.9474977151905 31.92782634128568
136.5686252410928 81.25271985300654
126.3128129419697 3.082328666485258
129.205964198534 52.19009800957543
0.6506299241650295 136.3618272235205
138.3119097016043 117.4344065964086
139.0915208826493 112.1535338727285
128.60680500365 30.48960049353807
135.2256922541005 73.34726538404091
125.8663074515077 1.69232284228292
51.37273339958494 104.2825223133672
89.88330697341887 96.81250398568019
108.7886952018736 93.76499005441921
120.6267033975923 90.37443086793894
101.6390969417654 94.26603381193203
105.8923881174409 93.89401338800488
56.73304672773061 99.19138959137695
34.25663864659618 105.8565024898675
77.58747153369544 96.06892249027466
12.20227038955559 106.8492524364245
31.80862595763586 106.507780983909
123.7372175961046 92.70949928823549
30.31293060298504 109.2993504681425
81.35965349294892 96.84621144554941
63.47200383142489 95.92669825258076
37.46362430985912 103.9698166435133
71.76572201299503 96.98070121266875
115.9833464626609 93.338720935026
76.5308691911452 98.38211478898825
68.14193026427768 97.99085709942334
37.72145710421346 105.2630024150607
117.411930156828 93.23189204459312
113.7232593208934 92.20455939316476
119.3851859241762 89.84588379541373
82.57108357358698 97.6280794779974
125.9745725665501 92.14914585390845
49.39214518468721 102.7368815107542
24.17997378247976 105.4163500029662
58.9194092907521 98.09811534706915
91.85676070110237 95.38513548927364
25.55804322273713 108.1003524766964
138.7005153177005 88.81331924053546
39.80771216980502 105.8758720840441
116.828732547574 94.56268789899941
104.4599133357383 93.96445767823886
15.4551720533301 104.9256762042358
124.7036725143056 91.75625123074772
113.12053219983 93.53129209506965
0.1934333412662168 110.7883841354788
122.0431175684525 90.75318853171717
56.69154088805826 68.84680012979541
56.18784488740889 137.3675842709484
48.80240451790893 90.13932771528438
57.57611969644189 45.04836078808015
56.93501086874472 4.348082148314829
55.78740098991708 138.6539323447388
49.4950636324696 115.9436787899731
49.48360206578405 118.7680727772578
58.21163546146057 51.32214098587047
55.04708932010355 58.52408389737253
57.83121245859201 67.58183393715633
48.40308895442358 94.66190550084556
53.37446440586683 133.8044262365189
54.80048799432969 72.34891413990357
49.99150021901813 131.7365533296664
53.96704356707085 140.9051599889702
54.93861813909767 139.8669840612991
56.75216287184295 54.90113107192321
53.46757747917345 16.48826417777807
54.96323077754079 6.457233779280934
52.05909489184976 20.12902679466493
53.20208552869521 22.91905027355827
48.48169181983146 111.9674176991736
49.29750580656285 108.1172310979314
58.88946929909149 36.09369076290303
51.87984057468665 76.83532834707594
56.61918022847392 56.1352456271816
52.91161960615545 19.01642050061708
53.38687988717956 129.9338494419238
52.62649741074052 3.431631671123053
56.86252960869594 7.857339092308519
56.50669084740033 11.4798830301038
108.8686101931351 102.6110890390237
119.261022100937 104.8192036824071
101.472667024417 100.7038486919739
99.9821096633851 100.8539841671586
3.671625009208114 56.13053374345893
38.84778423512962 61.88918111908499
34.9576489358909 61.14250715149666
76.47504227765532 85.56796803336071
117.2540685732125 105.7726747091315
39.73526390374091 63.02471808571426
138.2846397311377 51.80299778631403
2.144338522939639 50.52731914586361
78.42650643783468 87.01686408361219
1.093342507092975 51.55289292765897
58.26264174463851 68.85391578005378
69.10049174561901 80.21070832608571
74.23565357273483 86.39823279070777
113.9861386325902 103.7345755835803
136.4427416980857 113.7889409791224
54.0471107879573 68.68007388112113
72.89518996302766 85.9136750352915
12.13444848395118 57.97070743076119
124.5105360573116 105.393311832274
140.2327438925318 116.0607504947378
85.45710467821095 95.34274346906129
42.71409380509064 68.91320105290549
44.02159599013449 68.15480132622734
52.49274220336203 70.75908244458518
98.43868599932468 101.0736981278501
8.305217698949097 58.48068508743327
17.88812713900273 58.41827783097427
125.4225668322615 106.55740210354
105.2018411757644 101.70472863422
0.07684437234347959 117.3308579032116
2.246927264191394 55.78023599680298
111.0044309400537 104.1784664311221
1.846987667246098 54.36484100353666
109.7149240481985 103.7351675684048
101.6513701095241 56.49298274310631
109.4069882740719 92.46030227401342
89.72542128272829 12.21980602325055
109.1075585725301 137.6309607228137
108.3054440798802 128.9421029337777
108.6106372346186 122.3705886476715
94.86806847656531 34.66421905021213
102.9982214529833 66.71390879484517
90.7505325658301 14.54525665445981
102.0461596099721 57.89365186930137
95.18910547772708 40.28869467299504
107.1489445498705 107.9878182522837
111.068156171772 135.0762272650783
107.7537299804735 126.1819051902686
92.28750986382953 37.44243893872367
103.7924067361781 82.00138606917865
103.9402132730625 75.65667957063847
103.2169346960399 69.6644092289323
93.45166762522517 25.21191332380738
103.5497472548563 84.7028004075527
97.47029630508619 48.62737492137379
109.3875492374718 104.9561934937798
93.43847370261625 29.63087441603518
102.7761504170453 63.70086204630338
88.63380078435895 4.814422707367389
108.090525626404 127.5713660834791
98.88350394085413 55.05231570467017
108.2361032631347 108.9984193262645
92.52888003131638 21.25901999750041
108.3037979196895 103.9380093841178
137.9367577399625 138.0237988240838
3.516243963926297 132.9068771958788
2.072780669740439 132.7949492655013
137.3134984644024 135.3289856223647
31.28811713137158 131.9628264532753
61.14429461524934 139.4098840846875
67.97014608042029 2.859954193682738
46.01125311197892 134.9157788136736
5.874446127550407 121.4176594823425
53.70480888027778 136.4154067114634
48.41866811620944 135.7265892113891
27.57932380978234 133.3776631916369
49.89345995790581 135.4814723969369
16.54020717908162 129.0851862927807
66.97829838639267 1.727914724415229
18.93362946880556 132.5230531381727
34.55584557842377 131.8452162220442
56.51111887765406 135.9906952028526
62.04386768730306 0.511689646019955
29.67985171925046 131.9954715508175
3.152341977008136 119.8730213973782
69.33571421613729 6.5811404025327
115.9777082300112 65.93000813377613
100.5434029987357 6.192437155589483
124.5655295933894 138.623882610225
119.3772063199137 126.1516519051254
117.8984914553733 119.7454903550796
120.2531531140856 99.42273677360934
103.1827859079046 35.94607790000404
118.5276144984101 70.60577725938082
103.6320668585207 27.79778761176156
113.6882103084817 55.01896807909794
103.4993773621556 26.32682211436956
118.3117100880637 76.51249413574806
117.795275897062 124.6018999581529
123.5801592807723 139.8364553607044
100.9438328989424 25.11878152958746
124.7069176128402 134.7278371891157
120.5360477289655 95.5402210382007
121.9422060311817 101.8539562570013
121.5158386917037 93.01798709492019
100.6453325235837 22.0943371909858
119.2366977188668 78.86556869440089
117.2789342053465 66.77874208694399
118.0983709410861 115.697011718331
105.1115325446377 29.81926410900212
102.7726707363784 33.01114346055144
98.85163255838292 2.362071284115729
120.8374132642463 98.06532366399607
118.0769608525801 122.1762774374341
118.7017308112324 81.6357185199285
111.9537322025088 49.81612978617401
100.8315625236263 23.62057889518822
121.0013823626422 91.72384814514986
102.0735643839758 99.38637993881198
100.0549141521014 137.1445296676985
95.46781526893933 8.052199097459269
97.58184544474111 140.8850344186773
101.0001912499414 131.0412216270742
96.50627348491342 123.9619823782342
94.77911675370653 31.82799741518534
101.7442702542758 66.00429811220891
94.74786342246402 23.12562390069633
99.37162964353453 58.0298908910515
99.01044599627382 36.80143999366268
100.3364170293436 128.6875806340257
96.23672463637095 121.0949519993029
96.18715273587721 33.96993750407226
99.23205954628017 79.96757215667547
101.1085906099293 72.66889579955017
98.3865641640749 68.17242873842754
93.50350728514928 23.71391076446179
97.99447757090459 86.30282044291545
100.7174564529331 51.03557804948682
100.8882905384798 101.9853918752253
96.03248980420852 29.70252132857178
95.97057490637383 13.19058642128258
95.95272908542482 2.403987770113586
102.6118339336435 62.22268346113992
99.47898934450515 67.56190537805948
95.66282588264635 128.3667066588076
100.3687481214308 55.87902397236429
96.32829863482772 21.08463990600279
99.48080574180482 106.8920976747786
83.90033253532394 125.7644891271204
80.5096375675472 131.2735448365863
77.67692070759576 1.418662662323053
79.1090893161814 140.0997456349617
87.19689237515978 120.1291193102765
75.86460340995175 3.352565658478257
119.5296576909842 55.78385133747425
87.27633882780137 121.6288793801595
115.9785645956817 68.94270076020121
126.4048756765531 43.75092854712741
78.56606882989627 136.3516168009902
121.9776771042267 49.53562753987785
118.1168290399719 56.2944933024954
92.68574722277413 109.7328569800219
111.963467169752 87.12437179320385
110.5666486237848 87.2511607396073
112.2953648505525 75.48375045771125
137.8605769036341 19.81614247095271
111.8649306322334 84.50302686847472
115.9746630183453 67.44633714511255
75.50096398980119 4.795444866906414
99.38289785568634 102.1196553389998
135.2908653431485 31.05957728220931
120.9136076218177 55.24715046600775
127.3717495187214 41.52246413830981
110.9561443471078 75.21255885511965
106.7375005261569 95.14357850340285
78.97644331626333 133.3301270022695
115.9772021881925 73.33261949947602
113.4738680108264 74.82491085262404
134.3126237952343 26.69810636719412
86.1099266077222 122.5109602181601
33.22026814497679 67.54884828236972
34.25427220007641 73.75816438501732
79.98468803647849 123.6538969305859
99.87171411219022 139.6733235602421
91.27940541790871 137.0736799328337
77.33611373569416 116.6531763227888
30.91051131814297 66.6151607597014
138.4242220032517 46.33469206946501
139.5450566221383 45.34698910110191
90.10968173542095 129.3399887162762
2.899525833543559 53.31593985810746
68.02115623897987 114.7229972171844
52.23925755737412 92.88571510332035
65.56299352652657 113.0094012674783
97.21082035499185 137.0781984696279
64.3401228427355 112.2648936917871
13.94118604048547 63.4403091355801
63.04208795547905 110.0270339224739
47.0406438084625 85.26583354375758
39.78929482948742 76.3304007030448
62.08438754921686 103.3920505508679
10.57309014066545 61.56332295888382
24.48614678483048 62.54752270779803
91.3620606111219 131.9196192682221
3.280748979154689 54.71790950120763
101.3329700690504 139.7456938370485
2.523689426619379 51.92216675630935
81.37515815412274 124.2215809435346
36.20508187105516 67.15004451965444
66.43368521937062 36.53280015189362
8.26871770972779 88.01867692068643
36.89476810002098 65.83119622872358
10.19131355651455 83.15855233260335
62.54848757852854 37.14178651254776
44.48301764896129 58.43942933221799
87.99791154964031 14.39481764782227
48.16035144966941 52.61225562080742
42.40924142771539 60.08509178946676
23.93615340322197 74.5981074489564
52.72645851934624 49.74290610982965
63.76901408188458 37.91298089020608
65.09443710287024 37.18472402385864
85.06458165312047 25.15857009004368
79.43661582313614 30.56088117099106
41.83340673950235 61.46412106219853
50.93258095097936 51.7357118960022
46.72779773528942 53.06214545313721
49.8953591593237 50.70531099899932
84.91938940765853 26.72436586337043
15.94730511943838 79.29056272866715
94.15535640121064 8.80217093817275
103.1753014279244 2.607131398574333
31.39736124321863 74.18452807489483
76.2593416502129 34.43989748958561
88.57567199789801 13.08651120328646
6.209307129777985 88.85937580604806
77.33496130168406 33.53914978654109
85.26889585671528 14.80344385732713
1.719848641388667 97.77933392513737
36.57653641022858 10.8136334439735
47.07993984978049 6.197677406324603
19.22848645562094 17.24040592033127
32.22356793484403 9.693872547059016
4.939898409691297 25.77215301322579
45.01594636407903 7.315330923801342
42.49735439876907 9.672327096021405
138.5328913310341 27.80976002166653
21.75117752448258 15.89022085174308
29.73064998270252 10.32398369420308
10.95053320913878 22.86662386243401
22.30037929685453 13.1091020593394
9.492136443421233 22.73038449499769
2.493070989199826 26.50134215808216
39.8039169639197 9.413125678845532
43.02466662115503 8.402547525283278
28.97538322178518 0.7250236312076491
19.65258595972602 6.295075478816508
140.9780649615345 16.65968621153134
27.73063196965152 3.345127797478606
24.66187347970669 1.029950872621548
137.1536516190367 16.86516020100873
19.38539695022235 7.695284637141293
23.35314847177469 1.427711497541848
1.323192295631247 16.09105578847528
8.186162220431594 13.98686818646131
8.345201380511011 12.55641644955265
27.18483251967603 2.119987745187866
32.84753819833146 7.293833784674349
31.94867124765929 139.3242405563737
33.05939288877337 116.6188773455903
31.02368776231479 107.8497624273214
36.0563989727576 64.70607600320082
29.07714606148981 108.7711263056038
34.97280585721387 54.97652611974434
34.57145345333038 12.87292085254203
32.41838075805373 112.9133871540184
31.28445367000599 52.90866353823495
33.26050474943859 8.67458442413497
30.60831930996061 133.1753726159454
29.86185690883961 92.02759200399828
30.55676934245461 44.27842836229487
30.59504294156843 17.0026645143095
33.05934409167871 25.32363226186051
35.05504139354234 118.6860689640985
33.03885172149947 41.39751936156136
29.31100738094106 94.4801094951255
32.46184352951454 18.75758901340836
33.61935439154198 40.09877624937666
34.02794109573848 15.30087700163122
33.80814259722528 126.909792427216
31.4909704416917 85.98677981688031
29.94971390627181 134.443459023888
33.45121498566266 26.70432169170163
29.8510041509061 1.711406460158669
31.85273779819319 21.18115607717329
82.88906126916291 140.6543034333725
80.82617697286122 138.2909569557275
81.13222833761385 117.5759478403285
70.70438978385356 44.78373660041565
74.84258021434708 57.50936572863483
75.251125075359 58.93362804226794
70.48619317572535 75.11717616523575
75.10489206902632 85.25787797045014
79.18666670420725 101.3233875088125
72.95649913653425 81.7473873857287
71.14998047176262 63.20011172548735
69.38015785562196 40.68013712098579
71.93747325224457 39.76790138888025
65.90641211526052 20.0679296685389
77.88330338469603 100.6146319342082
68.09790218715169 9.294875100832476
68.71134993473311 7.96255901862957
71.09819081501878 72.53479965485363
66.86058723177702 17.26702761728911
64.46327540082537 12.59845459341005
81.16805831411314 135.204004199619
64.95213395167222 15.01255266499825
65.48686291160753 13.64976940397658
78.49258842821462 126.4279305110429
3.54113825480965 9.772603163391917
24.7228517241919 5.578847065173562
57.86710574126101 3.283017088456591
28.50934725834902 6.168466982060969
37.42570834646655 4.636555085232982
43.3009313840088 4.397412422648709
39.27761339469829 7.100801522735867
18.52699077931752 5.466524682431473
27.37666255727115 7.149028224663295
7.012792416995508 10.70774450539335
58.71419450535843 2.18578689790964
59.3034610131259 3.732672773421174
35.33805572833088 6.5885782944427
44.12327751707398 5.909288759303446
73.35398245245655 2.69450210341423
74.81303997395234 2.310854454224212
113.9641994499822 139.528718093644
46.88700340792051 0.08062435818795727
90.25578843778031 140.7947644057818
79.34783373524405 1.441156598423144
50.311856114143 137.7266408287086
93.21113813256095 140.8850434223191
103.6624670198682 138.6360605021681
123.1420940660682 138.4812092901722
45.39180180150945 0.5331207182881985
49.0946998912691 138.3150226109705
112.5849569892111 139.1817879076214
53.44579555761104 139.5158060920523
65.96058192786238 0.650395584274567
17.25941114633275 136.4200411988091
74.44230262484633 3.71777153006386
37.48282107927178 140.5138055476252
20.23634523934562 136.1913904822227
58.6070228199905 139.2347629121789
2.167477453735938 136.5171967049184
105.7991584249063 140.0088942381557
62.19870094468363 140.2559524950151
34.07458267752217 138.1874990815303
100.7059486204098 138.4461128439592
6.671129931339742 133.4438099702125
71.52598734287564 140.4265025741536
133.7119982202363 121.5977952651688
73.7064934584414 1.319311917788575
114.2418408168022 126.3970179071684
89.23949761813292 135.6959564589564
80.07274964741811 0.05279189643151352
98.5303739094991 130.5113525857948
116.3853704230515 124.1750551831256
110.7632422156534 128.1796993295392
135.5388290597325 118.1241226682043
66.06186309699596 4.615238978772431
75.40310136967956 140.4815099238531
125.6834361791087 124.8269487580275
133.940339735184 120.1380082546818
106.8965259923626 128.6357987916373
102.8325279730127 129.3025087948368
68.97657155842207 4.001542810252105
41.93751154437817 113.4668147388341
114.3494517848447 121.3140274056468
36.09476021641092 115.7179961106959
85.94372909610257 119.4456965562068
69.27620116312745 118.3288688855795
29.45151423248099 115.0164535795525
64.22534767542622 116.7596057764307
101.3042031136473 120.4406353859009
120.9692014664104 121.9552222631958
100.1645527744409 122.7155931977927
59.05849941387284 116.7425479239786
139.2007410027778 126.7114801663876
41.82353865826808 116.2949825553232
135.2596751214089 119.6426049046062
47.08987800032403 114.2634722819025
53.73464740679943 115.8351054668315
24.75582227699341 112.5013574732353
67.91823670802056 119.0142886450332
125.8741499739812 123.4064282627238
30.52203619634526 116.0241995256826
44.88227938946141 113.2393644128396
135.055378339756 121.1185903186072
106.1150138632285 121.6733900694333
120.6874788883829 119.2607565343381
16.14219446086167 106.0357680509224
104.6564220223253 122.0821004438361
2.646204504827621 103.3966563664704
88.47478908484258 120.75451074653
3.516230312003757 85.79976489443445
26.93862865087756 100.2956545052543
35.21680438252938 108.7115428090086
58.36747318629715 125.2675179220087
55.76087328667489 124.6736391339162
40.49782426380344 113.5337598622892
44.63007694129978 115.5288395630773
60.91773480226085 126.8765124422963
25.92856815069092 101.4254690784904
75.13685578692098 0.8941491707067268
22.47514448836511 99.47813525363246
45.79812555141223 116.1375317090224
73.62599598909517 135.6828072735638
7.529090814638204 89.11552589365456
72.15384439773676 136.2043409892107
139.8927823818035 17.89448330448088
0.1152455735697289 15.23780174602054
3.185700082216936 12.63944020119961
7.312318091247505 8.44953564677896
138.4579459607583 17.4762306405691
122.0679677531552 24.78992383231116
122.3548242205401 70.38629472193854
117.0969922840849 38.53162124026653
119.7490893406685 48.53503934350192
118.3003436552896 54.91974194017658
113.8358120319032 130.3151919990764
115.2127182677411 130.636464483675
113.4870662354205 138.0968917372564
122.5993580585708 93.86047599193098
120.5022909304794 102.0228825829724
122.8406236614041 96.55250064395852
121.430413225502 21.78610302886189
122.181779589189 74.83600123866293
123.0417618561914 78.72007956056076
113.3131774275867 114.1347014577645
120.9588313290177 31.09829310322946
118.7234220643492 51.28566829215437
122.0735371305712 2.541062344773336
118.2496371973821 34.92051472198558
122.5436948656363 100.4703956161537
115.1026658737233 123.8844121251206
122.7434904878518 88.24166294875711
120.3293949794982 28.24872979131432
123.0453020028691 89.70264469145201
122.5985984484301 141.0298920749412
8.318225368604027 79.63635023049466
67.20616973650098 46.64870650651468
48.48768882910557 58.86781458195679
107.5321063630877 35.44617691451764
49.05082509626228 57.48304092504689
98.94181996969496 35.36509626340992
128.7975621175987 17.68857450411523
43.30778707859018 61.1888948433437
96.1303327448711 32.5554504394977
23.0782818961548 73.47822262166
56.83017966760939 53.47592244546001
74.20707639334607 42.93846415598166
75.65562740533315 43.2797278369933
123.058290588121 23.81300778238707
89.66891278687473 38.82125917366788
42.72467078524756 62.59723514508116
45.40356588725648 59.49807255701994
47.85977145664587 60.21650667801943
54.40323509266995 53.22768846454881
109.9137259457681 27.66969143868091
17.78344243655628 75.16086478360404
104.3409126491516 34.94776100114867
26.61921315819104 69.56561373417829
116.9888201956582 24.52168428163353
81.7724194445488 39.73291726795994
92.16608730020482 34.62646586905251
5.153699405274883 83.64087997169814
83.17878229590102 40.20995047359241
113.73893077748 27.59760194577993
115.9259276957735 25.5431413075787
140.947431277268 85.59321804442084
138.1081298525682 44.99016510368465
26.10773352969667 2.889141868714136
5.484134520940006 36.17117332841359
21.73133801626792 9.466527469532556
6.955742803901191 36.07839841895449
7.489286209033603 34.85396641651327
11.45117359615936 29.52370493896446
11.64325775306112 25.71431106810252
21.19653965585696 12.26078578312289
25.87512984374517 5.147632604133872
12.64605933165909 24.66387678613984
19.54057687732882 14.24677506092519
9.485105098373893 31.61986698742994
8.986536778437893 34.67124089200027
26.67714449136152 140.8588878081745
0.03065399505428848 52.58920035001972
33.75740177135979 112.4574504400162
47.86322719631927 1.126410401827883
48.01122836473955 137.1381950971116
47.13009653637024 139.8231194554084
36.54695445476734 118.4224967163163
25.51419183996678 99.98272559845267
24.15938475780903 95.82192727990427
51.71512523255642 4.548916147681288
0.8128556629585904 55.40673814249317
0.3997128572107118 54.00078963967726
76.69615439164271 59.28857104416942
73.73456549725678 73.44651523543872
76.02459697053041 78.63887778838934
83.02259145639724 106.385280887062
74.86089576566974 74.35135060876121
76.05975082772873 61.77728008588374
63.84906999708625 36.41894570249946
59.58983234766826 7.007118575213807
65.16596519994552 35.72838938991471
60.24825861836971 21.09720805506696
81.33928070521043 98.31841274518112
61.44316424743072 16.9390532461894
75.75483803019226 77.04617850305647
59.18353247602752 20.04177598198139
89.7542652156467 131.8457709773855
58.40798003731361 4.689828465543921
58.9176423801138 12.40395383501852
88.56945752355922 122.2131299309189
50.02293215700178 58.53437533093944
90.33695549075536 64.93565187785437
81.01251324094811 60.35785278074616
119.7550152626564 72.97595913823979
38.21815470563686 56.94107595262633
79.58644630315675 59.96581708425512
7.912284630218532 57.07556906034925
65.8870171061987 59.45723270388597
91.91403684283257 66.98734120923096
97.98373488409428 65.35533534193421
124.8274928707256 72.26446769736579
121.0302462538759 72.41466174028317
41.14063730781326 56.49296925385165
47.53428287273841 57.83078345462719
46.937001626807 59.18588284624022
59.95571038570737 62.51503265203751
8.947489484832493 55.97480928569932
136.3581174064702 82.61993039697469
12.5145176264828 54.14207164560992
104.1978374658105 65.89379005590189
100.596779625159 66.8003732837806
111.648779867283 64.05766737918462
4.331428548841897 53.64944225282228
111.7764237958515 65.53550220021124
1.461436102074591 52.96238909129756
127.0735905329221 77.10603343532989
128.7733827856525 45.47777209237897
99.81650303047508 27.43404360156362
120.0805906723993 41.46103407141312
97.23036676949664 26.13667513392295
97.19280276464981 23.34514528793201
107.459103549483 28.07060312139423
101.1188661459284 28.05874181604317
127.6048853934573 44.50532555250578
90.5957170040848 16.05323155877261
111.0022998812073 37.2782199776792
94.9574355906101 21.63941833661931
57.95495570456075 85.89272408261203
65.60620786721182 111.5217624787063
56.20685033110494 71.84010324206025
65.6924951893718 107.048327753706
28.83953730703353 7.563815518769654
48.88380685719637 49.63436949996382
34.48132220855138 16.69955785466357
36.60419114911615 23.64030536935278
66.89877642870196 107.7440816477846
49.10447433720914 53.60485649828513
48.47599926318362 51.04628784530858
35.02293157223021 14.28355851771708
77.67556162869012 133.9232835973248
39.89346137253943 25.78382236033043
23.753753321003 141.0068162060475
35.36235659623328 19.47993084401678
77.00853972740808 128.4725486920407
77.80694386778119 70.73154977413616
120.7143288895962 47.1786535061746
66.21098945035004 83.29585792347658
75.2949361580776 71.40704364582228
9.769457738146565 120.8921440334675
37.36290540384534 108.8356741305804
84.12450155394536 67.70001069336956
89.84206159197851 63.59377633992639
93.55765241007708 62.26883432063376
107.7143806193297 54.76054024731345
48.27317810471492 96.19735582613905
24.00745480500634 114.865785995932
53.67861463419086 90.85527611088774
71.91827603043396 75.53488523107055
30.84233362002838 114.6491095070838
117.8152126844265 49.92709268511208
3.465717478628579 127.8703762060563
39.62997310530813 103.3998323250536
127.4166770734905 45.96904847184003
94.18010625939542 58.60084945800067
96.78205370294536 58.23430744923891
21.72959173455953 115.4304444307825
104.6293601408138 57.27631247541712
109.9232097815619 53.58018316863039
4.930202465965282 125.3051867366424
72.76530756283 91.40837164483547
49.66865609638108 139.8729361109086
50.87305688294084 136.5373240425159
79.0565603617553 65.74273210313473
81.4837990656148 56.44099900161324
86.52032227170892 53.54207424196086
105.4845144942357 21.55891910047297
70.59645056807268 106.8315115258689
89.97895820955559 41.63842521277672
58.90617599898923 122.388293091518
65.48535703621181 116.0629097204294
77.14364008077108 76.46305947926339
98.63482507254174 29.66879300148229
102.3238210545927 27.20434390803677
116.3920527764594 1.62065589542803
54.8572487324037 133.5749024346606
114.0940824115968 10.47732030964695
88.27414431733092 50.53181170621874
91.2383125132441 40.94920445204976
48.66597223675436 3.738471225697405
89.09992008991591 45.10242593123013
117.8497018256821 1.840868170579905
105.5912728494525 23.06103040390834
101.1454758926526 121.8345257405221
133.6532475987617 137.1779659046886
115.7260927223303 90.77362899247281
116.2400763468136 95.89479378254245
118.0260573866684 87.96126600647567
128.9185462298101 20.67627369794856
115.9145524108157 76.19067608118199
119.7866319773336 71.49731904974161
111.519321790349 106.7676762974613
126.1552961767544 31.23318822782815
121.2080925693953 52.33307624215501
134.3997220962216 6.604561700390547
125.302935113394 37.6525086801683
116.7983011559304 88.11817904352365
102.7249300781263 110.8617035743009
99.40106680564745 127.7813060847181
117.1686436332718 75.61596280426954
109.6774969958665 108.5718525063846
126.2936834209875 25.873449423848
114.2018748966933 97.32666196273584
133.7854466086357 9.194047127566057
114.1826156371556 131.7389603509815
129.7961854301107 113.5072685709743
137.6066205604027 113.1182659401573
0.4357739433165629 105.4971955277919
121.2306020480279 117.7918204485367
125.218233695529 114.4030589473633
107.5418964567709 137.6661642733293
121.5077385170938 120.4732092750354
138.3902410302027 110.5870851807942
71.22517747300941 89.34665912229049
119.7570159211841 136.7574102912112
6.31812312325649 37.34313454922986
139.8845831114663 32.96540789271668
3.110380348681268 35.55228342046124
77.96470470072907 102.0824478083295
41.49974002925371 58.973279945931
45.66104741460109 61.93147650270395
51.64709992145259 67.20110107162769
9.753549276479459 38.5053434787721
8.502108792903774 35.97116473144442
105.6256671298692 126.877064514455
109.1070939994413 126.3853723546317
19.19463525211684 45.34094447680042
102.6558663400533 125.3964828843024
12.20032946933909 41.28665139368194
91.30902292933546 113.5451470336094
45.72590492447146 140.1747819500878
49.46718079370942 133.0686561783858
77.49113492971948 66.22794513840554
79.73935180645731 56.25716282676064
85.33690898823077 52.78025247182473
102.9462537579027 20.27658787059442
64.42967714107078 107.8361558202589
88.55050587867856 40.95126921891232
59.12669337117749 119.3776175172133
60.38803135808358 114.3924993419198
74.37539640397634 76.98664930567834
97.30956431529505 28.98788480508006
98.52194460268581 26.79513283291441
113.8746594785129 3.538103271778515
51.45558040906501 131.5160521991012
111.6916405523495 9.797482400049553
87.33751426449668 48.22706169020442
92.3911179596995 38.84742626983989
87.6530983209387 44.50229394311467
101.9242522624082 22.71055239205863
0.03384047660218247 21.85183420075801
40.97729575569206 3.066261260345117
38.89166636489061 4.617539436629229
20.55947188786497 8.585259125986214
27.71531906442491 8.52734499007081
6.256195524391423 19.03017918389208
13.21369450205839 14.22587244563778
10.53425925294851 15.48549904125502
139.3191463203001 20.1921565187771
37.59281364006594 9.752123857687414
44.13274652533986 3.340077680670209
55.43661767379096 0.1275059219027671
18.76178402869743 123.4522970461862
19.08106278246479 128.7021939934187
33.81704986752007 133.0419417839272
60.63643499552356 4.116605795598113
57.70981903428282 140.2605649740177
29.07337448712577 133.2539716609497
2.737920294854117 114.6475241403119
136.9784884702429 128.6089192392129
132.2757489275606 131.7425562642049
135.4997858479503 128.6576734675925
139.1441304603308 8.081643355399365
6.551636299636812 33.668958200832
7.127134723035774 32.4467209848404
5.30759265097549 27.15108283131487
43.05040060055727 117.2740066800566
30.7238617201459 94.7014747106775
10.74847512728482 52.46564281685882
5.992850182854916 34.90417905839373
54.95621786199649 2.623822347148263
8.496275599988886 49.27458634700971
8.165724105529101 44.93001114917281
109.0969571631229 84.78849247039983
3.658884027609223 34.06297351596579
121.0864466466309 94.24091221154482
107.7216298755093 84.95638329817801
135.8938470917684 102.843217264803
32.04028882771482 44.0587101482956
51.73682111063029 48.94585740996102
45.77536848635809 52.1398041737035
47.24807528081163 51.65393619433799
11.1538216732163 33.3645299325774
4.528210136985847 35.15111551161466
117.1168838115187 90.66889545058633
99.811735400795 81.30817633977347
126.6208962753268 97.28481069115928
22.42893535357121 39.50203189879726
114.1017939690814 88.27657074661417
16.5932892949783 38.18681574759615
118.2679396303293 94.41223769927997
47.5725381644131 11.24277990260636
61.6212169062363 31.72691425686976
57.48241044181871 21.9050697079549
109.7043132493872 83.39898559544169
58.59110833873306 22.92578107691706
4.065722949891541 134.215131696205
54.30366486223513 19.08680398381944
127.244033933723 112.8487195350217
102.5535634987573 73.42295519692819
133.1303700910871 117.6902004201814
49.91403527647398 15.09669757514421
112.9021940198124 90.96610103587923
49.17727575856382 13.81249122700686
41.87221846105951 4.304257071545763
117.0922888240292 97.10964117751188
44.53220831141447 13.89502777429317
16.06832595448383 22.68598111907527
21.12264376599042 21.14170698041251
29.5931619368598 18.05701875375099
12.46773539869726 28.45489658092671
36.95207266985405 16.05679142685223
9.596474805952145 27.87372076932342
5.664613092638691 32.44303282830525
60.9293377994091 6.656781434753698
58.7307042876581 6.004979943187932
45.32165926005643 12.57124584450552
38.95968639701824 14.03925681450338
56.1175924893734 22.3735079298673
115.3260866082456 78.98692606784104
57.32268355127412 23.38545504570843
51.38738141206103 18.78460422124688
110.9739759547354 73.59359913635573
101.7887000247289 67.5499676217226
139.6985348391111 117.374352725991
48.58375505976814 15.18389372710791
113.3701788994176 76.40601186104925
43.86826191655729 12.495073535253
43.19616206821959 11.09283245633051
119.6755600541512 94.29393750084361
73.38343760721965 21.59207717356591
21.49277761680741 22.56179384210986
58.843979603694 21.46397735945706
32.66228131919641 23.94357759482294
13.0789505248308 26.03025972099216
83.9450196356828 24.25369833337449
10.24110044750412 25.41922814335869
98.44189664455708 23.91255119930971
2.890132276200437 27.92739012254173
117.455302521355 20.5792113192224
68.72595557021985 19.63050222563198
92.26808563278153 24.32314655360522
68.25822538612631 21.03452681650568
44.14913840009382 21.76285178137364
111.7426416346306 21.17475879909732
99.30841140097286 21.4929439789429
31.21656741149634 23.59461337848231
122.2584512920278 73.34900210935072
51.35339704844633 112.0707176202162
19.22124635936675 124.8988144924721
61.81749565217925 112.2206646120251
90.43146460568509 91.17115146972557
34.08826849372703 121.5733353163976
127.4515977762576 69.66633471280589
7.952294143178878 130.8295025003455
47.01604227392617 115.5186442600108
114.5160905593269 81.68498756949269
102.0760619869041 87.18931664684182
29.92540299658043 122.3976440036698
118.1095101687567 77.97527964494446
113.9058156229345 83.01747248346348
7.318683894742391 132.1232579307431
134.757170711683 70.84813514201591
65.77494477520683 8.417948148102084
72.64493427646937 16.55473481620177
63.84247844493328 10.12867388466219
95.58109431412232 46.20852988533557
114.0518870836438 62.47647503414843
67.64247177736851 11.95785985165473
125.1533752412576 87.64989547831095
41.55995211870525 69.68334430806993
29.09059270781808 39.72563777634352
20.47544152473708 16.59798122750788
66.22206824616654 140.2428831196617
29.62639487522073 32.18499761763503
13.28264042940326 139.3780381129498
23.1029427686814 28.10382155342822
67.8718591893317 6.791150529761018
46.57838179295988 56.79289911197505
49.50235249905884 52.12393692330559
57.76424926602353 20.41531553422824
23.33515504850839 100.5699348391741
17.8178592071675 135.1107640651085
32.58996562558644 88.72209486530768
63.39517363706479 11.52165014692444
23.52551350308283 117.2001561283642
62.93297258420804 12.88167607648733
62.42239896683979 14.23423371486346
46.33022677866425 50.85193507526476
33.57432653327578 13.89396122538643
73.94663372548973 134.2646214016385
37.76595288559314 27.8031268345613
22.3483327267429 0.1876989934200506
33.90887765955174 19.11700156127884
72.52438634323269 134.8374404519383
8.648496318136305 20.22690470377626
132.5630490181637 133.0820317811659
104.1066676086751 104.2864798936598
123.4333585063528 118.6737548146908
25.86148115764226 37.74388331230868
108.9929081959625 106.2513830571856
19.60050463463508 29.91274967770371
105.4590035778544 104.4125157199984
9.373019195062415 14.67394363907618
102.43269057478 28.66678355564917
119.579689417931 30.72673664746221
69.4541286951842 14.30116075302356
92.14941652428023 30.30986191723729
68.85643239592316 15.66369699074422
46.16070868485141 19.72772168867327
113.9993433992967 29.01476413379005
39.90257870392385 16.78502841504038
13.1290282377452 46.57614424588043
37.11378154983402 2.158720189818389
10.25087076757471 46.16728755013923
11.0574978208216 45.02219430461668
113.1023700440569 39.37401169120892
98.37250855704369 22.44726488155118
131.1737158097699 72.39180604451039
4.917787886451329 127.9612179620877
105.4332632441294 1.454050745217851
116.1099455139794 3.913434620459264
127.2628253995266 1.849011198677453
59.07411937818332 140.7641863734473
8.746836257769694 46.18089993900151
9.597621946303684 44.94091843352314
115.2347113163008 16.89997360125512
118.950773444605 27.83868069443455
97.53403702483303 62.50885059004531
131.7686213121304 118.2273015441511
73.43691093136196 25.5751584564869
112.0970701921555 80.53697187258433
66.02360239668974 12.30775088037255
118.5324321879927 96.99102296785262
106.8001989069326 127.203836302971
97.45022254405801 54.80949837527975
107.7090798833541 115.8428791809033
91.28222035137561 21.80299996182889
103.57829105326 105.4127233110097
140.835184762206 114.7362854904586
102.2142086226004 126.9547473424846
72.12819433981997 137.5429672370701
59.93569959043967 5.360685328948328
110.7018698084432 67.7647378255124
63.95106223153867 13.94407534585667
124.0806065212013 88.6602679478392
50.65863424112023 13.81982025433127
140.4455723492342 65.67758043804119
111.8789186600596 24.27546954171957
111.7122475759367 102.7419428328609
42.39513872950278 12.27395744610955
