# Supplementary material for: Universal hidden order in amorphous cellular geometries
Source: Nat Commun. 2019 Feb 18;10:811. doi: 10.1038/s41467-019-08360-5 (PMC6379405; doi:10.1038/s41467-019-08360-5)
Supplement: Supplementary file 1 — Source Data [file 41467_2019_8360_MOESM1_ESM.zip › Configurations/2D-Final-configuration-derived-from-Hyperfluctuating-PP-2.dat]

4.02772513386587 9.73238553763797
140.7735483073954 5.039287894393206
139.3845637599337 0.5536304660328889
5.552675498759457 8.864546553754133
140.8844718142778 1.53987305192245
140.8171830317639 3.28621372560732
7.211607235579122 8.086462121316128
2.554306956468882 8.766308215701512
4.099718705211811 7.96095876998304
1.18652335325182 6.029464730191494
5.495068752723995 10.62863778707851
137.8018816919855 1.350532807530084
5.89043866073397 3.763486533392276
24.14320310471054 137.8570632654726
8.974762749876133 4.058755594134977
38.08146311351855 140.0097863818441
1.416646760546348 0.7946139521186051
36.19001218923423 139.9115439038374
5.970981811904688 2.044209697726928
50.33716845021254 135.3990571920191
21.26212161166601 138.9451896616203
12.11503423779882 0.7897363616252677
48.95551342752263 136.6834221161517
41.10583053788693 135.7613058069732
46.10737977167755 138.9760242925774
38.78575759910749 138.1156554565152
44.18578719852462 135.8021014387724
18.68076456561576 0.4404827425858794
42.46872574500188 136.6477255515765
10.50157612651283 3.345997940740286
14.77568184144936 2.539920439300437
28.26984118142488 135.3447482957967
40.88638825314108 137.7057697322452
35.35543176895636 138.3038012514706
7.465402561889121 3.042297720990386
4.395138415830625 2.776685485413671
17.34410511926458 1.619383694044484
34.45037587494124 136.6700701971782
136.594648713888 137.7240829460548
30.93418191406029 133.6374537699607
25.8895883434558 138.2206168144393
42.7224714458981 134.8903185636767
31.80250191846746 135.0625548805436
29.96300118067929 135.2683452493321
45.70055857459236 135.2014174224618
39.84156939120248 140.7574096135985
13.53541884712248 1.673724519354676
120.0675765823747 51.27928623345759
68.46576440249164 125.5104812042477
125.5021655999402 41.67312840412927
88.90940743480691 88.86413605082606
67.30699604364123 129.9509010385795
86.89426816792054 93.20622897993489
97.13861968343497 79.827540639492
102.9396153972408 74.9275253249528
83.71321593743296 107.3913615976809
0.9001872384819322 12.71102980019546
85.98407086221353 98.00951986444683
118.4408021057183 51.8441207381404
140.9586604243762 15.7451002575108
101.7475455433067 77.78517717131092
132.20905343284 22.66011908933379
85.13565976319107 99.60360343306091
128.8741400978907 32.33900923503718
88.59237707153875 93.38912742887618
109.4449338040705 66.46539919332881
133.197957858436 20.99321421713861
111.0654900351288 65.7566280004483
104.0820225943853 73.78908914007086
6.98311405569238 9.715106316813555
86.83443221538651 96.42091814029949
127.2221124345877 32.43692691974491
81.47420232220252 110.3172234342293
86.85070257206723 99.62936224790964
116.2051920227656 55.91073398802337
100.0868240193332 77.40131687127852
107.2357490897183 70.7027629437224
105.5823229374183 71.37504245963532
72.2666045665503 122.52647484494
128.1125794458527 40.32798786461525
59.79927948239491 133.7163143231268
122.8366889956609 46.13235080994649
83.33436627766909 102.6925125884392
95.51542020154788 79.33259359181716
98.75262088280115 80.2756710447899
79.68275714805031 110.2123156164526
73.18825126704299 117.7883474986089
62.69543628896947 132.6531847405755
81.93084216666446 107.2627987721847
64.32553907066614 131.3936861859667
91.70586429660743 86.4777537346822
109.1580679104763 68.2411128595072
123.3484593176855 49.98880843959361
83.04563028436343 105.7835130904889
131.2234006423511 27.51656320192355
94.26745895926599 82.24383403226881
117.8924517666626 55.35406237752792
125.2344015575419 44.71487220623641
130.3960871622358 25.90883815297783
132.8987195344668 24.37156075166539
116.5155613309507 54.18234475572384
87.69785951784931 94.87079853582294
140.294976124354 12.45861075863978
84.26319173048141 101.1666722346357
71.41656272481215 117.6340551895468
112.0532439921491 60.4783105627516
111.3594182602222 63.97144662880976
73.09253971589399 124.0402269497062
98.6031813600942 78.59060957974609
69.69305639257982 121.0659341376971
72.31094884107678 119.3024897514282
87.43785790202854 90.08668913629961
90.33185973921627 87.74101901387017
139.7487057330887 14.27554789523075
128.1123818455327 33.97834632516601
139.2799388594881 16.02005048539581
111.692576484851 62.21093891915626
123.6673316961019 48.05858108632383
131.2673372007332 24.29187233173921
87.20839785174608 88.42399042111894
118.1662944758243 53.60445907463912
62.34851760784583 131.0415004600282
126.4210491085602 40.24095340385804
80.80638255887077 108.7381442515254
67.44736010260348 126.9812370704225
135.0099229800877 20.15957575227888
77.50397428537603 113.1749899476021
71.29518062040555 124.0612832739085
127.2948950220626 35.55331370530691
107.500139190493 68.9504372046315
128.1723137469955 37.12273213445285
80.14377120122892 107.1612821670854
137.1492415936231 18.11851757630967
91.98543605163607 88.20823204664691
92.86360708044481 83.48351024628367
123.5965486483423 44.65738588318129
121.4488642972734 52.43893209628679
74.63859353043219 114.5622297813222
130.3989877020961 29.11508718081765
138.8543437942299 17.72670731064723
104.8662659696619 75.23737409573181
68.30136912372221 128.4936867133152
113.7799110195046 59.88802957957095
72.44534866031546 116.2464785294472
2.514871197284333 10.51653506435694
121.7120497061404 50.71556913258632
78.57562639564183 111.6925218736271
115.773315841934 49.49050615179669
43.35022051207448 29.10427103624978
60.00503309907099 36.22973436502904
99.34465751756801 44.7487889072853
61.53334501842862 35.92036938941487
64.93567503762125 32.90951020332979
106.9609074552028 46.09317521120379
32.20332036801747 24.80560636321401
117.391253198606 48.84522622684209
14.43045404919935 22.31130043523382
54.3182468209644 31.11186033020683
10.88317063872391 22.50964261140364
110.0046760672284 46.74653909303588
25.50946439494088 23.57722575910135
30.91933619054435 26.02279409491412
2.439938000827427 18.27481417044873
52.98090449214904 32.39003509108188
56.05490233896999 31.69449428320278
65.69277693434347 34.41537148050065
87.48153038824316 36.44556917133957
81.78595326403143 34.66374437685781
84.25494467037794 37.32209177268555
124.6288898602818 52.83868634078313
15.33756140764675 23.8474887758119
35.35533194090269 26.03627277081004
2.930113035719038 22.91968977621532
107.2969685417506 44.39181864934784
22.87150031606877 25.00900756234697
9.145766718028472 22.83163931537283
68.47862142097533 33.48569139441381
134.8605832210033 52.47914790379473
112.7821828212115 48.9944308813476
76.73190619526552 37.85075540593397
49.12414017432014 27.85225903966866
52.64671432168504 30.68868971399158
128.4061636934688 51.90095503282846
83.44381776709379 34.2426023679018
70.71232818204268 35.43519816942407
95.24458378779764 42.57612597967486
27.988211970138 25.29041115270972
81.33428695566754 38.18231086442322
120.3319627547138 49.54155702064814
46.25670797148499 28.49489849841985
114.1331662755213 50.10432628706564
48.82938535606056 26.04339076601312
85.85144669988873 36.88027086464441
73.91012185291392 36.60979614877611
19.49100379272333 25.14021377825533
127.7155914282569 53.4749662236438
90.77879778911259 42.08251809961886
3.349229963319512 21.2419275957674
101.7815387025214 40.92713208701074
16.18428880989481 22.24412401929588
34.03074103340024 27.19291519783183
7.227145795931024 18.98086697442665
133.772819193878 51.06213306876001
36.9469786094506 26.66429713029576
78.30953533659917 37.96857777016982
75.13978437881629 37.64078748975585
89.52500218018777 40.75437194085147
132.0139941784969 51.33969910135303
49.74316719904232 31.45006942392033
126.4675807991828 52.17809048220445
47.2680373964464 25.46926171025245
63.13450388216266 32.78722568376762
44.95064366873 29.69710563630924
17.0274924071045 23.75138522519514
11.67783820157753 20.97278306424547
103.4072343012814 40.53808517857002
20.39482576643021 23.48248446703355
98.10275109222599 43.45313269619926
51.0262405590128 30.20445019271568
105.6337842970863 44.86056120988724
96.88497876853724 42.14750787478518
130.2371863631056 51.62214920629796
118.9628890265758 48.2816068845999
79.86049928934344 37.97655244179627
72.16955266521325 36.10137053169863
104.321151012966 43.57512269741512
62.24111771728962 34.31952017526984
113.0867973778741 47.28965085473409
24.58896024206633 25.04008023643751
40.1429705063572 27.89997037882839
101.4008014667472 42.64450215466354
58.35478866812316 36.46687701644706
88.69488586276202 37.75366913925856
6.954588418401155 25.0366805098666
38.54266410550218 27.28567367211175
41.74660216904685 28.50580859624428
92.40578302407199 41.68152287148271
54.66989853422354 32.70502592629287
7.515204712535229 23.3101770543093
123.0965540059344 51.79391759036309
3.772407880013445 19.61279496785223
4.486835057911804 1.050486994289865
140.3199032320997 132.8480156773676
1.529188269349223 140.113871111607
139.9735102010949 126.6557925377221
138.9170289889514 131.5867144050366
135.461083315523 125.6773705081535
140.096452534488 134.6348388170812
139.8713047006574 136.3942463255935
135.2069538054471 122.9309580058251
3.143365501875536 139.3812259426714
140.8514299230803 128.118735791596
137.1964084796462 125.5482585475482
0.2458275001037036 137.4062698401098
139.9432186858819 129.8060400020144
70.18515338378377 128.5157636518728
30.72125868303761 99.72433846385444
59.77111101199923 116.4825867121122
77.66243901119667 134.4615823214083
43.70243296367315 110.1719224604365
4.563962380231938 75.01967936367856
36.11600728852223 103.2989445776136
17.5119458749677 90.94995513761602
26.49492581068557 97.5524316748448
48.86113156108072 114.1344750696629
37.29837992997971 104.6826447519838
13.9599453558462 83.93255903348793
89.18512688714227 136.4057125872021
54.58607532048665 115.5587763654488
47.71826343218165 112.7541477481278
86.49540144585066 137.8495628340749
20.75034636037805 95.28801119550788
65.87092060099414 123.8261350471535
4.59924784104444 76.81807640677481
62.29010302925133 123.4295769594766
1.150456246118495 69.84888186642063
45.46834850996504 109.9569127973044
61.46474257627626 121.8498208836773
79.52650643728852 134.4828533102601
18.55100216168937 92.37810289165239
25.32977802566771 96.20370593023314
80.43225463162769 135.9755210690806
51.40798000455882 114.950589762584
14.17553372155615 87.50743952336087
42.53848661259872 108.7394550187217
72.98433871998866 130.0091766450153
74.88173824871599 132.9745403832442
13.99733044021738 82.2210765648621
15.75657717662943 91.04687346118565
10.8368977551624 80.44041655701858
50.57113201979966 113.552543314308
61.04934350151655 119.9135548026557
33.1363845308265 102.2500370754092
72.05804319963815 128.530521211445
87.44316173318336 136.3090394676908
48.30620671154118 111.0595269446988
22.46850285486019 95.06790840731441
39.05561741245892 104.4611004668689
40.22699510516776 105.8714550241116
9.159198915449037 77.74630954359382
14.48273193849333 89.43906867509003
58.03651636885291 116.1835835654613
60.35675083461548 118.185038500234
0.8456611029014913 68.12100939701979
69.3019037192491 127.027300450076
6.150100181525718 77.71414930312994
41.3861338050646 107.2997538648126
31.9267934777973 100.9854309702263
82.23432978924193 136.0804133985804
83.95017234800409 136.2182105773725
3.03563107113429 72.3202115028329
19.68421238552254 93.82533992684424
85.69928226024909 136.2576031004098
56.30240731228533 115.8694371350316
69.47813049766083 124.0405107467122
63.44719930484271 122.1590158361177
73.92861968863478 131.4894478152862
28.28612015124524 97.25220035350385
10.72766886482824 78.6583322219379
52.92160282776392 115.2721218289183
1.444183810715849 71.54642126472967
31.31640520582966 98.09429523969024
34.92579121749496 101.9410775464965
15.67324525831802 125.8572603111136
14.2164000365298 124.8023989847706
140.5722837226474 111.542130188915
15.99569736405033 133.519928085377
25.59102755857297 133.7085160288563
138.7902515431903 111.5087618256511
19.32889951084793 132.3775576924756
6.033262327422673 117.5638159698273
10.04849060347374 121.9545089073147
17.66263647898833 132.9124288659252
17.23602125044039 136.3848943953113
23.63129651858533 134.3185576214788
9.355680725496262 120.5917387105008
25.3813360609277 136.6640603804607
17.06438290201241 128.373224959044
7.087793289046209 116.0941680182352
7.838198891250265 117.5976337450164
5.270407982003294 116.0701736497594
4.529681592595121 114.5777100058815
16.68265049984563 130.102989118083
12.81673914192095 123.823549949667
3.10218742160722 111.5672914144127
15.66141670241579 127.4444733721772
0.6213201272274976 110.0356823587942
11.43404886416287 122.7578660672828
18.6403117827107 135.5037425435944
138.1148826330172 109.9692331606904
23.52943213929672 136.1540559164067
3.809042763104047 113.0777478497683
16.54961517704024 137.8398165344934
122.9827856339975 37.00281717181025
29.35696631264047 4.070036569973741
73.38399757609638 13.00421151054802
96.81851526082558 27.1166266719871
39.2483076742742 4.286245208066763
87.45351636861025 20.14014991694316
104.0852495344429 29.7311290597122
52.01616738964551 5.087180379035614
115.4443081126724 35.09878059296411
47.03220920703324 3.268917078693582
89.37181742679675 22.6847046011763
116.2211995836128 36.70706208973855
32.82584981067068 4.634379024008545
26.32899947887138 5.101698649848595
34.5421669387737 4.906946605613359
110.1632915405977 37.20706436626611
61.96867538621512 9.393083330192187
88.05587096893329 21.69983412152182
75.11690732826317 12.72687618678517
128.9829159003073 41.99824032921228
53.66178930922639 5.751166075472322
55.55033107247712 8.22489680360939
105.7694443286681 32.19519696534664
36.24110157023366 5.211356367401271
124.7126561829918 37.06262616097003
71.67313466717957 13.28797874038919
136.3022148152453 44.34904704883783
133.4491415645485 43.25642487866361
55.30133017205463 6.448122739038987
84.24249925957965 14.41447613110829
58.6261701465686 7.924647039162768
138.0053317025965 43.97924136723241
93.79178845289715 26.91744576376939
78.00896557518438 13.86270432488607
98.22962630027253 26.25488284869899
47.33227416997205 5.031382096563412
57.19663956696977 8.932344980810136
127.3105270121492 41.89636162651347
18.24649091132747 5.003273337811349
108.6763513723494 32.06243943704822
63.58458522840125 10.19325593837669
112.7832451552803 36.57605569640175
110.2154110696548 32.695093106668
101.0316362550097 28.1253057615906
22.51674078723445 2.820819968397718
99.63346235772832 27.23378425086793
24.21321667816955 3.149838079828737
82.54522951063142 14.73774700877233
37.92693791379748 5.577848000144138
23.31778441000802 6.123889352017221
16.58792412991955 4.571870097784047
22.92730798393756 4.47301637125146
134.5714913491087 44.64935609627331
31.09309107380783 4.357560223552279
83.12235896985 13.06504960739886
80.26763727311116 11.90240962035324
95.30356006692895 26.13203299225583
14.97166967075251 4.163914877558402
132.3771958791134 41.82142241713886
86.07595423395377 18.88984323300426
65.47167305731901 10.81368184094328
139.6669149533241 43.52701885419001
48.69055250648199 3.84678408655873
60.28336433451486 8.668724739547139
126.3024074407478 43.18823553094435
13.39278840098506 3.46398914025089
111.5233385216584 33.44128979012148
46.44209349429055 140.7720433279243
122.0944535312991 38.52981031041992
124.6601493014532 40.13286556559656
93.77564889906633 25.19927874149372
120.4514227027221 35.31004532210616
117.1074374690592 35.16956102470532
85.36436513085484 15.78190740696533
66.91744660448828 11.95340409895116
81.52557510383126 18.14527099690156
107.1738463870597 31.25350180496289
42.29647119070381 3.524690659968029
111.7188057129228 38.03126904205331
45.366772738679 2.764846758015354
79.7080025845985 13.59344965684802
76.84690426480245 12.44962954130883
92.24037763756289 26.03493945090256
50.04818965288877 2.687012654026264
81.40692084073183 13.33021016130414
102.5119108926897 28.96842243332206
68.57098628839744 11.43870202634377
55.78536440651197 9.99117463291379
122.1304851508129 35.40507546075001
67.50770774759552 132.900977725321
89.45838411750542 94.8771903340014
94.08451758704676 80.52235199053705
101.29994139139 74.41775894723523
88.61886175114061 102.7786921172784
135.0670788435571 140.4844225193235
133.517708543808 7.982757924977924
85.01057832370138 110.6997193161668
116.6991350114519 44.42857774199674
129.5619198475849 17.99850042980191
96.7624183218624 76.51501433037296
125.4850264984836 32.4521955606461
87.72716715241984 101.2247288064261
123.7548552634494 29.0559371715044
90.37590816188975 93.3121522916713
103.1831793662455 67.44999252766047
129.6513473761209 14.92954799812583
109.7404944566155 64.66653578636702
101.1446526169209 72.6871775265322
131.6701526607035 5.039723231498924
87.69999683485106 98.01107889670516
124.6700145332428 33.96946213322943
80.05768758439328 117.9532480958886
89.45599611990696 101.0593619513934
110.7133637060078 59.36612610091861
99.88695492917377 75.76403681188435
103.9463588780607 72.02026498306662
133.436417535383 0.08526863270505206
108.1277345196192 65.38207890720783
76.67184387008977 120.9272403347054
133.0401001316468 1.765087698168969
119.4996478538409 40.03338139836386
115.0142225123364 44.68837804043172
88.20504297098719 106.5835474843025
89.67587127080536 82.44175180085887
130.8129731430014 11.60091508910605
96.96565895653518 78.1575915742584
82.86538419330192 113.4909342781383
79.343528198 119.4605944177223
70.436518114991 137.4053927791057
77.42014600707027 116.2537591626976
68.49844441854572 134.4294245257198
88.48431091912359 85.39831585500808
106.8405330978376 64.28501447708032
112.1506887406036 52.46516864834096
68.27805918057203 131.415883710611
87.1523007467989 107.9147015646563
125.3061697956159 25.78191626402352
71.3009424686779 135.9141569567525
92.66864202182038 81.75006385895912
113.815073791416 51.86453161853378
120.2552982206756 41.65490656503852
124.4907149527092 30.9784450116283
136.5112546622924 139.5723452950587
126.1707424018239 24.26576000481491
113.4896791059078 53.61160405258529
88.56763110185162 96.42823832278545
133.3554340125229 4.806928079326353
89.33303173567097 105.5052487934834
75.68747235113769 116.1704838071994
112.7996397204799 57.06501372741118
110.0379861929916 62.86165526869183
71.16098592405949 127.0478711473478
98.42136074673725 76.90740933960451
75.77781510686449 122.4737080633701
74.87025090867678 124.0156416406956
87.89516232408801 91.74108598689949
88.67321937280471 87.17217326385747
131.0068549078111 6.714868443260252
127.0419110420342 22.73099506845728
131.4020662006908 21.14761468222046
110.3618081785209 61.09508095268573
116.1063882380455 47.70739555597206
129.6339446062368 21.19008831789894
89.23948561832076 90.47322654357308
115.4654500709183 51.2629372205422
132.4825074859974 3.376885240754481
71.40681362072354 138.8731945033134
125.5682278036374 35.53534391028757
86.08451902379255 109.3001759117102
73.01024994507567 127.0542211367414
130.4177419007007 19.65398313988498
130.2996418062625 8.41745374106908
81.81544516772119 114.9011911748795
73.95178850834655 125.5516945424079
123.8412792748045 35.48557266165316
104.8460328804151 66.78889926390535
118.2532014230085 45.04630401701758
83.93561415016808 112.0969728684583
129.7015683529679 10.10977565850102
91.26580136606012 82.98199234295083
89.87433479450837 84.20678891785447
122.9104332938652 40.09425547350249
119.2792719718048 43.29399881266289
77.54717941863532 119.3964085016342
124.388448412396 27.24758461162878
127.8485179757118 14.99241616122682
102.3311223342968 71.1379975350554
69.21947161323742 129.9714897000004
114.5046113523907 56.48097148308005
77.54649205542057 122.4842810421496
130.253157985397 13.27798886780491
131.3566758651285 9.907869560925489
138.0448782781147 138.7946503719869
121.1862923807028 40.07581991507219
80.86598257321128 116.4104489106992
29.51675194816545 102.9527653292373
57.24886476010558 127.1132846701127
77.68782153830391 137.4821484048241
41.9504987006104 110.3611806275951
139.1512913702084 70.26105317505943
25.28261696453134 100.7674324376205
14.18793556283294 91.11008655017358
27.69423136268595 103.2871451359427
48.18980411604952 115.8383080274417
40.20095069781937 110.5225533737404
3.210392230536828 79.44440653445382
52.21934681627422 118.3177061684115
43.08415687340941 111.8009705796155
22.28349969412429 99.65182943628754
58.34886744148108 125.7803036163062
3.068570602011583 77.67532165791414
61.97317650638806 126.4480203716777
45.36522412442372 114.6775243739165
55.24163455936791 121.9922758240019
74.96892452958204 135.9731183122191
16.33399677947915 94.08691024979824
21.11982727934879 98.38892493323708
78.65904072007309 138.9586901490411
65.37915345716557 129.9227893069487
12.61333563677006 86.73336403976766
41.3312423208145 111.9780262984305
66.33203815150574 131.3901426274496
69.32701552155648 132.913388244589
12.8322499131496 88.55834351191881
17.35865471789113 95.60824601583106
6.364807146982721 81.30021178044005
47.10040198312723 114.4375187840502
54.59064032194058 120.3014683839078
30.72206596561987 104.2423608786763
44.22617894077808 113.2251378725969
20.39940344710585 100.0755157239431
33.2117231867227 106.7319243882528
37.89345684132283 107.6796774998176
11.01304367259568 84.03390769780701
12.9472336968882 92.17842264543368
59.05597802699561 127.458332742996
56.57769503159143 125.407405356157
9.470799015259621 83.13281537794209
62.73529883256087 128.1027371218036
8.029125678198508 84.03562830623008
39.0522281047054 109.0844696400235
19.36821436830835 98.6125670836598
78.08809117394524 140.537692125824
0.03921996677853815 72.56153764665986
19.04729125327092 95.47027203640616
53.97415786965746 118.6166416268814
63.51565714975371 129.7527543254262
72.16572306758229 134.439795644829
74.00220296643984 134.4580898597956
31.97728657928135 105.4271577715837
11.09801264119291 85.8521966495619
49.37918070739321 117.1409070479763
1.412723645856975 76.76129684746685
25.88840406542652 99.15604445070284
34.96800971078301 106.5222579278907
54.4328515167884 49.338644545129
94.972937773065 100.5722684178268
92.14864759765396 99.31178050500473
48.77345107000733 43.39239536204708
85.22567117029469 93.07869003930985
39.3910488884956 22.58329007519654
120.4803246244073 132.0829572511861
33.82042459110571 15.71775866649038
48.65058348174056 40.28304431036912
67.58805159299317 60.37391344631924
76.73602402353421 75.05449435292191
102.5092902407624 106.1733201935534
83.60200966841651 89.99412544287367
79.26996350779153 82.99432579352965
26.72398106264812 6.733905625865308
27.62824619184218 3.773107135299715
77.52917911950158 68.69897500793908
95.95909273278141 102.0187204622422
49.35107467964298 38.27054133050313
70.04808912395201 67.04681433744726
75.07234559253398 68.09129897572143
89.44346020216481 97.9558600593119
34.70225484226525 12.81605860550811
119.7762603750271 130.5861846118536
99.86788218688967 104.6005644573055
66.46332786311865 61.7126868860521
40.95088806318464 23.1979493666733
36.76784275152643 14.92370360662914
95.14370976933073 103.5512336636049
101.5497407552071 107.6758815588963
33.94285224355747 9.523198556150476
128.8775503989887 135.7702075781095
43.07094159104081 27.32987025347542
65.83463351263008 60.0388074882861
119.6622958031338 125.7989806568639
62.37389816354869 54.38772294482506
111.6084182251873 119.7854793222902
45.5302620261691 33.26446104511695
75.94252694523628 69.60188464884536
113.838970614933 122.0666213669383
125.9115337378655 131.4137364369679
52.44196537426538 46.45960058539693
106.1766892652009 114.1281870899374
98.84061785064084 103.1944191306257
63.52019811455131 57.93352081752979
56.84098846398825 51.22344259180947
80.77771394426792 88.57344879751622
115.1646452802508 120.8086196857558
36.13606599377623 19.64732980028037
79.68572158356577 86.79108106796943
79.05112458786147 81.16670366347333
105.4474306016116 112.5398565195377
115.8952956971855 124.4092363777962
102.269699918196 109.2462799562855
126.0871406646354 134.4666295229378
35.27394872857728 8.209838851517388
123.1810231311773 130.2078713473166
47.87196419362586 38.94584049469768
117.7394322265832 125.127925039749
56.18412816667581 49.47441370471346
49.53105374166768 41.80335290100639
20.81431573040406 2.4684068825278
68.3918427743891 66.8383476059963
90.32353138497749 96.3806114849186
124.9743225245985 130.0200388685327
121.4526881872624 130.4206533293625
106.9119890735858 115.6993154790989
64.70821421164909 61.37556246339742
27.18612073844964 2.141759269656758
33.20548107029724 6.25445419978896
76.45900352327055 73.28077838487701
23.79836444187163 1.500480077977315
78.60126852497353 77.53453240101658
25.9133125141038 3.463931388507872
110.0951932263428 119.0826529338777
28.04372782238627 5.397078406603883
82.70608893409356 91.53310418952989
58.48420517403149 51.63009844454242
78.04114674614431 85.81220615490494
60.15743717543516 52.12776254990977
67.10390162887097 63.3854586657595
20.39898040422163 0.8324701971654119
44.1959204189294 34.43972844249389
55.30813924820945 47.88606816601535
39.20310579183452 20.77485341169752
121.040018870189 127.254216467946
46.07567239475161 36.83275893632979
43.6329739633273 30.88114966015707
45.79969813964013 35.0431292474772
97.76081828916213 101.9263918998885
119.1111025165143 129.1029312090425
74.82543080072084 72.67746514789697
35.63786421063278 9.873553683513448
117.8614361807108 126.7257518086198
62.94419085658735 56.16792480248613
35.87013798034898 17.85977551626128
104.724410222927 110.9466283617399
65.22277679204683 58.34255907668063
91.21397234923234 97.8714877325226
79.44904163950375 84.87658676317751
107.6376770949257 117.2380985112058
60.71460376996408 53.90866748321957
71.79027011385709 67.24184394420634
37.31829000372572 10.26929328489314
130.0920080851459 137.0979984252572
78.827612748484 79.35175842491338
112.0792972848356 121.5103139822525
81.8429268047272 89.95096788382828
101.6443464780741 104.6286763033536
37.66627222106753 20.20846554331214
50.71993071924508 46.52422952946528
73.53216709351426 67.53177932033933
115.5199204264531 122.6546525180759
41.20213424575036 24.96736432371525
42.0239382195811 30.27630752505716
67.75159511093344 65.09022805530036
54.19202252975262 46.3949854996381
35.49777217464194 16.14756094757794
109.5401770721068 117.4405775476019
60.55951871338388 34.34769019580396
57.94836465913043 41.27273287892075
63.56574707534476 29.8305690193456
53.5299805632498 50.75248626867399
17.93822188700029 121.7087901115898
38.40129080856769 88.17600586597037
79.96278133330068 140.2887707671469
31.32264450737105 102.6114971601042
37.48592494699032 85.3014049738087
30.13990763326152 105.9063911834989
38.8338201501748 82.74142539371655
33.10051652571131 97.69434217611595
49.31355794576692 60.9477079352396
5.804646185097892 5.470707142991809
13.27581854008329 131.4943571359134
58.67986159164853 39.61746985283114
18.53578586975927 124.8691024480034
35.63877509126699 93.91487147057738
59.59861008729734 32.74237505636223
9.021916575859724 2.32458068363593
64.83499338209215 23.51940584160507
21.1673301622574 105.3265236373678
64.14212590552489 26.73757934430056
73.91908697925952 11.34385182171209
53.36842513099103 55.11566760150711
24.0359815511258 104.0292696894587
78.7815003393939 7.335238273448515
20.77518322940407 111.216809655845
65.9202207881023 22.04452713511487
72.29194800079182 16.4592802962068
52.05395571906674 51.46531333439495
35.34640013566217 95.60772719942129
67.02044721779464 19.00914028377692
65.43216340304016 20.16626431136394
51.70673780094904 54.72702497212364
42.0209349666693 80.90001382435126
50.72453008764629 56.18280361596856
11.12016477011845 135.6532803673513
50.99497700057911 68.57523279985364
23.6607829228464 110.0489887066637
44.83492837142418 61.82442050338621
33.6194933326551 96.0038881126458
35.78631981642273 84.42123648834031
70.46001762714492 16.91881630234036
21.63168030625024 112.7698683415503
37.31422994100928 83.58787023711626
78.83434398126963 2.508612655713347
57.4565738077784 46.0753847706397
17.48023917893235 126.6333108841944
78.07484852155292 9.063028925810842
13.00050409874757 133.1999255232416
55.19153614635485 50.93554190324893
10.55685823615736 1.574186985356988
59.01297796661376 42.65495457357336
24.98093912313939 120.6908045937182
45.16539216398628 72.1874240229311
22.74912041436052 117.4381995679658
45.58095239406185 77.07868097889613
9.368151249615382 138.1541683159986
15.31980406774593 129.1053567272764
28.9380837010128 104.5619313977075
77.02227745556888 7.689234321529065
19.09556988354204 123.2020136265691
48.14224358027098 68.93927975620548
47.85689215849983 61.82820550145797
47.97317149981313 65.33770097340231
35.8622866694426 92.06874415645699
47.89336693825736 58.26210600099028
22.87026396854957 108.416237312689
45.85556940298201 73.86428139918432
44.92872545418946 75.23888782517837
25.2916961456429 116.1110237425451
10.79670483011991 139.160253335752
27.1587683596341 116.3372810202119
24.41482083326359 117.5983555436389
79.93960249561289 3.891158849650771
63.68055597125647 25.05068923941723
55.91058046072286 46.34489480966698
63.2534877914639 23.38309146850544
79.35353523061964 0.7976829198407299
11.34693314455061 133.9171589945079
62.44211349233115 31.27411903124241
59.35165018599314 37.89022946591848
40.27280262972039 81.73234383061398
22.1827300041005 104.0481927672196
14.08022186487359 126.5187363922905
22.53635557225302 114.3148006846372
30.11729554518014 101.3415594835215
36.264115562954 90.3271339056369
13.5846912827424 129.8163399714145
52.2857425883224 56.50651597449597
58.18809037142191 44.31490299852201
47.89954552621773 60.01848676994154
44.23916525389214 78.09811123178262
19.75891878570678 121.6736667374471
46.39616015950852 64.44859361018814
48.01948082840124 67.09283644379613
68.71178979067939 17.94575066028148
72.9235348053094 14.70644404452893
60.71192263210281 31.20840500697829
44.17160259369786 73.41545013994765
32.54849223819117 103.851012335934
72.12073885196398 11.62179917319864
63.01490056627225 28.21381164126064
20.62290123624961 120.1674597614095
46.55059874546599 75.61486182398028
10.93823427358303 137.4087977385343
71.32325012100344 15.06772828491876
31.87928434679637 96.43885416327944
51.04166070970805 71.24580183831311
79.51552213054048 5.603285205239266
46.41477399260923 71.08627608459813
94.84340093710929 74.26370710963009
93.97675232483383 99.17874441047145
95.2028526352201 17.1722798163329
104.6388112462901 60.27389933219096
95.22225517155685 18.96781679722322
95.07715386533955 75.94213999558934
100.2823988339018 54.08763058437743
94.73822714776848 106.5878094138703
91.76771568157884 10.47881608712193
93.6755279623933 93.2217059526881
96.55640097999596 74.92083217357836
104.3160417283404 62.09255709380299
101.1026355057755 69.67625731480281
94.30641830250676 137.4106055589148
94.15717837304364 102.0718045788819
100.1923573290033 34.69088069306887
96.80553466250568 3.431532136168456
93.00739321226784 97.76751628791556
100.5156719313164 52.39279219435987
98.00068663864445 73.44624069543502
99.44461700574293 110.5405496681156
98.54185834084184 71.56342006559977
95.27176682789629 4.143701709976953
92.97683741769413 106.3534417980226
96.95766078979247 108.696331145442
99.14722760537052 33.1796535003268
101.4160638821294 48.91883295500876
100.1361342854708 112.1088805401612
95.69068764942912 81.03188963535331
95.17112964255189 15.3711579472154
95.31395386542177 77.63544347077547
96.86385359822538 135.2799159094963
100.3234428148907 126.9210588541833
100.8315940077074 113.688796616579
96.00790654749376 105.1201268718327
96.72126724195924 21.66565280707868
99.62057439122994 31.25224859230995
95.87435028635281 82.73606928693857
105.8816387363606 61.33219959534319
102.4823763630194 58.1141859907496
100.6231960242724 120.9972419957503
99.2603447897317 117.9796404562315
93.53851234626849 8.172120606199668
99.9260953023074 119.5197854606762
95.39810071505579 88.9551193157473
96.73852812543954 23.47443229277711
101.3754343933525 36.08207622567473
98.24234073608687 28.15525181017709
101.7817340859878 55.34103243885874
93.83781308451063 96.22576002072867
100.4134157834125 116.6371539675969
101.5331885160208 115.2744059447157
96.82019703427619 28.97183297656887
100.5516078766411 39.57815465573425
101.5219775300759 67.96989238273831
93.90246007294789 78.79163244856686
94.04306585968148 90.20159511663292
95.35833537005756 0.5957017968165473
95.02251907172524 87.33248817008274
96.76548176295324 25.29192237624678
94.06665631015524 138.9383712263059
93.68410650472869 16.34210490189244
101.2737375385967 56.92104877729493
100.9570519680238 37.83090055139728
92.87824186982057 94.7107851384575
97.66068040975945 45.16548045359077
96.73499053416302 5.237676112107264
93.34284147969389 103.5083123009144
97.66768458622198 129.0787149926885
100.1688616303844 47.68739962870202
101.4207339384098 124.2023080463124
99.75588169638291 43.04039540887041
101.0312588257363 63.28208762314052
101.1326227162804 122.5907349418228
97.21014947804886 46.86702976645337
101.7284111423615 125.8534690466294
94.72974353452932 85.660359276416
93.67631692019901 6.509475874051229
93.5125124449128 11.16062222511935
98.19893355520249 22.57272947173187
100.9172924511727 50.60781325628933
102.3039725753598 64.48567069520128
98.19020401726043 134.1949827943161
107.3619150331533 60.56253920107046
98.07363350257158 107.4614164798306
98.52315117779791 41.72525861238067
95.8309999485454 138.1804044179101
90.2538921520554 11.35701463613091
95.13212597494085 13.55081785763261
99.770745862871 36.46147973241708
95.3011630997257 2.358612891365655
97.81742034515939 130.8872278565831
108.6503938071136 90.65974701964248
61.04848459189916 37.71467382798052
92.26532186541668 71.82572948201411
47.12521155759673 13.24023513642737
123.9499316241565 98.97397847983156
44.30988749722152 5.724020075182588
57.31598852272825 30.42757248617554
103.5835993743316 83.35657494151512
90.24645764139945 63.23704532139507
136.5544063027207 114.4630183485525
105.0562508103044 82.3465694604678
99.64812392636394 74.17020260788965
89.82328196336501 69.31476460071468
92.59638025171201 65.62352591942695
134.3031315265086 105.2654790146498
59.06303981429932 34.81237777369077
66.97884107281001 41.07674396004045
81.91238126874786 53.94272752009243
113.5114169956637 96.76550328908097
48.8848226168147 15.72876392698173
97.41554889038333 70.35059917519101
105.2009650910201 85.75779689869923
99.24691951931109 70.0002460791674
47.41172837240281 15.01742719626932
46.27212255257368 7.9827312080741
104.8823774415784 77.04576672437481
124.6816501514523 100.742778115004
38.87074555386376 2.55491232990891
135.2264712186697 111.3500072204663
56.02294458114419 25.27633434747968
68.60767781024036 41.52036726268764
126.7235665121255 102.7866592958205
76.8849311895638 49.70623158622361
87.33651512214657 56.42669853667981
56.42746058910329 27.02073987112858
112.1523958593584 95.7108332501425
134.5632197516461 109.7967653383329
54.45889132944584 24.70910811772399
133.6413497405517 103.716516140728
106.6185100909515 84.96355647130375
75.65267014639163 46.91543906838537
62.45192857439577 41.31803353221589
91.93344054802209 62.73640527194503
125.0404250612135 102.4352848477664
44.61942470490686 7.45458606216047
103.6756910374291 84.98047401941768
119.187690779553 99.14006314326947
93.11761387685708 63.94969119367536
123.2005265269805 100.4761166114831
120.7796896113493 98.45060423219881
117.8797124892932 98.08483844879548
53.71753346988226 19.30516407956805
130.1369939442051 103.439604270119
75.34565136853379 43.56291573788947
61.11940160872339 40.70664348033834
87.90361883402019 60.92468474078012
107.9565371532675 85.99661367006919
132.7792729057128 109.6505030530577
79.38185869696321 51.80606217159954
40.58670012465857 3.055189915685013
91.02170914285574 70.59624414613209
106.5879286871719 74.32083625126049
35.47952224011991 1.879867387309599
116.2110868404745 98.82105041001989
106.436724961078 76.06307929348873
70.54481642250047 43.67998744561742
107.3950574773254 89.59167577874412
70.22939563081387 41.99666912060551
78.33607399939305 48.86911447502432
35.86923010823561 3.538248592163317
55.2044869665203 28.24866758906041
82.83838398374108 56.82004371603107
54.15744070621535 22.9026998137744
135.8880368067836 112.9060808075292
53.90943784312108 21.09554112945244
64.04896821707628 41.8631775169383
62.06746284415158 39.27951653924634
50.62904819414579 18.12327248201578
114.4702754398931 91.6116116466723
86.97566558799784 58.1918275850998
40.9434620844539 4.760654990079854
77.07937252305807 47.80478239001517
88.62275408696529 57.51010688124368
117.5587554135387 99.84734444603293
80.64495240483258 52.87497119716154
93.87976056305769 71.44210132545929
116.1206267630103 90.94154817733282
109.9041811694956 91.75791012756625
75.56257916976284 45.206678163894
71.88534202038298 42.50327787914866
46.8455151252921 11.48165329128042
89.14435013404319 62.0383790069629
131.9058433872859 103.6366535577708
90.49158311815893 72.26283850964589
113.1353844492278 90.51309225748875
42.63232568820214 5.234677147041002
57.75183914434344 32.07147759163448
83.178936963295 55.00828877912725
128.4188629738629 103.1292908482109
48.45823769389952 12.08154851620107
52.17632911499577 18.71431848179882
84.09828267746289 57.87935003806869
56.86369967444018 28.73684294287517
45.50497512613464 12.66304072201926
111.5258316803797 91.07664691509891
85.11800765829675 102.8024639120172
124.9497000776412 76.73759559534072
116.5961863350457 82.18733652984254
90.42741306887292 102.414436142294
125.6095358901588 73.70227951998136
36.78736570197083 0.4437529611082905
55.47199156852965 126.7597853163921
53.70940939601586 126.4135373207384
134.1591120777442 66.61557759392669
42.87983515523115 131.2228452508732
113.8006400295358 87.38679320869437
91.27955412043163 100.8556993756252
78.36094076341531 107.0728877823754
50.38749887341113 130.5181205922219
96.65131943263798 97.51083677795725
137.2342122842727 67.9818333763898
103.2291917506303 93.99266946258138
106.1518801141353 94.77740211268879
126.6368742577766 77.18548772486685
41.36496193440303 132.1064509825348
95.80572890240677 99.04889839760696
39.85670664294223 132.9947590055702
61.49357695568273 116.6682058303534
129.4691603486664 70.73882202729816
84.13437752704171 104.3023793934959
101.0700341415283 96.00506650300446
107.4218921039066 95.92387618292025
77.23245071882354 108.5585839233244
42.87050493355606 129.4229132498775
55.90745261500302 123.6962707942794
99.19199255279112 96.03378302294027
50.83476109284619 127.439400354273
81.25316906568867 105.6761836938696
132.5641403498167 69.57837051402284
58.76670689233452 122.6889503363141
123.7355398045576 78.06551711416385
111.8477080224717 89.22467519251691
84.83907570673537 105.9123559227405
101.6101493711121 94.37057840495331
121.4084059581968 80.71422831242565
38.46380885207911 135.3436131929185
138.4875718093905 66.59443079218876
125.4269259878542 78.48534926113518
87.81798908612555 104.5618285274326
58.62513964563758 117.8831235063209
129.0270571698824 73.50233652903219
37.77190197906926 136.8118037379658
65.77225366336808 114.3589226286887
123.063504321267 81.1198868821815
67.06172246935695 113.0956522621208
127.4231208372413 74.03917113097998
68.33888790676814 111.8745383181583
116.455404875676 84.00710114037189
34.99918614091136 0.2785097572404699
44.40890236210972 130.3248173094641
134.3929026580307 70.26089615514601
97.51657683924924 95.93615650401098
58.12655141221909 120.965749158338
57.50811140389953 119.2650784862178
49.06116650325136 131.7637747249404
51.45737574900431 129.1417711850871
73.18113014756649 111.3343700131047
64.51157901220132 115.654111665618
118.4270719049651 81.59110968183943
79.46943316579571 105.5833738371641
90.33546195183317 99.44501398072107
106.9604132769769 91.30212947454169
110.6199881169021 88.0875270717312
75.45313376821505 108.4427275170637
47.35700147750593 130.5579852679683
109.0291155119767 88.8632796002085
72.05096448393674 112.7475742286043
63.28077634316367 116.9718180943892
119.7495782389341 80.34404914367421
131.3652430373964 70.91748439057494
46.01681150286581 129.4587002104647
135.8839383854608 69.1589290469561
70.2055167639939 112.3058074482847
37.09971007759037 138.4444787205378
115.2301244176941 86.58515492505349
74.31504472271874 109.8936810390674
137.8148431031944 6.556557792861144
1.625290126660877 15.41851413191576
140.6139116054929 8.677737139485464
3.217998314602657 14.91931833721484
134.7396221568116 1.232859828455575
134.3722182497588 3.021127475226146
140.4764822663279 10.55799074212212
133.7981160314361 139.4741897520391
2.162530364108998 13.77780761690664
2.566599501451689 12.21455435591992
134.8758833262747 4.6451922670087
139.234780993287 7.622697321172311
0.9250624686466704 11.23017632625271
136.2206885858015 5.624236860956108
135.0808562669705 138.5641450684917
112.718609955064 14.7985849801654
114.412830997945 14.60931925920477
89.16031720740695 24.48123723003696
48.03631861122804 44.97181749411652
1.331036484844722 2.529574571963972
104.4593380190375 13.74161524638842
24.3740536143568 51.59975184841392
30.76210515598474 48.32115278795535
12.51665653464983 58.28285881356757
125.8680598360693 7.338392890499679
6.347346744824625 58.1454768528851
59.61841921309423 41.08055504114181
132.7348453662594 6.471271122132787
73.88556205085757 33.53840496501742
66.73735564769426 33.15566150468073
86.57753906927159 21.96145382013077
74.83019918444209 28.85842862061797
82.40187018774913 26.17114962273321
36.77077996482793 47.27353825566507
16.50995485228159 51.66597213623579
108.8911960939298 11.95259806592562
10.94079208987439 57.62953435706692
1.263740788641483 4.271340423380234
79.60023507790856 25.09746934579781
69.5370818116164 32.14815363528718
6.925031211162015 56.4130316434992
73.26642182270201 35.02475279320811
116.129035480888 14.3742775217821
38.30484075999161 46.33673633949561
14.86023874168841 54.25175646244607
50.47175064282057 43.37463349033747
98.18686155296666 17.13948233818605
70.22994461384855 33.77450120981634
96.67913753434797 16.24211092543962
4.215618113008586 60.33971816758622
77.24945327092694 30.16162327961022
139.8053689561787 63.15958095189904
108.1616453665856 13.54664375460884
53.87157720250045 43.28628979403435
105.7985551982562 15.09586546994381
40.98050099054677 45.34808835321432
92.21820901165117 24.36559655889351
0.3583055225319962 62.6671774633405
139.2654324044469 4.046833971106611
56.53410408671334 44.60564867371306
21.21258502244935 52.75344432825892
136.3592011947952 7.24661729644525
16.47501979921159 55.09617904033595
111.6526763074907 13.31499881030415
85.00719315246543 22.33337987317215
39.2966695089234 45.09821077484141
13.77944295511715 57.16151063072223
2.574549243479141 60.65330784001731
42.80378878476445 45.21702521929067
81.24187883944077 24.79296662053007
75.58957077388006 30.33027648253831
99.67872936577285 18.0614732931874
125.2332706218426 8.962453410875201
118.2438051506282 9.654576300868284
90.78031695049407 21.73610954691178
49.74095256578223 44.96255567796855
78.84386738548208 30.03507895297413
36.71424613784898 45.71835577652141
121.0959817147107 10.86805167868116
63.91959165213082 34.25028583646745
60.31307819394373 39.29580741426547
44.57893923537407 45.0740344021531
137.7255699998948 4.808888153819589
25.97255135735221 50.78763062072159
102.6779140158293 16.36783810781812
5.386230900364124 61.65910496716862
5.703803620104217 7.171715334839487
129.9504226725989 5.283074367944328
138.7114787776646 61.74743340488465
8.005724185901972 57.69622110968751
56.26627391926689 41.49456905212072
22.80126848631733 52.38710816902881
127.5834782052001 7.152491761485746
92.15079939866153 15.53540189559487
16.40462207707249 53.37094245223296
101.1663307442685 19.00330387733541
120.0199743145763 9.476124800130645
87.80120861835421 23.37381214716549
71.98824610724509 33.99466572621635
92.16378935989816 17.26876291309619
116.4586593481477 9.804141669430345
124.5955290526674 10.56906838999221
63.17018966421575 35.85222235757185
123.9362159596167 12.15067875713181
32.30451794832252 47.52760468572946
33.79389602754517 46.7734146661305
84.55757441660998 24.07668405017462
53.16234855445532 44.87789244884967
89.30139548701725 20.81205822161912
29.18193325945892 49.13737954087422
19.6913988451601 51.77789749950543
113.0342245387039 10.06514705838734
135.0296197105697 7.909826560411467
55.56999215143203 43.14415172120577
122.1746137874478 12.27826871410375
29.01238685473656 50.8960417995876
111.0353465180069 7.402598345161463
112.1012120542576 16.41536626313542
92.08608803737624 76.54107180242046
104.6319740956629 53.64017736844916
86.00792034634723 101.2493341133334
112.5975086921916 19.49633403696778
85.64377339754469 89.74596988288275
91.83934612467844 74.85328024479881
99.37842690716407 63.77061816073143
95.64382125345064 70.89907245827467
108.5671380132154 137.9631234165026
86.0023191560032 94.76764703363929
102.6303577619719 32.62682392991102
83.91093927902583 121.2062947072168
85.13777945768777 96.36065719700565
103.5313321828319 54.91985328820242
96.20070076138499 69.22878681019458
93.36444517691135 73.34604706344858
111.204366562955 2.927828361707404
105.5703471050752 30.50994219473304
82.85820222142726 122.5998485925646
111.3604274711608 135.7523905741901
107.0390208797191 38.09032311410888
108.3216703050468 47.28289355007026
85.9630031465432 104.4284574924568
90.90006794139906 79.478213749883
113.367710326328 13.16341690725815
87.89261967559023 80.10719656183649
84.63683932279365 113.7315205119777
83.25628364122311 117.9982461586603
78.56942577982365 135.931463417033
109.3495883038345 7.29295084384891
76.70494592714634 130.0475066340983
84.35574185931006 88.62411350931922
98.56211768728605 60.79270696296759
103.4257421652133 59.36141309126547
78.56375248862592 130.0780899302531
86.61289257124125 106.0733131584995
110.9989964717436 14.9197540760778
76.73176340899207 132.9853030674161
86.6964965182994 82.99171299492934
105.6819772503543 23.53398749344323
107.0071780700973 29.55336756452106
103.3410221073174 34.23411401960458
106.6753727993112 26.15793468696635
105.512887095159 54.86819797754221
83.53693711996597 93.06513983553165
86.89906795080022 102.8993964911114
85.12294417547029 120.0556592406058
108.5994135553424 8.76849182866146
104.8464342871612 51.94167349629907
96.76546931967917 67.59577050733334
79.45876460006704 137.3759382547169
89.31197892066628 78.9539374001187
78.42431078591021 124.0340116894046
77.54945211482678 125.5603664303938
84.51893313168475 91.40664880991805
84.09567997626876 86.98483205731198
110.7355239469889 1.204090078422109
110.7030020800017 5.905552758409268
112.7902504990396 134.6584874404079
111.4663181174826 18.01219950424593
103.1533934687861 56.62520564996807
106.3076814790412 41.45863522247345
109.9441695247783 136.8597457328788
85.32875816705125 84.08852009565227
106.3128701805527 49.49082105389891
110.1648656885468 21.17071394011612
85.47410407552559 107.5640434887417
77.60523145570561 128.5795286122483
105.8038549554471 36.88104828549764
83.586451113 115.0848214685596
74.84692016744019 130.0253926798599
106.6697361004115 39.76733150507792
101.4115642218741 61.55483364028363
105.9636752826856 43.15930348475977
85.69246207042728 112.3720485620969
98.96640634058504 65.47787131820327
83.97157122779925 85.15627039381707
109.3364683895914 22.75770797672987
81.10156378636343 125.6259063204621
105.3858439903492 25.24371539104824
106.2539817806158 35.42061811136418
110.269521993405 4.24299290016575
98.52683755286908 67.15624361182691
103.0390247214938 61.03683322587203
75.78856399613082 131.5065460694125
106.2008423603592 51.16835455898608
83.63052639855077 124.170872619664
112.3409932242239 11.69915714783603
107.156113328948 27.70852660103779
108.855911445453 139.7555053681471
82.55591704646 116.4534749934854
64.00785904551113 136.0739732480619
6.31411709368045 48.93621960548276
26.82232399935186 31.01790750726484
25.58573798037001 33.92483826323496
30.98562546767331 27.68516982011908
11.34962212308329 45.5863361490853
44.44158127675979 15.51316120849022
24.7184580905094 35.58439927822272
57.35756866029062 140.913181843331
41.59977568350058 16.50935660536709
63.2298278432373 134.4461155305082
15.97699907318808 41.88030758806309
13.05938398525768 43.01236215917903
4.413806202877307 44.76002636502113
50.90889817450433 7.998016098602696
17.9605620869102 37.63042497263306
36.41621324215335 23.12479335585461
68.61574987870517 137.4577370558335
53.40440614084033 3.96684568900565
12.9783414348376 44.96769902302987
24.04036626645394 37.0750916266898
5.219661322383828 52.27186114258988
59.14397317739955 0.181949676538088
1.114136460729125 54.55979173428682
54.8096122287603 2.856097688086493
40.28472832257511 17.74428260805149
56.21210385759323 1.694276566787421
5.802424519891918 50.62685844138675
19.53182813214559 38.24703107791726
5.145928277527744 47.65046025261222
62.2244741416051 135.8378286107381
33.77171900528958 25.40254294689391
139.8638466219672 56.54994092795643
139.3024909016621 58.2423513490398
35.0681578066165 24.25171160110392
61.46854721277434 138.7140483102992
18.32219849494716 39.39743492468186
27.24327454877054 32.81272017689286
40.70791933634953 21.40649781503502
50.64027785299174 6.224100026041646
32.46023123296909 26.59123782514854
65.84676726816491 136.0734625464735
22.39673620923225 37.36428092828653
5.609029883466412 45.94540373049259
9.963628026058522 46.24438899600146
1.694835363303274 52.90436327796622
40.52335520019182 19.54438626022952
11.68060100994648 43.98980616655066
3.447334865123826 52.61739653388456
64.91588682771069 137.5832831937097
51.40149490081284 11.56130901196547
50.04502095730606 12.71452433587695
27.04343557304374 29.42903069224089
37.85003399119595 21.98160371194588
61.9602401423768 140.6225650021778
16.69093043621054 38.96226306382612
45.79991051564748 14.39492347319737
29.70787976455124 28.79404756305409
51.16404924129724 9.776398004333796
17.15653292474686 40.73916319077185
115.4567241062387 16.02775786303609
124.9950771210545 89.83541973330703
114.4584198914711 39.70400815512728
126.3099254811074 110.2862269704113
116.4216444379901 22.54902592587092
124.4181409750642 75.05022594059353
120.2780035890897 65.06635141630309
121.7121993495792 68.41615532619829
124.2837412309173 94.468626141074
108.2627147940866 136.2216572648119
121.256744688679 104.6836835100735
113.7870545895786 35.04168287059368
126.3066050836973 88.5571750260281
123.5516809230818 57.98070180132731
118.6712609410436 131.9567546885653
122.1792671438238 59.00884294111304
121.3617687559567 71.48627132747292
106.0751281245877 2.435470935276975
120.3471181915474 101.9993156277789
104.8269646454159 134.9493273445754
113.57519368344 38.08132290665043
127.5566576238784 113.5196975498921
116.4344734650884 45.96747314745749
127.5796454655627 118.1339117621406
127.1627382639188 122.3848852372217
114.0479352007312 11.53965959472235
125.6412698775142 93.18447447433989
126.988397004904 116.4809238963708
121.4083937191522 133.4237232970693
122.257567032618 108.0265081514652
120.953415360714 66.74007372676668
112.0660143402612 8.60884288841425
121.4265429247999 106.3765982452244
124.2360805559136 79.79837089967288
120.5340976266387 100.2217376397501
117.0992806422266 50.65160877354428
121.9400463781282 103.1526506822552
126.5870255389906 126.8695004375227
115.4370821754061 20.93410025651028
123.8598988725233 97.26965156583894
123.9983063787364 112.9059950735602
126.3869676344862 114.849451443038
114.5206624963802 36.61944690408687
128.1683333677881 115.1376190480809
116.1603606916956 30.38657181030793
115.6805073197593 24.0905439481218
123.9604897260112 56.37445709633292
122.6337811862362 74.74488824271317
119.3795224148926 133.5787194864549
123.9672717333339 128.6002677586762
122.8078141422282 109.6659952435046
110.2969119230172 8.858117014533448
124.250129902118 59.35720222465442
120.7766112080155 62.2318549181677
124.7092571421341 81.55726345869698
124.3326246282435 86.37951453442807
122.4161635075953 70.08331048911941
122.7247175499184 85.93457319542659
107.5086551053926 3.243078100685154
108.9903972742201 5.721100656653555
114.9327188115427 17.80613645184409
119.7285456165248 61.12118898133011
117.7546064792558 46.96893239066587
128.1530154675364 119.8284437167893
122.2371330639156 128.7349547271623
121.2076859112085 54.17570280420299
116.9015651232263 28.83684869257929
125.1535221901366 83.3202806620325
128.1963158511417 123.5639199952453
115.2094877627089 28.77736786564126
127.3544587584646 125.1739312478118
117.687990999699 43.14266781100456
123.9606808889932 84.62699309215472
123.9450274361424 92.78619356044437
115.9112719639835 42.98938636719672
123.6524592618136 91.13778298273795
116.2792307098183 33.54681198503879
119.8090695818941 53.02974666461962
106.8762139243661 137.2941603515186
114.9555227889493 25.64065507204328
116.1720820974482 19.34594520838117
107.7185967879877 1.561478912688196
125.3722837741554 97.75301702442434
124.552996187507 109.9778773192713
115.9360202839114 27.2320357813777
121.9829316632431 73.11716312633543
125.2804753180057 57.74164918351817
122.8004825584962 114.180508165987
111.3279333251572 10.243889454417
117.1717316571448 21.02655907647277
107.5065472751391 140.8070623888398
122.580486870666 55.28830635110246
11.94150151847634 23.84397770560725
22.73546059285473 17.18904770119905
25.26584467606046 14.36574856988286
2.630976448418558 29.44286826471243
41.28653248270047 6.475843351825016
56.86962110481164 139.3373631112409
36.38645974702195 13.22585580572276
66.79196315241043 137.5328590881583
14.20834197493702 19.35371186911349
24.49035475463902 17.3859243840281
26.98084336065382 14.60518311932697
13.42067716849438 20.81403857071572
69.61058775302067 138.9369655162085
51.39984437440358 1.553768477842995
5.040468144643752 31.98562036830035
58.60070431462714 139.6119860392687
49.74509493552679 0.8963614871431713
52.73609499139856 0.4567029705455184
37.6801264361704 11.97038885215916
55.73500283056357 140.9266593242256
20.53129428518269 20.18578417743494
60.43825502989057 135.4006323926026
18.88089787442338 20.4157613039383
28.6983490217534 14.84878704695765
3.844393292950745 30.7147957336255
32.11768667341124 15.37307282620021
61.08995294266681 137.0762285506769
9.076125079348103 27.6268239742541
23.98891768187903 15.76647174037022
46.73779366370124 1.497131986183268
8.652909925598436 24.67753503950539
67.83961813749383 139.014012411728
16.08196492838304 19.32520055853536
10.17732820995183 24.13968664089253
30.87601563437754 16.71334574828693
35.09931406080393 14.47352335239563
61.55601647951977 134.0690765518291
40.29383314246071 9.451232723872195
45.67114562342511 4.497670017490641
21.55307371266777 18.64722410328515
42.95744349460804 6.955416022141282
60.34260897717771 140.0206620989716
10.54385128442849 27.99022648043832
54.478539115282 1.11895634112785
19.77946809582803 18.52602035627753
7.323031082272503 29.85455729588109
37.23685458976485 40.13556741189348
109.6998900797312 18.1038723438688
26.68073195448404 43.89781404107636
34.31666901377478 40.95933507708066
12.45426172002663 48.60696500762457
132.5602029017336 17.73941484670297
54.89370740483955 34.20054700502874
53.9394085467201 35.59564802067858
65.29069150355623 30.0313456991998
90.60303317575047 25.32668839005763
67.02772403615413 30.29671068647178
78.48206174061652 23.60673482307643
25.03701374020051 44.69054607257668
16.99192147157069 48.19994692159732
3.509316479990613 48.07914400243753
107.9090385107811 18.17264295300163
14.28688701302047 46.15243768050392
76.84273596336494 23.82931488492443
69.76288066921991 29.19044122035051
70.68736014949009 27.75532278179962
29.79191929096148 42.10214233942021
2.172426264324528 46.94908755678393
50.9847985296604 38.61183529053912
96.71200419633674 19.85553869609477
74.62975153093608 25.72134629996982
99.67489202263984 19.86779778252795
135.949590291121 53.930501291102
139.3435653632057 53.40429664279063
76.28620003650455 25.51567368770273
113.8086685986276 16.29133464010376
50.20282482950069 40.09325335162769
105.4437979180361 16.70053114264886
47.81903589727175 41.83626506465942
92.24701458593134 22.60438822074136
139.9655401862608 51.6503007664723
18.61452514771821 47.46163688539526
4.049498715379459 11.54022113906821
7.505072520428938 50.21047267603694
102.7035185027693 19.91770874420132
83.93952236944527 20.93496812819965
40.35192919061068 39.35076458081717
137.6545050163039 53.68916008805709
41.79758730991952 38.48888725213027
81.74515091909853 23.03027424414599
77.95283416618531 25.32661268527553
101.1706016979795 20.78114790186812
124.4237890001542 18.18947090804204
98.1925285209564 20.75915681931969
43.13522942165262 37.34033189607544
72.98922031779844 25.93114900185991
42.57907054059036 33.81184460260656
125.2688034480674 16.62583563634774
61.86608636637921 29.70113847720137
52.69367472251739 38.72587033437868
42.85878437649752 35.57808950582186
23.4244661753547 45.37860206767979
105.9983997279168 18.33556669324496
9.610985649621528 48.03332759990685
131.1152694032101 18.1098215935213
134.4415165877431 15.66319168467555
7.970224145492462 48.52929597332924
0.3416021021322257 48.01784619005382
53.25357215085877 34.05246810810498
14.01715753885995 47.92044767937414
136.2505595724994 15.20413558318074
92.26362484000948 20.81926651345116
140.625276858386 49.86245300086408
104.2815308514925 19.07018687899716
117.8900205930094 14.14780678312308
85.65553354137714 20.55968327859402
71.37246161215182 26.0908953239877
95.23730543704306 20.7721285816311
117.1739811653772 15.73110574022661
132.619643847963 16.08894916474498
60.20059790642998 29.53742966265586
118.252129772563 17.00587156190938
31.31650057243456 41.18188365711192
35.91609542944606 41.47735434155666
82.89876335577591 24.43273884118213
61.37004284830184 28.07414498523544
90.74845635417581 23.57029174670094
21.83568508845629 46.00323852268054
28.25014853481674 43.01263655678954
127.8858522816219 18.04435380075762
55.62621675754614 29.97424510193206
122.6842085028558 18.26665374316828
21.67039134676245 47.7475852319949
80.79191754417251 71.55882719151032
105.137288742039 84.05850969808178
90.46532153995982 75.93047836887621
25.50036929808192 29.54799634299348
30.46897850476298 34.08667645091328
79.23681360641838 71.10858928370493
110.8724146444269 80.55312954398889
32.06353108317674 34.76465126827325
71.73558641959534 62.64282269559229
77.03635817378742 64.07731827116145
123.0526615601932 87.67193361734967
101.5575696412192 76.13175441451442
106.5810651815425 83.18902761477433
79.39090606243606 68.10234517763966
13.65295472593936 23.87423839430093
28.46613509134925 30.02097573271763
9.816426711648116 16.82093051728789
103.2905466461552 76.52045357512354
132.9547625451033 96.81483725138924
21.16851937276568 28.21064550716046
0.4310648398000856 97.15962067921227
9.826293411167081 21.15115296486628
64.10193207184145 59.67492857984129
131.2438350772387 96.18026710581545
56.2545467135288 54.28303329926565
88.4345313062651 74.05640815462475
34.08051563401895 39.07753083171087
49.30764417905682 49.71712664923727
1.749062932802924 97.98331909653926
109.4374016000922 83.28539552095823
62.40669454360704 59.2607407623079
55.68611041036838 52.59650327747684
87.08567444368811 73.0752667026161
129.1076732725314 94.02217088994635
23.79439077279984 29.57894310567337
104.9797037972422 80.60534569518306
112.1989515056396 83.3334314576671
85.55904198679343 73.70596639554084
129.5252114784669 95.67407891944953
128.3366073975249 90.70446801911869
80.63288886222101 69.59984398483859
121.4342090453566 87.21283767970077
43.65298926275215 43.58970247491319
136.707688055769 99.28629771263945
48.31015680038213 48.12198492354926
41.2081475821576 42.24721822588867
17.7345312148083 28.32487474285893
78.35789224703583 65.23816464533269
110.8349448535001 82.38324822594892
68.21970895046732 62.02776003432703
5.051891070973586 16.91271593652542
15.1556389819604 27.10428740182157
84.0234446326144 73.04486039713261
38.89000424055657 40.50004999782165
103.3571770626281 78.23215350225603
8.057138911568407 16.30659796632889
123.3658784374106 89.41326802379508
40.50725454480678 40.8804653582964
103.4993864431541 81.67485236594828
57.39128246903378 57.77423515753478
117.7916709661271 83.09984511056317
60.73652989830227 58.79203272279896
69.95817751207996 62.3533784206517
33.64996606823357 35.43727440407292
28.53757310016136 31.68363447306459
42.76177222163478 42.08813505122116
82.33215699858972 72.36677267507214
14.4818643497994 25.46931563036954
46.32523238877471 45.00885465567553
16.81594061102006 26.99206828670361
119.5444333677382 85.1290352027963
12.69447973321754 22.36333871815829
78.94521291203539 69.58883127716747
20.30576247740083 26.6729965049004
56.83378383634326 56.01454723722715
139.9691876459318 97.84328509124916
126.6564609495548 90.25738322338613
62.96933260811218 61.0198521434898
93.68435763636104 77.03604751249102
127.3862289268619 93.57375276886587
113.6648146022763 82.34890088188395
58.51297983164925 56.50380766445299
72.86507481160707 61.265075414427
80.98278290252425 73.44288963915146
108.0016898855652 82.3171341164759
138.2461799086577 98.28492749255327
91.69437268302474 73.34500675973328
28.87804142008644 33.40848878128941
118.1838134842714 86.43859189559666
35.63825389900936 39.68119666935794
47.30887950956868 46.54913521366568
75.43017602679586 63.0982307039364
133.4074170809523 98.55579835627013
6.639629578530298 17.44686615433945
33.86881658807923 37.24291589761161
24.87025873054781 30.98477898305912
74.43705268089894 61.74981138294886
51.01886066051553 49.7977136170729
10.7188174799036 19.63897919251908
115.0801020830589 83.15203994642376
57.79837936629337 93.29918187015012
126.3602798343017 30.96167527633376
53.71580724406352 100.6840435942788
71.6998366875999 81.11402539434248
36.23712641452232 118.1026166995459
47.6968031266905 108.1184093603623
42.45225288952882 113.4247327986737
134.7256978351714 21.66165874867518
82.21425330763772 68.69304095603691
6.739943747232203 134.4146790392742
10.99626825209779 126.2268487769159
89.6417266297484 64.87058411878219
15.72261298955179 124.0884960030467
59.52288506058476 90.75494765424254
123.7384581685867 32.40610792219946
6.068873307318976 0.3173502990052906
74.33439392105593 79.00939674119283
71.23560913516883 84.06705040928873
40.68800898222037 113.5893500513269
101.9030697616372 53.70034197006751
92.82081145157979 59.28599922498833
1.282119173826757 17.00910107565802
82.59605781727855 66.87245700202233
40.16164347726728 118.1683320473916
109.7072451851148 48.44015463073688
33.93852987408145 120.6702043014437
2.905353732284791 1.78634315283729
117.0211582505536 38.31811873634878
68.49706815488558 85.10122651690585
111.3955337246959 47.87775462082417
53.87727384491168 102.4183856345741
86.42045681606118 63.79766955456087
78.35020244794997 75.73564412565348
56.10793342553158 93.98143621546868
44.27255913277125 108.5459526663511
6.352951706536912 137.8982697913537
35.17019885422217 119.3856021255964
94.46781791392972 58.78829263949926
45.99786135407243 108.3359729202908
69.51851065468375 83.73847722721428
98.23629300272466 56.14181046569978
52.67935505130536 103.7125057044022
54.50792226191862 97.61640641758329
128.723763437168 25.91723304716429
79.44025439813254 72.82643757579103
17.03080816183704 125.0450857524438
113.4561374817131 44.04400466552733
116.1546823003629 39.82819753833565
9.731502409291608 134.6588580399811
126.2838584796555 27.23052024134883
6.195189675905012 139.6328352993355
130.4896639651538 22.72567355268669
26.23621518227511 122.0583613001759
96.91087785394738 54.9127610912542
34.38419553604341 117.7363222271582
65.13111960402874 84.1575594524347
7.782383402698066 138.8925664448373
8.546644979748386 131.9320530906622
106.115670540831 53.03568069343854
17.42770655236493 123.3851742539634
78.08759627974918 73.95059022598565
59.70614561448906 88.89163970924479
77.00654016744252 76.83428329023772
52.1536398676562 101.8124295230672
63.88382193006475 85.4399935333311
42.92044135056932 116.372256643589
72.00786188537707 85.49813708671465
28.58918945394676 119.8691797611878
23.4074247160235 121.1261122390231
3.007499817628443 0.05809398441918451
30.41672700487695 119.9229135261144
127.8765187947677 27.52126936841773
140.5650157069897 17.3786789720757
97.25432167656717 53.22918343601587
111.6807487829979 46.18172966380347
129.5880903467848 24.31852316381224
10.1891578611133 131.2207082226807
84.29555248626897 66.1623667525875
108.0149177122703 48.97499651253946
52.95586814658387 105.4374069891615
122.9508313545563 33.89096788078324
42.23799664912114 117.8320049332139
10.71727393159942 127.8897280169809
136.7340937950838 19.80100745672505
49.25064844251439 107.76779902494
50.17421047629184 106.3742209644019
12.62065509176476 125.5304586147011
115.2931351783044 41.31712883963942
94.0529535467066 60.51489884397991
114.2994227120442 42.78796153012385
62.87951317157881 86.84236900797764
138.4215191112568 19.43661756090923
20.87220939757603 123.0560004130718
98.90603387269628 52.80756821556724
75.92394838644657 79.72012042152315
117.9383994198072 33.61609552417982
119.6082666847403 33.68438327868568
73.01500732109854 80.07909717128996
126.9935812618954 29.12344743565906
88.50546202314067 63.72083243314865
0.7583092141098626 18.67602352805893
92.40851502157459 61.01247711403168
110.2848831027637 45.04847508135366
53.28936164800302 98.78176399837172
35.36806169576362 116.4554390869755
107.8005464277917 50.66386165896093
28.01658631775682 121.6308068482844
66.21043094517661 82.84645459842051
57.91415875572065 91.44225396266864
8.136842859747755 135.4096312474418
32.30673353693169 120.2856494517071
121.2841356821069 33.75566091088074
61.52897750152679 88.29979752200967
137.9252596157669 140.6017511486182
2.739800244011195 5.257729644772937
2.641015412939994 7.005677801334803
2.822735749537822 3.518024557658075
139.4989514114923 139.8385502251108
65.73262221975223 96.17412730319148
35.01616730604075 89.06993349509722
26.63487332264202 82.49775657530927
42.17688144042035 91.81751408270728
21.97296391841257 84.40704927975166
51.67593329380149 93.93934717403725
78.20466513580425 96.21192339941848
64.70774496091313 94.9092581579629
82.56403879035176 97.8904087394729
113.374511801604 111.4449017631633
99.07306603328773 106.0581386301488
20.21366044230166 84.59469342970247
97.39214217366253 105.9597238902431
103.277300686784 107.7466727473593
6.074473308349023 75.91011353117521
134.0914212941835 112.7715614059768
70.16947419953992 94.76152548276738
128.0782263147586 110.5685547426176
13.79834656284778 78.67325033254802
114.3800176062202 109.9116456967166
131.1226045802905 113.9763634743133
56.3927244980832 92.17783973015452
49.06588773950137 91.21402441000841
118.0129630719556 110.1713373173445
94.25362596831563 105.0139667002847
25.19679954902375 83.48811438341663
33.39755199251007 89.46414785893458
83.41143583348865 99.52590298561636
117.6094123091391 113.088544202483
23.92036933720248 82.39738738511829
29.53140230125322 86.47193729323605
132.2886428785742 112.5960206947833
60.62593910677631 93.22560944764335
107.4732428238165 109.5559598194465
54.0707137385117 96.16860017009111
104.0008344182102 109.3518066415151
120.4367430106819 112.1704992696116
125.1661239525593 111.6055445349803
15.38331672440211 81.26298637250311
130.4945929564469 112.39934438377
17.4864962256752 83.30190890256335
13.8635178902326 80.41982917572059
79.97270064902136 96.24487884285945
74.60372445364854 96.18767513228323
115.8477085497815 112.9384570265794
45.60396194577173 91.32304478928145
62.24414015221669 93.23975219803401
34.58878162714331 90.80856030473376
116.1299502545856 110.0468886667183
66.70035369699892 97.70876233333189
75.50038662861452 94.68066857847379
32.27638687206969 88.16951628144358
39.95185887574203 87.87931263138236
50.04939369503142 92.8906226587584
134.7467894213891 114.3344003206503
10.61542455788984 76.88352984916143
108.2081734591078 111.1841436236452
19.10421132227689 83.11702746860165
46.59612339584258 92.75253354580882
91.42269385396457 103.7904965875478
140.8095464664162 70.88308946977624
7.606179932293674 76.82562555467491
51.37004863817702 95.83641211623731
36.70964183303671 88.63961009364962
106.4719797530449 111.0613755360815
3.056532872916149 75.95299800123799
71.91126268060688 94.73673234065519
92.54903089448841 104.8955095065821
109.9352524010734 111.2970453445388
28.15756746709996 83.48588383008034
76.41482082612802 96.1864274599276
74.58118866199426 93.18558314036142
139.4661202282356 113.0443747401674
122.2194624115247 112.5726379450033
80.83032607600191 97.83344577742481
52.57802241059581 97.11570281806284
100.7829060157548 106.1192357740368
31.11095433510486 86.9417105488463
12.30124686875147 79.55177210261918
63.9249523243744 93.33629525689017
129.8565851847875 110.8166179786266
59.31542804152557 92.41913115245593
1.625505635586866 73.29772004102161
42.74483940334249 90.1037007321308
39.76382280105899 89.41223841701667
111.6528557183917 111.3935302970647
68.42000314843122 94.75784317937983
130.5427256532273 32.32022909415042
90.29958926756599 9.559192136393257
132.2001750585737 38.60317324678029
86.96634150493745 6.130554527594664
108.6655555478365 16.60377277909748
135.1439018755947 38.18890242012048
137.9387299290942 39.11374091893053
103.9430991206011 12.04407708801336
140.7157260064707 39.94966397929277
99.58481118259024 12.66803350962124
82.91488050875053 3.680310181456501
99.57862213693015 9.093823438082362
133.696533359183 38.63614536062456
82.34890631591713 1.808615000921808
106.9814220667813 16.72866318986563
125.36115398037 29.79307387378972
120.104430226203 25.8268715474027
104.1564779801276 15.5286152892977
136.3149605825053 39.54014190657332
87.29996392024331 7.834750905051711
84.60697017709808 4.128155599103465
102.6283726341368 12.88055995798199
83.83142769108464 0.9902735465601737
127.9615733263377 30.73116146214917
110.823110511818 19.58567709044324
81.23542010772746 0.3295331264814467
134.7261761219495 39.97672749306481
101.102063697368 11.86226134104863
119.1419677231071 24.2427481209623
130.7341772734452 35.50665058585911
131.6747823080989 37.03656816815093
88.91575764046314 8.536535789788024
96.4835943043016 10.73008971229659
121.0585009517629 27.41827928542057
95.06698374826124 11.68967897080199
122.7619366053343 27.4527803589644
113.670697826331 20.98890604834045
118.1638364850294 22.65275782888153
86.3182743791501 4.434846598670712
93.24106588063154 9.655217134785611
99.56452185008713 10.88075993021207
114.6867954447563 22.50877521260282
85.14447486336429 5.714237204983869
121.8332107891908 25.87038268468004
26.4603116057679 102.1146371720434
43.78686370557615 100.8480225231202
37.87619254455942 103.0644476608915
109.419678979186 81.43152298547501
3.242951270841254 100.8471668162953
71.87147321949605 91.64051094097162
78.20302025946469 90.14616971011482
63.71664459742028 96.56103203742268
101.363624137365 87.94578390828646
107.9573800357648 80.50353750545587
123.7962749557088 73.39776804711576
24.70466158028961 102.3959908767863
98.37291138250438 88.4243686391254
13.97550408744176 101.5501604491364
70.11078240008636 91.59797003949407
129.6166618723604 76.65754195836259
52.2814392083493 100.127509492715
97.21612792143809 89.55171588212393
102.2880609368503 86.40269035310946
59.01611339008776 97.43247763808635
46.7139088356646 102.1178710259389
110.9607727379274 78.77296302383435
5.906626475339547 99.28358295508117
21.6681105007468 101.1734223082877
79.11000252639441 88.61748156108894
132.7080936774883 76.05280477309427
41.39943763061427 102.6446778029753
114.2613494489038 77.20819984118928
112.3858594865208 79.70351982068289
56.5049322155464 99.83950302401519
61.96124137325868 96.36126381320605
96.18823170341386 91.97423626576717
119.143883525213 74.20908364309855
139.579200091598 78.55775356056523
14.91196004938472 100.1350358008267
126.1834519571393 75.3968814507913
72.73295888323534 90.14404018206064
35.54039819153201 104.9134623314694
134.4277189196797 76.59550050739544
62.40381101306514 98.02266891265768
117.5566934408194 74.04085995401751
50.26275909697981 101.7862732320465
127.8541307552824 75.91696715389503
67.54439332380375 96.24584381344694
86.20574302071327 91.47891236500125
16.77822531987178 100.2298097160908
100.9658791666679 89.89000749194184
9.445507841630743 99.59010283730385
37.2637781141574 100.0427586920968
41.9978356157715 101.0397743899373
89.56270524019071 91.99483391482325
12.12059447834761 101.3967836495043
50.75557381481856 100.2557806529561
135.7693279363121 75.4856001261262
18.6283072157669 100.2554693225074
6.738358295139474 100.9167210849578
48.48797818596832 101.9689588926925
38.45248663765825 101.4455733920651
47.30660284880508 100.530659038604
117.8283053203548 75.62772603260517
135.3296468418162 73.75976798949847
69.28977828361053 93.2094676075759
4.180972405524701 99.25717020501169
92.83186340210854 91.58168910561156
99.89651302167547 88.80678856272471
113.974794589231 78.90006332646954
11.23726397169004 99.79927408744246
76.36001994231465 90.19094225457491
74.56756429263862 90.14793563148832
106.4528364007381 79.6284038966816
80.94238923004468 91.5754401708612
54.89750548797877 99.37544489573595
120.1633500125084 72.84184966136091
28.29513659288354 101.6975050640571
134.0418697841385 74.88963258169878
7.675843323585484 99.43032082738411
60.23577003097692 96.04383417321345
132.3511325613777 74.35638746297866
58.1694946366231 100.3348992269118
21.22651174303424 102.6113283521914
34.34486063971211 103.5557565098487
115.5629900891215 78.09883601232417
67.51864718666195 93.25761214682964
23.1163450004626 93.42164043768952
40.93586700248729 86.85141030894771
24.84065887024321 93.19133438167198
112.4208290412514 66.83026072218092
99.55854261508682 72.65330520495422
31.69294934010045 89.83961050860752
74.5986376776129 80.79268800109182
70.49197436384033 82.37130810695558
130.168966226647 61.68861707512853
98.19512285905692 75.20901361648538
115.672220308001 65.53650016205054
103.5740379942041 65.65697543328567
20.3115634977835 92.19929790773163
106.1502222345125 67.88297978435482
4.000664644702484 95.96661980542258
9.890435861888252 93.71989391049082
67.29097392985142 81.50541693356844
131.213063005686 60.36222001133113
29.90344269195302 92.50137558911388
90.72999606357239 77.72371630681228
83.29806460026246 79.72960323388327
49.55604189512663 86.553825494701
51.1873451437967 86.27233489579697
122.0293968697981 65.36051833413002
19.25626510447032 90.77049411766615
32.90888600816844 91.20258672003544
84.45739932878638 76.80701168332534
132.9370650834046 60.39280399072233
27.29539088565502 91.33174844177674
46.13894867078027 86.86647311952784
107.8084891356397 67.17846442305114
76.1017269403404 81.55232761832271
45.36037200093071 88.42169788473787
87.6236963396764 76.67697951365544
119.1706889981851 66.55381326892542
11.40901778027633 91.38870762931083
16.74057944209978 92.50875057264346
59.37659703539551 82.54279238533491
47.879495191753 86.73231341296929
123.044175392423 63.89040006101605
122.7231734681157 67.0024687773042
60.93863897981156 79.94642992238752
80.61045957769373 81.89325819544391
35.47700786388678 87.40604264307434
127.8257215633385 59.68913071239233
63.40761659513741 78.77453832343105
31.16359529603199 91.51321810303172
72.07153226680552 82.7503896990679
5.445350197640855 93.15214260839738
42.61703061497713 87.19091045324001
55.9714760889895 83.96782965769047
138.0205844222993 63.34803624729359
125.7560459544422 62.59548096711595
86.13907224587381 76.41054460288811
14.87748303984002 92.66071503679349
43.50568375877789 88.58459932835849
12.79405713811551 90.29411021313415
6.96297333099021 94.39865777604973
65.14353087454214 79.2317694397596
9.919052731033259 92.14614356912475
37.29106971215162 86.98525544746633
104.4676706692434 68.57423328303446
57.68339424021789 83.26393194235628
93.43032277551281 75.23542063027624
77.92321441348817 84.0148165995796
114.3325624027405 64.41678086197521
22.05516030778891 91.99515400513266
73.3102149500932 81.85494823456087
76.31662041898419 83.31199848020921
102.7745408078915 69.26931489627236
89.17004309339379 77.24407956814392
52.40529312710177 85.11807764676077
128.4289574729063 61.43595372550735
28.2384802632689 92.75207844952541
126.0144850678131 59.4208966972699
3.845957081728482 94.0073773036309
68.44486230071735 80.18557071611896
135.3693307031671 62.00011152844511
54.20153486471829 84.59324758547413
46.89896954146354 85.26295167564093
39.01936960909516 86.35678818833691
117.3541787472072 66.49235045428883
57.29241450702399 85.02778232911417
24.08228711308418 9.424340759660375
24.49947741134953 90.1734197188609
24.64522003585014 62.44874313618579
36.91050658688506 129.2517680418234
34.15826943750515 3.275268409328502
25.20893240159299 88.60258780036902
27.69632519082949 36.20765269301967
32.9793646069346 111.3189887907567
19.78808613787227 11.69708789183761
26.51083117446148 45.58832301905764
30.12336420080041 109.5877137866715
26.2618910372872 35.45029489747336
22.2778257534201 15.53511164610677
26.49905227282318 22.14107686039387
38.28190529160025 128.5339607922853
27.22831147431455 23.70374602278992
25.72013195268647 54.29868295826222
24.20482865145796 87.07653449728245
28.09339009690025 39.55732489359527
28.22914653692958 41.277729140312
25.07591902716551 69.41113518127904
37.89008064605726 125.119958790352
25.17084414095369 81.55030768634703
38.84796602884474 120.9228692077619
27.08817065382079 95.9525662167753
22.8710708975907 28.10165578023867
25.89221651861818 87.09459197059289
26.62235227346862 84.23147815416895
38.01707973732296 118.0816040037229
26.59054357438639 79.02409056612868
29.76505734587732 5.684247421175904
26.56679161873402 68.49394271312656
36.24598944284094 133.5950530473029
25.80974693461098 52.54780825659997
27.96440367478635 46.46623668162353
28.26153407014942 76.39076646950247
38.86896871834503 119.3264531938002
24.8719296581394 65.97189138491025
36.18213183765413 124.3638376617581
25.81089290433952 103.8078999573758
32.60777454148188 139.5908414802754
36.19840243850378 130.6120474184405
23.16853862909419 12.43989323668709
26.7139254969766 71.97386649799033
28.43544479275695 7.019223829407655
25.9163519068531 59.68679721336537
26.62618964311621 80.72281663599219
32.41858956593794 3.032007322052394
31.48796725098532 5.968516957845218
35.46413666444278 113.679828780657
24.20298727367781 94.8250740172091
26.75579535849183 73.76488289651168
31.42016079647225 106.9616452118492
32.00212162388141 109.841029313661
39.20108920167636 122.5444643234867
33.21354076441031 0.1021235275923851
27.80831691522325 37.84282350521711
25.78558113695128 32.30160093385909
23.56240974915242 14.11862316358073
24.41497944771699 58.82875815736791
26.32301311603209 25.15215306326557
26.74117648681059 75.54155551245238
26.15153567073496 49.03540570254061
37.02303002422602 132.0655863399468
32.71903371575318 108.3029762988782
38.07042983029631 126.850316798357
36.34289250891203 115.1462917644399
24.02157423600348 20.40915896815059
24.71504634700101 97.81144240342222
26.67705789749382 77.29474584202933
24.76014647466285 64.22425485271469
30.1502364117171 7.300704427361967
25.16773598519747 71.13842124024757
26.04314588943847 61.4944205186349
25.72289899208521 56.06720939998353
23.79095974459195 91.78646794690432
21.47887587530829 12.10110637024522
25.48712683107886 26.55309130061006
33.96086093508324 112.8548218321579
23.39223716805634 66.8966630510743
29.38420542863989 47.3620498004572
28.14538265374752 44.74225840901128
36.13672154089661 136.7789167784304
24.59463888244724 28.04872660711003
27.07364297778474 100.4710286594221
34.41396903129289 108.1345808093062
23.32744002419362 18.80702434859667
24.54318080432122 49.82994663753017
54.3949831694746 132.8690791720173
34.06795016403517 64.98063894585928
27.94714793360062 140.207182717316
44.86796976587113 92.88987917651326
30.69026139191552 35.84807031879727
50.96744066097174 119.7030002052745
49.45702595689938 112.4353148131657
22.77285637584698 10.7674853073833
30.98457932047613 46.50420584054176
31.59291631747352 31.2225338663646
25.71744671267409 15.98785004297698
55.58728882107028 131.4812491749018
28.25967203900827 22.31237966827236
28.9321347567787 23.84183555307583
37.70861710582835 55.31801963914109
45.85453342504862 95.95094175323402
30.92096120351131 37.61907958510071
32.93691612857301 42.02058402749979
35.64748166104929 79.0415985591242
46.08737782250291 103.6920374336437
54.13185994538952 123.3455627352103
36.10465414801038 77.16009981351
54.97543083663678 129.8094490651154
35.71000224089473 80.93082022404396
29.49953407043748 25.40591138823124
47.26766089757481 109.7075143237403
40.40711305683364 85.20869732639906
46.59176902614045 106.6956465653402
42.23044845160453 84.0752035439066
20.68219909977961 8.732707311746482
33.4805729571772 52.11494257789972
33.59039834821883 50.35273318344307
31.21705127635341 44.689489322451
34.44867833318686 72.40496854842188
49.92044627325099 115.5022075174599
35.80388421670495 69.28730112649662
53.45397500746262 121.6538854013621
44.31767357895156 94.66542348840174
28.43258003453036 0.8300974243374551
24.85772372675316 12.72731830458122
34.38441456466587 70.53214040176468
25.01815581078591 6.438564650222549
35.77622379678913 63.895156984214
45.13345885951463 97.60983081493379
28.91288256398685 2.456041579556069
30.17895138312117 1.159656942252297
50.00305325770121 110.9366786197546
37.23530309365064 81.85734195620469
35.56186713048287 73.98065496054076
41.57820934099632 88.68737209077645
42.63816500950526 99.4591666672226
29.10333613522536 138.9270307843411
32.29014333634667 36.55032608248188
31.81916094916027 32.98522841552666
26.86038885985244 19.18827426675174
32.15864995035574 49.32789342341041
29.25614005373068 26.99136559679908
39.05780401679031 56.38597939732308
37.25179881819631 78.40448646236517
54.80712838019303 125.0517530528825
56.12231788664255 128.454263825084
44.93715199443406 102.2707157649332
30.06178752971922 22.6030723685136
47.26260052204647 105.0754823857517
43.31981012092016 97.87931264747456
40.4425505428844 57.39854404594623
22.38397418499545 9.099539369953916
35.73884444671927 67.50689766137216
37.21013812294527 66.46086336452497
40.32789145829972 59.20613900837174
38.81498825210743 77.81985957533801
24.4678711464902 11.07603765697232
50.51371669545885 118.1780673206111
32.86043927234627 43.76738698721593
36.42697111650536 52.43600090482327
36.22602102047433 56.07173262338186
47.70809102384575 117.6135875328023
37.17718540210186 60.95282999632039
32.7335863948482 40.18579585650286
31.3140409652112 29.4472781574724
43.83971561901427 91.50409352296845
41.6490968420034 82.5123755460173
25.09676590651661 18.98505835099765
38.91752951769148 58.23910154622415
12.78319961905876 63.8372960452979
22.755932501242 90.36078789356809
4.130558758149467 40.20043103896504
51.26778822442539 124.3582082525126
43.59078554542229 114.8274286780186
4.626915674997742 38.44700596975264
20.88701905111025 75.43455799522553
11.18707213948447 47.44506460431192
139.1428081185758 24.09438407973925
53.82222242507964 131.1887495391672
12.13104776055456 54.8552738821087
139.2582928748764 22.44087703427987
12.8645753116483 62.03828756256495
23.47156791180772 88.72690701384987
8.152018703037594 42.0271785156684
1.471175549761428 28.15035061043059
13.61419141550885 55.35410469983578
45.86313802774377 117.8028895018587
50.55866161580226 122.6139386490514
21.32473137368408 85.98288063080628
52.58946722876129 127.7795959539567
27.66199841537956 94.35349128941877
7.056684928936383 40.87823494572977
23.32689420703305 80.78521380621341
23.13463905855962 85.74769328007454
40.79989137117734 108.9168501361446
20.13604047846027 78.55798851211729
18.32900119401365 76.0431877084421
12.68682231452834 60.11298661515266
12.14031256458247 50.43170347716219
15.55667419600966 67.83965087702245
20.07757842057326 80.2104520989093
44.05321919305715 117.8632597592361
11.79370894393188 52.22965303241524
47.98057569333519 120.6809751240673
34.30908399662883 98.98069590676808
0.3537596964289582 26.82920391515423
4.523945190403909 33.68808418679848
17.71179053328821 72.32412151417263
12.18617296050204 56.51353562655667
22.10816070555892 76.39053001783657
3.327953517245413 32.42385878680098
44.72840393019976 116.2960309028132
25.9359528143382 94.58694502510873
17.14295872132205 68.77446088321685
36.71881473212593 106.2999427671763
38.47570712281311 106.0731313288581
5.793882644352318 39.69811420050262
140.6977059515612 23.71706452667176
14.03275951562823 66.68244350460742
0.3532139567167927 20.35228797103021
21.62994117223047 81.28519477748472
53.03833809659849 124.7008901321243
53.21128781432951 129.485035426624
7.263837441399844 45.47098178509084
39.64457442803576 107.4831032617905
8.838329786041484 45.14858731191281
36.69255324703524 101.6752385790321
15.60358623667179 66.10822258293854
14.14893989457441 64.86963913186548
17.94240891986032 74.17241485740874
6.205671586485692 44.24404834045589
11.09870575805632 53.79707075643257
25.53818395672411 91.56067956752217
49.77439339819486 120.8574104582913
28.85902402211864 95.65923284169551
17.32473207359167 70.45891112293528
47.02378155081535 119.1944349742398
14.32421619968108 62.93703183722916
5.667198820622467 34.96290413533621
30.09607116425411 96.86578994712443
35.50553789393278 100.3055567053104
140.2983991844339 25.47440202550255
126.4971335700078 5.709282535319881
139.7562776856221 32.00880507534164
134.583648739498 24.44796035006183
123.6549035255619 4.466627529071165
121.3247291352411 138.0052388323442
140.9877869414276 33.31926715833597
127.4197227386385 11.91528997391946
117.6591736069984 134.7704579777746
140.2375526124199 30.31020794573889
137.076851285144 26.10667579668533
133.812071889875 22.89817601797622
120.0977883674494 136.6090357181405
1.625543480230121 32.8700125749377
126.320746374424 10.4293712717145
132.1411713008071 19.55361629749389
131.3985814713497 14.75193825054717
136.2326928969364 24.51639376946363
138.0961014277424 27.5431987311942
139.130822318599 28.97783038535935
0.4139045303852407 31.59149586348256
123.0354079170545 1.442750614912736
130.7807415116695 16.44411235475131
124.7719359991266 5.897367033302166
128.5310957135968 13.41656759362903
129.126996014418 11.77840580569376
121.9311124426083 0.03735133756551882
92.05620103394132 67.26746727072337
68.02381619210934 70.04750685299791
72.89370698368286 70.51643379377211
94.32035875589803 65.16651255358998
115.4651463762426 67.12325057042951
85.61533754468074 67.24349415588205
15.68612003256867 64.42724427952291
108.4363997164969 63.56083140609299
8.272378836734385 62.45157157474475
64.70355609917752 69.15256943828878
130.6005929509925 69.39189846609641
4.674697813775937 58.58406626845932
86.90690141151434 68.48608386227487
74.60113538526505 70.93293797274207
21.62090034824343 60.83047225782914
56.23251536048586 65.42806457849616
119.9861349814218 68.17816016391572
52.68645059419057 64.42119007996774
50.69977503222059 60.06631410308679
90.29713024244423 67.65552865744057
131.4069517769154 67.95561852528192
3.481757655496941 57.24713198882406
105.5748551727994 63.18259807948375
87.30764054597738 66.79728162501483
80.97166803116397 67.62100310176758
118.2674417805385 68.07400054542448
27.73913963959852 64.10872675505534
137.5229465917268 69.71715557210588
8.566653890981421 60.69690703540962
20.20336852667405 61.81054490352351
62.27237505041165 67.17009157190758
23.22730147256189 63.40954498819374
61.4987125975938 65.4868227102707
123.4568886152878 68.66959231679515
107.1500020828347 62.44335183428942
46.37032848857047 60.9344311839272
37.0851860938231 62.76739045433452
1.330518618583624 59.27146598445576
127.1870979296979 65.95954749706671
57.10895350650279 67.05691647506856
129.6882264403633 67.78556515406247
54.38701362222341 65.18680209683048
58.86964658706792 67.13460410765454
62.99997207091236 68.81798488233508
132.9720866605909 67.88911681746134
21.71355905414939 62.60572592342364
83.71243982598108 71.42656512717895
32.82408750485659 63.40086781279022
30.94760871461277 63.80899084787666
5.883739654809049 59.87845019528537
77.50150301793504 70.46431572511285
140.7190548388207 59.58700944274348
9.696406407692846 63.62114422087285
27.42611602284505 60.54650502860296
102.676925974868 62.7504093146554
44.8922203803224 58.28172820156496
26.17966979009928 63.27900793851092
97.70967935084069 64.24235020720673
41.8033184229043 60.10247129907876
114.0269013335933 66.1394564234413
50.84076622844824 61.84937221171764
71.43285126067637 71.57422551759528
82.1485646086562 70.52704307880961
96.47668066010885 63.00027373055094
96.02390340917471 64.70738474600877
43.43918920260292 57.4467863736962
128.9285044000757 66.15344349016466
32.61848799025348 66.35997227437089
125.4638015750861 65.75138970792625
29.4165326174718 64.83609533785716
69.71901606639364 70.50297408649246
134.2862141401117 68.60914397936376
35.64957527338591 65.68356485428849
11.32666926522057 62.90804215239432
66.84765637120555 71.39273606705781
44.85514399170034 60.06503035243485
116.7219879716931 68.08502937541829
40.23716549662737 60.98955848921495
4.910496182411668 125.1515743482394
7.541092656649415 1.316705394506309
139.8907613533715 110.0132343124815
7.950199558296099 137.1545609015978
139.5708205975517 105.4667590567861
3.054003384383566 122.0311670470506
4.355337638877267 126.8451200526338
6.12593222103555 126.4518752172379
7.644586535030733 140.6292351824287
3.912226018311936 123.5792696354869
9.216899548900757 139.8900793599129
5.518667123423697 131.6335818460099
1.28956389327639 122.047995991815
3.441959762461361 116.0596992287672
2.373242435247561 117.5533950718835
2.711542350214104 114.5729264101401
7.403549583499186 4.74959715245923
5.353586765446735 133.4225789907674
138.5097497081389 106.9497226983128
1.341098957717543 119.0575040870444
1.310682918485607 111.5572002944827
3.128830587949579 127.9967494916154
0.2087756620822856 113.065108697911
4.352846704447977 128.8827879937066
0.3633358617273438 120.5617776145889
139.2053213621625 108.4815722252469
3.988209185482912 132.4437069538499
2.004624358438661 113.0711047156609
21.849030061605 128.6055139394824
48.66847390772962 135.0007403184651
39.88600149069013 131.1481266829618
47.07841790445173 134.2468886569493
38.55646919386643 132.0572368676067
44.29352550823783 134.0397779311719
21.35129784439034 130.2509628328721
3.251510519289336 125.1728957854046
6.614359254565827 124.8499498854217
19.67394297431943 130.6977982916907
23.05538171196866 129.7944719745212
137.0930063767083 122.5684049015945
11.87000716344725 130.5202671797433
0.4629597655291545 123.5627035642925
32.78008957382549 130.3963877666885
35.27638111607141 128.9014117068594
16.32858092374289 131.817140842419
7.546699596878895 127.5188421119469
9.291683351568176 126.9101835701594
38.13342371718557 130.4256054297948
12.16081052355757 128.8604288037288
135.5387686655814 120.0853674375374
7.914622399068024 125.8878675778988
14.97615150399871 130.7903813111372
28.43384651293907 129.1147356782174
42.84317096883763 133.0572945147704
31.07723987640421 130.4772159818176
29.37481173854323 130.585416577992
45.76467002418443 133.2059269501652
26.67269429235049 129.2245180812557
137.0509921031115 103.8903523118549
55.76965770501277 35.41090403883199
67.57300942449858 44.47277329639029
79.61069154231957 58.27770651932398
119.0959501988293 91.28239144086965
44.41980920760572 18.28055569688467
98.01567690072054 68.77714240695806
107.9451813222261 78.71137075544351
100.459673959068 71.18838831026378
46.15516848806644 18.17356570900089
43.57784288529346 10.41673359692705
105.4493396773817 73.1407669182453
128.6610278201071 98.53305675080668
38.2828163478797 7.284895081181205
136.7414292783719 106.8836332097188
49.54772252148885 21.1577127608803
61.52133896202236 44.20547348553318
130.6998943552165 100.5467462434987
75.37827452631299 50.52495539781892
83.56248362061788 61.57206388415775
51.96929570171127 27.1747553491366
122.6087458220271 94.02719144246414
137.4338198060212 108.4276246940925
53.56827501366677 27.71240368827732
137.2339494680465 101.0034574206031
109.4309672838017 79.62016079927928
74.21744336428881 47.88388982134099
60.88669041764145 42.47467733104353
91.40654915888513 64.42413557916933
129.0517844272366 100.1767151212245
42.55904026359653 13.44900230098222
109.4893701523802 77.85195234364494
109.285629245932 87.04091501332628
90.84082662906471 66.05528126429964
127.0028225392767 98.13695763274013
124.8683513438891 96.01101638733327
119.0332976642268 92.97191335564746
49.81568016917308 22.9821792266206
133.8676193003096 100.3272910332339
69.4831059345376 46.59309414434985
59.87923308008009 44.01372757423986
27.58705451359745 138.4290258038907
86.29168505515602 61.75856933402081
110.8084036903995 84.28378165399984
136.26828087211 102.341395610004
76.58578701650917 51.52448151679685
29.64591373384612 140.5986590927842
34.91103511279743 6.553506307885873
91.52773328586225 68.9103463572708
20.00906538848227 140.2556954539525
108.6453795316171 71.74944111734192
31.95855465930699 1.45276890943276
122.0592829018543 90.72937963952285
24.63278034403459 139.5273603843606
107.9787155018814 76.94530697162364
69.19816297449836 44.90905933383061
112.1514219257652 85.26025711633795
64.66649496645462 45.28740520601218
77.82921050539677 52.56237973231491
26.32204361548947 139.8474085840217
53.94043556900697 29.44087638943818
79.97103593641242 56.48874195681643
47.52805815543108 16.94842506042948
51.65307394298395 25.37552190275611
74.08695905657274 46.25198872312902
57.71422743139181 38.19208630383369
49.2908389788734 19.33687292234627
118.2703294145964 88.19464860539303
86.61622454469409 59.95764923692732
39.60755418359035 6.007159392247989
75.68613724119425 48.66473796545385
82.51000312791948 58.63580240767192
122.2014830975586 92.4597846485381
79.07243787592104 53.62476028045776
99.80699681421804 68.40328686340631
119.748434647898 86.84519946497365
113.5831449498457 85.86734708976681
69.7838794512363 48.28822192537321
71.0819711810762 46.99911472398264
41.61852787735236 8.199784483360959
87.54078284119862 62.58251024746134
102.6113241100656 73.07896874603601
134.583344568627 102.0712050153587
92.73370899154121 70.14315031457222
118.0082859630558 84.7296922978132
43.27268958489125 8.683799457493828
57.32900349649735 35.05020604685878
81.2351547557388 57.56376071049213
132.3428194612216 100.8788418959211
44.93320867080982 16.95629494550804
47.73118095378918 18.75183060973442
83.78067233783599 59.70602986561732
56.7430856666703 36.78832587593549
44.15966748426621 13.85909580673339
115.1823680699462 88.29371872301439
5.258500170453562 108.5635438559071
20.95013475379376 131.943680667058
2.261814629582646 102.3309032095826
5.56296145023934 105.5196391896634
9.976125014147271 114.6843727352395
13.9269691429295 119.4053519119917
2.431868056878089 99.36671945857618
22.60639540393029 131.4671694057889
26.87201209471397 132.2609140866918
13.15771762429097 117.8495343625882
22.47192511743654 137.6839429695744
21.28983845971925 125.858668435367
10.68205866514918 116.2056959204384
16.02056155041841 122.4842584520564
12.46217429956209 116.2956753149771
9.257310775358132 113.1725208489589
20.21111445330958 124.6093976133755
16.33486216850079 121.0598793361386
6.312626658695142 107.0731749585499
3.791563256311989 105.4679106254661
22.48233368943814 127.0468533356356
4.03274573846394 102.3926578756606
15.53766113684543 119.6465535466775
22.03491557253757 134.7412077349294
6.571894534504358 104.020479969807
20.69768276875238 137.2944535831223
6.709638838361054 111.6142171199304
22.25261209653835 133.108649020851
98.36474621627205 140.4055062611233
117.3672722340396 1.563167294488795
107.2121598893512 139.0250415864558
0.996507782243739 9.563485286794151
116.3513317337468 139.2406253751445
90.99981539081604 136.8343981399736
102.365820280578 138.7691230022406
104.089824635812 139.3563403380672
137.7572475307187 8.361833861473055
119.3395696294739 1.896783070401086
98.84319553549244 137.742510470455
90.35440457976961 135.167858939464
110.2052244236488 138.6250935653726
115.0575289444663 140.3814912579729
111.8199010017146 139.2409367799427
139.1152832301045 9.473985695544457
128.8786995350797 3.872387441408812
128.2237431968323 5.507552716432599
92.13612954766718 135.6326101379841
119.2830395053068 3.550094461880553
105.4902083401736 138.3351108379379
123.0478895672078 6.084735705400681
103.7535587616973 137.6854440246744
124.1466930915615 7.515643985813566
97.2116682258185 137.1210444149459
100.6790816135362 138.2354145854745
136.2719231977925 9.055717445964305
113.4364468234353 139.8067626518103
121.9343554200135 4.663520176389546
79.10420169940461 94.68475750943615
64.79789453090392 91.83173018964008
88.57277060238607 99.56185473918099
108.2698021816666 100.4413911061203
100.6881258608827 103.1410065970642
18.88001074567028 87.74467709188716
96.78205130404338 100.4963871833989
113.940141221315 103.1523842097039
1.591895305282237 78.51387697581404
138.8384408652416 103.9598286339743
70.93883810513015 90.06408280485599
124.4308699120345 105.3796341755348
28.91707005201183 88.24805468370337
106.1363497565046 103.0409468818186
137.7962758620714 105.4191374487838
56.55782754597243 90.34092813519342
48.2959338384625 92.77591147166315
133.2256629869833 106.7022540947063
98.60740280332794 100.4040600053812
21.00594497564991 90.57559738097095
34.2633817280455 92.55785096035127
82.61702479371061 94.68775489464645
122.7453302237328 105.0155142148861
28.12890820374587 89.76917645568761
17.719070731458 86.31898537257472
129.6766942371731 106.3165991244961
62.41099705791043 90.07239165043445
116.8288210869817 105.0190715325482
54.58544364231602 94.5788847425865
115.3633450745757 103.9981192470177
111.2537320444644 100.989463650224
119.7902783570203 105.3413853424334
14.07920626909618 85.82077507255643
132.56201155424 105.1604549624992
15.86860363768445 86.46628535730592
9.368982234138775 81.32655790858138
84.32117335073356 94.70123131545955
75.47317014149455 91.68016413424523
134.9859195268388 106.810292947752
45.77715328889155 94.28103818523186
60.91062474460293 89.9220246964335
37.52521996232095 91.51175834669733
118.1080275457106 105.9726219057856
66.6202186163961 91.814875969708
78.21225294603563 93.16557540169521
29.97402877303768 89.93641920191857
41.05429213225145 90.46132001603706
50.31626980126506 94.56810919505877
10.91851421795384 82.2221168820064
103.4112975645961 104.6602458870933
17.16607080816091 87.89229303449203
47.2500312795997 94.37190934716716
101.4961980212612 101.6567135839745
6.247288108799459 79.50220601242521
7.70642929305393 78.62512240077312
54.80727853761915 92.76988460623376
37.10525594144406 93.25703159192169
109.3888693380107 103.3669354012613
68.40738317231644 91.69574437000097
93.12340648312369 100.7140934825068
108.0093737319083 102.1474155988171
26.28872869221668 89.96523530339485
77.30231432338761 91.66305027054621
72.79004278429706 93.1827366622224
136.0308561956817 105.3324855210948
127.9067783302978 106.0417502780231
80.87217599863035 94.69272141912087
53.26609999302369 93.41139131868522
102.4949217540402 103.1367756938291
30.53143260137758 88.38438747290697
12.45373134668564 83.0957504075816
63.01577636469174 91.7138950379974
126.1583317268869 105.7208109632749
58.14248102997472 89.64788353083524
140.7290868653566 75.77845427274973
43.25738553337611 93.22628600277507
39.27726164136942 90.99712040890886
109.651371491714 101.608009312346
65.68358352533529 93.34211026689012
65.99022739151853 31.60734859874978
88.35502039710094 32.9857580070628
74.71399506639892 31.97276561973834
83.26300543248286 29.22394183455268
133.1668647609973 33.81275663037016
6.765453113364562 36.26876101610641
11.30525447131022 36.06154601003196
26.02002292027723 37.07182729942943
104.1159997663771 31.542559091108
23.74713422076542 34.16167805869707
100.7553076579209 32.9873380337538
67.77729368467713 31.87356888519707
2.822268597538972 34.14441128675553
73.89635945769548 30.54850139538306
42.30217505654603 32.04530581919511
17.45471207912201 35.99426046292024
51.65455304166707 33.75065557812803
85.5597830342578 32.01190473668298
72.94911701147673 32.25118891201308
97.52963696943129 33.76173440826358
12.8825520034932 36.45394428167817
77.39416892186412 33.29542845424585
136.5697639893491 33.32202364483258
134.8525874639494 33.62197637381597
50.47141913690079 36.81258812059072
109.1701065765177 35.75476388201948
46.86063662482981 40.311410989857
111.1417996507385 36.15689654735327
107.6696312114177 34.71162482997781
84.86514780930436 28.84801937283932
19.41202614841408 33.21392998796076
94.63408990522515 33.11916140395518
92.04688121431697 30.73419054716287
2.968046082802524 38.94653945735826
36.36427496974451 33.13466588726532
39.59311615288243 34.32624056241293
79.71503423614611 31.69274334154161
76.42922508956168 31.81713133786811
93.34918408585001 31.94993471370381
129.7959332606659 33.93374726343541
40.95671804439609 33.19543009622107
33.18145277873709 31.86873912844948
80.31800597090503 30.07670894326714
46.2784998854319 38.60663384643854
134.1949294806735 35.28697571893088
64.20561781541949 31.39540603342748
50.43061467369216 35.06183043794679
44.47859680542675 36.2382459389124
18.51938013546983 34.69699269608201
122.0958747020674 32.19663737629661
8.40592801392601 35.92187328957993
110.4039520649429 34.61941533217275
139.4127045144307 33.92020418344945
14.53199891430361 36.8571899203986
131.4869889808023 33.90616746097009
52.13297963026564 35.5327991428705
135.5335054674504 31.98347715772258
0.1805415583903338 38.1749771864222
95.86481045296657 34.31148699558448
117.0460639740247 31.99594172799751
118.7297365857047 32.06264508753429
81.71703949899381 29.59549190903143
70.53449543059494 30.74323095754927
107.3261777420392 33.0279164658741
61.37676937098455 32.77893564815904
114.6382069552636 33.48348225429175
29.07369446641425 35.14895322008957
37.96923254102775 33.7342037158118
91.22584620408976 33.97166821875439
58.12508723912228 33.56928624725739
90.79429298745151 35.65043832482172
15.72414652567012 35.56721495104688
34.77103140239267 32.51027752045425
1.821435117185882 37.67293212826957
102.6672481723767 30.72181614545098
56.41044820928275 33.45888214600904
120.4134843947554 32.12815092547747
9.873515499819396 35.57193377663967
1.690152886490447 138.3943012876137
135.3691214903857 130.4207126247307
138.8138583521065 133.4845523447813
11.99619926422635 2.536675789707317
0.6665264022433456 133.9828608054311
0.952870497959153 132.3533084551256
9.09882356730593 0.5816699421299207
4.603535182673889 140.3708203320341
135.1342286962703 128.6186376493158
137.1027178555218 131.0011762051881
1.880894898776671 136.6705095984237
134.7444113368534 127.0485407615578
11.96967664442798 4.350479321856453
70.0552942860907 72.43752222961945
77.27735089948789 100.8136263990919
66.35016458708863 28.6632717111422
88.51097115695984 134.8459118227015
70.57138629032821 63.99752372144536
59.60295138260468 3.536074359920376
61.56646864574826 5.884538471307764
84.63836924577278 122.786186332756
64.35554534933132 21.77421606860344
64.30847921912031 43.55556012436931
69.1005293110245 56.06442284742717
78.77200939813756 104.0003562721402
64.06901523234038 17.22968490173532
64.26185739222721 18.89244999534755
69.03915273728084 68.64584202300851
80.37017211796685 111.775636846744
59.4225818990734 1.862416326837101
81.72176273930761 118.0217181539117
85.34117112602721 124.3380593180204
69.01306041184446 51.31494408570082
67.76187188675148 36.45955031577987
79.3023567933989 113.2524886004849
56.80558836670923 134.7409303634362
78.0990438344984 87.36325050165755
62.36791923769118 12.86773487226912
74.89045091540336 84.30861644157619
90.34295031522512 125.9591284086931
79.79605665785274 102.4960387521316
89.15526919634966 127.3132038685329
68.07012234626573 57.39756918623991
62.16168449823635 11.15331389667396
57.82009924372296 1.306843624544899
67.87899554829063 46.1747800401138
66.16517222483733 36.10990176004973
71.20107896216814 65.65136053092998
79.07914449701835 97.77883464599773
78.18328445379079 99.29891211487964
83.14816157035342 119.6103874690694
69.35642912266731 60.67122258724755
71.75608198165909 73.21443760047403
72.37616536812853 76.62900539266576
88.95906481696835 131.9379676914385
79.11776150936618 91.6467396005735
66.27279441272212 45.74159767516498
75.26484153966666 85.90640740118543
65.94669215255125 44.02568860157404
71.0722654509907 61.02345870650417
56.25388121540422 137.6958119260556
66.4127655551226 23.87365148319959
69.62605981197093 53.02658631570621
66.83792740800811 25.59854731467034
62.46781795836709 14.65401488405306
62.65340132590972 42.99285426501783
67.99638725009432 38.1104723427194
61.23924060767366 4.230418527389231
79.01776027424872 108.6454389167222
90.16817277833796 130.6710683420934
72.06496591901723 74.91538491389078
81.08314541928426 113.3388214910318
68.43654504164118 54.34292186168169
68.5776928898436 49.60145786278182
89.6672955427178 133.5470120312262
68.72355126239783 59.04907986212955
77.69635552452968 105.4946811720254
75.66731650677065 77.92904385603916
67.39330053450786 50.91436707995948
74.03720807745405 77.26247891648482
63.884698576589 11.85058055209732
76.45274700078399 87.02950499015755
68.32004224168303 39.81799387881279
79.014884442629 100.8952189346443
88.58323874063471 125.5815171763806
57.43331537679035 136.3509774130854
65.75496321985307 26.98846595545499
68.47999739355633 71.83761570644059
89.65881159063944 129.0367222292944
57.38310303385011 131.7685156734161
64.00678481421492 15.45572701057704
69.4593546127192 65.38416730161838
62.66892174195669 18.39754232747566
61.69747792525511 7.661908042274093
79.15344848766202 116.3376599176792
56.99182536122386 108.0593287693117
84.91558499516456 40.47771332350252
87.03872927366255 38.19450853599334
76.73202374419722 65.88674749287033
98.36684259235885 2.726451295668283
49.94153617703039 133.6245184473726
86.48802657679009 28.4707310246181
70.2004748934972 85.43270542635207
85.67298467248494 48.93011670466888
60.28871115444971 102.4820048234847
84.0484648383578 49.61941519516759
87.1844562933335 10.97483101901967
74.09765248195626 69.32444961557563
63.89416383631405 98.61008412753473
52.34516167968616 123.0004542091166
86.03079726719365 30.23392033055986
49.53698396866715 124.0308273604061
53.2954548413082 116.9308560583665
70.98466996725618 86.99495224144009
82.06015935295474 42.31821863598203
69.17926553351676 86.85261669274472
65.02221510116667 97.54624555128983
91.80244322475758 8.744095025695321
78.64443545906795 63.47734208156528
87.68398546289953 13.88494230643246
86.25150633960203 35.1292457534549
87.18043681263808 31.6151293655457
76.41804587530441 67.50441597889852
56.86675447703126 112.7821320914213
69.99800348509233 88.46128722818253
51.64367548374362 121.3160530668001
82.81693458540596 46.75145201513505
87.52985473905434 25.08280685233442
70.39372974941047 74.25132502740077
62.73551723828503 99.86824211319312
69.06139110988268 75.44551768617038
58.23277140073602 106.7553343548241
67.56133859465049 90.24210339769617
60.75046436712189 104.176499143767
97.41398303292587 138.9891976215987
70.07035570844944 80.64605167887588
81.43111152948906 45.61652983709018
50.88018940752777 132.2237390442469
96.89487608953326 140.9068009525852
86.39501686474927 17.15654052668175
80.32411698445404 54.69085614291404
86.71210071654249 33.37432835678667
80.58692241283677 61.12849802741119
83.30626091891838 43.19567827622423
57.45498001775827 114.4827056978357
95.21276751364744 5.968741147170546
50.22129782388693 125.7840457210402
52.09058339421397 130.8707272643537
49.69340935456323 128.7482840757205
71.02850301892647 77.73421204267889
57.52254430414069 109.7546494478908
56.30004443204631 111.0870824551489
81.66182490536154 43.93261741681292
77.93612764356321 58.94739299486587
82.46050451461169 50.31487714683315
69.17931876520436 89.9774528922834
87.57662198223439 9.429323311031471
71.35894618680067 79.43711708776173
92.06899248842856 7.126956459219828
87.92471441077281 16.74293256010357
73.17278068675591 72.1345632608884
87.69426617029954 18.40678226630507
52.79811083408722 119.9807909414716
82.20975549748704 52.12462070888861
59.49377022329138 105.4646761181425
87.0936195390918 26.72816659010966
98.54067354047545 135.9601330021275
79.26558075947361 60.02956455803731
64.42548140221405 100.3204862403657
86.00301873712516 9.329342588330219
80.29307292606408 62.86436367806147
96.84518488139365 1.654637596475742
65.75466446148371 90.3775219148978
103.2830509203888 98.57910854644939
102.1723636992156 97.28798466854629
138.792815109366 88.28114928253028
34.75950114240279 111.2092931230752
94.82616866480592 97.63642239361863
16.50208201953115 106.2396371280064
140.4144948342005 90.97957386988261
66.56218431760573 106.9695427876485
130.0972024779159 84.82444733659473
73.85543042770587 100.6482803329049
100.2607403225884 97.43355185876266
113.8379196994519 95.04181192614584
71.74353564409674 103.3713894519515
44.83626013438491 111.5911064555381
99.44995881061315 98.90513043496485
11.45377195547205 110.3048370041868
13.61527004999736 107.4923992158612
84.27966828788784 97.95388822369283
132.2262001137331 87.07294403203746
51.46707416726154 111.8369005110928
117.5151013218574 92.0181043125411
38.44106293891636 110.6635748482398
138.9152479177598 89.98128974322076
72.86013066853394 102.0930610708282
133.9504457869632 87.58372956131902
105.7069516919614 96.55671790590701
4.187814878383104 110.0632135051002
121.7624402467805 88.94828492214283
135.850328412975 89.86317526020925
22.05538680536958 106.8481996271918
72.38761319642875 105.0117974826829
79.93330627200027 99.37140643045441
20.1570385557654 106.67963308196
0.8789044193543067 90.20404162701006
63.55162064457561 107.8776510253176
137.4598928437549 90.73248202988873
59.99580418461035 107.1398748696315
124.6700401397526 88.11716705934037
69.50051319496944 106.0291383233203
46.58009829257608 111.3563851154076
9.616336974892135 110.210471057171
128.8569429396697 86.05088290363194
15.46165645072317 107.6596111629606
23.14347026173189 105.4972834706307
28.46274425419837 109.1546377211348
7.793382970417418 110.1423810894741
98.42008236282523 97.49897308233056
2.401905642893094 110.0476413140564
53.33008634032169 112.0686600556287
110.1759064531219 98.0851320924355
37.81643441469249 112.2099884726444
1.702492829116162 108.5218540008218
39.57941012932038 112.1140301421855
55.77044949747483 109.3855295969075
52.75910021411372 110.4012728449201
127.5936416207801 87.29581452080356
129.2531922040754 87.7758233612653
74.5839136924285 102.2272248051028
10.69845122472895 108.7755941167568
92.07545239299256 96.30382132792228
120.1385757695628 88.42329086306535
111.5361914136047 99.19800711110541
75.55494918812121 100.7315069326991
63.01379986530346 106.2263129941206
115.5356246279712 94.35885784501457
81.67699161959575 99.44630346842193
61.24798958203789 105.8515937119787
107.0118553142479 97.65949261730226
37.20537074041899 113.7268394987841
12.81660619511788 105.9350848225962
54.0380917978527 109.0164924857992
135.6175241535301 88.18259097714376
67.75624635251479 105.6686380325812
5.984313541859875 110.0942591646668
25.65975978621561 107.3937300568701
113.1906711167082 98.50679188840439
71.25955484204682 106.3609165062188
86.58654053198133 39.94694701741517
126.5930219229741 56.7246440142819
8.854463269412031 7.381940133951364
46.17018656607939 16.11319061606197
41.94120018732309 9.933936352961766
108.4493468371627 55.411824272538
32.61302965718214 10.83362355592513
59.58364052923971 21.7135671623624
68.78744476778101 30.55480749823555
131.9654020503586 61.89128899579769
96.34588783255627 50.26767604416248
73.14655436654071 29.06177007141405
60.04894314690847 23.2381928151759
58.2879537827499 19.40993362334051
127.2305431992787 58.15994402992674
82.90669752053191 36.00712684785135
73.95265798512526 27.3933791890461
95.07161858281461 49.01668653036874
133.7038390094284 61.97835367249063
42.85897225592708 15.24204551806738
81.15467948996113 36.43391876337618
109.749986303569 56.53918699919218
38.98185085026152 10.71012748910744
117.5792714957566 57.07058153719247
55.11796870503025 18.14148515307073
138.8401541818348 68.47234682936259
83.79565752818026 39.16467253280919
77.60514939632638 36.3551657607856
18.0848684470822 11.24120414553191
111.0859616455095 57.65692069932224
89.96918395265263 45.5894284906887
19.37405123710261 10.00055979777769
112.4326842069296 58.77284677729839
30.52626104692927 8.918422250268835
134.543177294529 63.60539265021686
25.78242631212193 9.716434952807045
17.65238386915806 9.549272991919208
14.09546818195779 8.515275585494921
129.0480263274284 58.11978485297511
29.19353964152125 10.26028703862505
135.4035880687444 65.28257218241536
79.34369007182693 36.38806250706699
75.64801519146317 33.4169075859284
88.81505600143274 44.13110217608355
60.91175317308888 26.43899045345002
59.59985548472746 18.31890363866758
56.76367916097204 20.48116313394526
58.24458019165006 21.05673285788458
87.86861621471074 41.18415784145969
50.43714838015369 16.32894472192906
7.319658569090324 6.423562079876755
12.20884251583342 7.934591689852573
95.95348968234703 51.96850501355359
33.4027913683997 14.086819453561
91.52975085100104 45.19015716837092
30.90333264613573 10.53594039917149
93.36995089803446 49.470472173735
98.02772913660567 49.82256887725345
119.2833676869839 56.54116657473911
80.12328551807349 34.85560446211966
71.48121259017228 29.22626263940126
34.3169656539061 11.16686720855365
99.28242019155883 51.08923093180905
51.80661969905888 15.14381909714896
106.7242857447141 56.00203294665874
15.90163928875112 9.062559227240474
129.4213510896855 60.04892547238136
38.40025820255828 15.42680055079667
114.1552736555664 58.19273513083391
64.67493871558837 28.40713416581153
88.25921864056222 39.47480734687432
135.5408488526523 67.40459611238457
43.19486357800715 17.06706350462122
53.37480807403487 15.75780607763872
92.08899039165567 48.22855640122425
61.63114273541407 23.27451917373225
39.67255100857447 14.18839365864905
120.6963766537139 57.75631561896009
104.4842492690495 95.28418021487327
96.33967795360518 73.43662322406151
68.04919271536251 1.061993025420826
77.71783495962394 5.997124465146373
100.3537596673517 80.739725057033
105.9318239896621 106.363024166096
81.88334754579471 27.89988005889783
69.79010714486211 0.9573803674883645
121.82054128633 121.3996167135697
90.35529976089839 48.68514840734659
116.7520201620884 120.3319345111771
105.1825403537903 104.6521582100159
79.43582837849256 20.14328074113425
101.9342191808175 81.19041540353885
116.9568566097925 121.8584103380872
123.2710590132623 133.2275844888564
112.4203937421024 113.0048958458413
101.8182430213571 92.72649929815593
84.595521699412 35.57270722750219
76.57116191231653 18.93503139918951
96.12635862019228 58.30323104488908
116.0706119077978 118.943626942603
100.4754487856111 82.44770787398105
92.61795561662593 52.90128943156331
97.3603924862764 59.54181365388076
110.9102004964167 109.7677030424722
123.7174049454154 123.1003991465967
108.4671230002336 108.0262643196832
127.1561544734894 135.9202152736856
103.9963194634148 97.00745176161878
125.4205939382085 136.0681093189671
74.30668009485757 2.124811985295666
74.56714884238222 9.682759871335621
120.3838227860703 122.7487157065102
85.39948102836641 38.66870628527882
84.43031764781854 30.62278427938692
91.55744233817281 58.08018982617123
100.4194374136334 91.48659327481342
122.3034754669491 131.8471102338892
116.8691434799376 131.4498239781485
113.2438938484763 114.6072908857875
87.2401142153135 44.64462862982893
75.9298831533801 6.35318816555244
97.26262791816748 65.93612218510467
100.235606514266 79.05572752882046
114.3512593793041 116.0082342238303
100.624812383509 84.18563342622481
80.11285778868211 23.34357534971723
100.8480160975179 85.97896997145283
78.22154766720716 18.68788021920741
85.94787319241513 43.46682977249316
68.81468272401744 140.5121175004337
78.9789801297912 21.87240727108696
90.62193893203906 55.17227838044636
83.951892365267 32.42624617521357
123.582703697203 121.6342328796727
78.28350092327335 4.298215214259121
115.2978531139421 117.4240614883223
87.52723300097172 42.89764381263218
66.09338789341666 139.0877099052201
105.5446921397683 100.0040734498811
122.8830780683025 127.1634425883694
92.97621835846958 51.1768858900129
121.7101810117207 125.8244657305436
88.50025097723221 45.79761065812887
96.9154461053256 61.27429776331341
107.7023930204024 106.4532124999286
91.31306627351995 51.67688942245626
96.90483971524381 71.98386209384152
99.03714042853342 90.29386644838203
110.1639236985082 108.1496077434158
83.61524116012076 27.5045749580649
74.60325114953969 14.40993427271574
91.91834416318721 56.35682886679529
94.45095065939587 69.72890614589073
113.4825040146467 117.4351474901884
95.536274905055 66.38796347866247
106.6748766798502 101.2466365110971
75.69041215115274 11.05754125079966
75.30521605962015 17.50148176753383
86.22301644166534 41.68742928612978
118.6985032917648 122.3835506404377
74.04716052450324 16.10917488909044
90.83574561819205 46.99014119666364
75.45525331037764 3.371634315943163
76.5660236719783 4.68348425514002
112.6256558373503 109.8626114385039
112.2035181191754 68.57171679154993
96.54226249263307 111.6005116328957
98.75646750055557 108.9894907789555
130.6001071359584 38.67752982379919
127.2433494354955 47.4098084270403
97.64554144055847 110.2917695145577
101.3488767281492 98.75397962233984
104.3648546393856 89.09676985603291
93.35128842469439 124.9459379679448
94.35341785721143 114.2394376415764
104.9187670977399 87.5350057232429
111.1088490841319 77.04844962961674
109.6149567579355 76.12980593930605
131.4168340636191 40.26942319668677
92.82852719422121 118.6134944956014
92.60155241478249 113.8861740419949
133.7876087998945 29.05892469497262
95.8971899240651 122.2937958493037
102.805263496057 95.68845218330438
118.6783643691437 64.9037029183293
127.9145747344305 45.7477434674181
133.7302423814233 25.97030081157415
137.5014686496492 22.8990613573301
125.9502060288894 53.91409064200469
105.2459919750812 91.85840168618385
4.061855915951901 13.40414650988097
93.67371008486121 112.5647060356451
93.9354803868065 117.2648311083604
118.5404457175489 59.9319708936555
119.4657052909244 63.24263144481775
111.5377339231492 73.70766635301241
93.95223072062942 131.4043676678668
111.9715840771706 70.2924425586945
103.7974958867407 86.51136228883043
130.6816259400009 41.91704437625261
3.142210472512494 16.57786201395358
118.2198325683139 61.74905691691698
126.0669927194142 50.56722879414541
132.9780853774513 30.64308061939925
103.276772828875 101.6174360150266
125.4552692455634 55.67149369106424
128.2183469542398 43.65227541366751
102.3026881757657 100.1251614009897
93.16317547096757 129.7088531813021
135.6792907981081 23.02460397863115
93.45625935994065 120.2950800079986
82.83218006327959 140.8391515417464
132.206657594841 32.27081890748606
111.7472444839868 72.00278228980606
93.82576560581046 126.620494484872
132.4767949274632 35.46489297344164
94.62940071380024 123.6047182703414
138.0293667916573 21.15436044090089
98.3377247258766 111.8796750199923
104.8876563757395 93.55581787677096
126.6112576143067 48.99371668192055
113.84028183472 67.86538352205719
134.6181146798899 27.53583248545467
140.1094553270917 19.05497599075066
106.5098119194119 81.4118951229766
99.81829713776177 107.5922853221269
121.5009199725446 60.65027840599967
91.52430039445147 133.9172984252452
117.1294168225442 64.8972682438862
94.30380882763914 128.3188905904228
14.16168067971237 41.41840818649671
16.14133881616216 43.64950497794973
104.0961511645824 70.33356479426112
17.22774082607976 46.42012480470332
0.8765247305667282 91.97567862183703
63.57929335163333 62.71790948687639
130.8442867919908 81.82019295669728
45.81876364535021 52.72101976855003
89.29126612052353 70.96724915666694
18.81728783047324 45.73197239156618
47.61510162276551 52.7288332850712
52.72741563970894 53.32850689565606
113.6410328822327 69.59128855326445
61.28405730572585 60.58764979761817
56.23941910740933 59.03767843564768
86.49954921601048 70.21379786947834
132.4852337296162 82.34932396313306
7.992019891698998 37.52984131836263
128.7554971845675 79.50689029687652
110.7989620104388 67.53161261292226
85.2599374484689 68.9029016675036
137.3102750203707 84.01929200602886
135.9687348358202 84.97727020671657
81.32290414746753 65.76890103409441
119.6341156443581 71.25009907248798
38.14397929579133 49.80086002374025
137.2682222951097 85.80772439427618
41.95638476636334 51.21476758740344
29.59510237141908 45.59422852355883
20.42285116305926 44.99031123132097
78.08607469875511 66.99987869354541
127.0918168759365 78.97122464269152
65.34768164928387 63.05166904749633
3.986773838614737 35.42317654321478
88.87831142684874 72.59093846555822
43.45318764620123 51.27437180507481
2.316242017822733 35.89115097102657
127.5426254520387 80.75240030580916
45.0883820664673 51.16261853032915
116.5609694152781 71.54992944980118
55.71510351425926 57.28076778007217
59.07047938273937 58.28981857526274
68.83327651571378 63.70697058642235
12.48346797183462 41.23489391169503
38.33446250987059 47.99753544667573
83.89756089948227 67.89277994275579
40.82203492452706 50.04425436288213
25.21473522803665 43.05400567618616
129.1918544244375 81.27948746716517
6.318787661281435 37.99775678406526
79.71318892993321 66.36375390713398
10.45953778845448 39.14441585630603
54.50468710362988 53.88092324543759
108.8936399004944 69.99600221058103
134.1044296565797 82.86315414064622
61.81980765053394 62.37930993322933
95.0230917484169 72.5331943614229
115.1835176288449 70.5362104962489
57.91530341001312 59.52684462959022
74.05017613907145 64.56849116556515
86.01625506048777 65.53921558085662
101.9194849429931 66.23015475793571
90.12833280675521 74.11377958819081
32.55605827697494 45.64870159608277
123.1225467346809 71.74956054694309
35.24024559393792 46.13983155834836
44.20733701998582 52.75519190811824
75.57231752099983 64.77402212767304
135.708994632998 83.33273994939334
23.55130102955292 43.69680028698382
29.74683345134817 43.84546554436617
5.124022998162373 36.716476065629
72.29982370857354 64.31236933101958
49.27838713330034 52.88159885980928
118.2672020158931 72.5637285339149
18.97923982824134 44.01738676484789
14.4735624691414 44.41390331931968
14.41002489397355 16.4057882325382
15.63065036863565 47.19371183317712
15.23104836260975 20.78962504192196
17.28671591646445 61.9729000234906
18.52081937693118 84.76043399441087
14.68540153050856 42.88150478124516
11.81585522616497 32.90432920720828
18.78127804077186 62.77361044940832
39.57112279084509 125.9387988013218
19.93931005671369 89.1642772269615
40.35851581510546 120.0858774296701
24.09820846548176 99.40793718070287
11.55654910990126 37.77851999323011
20.01686942783385 81.75352477173563
19.53551007144867 86.18368265276024
39.12235321711733 116.7527605842153
18.52748893708062 77.75145618237735
22.31768244342958 74.60893528095302
41.34139472938481 133.9180303422268
19.51783970570431 55.05872612856238
16.74447612407535 49.94599367411643
17.3318792794908 63.71214254770528
18.52912716845396 79.51750295064451
41.59911793001888 119.1783995945534
18.29435742271133 57.61955118950819
40.71327436197507 121.6789643549666
22.96656249231039 102.5567877557307
10.38075506684032 12.25039696757971
41.34516892331819 139.5183633633551
13.43526964201933 26.97588838854358
19.23474485260401 73.07494261731891
17.0630037639263 60.31127846825064
20.10036383192236 76.83463320558148
13.73462345179437 13.15198641584683
10.29041890601357 8.469029878136631
41.00079168801101 116.6265988172875
21.8089031136232 96.72304033563368
20.46426130151603 70.36913758514946
25.08708837313594 105.5165240460641
27.63199527112248 107.6675140381034
39.42207312970498 124.2271523803267
8.950773566636451 5.758243387017223
13.72949786073051 39.81311442184657
14.06198201078588 28.59285044872135
12.41743946472731 14.47892216835634
20.2864915105955 67.01605727153442
12.82496495704351 25.39543127328402
20.88900962946918 83.06645326408373
12.72454330299588 16.20614255745885
41.36422335826614 130.2996680302996
31.04227918645169 108.4185552555628
39.74008947950175 127.6621574146918
14.08558374766528 14.80835580105732
38.17377480835607 115.2393320024385
12.05778999140138 39.54050340948336
22.9271457446938 98.06736809382447
20.34379105016435 68.69427294144153
18.78938030506874 64.52238738882656
19.43881454126016 74.89640448844702
18.19381852236595 50.86686622465273
19.49427159760941 53.38402166311261
21.39692952356148 93.63491024715039
10.0056527146598 10.43900542379499
36.00596457240113 112.3034069991925
18.8149545969672 69.58433906486839
12.74677860325691 29.96607365735853
18.0033224020819 52.52660557200374
42.60203735248287 138.347113479905
10.75376013035148 34.16976986124605
23.49670098669128 100.9885336230931
29.51147060659476 107.6537545006257
13.29196995556299 17.82456090026274
13.25115456303872 38.15240162477653
54.15790571981302 9.310802293936208
18.76842998550653 41.03557980818093
39.61100935020912 24.35709477426661
71.52011874966965 0.8485715176162137
55.04854972972794 4.658167201865553
15.87438166056427 45.40531820599865
26.45019055906447 38.80611078098738
4.072631296008142 51.01071329260868
57.90273453557901 2.854845530101807
140.441853011735 54.84579263382785
56.42808894489263 3.578478619665074
76.91872832930045 139.0891482582666
42.79708819903671 25.56035251676793
74.92852004893327 0.5659346531032654
61.02716951665001 2.420463793379959
4.65000651200653 49.35371331235471
23.44365742202955 40.63700228834455
3.911794851452317 46.42430797079647
66.2956458711577 1.164245200704272
35.61597388752717 27.81693969633098
138.7352179507138 55.14725189019862
138.1265224943217 56.8943044691684
36.67640768224677 24.8867350525967
72.34195227640515 140.3290577694905
23.19952700273745 38.92561762996259
27.46201919544616 34.41543025988386
44.90465412921691 19.7305207260232
52.77391875155041 10.42459892842769
32.63994433147259 28.32134939810696
62.45213614178503 3.118865590995851
24.84737932752762 38.30659752266703
10.8633379275041 49.24123055650008
6.776571938260948 47.22023718257354
141.0271382128341 53.14741716514071
45.17413767044027 21.40133918673762
12.69929080636103 46.75570548797084
2.958236470803202 49.73683341825762
63.93428334018981 2.917239404797269
51.61115100478812 13.35587925471407
48.71130251836738 13.873464368689
30.00677555914593 30.59303215778458
38.27497010508447 25.51095020813852
65.64319775762573 2.760779129535533
20.58517095110375 41.50979428369602
42.53135224451972 23.79623363851498
32.92145414591356 30.08880640706787
52.99148825599653 12.20606291295405
17.59000738727499 42.63374760676322
105.9864284199724 4.188581122217524
27.44939931838399 16.21780559802751
129.4947203933839 2.258755616668628
140.9781927975594 22.03588417762278
68.1256677958048 8.788231518977506
53.91500906357865 7.5335289781698
58.12933361589855 4.504007374011036
115.4494382033451 1.03898955063309
81.35779802858973 5.180914079926318
101.2943506839435 4.70178598289429
42.25464834774416 11.68188540443827
56.6892169240993 5.392536260361606
87.92601906070539 4.818371614522639
39.32928084669567 12.43916088169289
101.4687947614629 0.9419595398557976
64.82426657597622 9.203166660070014
72.78511983487131 9.964856420545155
136.3875325492282 0.4050156394386281
18.44106435178781 17.50920789145498
132.2805175971889 139.7110930127323
116.6855765750496 141.0463802646328
1.63775528552279 21.6349761003163
75.24592821155751 8.016856752469378
17.63797938852774 15.92814481367884
31.38058145998036 18.33906124521024
6.779365384181683 20.41984067675033
32.56244430196154 16.97980361644076
93.75845893004188 3.003041963917229
83.93479195046619 6.861906567122688
108.7619951677056 4.058670776468662
101.3798792489264 2.864898066526902
113.7471101807413 0.4960258551528446
26.24419120344694 17.59346998952741
69.94186317246657 8.630136247260241
112.4507828216338 1.705525976716293
52.28118846614182 6.864954163199712
2.058110487826169 19.95591220414762
59.82332774433545 5.240605549393812
130.0586685309879 0.6434872499009185
16.08372134671309 16.5947327171863
92.24547090531905 3.63786884261781
9.905449230557929 18.43216695674736
127.731341246466 2.472727034168957
29.70534247329022 18.08022838089817
34.24354314953369 17.36167951683783
127.1246529276609 4.084658251963919
90.64825660584597 2.631448068632123
89.38090020323774 5.240283934272253
120.2076128735915 0.2712200183164286
104.4722243523827 3.308818990954195
66.34264897485838 8.951566869131108
43.87274733473747 12.14757722259995
122.5147274894413 3.037414829401383
109.3717231199389 2.427784952834363
47.628178392717 6.788867836299519
125.3845213309174 4.278732743069513
20.99263844221714 16.99061102991788
40.62718970712648 11.18623589229915
71.68595481765715 8.553475023650918
85.75887696923863 7.337322396715897
99.8418426750344 3.701408102956311
8.731208111276164 19.81344148475538
48.98842336372461 5.612690548792764
73.46259816045875 8.309980880399728
63.38892489470216 8.336925477763566
120.8287857223965 3.229202170728311
5.513351357192886 18.92498957473695
95.21755325901405 108.3313244482768
108.649893337373 37.59079222527104
108.6296071824586 45.5878215713114
95.86119618539432 109.9812057173894
97.57660368237718 91.17182684848076
107.8693826992901 10.41343243337496
98.89534978134247 81.97237482532361
95.54175981064424 126.9303846747291
97.22930794950815 113.2106080303617
98.0539771401972 104.605240804263
105.8186860968813 7.588175661371354
99.06389253324946 83.68518030835658
106.4977970369822 66.0954935432288
107.6329301168093 58.81209074981176
97.01720983206694 120.9296875277366
95.69303828578437 117.5704488528931
110.3806308738514 16.51846432394457
96.35171639996791 119.2402320406253
95.43914848208394 93.3402464736173
105.5768544693189 21.91748782384754
105.5771090758586 28.733850442444
104.4167518709091 33.21096898872224
103.9513949851902 26.20431951110164
108.0160547482616 57.12913664703914
96.5630558038681 94.58997108798691
96.12280719254585 114.5477073485235
96.79451329971035 116.173038841955
109.9186506887381 13.43439585812237
108.8275433568355 53.63767374766414
108.7110109938313 61.72759812841419
101.843076566727 79.47831552881679
94.60514145565035 133.0036643241919
99.30065124661026 85.41999297421788
99.70133057886304 87.16681266918191
107.5669718188373 7.037826842578971
105.9439545976777 5.959929599765056
109.0630540888216 19.67174834818057
109.0133951482092 59.96195091625584
108.9671767227808 43.88561464521008
95.68384644379941 96.10566433108916
109.4423119021522 50.13685085574381
108.4781845321417 21.27675613586579
96.89818464833429 103.4898078801034
95.97851055715547 128.5871823245986
108.312907534447 39.29073561540361
97.74881805290492 122.6509628229968
109.2243166846197 42.20563029920169
105.8182041899835 69.64496111539887
98.16113788908493 124.4512302562688
107.9450554938192 40.99269378249381
96.84802414936745 125.6653426829657
94.76146038285854 111.2686879124581
98.0469844508129 86.68231607749192
104.079999522024 22.66906624496118
105.1543051825053 136.6385893942902
104.0173258062932 24.37812073451942
107.5481820658254 36.42421975160325
105.8526228903978 140.0248434197289
107.0065458055287 72.47207126641
93.77093274945966 135.9224202169123
109.1799175149685 51.86547582122436
96.30008585446683 107.0522516874597
110.4853589372572 53.05311126671754
107.0244206538109 8.839397537507978
105.401315287095 27.08967971408262
104.5918996656047 1.638407203882014
95.93065697088346 131.791847416495
140.3826054613755 92.72246694969651
64.11723490489609 123.7081333261266
131.6554227482788 97.82333704947712
93.001993574045 110.870976754849
106.8300997255614 104.9223415692365
128.2436869896067 96.87687424436481
86.99134393113961 120.4503611131577
44.02395351714952 137.3391062964154
87.42622192875643 112.7185486617784
89.14385048392168 113.1073959590851
56.7660430278877 130.1219279715907
80.25091935920018 120.9897831268286
129.9402934402561 97.31781396015514
61.22637972157224 124.7867744211543
123.3775985961234 102.1122735902833
121.8278847959912 101.3524957547354
90.20255316278381 111.7762676140148
115.5994008144524 102.298639000968
112.3219006276567 103.7975697068299
118.6565125775961 102.5831380650096
44.43545153856918 138.8043201073493
138.6414312341024 95.05530039842938
91.93087370930671 112.181755370459
87.01984777827705 115.7887831998178
70.48520838005703 122.5593909105876
2.378999125181239 92.97565143276117
74.91698343464351 120.9162799084022
117.0104835162127 103.2948885105401
74.01253121036876 122.4704173407042
140.2869191813985 94.42404893158276
51.56331284425373 134.0205338104224
104.241894811679 106.2150420160819
60.15430017298381 126.1292140486786
52.63802525433429 132.5845838823442
57.92481438714923 128.7848128720759
88.20525526742627 119.1902678416993
68.67663516863257 122.5132840867708
133.8772399121661 93.92006058459387
113.7738142789386 105.0341939487368
88.47886855718056 111.3774223206134
93.52758006323556 107.9258424729343
132.5138516205824 95.05961811352972
107.7072769601973 103.6497917815047
78.44732156942594 120.9576093146876
127.3893501759999 99.79515717090757
67.66330088705631 123.9617730122291
64.84809917843971 125.297725041001
90.86584433956283 113.5024721489508
45.72297783719834 137.1358552956379
135.5273111613971 94.58053626081623
74.05620616949095 119.3488812979997
110.971878251438 102.8388404793738
85.80952820375478 121.6469757672128
5.169195645681723 85.82619729384059
24.75198773601204 21.99890412419926
9.874643674445073 61.96143282690118
4.459560388436255 71.31461735521991
17.45897107719274 44.59969841729723
22.97462774092568 35.71435776812247
10.55728210917464 55.69316819741447
22.09634017301743 29.70762588379944
6.452879786928977 64.70239803593398
5.054891935717925 83.99781989062514
4.851755498468287 65.09115953706682
36.96012389097233 8.577568341498713
10.04778507334496 60.32936939755564
15.3569504031782 48.97436645784175
21.26959939265245 35.89184385535257
4.928050199673156 82.17874676789272
13.44503025649833 51.5811937837226
36.60269978752618 6.891873717178957
3.84547565555376 67.86175590785642
26.56064668773137 12.98326241159863
9.548446116422628 57.14607529434229
8.066401319074492 64.17166553110529
28.27005194296971 13.23464175071135
5.796300398418722 68.38662728437353
5.338725461855879 89.49998870352067
41.59949106609045 0.1466280279798733
21.87236837916194 40.42583169950615
23.11924617646655 31.15221151218734
27.98796787692526 17.82607406223665
3.878837733709581 90.36982300984896
22.00456476756661 26.59044324182681
19.29077702919173 36.32016593927553
4.671515406590723 78.58600748507895
4.323227641879653 69.49680166207693
25.78375847080396 20.57121366229394
2.396805482027569 91.19244234723904
9.348581506911444 58.85453814968751
4.890817043747812 66.80348733583975
31.28970340770758 12.15168450006315
4.527018978908258 73.17677560004756
15.08532057441548 50.75954345203752
13.1721557622998 53.43196086739268
29.98166425668346 13.49094686030016
40.21583995328689 1.365418712840094
23.78195675473471 23.47597506988673
5.265571598900269 87.66228163193735
3.825462241013682 88.54209055271957
20.08008671237869 39.88470663963048
5.888509917319856 70.29478447174363
22.55577228028199 32.73642532389462
27.55892559677999 20.76738033864229
19.24036280526165 42.49173619177232
36.4169320442799 126.1020750866172
11.33330183540374 96.72415582632402
22.64289982800932 111.4043216025484
17.53494410186136 104.7970463205539
3.504060966816851 83.05931404575779
23.51538064555319 112.9579219844441
10.58850415151942 95.12388707796768
39.80575331456628 134.6489677803399
21.00477721866627 108.2384352906382
3.361018914202247 81.242462314836
30.74792382391468 117.0142215707175
32.83848219530544 122.2715166075684
17.29043775013495 107.8609211334621
39.60329722304181 136.5838242927659
21.81867573659475 109.8176060471181
14.85940709377194 103.0930952500336
28.12917540440232 115.0306095139161
24.39282735497559 114.5231104013619
34.49593941520962 122.2066105500282
6.782252916525557 88.61289708458423
13.06157786835796 99.99143699870447
39.72980809963943 129.4622734985202
36.48447718698286 127.6759134229048
8.309399532962193 93.16567001584741
25.38888732101984 113.1875756366649
8.349489653716859 91.35845392889382
10.37719523240552 98.15286347092528
34.2525137212957 123.8389765663895
6.696955747943236 86.767778354448
140.9847281581717 77.5779201644817
38.46841021193679 0.795603623034103
15.69986418186057 104.6501269828079
31.5075080950889 118.6671035495522
131.7741456487943 120.0442204721745
130.512684174086 128.4330931829731
139.8360566708208 99.44421847396679
136.3408131977044 109.9001593372425
126.7972984285854 132.8501084778343
139.0885256766893 101.1013855383405
0.5474022032562668 83.02830009609471
132.9266139354837 114.1561564730875
140.3362045989701 87.49985602446372
131.723765139838 125.8166601499232
138.8914173246233 75.07817678829738
127.8117585251394 134.3333045523865
132.3485202101794 117.0891392619641
130.6543018624415 130.1008431221078
129.4273130484738 131.2321086098971
138.0601865449814 102.4788706831074
140.3987614804253 89.22246293334707
138.8781374306386 91.73624979494348
0.8532893914773358 93.74280911237682
131.7397951477441 115.542981315363
127.7065292775668 131.2127141812944
131.5920189410657 123.0054705908257
132.5942356637528 124.4373908896559
0.4811856756152792 99.10880751506798
2.213446805431806 96.39513006810849
129.5222642810075 138.6851131937256
137.009811084063 111.4477666617246
0.7103295027589697 95.4587138786851
0.6740155838836374 84.85030096220196
4.309672492444411 4.502186277720555
140.9736981214859 140.8491848865473
118.1132749287026 136.6306497974471
136.1377919541425 2.166833999488831
130.6570187277117 3.634608969944214
120.8735189826416 139.6281197766549
114.5376073061678 135.2636649382874
113.0548219718937 136.3507160846679
109.6644814866774 135.1318747844042
131.2698987623037 2.023146000959174
4.215531616791877 6.229911289244854
128.3119453220875 0.8666351145841157
123.6657782269715 140.8826400040855
116.3137376612425 135.888039250573
106.5555890841542 135.5796482958511
124.8028902478198 1.253683713060293
126.558298193773 1.067365173728051
139.3195447181427 2.300015117597253
122.546787072446 139.4439329709533
119.5710559294209 138.1154453583663
69.92720569901566 24.70409475066208
139.5815008927412 38.65944980899835
67.49095480507465 22.5715811455211
63.56072383110132 20.25495981250164
53.22115592066785 25.93808389366025
87.64518692347976 29.85540225820656
75.72437541766433 22.348210596705
97.98322914760121 31.92484528288954
30.64519444369122 24.22206336945106
74.09904588943722 22.598977722528
133.0514201327882 40.22024726010135
45.43760881194469 23.14323893763359
111.1511197571863 39.78880993770451
51.3582547387746 23.56071123034932
115.3126552437491 38.21293715223978
102.9961893810244 35.82857195344058
92.4830008186001 29.27740607623178
19.63189674591446 21.93106883737257
95.05027293492486 31.42992688619459
2.487195650450056 24.64342995619423
90.91409106423643 29.03063223486068
18.71409603060775 23.61777562977665
33.44920414386296 23.59044755596321
5.806780950941261 23.75664683828142
138.4116818235966 37.37769076175181
34.76588388139866 22.49738218651657
80.70710320366344 26.56766923917298
79.03747913036345 26.83833654188691
93.76348078439672 30.32978165512514
128.9548788851756 38.71629218617984
68.55378583309215 21.30231331189614
59.95261595374605 20.11885290937515
52.9047900584513 24.13621200642409
134.0960387408779 41.62866289419502
58.41539941226355 22.86994810494337
3.653161975645524 25.95411374956131
48.00654350881847 20.57972457726648
17.06902895468862 20.67939018875395
127.2759888237284 38.69502440442696
12.38779657565925 19.29272563277521
109.5746098172241 40.4809399745936
23.01497892608153 21.88536892703082
118.7052428069117 38.41223624959078
46.46550799926048 20.01516793180417
125.5625322002405 38.64041516428112
96.3316450954796 32.56069026901308
123.7276321415887 41.62922594999787
117.9080739917604 36.78770263859133
84.10310662040013 25.79367434814039
73.52320232947608 24.29051294703524
104.6546293269024 35.27366797085765
57.2244307231435 24.06351610190664
112.7975208341144 39.51152648171129
21.29896010784275 21.81965218261603
38.02132099822513 23.73967833531541
90.45758153834092 30.84260068754048
69.08481772374685 23.14729672609789
89.26518651977946 29.56989369903652
8.077277511601109 26.32764354633676
41.47120224034235 26.73566651185841
46.73247680387974 21.84238117702479
101.2754595812804 31.54483890750843
61.92814634979191 20.17320416755112
5.091677348372746 20.71988875056033
121.9736290740538 41.63053289662219
4.621288270953809 22.45226574440785
66.33099940665919 57.02136718836149
66.70389931610799 102.3190301510914
68.02931252649422 28.97254574604777
68.5708444982975 19.60449772094997
62.4604176666905 64.06651601707158
68.42029259124516 102.587247846214
62.59769304635333 120.8948841704585
65.1313405049688 53.53638080309995
58.58811857681825 130.4297429015153
69.03041910045422 35.12751145648406
63.03190080078791 125.0705835213019
67.86093090845698 83.31236987633439
71.90243439599571 18.11535598534605
73.61754077162331 88.68749062243225
69.30190213250228 96.32830718148148
64.60551235420853 51.78272334080658
69.09098467210407 2.557693969000855
67.73703996041665 5.771813081192271
66.96198832590454 49.18741286611728
69.38268789224155 36.80360662755326
65.7072274666718 67.81173662750821
67.14257171748824 108.6223175031327
71.81001493955985 88.58378631311761
62.81158488464055 119.5256002891612
63.23857499592842 65.75170293796336
72.56125997399214 2.309641551810051
65.79323721218719 74.46978975705746
64.10509090948578 109.5171603805436
65.60149315036287 72.73782990768547
62.17685180877999 113.7241148045375
67.37330318304483 99.31079296524936
65.47859223928799 103.63896696416
65.00863893265544 47.03004331230062
66.80709124996447 79.71488564254426
63.06695800704355 44.79029014120694
64.98696660308144 66.07976150071212
70.57025687436077 140.417272783526
70.83042718337565 23.2431838042614
65.76156801590139 50.48626075096099
69.90165732718677 26.31542660003144
69.28678386763391 10.13465302189752
65.66155365920788 42.32718793455143
69.61865757392475 38.54299934035603
60.88820568062798 127.7912321691231
62.03479505013757 118.229957159753
59.75827085531595 129.110304265254
66.41425639015185 77.95947786370483
63.41995755058113 112.4208771995743
63.97217698612648 114.0366537632614
65.71236428253134 55.29070400539047
63.43257761542524 46.57696301918166
66.95817542881214 58.71143015895756
71.02241104694443 93.1801814254903
66.1006328319922 76.22384400144556
65.33816394695468 48.75342045558781
70.24423681571682 18.64173517895436
70.05587836105175 13.66863742225853
67.92278345267972 100.9280076665744
71.23655396267378 39.03632072360085
59.1967710367457 132.058994527205
62.72967181426427 115.3477008154955
70.15302437239789 4.035133989709649
70.08269567323241 20.29487691099207
68.89902393916429 81.95592498924518
66.01081506341468 105.3017562076544
69.83108395201963 15.36724474244655
65.23718609257897 70.95583155412318
70.29348171888694 11.8915447279136
66.9470746962474 7.373624849526252
68.41041741310056 97.84418057397217
136.8894346663207 42.64155594855193
124.5053641025346 118.9913724932869
125.1832146139647 116.1291076474332
132.0537822675039 99.40104311087974
123.945600647724 117.3787589160405
123.2451569885811 106.6658352456782
135.7007923994362 46.03052739577543
130.5286994049532 86.5580934714685
130.4360674277827 80.07316728854948
125.530702743869 104.0759448796615
130.8215816070599 94.51284753701034
119.1087811905839 124.0836239512287
140.5631234782265 35.14324405977504
132.9608984278736 90.51504357066629
126.9361713932383 111.9043638905403
124.5938366206244 114.5191621051659
135.0848637909154 47.70644323986661
123.3741557416452 115.7804631430355
136.1840720525788 49.10347460502279
131.3574682218625 77.21062507394495
114.190094189666 133.5760291204188
115.1952691974094 130.7691834205534
125.6803910239731 108.6586533163668
128.3181800315343 72.15634580061915
130.9474077133601 63.27565456484855
131.7863818132246 85.36412472476439
136.7488539289772 37.80167570801641
131.7125666079235 64.83127046642629
132.6041578374965 88.77239542176237
131.0556738275252 57.45966223911383
130.6733672480821 66.31671934155877
135.3196321982823 55.60123184470388
119.3678759071076 127.4809763926243
137.4335625924234 40.87977860174034
125.0205506380974 120.6306397201613
132.8702216684303 57.31655491237034
135.5174809760956 50.79809293903759
130.0262054168479 78.34902328522666
117.7274169861909 128.4351607109494
138.893180734609 35.67242053222775
120.8529213268889 124.4025688891927
131.7545699847064 91.70623919649769
131.2747951741348 83.58823168582411
0.9258890790833366 29.88678145129199
115.5864571190794 132.5200428335526
130.4321385993427 92.85205544721869
133.5577818727868 55.74627472424137
2.128642926932687 31.15538741277328
127.8965648414681 101.4767934027853
126.7836752229412 107.3455118190847
130.4842584383121 58.88277870406736
128.7250091503528 69.20470362979442
125.7785919246137 113.2271225828763
79.90874131648872 46.20232137791916
47.57454130595006 49.66544455443715
15.91257776627456 62.8954123145506
51.06656116815392 52.9458925276316
138.5471739712727 42.20904727327628
64.62514919514011 56.61186212069804
53.9317945743292 52.2565211210432
94.66004921631 50.7162498061905
3.007132005768638 58.94615553175984
88.70554242076986 49.26193180863582
124.8695025283967 49.3530948028076
136.1918116025695 60.31399622867975
67.40056660914655 55.69595944360278
114.4584206401993 48.3308272439104
34.90966503294231 53.17286051798548
131.1060696685744 45.06473998238274
7.581173764273626 59.38942258360316
19.91771872603617 58.35228057596911
21.37241144603167 57.35106073413739
81.27249163731868 47.39427245827811
103.2935288975418 53.0135133705904
43.44463259612651 54.09994057952186
18.48199394235213 59.31898651770089
0.8959082145828756 60.97494694693854
135.185475002315 42.99333242857527
45.02066602773613 54.54520415210006
57.38373778662111 52.97134876429981
59.05080444130247 53.42067568948711
80.0051449427047 44.38098168647826
128.3043787154071 48.79555426603927
72.51271299674647 56.2796532541768
114.7823148647015 46.53734330003886
27.22649167473089 55.19908072032668
140.1931881888034 41.73312517325956
74.60936149760678 53.87186090968925
106.6335195419696 47.79360808854086
37.79205535966238 53.49776736927445
28.7756082806208 54.36625429551945
128.9396556546252 47.0815758733583
5.198448625204211 56.85715342705314
98.46000451544751 48.11987537697849
139.1204775850676 59.90711701177479
11.43316057834125 61.16625270705281
61.8175021242417 52.60269726895979
74.31681499319943 49.50506808769018
91.66894076922625 49.9336617340628
22.91347837372726 58.0012915669613
96.76757304716165 48.56752302691796
24.18632181944238 55.16669672689296
125.436442354977 47.73189579751265
119.3545772481941 46.46578894573793
61.27811666352811 55.69623649230467
70.78316251867828 56.43380052346631
102.0196147144931 51.88280136252889
78.47957811145349 46.94512027161305
111.1065591666874 49.58120400967188
42.00675500221134 54.76944824582552
36.31050720345527 54.25170086653749
104.5968670038943 50.02237528202031
39.20437234359216 54.53176496536766
86.73995248139526 51.76489565676027
30.26076270846163 55.29059023226723
14.13633761403193 60.94440923785371
89.02832432487153 47.42828228707838
48.52084904111913 51.23808589076551
121.046409182609 46.16148417997199
31.82802632613729 54.54744129410388
126.3125231273531 119.3463657332621
122.6643541827862 118.5575632081755
70.63238577163503 104.6944545338552
48.70673041598815 97.43098823733739
101.2202507278134 110.7044546880018
88.88181096327094 108.3183808305572
21.70798216995969 88.95862195402476
33.9718162896118 94.27138776629654
80.54265603458566 104.0900589922277
113.3917537451385 120.4028821154903
26.60235025272625 85.75725275475074
20.64509131621095 87.56846541863189
55.59331231377082 102.9060993804185
104.0533587495699 117.0714622799573
82.32912664447515 104.1893912899753
103.3323999580887 115.4621894385882
133.427186200807 122.9672701066636
129.3481529890236 118.3971226588733
15.31399391275132 84.80856957034364
120.8533678117867 118.2050675682132
15.63594990242026 83.1364727469946
12.20193589016339 77.7946604490725
73.03291491141222 106.6381964617257
90.63642748856637 108.7509435835838
102.6211986162632 113.8681203160631
43.99856020400593 96.28339142835337
61.52798124750018 101.1724780747161
42.70104174069406 94.93856227511944
108.7949211543249 120.3739002325798
68.91838409165865 104.331144360979
67.22113347384558 103.9767089029295
32.60438595920061 92.89844622604072
40.32477185180746 96.77736851978614
46.89637892501822 97.46020843960729
131.1325930944364 118.5308702169077
7.449312578304655 73.15624995977595
117.8857885318772 119.0708528339412
16.82340181154832 84.83087036566931
50.59132711625653 97.28596237898215
87.81092207956469 109.6516852999317
140.512540914483 69.18700106484252
132.5210784481252 121.5122161786317
7.517651996404964 75.00512854591024
51.55176618743619 98.60356505515362
41.00742324132212 95.21685995737036
104.771478318989 118.7308906636692
6.014733948465742 74.07040764992352
71.89735861922453 108.013239125789
94.1037912217846 109.6085501903579
106.4527780290443 118.6301740322183
27.81081960266788 86.93879952688988
75.26513328978902 103.8094344598066
64.95558886045525 101.9814459559944
114.4589407293418 119.0486767989983
77.01453964316164 103.9115966594485
56.91782366656091 101.6183397470963
92.36198433882326 109.1430585497901
29.06645433615086 91.20278023387966
9.050982993209038 75.9494713025266
58.5956496683472 102.0604796920143
119.0344413505297 117.8388230146487
63.22087035325664 101.5920296028038
2.871082444191532 70.54042752288326
38.36003878094447 96.79316175718043
37.10524044638689 95.27150052667486
108.3416910611037 118.7266354409002
72.18579169259556 100.5528787967705
67.03625047789772 20.7266781607142
91.07784387932561 81.22928510655402
125.7610783086979 117.7391992245669
131.4211988093315 133.7530363586251
57.62284317050914 12.43317977674306
115.0981053057035 111.4666426014431
100.0137565422187 94.73033710865984
78.577959058671 43.06106784247267
72.22961574728376 30.73398993572099
88.12579104948733 69.74846254279188
118.3367094916835 116.3186832068233
51.07938831932846 140.7923733402444
97.29869161729465 81.5144908859874
50.94106334640502 138.8650230948121
89.02605624472353 66.40520598207519
115.4174112078225 108.4166781191453
130.1634580287429 126.5002990799647
109.4832045753353 106.4689939889808
132.4489432797062 130.772501190747
97.33083326614859 93.05496201839577
128.744890141802 121.5577880735616
59.41113038762103 14.86333795924418
53.23962556386001 134.3099586944433
122.1058881000358 116.9863486971035
77.93256162673909 41.25969178879379
76.6725527472986 34.82770504645953
84.68941009854139 64.42493458130279
98.43982374084612 94.26303052530656
132.110618903391 129.1069792272567
132.1242464052165 135.2593990678747
116.5754499768899 114.4097202255545
82.64839155818073 48.52864819632953
87.52669920829202 71.47032793452006
89.49024809688554 80.68830500811677
114.1308124382258 113.0256744967355
95.7917944903589 90.48807018036676
75.67103496381607 39.2169269779672
96.38935993436618 86.15874314206535
74.89683394309124 34.9972207460059
81.11116538316679 49.21234343244225
52.45380101250864 137.5694595447747
68.05958432021424 24.33317413346042
86.40677214434652 53.55510072170895
68.98779767509689 27.6433844399061
126.7903763003469 120.9307261543933
61.00840389578821 15.58971170962014
77.31980959514135 39.52454368273871
55.99909331980484 11.75201112874577
104.0184981835119 100.025244200144
130.6510424069091 121.5307884903975
84.94090842554449 62.69144217482385
130.7337456125959 124.5460775823824
80.35537781215316 42.71308921449561
85.3557774558361 58.92952381452056
108.7152034681817 104.9992426198691
83.79620384378102 51.39807558905296
92.48906928493064 80.01460366657528
96.09738296738611 84.44640782336594
111.8903061792392 108.2346642097731
76.22082983001161 40.85157686031708
72.30526435220102 27.57857270559393
59.25006467269709 13.13423899553836
133.258803054842 137.9192244306884
87.72638182995075 65.12905725078051
87.69084247909203 54.65370417962423
116.3584755222952 115.9917514556471
88.85330153906405 75.54015053716803
104.99946664808 101.6240927008281
68.44506334351856 25.91002266157631
85.1117496289985 52.47294928138028
120.2563453531252 116.6380916019773
51.72412558123619 3.320983292810718
62.56817266274314 16.47841912269779
86.06091876251122 55.34565850705278
65.63888831506581 18.15705781771809
54.38341270672274 11.08356884576067
112.9180463562748 106.7529613815311
26.74098090893832 42.1835423662615
1.40103819159618 44.26618861705015
54.80822744744163 26.49789179113467
99.63328091385888 14.46703200855582
74.92421261731715 19.183600084096
96.63841947860496 14.42519658756894
4.878132446856869 43.10888819409151
73.28647300206458 19.45658051131221
105.4592354930208 12.11680833972164
46.54810223614263 30.28645801692173
107.1956279121487 12.04903991626293
49.43009866235322 29.65391485834543
86.67754432100773 12.51683438049614
8.722836340693235 9.030375485206893
22.0254873188752 44.22253630997047
138.9196708136573 11.31137551035855
3.137146171484678 43.64164428901476
110.6169966242556 11.83686290119685
83.17604327920036 17.84202540762421
40.10877409453291 37.7342976665274
41.22986145351673 34.95304595424006
83.69198456196403 16.12216609367503
77.80390596314736 20.39783786976716
101.2002432770381 15.3942479518429
134.6217283827137 9.501257067851009
115.7697428898692 11.36740271996886
43.91765512440952 32.65918638335421
35.43794024785402 37.87813038060497
61.08379927533073 21.6142942040875
47.84285585830882 29.07718962546419
120.3968308310434 12.41990976105251
58.83816197348612 24.53091303245702
44.3898140784802 26.13589084350978
45.23934770816988 31.48127796816076
25.20245583692518 41.38047993813146
102.7597861841319 14.54432943204722
9.644430626096957 42.40549101761088
137.2122198480935 11.88808309249971
134.178265396451 11.11996764652745
11.29417062808701 42.47204439778457
138.5532510462668 47.06519108388171
50.39382471769192 26.61654834343607
6.594264526348304 42.62839685839567
132.4907045278987 11.37359401956086
93.64817820967754 14.57625632585697
98.152511298972 15.3350620076661
119.3181000046982 11.03685614601738
89.21038266896079 13.8169284678837
71.67834049418292 19.81122021209124
85.93883367574853 14.10707473655152
114.7013897634341 9.919184211389849
125.0095912349705 13.60683058275167
57.63392957085235 25.78671489198844
126.0571840624202 15.07255767897675
29.49974777059541 38.60927049072776
36.82031864948886 36.66742351314189
81.07794919823132 19.86204322080163
73.60933154514782 17.78162937144179
90.61820781685658 14.72348044426765
23.76939575332134 42.15305410717855
32.51388597928631 38.35650707098988
115.085721900294 12.9738476747249
128.0233074559656 10.2805794286004
62.69646517243342 21.78753895355882
123.2413846758759 13.71066010668221
20.68505950996858 43.27192145544065
50.06123088860809 54.37114987243141
140.7957933297523 100.8385504241987
102.5712446854257 89.44906813635227
58.39910544673246 61.23841542670564
54.58804047889273 58.53852273612709
84.63891591389697 78.67511227420634
130.3380845131719 98.94474613615105
16.84974108690502 34.27282913188634
102.0310611989777 82.91495158436172
117.2641378339729 93.67759346918835
81.74578823633514 78.97318507052007
126.5534918503807 96.45612733926335
126.0877216699914 94.79032925332861
85.10329215043234 82.28475463645874
116.9155066340291 95.34637281410322
39.66094076416532 48.87057593955686
135.5646767572057 100.6558650413227
45.85005402406687 49.62806056804487
34.59015867158489 42.87851220405761
21.95784362826405 34.31536660838236
67.37994608487158 68.23762524721656
105.6660271787272 90.1990330790059
139.8750890370557 102.4894251740795
64.25334851533354 64.38882450140557
139.7715321960465 27.26345124726654
8.445086189060538 31.17799187546102
77.8172849262408 72.18338233196428
43.06012526012375 48.12596314521958
83.51967130974622 81.55174035986542
4.321067256098534 29.00773865103834
120.6111646625698 93.75088554101464
46.77813133265716 51.19910266165286
102.1469500821848 84.65101129086536
56.71014573748356 60.7847041298876
103.1032807307598 87.94515078607628
60.15068710815348 61.89703237541955
66.02021351664327 64.7324418515106
26.63604896218285 40.47033088079334
37.56774058105422 44.55059409760176
82.16746048974855 82.635957164511
41.26016307571935 48.2991731480211
20.21503764417801 34.69131895018423
112.4872353920558 93.98105885362349
9.926136705350775 32.53237524595641
76.17261770628795 71.49646837793871
15.18791594401595 33.81619057382284
54.02588597566236 56.80019353691419
121.4792057840056 95.13862696774409
60.65392014554589 63.75997058940226
88.08567845273383 81.85436583318375
106.5563121890423 93.02204196164362
107.8317582435182 94.16740972081236
57.08040100117287 62.4706452291443
71.28370026792473 70.03334512554588
81.51884418907045 77.14646161848506
115.2001574498616 96.06814952943093
138.2554101815722 99.794937623696
86.27512417385898 79.51446514487401
31.34060992865106 42.93111824063028
109.5134163534565 93.52611568248903
35.66144300812329 44.35733453170311
44.82553734446278 48.10964883261941
70.64014077863939 68.63486301311542
135.1115484175342 98.95729946528463
14.46258804388083 30.23516127120017
29.70934454433027 40.35980820976256
14.73877062986461 32.06256340386631
66.70798132307397 66.45461928198337
48.19309910037877 54.48003698868979
138.7374685271546 25.89896390160468
110.4663361332596 96.36114552022688
6.752396385324973 31.56024727196802
102.5577098199426 130.9684933250971
109.8888958326432 127.1484058373996
133.437175193961 111.2100242471449
112.4433535327354 123.203970517189
129.947356493376 115.3670918720844
128.7672879606554 116.7627900341291
123.1691866180218 120.1164994543269
113.242107815771 128.3562187689392
101.103540071437 132.0704994958093
118.4085625289295 120.7311961590468
111.5744783719429 127.7517622957544
112.73653630269 124.9114533046858
103.9833981549139 129.8573607467802
95.59097813562384 136.3762788395087
108.7738512401485 129.9757597560265
135.6667871294186 108.3541634944865
119.6306524834479 119.456033194177
107.0806643874415 129.3537102759259
99.59629998255251 133.1377925298171
50.71273923709142 87.91432467326106
85.92878292834435 117.1333903331572
87.60842129330118 122.1153503793039
32.70107873753715 77.58202594349636
37.18441941447421 80.08647335159723
82.15967000916659 111.9009859024881
107.6609344989634 132.790629745738
0.8589080671823887 46.10040386056902
52.06511360459873 88.87169784915369
56.08447157634468 97.99210820077109
91.06420627833914 122.9503505152728
55.78481861520837 96.01421075877256
91.58921746849971 124.6220608622909
23.48104035337724 68.60183608500711
109.367262297602 133.414743745761
13.99304343784957 59.03597282751621
1.875030549596984 48.46835296934864
20.0810018790737 60.06027789356366
31.3997205261775 76.33638053982229
70.11867962532703 107.7001012528036
86.4589648857725 118.826502150812
48.62302384826834 85.10412048303652
0.2708362316271322 43.01642127614714
29.74444919721804 71.81536340245334
61.12603555545447 99.41517078840475
15.13039533409019 56.09229366893132
100.8806902517321 130.3679332395508
70.04264851044698 102.9773399400301
69.62722721537999 101.1205451394011
43.13851599748518 79.42470467466295
31.11464941277571 74.34461130175782
44.91524735949308 82.37516699802599
51.9734533829598 90.50345079907611
140.7899952146608 44.82781004264648
102.8082226196857 132.6635802520765
20.27136357769498 63.57423437599947
28.21188187812231 71.02931540752712
40.29271443019639 80.07520971360321
77.88903500707073 110.130658612414
98.96470203309021 127.954762421801
8.192696792159143 53.11509042114874
55.17035375228613 89.22342095104936
6.38263932709536 53.51028350385074
85.33093858063809 115.3924076292436
21.77970536536402 64.36958822178561
95.10921925916571 125.2577429252035
26.65567801765753 70.22341159590175
97.26590063435225 127.3707237306735
9.404945722938454 54.3537824946539
106.2467799790977 133.876787253687
34.00227026900006 78.73540248423859
76.58503758874427 106.9768621607206
66.18535316279724 100.6947909111093
99.24100792292185 129.7407641254045
73.67525669143085 108.2642743120581
53.57809576259968 89.88753490954338
89.30107568732622 122.5939958949369
29.69769829306072 73.59154487145091
21.82497106232424 66.10359968901122
60.7119733400652 97.72315561490024
111.0734689265669 134.0397666654066
57.72828417775526 98.59968747628614
15.48057093465187 59.67928654730389
47.62280336508242 83.65246876833281
43.83912941027239 80.97842056614634
103.0814836058162 134.3432854694301
70.75372208036465 109.365320322409
134.9213877822276 135.1161334445445
130.0799159327709 132.7684602086747
125.0603105239916 133.0302241676968
130.5876889386671 135.4785860028579
128.4600587298079 132.750964751821
115.9480259210568 134.1804464941351
133.313018946921 134.3073655514636
42.60572866596223 124.1031150414272
52.46228210068126 62.68654621461255
42.21153580182688 120.734851129023
49.39762979643872 57.38983264618587
44.85666621679287 106.9113585123744
50.21500403541396 89.60264553737346
58.84825710342922 9.666041885026763
45.47800021484884 105.2885852324478
50.5873082063385 91.26709006995407
51.89438776541073 40.22486767446227
57.80041838628232 14.17451676394007
60.83476363707641 0.7576134431752001
43.3422511004969 0.6141362259035703
50.02415720355957 48.15434543796416
51.17224751809881 41.76099294146685
53.61382865116307 72.96364610811192
46.49389136354417 116.1598830944739
53.27050321993627 78.86501902022491
40.96277333917622 123.3210409270448
50.3822261891898 84.93669406934364
58.6272633363299 135.0397044235666
52.68084399921189 74.42965151646646
52.76536263093354 71.37335813514682
55.43013973781969 66.87359920632228
47.96139239518469 98.94326280958381
53.83282017546792 61.59465168934304
45.97338910048839 113.0164238167327
54.08385813909666 63.37021900163173
55.21022687815871 76.07961597374205
54.43328356013101 74.53652987580259
48.79916244132087 94.38426787962955
42.7943106869517 127.6585370959163
58.02233040185389 137.9716774402865
52.30331947733201 28.94884560779719
51.69188454594563 48.05536921733248
56.93826038744362 22.25860537242237
56.51233165338768 17.00370574130345
57.9540114462222 15.91138827205902
51.91731199926323 37.19679089132086
57.41867019798596 10.6877658804441
49.48800018234448 95.98145718521813
41.27522770162141 128.5544639063841
45.07707315347488 119.4131023861396
42.75776776673767 125.8490783263819
47.87673104657824 103.5506177964271
43.72078898176105 105.4857302099267
45.55729506059114 100.6756494894992
49.20673728515476 55.72581109547131
51.3493930979804 31.97904241289349
52.91310952527542 58.05261580174506
50.05118519023494 82.02066142548865
55.28726712324886 70.01186715396361
53.52415022597826 59.82652198756784
56.19275306832896 13.50587967012223
44.33320301655678 132.1872655616442
55.69159423814753 23.48038477306276
46.64859945521053 82.19478331326398
59.25398896470448 136.6778986537729
51.44720613430781 44.9314923544577
50.68122468566514 80.4477957231399
58.07038999837408 17.64730119045682
49.36386219049081 83.52299396916123
50.25889347285546 51.35267344459346
58.37249796467364 6.207045454238126
54.2134587458933 77.56435859254087
89.3497424786279 117.8778803795372
45.37067245344263 122.1804373256622
82.08552414809822 121.0283372053127
120.6438721616586 107.9332538768216
57.67437726047335 124.0542631932298
132.1168035495207 108.0932557704387
102.9749108998545 110.8316525220471
93.27304328231442 115.5785432275912
100.5236873872012 109.1406948149779
118.1230705536912 107.5766131291095
15.7784823014471 135.2653727804946
119.5933967283131 106.906303101674
14.07274134940436 135.8910313927425
130.3346095475753 107.8886240559232
3.312923874111244 137.6541376263321
23.67939287472403 128.2363740818699
95.44207163157471 112.9127601687279
6.53882140450531 136.1607968537566
81.20246411288822 119.5306822421136
30.99621486221892 127.3650258333257
67.21265614023207 119.3439748115503
71.46919358786657 121.0245084337527
116.9119777120278 111.535146617427
70.7065452190803 119.5638888658442
32.80805506478071 127.216204918488
12.49678595762068 136.6503039534446
4.929014013094515 136.9086252237306
41.09538831119793 125.0422179094466
13.86102815888797 137.6508583679395
111.505589123549 114.5547022271348
60.46644306808751 123.1331251178584
57.01264392792691 122.3368224803929
44.27670037750244 124.8648567145148
33.37189379678654 125.5719417067185
136.5888309513073 135.8970015449804
0.05477177560582391 139.1148323668134
86.37725361810821 114.0600180811273
66.11851993580876 120.7441440562031
19.02947823476968 134.0073827034721
1.428478243387386 100.7400974526818
105.1063796533465 115.5731597258901
88.72764829226696 116.1703062280621
29.18585493712523 127.5532476145708
99.02964648111946 113.4680776670466
107.9689746388361 114.2804242275271
76.60520243064255 117.79652467429
48.81767666536405 122.3164766203427
135.3008985051936 103.7511192785945
128.5550743892297 107.6383420401489
68.90532768087894 119.5968130066405
65.1299595134959 122.1775191020265
89.80217926715851 114.8341526673379
34.92594015965278 125.4513007089787
31.67651236573041 125.7413144419087
47.03310694404203 122.2541234312994
125.0200480044786 107.0176789398861
75.78813415858353 119.3505486752941
9.537235471301241 136.4065886203596
24.85217119252512 129.4500375272275
109.7528913135742 114.4426078721145
84.28947610486513 116.7063623235017
74.16097941679224 140.2761212614982
80.47417427002982 133.0281598004806
74.15443218784949 137.4835993156371
112.8054898630735 76.29885554193849
112.5677420215338 77.97060123406857
81.27881710533327 128.6575821709617
89.54117936783152 110.0473564224197
78.59815369742512 133.0069659966632
100.1366329341236 93.19724355824304
118.8799131215009 69.57740298195047
133.9660259791607 46.30362605339818
131.6396126557091 48.21012218613832
103.5435864681338 92.33976195471539
90.01638481796485 107.0679169766615
89.94921363491015 119.5729620765334
123.2083744618452 60.65588536396967
121.3042068925733 63.7557659565633
76.76540727134818 135.9707559847795
113.0598997974087 74.6771924859068
84.62671487645075 125.6680401552566
132.2414453019121 46.53301882053592
80.4329994727261 130.1130618821615
113.4347290840009 71.26209811225262
106.4656429359664 86.78806002645159
130.9948311653552 49.93049615406215
122.4024764894639 62.24211489585898
128.8831285791431 54.88213990637908
139.0721832222763 40.42876850635418
97.60929402536149 98.98943602783079
128.2520096854057 56.58455540526808
130.544279097741 46.73265812968813
99.6552953027259 101.7394179257959
79.33389299313161 125.5856419675439
88.77551334142079 120.8643594037578
82.35016271850857 133.0417359241005
113.2055462268482 72.97557946803985
88.0862580277164 114.4463019355087
91.0685008137028 105.6314111694992
102.2049522586254 91.123193129798
129.2946447630793 50.22051209252346
115.2589963451273 68.88966224644187
82.08597658106922 127.1738856558918
108.042928663329 84.14929482826517
75.93220789360196 137.5184615889197
83.32421150412378 131.5620603106684
125.0060063002925 60.92998863899229
81.92024877957472 124.1011436731434
116.9314880261836 69.70616091025019
86.47407081903367 123.3101981484663
41.77332494046019 65.35740937903783
98.1924518724053 18.94954765667331
23.64411824960328 84.12223495625966
22.4226256633349 87.34548879260456
82.7212531014042 37.71586239651961
31.17239433801094 78.23184904887309
104.2784083540576 10.38308579638687
66.2629154654916 52.22813065715611
140.6142419758313 103.9634113243329
105.4505861873782 9.212483968034643
95.27019131968994 24.35275867052256
79.54983999203382 41.2988893275096
85.33980302596729 27.11761444092925
17.98538837887472 93.97139970518508
38.89401758975016 68.96431796775265
37.30327874841618 73.66300986609545
88.93505989200024 26.3003732844795
40.35044075862075 68.12641855963983
51.06398130361904 65.24957547862962
51.14404523828055 66.97747489787268
28.14161608550997 81.70811505280024
55.43004539726234 62.08975475660242
58.02279436415358 65.66120832572575
36.63704923051596 75.33602565626836
8.587623009492567 97.93347522627423
59.61621024891651 60.08335401222296
102.5909118352474 11.03059494873908
112.5350027788448 6.67884124368299
114.1609502746162 2.185977563997709
96.70411393573575 18.04839755906049
67.92884083674846 52.64443924843146
85.07456004033887 33.7953178053199
112.9298150099633 3.43667478421094
72.6669138252971 47.4428441704023
80.48058566162713 39.65210972324993
14.78141008421998 94.2647845234163
33.38596752611597 76.10437190793118
101.0936312415078 10.06685535106389
12.23054138346649 95.16117238186061
5.064678438289711 97.61371779974193
13.89050679682668 95.58914587004659
28.15193438818692 79.91777624978208
64.03780382650515 54.85298506058128
72.16275347866919 51.88329434205622
58.8217608247525 62.85310551415076
37.78356006117833 71.87186622354808
4.990696732460517 100.8437894546452
93.74803541474962 23.46058095227674
52.65752488553957 68.11340017724145
99.68052191412941 16.25313732543263
116.4081558248222 137.5344700199609
49.51879052665719 67.91415183035316
70.61196346349948 51.68288708885548
95.24520579299518 22.56893912640285
111.912034640631 4.796090345307466
77.09427347654331 45.96720117008365
41.83164979045945 67.10021240112457
31.09962533669913 80.09679700903691
88.09427729990533 28.08906507173039
6.839072469520719 97.79869340956287
92.24115369157632 27.72697086231646
38.86945295405505 70.56751615265458
104.1058358579262 8.437952874348172
46.4530416026986 66.17430642034246
114.7450200998417 136.931188228661
119.1560747426231 135.2565876604785
43.3505043514234 66.19611877935185
14.39794679032701 109.0539226112375
26.39856299257467 111.8540300778598
64.99085842866904 134.5839548446506
69.46468654844385 135.9272594259589
1.30033132221283 103.9064082003703
19.13600556313909 108.0606673572406
32.53766642092558 117.3636172801975
42.52155186647293 122.3300742819599
15.1723397585658 110.6132465836012
19.96093108023271 109.6363543168037
10.97370504740109 105.8046641310769
18.10308059350447 109.4517878407063
29.99047595585725 115.3269071812482
25.53968478827199 110.2788798021765
7.346059902758332 105.5910554943002
66.71837886112833 134.4760448260414
51.96078105714672 126.0702709624418
44.057168474838 123.0942686508084
54.34813639870979 128.11818594611
2.036821585552396 105.4517095995041
28.23715574758554 112.1654093670983
9.148568026284872 105.6880504840601
3.040075893873555 103.9046429608834
47.79052427918189 123.7415950565666
60.98668769114142 132.3590215828807
73.248723716241 138.8584079018914
37.40252246439545 121.6573684610843
12.54350166540256 108.8965310130719
45.82827417839817 123.8592749645895
11.76708273847884 107.3530866851849
31.79677546182186 115.6545189455692
32.34728056487696 94.72882391975068
34.29559483405119 85.71745605843738
75.18998252510468 24.0466702671563
34.18492662343098 80.29750124135629
84.1539990595498 2.509095557140367
59.08161533531779 45.69708316221268
7.437546163759544 113.1260139834635
80.51010777389241 6.972249536916781
1.458877943612211 125.0711491142763
58.63914086475349 47.2324235578897
140.7460924002224 125.1015252403591
67.34908834502295 34.79562884186955
18.57315174039862 103.3202303439624
40.69876386089575 73.26791941828057
2.22608633924694 123.5812627676487
39.38860647108877 76.37968302862693
135.7336194362182 132.0978308414253
3.978679302576245 120.4947928246778
79.7754352769914 8.747129294709906
4.981921052599869 119.0017360147233
42.16163910913657 70.4409825002559
49.3956577920996 62.72247315037728
47.90158454719761 63.5899421132369
33.8823009679064 87.61517631386178
51.98370993981131 59.29364906760097
6.348469653862311 114.5947564311563
34.20498165231111 82.01775393548046
40.416364787361 78.13218243160784
14.66533702960819 106.0787633177444
85.54481017593118 1.184201721518341
12.19679021476484 111.8267559677083
86.67855634230629 140.8764855193212
76.18124280331081 20.63662150919905
57.85777350549798 49.80653873193382
75.62247695041799 27.18883011004579
3.16566300045186 119.0215039312451
65.33924143855582 40.62341817724636
66.31057050052647 37.70794317503223
38.82222520876221 79.3496434340404
89.75528463535184 137.9346289599382
17.75575626294419 101.7568056302857
137.6777267556342 128.2938736947581
138.2501491968952 126.7889338177417
23.57019704257884 96.45276557892582
34.22945898065677 83.82717732676184
4.787009561394583 121.9819741092191
55.12726206616325 55.55029401299684
60.5443506516697 45.57349663407141
51.01309462868072 57.97869977649327
39.99265124398406 74.82628671261762
11.08482775370364 113.2426948836245
43.29115926694789 62.71723022896348
87.51459653611013 139.4929515928642
44.87228076077449 65.31283753345565
71.27800249605983 32.34480085878143
77.47556210251084 15.55499018291355
66.70708263982412 39.38913806235153
43.50729229417198 69.65125758247817
30.64388825816529 95.22315176987614
78.56405502673758 12.17138896183903
79.15223052969289 10.47238873409632
13.30595961100884 110.4353256783272
41.45390048150722 71.7563106472314
136.5924715979241 129.320341017024
76.99205013387143 17.24388443705341
19.66881642790842 101.8021709626153
46.35646954040458 62.70292350121187
81.449812259692 3.399453582568602
44.99253403943243 68.74804826645489
81.33200562878339 87.14035452335693
94.86160859946051 57.07116366742191
88.58364988818802 68.06107333120704
75.76500268081818 128.5556600332607
81.55946963714052 102.5890724694751
98.02651539251514 9.905610213298887
81.3838292387274 134.5179860251444
83.09639499648085 77.88351194359029
99.64562443126079 25.34469667109889
98.62742594142965 35.06911311183826
101.0316978825669 29.93486359076579
93.20468742060551 57.56347072267613
83.44054433784675 96.30885701838527
82.51257959368195 101.07058160382
78.33749971538778 117.8707510964172
99.60574284550782 29.19209299954479
94.91116440792227 37.79810675493395
85.65496285375549 71.98374672023328
80.3441916633883 138.7846197354603
81.95600083437721 80.80850911007813
76.65022787230247 124.0204618132303
75.75369930844695 125.546846121347
80.01312329391209 90.13270916206592
81.0010636494263 85.49261005659946
99.65333467925862 23.49429925272704
99.90163886793408 0.1317519562076279
101.1204080882303 22.58709113643362
95.2338953666967 55.36661054688369
94.4682838681171 39.53162173824484
85.33951404993311 75.25055653881068
94.28570201121174 46.05868852445327
99.64823204483848 7.311464358195837
83.25529640886772 110.4693149728415
76.66670665131208 127.0678988974464
94.28109481227254 52.42090130568715
76.49398099439865 114.6544436021049
77.65291479110132 131.5309701639644
94.7891935548991 44.31774104434565
95.70306392831431 60.02612318915928
93.80911422785233 47.77029874122561
82.59118758075799 108.8589232551874
97.02272426766351 35.57036952104356
80.80330634595268 83.71708742806712
98.03935716433298 11.69891205731782
99.73660764377416 5.503846937407674
81.0979147434324 122.5247457370029
99.66968230051029 21.66808609781874
95.58815107325434 53.66857865457135
93.60235789905209 62.24227598544687
80.0161731921866 93.14065972768172
79.52543231413659 131.5583734858664
94.03990355140607 41.2644560986167
100.2384283865202 136.5689846310003
79.32184968001143 122.5020518231697
96.5771101296646 12.58704969212908
93.61065580898631 43.00398138478978
101.0775356470443 140.0327785812167
78.2973139917234 114.7421197236526
132.1110552400852 80.6118910685812
123.7599191203481 103.7168600225919
127.8102437896724 95.22160442327377
110.7097210080238 122.6393433424556
131.3131983058236 89.98282058439142
119.8094700706617 110.5197131791387
121.0581925864079 109.4203144631092
130.1905107394211 72.22867022172106
111.3038150691282 126.0318312850512
119.1851791446075 108.8727272530185
130.6836239087613 73.89158016227671
132.7592684379264 63.45118216204045
133.5244565701625 85.91742265415333
133.5576858947833 65.01627754812529
130.9273712590461 88.27043615058022
133.9034679846444 58.80235247460646
132.3912516455674 66.36003733745946
110.467958134541 130.596858744081
117.1363537670654 117.5347212634021
131.7367513213419 78.89982553705073
110.1748053434943 128.8703326562335
111.0268986066442 124.3287748012127
130.039622773807 91.18071486310143
132.9000602264195 84.11926228184886
109.0674789430555 131.6967109379461
128.7157353203784 92.36926906246737
136.4135999799017 57.11524720404039
126.2636118185386 101.1141039834752
118.0791386093508 114.7830624954498
135.6699015216426 58.7208405027565
133.1055950393831 71.35899615457153
137.9231914147003 48.78880665404161
52.36214338761968 139.691815456023
37.12723592294513 16.65035514574879
53.60413238763102 138.7703064953811
138.2865146513415 51.95317916453673
21.3534051650332 31.31659608398091
2.637013226351298 45.31960855364418
57.99706068750011 133.401446211334
31.82670923477246 23.01406388035718
136.5858623298816 52.2318389812981
33.05080386433737 21.78972455012198
55.23655392429683 139.1554285091437
8.995885367835307 38.80691398815218
20.40245891255025 29.85934543266402
34.7960309412561 20.85219695179482
48.390620166103 2.0695653541902
27.36136472232463 26.69948028982459
17.95577407480862 32.94745902164659
8.977051935551996 40.52812547638558
13.51353146176357 33.36777174426886
140.2670580388934 46.66374901512597
37.42619296678711 18.42366435697627
5.360361568437413 41.41478354162818
139.6601313522095 48.43113262837997
45.21487529090359 10.92756218427283
45.97447202869909 6.238347287970814
26.31288570908516 27.98915735999612
38.71246373622967 17.19402641829918
55.61113904063771 136.0890617537945
12.37414899291036 34.68126567495391
54.48027862167501 137.4492421604971
19.54579053650005 31.52303344982925
41.27565139378663 14.71275608918367
9.836323505268506 37.29206192247881
24.94735800615541 85.36076953880267
43.12239319833765 107.1113911591242
65.77441197668992 132.9161946488505
10.51114835046333 69.75565818637672
70.32052620153209 134.4201011582887
16.96025761454019 80.28100996314959
3.745018656468437 62.1492253330124
138.9499801605868 50.20073147739355
15.32121520763459 77.80256407408656
18.43562331033208 81.36020918900263
52.30695158945922 113.4593264962071
55.74085839450067 118.9380671189617
39.02677269871239 99.83228400264129
10.41305957750382 73.31663172028085
0.5517831480959403 56.23540472432967
4.995636077991162 63.41241068609686
49.17487795674327 109.4261536083786
26.55393324030862 92.95933275781681
10.69705176105002 68.04549183593605
40.21975348874913 101.2381532612647
43.16638334007695 102.4494273533987
10.41546979540302 71.51525264489223
22.46815092640766 82.69857672575395
59.42189108187854 124.4512309076023
56.36632009613656 120.6319665721617
63.79112873925119 126.7041049950652
6.651135786016381 62.96157557981686
41.97363098575733 105.6788953595551
1.757811594255074 57.5912975391669
42.56496838992297 104.0611458042021
9.231733815402453 67.04234545892967
12.08345147690194 76.04646822537951
137.2438057928154 50.51491838014504
27.04059668261599 88.42650246381031
55.10039685849037 117.244470819671
64.57074935395627 128.3252763599601
72.28033116291002 137.3955735613718
29.3946707189616 94.07433429677816
11.96268202003482 74.29641469082979
51.41797732384858 116.6604743373874
7.889750676743637 65.90856527576425
34.8602339089736 97.30642094235175
37.8228087692541 98.40925449169991
111.3147478804369 75.37008079824236
72.74973888874594 87.11944749902489
43.49361207301772 85.53692979485571
140.0487072384607 82.13470614561993
94.47577799531392 83.95855363001996
119.5819087726488 75.84656862345047
12.55247063288055 84.91912869503994
138.6758436585883 83.07705039762786
15.57889333048152 88.14409860919858
123.2018521697632 76.38546699104056
62.40399319659038 80.1819878933949
48.99385787567283 88.19384602311904
140.193593269688 83.95316594916909
60.57097631598182 83.72728982807872
118.2336872812157 77.19377270660992
32.68855556981846 86.36813874735162
125.8940406181422 80.2541011933893
64.54365415599987 82.36140464788653
103.4242307265751 79.95892780709431
31.12189797344674 85.3564013773882
85.73245480922323 87.74703642214665
2.090227899624693 83.94961139707615
45.87382356607195 83.81119742342217
53.89471118432037 86.2900191859613
6.597519078228794 84.93466638947358
86.89505540534651 84.78790638320241
18.17323463517311 89.34693449846685
44.08262855409516 83.95839800632434
128.3093271231037 77.72717142062778
11.22271352250897 87.69863333321746
9.750494714808415 88.59345626313947
62.89025160733519 81.85323499600273
35.94888573446237 85.95371639329578
117.1283126567851 78.57475959494171
133.7716570265137 81.13707622103929
56.96774139121981 86.76214845403776
90.08348234793816 85.97922579183694
93.0895358343829 85.2072635419204
113.8170355631931 80.58002792756436
28.19289137421833 85.24341051674088
77.22045319628761 88.71911649257244
75.48838598634147 88.62321996802463
106.4253615602781 77.84284396716623
82.66004241163928 88.27134556852994
52.4468714109553 87.13199909145312
120.8517582404167 74.47990109889538
29.66201247200156 84.53253032868645
140.2792335594517 85.7504073075151
8.220247740648523 87.69268489682017
3.632744953749011 84.88470157805303
65.66907734008174 81.03813434989247
135.4220301790196 81.65993661537475
55.32496715867543 87.42046820227041
47.19273090636573 88.29962455880518
38.89784071672366 84.48340857646785
115.484820869297 79.70572098504559
58.94133828415457 84.34093426026817
97.8026664655073 57.82662009012402
122.0884714967895 99.45762205456727
118.936285665269 100.8961096501744
119.5387656209207 97.3515828819645
60.51586713790068 10.39371676419277
52.02991581198773 135.7990888018043
131.4543240043834 106.5378799279144
81.29017872428027 41.04130817825
79.08231193307356 33.29452293726901
96.53547596356191 56.59786589280358
112.2832104905868 81.47943875266766
131.6441048146563 111.0294729524943
87.22773047604167 46.55371340435121
105.2184398663189 64.99280763256019
109.8152648481654 74.44152719191943
116.5440625324052 97.07537497385765
110.0570936851333 72.74839994843086
78.10432319445333 31.70258286672066
110.7966827279735 86.23250818404277
77.31984117566418 26.99878245896809
85.85572653463525 45.40318230789016
50.70088544960434 137.1361357046914
74.57247313375775 20.88147602953792
92.26922316642973 54.63010415436701
78.30516024569948 28.47356639587341
133.5611314325882 115.7024079042537
63.92936536924258 13.65548852038574
82.2533445112431 39.61795634724323
59.06447111003056 11.39934211402153
115.8443371206831 92.66348949101699
90.96772973618623 53.42707413295206
87.33361133660364 48.21860091472661
110.5500386411524 69.27954486357609
121.2517226090586 96.74686340531652
88.37570894441352 51.07463353435408
99.02975162716014 59.05691447005893
117.671799581363 90.28549901067052
112.1858169077413 87.27848523657794
80.74503768960076 33.18894994116584
67.09593499794751 17.24111562977447
60.70743654384143 12.12948286224797
93.57072164385774 55.84608108726272
114.8617711430201 97.80480741855717
129.0211026194188 104.7396546212394
101.822437977968 59.82435554263245
116.7365432858073 87.44169105085226
72.99228808656682 21.1644374863852
84.55968868267155 44.2682418364132
127.2743011217888 104.4237053751017
53.09991601676584 2.209556707732046
66.98827403460476 15.46777001913078
89.67014022574149 52.23981283373656
65.46105904872744 14.5302554243756
56.94874749636863 7.172775119428753
116.633762929292 85.70826690292209
57.33994614500075 95.00267956329969
137.1557510105618 36.14554250824945
82.85525558747933 76.05732635174593
12.11485456095859 119.2493039359046
115.1577904533296 53.02095484387719
126.150427213795 46.15980888717322
2.431664495960997 126.5555528845477
0.597801085927835 129.5195089587547
18.61356556940808 115.5859648429445
109.3628294497358 58.24789036963882
15.94654655897169 116.6178239173472
67.47792222234776 86.45969359822853
138.510576981342 135.3834506726086
110.1277344486076 54.80068411468613
10.41385050105844 119.2749238526757
84.9695479793162 70.52054080249079
61.19515414021355 91.62213384805762
80.39814137154194 80.06864503519037
54.33017169768155 104.1915635473206
68.17128189789074 88.30762908444578
37.20119425916933 116.6344723737771
74.6793228956419 82.6586623308218
19.73021874961947 112.6149396874948
29.12580371278433 113.7393275060751
24.52348686117406 111.616341343592
18.66461224929975 113.9967366824476
129.7665268718127 40.34243812133847
104.4798572289394 58.1207035033814
124.6725572407473 51.20107481321027
135.3588708983668 36.56822661458493
7.143606535381352 123.2849422471821
83.95917983626553 74.82002631616703
116.8077076663615 52.42733279692967
51.12917152317557 104.9215247346357
126.89391993475 44.62498529276591
39.9614594671152 115.1910919406286
1.523639697000469 128.1285334721589
137.3654483881636 134.3741864998885
27.24448221524576 113.4622717495284
138.2993272584141 32.75125211793077
48.31523596580901 106.4146541510064
49.17389769481763 104.9471209196193
8.402594060928109 122.2277799670517
95.26219307569735 61.75583823822038
140.8400176320892 28.59465128651711
64.51486269180111 87.14451484771355
14.89568283743196 117.996650929968
100.7236374350391 58.5716169683792
77.25974563882336 78.63028262163182
124.4239768347132 46.34794689115839
118.7118428097492 50.06893350089872
73.65117651776779 85.61435307104561
138.466022948821 30.67328115723076
77.47383722860569 80.44785212338091
94.80526070774773 63.47367801845039
106.2194233214062 57.64146877919
55.28553859629564 101.1756437926791
34.48622052943978 114.8179985127961
111.8104476353937 54.20581487558434
17.07961971451891 115.2214709847069
66.25891080396811 87.47614704514888
59.29144048588186 94.31341272525837
140.670508176779 131.2047416803092
33.54024070614254 116.0867436149391
121.9960691997721 49.02965630886571
63.26728184906288 88.54279879235753
101.8258016802104 119.7510225657558
94.58854344513053 118.9461465213477
116.4824860154967 106.9379923303859
120.0786744001222 103.5879441247756
137.0707022455047 94.05498790579614
102.9686203301898 118.4553398876376
104.3946804691298 113.9994544293848
138.7713534336748 86.62636764283133
71.11037388376465 129.9918613644539
138.7744133006014 93.42219582374813
85.71904823061784 126.8352388684595
118.4426378827918 104.2762460644901
79.44222812709174 128.6160679809324
137.273843372661 92.49944112723803
107.2100994045341 112.6733265689847
64.21545289610228 133.0575783254767
80.28676868439477 127.1329715118682
94.07357596551958 121.9593554180276
73.91726131387246 128.5415629424536
133.5003929155395 92.28135189763081
103.6833941073612 112.4165574774772
92.28101709209604 121.6258893635242
98.71558809014407 120.876659169514
132.1533239684204 93.38008111866466
109.18953127978 109.6692011395439
83.1145493043839 128.6748777810232
125.7008195625623 99.39990866981599
70.18243301126658 131.4456778900057
84.91290800806038 128.5739046409759
0.7698627460078373 86.65004974149169
135.3427120140864 92.91180502974399
87.47197618139897 126.9140960504893
113.6188452653924 108.3828536163685
89.82787288765205 124.2726920859308
101.1091688514723 118.2069873838851
134.4361476634787 133.1982154071268
128.3161177225979 126.5400719595689
16.95534238791028 78.59703782262805
117.3186773203917 123.4821053340236
140.2811732293595 61.32284797904668
15.1914121732202 76.10299433514648
25.05106665568584 78.18001397401054
73.71261989464723 97.6836600327774
131.8531994465508 127.3603326218002
104.1853163860572 121.7599856225711
95.02785609141169 115.9060941531343
48.29901395525545 89.71233596740407
11.88519039934985 72.5325846592192
58.66024699943036 95.82487203988103
21.76122899799469 77.94272063831342
110.3810145395548 120.9339808183146
65.6333430201648 99.10471652114408
72.85204891690181 99.14456069919312
35.73063362640952 82.72297948177936
8.911204385520792 70.50110456050506
45.17556683055395 85.40431952114758
51.8350778763007 92.31738005664168
122.0470313479391 122.9808016747041
11.97215360575051 70.74095829236875
124.7535735381928 127.065881655215
23.54017667462805 77.31713853752545
41.94062467317932 85.61911479727179
86.7502461225298 111.0085801079837
124.6736699961809 124.2165064169271
1.565547443255723 63.81284973114939
54.99595771220024 91.00819914046083
137.6847033972729 60.37262850161157
120.6290169427202 128.9070822647747
28.19871348039037 78.15045559060506
9.018542081785604 68.75712750104836
102.4245414680164 121.3518855000226
13.56176792587254 75.22877011439959
73.51257210712826 103.6638389052741
97.45239577724325 117.7823617460435
107.279786848875 121.4938578323716
32.54580436244964 79.37068737312259
76.30878525169857 102.323167740274
133.7847851318013 129.6903740575723
70.13599999646819 97.94878095691034
108.992861782805 122.0687925638791
78.04556411585571 102.4096524226507
53.39523050562469 91.63648444992539
91.53072092833106 115.2157527168677
29.67202620185938 79.07825459629245
13.43012079089771 73.50605311875208
62.97428558034629 94.89548705576543
114.1601723929212 123.7965989418672
57.31044410782336 96.83989417939509
6.345313265302055 66.47584268314473
46.42399197493843 89.80203166113193
40.41647011335823 83.56823672994139
105.5019190447069 120.4657614486779
71.8419060821481 97.87976332717693
106.3635455820336 13.5848687796406
75.1836352453534 139.0722618854519
129.5513575255629 27.51897400411935
124.4180554804212 24.28029194116046
109.2645570128677 15.01895558053668
1.141896094396264 34.60821984477727
88.72514204665994 6.746913390861379
85.90676920069569 2.779343991329762
102.691263105299 9.320920514383539
80.54088215558325 2.014259356881431
127.0703793518781 25.79210943196397
113.2147418700153 17.91381286003907
77.60749944720847 1.127631046746684
132.0859695258065 29.09445057069182
101.1964647425036 6.501581656849631
121.7725552122455 22.80632633029485
137.7274885777379 34.47651783043007
134.680387101367 30.54442228110057
135.9571339839639 34.94101100143889
90.3461946451428 7.757489523608998
96.50167809020596 8.923819076008733
120.8968972314135 21.32526972737685
98.07456547862176 8.110991877390557
131.3000711582983 30.69924721254986
114.381473929566 19.41223017775512
119.0798585057509 21.29867354653106
87.58639345535177 3.079894337280033
95.10438926730261 7.840207780563024
102.7805585903437 5.76071536867325
118.2390999284604 19.86682225117667
76.27731190946392 140.7170011561277
87.30988918291075 1.386863072741009
122.6561487405058 24.30382859306867
115.3537102247527 105.6298781274786
117.2630611934135 101.5730668988711
137.0734464280945 82.30073758251348
102.2429222105812 116.8636635521733
101.917370982919 112.2824767952129
138.7675743671877 84.88351501671097
72.06260199537893 131.4703613457752
137.1038126876047 87.37611489946106
87.9794678906834 128.7107494841774
114.2270284900643 101.3375309639781
85.99435482738905 133.1217660506901
134.2386407703959 89.3115871150744
104.9877859872154 107.8545436331382
67.6500281371314 135.9805141790739
86.29930913123775 130.0175989428956
95.23805781194811 120.6240549491279
83.19767113325888 134.5794211839895
129.6364044300001 89.48489476893738
106.7251965573683 107.9536924306411
92.83969172753237 123.2862232920182
98.0934199479554 119.3606633811005
127.0021296204312 91.93442045077227
111.1048016071114 106.6330148025972
87.06995371222914 131.6436030459533
122.4479324600012 97.82244042962188
71.17902073170561 132.9375117373202
75.83060218936355 134.466827284392
139.8287099633787 80.3400693508483
135.3577293833045 86.46554921994557
86.47787139943151 128.339981387591
114.5598339392731 106.9263136523922
92.09066619078328 126.3016595335112
124.3372237165775 134.6339209338941
131.2244287420432 131.7870847765696
129.5492454593697 134.2203917271642
135.9604096883763 133.8561305828274
132.7352949231334 132.621089808768
121.0139509730609 113.8144366502598
48.45443112318362 32.67424356134796
129.3354207259166 113.7701235927233
60.35849647977223 47.2936309477918
52.87374862468729 41.76725128491887
19.55119509952991 3.740615794964104
79.99633512651877 64.60960094344756
98.83240508895935 92.25929404394019
118.6915799568875 111.7860303122493
73.35006255810747 58.75970424650657
21.23603202913537 4.124386999025506
31.86501037672341 7.586490236695729
81.28549879204925 75.30624843907644
23.70018419808837 7.773508324397527
86.07177269148737 77.88311949445337
19.09633155865 2.07020207453641
22.00017160320153 7.438627114499069
117.1330932865427 108.7202881246959
25.40156817125448 8.078197959996416
94.53986643378526 91.79006586523975
62.94613959291683 51.31187547797382
93.6619985924272 88.58455427485268
61.27916660651142 50.82222031857511
75.0259152579378 58.41709351250773
17.88639376561335 3.319292871069794
48.14521139209613 30.87592785489561
59.06945001967949 48.70426467585715
43.85022199282955 22.60834927605554
130.5447084451827 116.9582856019883
47.54979017533581 27.27514061487454
87.03917774834335 74.914865158075
50.05650973674415 33.24760330153778
45.97410894040077 26.70351467256409
105.2032434291631 98.34023788475844
133.6418445400762 120.0496456498496
81.64129472840933 63.99353301102671
38.63332918224232 8.994075089621989
66.78743836984506 53.96025562402237
41.84410387795809 18.30243167267716
112.5973288266391 102.0440693270184
69.85039187816909 57.75295696657881
88.28153456630355 83.62337744123055
93.34918317209411 86.91055407019702
109.9033302254899 99.83879493789624
63.47456819206056 53.0807396396516
70.53678287487642 59.31033827496305
39.95463494361317 7.726783024584051
79.69534902782618 74.62633737842123
119.2834585199687 113.4553375684054
86.48431446538787 81.22995785452433
106.9281749964585 99.32900787786861
40.00457831318918 15.96172175309941
53.61733285177867 40.20292686913768
77.1852042549948 62.39805878770947
128.7114753873643 112.1707789168073
41.97770736815225 20.24492286735945
44.12021231233017 24.36641619855593
75.92963062365592 61.24581938800743
54.87605685352095 44.80047452072525
38.04427868062171 13.68684315514509
112.8864568225589 100.2678133310185
15.39122486389032 136.8578837356133
19.10215069167969 136.9336511405184
9.642335253047035 117.6957693784146
19.60527007549551 138.6233502647299
18.00220965531167 131.2210925368701
11.38744682997423 117.7369572098053
11.29777202778789 120.8829221937053
8.167563794545767 114.6358356274694
5.620018545071049 113.0930448115951
19.3907803543926 126.2342728424662
14.3738882067839 122.9943958992504
2.759973673242415 106.9953065081928
3.475526279060877 108.5333607026095
20.08743879480978 129.0245044338049
0.9996389609816755 106.9941705628881
12.9244165641904 122.1193474230498
17.31333912966279 134.5814408068535
0.2892520449351719 105.4711306220393
21.85781736955608 136.2177660825938
4.901038014632555 111.5832354746137
15.1845561269049 138.6760987231248
110.0923984895 31.05019817494011
121.557887811341 115.4170703320302
108.9618715959803 33.82020916613649
108.1830547471731 26.0000487246717
114.8400590243018 54.75985040207645
121.4155796987437 76.07722122869475
124.1085314782911 131.6216915301515
127.5221752920317 128.292260601696
121.6323254062333 110.9728483227159
107.5138327248204 15.11143165725196
113.3796943554521 61.58066406874506
115.9532877076669 63.76764378673166
120.1980650284616 77.36890913770654
118.6985728694673 94.58868843365461
120.65380929979 69.83001773880729
120.7766076042914 83.78349358932293
104.2872195184025 6.723361682827348
104.4045880973198 5.018791700199517
105.6625729616541 20.07698660752365
113.013980620159 63.31438014999571
113.3591494944638 45.62777361728703
129.9244950008982 120.0216052927819
125.7608057524649 128.4563842612108
112.473489234858 50.72318679073406
107.3315680354656 19.67448967632988
121.1104006275945 85.5291765431656
129.7790699450363 123.0743753688665
109.9526123583699 38.77262319765119
129.1530846633019 124.9813726467885
113.6553905335003 41.24308016555191
121.8681788257967 82.43304296181981
115.8888531715513 100.5647469769688
112.3893155667825 42.70420596579
120.5281467982707 90.21329090964736
107.4550545141843 22.86697888033671
114.6853574693938 62.67482265240896
102.9280693859675 2.380487088403767
107.0526404627373 24.53685560488851
110.0394991332973 29.04813140195239
102.0122058140696 137.0886962136028
119.9080105282024 95.59838657931705
123.4004380411007 111.288308968855
112.1767624773183 41.04288483616203
120.839741628769 79.01027888926016
115.8648031690905 57.62022050826824
119.7701925764358 115.0945493382364
106.1646498475313 10.61046727147875
108.4115244980239 28.76356873853643
102.678727165891 140.431122060476
117.7346374810778 63.35076233304278
66.02226972032369 5.897624621051806
39.41919955731393 50.84901454979688
44.51644576933872 41.98068384444222
15.38789074772709 79.51372603501576
13.69388905731368 76.94844724012052
28.04397199790292 67.55678668766531
67.36085171937613 2.667825425819174
23.77262774649197 73.77177085229765
40.00148096269088 46.95564494888552
27.33827784844771 58.77817974789664
16.84515577567278 76.91523497012847
41.93958693189854 43.77999983257822
23.69339429671567 72.02618370949031
9.532673131130553 96.51240563800201
73.23485834007514 0.7335438914285096
48.78609433239087 34.48009553897854
43.62601387290329 40.66592139478621
52.37875459778788 20.51074492997514
48.54675494896446 24.22765679137773
56.36389366703754 15.25590769024182
48.9995867096092 36.27801803780974
45.14600582345052 40.02910955012543
28.71856598249357 56.10167348407559
11.29356280431029 89.49584550749087
6.006715433648592 96.1845609512357
11.52228948967728 93.33022476974
23.70929342251337 75.5690224735083
27.57956464423933 62.33856118371298
48.27421257960704 22.406022256708
23.58288608350343 70.30705328165419
29.50059660744552 66.60027855365286
3.401418653480555 97.69516807843557
27.23232144175622 56.96761222406871
64.4062723916707 5.889329158988743
60.88320567100328 13.85139086366858
53.55454205676757 17.53282969291627
37.9370027228376 51.65100422426158
35.02506856652479 51.38920732235816
66.64928584831402 4.28007426569064
27.93592670498232 65.81286367584059
7.707247794700248 96.24594723615552
31.75146651880022 56.23528484398907
54.9444213210935 16.37655894309784
63.11276251308711 6.681588894376828
33.38080385833787 53.87191846627385
111.8581800271036 31.81610429444114
102.4913650192096 27.15610794157691
136.8219736955491 47.40834475568798
101.0635356511671 26.2653602072495
76.33436693466514 9.379566976869942
132.8326934995059 44.88470622576195
84.6491330303963 8.375297485974288
82.18690432798608 6.790076633529984
98.20685729825277 24.40299085601271
53.73497310099065 135.9961533397869
131.7065866521726 43.43552801255372
90.76559085058896 19.95387177635317
71.25394766995628 5.483001915751856
63.057073606934 4.751708876942969
129.9687554725443 43.55527849481055
113.0449787001981 33.38239259827338
116.9354625405954 41.50743325440902
122.7753621736864 43.14196250992465
93.75064237268636 21.68685866360454
124.5390570036138 43.14707676024109
118.6039255525123 41.60149051478304
88.97092433670313 15.48363882315101
64.88702051116533 4.341085151510826
90.72002107585661 18.23559289549503
108.6492169404418 30.3270225262916
112.1800007454523 34.92700382547021
68.40120202624898 4.163313962853785
83.04317723257941 8.381403345502747
90.59356919482229 16.41449279826162
54.04666824027375 140.4470823802611
85.4927787025519 11.08353169844307
103.9665521507066 28.00531087263022
73.01903386559269 5.30596327467642
74.14014149521185 6.665528347488377
121.00631495316 43.1923316878679
25.98317820471318 130.7108453216047
134.3413791861857 121.4874731490277
8.333058929560286 133.6618672739645
139.7406124044275 123.624052352241
36.90590639481882 135.1709813790849
33.58957105577077 131.9888549774659
14.38434975825439 134.212693247474
8.756337328901914 130.2179895009009
9.953550725236777 132.9287918657743
35.29020687976474 132.0638847730052
7.30339114640387 129.1797854972746
136.2459858789763 124.1509751498774
5.820333683054177 128.0892689029939
20.6383737791247 133.6848363360312
27.67467989338108 130.6829086672669
43.04444868174717 140.0009110313266
31.88272194952707 132.0201678297535
28.51897290701586 132.2026031913321
44.77061007670178 140.4249319765687
23.89092782107881 132.7464570171294
136.5573778573395 72.62418171300367
116.4701068619023 129.6274901004809
130.9924109372544 109.4599341784238
136.7985680554077 80.59056789318682
137.2994896155844 89.03961096863704
136.0493285794433 91.49610055014702
0.5906686436501577 66.36832710626982
137.8201822658668 71.45436731207083
113.5329943829423 130.1135958498839
121.3823171968264 119.8038596748827
137.5324311342817 76.11573366954703
114.6447088919245 127.2070117146603
116.1637850108222 126.0927588743333
136.5907716652829 97.58611606134809
137.0850777608591 74.40875230022105
110.7675251131847 132.3208106664877
137.1006564790667 95.76375605585164
131.2367947493859 102.1438206940771
130.7930676495556 104.9872591878912
138.4492201896496 81.31333658550801
113.857481675495 131.8640428150078
21.2353873480355 55.70685174063967
18.07436322580243 55.92802708049519
91.59029495695252 38.65309721089301
93.70497618959564 36.52087001100757
42.46315418968761 49.65145039516493
15.30223847480548 57.89664569660868
2.126643027290674 62.32391075850392
46.57866515639902 48.09591971011479
63.70048326858056 48.29782419340131
62.04209469040844 47.8205750450852
89.13252737233616 36.03106533470951
128.7065336580256 29.12269228228672
57.12887958705983 47.97831758850228
89.92722008826802 39.05377153421102
32.03487245305124 51.08987222544287
132.052937869451 25.93046589072301
70.8300285443508 45.33943058459927
83.25843941985548 41.08336106451957
40.67959014616423 52.00249240616663
27.41288950593573 51.71426174252359
117.837501613989 30.4479824497751
7.00132582136145 61.190994184272
111.2919855427537 30.18588115651778
135.4176768800427 26.04439437601901
136.9925519540761 61.97448734741797
11.1717028969159 59.27824494526045
68.19708168872333 47.88433728151271
24.2111466076217 53.39350156971946
137.7242143785516 24.54841910218635
95.37568670438142 36.05890298118144
22.62592961258681 54.25962683833138
115.3560878142632 31.93223254770878
120.3071875318158 28.96428816639213
76.77132202935996 42.51007679501525
72.21221962963911 44.1488513768023
125.3888242228 28.40027994798352
105.8976406448599 33.91656671826075
73.59651754179683 43.01578259003814
113.6468495249417 31.86107609192728
36.57640047034804 50.641235022861
35.14030461284906 49.6252976318615
93.25314358102641 38.23610460845512
44.12622612137091 49.65361247318594
87.90568184586257 34.71414026066659
30.59754312165365 50.09935732960773
16.87321158656451 58.60319530492873
101.8010681816108 34.34128285264026
52.60908124545698 49.50216701540727
122.9045547931102 30.62724077111159
28.87542080289381 52.63595958826478
139.2711831256617 5.801682407837911
140.713481740681 6.834246470228282
137.7506378431248 3.059529164724918
131.3342711409132 138.3985505607739
3.510717621178802 135.9241723854673
2.65314796763329 131.5136347441153
134.345603097287 124.4816757368945
10.65787529804559 140.8829223531326
4.751001063399297 138.6412765247528
0.6715860036976904 126.5973256502392
138.9987736728014 125.2376911984023
2.357659376731483 133.2374907875086
1.29672637699563 130.7970325389276
18.40481033056352 49.17869613021092
6.985806108385829 51.88271679896914
98.22563777191596 30.09804526808721
91.64760803673822 32.32461034718442
37.69909798563142 41.78829365722896
39.45189857060527 42.12612592128706
78.39616018023696 34.84079172983023
75.86052914887965 36.28658515877298
93.90704844927278 28.58226598203052
127.9042338370582 24.28139310500526
47.06126600376797 43.39708837008464
81.3346420232041 31.47155985189102
42.00986548549356 40.31942044276162
128.7687561526947 22.73664941273998
64.69214367827803 35.67113024328261
63.55397255946789 38.58215007160754
45.38304050386328 43.48820290418733
24.88187622479184 46.37505540293137
113.9521958027761 24.07289042505612
10.48583911859284 50.99344049068588
118.3813580770528 25.76131507116849
136.3894574070639 21.46141037298942
9.213102024867478 49.7656749230291
1.174913530845203 49.87133451621422
57.26788552092773 42.91258364909601
13.74334896574489 49.74278412161232
139.7059657057865 20.7443272435573
95.30420920848285 29.66559846787832
0.5711829104255269 51.47457549616369
112.5163166268102 27.18136558415489
120.9084478559309 24.3157742278241
82.85617013551318 31.02267810689517
70.92880447657686 37.2911513952109
111.5071457406809 25.72174472295452
111.8183902308522 28.69722674219888
62.62197564582948 37.3714888886053
117.4044182013069 24.15990396543116
34.09235508847006 44.82974197326477
36.56635135270086 43.04200137100085
90.00732893383552 32.59057606604319
52.1610024517252 43.33946960733576
88.81011353870559 31.26461520419665
23.26709859999301 47.08720033417896
26.33510054935822 47.30119973245657
109.0735106156689 27.37785552891838
54.57955340159385 41.677782369357
123.5337392008616 25.7981844933791
20.0507789950927 48.4462384027451
16.86613089253381 81.91069296410774
19.30357265369506 117.120649872282
19.74325882639171 56.67857412440672
15.48845078260986 1.078084507433116
23.17736649967232 125.5196029954511
18.3063889538128 106.4656695171997
20.29814759429055 7.068134994253305
27.5189916673935 123.2811647159643
20.65031864877894 15.13514831553373
16.22140455188744 71.58391366827732
21.69353698151992 140.5868740044266
18.67411663530335 61.02196295019121
16.41789358969197 73.40907823343079
19.92926576903625 5.407702077018514
22.9582931597216 139.2793909825667
18.91507215141895 111.0342141095976
15.85526239570096 101.6699530663911
13.955345999667 68.41608706518004
17.85355246338348 112.4158585421549
21.56466216649663 121.5761438808455
21.73672086546692 118.6905167252907
16.68937861951927 113.6782398371825
22.10241961794821 1.176741094620373
21.40542792125808 38.81305037543287
18.76230201396444 29.89042653783617
20.19941564055318 13.41392024165462
18.72710098255125 66.21943700202398
18.33617726949582 139.8571886818421
18.58854960532659 26.76772587220501
16.40349549575376 89.54868309877786
20.70788541457572 37.2953118383309
15.79338275625764 98.69880043804031
24.36299402640524 126.7188047104287
19.99220646817422 118.6653137194654
19.4750947326407 28.28956205222282
15.67300356941922 95.72357801919809
18.71907365456434 67.90933811716339
25.32103737879419 132.1617163256955
17.19717686710415 65.37632834613227
21.07792054781833 10.40952319514704
15.0360814075846 74.39819331888496
21.35802189580894 51.14188959018527
23.88325144928445 123.980716760952
20.9665476629089 54.22330967248921
16.62412207380472 97.21301629500442
18.50686758927719 12.95260159512694
19.46752280442936 16.38107297221901
15.56882619834073 69.59236868715085
22.27258845244745 120.1111387529326
22.16556527158975 42.29413692683884
22.954209918449 50.58161191806533
18.02741386215484 138.1425197082057
20.90393544415913 32.93141256841538
16.72767977088689 103.2081361110757
24.21285558761134 130.9969169950652
17.96542408561422 19.13654848343264
20.23735832203235 46.72958518421358
36.16255020899188 72.4985379773577
60.59612258394397 67.13589263027545
111.453952892548 55.93787867567055
51.88630244561729 72.85347981067098
54.45660913635801 71.47480696355562
59.61641069285636 68.68859317684277
21.75407708454483 79.62811597517194
132.7071283309958 49.65067115253193
59.50339352448326 71.84910104526998
46.93048247824084 72.52391958341248
32.46083795352259 74.92776164000601
0.1682085077391725 79.38589353033598
56.16837853041542 71.63102588793355
63.99639088526259 67.44150968362922
129.9768033298577 48.4984059938545
99.98068525178219 55.7120326590665
127.17978602724 55.12875955045507
9.269111231421585 79.5366289573704
81.9401131268707 62.2354375043755
124.2163827973516 54.55503717425548
23.37356803810479 79.0041942341833
34.01149689070292 74.28006119944899
134.443558475127 49.38504327403302
4.796692347890431 80.37367685365263
7.811436395093572 80.41792881585467
83.29857131033657 63.34488511088376
25.17034641025002 76.44909351542212
88.26299494085784 59.23124793812814
37.35635315610546 70.02857976855168
98.59963278500931 54.48459901128829
60.35287315217406 70.27862057269668
127.621548577839 50.48790687962211
120.9063142182936 55.93125508120227
39.7620243032441 71.8103134965758
73.02014590986367 65.92594520699662
89.91264782158359 58.62919794282215
90.27104273609102 56.90710918853351
104.860204359485 56.39082278958347
43.43640418956551 71.63479601543823
29.78661685811099 77.2454382371144
113.1508855479589 55.34451488884022
12.40980729758479 81.33306773801797
1.777810029926971 80.30566361433662
74.86754041041645 66.32217495910619
42.48038298908344 73.14328577583818
0.3797825716779665 81.20041548086452
66.3508566129302 69.60705394054526
50.20297439404914 72.8390893769034
122.2294650528601 57.05466668840324
48.48027665160749 72.63266507680817
77.31330055134491 97.72486260444734
140.5340426997977 122.0701469353247
130.9878229128237 75.54334738146619
8.59859787474608 119.1042171704127
65.34222695610583 108.2463101699326
119.0989560772458 78.62067037597235
58.06547697901718 111.4371927806796
129.2340851914883 75.02668087240311
68.33920123261531 107.3436982376618
106.136400369039 88.55339151688989
26.17090800519548 117.6187023563747
28.99130881639796 116.6273668997192
23.63101323585818 119.1916825527482
25.35557952572335 119.1206854647018
139.8123368134196 73.79056435122874
7.622355336391772 120.6075306656924
94.65674334025856 94.74834030701484
55.71643895142046 114.1528929531516
43.33751295138482 119.4154517397723
136.0961919779967 121.4475390716805
20.986263211267 117.1845605805864
61.06849612675517 110.4541956484491
58.62804609862742 113.1153350508832
5.540260421770362 123.4908752425232
118.1833974825972 79.89480151278421
138.2239762932775 73.23752618958763
74.66084494389361 99.16375466220597
14.2206505925274 116.4179248002027
91.1990065884071 94.79219483467146
103.9088948942043 90.68586868870426
115.1936571863627 81.40846892975379
76.42807297272164 99.22753259115331
59.28861824900444 110.1087687356287
109.422962799029 85.18509647814068
81.72018914538882 96.27413816946269
62.3092548524202 109.1601657682266
121.9949508837867 77.70264631024558
37.12231477398825 119.7785045062128
131.9129783553248 72.624570706234
17.59385893831547 116.9271715311789
53.99317260488184 113.8183405006551
134.844612920862 71.99542828162211
65.91447488354292 109.8802185923284
33.3380608198632 118.9852194459319
116.8217653463591 80.55599752518914
68.95087854862486 109.0030863032743
128.7904358951722 129.632789278929
126.8318478021346 129.8380194899289
133.422815445021 126.0688416752206
117.436865582372 133.1293509546592
133.4095298963813 127.9570658504157
0.3503764149047135 14.14297607881813
131.7796284434152 0.3804444771482294
137.5739281983273 10.1805133119966
138.5404774433901 13.03587614715233
134.5180273011384 6.327080215479047
130.6148504093185 140.0473471509233
99.72109462086574 115.0555956846626
56.37449936996311 82.23152498417483
0.7967312900501833 41.22942696591421
35.9803194248163 71.01345762584798
61.06952210986539 81.74866402322294
21.50426947311055 59.06989902785127
106.1772559017579 124.1338655597005
63.49192227392671 83.72908310446364
76.39973376316206 93.17219671271837
40.95638623605563 76.49000343096613
43.92288206816282 76.54138669221581
49.78310739800857 78.90962741407465
57.95266705280264 81.49015550579087
1.939949813478981 42.48141413609493
118.0336376607691 130.3020382862416
23.13180282461858 61.62409044228668
129.1020483735419 127.9339868008461
29.6411969197663 68.33107888845564
32.8853799800497 71.54231066292662
89.74132211872113 104.0425880284983
114.8801078990803 128.9737348441973
9.939382733985692 52.63035366193398
61.9919679751473 83.2163418689121
135.0153153497882 136.8986487576632
8.723298036715095 51.43557304394624
109.6040419162567 125.439238110444
23.31213087913701 65.16849683635394
103.6744855771389 120.0870448446639
29.73174352576593 70.07024347380099
42.44111047504858 76.12176624366266
97.91311399061931 114.8143395147058
14.84757467371925 52.53334218919689
107.5715703431066 123.138875749201
38.32906784493991 74.99690768215028
75.52896234022296 97.6818424228274
133.5174899556823 136.1697577315291
73.67071348696211 91.65727889867745
109.3031150907799 123.7487203750766
80.76163143230055 100.9796572551426
47.26439157123274 80.44700759416644
91.27633938883795 110.4619440302159
31.30489202052958 70.82875542279261
24.98101352560417 67.69282659351245
66.82733478276323 84.65872106512285
112.9870670682865 126.6202288260315
51.51769570250296 78.89132322609278
16.67931084219397 56.86870777236675
55.19834369623912 79.20392351112143
46.24570776747193 78.82291643865567
102.8451707600509 123.0160881954753
59.54867189478213 80.79644457481821
0.4521742553945795 135.6873816668689
12.25253852384277 140.1715631064101
5.135372984745497 135.1727832548568
16.95021195561396 0.03227880039225735
31.92037823801897 138.0247849671271
137.3809663625192 132.635155538864
2.09477456494001 134.9467888590679
34.37749568597166 139.7511108405278
27.15732521771149 136.8177145843042
30.85517165273232 139.4025743714201
28.92973169289788 136.9555773180753
13.81650879046308 0.1128155315359169
25.71096518483196 123.6560428570471
66.69357005062395 117.6583062143445
69.91538480122006 118.2544920534466
114.9989300129072 114.5453397207778
69.76290163780173 116.6941926101097
31.06266269120467 122.9072057952466
18.3740930234094 129.5177801868448
7.133884077552106 130.918093461574
37.71316423460693 123.4045255345284
11.60388518145109 132.2094699924934
112.3823917989287 116.1636245841885
56.87210082460596 117.5651930729791
59.27562362896622 119.591421801188
44.05736312408144 121.0850664240131
20.62181915915895 127.4113167118646
138.1414444365542 137.0104327541776
4.092910511337662 130.6017677695412
87.62568948635678 117.5055086329975
65.53424009968283 119.0661707552436
13.89938344520155 128.1599284836815
0.5419852857173758 102.3651356621355
105.8023141849519 117.1267751695305
90.45151110119009 116.5487610630182
25.05714031870066 125.2020514381017
98.59034117892416 116.4070765827567
108.7511451082897 115.8749121664802
73.99757560025128 116.1057851563081
48.96564834148946 119.0989433886231
133.8955541246296 108.2475465296406
123.9472124550194 108.3334701899743
68.32995229173748 117.9470272672279
64.35968772660843 120.4745912259871
92.18772582773988 116.9182019975741
36.01082535431573 122.7717517486985
30.54225102556273 124.4288817540886
46.10738688640733 120.7055541728389
129.2101597410217 109.2294955531763
74.88362366394144 117.7459531862208
2.57541845746888 129.6378745132778
28.72654068773234 124.6200877713237
110.594416666284 116.0727089934082
84.76035819907021 118.4757214986951
94.17284756760606 34.813194018122
6.817460576373899 119.0706352661932
60.50871755216457 73.40189882606249
57.02490546641842 76.49891642459843
61.98509812347007 70.24193932248872
42.17317022673212 96.55215923892452
59.8138114776956 75.14700972511756
8.899829065963242 116.1546668246084
58.69198164415835 76.30431777279507
16.25157157151832 109.2527727405501
40.81230483694649 99.64173695680434
78.12412200800794 50.74694585852621
12.9236754973842 113.3417401958841
113.6386270510824 8.353848013414177
115.9592307906845 2.583834030125286
102.6283996607983 21.71390279611141
76.19492815610501 53.22202041521995
91.17324282402392 40.36388941364041
114.2990797862569 6.83183806279188
5.767983925210046 120.4612176940533
73.73397974343339 57.25070775301903
90.39414451112809 43.81735729230568
120.7784945012822 134.9414897286141
47.37070179898796 91.226078525114
104.1268916065599 17.41549443891398
19.29683323069659 105.0869489268664
138.0170660504984 123.9061079893704
32.52459454514081 99.35027507862128
41.47864255295843 98.10457714109437
2.18667441763011 120.5302156018835
85.75423696454222 47.21417381711636
75.83467881141337 54.98530757115617
75.42351434811712 56.70370001190017
55.15280551571307 81.17746001802236
122.5605617084847 134.8019492967626
11.78455959744474 114.759871852669
96.6559141778711 30.78285658633312
61.14152636151589 71.88695362828517
102.6568780182106 18.17687459126662
118.5185309434555 0.3745694269791159
72.2153029785342 59.75483472700049
102.5254537692446 25.31952511792171
114.6753860234783 3.808072621448754
79.61324584520501 49.95463452152514
52.91474069230195 83.43207790958614
33.77260600044166 105.1521983802852
92.47620782941928 35.25775614538966
14.05560213392711 111.9652853356986
87.0545470965247 49.98119903194517
53.43036363286632 81.80635588970004
109.5668535151387 10.36856876915336
56.6114661054592 80.36323220809876
36.07249567125976 98.64670674911474
121.2322427778956 1.652255485561875
119.2989244764872 139.779323603287
55.81878329863133 77.60000150729634
25.48428498649174 1.814287184952877
12.0584060450802 12.77512716454722
21.62158163763732 5.781960224639453
26.73506156692092 0.4887054597162243
31.43148252656671 140.9432682513801
1.998361878835391 26.39543931833806
9.064187494592003 13.55896338711963
1.269883779500221 23.32434569421101
7.672364507942282 14.64786385572252
15.05709003628867 11.91061832354516
18.97053845143816 8.325687185030858
13.35572537203583 11.4624378731895
16.36787137122004 10.74964753671982
6.371544481548185 15.74387495816318
3.145731974684148 27.70690975039692
4.049816487085486 18.0454671962433
124.4607912231346 67.22293817857839
125.1956851610674 68.90013793614908
127.6438599094671 70.64327408018781
82.73278189032722 19.55539480281332
80.84328535327201 10.20865948049563
92.92128944770069 33.59035181813545
63.00246908514453 137.5493116919066
84.39943742486207 19.23050337688061
124.0506538527049 62.37246176036843
96.55485040373917 37.34345126725646
70.82558599843023 2.44025422431651
104.9433757416583 48.28925336899336
65.33473321543508 140.7232842538457
133.0764439405391 77.73961093414138
103.0388278691273 42.25478088916896
102.1659833771695 39.2065962551642
135.1198743802848 79.97186264391547
103.9750850219408 45.27438280492808
97.73708986840325 38.65481465418142
115.5159388385034 59.32903591500747
86.20245823152575 23.72695978528931
62.92704985036652 139.261227560656
83.69667816875774 11.44665161614545
103.6191635711622 46.96584399910135
107.2018224218029 54.2658291103246
125.9252585693452 70.58081762050941
103.5188892957053 51.31349109217402
81.4231496824334 8.499650552535813
90.76385233972603 26.97653113508155
134.7907532597754 78.28383681201268
81.96891780170549 11.66172467960514
98.93477601725647 39.98438932619699
71.90732041242295 3.893548821721944
74.80259836471515 5.02596367018513
117.2194598116317 58.76856272215768
4.201063212492095 117.5339745266823
1.618944503498934 116.0755468011231
34.47495056079958 130.433700107777
22.03330636504591 124.2965977471922
14.58986669730119 121.2199293820768
137.2364541879523 116.0188127878847
135.4147308742551 115.8975566020545
38.07670008968007 133.685707674895
28.07216833042354 126.1839721670021
140.8506140201492 116.0916002430969
12.96005554913768 120.6309213747052
22.73602701797726 122.7397574524745
31.92298653259789 128.843869792685
30.18679509774729 128.9744025132507
39.77428457121958 139.1655983261694
139.0447140056954 116.0787319644302
26.91589013269836 124.879257473498
27.48602410610259 9.990917662427165
33.57476088846183 7.885137961538209
45.06170477536961 1.053665967747014
12.31358809467421 28.35011558761806
21.89136796410974 13.8006288447873
16.12665545907666 25.42060472488299
17.93662893126851 22.10096939897316
9.946966731202897 30.82524519894213
137.4284668534528 45.70576964454346
28.81519494186388 8.640508876287587
2.458362738658732 40.71552229659123
26.16599034392961 11.35282630823634
41.95010018760956 1.828244247366841
18.92478016476749 14.68845790719503
11.4765867683255 31.29051611926971
3.463380347698009 37.17688460629487
16.89046799267615 17.85194820782765
6.256727802619463 33.24690808286664
55.35236965698061 73.11739510480986
67.19008184993996 73.16954942608096
14.87825194382425 72.68242312147291
127.4453623123086 62.84104918535326
58.82863590246652 73.4630214647657
137.3672760105414 64.9608503372811
49.78673298830122 69.75268864644769
25.24496823385979 72.89490560101562
57.07482541575438 73.26364391071733
64.13833489865364 73.98874567006349
140.0650379199121 65.904322083428
123.7538499741971 65.55086307342836
8.908280414162368 72.30794205939002
82.52982763596654 74.12586467409081
28.22208975914488 72.79731090830148
32.7590605459198 73.22647869457579
140.2029951902325 67.50061606661461
2.230451809734856 67.10536369199171
75.10318700979441 74.41678713208704
22.22264013730092 72.88160101748913
103.9525663354975 63.87530230783003
20.77781618590876 73.75999699469121
37.29923303772783 68.25539502088417
100.6442439646005 65.00657260293124
62.42662469060971 73.40413163875338
112.684360473971 65.06387612994311
41.88928254325229 68.81996258906105
73.44475981247861 73.82231440212944
79.94664473669377 76.42967547241808
95.0017558686167 68.04784795297441
93.2674777154766 68.48560916932067
44.87688162893428 70.49523049399308
129.1786536351941 63.09165851362312
31.25490012149553 72.57121404367803
126.734538364415 61.10420086925274
13.353056749643 71.76349949481953
68.77765602659808 73.67115159490506
136.2448677065383 63.63434330856218
38.78102296423089 67.23477474715479
7.399259948608 71.29635797479986
62.64523142722589 71.76244093851031
46.54583036710932 67.89298820670543
116.4505548675047 62.14246026271879
46.53099732552506 69.54092429469229
52.58248446715688 66.09799912562332
65.23283336237643 112.7531438403493
24.62416980941289 4.796432804164286
61.99701195960795 102.883116225855
54.4651377563217 68.425057070534
57.92218699708075 74.86519410209686
56.21972749673575 74.76713575087318
59.79322009875871 78.84218470165123
23.38531539576656 140.9065725444105
36.59778980008242 34.9045887788401
38.66443802206185 38.86970829669677
31.20738272410368 21.39074536514513
38.47248447887324 43.37183169863534
34.25779942924066 28.95408833329455
41.91938255612556 46.75146120290211
66.28773901648481 115.9763307064022
70.30181403515996 125.5528092034531
60.28478580447901 85.40421195647451
29.17197400053413 16.46065117810614
64.66903088499279 111.1418958492702
72.13496865733832 125.5611520182109
43.51526219156052 55.71770049439152
27.10652819311085 8.363434598130075
81.86015938724445 139.4387063055959
44.97852483647386 56.43992745283591
59.95253160612322 87.24156965945677
53.53543017045725 69.81494637552316
51.01119806170631 63.57496511323841
27.87065217167988 11.61511740149299
62.494212555925 104.5629962984077
67.87829776385254 120.9757877731224
73.0325642015996 132.9589723628284
38.44317348368786 37.19313216742451
42.32275206633193 52.86617192113989
61.21068284829401 94.73797921509022
59.86277079425044 100.765009126176
36.11730758854241 31.36062522127927
34.52004396068765 30.7294026978012
58.34413999657986 77.87567757468548
46.38054915987356 59.17758848796465
31.95009774763497 20.0058603322989
58.64515607253615 86.10542799414065
137.0368099429182 55.41218413024013
126.3492337029351 82.02922527730541
56.1791374912459 68.52162102375448
108.1007459708314 75.21845642060994
53.86671823307476 66.87004461430297
57.90471236733046 68.62696961574015
64.05620185188269 72.30305280076884
23.0266929842941 59.82007640378522
84.87327111499177 80.48616693838254
31.8580689796238 62.10424371354045
30.34249550253501 62.24727070977406
127.9888202711947 82.53152416572897
4.026751445215711 55.56375743500976
70.70619966660408 76.00789661194671
2.287439274781595 55.91591330655637
8.645936272874966 55.90380425634118
28.9453199584588 61.37650347076072
114.6232185202341 75.69208785328871
129.6320481047947 83.05415375167954
40.19401524684821 62.75651957786251
24.52965900468055 60.64839187191509
92.31135254549775 78.27877273018386
41.74341888265878 63.609770898224
114.6909300404686 73.95484781309824
49.47682964093342 64.44578737260217
75.38688460965984 76.16533625842973
80.17503679511823 78.2494162175543
108.3359424189444 73.51277473908407
87.70805941670173 78.38164271542827
38.64660805721835 63.65546610576921
122.5550139041118 79.38700019505144
34.45628614491925 63.25694698368016
28.89018904773859 59.68748660513221
67.42944613057244 74.93410632477551
134.4779670453584 84.62560396242401
38.7619728262795 60.07965193316089
15.63245711327761 61.37900603897263
61.29916049010766 68.69186180011005
43.31100064418503 60.96923020832469
116.2928298946953 73.14850036013412
38.66215669532421 61.8754248755856
73.16663729750292 120.9038869033683
57.75419358115868 105.0613642808406
32.73697049163722 84.64869475200278
13.59787641355515 69.98028449744895
41.62669729895214 93.53299437056043
46.20598679210997 99.06584076944974
12.41425844692012 67.36675252586893
24.94574353003475 79.88956139309107
51.18308606508938 103.2175681946516
67.56953194323795 114.6893848683704
88.25522051531757 130.3340009763781
3.293909281345022 63.99663560760044
49.04266015692267 100.3782069229211
0.01913445828712172 57.9128713871783
58.75205117107985 108.4377052872417
37.99315076341943 89.83817867722379
10.93305032059155 66.35555760794337
90.84911750012891 132.2837943159942
16.65881567769689 75.20625828120244
29.65949683810316 82.71271317795433
82.85622658738731 125.6714390163955
59.83630618344352 111.7681424767622
95.08673568634002 134.7049671055591
68.01723498183947 116.3166102531631
61.62119433605981 112.0942104858756
83.89194796964064 127.1619883027515
31.18642199664129 83.64158275757558
14.79921220999725 70.99555757170266
56.03352960444118 104.6388446906126
92.71835051562479 132.623639870275
9.511271264037477 65.31296166592701
39.98249205258236 93.85634628252079
38.79605936843284 92.6137800766608
17.24257744079397 7.88655321625863
16.27600757316186 2.855115916870001
5.5700771429188 30.28017694349792
10.75201431400878 14.00540354422329
6.46240322670883 26.82234645501713
9.418852560460246 15.18711442751136
12.97952052279325 9.732824436436166
16.88428909684559 6.237225461585019
0.6777842962572083 36.39769589592661
11.68558018186205 11.09759626870493
14.64492794650667 10.22558307682844
8.396569077597297 17.92209573399709
6.321730354291565 22.06033704226756
5.990797250818293 28.58606306409002
30.66225902772018 2.755726167659415
33.72843709458283 1.673812728614658
5.857651739424753 14.06796016968821
8.368969926992271 10.52819546054221
11.42631504832626 9.473556489308393
18.59222361890526 6.665216013332385
6.981705574308282 11.45513278883209
37.18040335344254 2.156684835755673
15.49061412859307 7.428180116631838
4.685244199487219 15.27862303486636
124.1754975465659 70.3432961032363
127.2068760307889 85.55923096175627
130.6293882525543 54.6422782900793
126.4599906854342 64.29208483163369
134.215034890171 54.13458344537387
101.3426329448581 133.7470950979668
135.7947232869624 41.3073464149951
111.4002324635815 117.742249872593
129.9133176041215 56.33453100597033
133.3525654368463 47.97004083163106
126.7892359623635 83.80084034964591
103.4254169688526 126.4230915426171
140.0788163460769 36.90567813670666
105.1071399700145 127.0124381987851
125.9533725184739 86.83206703581877
114.5369427583929 99.55850591586393
102.2998832571249 129.2579414038738
120.6220911470135 91.99236777350076
132.4385074507106 54.34601680205569
105.8423505420914 122.3324137361874
118.2305870656446 96.3275180215811
104.8125809787075 125.2764194398641
124.8974726708049 72.02099382639098
126.1852991499987 67.41779765470196
104.5159937508514 123.5265198173831
103.4110290406455 136.0113988352716
70.87630013975908 99.59450291883418
55.69954741256275 63.81066848320403
61.45988515191979 76.3958729271919
57.86439576330692 71.77861097534144
61.63965572832776 78.2840555104864
25.06364400752601 0.1455352984733345
39.85030612298887 36.04907334585187
41.50631258807103 36.71165686418877
33.43105518717828 20.20668663347355
40.22486425872756 43.70131343084992
37.463896313457 30.20935923608552
43.78522701051188 46.62643850191323
68.91714959867548 113.4716511447482
78.48125585249552 127.0939397793552
64.04876781039944 80.55040630128137
30.41131451740918 15.1012846521319
66.49319963705764 111.4960414810411
84.7258020437806 137.8086986144462
46.50059361746765 55.62185215897522
32.2371076596756 9.20877589397282
84.95673264029438 134.6557610855993
49.44745856745866 59.07801004797947
66.66023077174789 88.96576352975519
57.00273329214821 70.1332985680089
52.24367520958629 60.97395444541412
86.72242210280599 134.7205322354845
29.57919803261712 11.87745775947179
69.11850920841047 99.4701393481802
69.34618794610691 115.0618816596253
84.19717539031402 133.0570507434577
39.33361364858276 32.58081423775916
45.56320972261159 46.57048490774352
65.66351809660566 85.85470549919364
67.74004297908098 110.2573017034772
37.71995599551015 31.97568428387736
37.20901373909062 28.44013135508324
61.39014143028968 74.74876127711323
47.84460672230416 56.4750326876435
33.01638730932862 18.58650285838113
66.61056821403002 94.74700251129838
132.970592710206 118.594038716398
97.71064681741778 84.94075711953958
17.0519524287801 110.8344739731629
30.12738331610954 112.4545441601214
24.67303373362091 108.7096018468909
14.785703299933 113.4811879807205
139.0656979368539 64.72735874500762
129.9388322600039 64.7086569623302
140.5435800402446 119.0981900176097
91.08319804578025 91.34144730020913
51.13775920369832 109.8585014796951
41.76374001654039 115.036176936608
138.7324006458792 122.1541571728122
32.04380373604893 112.6883624994581
52.39971960500209 108.566785442709
54.73071383000686 105.9140889075578
139.5446413254028 120.606066538942
110.3067127232696 71.01715410278983
72.77628346860828 96.26971506035092
13.58568271867748 114.8631793937181
92.31884360139894 89.92660917592585
96.72351361211126 87.8566435432035
114.8486545913154 72.22549498344183
77.30981917203853 94.6798915336241
64.2507601005603 104.9379949479484
104.9208976327773 78.83695495971159
81.78545519027956 93.12152756690547
59.02076918557967 103.7716760497609
126.6587050019112 72.28669466979012
31.08121157859512 111.1545115606789
126.929817952647 69.05592029252658
15.94086717840502 112.1564445544446
56.47819944830665 106.3537904027004
136.7464485169298 66.37397684883324
63.73015431999821 103.2725218241033
27.41627498048467 110.5114916227643
118.0283030216514 70.94473130058917
71.12186760076746 101.6717318038499
41.59970604881053 79.22149571342835
12.99595632487785 102.9610429064975
59.59682918138054 50.37212638038327
8.527152789524544 111.6607593471862
95.61653513834516 139.8410492668554
80.61327632069008 21.59329309785594
62.45743375351652 49.55535259617139
80.1161674212034 28.35718050629928
0.5430624254515468 117.5860158854816
68.9058683032563 43.22306907184361
74.46321797696631 40.30507981631383
38.71732569751242 81.00970241371675
93.743122592604 4.765110590859714
17.61090104414093 98.72578079182369
136.8643769521243 119.0443477617607
20.07727308334612 96.95038560780841
32.70369752032853 82.86534381935739
137.6467934155607 120.6649840190419
57.94773821731413 54.72853751691937
66.6023844170326 47.46511408087429
59.07545316264158 64.34116929896619
41.61365793927573 74.70414419613444
8.868587460351252 108.6833367977921
90.78146421688758 4.380745633588213
51.84684531559925 69.8388472142565
90.62858815204231 6.179402231943891
55.091258881234 60.33225625093856
73.20107067281181 41.38286410351213
84.88540869245962 12.73207839555259
71.532386435536 40.81310980875569
47.53321318684866 74.16954105510557
31.11692776542656 93.50891014493696
82.26342576564612 21.27779214357101
10.16324502242085 104.2450944012704
43.31593589992924 74.76218739337934
84.24148246025142 9.885847621381828
9.930197682402525 107.2379234972531
49.45399290549552 71.33574686201206
93.75698931200039 1.281302987087586
48.00379034425423 70.72309458628068
50.70670762348973 77.3815387368152
63.05326365299614 77.04000727039659
12.1706139120873 69.02066027349348
87.09712238044106 86.58913566291109
28.27690727753352 74.61723839674214
35.03236743566215 75.69223547978179
122.3538720871753 84.19685657452305
0.0002271736677557899 64.52834533357581
64.7362065273602 77.50602858218893
21.97107751300631 69.48991611286498
3.415119265231502 65.90103484381679
125.5760394673976 85.08461542395827
128.4346568282333 84.3028490861436
22.09323143741371 71.18034952064045
42.38757549510254 77.75321154506048
90.65319000105559 89.51052170756834
97.47719366677227 83.21803989857703
113.5911041529458 84.13464096157546
37.67929376549174 76.63055270274087
73.18838406327471 83.91101633147574
76.57799629040765 85.06893852633269
107.7409747818325 87.82262247104232
2.391789776311505 94.77180835319578
82.64029936447854 86.25300487157406
49.95128977356931 75.844736604375
119.2497850735637 83.37397767840697
29.81875404340852 75.47204268454513
18.99290331722006 71.28330152071231
68.0642093401995 78.43594948304097
134.5517280945644 91.07208758494674
48.97608088395695 77.36758117662457
7.373921293221072 69.45954083985272
60.09320143895417 77.16961557382145
47.25127420057903 77.30136322094532
115.0538641408298 84.92165113643495
53.46123296817462 75.98703319656687
27.04825360098779 119.0554019807483
23.53751000367985 115.9422001698181
28.04090246241618 117.9310428023356
6.844738562585635 90.46946320497969
11.1534009963537 102.8137236894104
34.46221126793447 133.5694705217219
32.43582685953836 124.0444328980997
8.70715560051079 94.91813026476264
20.63506958104622 114.1269872430845
6.871191008204807 92.35724004847373
10.29928295163245 101.2216530465521
33.63587890462053 128.7641010557681
3.742747068147301 86.71286620204657
2.210166394245245 85.77181793870652
1.946306746598326 82.12311890180234
35.26644339673558 135.1362543719508
13.8462524695678 104.5153249908032
29.65776198095561 121.4205617196711
23.95290346561069 107.0042393614181
29.67397635824716 118.376916886976
84.78279700550632 140.6846525641941
77.3511867682073 22.11684916940886
60.7775912165669 49.05454831239889
76.54874059353831 28.65105191303343
12.72139471280791 134.9042781853571
67.28277442542806 42.77546072180136
73.98126482050519 38.59966589444175
44.37273620189139 87.01629299123066
88.15671434988882 137.9186435551886
26.67448360305153 106.2542711435085
18.79429913681379 127.8255544914641
31.00793008301416 114.01234187178
39.63629639017935 102.8475979431077
39.6001459218941 98.23846746529246
14.65070670225433 132.4887869116168
59.61536017804352 55.20810497220568
61.91203360061458 46.11404606269515
59.86948652956166 65.63656296667079
45.67615773024885 80.79755351356462
24.52221521768646 122.3964311792203
58.68782931999271 70.2256638089672
85.68080858351277 139.3204283062121
60.17863051152705 56.99869053847831
72.78721477835882 39.678784173107
80.85567384839905 15.01853149339347
69.93370194262518 40.27177428432861
48.98522185551556 80.45749134027196
27.12878291746554 104.8267389317446
79.87301758279705 18.42652137069194
82.52810232699517 10.01462391458326
26.73670968937098 120.5123971826813
52.44888214108155 77.40040665118116
12.34301388061478 138.4188393146399
80.34359932769338 16.71817007456068
40.50951338219762 92.17282014638523
36.13619398487501 107.9223142853474
83.21448593383467 5.316478373513958
51.69684382790831 75.894285504815
21.82749616833873 115.7554013833692
107.4133393738553 5.166495383979449
113.2258770151556 138.0584011484097
102.5533289976669 23.50974130739763
77.45477634899478 54.32138275097626
90.35779682820873 37.34866605432262
111.5960522166911 137.4776046078887
9.617097143488403 125.2552566499075
76.20378420616558 59.58115577986864
89.1565564789173 42.44815365459429
47.70354791816473 95.94527464414713
101.1259390813459 13.64324372758602
33.75536613237264 109.7556525262974
8.994509737997292 128.548244533744
26.2537407631495 114.774582673275
40.81055631334148 104.2570392391706
44.44357822961614 99.24187794725677
11.20961368230313 124.4966413624682
83.02597622656832 44.98308080835298
77.08594600484052 56.08965465678282
76.68757493961927 57.83715305706933
54.67975464089201 82.90336487802115
18.93549532335282 120.1754919713086
95.37575741218089 27.88575015431086
64.47537441931163 75.77243224673497
101.1732579114114 17.19943579918189
74.35741888022095 60.09951462104527
101.0864051468045 24.41922183530169
109.1202846803995 0.5543681730359822
79.78151021087631 48.07921214366441
53.76176686493191 88.15467277754099
35.49053480086781 109.5603593898545
92.02832642112256 36.94872553494389
16.58052015250368 118.2909042997052
84.36493782480773 46.09687448965618
55.58828809679716 85.67698634518861
6.928428069140534 132.6548050053184
102.6661802673155 7.501452719919516
63.67087942336119 70.46942123085728
26.55680382722691 108.9417930611641
110.4600149004613 140.432415549262
58.26517728181307 79.70368351827506
4.52888407839922 107.021245103939
44.4044790246322 128.5530076564314
41.23499493828198 126.7686665217215
140.9781354054815 108.5103988131035
20.15304124293523 115.5948619757731
10.35563961224319 111.7291826321846
140.2809552883996 106.9857047503301
48.42422494637977 133.3150408503666
35.78142671753113 120.9781178517693
15.36722890589354 115.0124806178555
45.80626545749539 131.3176489656915
7.055684711171481 108.6139261298204
31.31155161815625 121.4054173005429
115.2274942911712 5.397593831931484
77.17668766002009 2.957859233898334
116.0734814591134 6.944589093007897
49.50479568870531 140.1124142086424
67.06807520702304 140.6062500751157
91.14329119906478 138.6443676146509
13.53389026751176 5.184375528213468
135.8973351089969 10.72973195023132
129.2947363344843 6.946295423386825
47.80994820357731 139.5502683134547
10.49960168166842 5.121561264708021
126.9429154544646 8.798303275607896
93.92033659078945 140.6205070877745
89.25049611475463 139.4784179256906
116.8959005513279 5.570384137564371
102.8658406100385 4.047364256110036
64.42775176570071 139.1632045653469
122.4179895056795 7.69720410703013
118.3838934386695 4.944709802241715
37.56103499234275 3.869167070619794
123.5070188716891 9.1235819606696
12.07852834316676 6.136892801756363
48.11282877246211 0.2742442497452489
59.77818194327616 138.318049759026
92.47739657008609 139.5211045598236
99.94583021738292 1.898588283228643
54.9778538296847 134.5275345376864
138.0249355853012 14.74619463535177
131.9333261504069 8.193968144862479
76.06286303793262 1.663748563897142
98.39491972545257 1.019642447486753
120.2268518369678 4.914648531108091
126.1746011159424 21.20264964486149
133.1063803953762 52.72152061445439
115.3593808869786 8.388545783008682
131.757278248127 55.93195047137882
129.4074644990942 45.208940173774
125.2984443606569 22.74927995522978
129.01466907503 35.54179929539202
129.9051387070431 37.0996629975108
131.3206228914192 52.99578959400854
117.5345588832989 11.20505315643127
129.6287896290544 30.72180283305706
117.1713672184659 8.276892297724592
116.4832823303785 4.117030208237863
118.9648254293392 15.48539101239742
132.1777724121477 58.86272956891304
134.6000986435185 60.37030079549861
120.7409572882246 15.35541896135224
125.301809267199 19.68834656399561
114.8263230369638 138.6215046186163
120.0026957761295 16.88365319468647
35.00516942280694 34.29228088596107
65.2565089036385 25.26606846006269
47.40627698938372 35.60945493001761
127.0306592478047 19.63554452657303
59.27268185382039 26.18824961198914
44.66680000073763 27.91417424073607
46.84573505304855 32.07497083182242
24.92606254243314 39.81818736917805
106.9282854765766 21.26146360245974
7.490345218356577 39.30005898795975
128.7392474417722 19.60574485296344
133.7322508533984 19.11135860652186
10.69781897579279 40.85380397842444
139.1336306498473 45.31995584767787
50.70474892430028 28.4175600030586
3.646125386194687 41.92978627175821
135.437253709584 18.52177742703164
93.71321211945006 18.10491352297161
104.1504987278768 20.87748196501277
121.8107930787537 19.81460932523689
84.81139607091846 17.52487297282116
72.47475310970408 22.89849031980187
92.25199591280288 19.04182169274358
116.4846903786439 17.38076796726421
137.568414147523 16.43380121463269
58.07590514026012 27.49487662463464
119.2401284441301 18.41096135892856
29.30449064712661 36.89635665856206
38.20954035229241 35.47679969942212
83.38256266679294 22.68574908179538
69.97776509176103 21.88426635010924
89.14804839609211 19.18723937091937
16.23299618435124 37.27072594554705
35.22969126784236 36.08155511864332
123.5605439353263 19.75134365869255
60.47794345566896 24.82248295349333
120.9533622896445 18.34091360546063
15.45847377664301 40.21763478958907
43.43167232594467 39.08683270920817
72.96055172517393 54.41626377298591
46.09054968227998 41.79313785877351
15.81701092047738 28.76488215894475
11.66085099128596 26.79461878049245
89.32694410298825 54.01064349898567
17.11887737868118 29.77566240816376
71.54258962746113 54.99694699920504
74.87656893872341 52.12672555026439
139.4568967534956 72.01322090776985
78.7123147172142 55.40843092272806
99.50899405943717 57.3586771213749
115.1227735005387 61.00592700671523
64.11746403994894 50.0326004362252
71.41195072135534 53.35068975996298
93.92434173146904 54.1324797510595
84.78559027709221 54.27004657500181
105.9580331360321 59.36170645732857
30.20684561085973 32.31685993769915
128.184706220503 64.51391455000785
37.02938889979887 38.41423104360672
124.7515900231721 64.06477849678768
49.0242738122755 46.55424858672185
81.58007258618707 55.75658924450892
136.1376708911349 70.86722667066446
9.093858694573557 29.34560302180589
33.41599448300926 33.6468118195158
24.21361803333224 32.59292495874401
88.0373431414001 52.87036158409219
53.45952462779899 47.93311238651079
0.8533432681259399 25.06228012012282
116.8775965778426 60.49357339188091
7.604247588415995 28.16501805324723
52.62284973099323 22.32214680015947
61.08542287633821 18.89973768004111
49.07818436018623 17.53356826720568
7.296038118979 13.05237221124258
15.82833813250339 15.121834960984
105.029499483672 40.1781198306194
29.36768949121388 21.04265770159543
102.5709299060181 37.49635909751367
43.56516283318791 20.86190285875798
107.6026743675116 42.69933628126411
98.1747586035401 36.8813167451527
129.5293042415679 53.24850585906278
120.5386770125823 47.8365179974713
82.36908142617807 32.87706529633994
71.80602272186273 24.55112585029904
103.7872171650128 38.81352780909067
55.42985071195145 21.67829766947652
110.6538582281313 43.32429685717617
17.22608839856956 14.16690809737899
36.30515730130291 21.41352662620701
92.82113165056009 39.95552081493341
67.38392865543148 27.28767769591202
89.56493746782347 34.31379105727328
5.546918915280187 12.41803718908609
42.26449401586487 22.02939452247259
51.08651678617602 21.74017197713789
99.34953394163692 38.22951822518971
62.08376198242001 24.91242571810912
28.61500722510124 19.43802643085485
122.1330092546095 47.4751211481321
125.3585394505586 122.3460387748085
116.2439127581508 127.7978273176857
122.714887241044 124.4765996726343
107.3680198227247 131.0755718089873
105.9536048805634 132.1738703709059
137.6783171504753 112.9951802388096
112.1607379840737 131.2230355884763
104.5247294360327 133.2640641814136
101.6478841994091 135.431159796381
59.53965599549393 16.59673127480053
47.71054003498786 37.34869577264779
44.74461932277565 38.07370200517015
27.28980435535403 53.45494409694309
9.567011844639961 84.94982137496278
6.48349473736371 83.11089293143513
2.36650396770982 89.39214524577875
17.1411860189421 67.06876324378199
20.28894698467938 65.31532086640698
50.09726533390072 24.80345441952431
8.957023755201567 74.13640751214697
24.30540074599068 57.00166387812355
25.81871304370107 57.88129487099855
67.29280448367456 10.30418911937646
65.39342152438964 12.68989348423375
55.24914006876814 19.89463082419838
33.69338355482621 48.58197650951868
36.71746915810504 48.908668836114
69.48983698190584 5.630945403772305
8.298776480790799 89.53039951856611
5.386757170033962 91.33317533328467
30.46139773469863 51.84742840937503
56.69037419383395 18.76197991794395
73.67087947543001 3.70592776605359
68.78019953043543 7.219467710815553
30.34844289338452 53.57528019969558
127.9083162464331 21.17826397605854
133.8684407572145 32.16146438014579
133.5210228172199 36.97500659056217
118.9580775304055 8.098679262769856
107.9609520301552 134.5026848530057
132.9070439775525 27.51684834538489
117.9272371100496 6.752549396514979
113.5303138698873 5.189041538696471
123.5026762045057 16.71167977059836
119.6833372537416 13.95659903395559
126.1627161567487 18.11329573279315
112.0798600974442 141.0186712243461
122.50938134363 15.25522301165203
138.3535496210441 114.5397417664697
10.44135234320022 129.5411628550447
139.7609866377459 117.6087697604641
8.331035647699039 124.2064678297165
6.526549234631152 121.8937139332656
13.7562648995277 139.446857173044
137.9460796850685 117.5737348425687
15.30981708332414 140.4041927238275
64.54814175953911 37.24119927866574
54.77577600349964 14.61515856628733
100.4785844345596 100.2515983386209
126.330451121706 123.846693938187
82.98221399193517 65.09305775267853
49.22915855177756 138.3712211042094
125.6028943553037 125.5351121896804
73.31739223219746 52.82182870045332
72.89529609676464 49.14050995190838
105.7370832351003 109.4568096454459
74.1586530249438 55.5719745505156
91.95932917509877 93.0685202567341
85.51504094119389 85.92478115789437
108.9640399954736 112.8114074784005
73.89654395527303 44.62963969947352
72.46568862542773 45.78730797593244
53.1909316870078 13.98340454893468
131.8498440406878 136.8571637027072
83.6037776324284 69.61045772990933
65.09961688351449 38.95007601851168
112.7629151805841 118.78434405606
83.74407235756631 83.35888056771526
104.2917825622424 103.1507934443564
47.22461139699887 136.0756513259571
62.52829222541433 26.56495696067266
77.59101379890518 60.66064533690871
120.0963302945098 121.106904196326
50.35360118761183 4.456251283031706
61.13133109113485 17.30299050301427
82.22454030794125 60.46196476062267
59.72516640878344 27.85727880864908
52.53501542342425 8.644435764903365
110.6979707390489 112.9287325802322
47.15002089598036 33.85578547167106
17.78897322678626 25.29157732306913
11.20838080652366 25.29886417127848
100.6191984667772 46.03683359495468
21.17815153728207 25.04329089383916
91.99155676515298 43.4217306284193
53.42293276546804 37.10804804324309
98.90862969908819 46.43362491878645
95.97604554809351 45.60502997049088
134.6462057775722 57.21444023379029
119.543461539367 54.77583274728151
78.90195507911783 39.64563660593321
72.55121227406671 37.81878848331235
102.6008899365969 50.11052243147912
63.66707782387599 40.17687132171969
110.816288600566 51.30507436856737
23.72712000242977 26.54880112210263
40.68572071954612 31.43446946201994
103.2553813023952 48.63524174993923
56.99525061456387 39.84549838780719
84.6229522267145 42.27016050967107
9.844093144463054 26.11710876131232
39.0715390070248 30.8225917108593
35.86152310213207 29.58671563331751
92.57844203648874 46.52201561514994
55.06816956114108 36.97512122444446
5.306580961817259 25.51110312232221
122.8762562409276 53.50474304296143
4.144319294768956 24.19751384931245
32.35639265435746 64.82532496372697
13.03306805096892 96.95906789259797
140.1499267155484 114.5732379422228
14.82388667312193 97.16068238127396
25.24349460219553 74.67898988415959
134.8629599772148 118.6858455045656
35.88346193120879 59.85362340107705
46.9969742474149 23.65897575111008
28.15308773907222 69.28913989829019
30.92809624292181 65.63083407211279
8.355311052652574 104.1199592253519
32.53705521239527 60.67276498160544
12.15901570857621 98.39137857584927
63.63675376379262 140.8736750658672
54.58909229973654 12.85166590390351
50.24309340363409 14.53070780894221
39.25364518577761 52.73422599794006
34.33057969743796 60.35335182624921
62.63535315990028 1.355812369361713
40.54162859770774 55.57963543601037
9.340323888295812 102.6645728331762
34.63661206265545 58.55802791575664
50.8393123394867 19.92415427101644
136.1147060841018 117.4633891968373
60.07791017575967 6.922316322783328
37.57611764114987 57.17674135439357
1.092919905509016 7.80497689290954
127.743943088957 138.9158122647247
121.8796652155344 136.3901831410391
125.9914732520299 139.0939395062873
123.661017546435 136.2278415103631
136.2088084995567 3.803571135667398
128.8891703638682 140.2998503522287
59.86383332148331 121.3003836510629
61.62361516559121 129.4316423130062
11.12623456786587 15.77269033405637
49.76557109452691 98.80955625255976
15.96924470798599 30.80835421872147
50.74775116431174 108.2034229838984
51.82964267882853 106.7558680402645
30.5425831691751 60.62159926860824
34.20152485873112 66.82395368574745
34.27450669112236 68.66490812659029
28.71648985173804 57.86356802290454
34.54860232779277 77.34572904315365
8.739661804924012 11.98478044733047
59.20016616443432 114.7960254190648
60.44577865750172 130.7348071437156
32.72382129201367 68.04019981321552
30.16476680320641 58.74137695815126
55.10341558307568 112.4326746789286
27.76954839338969 48.20946167184615
24.71316741432422 48.08795910420088
17.75748875392266 31.33864371716042
44.57536690152855 89.94193780815935
43.199070974097 82.49842720228077
15.07590643025178 17.9539924129931
27.58006589622832 49.96325638033126
118.5999249964201 28.90187086831994
126.3970074117167 33.99430094324305
126.4447501744326 37.10549648261718
92.15355448888161 1.894131066167978
83.74741145367292 139.3137182811224
119.5236655144018 30.51140256241246
98.182631656041 6.299175130828978
113.2397443543854 25.6322582382134
111.908007130077 21.07013865994459
114.2306847552494 27.19261821355512
90.67521274156994 140.3207866299462
98.27920559738644 4.494799596813507
101.1507074333348 8.30793781338047
112.9241817384143 22.56290291575892
90.46812062932811 0.8942360972746133
121.2153495548873 30.57120100523966
48.77883138288613 130.0363479525217
49.01429908745651 127.2103513077554
73.83354099131572 113.004767678186
65.0556604080126 117.2776505622618
33.6245336627087 138.1587443982625
123.5159734131734 82.86631641931633
136.5026500555816 78.88165461767257
84.35950734820217 109.0266771794863
92.26289334527482 102.237197684709
119.0303237568421 89.58865387411203
108.7609913314418 97.00172377408956
74.96162757091412 111.5189832801644
47.68677896107456 128.6052480452625
114.1610185473017 93.32638980668024
72.70827528081075 114.4971234790646
63.96280481382417 118.5566076507674
108.527475962903 98.69479041331704
32.72505947575907 136.5674429176422
138.186040754277 79.56430439391741
30.25300098155119 137.8793644458412
45.93210774893297 127.7156569873467
136.1630506239404 77.18365723302928
70.81042810680243 113.9549806165439
33.55994044003398 135.0786479834144
111.8362790376749 97.44199965211843
76.77089364162995 111.6147477579389
47.33651445646436 126.8188880623623
7.921911115087612 82.22090229025369
38.94158464314228 113.6924417121112
13.24887075473194 93.78568898145818
0.2336181024486231 74.25299755564211
13.95947509435284 98.57617185605727
48.57090813947073 125.4766784805398
36.644703293404 110.8272310698976
9.672415906056674 86.78022714723443
46.97626114947622 125.1135227737608
1.552755755335801 75.12529820412904
20.24209519985478 103.7539014879953
28.43328103095525 106.1794326708783
139.2455965923638 128.2686807913398
5.727105127753655 129.8903177906051
123.7364185491437 125.7136504931959
74.84454121624762 127.056899138259
12.42148077364906 127.2153995794846
90.87241754141385 127.6653878908362
103.7094654817372 128.140420286197
25.5398165307775 127.9381902007037
96.41039972570559 130.2188129694479
108.4834485431875 128.253046878852
85.23168590772082 131.5315150133336
45.66189380423399 125.9007820804665
100.6241783057491 128.6388760830748
65.61731785915489 126.8859243807109
66.41964237431925 128.4543382403473
82.3302534927483 130.1340417355885
34.66084567514028 127.1606533457424
29.8742027285896 125.9913251215958
44.27852826416099 126.775221657459
111.8591188059064 129.4862985061055
91.41027835055633 129.3630693216188
136.4254259577252 127.2506456366777
26.23797248864792 126.423598120458
105.3930728469801 128.7405604937148
94.85389011581057 130.0472170774394
139.6296501184987 138.0849922854014
8.381738251531644 46.83079700843385
9.84759058578106 90.40200276248679
5.77490610464826 55.16679777276762
138.6878613493535 119.1298395204538
1.850649703594339 65.32401607635101
15.18307127197576 5.806602268285343
5.957093462374726 72.19526341072071
8.088614097607582 43.70464563337412
5.787747056085199 102.4357512936521
7.538842865939226 54.71798034092496
4.804383438437759 103.9565610205877
15.45061958968588 13.55337837523919
13.71059412024265 6.89215352782678
8.133774968263562 85.86327147159989
5.284596256802352 94.79943160000305
11.00512800982287 29.56158870835079
2.527908601866037 68.85948197229987
138.3261091404408 129.8920796637904
7.367347594323204 34.53998690747252
0.9023937321703751 114.5785489424401
11.49432708148201 17.66744818656815
8.025792348107698 32.81122378369169
133.1650851628427 14.42005915395148
44.32180403926789 103.8723092481107
49.6125826442231 103.4240316763904
9.789790917329167 123.5168718754754
105.3952079984993 38.50538993955668
85.04587718829562 60.75650297146198
101.0159263509918 44.35020041940332
58.31464841301746 87.85687388499198
134.954397518008 14.01579697807631
17.3304719311165 119.8771948474693
99.70435435809183 49.36622653183438
69.37582821355058 77.19445546358176
112.8534866532826 30.30885551395881
119.9850375838557 22.78869902434053
73.73833375954217 75.53409674146236
117.6396729215751 27.29545193578909
104.6708789004265 41.87294214802048
128.8802232756786 16.465875777585
88.97798308195388 55.7684145217866
113.5149990088783 28.74310386636838
52.86559855183155 95.15231925985621
29.21150625386012 110.883177223813
102.6744143185246 43.96228492942998
18.30608152734576 118.5152705514604
69.70790585305305 78.92389181760272
56.73442035898065 88.54112078328413
3.742197893710874 134.1943314965577
136.7548643265642 13.55000572894615
32.84792783474892 114.275313452896
123.5421073444695 22.78185684238971
62.11267630205521 84.98648008424813
136.3711192444028 27.61938607133313
137.1968696753723 31.73782373814866
133.6909269385649 12.76087609649035
136.4506733773885 30.41798036775985
128.3210444347517 137.3395874020601
134.1371329717383 17.3209403601154
126.5672228854626 137.5050503877717
131.9627757287695 13.05939623244978
132.9933298627279 9.686282728962684
127.1447101359803 140.5127079878199
2.853418436536231 54.25381659824914
31.69294871404929 13.7641751224912
10.04299443753693 44.10713337269895
4.610370140000332 53.90496733122522
36.00800873101903 11.54464922751673
43.66995336989181 2.297327575123765
22.07292034246547 23.42830514021361
47.47371396430931 137.8004275996295
14.03822387797367 35.12145758720688
16.36702100359356 32.51180560895379
30.32943956103531 19.72470127062133
14.97539287938346 38.53931909019449
53.53490955479818 107.2121134928969
99.64216805254972 123.6962797517307
91.6905610833573 119.9498431898315
99.97826899412603 125.2686260934367
108.1914133541573 126.533976892621
18.35749524566938 97.11703566082342
75.67926875449218 113.0942793714276
134.0381343754628 131.4833579639065
60.52478713458775 108.8027193925342
103.1336380280282 124.7124790170221
71.39885977879609 111.0417976203717
62.8616458513663 110.7966577377725
90.51154168293112 121.2742923452951
28.90116948160003 100.0942603549039
0.8439032297936097 88.42751959869756
3.910399313600269 92.19821808860642
55.24433144004663 107.6629427088244
114.4461996526347 125.502162695424
69.57701418371038 110.6553037291235
27.68635045729216 98.8545788564102
33.72763782479423 100.6272374321649
106.7911336922785 127.6250970252822
80.06571414949059 114.822192977628
12.58005148509095 65.6299382503221
81.31116631628306 137.5327953254327
20.61445715257344 72.05651376172156
2.297109310628574 51.28861155045561
32.65671589693178 81.09797877180523
82.94474658495247 137.8007989697605
60.39241286926536 113.4174057351798
66.87721197186609 122.3842041898032
60.94762393663324 115.0544985751083
81.41406502537049 131.5760037791652
29.63265813141843 80.90956363522757
21.87809077718467 67.80369270727316
54.53687109219932 110.7258616915514
11.15911583351819 64.62515961011894
39.23056467469163 95.47881934149429
38.33489961040845 94.22692371832692
26.55378473591722 135.2322571313608
30.94185083614167 136.5163798369247
29.20779081486928 133.7403475659622
24.90761345011973 135.1757982510329
134.2024029427506 117.2190937797506
20.31611290480253 135.4489044540551
73.55709009832836 50.96411220447421
26.32005393303831 65.03890126671585
96.44410477603019 43.8796699238699
31.56879559202112 59.45826853600818
119.58843799239 36.86213832277792
117.8233945639722 39.96159290630685
61.84346380227776 57.48228614068343
70.05618670625873 54.66312611596415
135.5382032847353 29.03170264501255
104.2103495778729 37.07011784148094
78.52559725257939 45.02355247851073
110.7963859372904 41.66625571419213
41.96986391374405 56.55015488441783
33.12030421316817 59.05070440673745
100.1551593886609 41.31566048063401
29.12232501769078 63.20022654413537
84.20911486729109 47.87136177009563
37.39631171878596 59.06590360526095
7.533130105427849 67.72180293098049
93.14612443912441 44.75861085940953
46.62763110439442 54.06686647175291
121.2745741893018 36.93510166169941
36.10704693866028 57.93087702587561
127.9643121143665 89.0099874737576
78.34385518298375 57.18841983457528
99.77941490129832 62.04579992315244
134.1150694615562 95.62558175712824
116.350820751606 76.70266819714617
70.19349055275437 49.99601335629595
71.83104980530612 50.34432231659822
32.99997601025522 12.45969040449626
91.18105596541035 59.80066097398895
89.54413946435771 60.33790440510744
138.4258061310267 96.76096110293531
98.13476038260964 62.5255388784711
10.5594020075538 6.852635305797961
120.1895616589818 82.00822265263976
38.97885938374424 18.97968905357311
54.36106458032262 38.5927257572145
80.91394196794775 59.36172171213828
134.6431397649114 97.39510226861955
43.19410052093353 19.13588617108223
45.70191713811801 24.91689394523552
85.70708123808681 57.13483225091392
55.30804078821761 40.05076367908423
34.63565114038087 19.04616904942145
116.1454717022548 74.96991943335227
96.42827993269306 123.9504247043218
99.41534690196305 122.2232860765399
125.3200441312234 91.51981749885822
110.5153940763107 104.7551623688857
87.80356169289398 133.258564161967
122.9912602246509 95.86149849985047
137.8966252684703 77.82556515235753
133.432949426665 79.43118386976137
92.04886416377397 131.0174068931431
112.0890413009671 105.3404953869714
92.59900179501845 127.9986519063236
32.82351966917857 69.78940985721647
95.51412514333305 47.31551096034518
43.35926328349159 59.21196653146582
123.8221576030852 38.57573037177455
120.0296873739582 44.78169210502542
57.39779199480814 64.08013352109916
71.77480537832098 57.93671850100783
137.4122557560573 29.12386813577357
105.2894586676482 46.57052644718355
80.91090967869799 51.04310682367161
111.9016266841152 44.47902564000309
40.20996092808486 64.5250895485777
31.2350314363792 69.07918863112099
102.3065200830214 45.65491046794536
10.50081997237623 75.10580579925671
85.41300081171686 50.68930654472859
37.21429231815547 64.6704180921088
3.073179133576465 74.16280660309658
90.00962767763234 50.4602590261488
46.38886978293125 57.41361525288457
121.84281489483 44.65861470868182
38.72979449497128 65.47031063148283
98.57391867773435 126.2104553197982
22.79411328993443 56.15816823499894
105.6727975320503 130.4616217569916
38.9478173455228 73.30802728228775
74.16395194750385 105.2494322370433
73.6853345355043 94.71278882403173
102.0238227353097 127.5458541664686
75.93071849217699 105.392926237557
48.31470810377724 82.01903435379145
91.08429300643589 118.2523067383076
31.11672102580397 67.3420115437012
26.46402798712311 66.7629780183205
64.97592581413356 88.77506216165082
112.4704505374039 132.9484282810905
52.33543428028632 80.39145213896555
19.86785823567642 50.13205148329305
1.316589647125191 39.45126884630849
53.95141208164839 80.24626147353887
44.7972542425254 79.54590676412563
104.2510762315413 131.5669092430935
61.4020331369416 86.56526971645903
124.2387888971904 2.852647817278941
135.8396298769476 16.8498325985477
125.9793380249984 2.668456584213004
135.451062354062 12.37429101579485
128.6333430810824 8.619646954301599
123.0660780874702 137.8220145647166
7.552764118643136 102.5289124381413
27.46173009267349 133.7790910036408
8.111806502759146 107.1446804489399
27.38175770420847 127.7154681697783
91.47192699211965 84.73511467552203
92.20046693944452 5.416189603477693
92.08575489044395 13.79085525479692
93.74964402079347 19.8974092617125
97.62340833889546 51.52843679060253
100.2406265727795 66.71937138724152
96.40067251902251 133.5334760950352
100.1995932498576 60.30831873477424
91.72779950552372 107.4075506233577
96.10907267810151 39.09584936359427
92.62377455301413 137.5618992648082
88.85362271217063 10.45422930792892
91.99279342530683 12.0923304857089
95.67692775107793 40.83763994317483
92.21027163361532 0.1987277011542582
97.79516456505942 132.4995868030688
108.239019466512 92.41403259529599
49.55160571194404 66.1825118454946
72.69436195742043 78.34866615032809
77.69459442301041 82.23767816874027
116.610267959673 89.15128906432393
140.0702782183829 96.11442815486822
82.3853241093755 84.44798139428339
41.75375826316046 61.86058211054502
112.8133894476181 92.24515463753711
33.69477757552206 61.86750167718183
30.19762776650448 57.00385837727129
67.73690566524171 76.69080135257622
135.641973990148 96.21613067419658
35.55717035133797 61.79901125149497
17.95745579899912 54.22029324855171
62.91251690029539 75.24338583244865
44.83538800950499 63.57695801978836
111.1745365153029 92.87084454062482
41.88402737961182 58.33005959525913
118.7766467746573 35.2398821457107
94.9181724676078 9.75544896129367
108.7100586233265 24.31509300881139
110.4576711035208 24.2022637120569
114.4974679625344 30.33091934238725
137.4980937200342 58.65491399717748
88.67756505644215 0.04913751848315238
96.63268648888072 7.072126210263887
98.10120352395873 13.51932725556087
110.7513398809209 27.34624833710305
89.20833982907945 3.541262144314889
120.3920183648944 38.47751415016825
119.3478330895397 27.36180038009396
120.6703353824675 7.865978884266576
117.7807709299668 3.126968957216689
110.2754749582294 89.94951583879502
107.8889296967186 124.8265274910328
117.5514587421923 18.5124357856982
109.127943534353 95.27454249126322
118.9544596824633 58.2426770261379
118.6065916832391 12.58839298785881
122.6724646389336 21.29278914061289
117.7861961092787 139.9280501007484
107.1421739046563 119.9743021197997
71.35573468268215 48.67213510048883
87.07514229408405 15.41222848135937
104.4814482543458 140.9767775497862
77.06235828738315 44.16728912167862
43.40919049565472 67.92475051892957
31.15672513188898 81.87847899475355
85.81120082990557 25.42731055316249
8.511484896734919 101.056444498182
90.50067275386844 12.93760779391449
40.48496503174057 70.02066131158881
93.5994049422354 12.83707500886347
43.30251739437814 64.45992040308285
103.1099513720867 0.8613253617160517
44.93794987281723 67.03978485840283
66.9237288774341 13.66362271345889
74.50642884349236 87.26627400117262
74.95920102399791 41.9489946884535
74.81113829737757 106.8437613599124
84.28627105242693 130.0993949022885
64.50265556406706 1.312540221710987
71.45653174174652 21.51220663013194
72.43627969052005 68.81777189335125
80.18561917260655 124.056454385967
68.57723787217897 16.34461969979922
73.47525021231611 63.01815532421973
68.41414933678784 14.56768122173539
65.05600516540125 7.48654773551961
76.09614557778956 110.0394705283695
111.1481546355188 22.64371386841308
46.56209215220463 9.730317959786506
116.6664379735159 25.69072844787163
16.79540674126351 12.45061476090509
44.92095427451404 9.190164840178912
79.16849422717981 15.28869704705498
76.30528907766261 14.13357767048641
89.28112214046435 17.43217381314911
49.54561071896902 9.147428520363874
82.01625932155439 16.4341757508176
112.2018448164667 24.13322542224001
68.54912522614894 12.93182775289492
47.91476166146989 8.54702705775706
122.0249676573664 29.01689994458016
121.3240813773433 6.289902791295622
90.77068402180336 61.52072774673342
124.8171254219321 137.6606473997515
61.76899227977039 107.5118001089505
101.9226889661575 47.32543373690567
47.24318754516356 132.2650912811051
64.78766210788842 106.5960942855044
116.8295247795285 12.7739959869737
109.8282396607448 25.78648487037308
124.256941168706 139.2626172633854
121.7632961013587 9.284710542124005
71.02682926919688 96.32800295935625
122.8516702116552 10.70991316187032
99.91884216555029 134.8431770177934
127.0550569880172 16.54123325907761
126.7749218416953 13.51000588638442
106.1019169732454 0.7226151161099988
119.5590078121046 6.433134374591389
133.0043759496923 102.2208605423238
93.80115733168591 66.83102981601573
114.8330925327609 89.9011158803992
43.99342051316874 4.002561652491958
59.0422563845302 30.95639841142879
83.50264070591453 53.19839661660794
129.5529339067031 101.8296418021309
49.80447933332718 10.92427805758057
51.99464919071993 16.92947183422729
84.44309125975599 56.07241186834891
58.54450840962254 29.21103846308015
48.19145650243734 10.30974178130676
113.4179368303479 88.85567105023679
127.4376109118267 108.9608992278001
93.3153245647751 134.2469374389777
106.4918530632711 125.888502271544
99.42248837984005 131.4785283923348
66.64598398499278 125.4205019016077
107.5848186233484 52.40626422691459
71.05590067826201 115.6118742265241
124.2793638745254 15.16172495722159
120.0472318728186 19.86515230923412
125.4025743295277 140.6972105928132
121.7488957139933 16.79650357330677
72.53837281314115 109.6682749504793
73.1537301484983 135.9501711290864
35.2165901604111 47.88371696194925
40.72948106384066 53.72282939438755
57.3041186424509 103.3457190524108
48.02714390738397 78.89302977686674
31.13114816710413 39.39449972249982
28.12027443939473 28.21819538769083
51.20244921006283 83.57267791799762
49.20959316119726 74.27226296787161
22.26801373182144 20.27471320520337
40.27608549933412 66.31877045821601
127.9296836538357 67.60089971331892
86.7444030490508 125.2694357637892
110.8155769535186 94.62606779800768
88.05942739018029 123.923318067118
34.81671607644218 54.96362738743004
33.2326654737446 57.34351260488942
39.87190079479102 26.12867132465453
32.70746953957972 133.5413029648842
40.41470095126424 29.66914311168375
29.50674283021857 98.48473958590745
37.28469829446422 109.2728552677289
40.95459083637957 12.93818565987421
34.74305919443041 56.75519750817457
77.43516639357536 10.76490454034738
89.6189678815074 27.93234918651408
133.6066879329916 73.14243065208589
56.17950067469448 133.1302852062393
78.67042277561306 16.9861704687102
97.31023579421907 40.40732381911501
71.00409599630039 10.21132024682973
70.58532794279576 7.068679031110881
120.3152521005325 59.41798537908367
2.30556296487043 87.58442264863461
31.68277646415586 57.8787199304608
75.77084124476053 15.82275769284177
56.03515869645647 38.41860952936566
88.98715705264293 1.815714897896174
33.30085533522183 55.6172090960948
139.3014584854159 76.78901661648422
30.19071724235542 132.1101595329422
11.99560809656175 104.3793965116628
29.29255603697993 123.0380882708234
59.43982407804662 99.07731418918819
88.57728696439908 12.21379529578211
78.90674151812517 61.7690572552662
99.42475589740211 139.3203837006709
64.04742650960979 90.23259598815937
23.10974388600306 48.8209797611927
13.15323281249492 31.6258875249258
51.74246148849559 81.98343487821593
48.23827598261992 75.79034733229044
8.060676471207008 21.51420526422813
31.92285213104843 52.8295651480045
38.80874416407745 29.05721042662296
49.27371696382806 7.377766421602575
21.5091810132045 49.46293494101381
16.73846711727404 139.4432437449866
125.6862452753717 12.03276637070437
65.53891392850581 16.35433553191197
121.4674579129527 13.8229724245804
9.034946852346151 34.11929932943197
36.61107003168032 96.96533820879301
124.4294154160104 21.24514317945629
56.92825337503942 78.64691294174126
72.35383176854113 6.921194822116469
50.94683356033417 74.37019291579765
117.9409780758553 138.3146651438424
4.812391518121758 27.26902973013416
