# Supplementary material for: Universal hidden order in amorphous cellular geometries
Source: Nat Commun. 2019 Feb 18;10:811. doi: 10.1038/s41467-019-08360-5 (PMC6379405; doi:10.1038/s41467-019-08360-5)
Supplement: Supplementary file 1 — Source Data [file 41467_2019_8360_MOESM1_ESM.zip › Configurations/2D-Final-configuration-derived-from-Hyperfluctuating-PP-3.dat]

77.8204287663886 33.80825144559489
78.58831745995789 36.08377224647943
45.64719716148935 119.969975203775
51.85321881328819 109.6488435619044
51.3830946785879 113.3258142320067
45.88582324846745 125.2755251547729
52.99334079781721 85.85631366179638
58.63064862053207 72.64405627165317
51.09350829900674 107.0329849698999
79.53171785532038 32.04876816075124
84.39015383205624 7.137860482248157
55.76500767880411 82.60037076183193
85.33072998761175 8.259452526941629
68.63797419345495 48.29665869248986
41.10514830251589 139.998937158933
69.88611970048308 47.52921068053141
61.20038405705796 58.39178425964508
62.77231664564904 64.83569087893009
57.75547764084867 76.44197567223283
41.70820630856061 128.4832060340941
78.9071655407012 29.60167287193936
51.42795425481333 104.6163839200997
63.68208462590663 56.97533020034984
43.43047188503994 126.7236639002527
60.03933954366563 58.86346562994326
53.37201725406106 94.87943129571786
49.17330728719901 115.3462050272206
42.99584535661061 137.7890301312576
42.97653809509231 136.2856977170299
58.9101128816669 75.47503026790754
46.96182220758654 119.767316968029
67.38854838349272 49.06330708658671
71.01549811621625 42.55235685477465
76.78004420862393 37.77870866587686
60.92928481938759 59.93605945956281
84.38445286225831 10.96180776056014
79.87336821374211 15.472724840628
54.18245039843147 98.79958722463661
66.19024179822317 52.63560584761841
50.67428601581657 105.7459314063489
53.914229944464 84.77410664554048
51.49357741537018 108.3383082343045
71.10855957161918 45.33918105102156
66.2047472360713 54.04255447353117
54.32820503120219 95.85629396555311
41.57194688877944 129.8339322164302
59.19361846274738 59.71531823645612
72.11282582100418 40.32470138882781
53.25318518902073 91.94707819559925
59.7879048660276 71.74498750004783
63.93876598729049 63.99826681794958
43.05652920416407 132.1089339055625
75.77900485180514 36.7978036378984
58.76666711633838 74.06321658976243
68.69283981296022 51.10568526711292
64.85675337250763 49.19014611779752
71.09667695382097 43.92540129430555
53.4200685640797 83.47118982561099
49.55356830529462 116.676346653715
45.14187463161613 122.8469133835638
51.73080079902854 89.32954954869427
50.11972806587675 108.0753513494272
40.11847242108215 1.650287409676521
37.77034353065401 4.593153574231851
59.9299050426411 73.1531610065168
68.71368786837655 52.51061791860761
47.3255562255769 118.5463216291139
50.27131424554675 114.3509306528469
84.40928958731115 3.367628938772683
43.10336680900814 128.0409439389427
52.85772138124919 99.75138937787345
67.41742085568517 50.46625000871311
78.52808204257697 31.06276876543097
45.41182439642484 121.4088826760626
43.10145043209263 133.5138597041211
53.49467905939319 93.34243108074583
64.94804445901924 56.21663664625328
68.60713768106883 46.89248163224148
52.30651679095029 112.3167941065913
62.92592674370287 66.26601610163763
61.11694232633344 61.38778418406816
52.22434119178769 101.0192722974436
78.17338674244306 32.47114819597385
41.81378120817389 132.6785419417105
81.49769272283206 15.96267014733118
78.91394610323323 34.75626434863745
52.92761893761138 102.3211388339257
82.35940033558384 14.77989679137304
80.37169690401564 24.29098627938899
52.11925155222806 110.9642693156265
79.17994733835921 19.37623455719152
57.10861630050925 78.91146691772326
85.79511506201555 6.90408159287681
72.22451408619862 41.8070198506027
73.42798729761464 39.65493968915113
52.18447795549148 103.4744218874228
59.64392883468677 70.32738943161019
61.93473043706492 68.56074604362988
53.64745851967375 90.73960279602308
79.90353052421749 18.1344022705255
52.07488849392355 86.9323530675842
53.06119753433076 98.35835469396206
58.0211543477374 77.84146099363139
83.00893972279708 13.49811080997767
46.16269054482172 123.86689089132
79.66735709525793 26.75405685045748
73.60921472736416 38.25381413682059
62.42960221729599 57.71478459593015
79.20823776741371 16.7472442344648
74.46707553147581 37.23310781379828
47.13887775389919 117.3363425311665
48.67458494324354 124.4592515222235
59.49324943836292 68.90551102672313
40.62595007658559 0.302672180019654
39.72550569439526 140.2438411202348
73.76636528246684 42.26513046159583
44.82055946368099 124.3010094247739
57.58219820837128 80.33888860252326
84.86318699592364 9.615335587861106
78.29140331896026 27.12921877651287
83.785437123766 12.21603998730084
54.35285017512441 82.38117909207622
39.16937461268487 4.345948283922072
52.33149383151834 90.66221322282364
53.99306593332828 97.29166968837505
80.42213273686433 21.98240342862179
42.99469360688736 134.8771545286668
79.76341444904757 20.7063603848951
11.41625154797503 7.112146893375138
12.32129459117318 0.7681422912948326
7.863661490569932 8.372778940899851
8.529492113301595 13.79294501053083
10.79034367710984 5.835868424691077
9.518916801966142 12.79735215069956
6.663706646407617 21.44792674178321
8.277644665989943 12.26509592175286
12.28245219638405 3.305423821740566
9.226568422493202 11.17427816414475
10.0155307167779 7.11083268960043
7.6237724004743 16.23372969083932
13.21517832804266 138.1033210272228
6.556664299487996 18.54709199819999
13.76744435685908 0.9135148356379629
11.5421385312627 4.546649397245117
9.239868991721286 8.376263165962891
6.612235777278648 19.99120922191183
131.3251498629598 122.6695723860709
0.2109355574895778 109.1901747631965
135.4443209456178 107.1696082569605
115.9396463783996 7.46972957974602
119.3078837673823 1.990065221003
127.8630051263424 132.1598485073159
130.2339729047825 129.6485843462474
122.3307378793256 137.9720251425213
140.6425679199546 104.0935951534564
134.307045365316 120.2565636319672
116.9510714482405 4.880377934118552
119.8961920523747 0.6082431299666353
116.4410495056124 6.18066683278976
0.9533504033465904 103.9256148462489
134.8807121174744 108.2599615647656
118.843952769215 3.33060316212656
133.5096014777245 116.5786153829075
132.6290245538534 122.2007497341382
125.755105653347 133.9012310792086
131.0920493601776 124.0998747608785
135.9100716261479 113.8187867144385
133.183045897865 119.3348114147405
1.337590746594975 106.563091863138
130.663689795314 126.9054825097517
124.4733335020571 133.375870710165
134.8020241536072 114.5787841126156
131.843053605952 119.7898264536375
133.3723243825041 117.9479861203597
135.7549065265622 112.3513224515784
141.0190117096444 106.6898006274552
123.4027571013699 134.2787453991007
121.5020540789101 140.0654060834792
130.8755623793563 125.5113812257139
126.8299125113486 132.994330555399
136.8805278202992 111.5133766873032
130.4486089559711 128.2824961635732
121.002362700138 138.8054987000988
123.6722161678912 138.463844556316
136.2657527182711 108.4784752848749
131.5926377857556 121.2249079977797
123.6344446259878 137.1200019826539
129.313495647366 127.3480833648971
124.7954155396616 136.2178779014462
128.7748042041387 131.3419758090841
140.4588885175422 107.9782026710415
139.8923169286111 109.2856624546893
76.64378960378436 29.1014338391694
53.73322495722203 19.76951916940176
134.6690019349003 68.6852435487355
126.1729673390815 63.41763715337556
112.4018316209383 52.1024564016255
111.6610122800847 50.85525534503298
75.73736983012689 31.94671847749304
82.58351763634653 34.94123323545481
58.5181378782782 20.72523206161293
62.95374447260546 23.03892294723485
122.3124308091629 60.07545575890962
50.94726809893235 17.39533825496585
123.8715972679892 62.52000692141485
110.210068396721 50.814583666327
39.59555080446164 10.66231526138865
93.12504485288345 44.544688511274
99.68222279622783 43.43264022405511
76.26420598247228 30.55455033338161
36.44842833800909 8.712276958963086
120.1405124096781 59.08339887821722
125.2844782358383 62.29212364742747
73.747905069829 29.8619670507035
89.37401445699936 40.68741034681016
40.54831491664248 11.72474433828288
75.31114598494649 29.6256483598513
90.21593658903709 41.87172039792335
57.17286533156808 21.24612919710641
102.6791905948058 45.87634225472052
81.68841657163968 33.89533163915778
100.4349408578251 44.67015352358779
113.8552094996249 52.14231711557732
98.97870839735668 44.65651692895925
43.85685199420528 13.48854418348539
123.0867789366313 61.31451871276158
124.7363520139859 63.66055465545491
105.0396510864051 49.47979737059284
57.54251573185606 19.84446131053658
138.6536954552883 75.88827593131585
136.8922995421396 70.3222547206384
139.5972384478331 77.07883149826048
91.75184109778982 44.25905344187235
63.57613201180035 20.42403268718659
136.7714426215343 73.48853958223616
60.55628400294177 22.56883006041668
129.1143370792753 66.69978462025563
116.0474249885368 55.38622939955874
106.5177267972716 49.50483564026136
101.909628435475 44.67026611775461
115.1801073578834 54.490516684317
91.58670251728866 42.04622589615008
52.16067124991198 19.99229808340418
90.81682444961041 43.30207291972852
117.2652024264252 54.67192163370068
114.5855435188496 53.34755728483155
39.1441449752438 12.04353338854281
94.69719106817887 44.34748187357826
31.71585976230954 7.199775766822746
69.29560135927316 27.17186948092717
51.51814889215546 18.7114421968929
131.9891797744503 65.88291885702911
69.68196678932965 28.47771839973356
120.9334715335114 60.24982368291988
41.13001031175219 14.18537234991617
128.1038824316444 65.6080050539581
85.98136678958471 36.09596916504096
80.32860532078344 34.36094831321281
134.6005423689629 70.20704555523713
130.5192685016654 66.43321783772929
105.7340024484959 48.28715393920924
76.74314644139598 32.87832444798797
44.7812121623908 14.59543790785432
86.81327395563507 37.23071387290708
132.6129185964517 67.09730756118361
87.66392634969772 38.37413111280413
71.04280765317367 28.90359000708516
33.10030106442465 6.799267681532232
64.53242943693054 22.82322591438457
35.49228592920473 7.551845151181217
133.6354541141981 67.88962524591932
135.8186022768341 71.06541350454455
30.43369927895027 6.813675217498821
115.3478063882043 52.28582068357417
89.17267321559042 38.33462776655924
88.72405462665168 41.85491747131151
83.8547989854595 34.98450792350862
54.73659290753311 20.76418605606594
119.5091353344103 56.6687381272933
67.87513844337558 26.71851091027423
137.7076661776314 74.69213453627067
38.70245563865437 9.57176661660055
71.25412745424673 30.32944243411267
68.24141791538153 28.0555824918889
49.34543280938662 15.73782778078532
65.8072504163663 22.14115209895906
83.11079711066051 33.67187610639777
42.1175981109667 15.22331419904995
108.756692598154 50.77416001379334
46.18036287295165 14.28953439366697
47.43011933909874 13.9951439859853
56.1483874006999 20.41873878268333
64.59448612931941 21.40769821234588
118.4076246970029 55.68178378734905
37.80140075194576 8.454511612630938
40.13650512777356 13.11026192944687
66.80385292430311 27.58503738021575
104.9501160749679 47.07888833470631
66.46552830854691 26.26237007733522
47.05250819945095 15.61022127677623
50.65405900295868 15.77446694455884
61.90194395560525 22.12782646296762
94.27599415932306 118.9022834399593
69.08112973444204 4.927999713155445
89.31560862641643 93.45131772174291
93.7108230042526 122.7486714570924
91.88198185479946 119.5197252404492
88.66116809154968 78.92927736203002
82.61279133177328 66.86600874336054
75.25385793940123 33.30813884068571
79.16158576887416 59.15043862505262
92.20756362789655 114.4457800846276
72.19200402141095 13.14274919148628
76.20501856675425 49.47075137099159
89.22901073474634 82.53201543982773
67.83120762851549 7.387033617410626
81.8506653896025 63.27842944253509
93.19944521369112 107.1474187205026
88.2043403128604 81.56212786109266
74.87964552798496 30.91272975463126
87.2957115950592 79.32152691555446
87.97435265840771 89.99938685674175
85.28802561501037 76.29177498170337
94.88997855114113 2.115000206170362
92.46769780530032 115.7976995932475
94.49578221456773 3.463850094743826
91.71457524302828 107.0845910081247
91.28349202385891 139.0434999702002
75.95446483459673 22.50407070746779
78.32088441572621 41.00298502530921
78.22972428478961 37.4023254306471
86.74279823626122 75.68045356408059
76.34611666060384 53.68304815311438
78.87064338233029 46.90004218519199
92.97270436248306 133.5450817476553
79.0849414748875 65.83706151368321
80.54940449063862 61.20300267635686
93.81766891293013 108.3763681119089
92.96145555648378 118.5247940579747
76.29191165037891 52.29309043224192
80.43146972298183 58.49099984410531
91.73081458614922 128.8070105336965
85.92896904813595 79.79395900761544
90.17461407764695 100.8358962358256
76.40122612353667 55.06297850500535
77.82499388088489 46.04051630036895
87.92715895907989 86.42174351520731
84.73466139629224 71.23161397422309
80.49719886695539 59.85488129316767
89.53646666992951 81.17539366398897
90.7391775251822 127.7418633924161
79.31800861626029 41.99121076486483
86.26262724711677 70.88658952628565
93.04891014741649 0.02391402749179072
78.73341325741153 49.60162701482559
79.34810315237387 45.6528526915663
77.448382828102 43.63734072923799
87.50501753287919 91.30309854161757
92.72465838593745 117.1590318248058
89.62850785716331 95.87364938371765
84.69651676987699 68.66325737135925
90.82705423702475 140.4046337983547
91.70820314516519 0.3850669709547049
84.17057219183377 74.09249017537067
71.82974039737596 10.86757236201622
94.9697628176549 110.8412379107027
72.7500181116591 11.94824761826854
71.42506580894047 17.92542043456245
92.58474655094624 105.926896164349
77.06410611229548 45.00797977044832
73.67078175070048 13.107662605087
93.52138946791216 135.9049778109071
92.38338500350817 131.1949371615241
91.72433373632316 137.6889448322356
77.830651834931 58.46714263440079
79.91037434071902 47.75522677530621
92.81497887553094 124.873845069524
87.87513982976685 82.90245073272503
78.9773250719707 55.06982270356536
90.94343493359413 99.58243744786128
76.33775598070898 34.18492154029109
94.40987927223314 109.6223467739258
74.06047995751979 15.42102470768047
77.46301790178653 35.11896007916766
86.45855491700978 86.66268196595925
75.71195559395761 28.15040173031028
94.11466298725074 4.852262507448835
92.38424958782207 126.109348196164
74.6282996946334 21.89778690953743
91.98334328467016 104.6931233685875
66.73135362410466 0.3152940098378223
89.40673152052152 89.74077197446424
80.30374576794962 55.75957302025796
93.93635813941711 134.5041367416679
78.80982333127328 39.68477543699461
77.32628019918614 40.04517660201238
92.41158799418479 122.2940254050237
80.38041395821678 65.22789809004837
89.10002114466268 97.23597230353725
74.6347593357701 14.23889532280807
87.43749262000576 84.20044610719238
73.54927676172085 16.51395147831618
94.29431909599347 112.319140343157
91.392851341216 130.1868637414508
87.49503759784687 77.99562955889971
68.47349148357868 6.185820797836615
75.99323085423461 24.01702585370891
77.45418133084661 24.63834068394914
81.70639569304024 64.64155183843063
74.30585438344292 19.07482253011892
77.79847283995394 38.7306593323358
81.30699270680863 67.43577586726332
68.76118925926374 2.439544488263871
80.36967239983061 57.12551243257907
90.00063146999528 98.38494012914646
92.73916138595848 129.8283099905447
70.9767136304749 9.703958634566888
90.18380648959725 94.52955889837779
77.23267607380244 26.1280889649178
93.17810926482109 119.9026901726317
83.00821803164075 58.51416446376285
88.4288734950474 92.3742970900547
77.05792739724428 23.2487369676942
90.80816369224111 102.1345002368677
73.44600509933973 22.66783824634081
31.93477087723324 114.6223841302336
4.100463074289497 131.1769110588647
95.41149873523193 117.9501268641562
54.6770743552105 118.3914681773142
136.2284341080963 122.3493637107958
104.1205857666615 119.9976848343025
21.95067237438705 112.3378091954935
95.58447300208982 119.2974169144686
39.42967832854885 118.205951829063
75.19798888913412 125.0328572353854
102.9699035177991 119.1684471126055
4.541213898341677 104.6550235923794
85.18943070479759 122.9960484552505
24.6560738312758 115.0016557327188
118.9070940593517 115.4862974538555
76.72158765573745 124.952104596581
28.31838164825099 115.443684994289
115.2415980774328 114.2628891688114
88.83128284514775 122.6463311370628
74.62272707461096 123.8886921007792
7.630324011848759 106.5934528259244
61.51200257938226 120.3670138231079
121.2991499732294 115.8462324402535
41.79498865472113 119.8498181818546
113.8739002491332 116.0982855453776
23.18836144444712 112.8390918535258
119.9825807034973 116.3453218873964
109.2229161415698 117.768771810215
105.5060156677542 118.0006274866148
52.25835904413793 118.0280433397135
58.309452688546 118.0573887478865
96.76251853399278 118.3744549508857
78.20493694507671 124.949638957999
34.78206920368456 117.7825432840611
70.9673817040496 124.8182863919767
85.17217179624767 124.3939024604801
55.97088948845732 117.8019260069585
73.32720195158926 123.766706074698
91.11410859694941 121.9512499882845
3.055553512358943 128.39746772291
116.4214533535301 115.0298380349194
53.63623929167515 117.5371186957065
0.9774858317572146 126.7116617965304
99.31957680338688 119.5621936419597
19.39268567205852 112.6612661458028
59.28721198771311 118.9271431860416
132.3988961202177 123.6437789779739
8.643258932059297 107.6251847676823
128.072232502171 119.8757897847183
78.87997494884654 126.1825819418251
139.6458196507941 124.9109590399428
12.98126480202802 112.6377895692705
2.717947501071859 130.9278402581954
133.688624723589 123.1929685237728
43.17592677742712 119.4315646912592
128.9238070144365 122.21527210141
98.07030865341356 118.8977473877112
123.7054288557051 116.1985111493318
51.81597976256952 120.9075289052273
69.84117057990666 122.5697365570383
134.9612265329902 122.7482033225737
40.63618931634372 118.9793917863839
127.8328503032473 121.293498171468
123.9572578045693 114.7602985543631
15.70231374952971 110.17981113851
101.717469432221 119.7544062314227
62.69239604318033 119.5714273050896
34.50121509624493 116.1915396232758
50.49744429311529 121.3976315878791
117.5421711546814 116.0181439530938
37.85492275989453 118.5109015305078
36.29135611228642 118.1597134288482
137.3721753870366 123.2183542411344
117.7722299526478 114.7014838678693
63.77700614947409 118.7685627625301
80.16433247116322 126.0814446796329
11.83984227088782 111.7195705916345
107.9674327856574 118.2353584790058
29.33889186518191 113.213265241296
4.420072137381431 128.6311114020069
82.41516826955726 125.872751735102
87.82429952304217 123.5202480508424
69.69692240818704 125.422312594273
23.36893882429878 114.3650917212872
112.7141600009127 115.5447191408759
140.40921552487 128.9310967927767
83.92936646435491 123.7969035677922
27.05194515041653 114.7564364096721
110.5553372625764 116.1094000074767
2.076315471685791 125.7068277049889
64.98957025890029 118.076678296582
19.38894351139187 111.2145999396265
60.377592655567 119.7155668313561
130.259264424043 121.7199281980292
29.28076863073625 111.7890544176614
89.81757116268088 121.5543504764101
122.6184135477797 115.303104601191
125.0194728049272 115.6678804671998
31.83644221355593 113.1601754904047
9.739732781699372 108.4859376818093
106.6797433393993 118.881599217769
86.22920836774394 122.0563910223323
44.54960488280713 119.0288866441773
100.5225204372339 118.9277521815466
87.47617484167961 122.28258856964
16.884303229835 111.0860408355435
48.07029778504229 120.7553731742605
49.41607090045757 120.4271357205487
68.596906373564 123.2239718136914
15.43387654671793 112.9943056281671
106.7895455435826 117.5143050006711
6.308175619468123 106.8729334382932
67.40356673968643 122.4742300069977
92.12583927282822 120.9076556582718
139.4423086159519 126.3545749508076
33.22106364862177 115.3383949878515
10.69107233512831 110.8018921695778
4.941502389905012 130.0276344129987
0.8156143524032513 125.1983782522095
3.169968234210288 104.9144959605887
20.75353857596276 113.2041521665571
66.19847443157741 120.2948980826976
4.684506446561788 60.4502070068023
14.59607970057257 52.81867983779029
2.302522896198694 61.18492228818644
32.78280343184574 35.03448856355317
20.56181607553807 50.80904632204773
140.859600607709 73.22474422183421
60.51547966428132 9.73516516366127
139.3210405371248 67.41240086065501
30.6325795735737 43.00263039275879
38.62426911317294 32.52785051528652
68.0500268617886 9.755959962679055
37.56692325269561 33.47774741942797
15.66141269010158 51.84200999800763
32.25882292188717 39.45627193136956
5.198609738699845 56.72424157473923
41.7959172773814 29.71097142382724
22.89568851392035 48.16073194488478
39.68927380355417 31.5788289825468
29.51838223789851 45.2168363171391
140.2600290420433 69.67172713440742
8.415229472244091 53.72603794937928
66.3360578424966 7.401514876780446
62.80046906537157 10.86900885439601
140.5852920602146 66.83656307859954
35.44711685714685 35.60811832878687
33.59197758287118 38.94067780998505
21.42265684064924 49.84900097028546
49.41966094038568 20.52436188795588
32.07733211058878 40.87068707768412
53.74650335059098 17.39615302110666
0.8468393114582733 66.32422575936799
3.324769934143708 60.08595510444754
0.6539096814784129 67.76418315477332
56.67431431613439 17.07130127815635
63.64850431944825 11.98195118797734
12.1689300542286 53.42993054571953
52.0799339221626 21.4328598111432
26.83141213899303 46.35711779635127
8.7206184549797 55.10615642676763
69.90704373821482 6.094081703874423
28.2810203618875 44.35515087302404
52.9736269900167 18.73858819873984
2.592777010654237 62.72774061223961
14.27174557220856 51.43845830871704
66.9947942805122 6.229664224889374
6.279315920800289 55.74467526911044
18.44927045610747 52.68767884533155
42.75206891712509 28.74684368246701
26.97002289673649 44.92277517282415
58.1636602653486 13.12656504008013
43.72048619296157 27.73759798894531
42.37785871952467 27.31465856737292
34.17877632967009 34.97247931541873
43.03446376320515 24.90973745739661
13.53406995337906 53.80505929582454
19.51228129655626 51.7404713467477
70.99641821597723 3.509281959303272
25.30463803811457 48.39735862353601
4.406909358689798 59.07980233883173
55.1547446439665 17.14214747512297
30.76250298156271 41.52093896189955
58.46079185565441 10.94976545265037
7.353689126545239 54.74550973648884
139.3298818131257 70.56875135507997
67.66269196210375 5.048038412730861
57.16855538988303 15.71842654371184
65.87420389702665 10.85079074421249
50.84873758221565 20.73961684542726
5.492492028808986 58.07899349467459
33.77965014586026 37.54724687336496
45.48138719951921 24.4234492341533
47.00941394514653 21.04824248781886
18.76553958299028 54.06285965184256
67.40216061117036 10.90851126429598
59.86212292028937 11.01581871070573
65.67422062847841 8.554562565160849
2.399151892407734 64.30146422997024
47.42204317615772 22.44945342020414
70.47508152603712 4.809217813523636
26.63245467584593 47.80318653595633
43.38434961004678 26.32203752687182
42.68195081322499 23.49987922115033
12.47811222256012 54.82295594465342
46.37905255000216 23.44952485107154
128.9123510626222 73.2727569645852
48.26287782559994 111.3155766285605
110.0992946798828 84.42313801092239
27.58552660363998 119.299581447531
71.61402664834318 104.0720474501906
107.5760305178754 87.14951382493169
43.64774111514072 112.308714478426
82.98882208975071 95.44580223378001
74.2972883848422 98.07364194203848
11.72303975572141 131.2783856365355
80.8008965571135 96.60416076908179
26.30507754030097 118.6595291660092
95.01425076209563 92.33702427217601
12.57440228567984 130.1153436394695
69.12456396116077 103.773866949936
28.48078169569786 116.9391524294736
117.3546950828295 80.23356421330941
98.79071947691988 89.0738297441936
85.93006489341771 95.2566744998506
10.10283535768399 133.6123666673925
54.6858443368683 110.2644421655718
96.09079590896947 89.72205391791802
40.03297326300048 113.9925227516355
90.72568807599998 93.18314789270387
42.48481589511498 112.9255952924804
11.44736116582993 133.8704824353772
127.1567206367821 74.83244017767205
80.14382586541076 95.36051338006311
36.45678268845911 114.3521504769066
61.35236130948357 103.7395441865574
92.13158952430324 92.88947241066832
80.95416131891243 94.06357172859863
13.91409178989825 130.356647589023
35.30613384058599 113.6987578696838
75.86482983557094 97.7667930702877
59.66172922748783 105.8540669601084
68.09480953234325 102.8901009542803
113.8798357696398 83.8106095925579
56.04885399749336 106.4554506533658
63.33431588908263 103.0562487933815
106.3344596221468 86.40753216339911
112.5590004788648 84.46273034424131
53.25320156431413 109.8811956145296
108.8462474306269 85.08689129473332
119.4828385593654 75.64566980700367
122.1317680820836 74.90356715221206
108.8309672212027 86.49178357740092
127.7269495458739 77.10437738287318
113.5636764076214 81.20047631423576
135.4138278597632 73.84596332451422
87.36001415509014 95.04144065952434
14.80721772335189 129.2066645403972
16.89996614107751 123.0877959208353
114.7727614320628 80.96800298239643
133.9649890249689 74.02458330280244
41.27646923759671 113.4735732539154
129.8985772036403 74.45687235239487
119.7391316445319 74.23906767162163
103.7920344127944 87.72433008767547
116.048330316399 80.60316775320055
94.13083804919521 91.27986434990542
8.525399261689703 135.9245007463051
42.54359871810183 111.4641769549932
25.47187280525481 121.0201169856678
124.768508543831 74.1351975857277
82.23978953650202 94.22901908955282
46.19329293166128 113.2957718384512
14.42690586527042 123.9973750089293
20.52805572508276 121.5303248726941
118.6833668427242 79.86698231096847
102.5500576003565 86.98437365254219
64.50821330230922 102.7210291967081
27.20549399535513 116.2764450991944
46.84775527966675 110.9148971040312
132.6554165711544 73.91511136373303
37.62756199113359 114.9280616155563
34.30955226269129 114.5988208489194
126.7589147369671 76.15920728865775
56.90926400881291 105.308208951694
125.7769145419994 75.16269117651511
13.48029565199571 125.0970065753478
102.4992927979302 89.78268265473251
32.05356720499912 116.0700874069236
9.886400736749689 136.204362685098
60.51655828822222 104.7869336078525
134.4748444833804 71.58844098755776
123.4469268661627 74.52289222954684
47.26649389006226 112.3012166768573
133.5215502141651 75.30007586068358
97.73286967292142 88.19240332329079
72.25261038301866 101.3631294053935
106.3124285818343 87.8057423196621
50.74744742201356 110.6666123536616
8.750659736498667 133.3500951767052
26.54144635440695 120.1712453511593
78.44848694818836 97.80925458841064
134.415491138771 72.85811879211664
135.7482939469141 67.92423236374297
82.9679161481713 93.22417473472827
18.29045919476353 123.3828400784229
70.53347527321075 103.2427673017655
29.60241140670537 116.1347933031309
55.57193318264198 108.9109684577042
87.91091248787852 93.70728969885579
30.75928716637976 115.3734767389871
126.4654719634389 72.42368567687124
72.53221094493468 100.0237891512258
57.41495977902049 106.6931667837128
118.9745065013868 78.45743292065706
49.35752148118301 110.350920372828
136.9456063042616 67.24581454970283
93.55899542312712 92.59849690617801
79.31209399090109 96.58631822120226
19.68123166328588 123.8482363955675
47.56391217173027 113.6546445077003
58.28018089195238 105.5732597550728
66.73353569942785 103.358170975624
14.38285780388439 131.7602659342569
20.76589165058251 122.9453401803062
99.99863128906422 88.28912106526879
15.36944516196745 122.9296825352984
101.2420606915802 89.04516049549152
23.03084277946074 121.2421444260473
86.51390791093564 93.94610340277043
72.76928278414363 98.7302391703391
15.73223045191375 128.0759372753654
33.08421128137802 113.8511104942403
102.5150432691202 88.38343513572536
137.0823383084918 65.78490149459471
24.14419312813853 120.3915350891603
133.0444218050596 84.49812845514356
134.6103803012725 106.1448900352544
133.3580402078362 94.65869385206966
128.8243543475565 25.77365466554367
127.5643023038764 17.26935132478542
125.8186733427568 8.042822070671422
7.465074330432127 139.5325503117643
126.9454648034144 8.703263085493044
126.8950527805945 7.211832852006831
125.8529351949269 60.92983181535752
126.4248468907138 59.60503663504245
129.8931714075689 37.5172353196182
128.3222928047834 14.90394133803291
125.0978553061646 55.43614514017181
128.5931263774711 23.00283950087043
136.0129034281392 105.8778059125074
131.140362787523 31.78239530905184
5.605063120075796 124.9130262123286
6.046321859063993 139.2664452679121
126.0711007640065 57.32734551130233
126.8484615225757 10.11325887868796
128.767292130576 24.39846584253522
130.1059054138584 32.79777102012153
127.7272269312737 38.77081109775837
135.1937427493488 100.8230249386591
140.5736212947178 110.7169261265662
4.940223159972199 119.6449329168023
6.343170006800176 136.776348378045
132.9240475592656 92.2189292433074
124.0019584686231 54.53078844030171
126.7055326687847 62.05826379116868
132.2879965442347 83.3231832022001
4.125594201174154 137.6586566107018
128.5012982283655 39.94125528234132
128.5454849282052 74.61027476413001
132.5945432093318 89.69462225081442
129.5134872725299 70.56764333900726
133.8115859797782 93.32747299166219
6.391815510622664 123.7749107383746
3.267997749182534 132.3208826094101
129.2363586620772 71.9248889234552
132.6021478597017 100.0629085329469
131.2679281448982 35.4755716692182
124.399622371096 51.97010023530071
129.4696441664853 20.68039216759486
127.7672510613655 43.63113632564467
133.9790237032527 97.19414881011187
1.882948688485322 115.5009659207085
133.3755193793277 98.64641369752503
133.0612425231656 33.36788673652695
2.060074099723759 117.026299236237
0.8303781814648002 110.2815944885439
133.5422508502497 86.99910775272349
124.6544017526464 12.41896931318842
135.2389832740492 104.7011626143262
130.3664428558608 76.9822930993723
1.7817252336984 113.9247600005836
132.5900392816334 32.03861030245307
126.7024413394111 65.86439074871515
5.258766088788783 127.4755867645132
127.7211581246439 66.96583053497845
133.0689966992905 88.35327577601548
5.50993886292219 137.8999487570186
124.9117662442307 48.5137217436256
5.310427747761855 121.0316629988576
130.4043070665729 36.37374493429247
133.4351680748221 90.85280420060175
130.4632635106281 19.69248867288001
134.3787768564845 95.80014364305262
129.2172757543494 19.1959799816162
122.7365119182369 49.75747133223543
127.3665429383718 68.33261585889204
131.4539672805241 28.05291315688052
5.798714954363299 122.3839524371634
128.5377794398757 16.2720658875391
134.1893447922101 99.70724057954835
122.864835673911 53.5103012839599
130.1226946119665 27.69138065551838
4.29578324680103 122.0233573939084
130.0289030485167 26.24542145997454
128.1601221872589 9.275381005374784
127.1208404155486 14.26638388550253
3.007457921085049 134.8632088676543
124.7795111632018 56.95676574399243
134.8387809763065 102.1758765952068
129.4640709658524 75.8817730351776
127.043820240528 44.87231046167978
131.2972987702278 82.11165835509638
127.7672693340699 41.1844977471366
125.5220431537403 58.46488381862176
125.8907667178454 12.24037616038434
128.0128226529765 18.6592033938116
125.6669724239247 9.497421946726961
124.2285711911482 49.70794000890497
5.771848703015926 135.3777587643084
135.6116454312571 103.3619905496476
122.609137676656 54.84614356913443
128.4970771352849 44.85739012445453
127.0753437220228 47.33175811610011
137.5752563935181 108.3547387884407
128.3182741556788 13.4510620092606
131.2388506316198 78.23799757817658
4.388679162031782 135.1182338143097
3.594537152540868 119.1465318718592
129.6463347827687 22.09171261359871
131.5442273188079 37.11881158273009
131.5578924675006 80.7374279087974
131.7995921388141 29.38971283876905
80.48222498858232 140.9920766223042
107.4382089893237 110.2179571050916
76.60919512761514 2.900716073611422
95.17631869405827 116.6039600194162
129.0094685959245 90.77840897541488
77.66090091191424 0.1396211872324428
97.34563847206618 114.8361758005173
83.74728977473671 134.8331315850486
110.7789332483868 105.5066173692282
82.23262978997772 134.7882492537784
118.4980788476679 102.3018673961428
87.14134331036237 127.5415181813656
80.99037729565521 138.1765961299069
116.2756112323322 104.5771864825043
108.995780099321 107.7362345506092
98.63998559100835 115.2504039549169
78.99450111667311 0.11593187742573
77.13366320449754 1.543210637919854
122.5295180776429 97.21691861877582
103.1734818753044 112.8411777113741
85.15756469157992 130.8422075782534
96.56842094607609 117.0600516737907
75.20565599923239 3.08569746266312
87.38392971252749 126.1265311045795
129.2909233101699 94.85242526925475
109.6516903351282 108.9914998539027
80.89648776819007 135.3604037110272
91.49777775304577 124.8872309967785
117.2043755644113 103.199937539506
121.3751781882112 96.48279514398436
131.2766205562573 89.90034189547987
106.6858341954619 111.4859695963217
138.1502725330156 81.09168330700413
119.9586637726443 98.62988460929949
131.6206100677938 88.49457626790624
139.5764768250935 80.95065611365807
74.29974667888008 1.958993676461708
86.87120903422733 128.9670048834771
124.1193555689688 96.75651601139586
133.9816522332365 81.70382330741478
126.7108262232713 96.54398171962961
99.70950370945391 114.1739107058505
121.2321981857563 97.9186027019921
127.880001288162 92.92235251789005
96.29364949390899 115.7414256990023
129.2064814730253 93.55299493007249
126.6267106898434 95.12319176454582
72.87255748001753 2.115045679069858
132.6620001377605 85.84497506140322
103.8469522279043 111.5859181114463
110.4518630107661 107.7894930450791
130.048107505539 90.02719760935668
125.3703619411777 95.94585293123167
79.61559898254781 138.7794020530176
109.7950545902283 106.5071796882619
86.03861309664427 135.483364338602
86.5197325847234 134.1244967611468
86.50039383967271 130.4077988803013
132.1103418920538 87.24876205245657
92.66940116974067 123.6580475481572
136.7541999044309 81.29549879939913
118.6100002475388 100.8277609608097
129.0951930083397 92.10147071290403
117.3593864390851 101.5759080368733
114.7626322561268 104.5839625668166
90.36660740382105 124.1681265154078
105.2781379008585 111.5288167188522
135.3610403535226 81.49803405125994
81.96570546371102 136.1664717804012
93.40808641769988 121.3031276810452
112.2243223971589 105.5186224497793
102.2828176913223 114.0407583649542
90.05263653339463 125.3842822959291
133.5907427000087 83.0911987551335
101.8513051626766 112.7063565363665
84.62058414219678 135.8445772622135
106.0122648913488 110.2658553885756
85.61796012873582 129.4323770004469
118.6868341994016 99.35458753459866
94.45853664124918 120.2685194586159
137.607299513966 53.37601195262967
80.75862827018119 2.416951572189955
7.051547023385347 65.2761209385644
45.259022110457 109.0224989894508
78.19632323482466 139.7256524853398
5.034354974430114 61.81346270037189
15.83155478085653 74.61297413552583
73.39809570439941 135.9460887177305
11.94489652029624 73.23725894008062
28.69581898536204 94.58718140000883
40.11947961341171 101.9523791025187
51.62200648469565 114.5898636950514
79.52949579428503 140.0165692092783
79.90085473363229 1.250587632094969
58.97403395934428 121.7568659353423
57.84998257614936 120.9534270720359
9.026124641550501 66.61729241123389
7.644050687425807 64.07673519340965
75.71515372989583 139.1073693245065
36.41552408622314 97.77018062346802
23.10892285188148 88.9550967519841
69.67078068071669 134.7262429163052
21.42664946251307 80.17642932877668
55.72272551298958 119.2499383514199
39.82458674914112 103.3291786966476
54.92217038269363 116.9449944184925
38.12708230501251 99.95773172085016
56.57170031681316 121.5495178953278
22.56824779870949 80.96602846444412
35.12922877222429 94.31591345533739
10.28915126746397 68.58411404916431
6.622606614991547 63.28001860623121
74.60780514493995 138.1207710039973
64.72852593923626 132.584518857713
139.7239532289421 56.16175221183192
21.98305971420188 86.65311731109576
41.98341334411419 105.0853419062398
139.5315234325816 54.78376568782799
19.10857049549501 78.44368665475723
17.26421360784303 76.50979495014185
23.54523523833683 83.1831888762204
24.01738008064128 92.91733494286261
56.7693917258477 120.1104808763292
27.7630868988543 93.57224695755393
47.96396943981767 110.0040259249751
80.25292338401347 3.770954789958695
16.02961275718473 76.05915772994078
64.77841777865366 129.7747315819444
53.87069675863231 116.0797316572844
46.5667071803018 109.6196293403226
39.09608727910685 100.9904048830234
1.410554153809248 56.96251565282364
67.15276935486618 134.3292086322784
29.13942921907596 93.04152868492243
61.02220517963102 127.4894347392935
65.94307313024619 133.4298858358021
51.00023720694735 111.9832462253519
24.14827787200296 91.33417905299947
37.78845643721953 101.3843106358951
20.28359545305558 79.35326087223456
60.00578328872185 123.9185060779289
43.07338506205863 105.9311606511475
42.8922269022712 107.3288102137119
27.96796624324428 92.13525464926543
10.20412611722183 67.1761896333412
62.25053707136151 128.2382391484955
21.22292330287093 81.59248599414994
58.83975865589196 123.1659060346965
73.30295601203419 137.2508304562376
3.042067724358978 58.71462234798118
11.78550482808028 71.83540431620965
32.80312564862359 93.56336660886203
35.59305851695367 96.67803029365355
24.46670364146367 86.86831991996935
34.08967191184186 93.20982241910259
36.11386309750716 95.18840665668927
23.18379721241747 87.49633895593742
23.39345977053028 84.61689781506938
49.64834173117205 111.6664579735223
7.883630183461019 66.18716169892329
11.65967934385788 70.44485948417183
42.7747099650682 108.7214140862387
54.06711749637479 114.6101763438876
68.36688058204199 135.2206493915874
6.347662171786703 62.10402100971864
17.09525651329587 75.06056819570382
63.49644639407455 128.9986415940223
66.90473991237195 129.4497858786029
10.3570039008679 69.97346153828487
40.64878202998438 105.6056730048812
37.23521636567789 98.87491846879554
139.1413889593711 53.28850639795152
19.69572413449582 77.26768302300525
14.54220423032839 74.16229706909598
61.08651221983829 126.0678136144882
128.361336957896 136.401428247303
130.879142973985 136.1579297173044
125.210282147638 2.295124830524354
137.9193010990383 104.3920292535485
134.5563770956597 118.8805884175167
123.2041313189059 5.17722801600747
139.2799255682255 104.2465851015433
135.3748975349307 109.5436545729455
134.8371378830044 116.0666763655563
138.177304533032 126.9597324713751
136.0768693485593 123.7380035981786
137.1141384528253 114.5770888389436
131.6527314172246 134.0463786214455
139.7650427029456 102.8718923757786
130.6266497015881 134.8015492539118
126.4726131321227 2.890874903330469
135.9870237185724 115.3348133505899
137.9522206132802 129.9530920434072
134.6902130001566 117.4700073549398
138.1548075689794 112.3209210019767
136.8185394707059 107.1118303674185
137.2148725009563 124.6328132649887
122.8852404997656 2.469700994512705
138.3392124048753 125.496645546548
134.3191349380199 133.5677937413733
139.3687359148454 100.2806472126542
138.240663494863 113.8386220685289
136.7470889963415 129.0066360337258
126.281839120242 141.0471880468101
127.4159427171311 140.1979980128187
133.7743505818065 107.3648227801435
136.3609572641239 120.9815622685143
126.3662797774751 1.456872130356646
128.4534724121767 137.8585327335014
135.2222618774873 130.9174002900334
127.3371975071162 138.7429018869882
133.8057127990373 131.2003068534617
138.7580228986897 105.6150091793777
137.0164081745856 103.1831370973236
103.370282815619 125.7906168162143
111.3499118055661 87.97001305395011
113.1131202668406 50.90072210705387
108.1683941093234 22.62997359357156
105.3942564092383 119.4253338633455
110.4023370847098 55.80659287683198
110.6640930892687 103.1617831890062
111.3265636975739 59.67277154743495
111.8011444551527 55.84392259508527
106.5722791661256 8.271165331165504
106.1505715974259 17.93997445174144
110.8515583758673 101.7419069959698
108.3021466367657 106.518136010762
113.8296409579911 66.46720088452828
107.4863001948402 9.313384297536759
98.70450870993103 2.128111788508304
108.6759775626091 14.03702809740693
108.7569974155648 112.6586196510859
99.02034281925415 4.841591373506744
104.2489521089051 118.5630884110166
98.8713216895476 0.5661263273367796
107.3940010442747 32.55064458668666
108.5657286133473 43.51180582524518
108.3594655882574 24.97256580416045
98.99671240105209 140.0923665586271
107.2943630517272 21.48739154623346
111.3268960948798 82.40837591830247
108.2096000777697 108.9712425042772
113.8765232904249 62.74536246627095
111.8940929614649 75.30729334338932
111.3111260599463 86.57435739727379
112.4763077318357 71.11751836636758
106.7414062272541 106.6249435139752
112.8339360578088 69.85265073526708
111.3104378417643 96.23672623798178
110.8786816826855 47.1880803990462
110.1027489080256 88.6227389749029
112.8504880911768 77.59930512499062
110.0942530431261 83.0350258270299
114.4224224228483 64.1170522982286
102.3241071990304 124.9627770469246
113.4282523669651 73.45066227381201
113.3646382679856 68.64424011980782
109.0048010123395 12.69734176403828
112.9454242913608 67.46745826545573
111.7023876889269 53.32335878405107
108.3228102325583 36.28163450024542
107.7883941677959 42.29152723591434
110.1293495250712 89.99615459232569
106.6220946504985 113.9660144288787
106.1063881688844 9.651790394665708
110.1237800061468 92.74820011386046
113.2193290782895 55.84122851134396
99.58920232608946 132.7548715353336
99.18068887064175 135.597272707834
112.4888410851788 80.36497050106421
107.5247086346733 107.7567142913637
110.1328132633057 91.37185990320582
105.6599819582744 11.03772892255187
109.2249439517431 103.7065202098045
99.09036605433514 138.6046774208954
101.7924377756976 127.8466844358409
100.0011945374711 2.365379207898333
111.9433948399306 61.00673436288648
113.4248918436365 65.12620033809608
103.9777843505314 121.4383711567801
112.4840711990381 98.38508417881263
110.1126489846249 45.95969773703722
111.3576493888393 94.85244272988884
107.9967845672801 104.2612476795079
108.1515531018689 16.63895403699555
110.8260030588324 44.77228425154581
113.2195489565904 74.82299509106437
112.2581177151014 101.2084896086201
107.9768189026779 29.72210278815058
99.47918503089184 3.524441015982911
102.0705995555786 126.4099515485158
107.2620107963895 14.3962981295472
109.523689583392 111.4541964618197
106.8138800931537 16.89733919241922
111.1949082601869 57.12297502273734
102.5568308724915 130.101950977213
107.4641286301263 35.12070229198319
104.722328757182 9.945357630157188
108.9975172782869 23.72829521676551
102.5406790604825 123.5048382605722
110.5609730140975 58.34624450502336
106.4895714780632 104.3982793198247
111.7199939623344 76.72059625854391
108.0963909695493 33.99005957612053
106.8204155341261 116.2444824026761
98.23266798549065 133.3339100052323
112.6627222657648 78.9805559977066
107.969033899032 26.23503013525707
110.9170405713918 49.6129009504136
101.2215047164374 130.7182315309752
107.9990796808502 11.70662741947295
107.0194331925452 19.0989826518144
111.6360340374105 48.42037315788467
108.8684724783318 110.2090547678879
113.6472046032248 72.0732326481576
102.8342906982758 128.6693526396813
112.389732046254 99.79571580510964
108.4233476491764 38.67205693931114
107.7154664466553 39.8742401949403
107.697814925554 31.12908604941258
100.942194609206 132.148213654558
107.0081774664779 41.07459636220789
111.3189015946118 85.15802526043349
108.7438732691944 21.4450179753763
112.5529247098794 96.982436303559
106.9977264201069 28.71062461545966
3.437112407240157 40.65789553682841
0.2024811923608516 42.87070245232378
5.614722079453111 35.90101325342611
2.905095235081853 39.37501111172219
138.2491241741691 49.68690474461615
5.942633061397101 27.31328909222761
0.2308883050505966 46.67122570857536
137.5831452064203 50.9860804719434
140.8052625967272 45.37592945921435
11.29593161552291 9.624365304216893
11.10946166783387 16.55063821169091
10.64085644413854 8.37858670973028
8.815657123294104 16.83640082158136
5.054659489155996 28.42878146869046
140.3617433268951 47.8520512978603
138.895555579632 47.66991447247992
140.3465481680676 44.05648248627963
7.897557163045492 22.13020262587462
10.71147311852908 13.57327220665792
138.9697470087519 43.89762074716664
138.3115090156168 54.40108264601808
8.019769786216797 24.98130831514742
3.811726889895056 38.21848605880023
139.6355675185729 51.69773031297743
138.9685041743116 50.64961308658825
10.46632768146893 137.6443251643236
11.81847867208645 11.03097691809676
6.798180503870123 32.2670418019996
12.63900847549486 9.694689121430637
10.94804488440753 15.06923668930222
4.488368836565385 33.35258675692053
4.16093403184207 35.79083879984097
7.067045807423817 36.01682185308521
10.25561507889885 140.275464513258
7.779291797414064 19.18705953843147
5.645458066989475 29.71331686279283
136.8723825929112 52.24953350013844
4.717469332571652 37.06141665623139
11.58936122688047 1.97132953393925
138.3383501220496 52.12426645796452
6.228035965197962 30.98507561575769
8.04993975703789 26.24470809058248
10.88239845374313 3.216895249523103
6.728505558678386 25.86854204985898
7.097298465494114 29.79665243553264
11.72170058412926 12.73490125210345
7.836801511286512 20.66179346553287
34.92440087880981 124.5485623270315
77.9907104618519 2.745602904122471
24.82607302235077 116.5109235910901
38.46668517470366 126.1831357947379
73.31077172389503 138.4772562617012
6.478061000784234 103.025172538844
42.74675470767381 125.770542332289
22.07435471912076 113.793519150087
5.604272475071024 101.9612881363738
72.86440790014419 139.5768880596724
74.81188539822703 0.6713863843376396
54.53906049874691 132.1333715560404
75.72784918957028 1.762928080177319
35.58851736823149 125.870399900819
1.074073114411216 99.95769765626017
70.81935632674249 137.0360523128641
52.06138379293332 132.0680508268489
65.87315016078287 134.8553671514823
20.58607400452642 111.7662506912372
48.65988347203566 126.8409181454728
13.74853019436381 103.8774378724029
73.85117238729492 140.6605236465483
50.33756334688669 128.814972896045
11.49750224606213 103.5261341963275
39.88069718687306 126.2301557655009
1.948077558805916 101.1388556405275
64.59895209218232 135.407886564288
28.85512385661553 119.9400921443258
33.00491024607601 123.0644560923132
79.37655346965212 2.587011410351482
10.5021323777592 102.7162579479107
60.76082941402578 135.7904175054095
26.10342059393554 117.1458965220559
53.33256668560072 132.8093107306609
37.03194769548796 126.0065028325495
42.09563800760518 127.1232125009528
67.08336550144367 135.7418702173766
14.65368335513265 106.3365512945745
16.98082052728794 109.6188490649821
55.76056216901287 132.9183651313208
0.203246601979009 98.7484853261841
10.13546987196644 104.0168725531144
50.69552707917671 130.111448368236
23.54604549816431 115.8789037464717
27.37454680982702 117.782913329139
60.79873106200498 134.4189252981906
19.2900350697109 109.9075424539188
58.22240260111373 134.3635870103902
68.28443875536495 136.6155855572022
31.66845333688339 122.7353049002307
30.37935004448526 122.1875087903192
14.8213917794974 104.84942969203
47.11545696530589 126.2611410969277
18.1005653637313 110.484517983476
49.04234646688753 128.2839308331153
40.71357859910925 127.434051201043
69.4893427508824 137.4175915959877
140.3779120131258 97.52548015098417
7.8690028217192 102.8676034009046
56.9666007264278 133.664854617665
40.49058879692269 124.9870378264389
29.13660953026248 121.4840291814931
15.73243932290868 107.3053117260546
3.320249664487889 100.9592669005615
21.7016788221568 111.0204395616165
50.77011154609745 131.5125776577376
32.91387313963406 64.58518757095433
58.16128354564872 89.13167164041435
1.099941154167064 41.69704683730395
76.35921112154267 106.0021318534177
18.25668049704155 57.75831352693386
81.41969493708883 106.9378923963073
4.978194047556554 44.52640718711617
33.51485570932135 69.94751528422147
69.77618331029204 101.0099119762557
114.2797817469531 1.732940260343975
90.31653194093516 117.7486785809604
79.98511981331121 107.3159439166379
16.2858635125419 54.58030407249686
5.532733735842732 45.81521409042485
28.82774539088808 66.4472654162052
2.622355809733399 45.56986696747202
56.80683549898659 89.03097709199585
106.4014412083453 137.6572763572358
90.04017744557153 116.3433699766034
115.5366983328635 5.122024754812856
105.2628522862843 136.7958180624156
115.1611875350694 2.770062727044985
60.62764919341587 94.500267806289
20.63585686607368 58.88613692924793
11.84313530534156 52.03322182428149
96.87499876047458 119.7094832018189
82.47301503190785 107.9018262775555
43.54096833679687 82.01632030373355
37.28586793997823 74.45832603431296
72.70956833393328 104.8783862209976
65.97392431938374 101.0482167677045
84.92227732383687 108.5547693696493
55.83413970995482 86.3243504434688
94.06490142245026 117.5444334751613
30.5961699227544 64.98412169796066
96.97339306465481 121.0323801053597
59.47340840404166 93.70297441032763
78.90559260392384 106.4130302278299
36.15456516606078 70.33396654695981
58.43117604148393 91.51978999286317
32.05394848797718 66.82643593504244
29.33436875291897 65.20419600124546
85.80455806437828 109.6185384839576
101.2814210924122 124.131632963459
41.7092908838476 80.41268321686348
48.21458097011141 83.9665260419096
98.18511045451537 121.666281103701
17.95553750884294 56.37860799705177
32.18441173514253 69.60711859501815
28.46960769231746 64.07683163384465
6.788780660099136 48.32660071335494
49.6362792332128 84.1600070759532
91.63946234241124 118.1433642465006
56.34089369866926 87.66054238115865
61.77985006144598 95.33355991072129
101.8242259309996 134.3575065362176
102.9698183089107 135.1535284577071
36.91173420095241 73.08886054087746
101.4756716439328 122.6673181612104
66.25587894285569 99.70249469001691
88.77496526854259 112.00329497375
34.40935344969132 68.71291473450609
1.61404236861599 42.99720076378635
110.1291598129171 139.8197472037008
48.7006751674518 85.26578898821614
116.0518956032555 3.819696874399737
111.0687530393993 140.9041809341641
8.110351578854651 52.34807565437445
19.43867603917995 58.47209790313006
88.42646243834622 114.5557154870645
41.26745819271043 79.04583841823953
109.6980115620168 0.1805271219609211
108.803771648553 140.2937130907837
103.6033514225131 124.3397793037026
7.755928554091964 50.96700867024405
99.20111132275349 122.4857257664484
37.67037843495115 75.82358844406441
71.15327351025913 100.4826503305604
31.52547720708534 64.09267148377775
87.04112220040804 114.3070217951376
63.20262062449231 100.4216414960103
113.4043859649927 0.7032707765356521
106.3101795183635 139.127975343257
104.4221633920348 126.6114372594224
33.55874504058824 67.34234229423124
13.21598497780282 52.42218174667793
74.14634055509057 104.3530565155639
21.9624819783624 59.11954468961441
68.41710818086138 101.4966393899901
102.2863278047822 131.5292159632093
20.54188603826583 57.42302258574819
24.34087379956068 60.72594419125149
39.04632837319566 76.06506550412072
99.32910118641981 121.0003028636183
40.83658011425187 77.67932251514857
111.9591231396639 0.929967206800281
44.93071126950538 82.24130069143567
58.59864525069666 90.27891390904138
61.63051911336003 96.79687808219174
42.15831843561356 81.77893785641199
51.56159384977822 85.64626057700171
100.2407492304753 123.303106721895
85.45652135685576 107.2361755629264
3.54395484568164 44.40427746758581
6.168113261586554 47.08942848014799
23.27504164134719 59.79927698294686
46.33056397721262 82.45479680379972
62.71566606966406 98.9323167731397
64.88265177506553 100.1820158698128
14.90969416999261 54.19850980382235
26.02120374649684 63.24083467175888
107.4383276306033 140.0728789620875
75.25308330596511 105.1728956500831
103.8873900419834 129.4770454353853
38.07615492530908 77.18027213646214
89.73435080103299 114.9124041176538
53.50877748259754 87.15512587566317
61.45421096301462 98.3471510103561
7.328121339078434 49.60834487652734
25.10333315415168 62.12525501866902
10.47740094821162 51.64821499527435
87.22538468838279 109.4472014441381
74.3328236100011 74.31516674689961
81.39083766511642 76.6208507196191
38.84343168776508 70.81925251711748
3.975770152281226 62.66348635437118
71.52346017500267 75.52718663975044
137.4914723850304 58.02363778321642
82.54024794151148 77.44280214907279
35.72235073642894 68.94374000301086
54.86632076780901 72.38874786163684
113.9651091296779 87.96385621500622
97.06065460583741 80.34311336706233
90.05058951496241 78.54230437343161
14.89913689126118 64.86889351317622
11.45228594707902 67.63047947254532
85.02967399495111 77.66580001463666
27.46482533567761 66.6954990615733
80.06840908798215 77.17189011646369
82.71263275338211 76.06263974535487
126.5868048311848 89.34891608420048
56.18850415948801 72.97769392851248
62.40828961150378 72.80484595644131
11.19066376368417 64.60970733359351
6.05364227833776 64.42461213848176
90.16288403409675 77.34140035399965
86.14890647368706 78.45420492094968
46.23466202831265 69.70970940943405
43.4716391517337 69.11597321828775
75.40790536615842 75.1278180681705
77.82361148574205 75.45515951540845
119.4587215461771 86.25703980955436
49.08533581853787 70.35744598939533
107.5934632518594 85.74771132816926
113.7447505110104 86.66946170983208
31.83738549140261 65.52129593380319
112.571311528732 87.31617375900254
120.7369135070245 85.75200523882468
94.46886876814517 81.05184641763164
122.9059962968179 88.70672030347949
37.06949667872997 69.18886701440668
108.8294419655244 87.889368326544
99.39866154005145 80.49308468598868
37.52642558850321 66.70799078100944
1.979018585574237 59.75604831240739
132.3148763577089 93.58864073219338
94.75827225211032 79.65824109800248
140.5806257937524 60.28382821624065
117.3181732224402 85.53581562557891
63.73225121816694 73.36163197736032
135.2641885054579 93.09067284346375
52.08111423855564 71.26253961435951
137.6046045735988 94.01262080000733
125.3803471179666 88.6586890753791
105.1040527365509 85.66400172151359
116.0158093495168 85.84453357876943
34.64643557631567 66.27670383119397
23.48900006419628 66.22746663577897
13.61924004949846 65.50956533874229
127.7869307460766 90.05260651556533
76.72865445637829 74.59384525819083
67.73447969122086 75.11584351854954
101.5076099820096 83.44351133752922
63.91474698533883 74.75600552604389
36.10212404998159 66.49105456317683
130.5029479494094 91.32597734548362
53.49938344228876 71.82542842375446
1.279876819695832 62.08031980959978
124.1235160773144 89.41632404422187
0.9179367232569902 60.72039781365871
26.91646741302213 67.86579470275103
118.5879901436733 85.19738000962951
47.63947773022737 70.02620337083999
99.24236689834086 81.94313975586219
16.39110651179027 64.49443641476577
140.0156516047807 94.96292813734827
72.70325851260753 74.62996361827162
42.51566563072213 70.217170457262
131.5230028697513 92.48353411720491
28.34728165689539 67.98313996778826
138.5850804588628 95.16769498277783
100.1990648022675 84.12553139855194
103.8314529829553 86.32586787079759
34.3065810805605 64.92630620017566
9.817550774540974 64.47412084515729
42.0991651209965 68.83518563394897
134.7876783489783 94.44263755656354
96.84010077682801 81.70048339815601
21.23634183906773 65.31246027515709
69.10393783405213 75.72935132150837
139.215691797457 59.89489759823321
19.82754765480872 65.55652459390255
40.1978347089344 71.07056671576701
55.04316689202761 73.78849935552107
65.06020507000632 73.93412217980597
50.61831021556802 70.68158418764101
98.14786181138928 81.15043920213475
20.53711808450707 66.6395002595834
83.45931081803798 79.63601168589263
58.49437407091819 71.22200852646532
93.83013357550433 78.56954003632026
67.52423487350283 73.71307020186798
8.629198350251277 65.09126994489873
19.09157420750346 64.3343828330067
43.88775468280019 70.49465019919182
78.73922705431315 77.70178928088824
61.09213837635151 72.26669321412218
5.72193236869673 65.78850990548521
22.67380145960226 65.04829480788403
95.7640811375153 80.72088143006339
102.6058190041355 85.58581474760452
39.78663482093881 69.68778701705574
66.1978260567671 73.11506410749192
110.0783332486173 87.23441633953752
25.92608002365818 66.88806949082216
17.78432921240725 64.46317628621929
121.9941554368423 85.24806962137873
136.0203612872902 18.02432619814011
4.213148368556614 9.426695060162494
77.81829284623895 66.48367087001174
6.709987678684098 3.358544106032737
8.141679803362969 3.38369360468516
63.15946901923885 85.20704069471513
136.2911104601006 21.71339447262318
72.73193269400285 75.97342746006092
8.929204103035699 2.120831770032871
33.38067769196614 126.9361819529143
105.3020363652113 54.32455197898875
75.79733358929046 69.53867730223547
89.45982012188705 60.21328946282703
5.905027555539893 4.547290096607393
59.53827477685488 85.77053499334825
35.2021798081528 121.9443667269502
110.9606544368605 52.06522003981698
103.2036460999871 55.4631210928039
95.29319777362888 58.99133078981279
121.8477442669419 31.71048119951861
1.205237246288153 11.79592681180318
53.35653751043798 106.0918534053487
77.78487903605416 67.80676548382081
39.70734700544926 116.7671895580337
75.80420501942247 70.92633680759489
57.73001360783275 87.8788635746739
130.1333533730377 24.93099960348139
123.8952844084718 30.20871759367929
42.50312467944909 114.3532455852968
21.04642714279521 4.0053669073958
23.13194840781853 136.0345143157865
66.93039143817364 79.99363062755025
39.8245201383322 115.4259879341113
58.6326704110546 86.84316116383395
137.220715961132 15.94156394874746
135.5435564823091 24.72818085949416
86.35481130067298 67.06361627270259
90.11520892851004 62.54851262945483
24.01949254605574 139.7908690086187
36.33166781187948 124.6722002879182
119.6412778394085 35.35775981526629
121.1351320527837 32.96847977705023
74.56726843324812 72.91945058680575
140.8127311730892 13.61229102094909
55.34517054170581 99.57852685139949
80.24124426868542 66.60999753560429
86.65201532061123 65.73098336881974
52.01231145922971 105.9127281229971
56.85679710911958 94.7820493246944
113.8425201309433 47.28918381563796
105.9561900452629 53.13040532427913
49.71274868468716 106.7867807421943
90.78763108343104 59.66425543524765
88.34194736671328 64.20983150416484
55.73944315241286 93.84625349533931
22.28240708142302 3.438826237902406
113.8500690335974 49.71660670363979
93.75123204475138 59.19458686930755
58.32907050205431 92.89349016977972
75.77858213856349 72.32596486756617
91.44710239122395 62.08722771744881
93.08412352799989 58.03808045434413
31.92470377551447 126.8175186280963
22.5681224706734 4.659346012499003
98.20226941905126 56.59326513147619
77.07112376354814 68.89869565646397
41.17747435944062 114.8762911189922
127.5958353241819 25.27407436990897
113.7960625888031 44.870567387604
109.5200340545917 52.02319019980749
107.4065819313899 53.18268207733525
108.0744880200566 51.9783325244782
137.0355821263272 18.88533266893711
115.9789188707011 43.72970673909772
64.91171230146263 83.07520139110699
43.72366433989824 113.7420991476067
36.52106725198889 122.1000874821328
115.9177136173578 41.2939176246938
59.20416960852545 88.18915787613464
35.7186243728225 123.3271142639646
25.35712104249831 130.608650270688
29.88410368976719 128.2659453739575
73.38659015837861 73.54077865716032
100.9239432078933 54.22577005373207
137.2060950468777 17.38694136543485
63.94736799741688 84.16077990152972
38.48217447499439 117.3178690718051
47.72283401431765 108.6910025813227
37.37790289793165 120.9474326201224
38.91117008097462 120.9771854089771
131.2339690308818 24.03804261216891
54.18580401538264 104.8985254534499
21.79258171796129 141.0424012680046
92.16430595287304 59.12494769565685
39.24754413173894 119.4958700626998
26.99258833418886 128.5923982579416
55.32304553803115 98.13195302895738
95.90948524324325 57.6889469434313
101.7547060584341 55.43164236791422
43.8021592744079 110.8398730064365
3.598500636704583 8.134773775585211
126.6679870710408 29.06214235047631
73.9796568041923 75.52342696568398
113.0209185974963 43.63179687492295
55.22254341007771 101.1687454204477
133.6113569352202 23.33568212762739
21.07417867314197 139.8501673635406
135.3758327383958 20.7516478627481
114.5675202813174 46.11242480186466
55.004197255692 103.7104976912674
98.84597729248418 55.49686966462064
128.0393499100424 29.56821622668423
47.5235527674599 107.3154698022666
27.95338768809823 129.8510996593299
138.426798736217 15.20795202191786
63.58780891409521 82.7523287399454
2.094619436856039 10.75854835821154
118.1354862750659 40.13579828565045
134.0241409190415 24.68256186175482
18.86342523209523 2.559765472030392
70.73212256328932 77.70910470167109
127.6007059856616 26.65293184637086
0.6303750937134059 10.6398412074256
31.16982074323891 125.3850917530496
52.81995029765634 104.7508263922422
88.70292860295086 62.90355198868444
69.44847430592878 78.40519574476589
31.3255032824759 128.2179627410455
57.27592950297425 90.43063633751824
119.6266335021787 37.74452205890972
58.16419853174232 94.27385457889031
54.41017412409449 102.3715689119851
70.53202134315778 76.37474870369186
120.3672644850849 34.12947634099622
46.37225722662091 106.9478026928985
112.3815475247766 49.65750934324852
85.01084784415987 67.32899189983708
66.84118724873792 78.64768730499628
22.55091781684886 139.8246538433881
44.02777532573423 109.5735552874398
103.8467802039989 54.27259483822085
60.43975087792043 84.66899152164743
23.89554344153157 137.2477537361709
139.6274803549011 14.42250575782835
28.52674796325593 128.5274332672654
87.72263822692945 66.82773497922733
21.80520849568134 138.6184165435291
34.12747178843089 125.746030159925
65.72419265149524 80.84026184480919
115.2073329905744 42.48807812152823
117.402985823292 41.32806512554423
118.8791477295129 38.94350406451492
60.91241986294786 86.01269328831432
24.80986978222411 131.9104470523639
56.68496121754116 96.2033200051556
136.0533673826588 23.11647632569844
125.4398886857953 28.52992115584491
26.66047726609617 130.1659714820742
123.2661953633889 31.53911001063109
83.82272567318341 29.93616758403425
9.192007156051393 41.16841039739803
134.8517567584873 18.62551830222862
40.46305003688249 36.52633575706988
61.47673589506725 32.80859657936098
14.78550200971141 38.1130255172032
41.92546163925686 36.18319233001601
10.13995838087528 40.05587356262216
37.71689663796936 37.57097116493583
102.531582214018 22.99263699838147
96.79347738316605 24.95297464748345
101.0688466004524 25.27343232243917
117.1293261591491 21.52347754079487
17.46629865018643 36.78205041174125
71.57016116432982 31.80315766576861
44.23189539294567 36.65909881916833
18.8085871055429 36.17635258765786
4.462386940976046 43.23600018300668
43.94791932252509 38.09157706091759
122.6622954189439 18.90287457684164
116.3626113330274 22.48907323952073
23.78489500316987 36.64740418483228
73.49509106879893 33.69181029643122
139.4621056608504 17.53369507773332
27.62600608591412 34.81310546672597
74.31941526544115 32.43270986874571
93.04706901729948 26.05758798118208
55.07948688260425 33.69104744696525
107.5391003254282 23.85964889779425
82.48314500930164 29.92922845724543
140.497286158405 18.40624257088868
106.1138215679941 24.017180684899
38.03828564188336 36.23344754345553
31.44282308386873 35.78084827146863
114.0439575068099 21.63349238733047
89.99144667431234 26.28202890205963
13.46068744601017 38.72238226395267
57.64471520593059 33.76027575766512
27.54431695532265 36.24930762245396
62.7942694803649 33.4773173837085
98.23268513421732 24.99139112080645
66.43221461658077 31.19009211058527
56.39128454844437 34.41396389014314
126.2034462879025 17.19205119729667
112.5053710231236 22.34012717165633
104.7002033133874 24.12042412681728
91.58756695039057 26.09080955453187
138.0764780568194 19.74187008078639
43.36583667396765 35.68190352252445
113.6123440749157 23.05826344520156
95.26827951204217 27.37617570387952
137.7401140496106 21.16715147420207
67.51330873828644 30.30204330915796
25.07361274046666 36.02886668376578
2.525441274385813 41.82403986592611
67.77478306885993 31.69250442245887
132.4552919048948 17.76938700294783
26.24885440519882 36.862377636579
5.886759013477153 43.35703050713645
93.80353955739905 27.32645008784016
77.17222402222166 31.52070408087245
50.13829911992865 35.11420921756763
124.016230582678 18.73502248103708
14.91140799854073 36.66384074940098
125.3771522869866 18.58983687400525
80.68845335973761 32.97235801039372
121.9664910907852 20.26729003096418
60.25751549651462 33.70719188582034
85.78342482721396 28.66055553141732
86.37226484618357 27.42756444814192
33.97674513683236 36.19459476709142
22.48979137996044 37.26216720846982
7.30122553042241 43.47562150591789
2.915008938053473 16.31316980301075
111.0795901737274 22.60766850834201
133.6779547233644 18.25708754819014
20.13957532291001 35.59384561715832
87.8421016027109 27.45727258529523
109.6951503476086 22.68720514779926
51.35902615557367 34.39630305164882
30.15718306363673 35.07193300697806
58.99093034527648 34.42786881440153
88.47982005039441 26.26938116117217
105.494398405591 25.29769087653272
71.92219928944903 33.25735217531054
81.98884766172327 31.19668879465676
70.22534591369234 31.29988046105138
53.85118269106691 34.37731014287596
3.03548884428901 43.11653785855127
36.53454470499545 36.76297002155714
103.2919862978056 24.18782076915708
48.93729478114177 35.80710078117379
130.1958192254668 18.21918354959401
52.6233330158416 35.09659703935968
31.44989839193476 34.38644789861008
1.905658529384442 15.37001551583497
46.49482302109614 35.68432220231426
63.9134998391016 31.51448339208185
98.88127516086107 26.31480761095723
83.21987029954957 31.25190020662269
101.1494604832433 23.02000421735689
11.58557608773878 40.31566562075165
119.9379899020373 21.6718195642882
109.6965547507594 24.76859449855519
21.31700708046273 36.42476264051184
39.3559122344442 35.50448370265348
121.2991175534712 21.62497791634008
8.235338260582562 42.29891501853585
96.01249558482387 26.1705575051589
130.5791189861367 7.571534935070821
128.1139899572441 7.850332110762843
138.2792466242674 7.260377556789077
124.7577523167766 7.284594776003742
131.9110117425415 8.08690883922123
121.9473665063269 5.284211730166106
2.863625170458456 9.433653784620473
140.930830764915 7.810049872573756
1.532335559919118 9.474677960516249
122.8470824421393 6.447567138112593
139.9665072937524 8.940628279034575
138.6267876304912 8.578312418632313
122.3080171366727 7.79383250353634
136.9279292651308 6.99923557824975
8.321225545421832 138.4886413732277
80.16923197859904 101.1672953441046
86.27792160042034 9.360806939034203
81.64752254766725 100.3944726015939
82.40804031783055 48.87485491135488
81.7510715965206 73.82615296107522
79.16472838009589 64.49121655884636
76.83045871929593 122.6209421929238
81.93619583298205 112.9195873378999
83.49377356548668 27.36302178645541
76.02111130077778 135.002413876852
81.08794897697651 68.86365093025013
81.20632821664384 78.01464860064921
78.42537493474671 80.47266555499081
81.48406154080662 114.3643856666105
76.76601989986084 140.1087935279646
78.49563368324658 1.411100727083283
82.28596871147883 96.61467626660516
75.14031784146954 128.6533140493405
85.56110739092831 39.70274730476672
82.88456152547917 55.74844260859986
77.18812424024388 137.2968149522188
80.16199688270459 53.02750379088198
85.80975905187641 10.74743231063472
80.60709112945736 118.9564798399347
80.02559894674927 68.03675392278238
77.92382016403722 62.48977723299128
79.20979283665284 109.954801672687
76.92266091591773 127.2440374227373
86.71294142609473 54.93436822895804
77.91456801783789 61.15695195365186
79.44198946229167 82.79847224875429
77.46073545125219 106.847181172784
86.61827662952797 53.55989117472975
80.09327404612243 51.66390983134675
79.50099918541358 87.9111209529372
83.2914089204565 71.86867376754144
77.90079709279857 63.81965973462925
74.64353257971534 136.8127079787702
76.17239822993938 132.2397948483475
84.61296521569052 45.99671173708272
78.99457504984447 67.20661997527294
82.54645445878405 50.24525608438605
86.51961744667277 44.60980805649006
86.90735801287234 43.343771547693
79.20219672217546 84.16925387387494
76.03825101270316 123.8309701053425
81.53785894399067 95.40801748672602
82.03112761992958 71.10129497792521
77.48096206200087 4.080578078339526
81.57078478180973 75.22480889019891
79.75260456480339 112.3109894830253
83.45554280640324 6.004853836097712
74.72122500666867 135.4767959204797
78.23066284903238 127.3159891823985
84.65808210137668 38.55425764139095
86.07760321413267 45.93733306550724
74.88834399314969 132.7558584801934
76.09287710593094 133.6197273551418
78.39787237385885 120.1395431713066
81.62983812628994 56.44515047879209
82.6355379090045 51.62458129771759
77.60220373808637 121.3910796171066
79.71829856924579 79.97474299270252
84.13566619103393 55.0347157687597
81.58984806872758 97.78012658165227
84.70309396598221 22.40060816195314
79.63899236671081 116.3248140606821
84.41575566999278 16.08355243375973
84.41803849268477 36.18443549808593
79.66170759664456 91.64991218215056
84.68722565734286 24.9056129815565
82.57702040611038 26.11665001114388
78.96884752550604 121.3976135562273
84.31079946760349 18.52308264151402
80.95519793202466 98.91975942470448
83.92996715031727 4.684279223755937
80.31741712956088 99.94815435063559
82.72350038413731 53.00023637917898
78.36023363354805 138.2144119282935
85.95670715912547 42.16335079143417
83.74136455894791 37.4074499547237
80.0401796861766 114.7240176100695
77.85811643506928 65.15147870771924
80.2508947884503 85.14164915311127
78.86858190824836 85.54991172156038
83.46727279562909 19.73421584987921
77.01285181938759 103.3551291254828
80.13340067367332 117.660340698127
79.88446087132732 78.56704673401768
83.71679698479157 14.7814756044157
83.76277430503789 32.47035355884746
76.55297047877393 59.15486754164309
78.73151215750516 101.5823411955429
83.66402233540205 17.28356556198029
84.53706131751682 33.70172550842268
80.88151463042091 70.25493907953998
84.264516631506 57.79255154433076
76.69337928120571 104.6839992389082
76.35816305510613 129.5380174055924
79.12967625689731 89.26305734386528
87.25974008206902 10.39111084633393
84.56942871177094 31.20815516493049
84.34401952945588 13.45836630055112
75.5817632692015 103.8447071203997
76.59181224181373 60.50495926785887
80.38586345399746 92.83132808177061
83.94461292775098 23.63137570921989
78.17966029159977 109.0273418990203
85.39928372436863 23.70556283616087
7.338882443591907 4.60319487052333
129.2765463596828 7.014289731017898
3.645735085936823 5.644895076955191
114.0168126496884 8.977359478265278
136.6972554285647 5.625383267803572
118.7332718379424 7.05977431075523
119.6206569979087 8.176219720688364
123.2669449784532 8.911403467256102
106.1698444990529 5.843697610355039
135.5863274860441 6.680898711719623
113.088510927756 7.970191336326078
140.4766895101441 5.09938383026982
121.9134474430258 9.124080855826845
107.5659261541918 5.530403031813212
3.938091287656054 3.117821201167374
2.205322559545074 5.563916617316059
5.314355416809121 3.247730290262924
120.111886899729 6.855482757345547
0.821489529514043 5.387569327268372
0.3685390976749882 3.970061064660933
124.570215123965 8.636341834836298
139.4520510632107 6.183169961568511
117.3428269102346 7.263405989426391
3.431578207576346 1.748687508058689
5.621896732206002 0.7096670089326498
7.501312092173405 2.183310293039983
6.966019123658477 0.8775032486051957
4.27963635379968 0.5399023734718271
22.13866664099426 51.05552610637926
84.11368284334407 101.1855488103977
7.632652048969999 37.30054925734945
10.64175704673385 41.37505602786192
37.96926340871404 68.0586048157495
59.05503569901525 84.41151507212915
114.4082689542019 139.071375380024
91.10773591126957 115.4200891744095
82.66762373500185 101.4679545452587
14.1027073771154 44.90069266001363
11.1139328596527 42.66668597118449
25.01671874268719 49.84243724866473
7.239515348363389 39.73416481477842
64.7116070552749 85.56928447221772
106.860983519561 133.2938566496128
98.439924397921 113.8429777039668
121.3274879545046 0.3910452904165019
106.546099153289 128.231533413404
120.6091668727201 1.769448911516104
56.74208406508053 85.23930575567319
27.8128922005316 55.16818469527255
18.84696930974207 48.93440197958614
97.1014523489889 113.4976825285349
85.91375196456575 103.217240459253
43.71334615841758 74.33596410585046
40.59442445280728 72.4495714496953
75.07685682970164 100.319486858844
72.99053723009105 97.56701189781494
90.20389197294783 107.0310197163828
52.95163067895848 78.41116458116174
95.71344167847701 113.1089066890713
117.9527486226229 2.238798857593351
23.41382946278228 51.77400365247684
99.275690908206 118.1336132773284
68.37085482057012 88.11311439393859
89.08683994787121 104.5671382525243
37.49477979673574 70.57407035304784
67.96291302071386 90.78203278510854
38.92419029185926 66.93746630101704
36.0528122632635 61.38799105881944
87.18757692803376 103.2849333227104
105.2521424862813 120.8503660532694
50.08904677510318 78.09910551249901
50.99138035874013 77.07020950773229
97.72047570406455 116.2186729028489
27.19641547618284 51.54075727627459
37.11716355875559 65.37516042664035
28.94338369849866 58.96036353149667
17.17796199144103 47.15237489390946
57.16422557118403 82.82830499011851
99.21155560981961 116.6990124503654
70.01893403957939 93.59117359403372
67.13826076509316 87.29795206749412
107.9393146193459 134.0935353552314
105.7800963836223 132.4937798372213
47.78929373492802 75.13340714584793
101.7736357140732 118.3437681605815
65.91477346576666 86.44086222786585
90.82299262895518 114.1079149817886
33.28452878130129 60.8923224942674
7.747433964642055 41.01651875619236
113.6976450937588 137.7332131627896
50.60402317834653 79.34129597966368
117.6134921617567 140.8783328543128
114.9876572945127 137.9177761640745
15.78829592031074 46.74735125088949
91.57020993170276 109.4592970136875
42.34927222841394 74.07813548432692
108.730029938528 137.6882241198169
117.0973624763263 1.166190877485391
105.4810347653597 127.4242387890995
27.47785368362276 50.10311456965933
104.8881952585287 123.7254115401685
40.98641561943739 73.82395450469227
73.96104202094371 99.4376779401582
36.75220748402351 64.04531806791177
92.25791277163158 110.7096715280067
72.39642844713775 96.40146371933143
110.0259579284384 136.9995539023994
111.3622982533067 136.2849433549641
108.8659358070995 136.2904562605626
34.68308521624864 61.23151864665996
0.6868641397677426 34.30667474878101
17.47952003601073 48.52914274827395
27.8281836356379 58.011787022421
74.77794084483983 101.6677758703773
20.95436901653198 52.10092153907546
70.54126616029649 94.93387234689253
106.2804503855496 129.6504108420828
26.64078198804398 54.41501102415234
31.9920582967748 60.62764574416465
121.5907087827351 2.95793062893752
39.23801673543777 72.1994564029843
104.6669321022579 125.1695602107142
47.27780241048491 77.59027366017993
116.7617733256951 139.8223105324028
46.43836616027166 74.86017168365511
1.593950588916543 33.15557371388773
68.46839758088149 89.55875109136416
91.95674051080373 113.1248300129107
54.32326784744905 78.74106967764189
55.29166338341422 81.28892195999637
101.9319978214742 116.9929576297169
77.61223229021806 100.6543962028834
2.704132122591338 35.68068361615334
12.79750886575659 44.45040287406454
31.13902621495421 59.71718336508459
45.07742590491233 74.59644539100587
69.16600263399742 91.03499779753577
61.32722004045598 83.58906818338778
19.1807412618416 50.34595480024775
30.22049879004405 58.65417027619832
107.7559899785501 135.5365573888315
83.677452726027 102.528165411653
106.0203778491379 131.0699573240497
53.87243709818937 81.07579812099313
48.66645995820764 77.85434358306094
57.65507332701996 84.16092975114414
71.98707719073468 95.09469958586315
12.47761288871187 42.98029646887944
27.84267557755968 56.65200190792258
8.688975620283863 39.87508006153492
89.63735536218805 105.8234440919598
10.38021789686871 131.0300175349892
10.90308615556053 132.4460923167899
9.873142658521026 129.6241576542659
13.97456332774567 136.9250503096255
12.24072740661152 132.6958446873101
7.321713336897408 118.9431578411655
9.181896275222398 120.6023037252845
3.59650999993604 107.4714188827925
8.513736616661632 129.37396888361
6.776824195290518 112.0342151598651
5.585379971213499 110.9822142418313
6.648299317397169 113.4190177202119
4.049006518049075 106.0550013483524
8.870644386545191 126.8369566843102
13.3652129868674 135.5323378129817
1.444604298845387 102.5290985959801
9.371998746945279 128.2271710616829
12.60061289156502 136.7141438408756
5.727326575936022 109.6163997175576
8.357607338076045 125.4503844539873
7.746763975111564 114.4924100947356
7.085960946236746 117.4044781456848
6.900823294143613 110.6651456902017
2.306878794448246 103.7316542503934
133.4613822878402 15.45895113702064
1.24258795875611 35.56701738007363
130.7624618483949 11.68997106355858
136.7522271614718 20.32101389572058
140.0331150326292 26.80307021595426
139.3528494888633 35.32563375315677
0.1412043099311524 33.04421165024068
135.7331104092485 19.47615648108944
0.3380016553597818 36.70835561509833
138.6254976978195 26.52539279138123
130.8756865782565 14.4548075200235
131.0050786361546 15.83969978763585
139.6293146777791 29.19379360830049
1.458541271913997 39.24873383647952
137.3747610959099 22.53086436563636
139.1233637490591 27.88510661041736
133.5534403701026 16.84448065263265
140.6556344224722 31.7753454740965
134.8074967664855 17.3182561205907
137.2875136697563 26.44056196168627
129.4455259369742 9.805479833710603
130.8005974318331 13.07267339638621
132.0337219077276 10.80779269069726
132.1757601506807 14.94687915306752
129.3820508549566 8.421056508039552
2.358958896085165 38.09870607431176
130.7368626127069 10.31948454163531
138.1065077776625 25.11134759719932
139.2187221408908 31.64554270473891
63.90257200474993 19.07302076465269
0.02596488122351084 70.70535654037558
33.21511276471453 41.74317624580701
40.92762377493058 35.21206470849343
37.45502486684706 38.94857385955569
16.85256655306337 57.26794951176028
38.82935955993415 38.44655979082069
8.543623589459168 60.14950267902606
44.92723102435549 35.17412146890057
26.38317668293137 49.25266298653551
43.78379300942949 34.38811722555354
30.8863858193335 44.67580209940341
75.69238956685248 11.77023743255417
0.2274240090975609 72.0203442166826
13.35348146813492 58.97066138927352
70.61759002584263 13.45874948866159
58.18048740359541 22.13571163079248
81.97573550385547 9.932190406013241
83.4369695521515 9.792557222703449
140.4362556478035 68.26201753998593
41.52727968394918 37.53809510205613
34.53565491188127 41.26149508218285
23.58567314078219 50.40780550429954
55.74886765378142 26.72604346957203
34.73905767449914 39.85384089054936
59.52511913827495 21.64262551750936
2.997388646651205 68.23261376441283
3.603461340943382 61.44598796081241
1.931297307282028 67.25790036147036
62.22919727916288 20.80703443642006
60.84921643791676 21.17900022720291
19.29958789628687 56.90806602778686
42.24469726453645 34.82511470906641
30.68215052710447 46.12491097563679
10.69251833011321 58.25422490789581
68.06763066135032 14.43892496609702
29.09350736723488 48.09521679116124
78.00713448075638 12.91577169585347
3.686310540710133 63.88183572255567
19.04061766061001 55.46938251325263
76.59375459354428 12.98084918875995
9.663185977934464 59.30653712881289
20.12395866411684 54.51977279058583
44.96739437186956 32.13360633226863
30.45486988803833 47.56145328153792
66.62270845385929 14.65356026963472
50.04575453199102 32.27549524980905
81.40450338032414 11.20582056609906
49.97526151159668 29.49957805207006
35.86576833372118 40.80810700594787
56.09011658848171 25.35510842186795
13.07786390570236 57.5991698559003
19.85752203453237 53.1010716768217
86.74000489761571 7.98833365426361
22.23545078466395 52.56007532861897
11.43203823842895 55.85680835088208
52.60572093001839 29.16848208182349
31.71493789780622 43.63381162169693
73.16344768669346 14.36406433654741
68.80631983265106 15.45889973351459
9.338694027317711 57.88726467148573
1.215158615108352 73.00528397300891
79.3680409704169 12.71403252130038
77.12103728233841 11.69073797884097
65.36333188575483 18.76737024367887
67.52837766117219 15.8271947349528
53.82803546724845 30.02701149256766
8.664155897623724 61.42368048680402
45.01944751292377 33.66307338128461
46.16634443920222 31.43836581457808
51.23743691370624 28.97500989707186
6.047830810353306 60.7566746609152
48.76599597375385 32.95285690306444
62.52533723542707 19.45246042023546
2.143672076367463 65.78605551952691
83.91895079869012 8.471748713175904
56.43697037735316 23.98072683638175
79.94067351433364 11.37336644703377
27.73661414809089 48.66496465532367
54.00486126257186 28.62070044419916
40.18635882284921 37.97657985196948
14.444267047891 57.84971729534801
56.79651408346931 22.61294495815661
66.10586704147035 48.42850187876093
70.37880008371323 65.61134644780556
59.74335236387071 8.466418493880468
71.58621801081915 64.83267044203704
83.18569081154031 136.072272538839
57.10410262095588 2.235626289460984
77.80269501665362 105.5404686141604
60.42530981565128 36.3685661038888
84.00227581522114 0.9974159016845179
70.28546829803032 64.22079441692043
68.12985361648009 68.6177414217514
76.946164670973 82.28379002637885
86.04451477850931 115.209794910193
84.38531356397758 140.6880916111366
85.33110491132138 4.462984246799871
78.72888380401797 95.24342619007203
83.58144783860965 131.0070635935869
67.35616227283946 47.66239431139925
65.97778940956782 44.25397282568713
80.61601311732748 109.5833457778751
62.15876944602368 12.09218031563238
71.29057594706249 55.19122764789783
74.48398558458138 81.74856630045537
84.98929101976925 121.5260905283821
72.02865162444661 81.25568073348573
71.2646758822781 53.79688726758275
81.0339545571766 108.258733890826
83.50920769879035 138.409308054753
61.84469113750286 38.3150681597159
71.37699025678322 59.33123072006386
76.72866759364372 83.65632776384125
81.77496366337269 105.6111065401703
71.34553815674664 57.95763933302779
62.65293007739449 32.09317288862344
78.50543961574078 86.93416715770839
70.82991629570385 71.19486353863044
71.51380935169847 63.4486720218798
83.89389345013556 111.3090936682345
83.48041247668488 127.936950665573
61.69654818907961 29.79719630280607
69.55661182822369 70.62276461986737
63.99209756080441 14.31006742544852
71.24010004676629 52.39570165779775
71.21806356105664 50.98924924077473
59.62485424665012 5.978473533360236
63.36121313346406 43.02325395801448
77.81905414823636 84.59604732869995
85.9750473795027 120.5397473138074
79.56958800468239 94.09960821357137
73.36154236030625 78.09790521828383
83.22018017799054 139.7566402673115
86.25913776394037 5.54943741893978
73.34232551220963 72.23490718403694
57.97368413036529 3.493172387995442
66.02536062643378 45.64164532593625
86.00410881839117 112.0816726752695
63.05848211763364 13.20835061010825
59.16370141609848 37.09788834544066
85.37697617902244 117.66328696229
69.91662481007815 48.93705764541047
83.34133432091451 132.4144777844513
83.0844296613369 133.7677336407041
82.36075610396313 127.2955094931293
71.31732061053968 56.57806891870529
66.06804795746802 47.03304002405994
85.69097764415021 119.0767338575599
71.29868119012653 74.11842811207579
71.4583687400665 62.0725515701897
78.01807849763094 99.26803891740489
64.44078311024626 38.15957092269481
85.59336368301838 113.7311573801687
65.1578236428703 15.31996662310633
60.34014140009853 35.03157276942259
78.34010690666399 91.75565320534591
62.63789580893049 30.70994644789407
83.84544850150976 125.1729886281269
62.62071990514294 24.44875335670938
80.05134153811008 97.76658203225875
58.47523350924644 0.1657132298993443
78.98659583336485 100.2672310970837
70.97898529591569 72.62942859608059
82.39102281279573 137.4952171396796
63.30256681228194 41.65097098540836
60.65611716996304 40.42658401515042
85.04616820918289 116.3001545699289
69.18199575055947 66.40173707829051
73.29291523941468 80.79618884388782
61.35615889213214 31.31747401219365
77.49253355409824 85.9734063466678
64.72080296764194 16.5256805627707
78.43618521128292 102.9033800688939
83.926696945945 122.4281921978032
72.0273427778245 77.07407056423106
65.92743096800586 42.86929540569449
65.7968788858462 17.3870492720868
79.86693884836215 102.4554227762267
61.87626916574347 28.43623986567699
60.58490554661529 39.06703948376543
73.33756508022189 79.43369667294628
58.78832738243943 4.782770926860306
64.50415408293819 13.06414434431808
64.92380287310526 19.98095638795018
78.12732439007719 104.2253589525348
83.32131315861633 129.371789648442
58.14893133626498 5.957198145056362
78.69486249603311 90.56775963175798
63.81908864093052 25.29573884469564
80.66630343494815 104.6602293179402
69.42324944154625 69.20817697430149
78.97274155270912 92.91152168645469
62.17244505547909 27.03483979055225
61.18463485715078 8.492650352599616
82.99369844795486 110.2424482333416
63.32170847197547 21.80332201024046
5.161047531716235 140.4056185941541
6.545491829694322 140.6063754855603
8.306638756517955 1.047923394483846
7.972065689211624 140.8537875314324
4.658424111054017 139.0406153018866
5.390364191474181 80.19657733851253
19.44452855201991 100.9407629459841
7.652855785626959 81.27336521687833
24.26315121763238 112.037751273772
22.09025721599249 105.7389242338543
41.82705130486678 138.6094198909825
39.20400733655671 135.3805115573867
22.9961207792994 106.8957997157472
1.397224919259858 71.54644693335395
1.897839742079525 75.39919529921349
34.95167878082702 129.5313924675548
17.24832935890171 93.56702810188557
138.2787133953705 65.06869980085918
17.36873567013333 98.87559008839844
23.42098738189145 109.5643693813622
35.75503857650438 130.7795748139135
14.14696415426215 88.30947558538298
22.77631215933719 102.8299352886336
137.0135867895209 64.26105552378141
138.8943009204429 58.50204492848272
34.15979318241186 128.2470114997085
3.815948715020545 77.59843417718085
10.2283274661926 84.83960173220075
40.76431393227462 137.6748129826445
9.319355228171759 83.6505443681841
11.07383052261497 85.94462843691551
4.699450207531694 81.36688158959424
27.8444810311187 120.8245664783075
17.14294949738729 95.1791087890207
32.64904493122776 125.6001955949809
43.52033753552688 140.7417396367955
4.579552179575885 78.92442281512211
25.23532342916193 119.531363547495
36.42147445065476 129.6011256778872
138.205686689422 66.57664337413722
19.78560997420948 99.54682949659146
24.36510399790635 110.555791600568
37.96536277114469 131.9430439122279
17.73939440356848 97.50912632896717
16.39461295840384 92.13132386718149
21.79421446230203 101.7141787641207
13.37949275931273 87.08874328420718
38.46503650137088 133.168882973994
24.48973513813962 113.5046486390581
16.69176805866599 96.54985977036128
25.01981006826611 118.0253872020687
3.311927897974308 75.09458244915584
18.76579919033109 98.51179439041468
137.4751757374008 63.02156261676686
5.169736826413201 77.59366577754943
30.78186682964232 123.7582627771623
15.5831997003616 90.79203727754592
14.1425130024834 90.76175487685742
27.33320826768756 124.6169875298304
22.43858643438307 104.2808326523542
2.222529758058502 74.04157703986016
6.095907692102126 81.57274625508333
43.35615987168319 139.1567213188809
14.8978870754105 89.53996763162253
2.963275094038036 76.45806188526048
39.48571714048915 133.9760201776574
44.63078963409256 139.8054974619038
2.475948692802844 72.5586998002361
8.562188787647607 82.4717469375243
42.46187019635937 2.482023232382465
28.40300164147242 123.8419873465526
138.1788553882036 60.8146520332329
28.12723317040102 122.340499807967
22.5491886168635 108.3677275149372
11.91629535179034 87.11042300019618
20.79609868043982 100.6169145868485
40.29733764033872 136.3523611356312
47.30729100122361 47.31220187617226
9.611566796322933 38.73477348257796
125.0019514075595 59.75674010217069
41.56470166247049 44.15054534359937
112.5826951522215 57.09901741264819
100.0124820437022 53.05912650606288
98.40182185066242 53.13739148329516
14.52175084286451 39.57035681699779
25.91379598611196 41.21807859494282
54.69622074185421 49.57834801241898
17.31291595374788 38.15884476318628
8.16520485573059 38.58358023098809
47.61440594649186 45.93312090137551
120.2773975273522 61.53340579983518
123.6615522028157 59.87841625400641
29.57925424376432 43.79365502360356
64.8171279750679 47.7963852457081
50.56464564507404 43.56560543504931
23.54367631624696 39.54999552557626
81.2544460509732 47.97353272098027
91.5934704274013 51.81417783053379
50.442728296009 44.97027262739391
85.07071176540219 50.111456377825
77.43011791334176 48.83044964947216
96.80377429559006 51.03813396927873
49.02904185328444 45.45128589312045
33.00130249762676 43.14445109718839
114.8546004170985 58.12737973575375
106.0978092842682 55.57983645310441
13.60993558455247 37.35033128565381
74.97264383742449 48.74763936664962
36.96939089864325 41.75358646461586
122.8508702739275 58.67561053827966
130.2125858299658 60.25969388086028
87.57647468779761 50.03267243891374
82.62497131820824 47.49228256107638
96.82542908310081 52.57893397825512
88.90985275397281 50.64714189425379
54.66113792880817 48.27861434170421
128.7317656815176 60.44076762537446
116.8565373940725 57.40795587048081
108.1919590071291 54.44638118235284
106.7510252510917 54.38411033381917
83.786034395858 49.60537851021802
71.19706548278661 49.58115766278432
38.31117170313866 41.28610713392789
40.47869280161635 43.19983183388192
117.0852955135396 56.12536089614092
109.6192921407504 54.51007692661696
101.5339747747229 53.03711145808565
64.77361183627188 46.40593194977941
27.11896202825266 42.05739458715081
11.02749830796901 38.91954621885431
133.5600880957025 62.23089310264089
62.22252089219786 46.53424190358679
121.7280434783911 61.43168520855493
22.36644206687856 38.71090382552953
5.262617071481574 38.33513500078522
130.206974054718 62.64904048170212
71.16358414876981 48.17657971331428
86.38569525742108 50.81414989513759
78.66310441867266 48.26224413907254
129.3883904413114 59.13585328995898
15.93574414029685 38.8380665057752
90.2519919261148 51.233978771224
52.25436052862954 47.075484173657
95.55052160836266 51.98372125119088
36.70345117601352 43.1698966826203
21.18879305957288 37.86489911981925
6.713413207900138 38.45350540379589
132.2205405102448 61.87039953813412
131.4043560674574 63.039607712559
114.0543729820703 57.02499458534524
19.88304535871879 38.44552218444155
83.63077527522262 48.37652225655569
45.11640634473108 45.53038108439887
52.13499759349845 48.48573347853934
44.28561842662104 43.21043016666373
118.1506086148216 57.10947378071009
31.90070281463054 42.2644773462445
59.73308041586812 48.03205205771319
63.52369026809716 47.16474910284218
127.2888113029986 60.70498746386644
73.71969411238072 49.48817645166717
60.97553567241929 47.28433685243969
4.349998354061221 39.49545811723606
25.82266241563159 42.65314972937332
45.91473361215003 47.85771529582647
42.92262044467315 43.68230958883473
102.3859856963679 54.23702003418209
58.42361373674303 47.39869384485282
28.33634961578423 42.9150871331353
39.39514548240928 42.24294270030856
72.46881707746243 50.2357425503707
118.8107312606728 59.22977356533869
134.8530123019775 62.55539728532725
12.33691704836335 39.24572594168764
94.13661905398261 51.50990274258386
18.67721192576674 37.56517321084584
37.21225739164507 40.34484293105742
135.3816561041471 60.03546888184845
10.5874856489262 37.60184212407475
35.35362305723869 23.85179603472838
69.07391406173971 65.00434226586925
28.29039753487032 17.99122569978506
115.9030893182551 110.7661889634217
25.99583789243448 18.3164350143367
98.72914947956723 93.20027072560622
85.60806143756494 82.29598565114019
20.90112649566887 10.58210003659822
42.59922937016015 38.5159138987785
29.58810064993904 17.2612458007877
56.10570626555392 53.06175932158031
82.13667120088849 80.25994138328269
118.6413882076856 116.8863909253932
117.6985970690248 112.2998797193548
132.8951268442537 5.836667406370076
114.4982119628653 110.5848863515286
67.5841580878816 61.61912855387437
46.9855347494767 48.7062366095784
32.9625710199309 22.55355600775034
90.84691922331682 89.4682001634099
83.2666985774143 81.026173062155
48.03495960248467 51.14765796093562
63.61854852459793 59.79495122923218
74.44136697212318 68.85892751238617
78.32746123087232 69.84281918285429
47.00426854533931 42.21770538368914
114.8561986027353 108.1745800288318
100.0290068068357 100.6423606638831
132.6497319050216 140.5667956199677
117.2892757000502 110.9640817484192
58.415883215847 54.25520777958892
113.2100288422052 104.5424513376157
85.71508363104317 81.08660765416543
99.38258245826373 99.41384688159411
132.4291540856436 3.115655843663089
63.63795493887894 58.40389492778302
89.84208110468738 84.85128662590088
79.53916016690411 70.74005033772788
68.97840906719199 63.61212782397833
127.7068656930031 129.2481906994498
86.89275969522734 81.93370948272839
121.8861054201383 119.5725230722107
75.65200535673759 68.18936185400788
129.5780407450178 136.9595599101056
50.25386378181542 52.59327778941942
132.0569412930072 139.458926451514
106.708894901209 101.9607346610803
125.5135972394309 127.3783657388988
54.62743940615945 52.9456329828357
58.79799143240908 52.94609707810972
42.91513073325579 37.11624982369608
47.32207193559931 40.77261673450276
94.66181884588551 89.96330660348416
118.6670255615631 111.3099815225727
98.13529865071141 94.43494797592278
80.60323306098759 72.9829440034891
121.6284511458757 120.9824496592313
122.1390852947214 118.1568307333364
82.88042508069941 74.66437583700501
25.50523369698601 12.26294085625193
108.3315438051183 101.5614284332549
19.55457943888169 10.36647321317524
68.89977173774328 62.22720273753333
115.7862506763067 107.0454482051089
35.5868370827694 25.21543177251251
119.2017696742037 114.1025253229068
57.53289669280764 52.99359423013561
128.2044620813062 133.4819973309484
15.92602907672526 2.342842143144183
118.0515597580552 113.4801253062724
34.08256349393487 23.28920550307505
101.4780788988652 100.6940787803624
58.76055227212476 55.57342407388667
109.5335600240892 102.3464357272951
123.2880417581775 125.6027033347974
59.87741237290588 56.27612280326936
30.62880396062119 21.06039693250638
129.4239563539817 134.0751156785489
18.44965447534859 7.582752441706957
89.39528810277331 86.15210354924697
66.26374714672176 61.01174431905466
96.45922174231113 99.26200485554678
49.65394011571198 51.42162412856712
112.8430855506255 103.3082980784149
24.23549282189143 12.15889340098736
30.63374838776201 22.57398692029149
89.89477409965747 88.44220915795304
113.792835030876 105.6982038862496
36.90464967237936 30.71274214524147
126.6075298408091 128.4047063746348
133.4809559771743 2.183748853949273
31.80102996038464 21.81993107685303
35.15757171714706 28.89127450537982
31.87084169899381 18.83235272928594
17.27354032800419 4.924487762981292
90.37819925490241 87.15104247874136
18.99702909680293 8.964330202892929
71.90115320783393 68.98414930183385
122.1951680942703 124.6893400670914
45.38603416929627 44.12965345968575
46.77728329030036 50.11789344718992
131.7219414640396 138.1802198095601
47.57578458600156 39.37375301589239
130.7107416968845 137.5375994097122
70.48490562794186 67.00377958313945
116.2836601284675 108.3410044901226
124.3895652226528 126.4929280734502
52.47481356528661 51.4374174937192
23.67650797226433 10.96759394815742
90.23368874312771 83.51031596695201
133.4680728401449 139.4992563849588
82.33469935426785 78.8404030858505
59.83278903535088 57.53817209742375
93.2185736265334 90.22859793518263
64.94011915567583 60.40422572935922
40.12382659254053 34.29485987831109
46.21295004055985 46.43983390512692
44.81169922751197 40.42808464808057
79.42891436307974 72.11855915672946
55.47050431698814 51.82721917555643
37.25016368327118 32.09021290189532
43.69418931291315 39.48396028476959
97.9339934887454 99.35608864503962
95.86475577739739 93.40776772667968
26.0904132804726 13.68566252654347
127.6013605082231 130.6379460870598
26.11130941027716 16.12732235871682
98.14657566591633 96.91701425741928
26.85397889821227 14.82253519659223
134.012209840968 4.908350703184744
70.59833781553357 68.39615632109003
92.29209803264033 89.18677640797722
133.1659962181858 0.8349394884675946
35.87093029303796 26.57938111788274
36.55186621936447 29.33098903874713
39.99436417928255 32.94497873856204
104.3874502459459 100.7658741858512
30.72210644473119 18.03163939821182
11.2272854833581 129.8715618799575
9.029376290120613 130.7785902634157
15.36075429198419 137.1163333935233
13.57224868372251 132.9372464773737
7.761930232013572 120.2999312829013
6.631597222387747 127.7238002774442
7.671881043848113 130.526349033297
14.12854249359716 134.3508299112794
15.97934119954387 140.9258638270515
6.30902246998678 130.2753671047028
14.61529619984952 138.2887379922554
7.81692479511613 124.0691694084673
29.47132486458969 27.67871067326979
17.60396182376184 35.38185002784303
3.175770770943136 46.8216560859511
37.15041576859773 21.72080699619698
16.40525264997159 34.58958998151243
36.37007641083011 22.77802394049398
19.10237118169968 33.36285753599066
30.42724228947024 30.22612639452251
70.35763526698305 10.96402540987967
61.97817455786219 9.708278911486531
71.46525050053498 2.215558361976172
29.13654758125838 29.81062572667482
25.6775406844053 30.10271121887133
13.75712392192157 35.82702332035091
44.92270789857586 17.64692321575762
18.95360331906112 34.77610140822231
52.50888775044216 14.05345433364828
0.8116865505358238 47.93164016175677
55.561769549688 10.58876897561387
64.33818133011555 10.84738374606751
57.67120501928796 9.621002713221923
139.4730918033966 49.04477296534999
1.698932684173169 46.74107264249122
70.74186217779746 7.265657239709319
24.36314549495866 30.77685594560918
33.76975454602258 28.44135653575352
33.36380108589427 27.02128652302753
6.400534186310169 44.65632924380005
69.51636906257019 9.762941639038194
36.66158801572098 24.21429379493812
15.11182361409769 35.23716018872813
51.73790463997639 16.46080632755895
38.88531982570474 18.52869324263092
31.86039219499964 30.51458974499623
31.94182900779892 26.51253248585897
34.78906724931325 27.49786866811906
28.00943672469708 30.35708558766727
10.12197000039167 43.75498627105047
71.8703702630154 4.692068769987604
21.75638810170474 32.09805840228391
56.22326544532136 9.451432455605445
23.05879943253856 31.4412867283991
54.10915267428011 10.48719483219084
69.30146515528916 7.345634404650965
54.22999173705287 12.67970460721065
65.00803865577871 9.699525652447758
50.01361834381512 18.30228615379392
4.078544407321911 45.68014409355047
43.96791612968103 18.70054404929511
46.27516825061591 18.19934044541036
43.55413762272705 17.30989652326436
66.54123535752147 9.721118535063612
59.09349270639763 9.7078057769134
70.13622519257193 8.523994091670808
39.1836665231469 17.2785070817319
71.32197923019969 5.985704943325079
12.10418447269823 37.83220810025273
34.23254829708346 24.73361611511339
40.46730911695117 16.99279175441306
48.25244467291936 16.40754472640824
8.704339645553876 43.5793126404721
40.20571894018846 18.61183581698499
54.00379415440067 65.41535643072457
114.3888543801611 60.55571790907852
100.6532870117612 62.26891059132589
98.44107740257598 61.20059776324852
11.0587621204149 75.6063835231339
21.83466139880915 73.04960315704643
72.80952868835514 64.06503837632572
27.85362211239863 72.13083763377509
67.87736917865641 65.79976822564103
115.8774040398915 60.85517105510073
124.4502931449959 61.12344632990699
51.5171374122969 65.86945722218752
64.08289428467469 65.420419960636
140.886235048112 80.66648522959542
84.62422546428388 62.15098167189112
88.15907531250038 59.51576477355768
45.99150201643502 64.47756738946599
54.26073864130488 66.79785132274215
74.09304712545952 64.68806411910063
12.54498456514042 77.41976361838137
85.5979217076618 59.78225847097716
83.22759122914286 62.70205988119806
43.21746946523685 63.86378041926476
112.818584781222 59.83425204182192
105.4724908083362 61.46763841535211
32.51037580632607 70.98569369964171
92.7787265544645 61.71945592939365
83.19883242449471 61.35569189203001
122.4705292272481 62.73972489845258
134.7127585184955 57.43584569929661
44.5999807157924 64.17261828224454
93.16911939223746 60.35732121526668
38.51369969595291 65.57967276980484
86.84760021311516 60.57490067590001
94.6834585389342 60.2329078532867
2.686665014816465 80.50572362479251
99.89735481435079 61.17071808551402
52.90588939978758 66.3116229454633
128.4146581190951 58.05428519632141
117.2877422346223 61.32078518502846
107.6226619528032 60.51994369194509
111.0344837590446 62.15996569059519
29.94247289252951 70.14887556625523
18.22632943379024 74.10255078993704
20.75905245837864 75.18991723411446
119.4809934440963 62.62806589242235
99.10195134822254 60.05541719648493
12.2811695025142 76.1083861766152
104.2527747246324 61.94928924232038
65.39130973761122 66.01285450572567
36.56155731847453 67.81431821498201
135.016727629543 58.67620793544012
58.02431638819597 66.96460083453391
8.131505318746767 77.63760180900297
121.1137719883243 62.68298024803074
29.65836606098321 68.69395846277497
132.0986650692691 58.21828893844549
48.39994041490052 63.72162513026859
90.49559612755517 61.10981027493499
24.27840984788654 73.04796413802495
110.4910341581027 60.83120730840308
105.6983320734303 62.70484389174095
129.8141809618553 57.80697670271117
60.31185841391147 65.16318746901057
55.36238341361089 65.91306841061983
25.43621832492659 72.34267118539987
102.0904247762404 60.29134580423013
30.1756986361427 71.61526008913133
1.305109534954513 80.4470163761725
40.87580201404913 64.68372229968365
133.7150145001147 56.52479919738677
131.0764633800111 57.37559840076523
109.04847220358 60.67433260064006
23.10770152111975 73.75124380354313
74.16248939688133 66.08500574704954
41.85321424045256 63.56280373058902
103.42670611356 63.0369783099862
59.16619896909508 66.06727035802079
47.01243551966643 63.41940497796925
26.73703565094943 73.01725639526134
9.980876410404772 76.35092704617556
61.45971512847251 64.26778009043778
127.8988786388043 59.38128439904541
80.49597262191701 63.87310010442523
66.69692532871291 66.60891926937553
5.975866573559649 78.93683523853237
44.9942422521724 65.55026781084972
96.14596037691329 60.1247598605116
61.6211101429947 65.70100507962229
16.96560320130681 73.63475704596262
84.31807514967763 60.61415070426752
117.9372536643986 62.72813760954374
25.57144624367973 73.77498456163983
133.517275988881 58.14554222028689
39.89656517195845 65.81088815134349
76.60426688356242 64.55161029258831
19.58955110574752 75.94895455104643
136.0994428265486 57.49237089886686
14.7367019147663 75.57597046391619
4.996675803872529 8.197822093773473
4.486609272211485 4.446333347072053
3.084592213519432 4.335885030652582
5.092352701301616 5.735092524055116
1.717291290154708 4.185271834376643
1.248621210592383 2.778601677804089
140.9718543348261 2.544916644815194
27.01293887815419 17.30354335673621
76.22233812769005 121.4256116522973
22.06147159836666 6.911878446651213
36.30271129620215 38.06194081341997
23.52598548210603 7.281184708739632
28.31879256010026 19.55351681886981
27.72309911750017 9.224260154921897
63.64956422025868 86.36250354426373
77.94802000196493 114.0872979862607
85.71190965403574 140.3743049340786
88.59876917801421 6.301919556508743
56.88952898703207 67.85339587627944
82.24748776725747 131.6864793018961
58.55718243992757 83.07059259043795
40.75169292032099 48.39194935715018
29.44574137024674 23.32740393036001
77.48884971849409 126.0778432917733
47.65820237412385 58.51758955651277
55.10968580442968 64.52185690139795
73.4703151990547 107.0127064406806
74.50186518778413 117.8985930018003
70.0368900151427 99.64581712062618
36.51533138680407 34.39232559365817
71.27122293790906 105.4210034984772
40.20947269987923 44.61602459511373
64.52636665735832 89.82796889601532
74.57363482581398 107.8123655420875
52.32416986723052 63.6309406409779
65.66224320869426 92.05592734561239
55.90894312782161 70.15556851023391
48.37684517980264 59.85560947733062
81.07102514994985 128.0304102267287
82.22894103454571 128.7139215106442
55.29098026123739 76.54769268328972
50.58128109442726 61.97238991480805
42.82110407119763 51.88847544073331
46.92431275356211 57.27152997416228
39.65346269768371 40.82273831204854
41.83107084464181 42.7380458339909
58.06444175987651 81.72113483272072
77.48802578108244 123.7894806017939
65.68434293496 93.42264910462826
63.33373240625463 89.01857692855393
85.00429008916718 138.0728005578197
88.1007437975146 3.877305623628525
55.16803066181298 75.20717735125045
26.56033720890488 11.27051976093304
23.95725394234455 8.585466971903413
65.61235673424332 94.77481203625152
77.82045324232843 110.3439579087434
28.22187480774976 27.14068580890734
55.75932813253987 68.73971663954076
31.05115025316901 27.87366422337587
79.81460883563592 127.3699077954626
52.61744312904597 64.96396140861613
82.06202323747274 133.1361171686251
81.01244645924731 133.9593042100167
75.21144035394256 116.6423872789374
43.36092597282697 55.94997234912153
28.27481026907826 21.07035985878381
75.65324421132796 120.2232476139937
21.54032745447707 5.492040400386394
49.06732655262707 58.54288180860875
55.5791899849479 67.32144460859891
70.85904802220553 101.8662608846325
44.16052862827684 54.70927445768775
75.07963080839673 119.0524462098713
25.2292420389091 10.83861626669447
27.08719428241631 21.8504738190994
67.77535597864762 97.81210162080679
34.15267919045282 29.87063803772508
75.40469744043791 122.6529411877598
33.18056741867936 30.89385421812975
29.35728352613568 26.22666172926225
28.25986745758625 22.59076871889047
56.68940689873718 81.493383005967
20.31471542659808 2.647207503364564
70.9282273527818 106.7672041080804
68.68352810051049 100.1140965884407
83.96333599068669 137.1354790213338
39.65932283367308 47.43958513194341
42.90227947835092 50.29490909597233
43.94206529696316 57.31065337738205
78.42278858267331 112.6677812722238
53.90465720626021 74.60399162553298
48.39896539414912 57.30626405601362
47.5852614869576 61.01592682284918
24.35733147922704 9.865191411351701
65.70887610844036 90.6285513054692
19.60347854472595 1.337004225341526
67.58587514513606 99.20938934631363
75.82017483478349 115.3610500999664
59.10643890945879 76.85674231971379
56.62479552357797 77.44269572722381
36.84310351004699 35.5781206182541
41.84179103232086 49.33795164547503
46.21318176919853 56.09984532937417
68.06823103681647 95.02750259221152
61.82504919728722 85.01135913792481
36.20180948126153 33.04092660540249
40.74088752341258 41.78388694915673
76.76148370117785 109.4528301390455
26.74378397458439 12.61427405868725
82.34748544777835 130.2801503456386
27.45716160864529 15.93012877702518
59.39600485910024 78.23084500428139
27.58505576541999 13.68128014979421
63.38642829530554 87.62094845639962
58.9591491155814 80.65000165231243
68.01765371745765 96.39012307243996
29.43368519490013 24.80147147195072
34.84140099856028 32.71364804536407
38.56413302304392 39.86720143457366
77.47222209078018 111.669368833679
29.48106712918595 18.7567168980966
10.14151200442255 93.10988972805194
45.4822411640769 129.4913589851018
27.09756094473479 109.9484966566835
25.04194194677083 103.6057884949593
57.18860404136817 140.7738871395178
56.94348815132438 137.8817698564888
25.20075541807301 107.6771138595722
56.90914844243589 136.4748589261188
33.88618695266177 121.8117674780313
13.62289314973051 97.20762286934141
50.98194608289063 134.3127844215659
14.60421509852675 99.65432967133223
24.79113058581898 109.1388734906364
44.23506845244269 128.77126330892
5.168418621576397 89.24688057607534
23.73851855203208 103.9521953259195
46.78674425415376 130.0938139925078
11.55391328408815 93.3149883635017
0.5635234721563311 86.76326283430895
39.32740246495097 127.4859448838179
1.564672799114875 85.70647092744456
7.436074129208344 92.41097880418057
33.40462066343852 120.4067318269052
8.814008121694853 92.73349150293215
37.71625037018441 124.8232826200601
32.47927366957624 119.0028764705822
58.29107591083996 139.8750764573653
39.07411873115623 124.9943025009458
47.74668408536733 127.753895886631
59.4904003792501 139.1893665622817
18.41081348984346 99.89328944308458
28.17163822564975 113.9405914190967
50.84599676597065 132.9114657387324
16.31783822851536 97.87146941984085
13.52092753968475 94.59473002522638
23.11641830662364 101.3842010717403
5.613364483715481 90.63023139065865
48.10128044282953 130.5921604158552
28.04051553431443 112.42897111652
12.85072914956317 95.90005557686705
25.81091603234028 110.1728132686673
140.5595902989873 82.20627050424761
53.02937157095614 135.9576134401592
15.97396649297735 99.24502441095485
58.18910387434951 137.1252075552514
57.02868929394875 139.313383272134
29.77159285541967 117.6074035562907
1.302114137637651 84.29673999431756
4.71474657994321 87.880666104753
30.89197319531487 116.8221772246591
23.38240392966301 105.4203423705824
0.932659115295207 82.91286550976862
42.91406854088963 129.380502286974
14.93279395820623 98.21898703261724
48.20608488031953 131.9556787782188
40.28269114317988 128.8103443686574
2.924190475043943 86.08522494508998
52.25320821253816 134.8570343862541
37.80469878471353 127.3067526125331
34.01918960844218 119.2000806953746
24.29372214924777 106.563009842292
8.386925828591664 91.34991422784988
22.13326062076741 100.2805474734015
49.45364620224552 131.0534525864883
102.0920294704092 14.4117784374142
102.7372377387526 19.35619810812266
119.078415908648 108.8541041263338
115.0630715666058 115.5451259965575
116.2427471270529 66.0479514775877
114.2030579425073 119.7382418894463
100.0315001835058 12.20667368148067
113.7934090906709 114.5526306229245
115.0248350770602 6.416602335703421
119.0665098727397 105.0839465342366
115.8754792388865 138.8459434987274
113.7356930048242 3.035128725667689
102.9852365822135 35.03865520921508
107.8552402405925 44.70552926694186
101.8874390924164 18.28940974119463
102.1470692514245 33.83194889466109
116.3169939254508 84.43508023421779
118.6063458490248 107.4735090392821
114.071376068152 59.30320125748558
119.5523090958281 106.4278141546175
115.2729091833495 90.03377867460837
116.1864812808226 72.63239215797562
117.5784802932909 97.13579081584496
115.6569172367913 68.89202442324969
115.2707270947818 91.42373339713092
108.6897558874883 48.34121339451226
120.0569470513339 97.17625769871506
118.1512672584253 76.01588965968023
118.3250925242758 81.27387035626795
115.3531442367687 63.24126610997133
99.03781436159232 7.393308521142391
113.8419793067726 117.5701524411048
114.7791295149002 85.99386732105977
116.0269456107814 67.56748106739259
103.8137847203019 36.23571469768846
117.9648052000727 82.68100726937803
110.277479148972 53.28466271325865
106.1154105711169 37.4676554421856
106.3001897823368 42.27426105648443
116.412020936266 88.06604662602663
115.5728254906616 113.0418805350721
116.4361476437264 94.95396793744229
111.0283944871706 54.56085704372488
115.1031276729743 128.5380632864939
115.0760485220622 122.044236987671
117.6551959218607 78.82047481487614
120.0817629584768 104.1707723457033
115.1827330478121 133.827750584553
114.6330183680781 4.07618126579478
114.9931803257011 135.3015239474665
115.283932679583 87.21839636409405
98.21409520245585 13.83375311315991
115.3273035366126 140.1226834717324
114.8287624551171 123.4389527820403
114.8712713031464 61.85663544585325
115.0842590322823 66.6920563052709
114.8326877131246 129.9711271518982
117.424371943623 100.0697517540436
108.6292954368529 45.92518380329178
116.492623554035 93.53175153669611
100.9165141600323 9.48591429352099
116.1582350363242 100.6928779910924
102.9335192338596 15.7370468899852
107.0787971618914 43.48875470500354
115.9336864584375 74.00311552988207
103.9287425668391 30.3187876671448
116.2518919311667 136.0900192338384
116.2189677700987 134.694322278891
103.9650617395587 16.7120224776809
113.9635959485312 121.1339085514567
100.4402990473856 10.82220260843259
113.3277172635094 58.28030074547293
116.4309972454419 128.0128310952579
105.3131658645358 36.24485827738257
99.96892703012163 8.435356875880943
103.1082246328153 29.0019087503543
114.2401265292207 132.9053314933266
115.399364572743 59.5453621928583
116.7865863461201 109.6501564224794
114.8134185949196 0.4103468216083495
117.0516533730277 74.99890228443749
101.3149105955624 32.59708679253016
115.6655736293076 125.7316858696647
117.9100783006653 77.41563383018138
102.142496800747 20.64815880524495
109.3992395305931 47.14885222307529
99.04100365585316 11.13250013507629
101.8500257885298 24.1898458676799
107.9882776913268 49.53686608540421
116.4791967120345 71.26395978488813
114.5355401599048 131.4028448433352
118.7718823464856 97.88853920595545
101.942569294045 31.41892622991314
106.9232113331633 38.66697328105921
102.5731013949004 25.36752035878167
106.2210862853228 39.86385603617866
116.9639864633799 81.6584512021595
101.6008463448159 21.8803855635974
115.243692045457 92.82339906761449
102.4201386539645 27.71546227900512
23.19446020867632 18.347614760496
31.24223168490942 11.96158893412408
15.40567241585969 24.2395211998918
32.3921778792032 12.82023003215968
29.74834201172985 14.1556595719
14.10135499658963 23.72600529000248
41.00258873761963 10.34082021413271
18.85690350962857 24.15396765400802
21.10538185189215 21.17534338665428
11.73377700877234 27.18756127508741
42.89202518300367 8.64158532547569
3.611908771307427 28.23761993989706
49.21272258480604 6.020088760308274
49.77630409306702 4.635749049595647
52.20189470294982 3.467142050281325
18.23203261708582 25.34296871634231
51.37236089141228 4.647805933364278
25.86813767123517 19.64300391033257
1.415126407019031 29.45622388103089
35.19197518990161 11.5768528249883
19.94803679446252 21.99680396821324
34.90112330496025 13.0502388009904
36.71886943765474 11.28311017957379
59.40066618236297 1.137909273584272
23.56788333239916 19.73152441165504
55.77619183944016 2.229549091150163
12.95615332981073 24.6541089673894
8.78008122831522 27.33051704402427
41.94417194856776 11.3961544732421
60.71456634781241 139.922588411141
45.73147735019039 8.005522012204372
57.72559598341214 1.126266360259138
46.24651383072182 6.661213528912304
0.5178477962515465 30.62425941214421
44.30622427795459 8.323836635410126
47.70167734818138 6.381658027303949
63.16294364527455 140.0451288460787
53.55605395177724 3.345730482609793
16.77643502870745 24.77439571716907
29.99535766453359 12.57600963719847
28.47516348574506 16.55056210080113
7.276493676979069 27.31349521418213
54.24307573844171 2.211949258542439
10.13939736731766 27.33665256077486
22.28826191831208 19.30830777898066
91.90885055118561 45.50936173439177
94.69892555995423 23.69156464827932
96.48633855951968 92.11867509453508
94.28450568646115 97.62969726063398
96.61986367520213 72.07530640315262
95.59573528760366 9.473316949488636
91.38246544637256 116.7747608420786
89.90205553663789 2.145677427795008
89.57200687580445 7.3259921173642
94.07752868464155 106.0148330671984
88.39253975916913 136.0911544149728
99.34769216954419 36.1315843716507
92.24379666279096 102.2632860785482
95.50882899545948 45.67015521882738
95.78003650109048 13.13694078946175
88.14402053300176 128.5213709563531
96.86630558822287 45.82468745518025
95.71774903336042 70.95632009671962
92.36792084413013 108.3100561641812
88.05471262715211 0.05600567608919964
95.34432448563051 43.21942912239426
99.88548055955245 68.12573392455593
103.3393163977426 66.34789554792046
91.25395180301412 1.791705539193527
96.39926072113357 75.75246137326504
94.66204302945641 101.3896948320949
98.15762709743144 48.346530528549
97.76484224861422 69.55342011029576
97.72584001423756 83.99051137051684
97.30623794375404 76.86529191907678
100.9546918528867 65.60779947397569
98.38409129019726 32.45623007795697
87.80288497372648 129.9632775368469
100.3536060666671 63.42013707448935
96.27645388164763 69.71257285866952
97.21036222871246 37.27014348540948
100.721046305415 51.86198040515406
99.48696996173464 38.54913436725239
96.00866340332711 42.05676094108117
98.60162355725569 90.57036162505496
88.51676453265813 121.2462019010263
97.45552117198814 95.67734462909377
101.2861318742174 59.02181341296934
87.08264011694529 140.0682804542342
88.98605943618385 1.09834823655019
95.50633570938285 74.64366776037777
98.14077059979662 40.93041329004026
93.2989033357595 113.4038387032333
94.36815610460167 103.6989658301512
93.51624454416425 21.17697375979276
96.94999069431231 74.47294819670574
86.96782310838124 136.4549412333047
87.00309591112702 132.7673499921066
87.42496826852775 131.383201161694
100.4803779093668 57.81431999609616
101.1284605841095 56.62994412837074
89.02963093468654 124.1859295399336
97.07671044932241 90.8364610824313
97.46585053479866 47.14855124671482
94.93630377258096 98.99345716592066
95.17860217243818 10.81348491633885
93.02254668949824 109.5704234599925
96.35803923669111 15.48212685591769
98.81413297239817 39.73885857996411
98.85824909867644 84.79615609401678
101.4495101304584 61.37395147731379
96.01916151950503 28.64664941371679
87.60972565787517 124.7559047106828
95.49451267275806 18.22579456099615
94.98157682494843 104.9161856003991
96.14148369794779 6.835135646221544
97.31098597162192 6.348482718427307
97.50888640154417 73.19581620124087
86.49063835822132 137.7630315363004
100.9634908486504 38.58849337611351
96.0018903130824 8.142531778205232
95.46781889969731 32.33775829586979
89.53753360451687 120.1723524460843
101.3647128480087 64.28599445391418
95.54141797557192 100.2835103666896
97.94059544699441 82.56578942584967
96.12831690234844 31.12960252761237
93.65680590616334 110.9091085398323
88.71620777143561 125.6370082062512
98.18445950544839 78.05308764766666
97.34176094060562 16.48121318048013
96.6767668243705 40.87738530486389
93.16109911179134 101.2445998715599
91.77777791808705 4.222712615776577
96.20141193154981 11.78634668288267
96.79015741881422 29.92310200068754
102.563856162807 56.65801750257426
98.78717555029267 87.53302064183383
97.32584735477903 93.22304393553161
86.07788876023601 131.7844949694971
96.77760142813686 96.9159333857925
95.37605652478545 19.84375539482833
97.72829374375591 33.64649680851451
94.8622752277256 21.16082962248759
89.27333335338908 118.775785053739
101.3738106376668 50.65826090445362
98.67347737229541 86.20308018180631
94.11145833196059 22.43821961386339
92.85848145189583 103.5443528484295
96.72305079789008 27.43575417425321
100.6222853206701 21.04676064605777
73.5927980755686 133.250642776734
88.43452315087715 80.2390622860309
84.46680854824487 84.57423102566192
90.95209259532913 72.62927528171758
99.63086269097938 13.56243448942661
80.60699820802077 113.3495863696894
72.00650242404049 138.0580651358564
72.39358115368003 140.7733182020458
85.43215839333115 98.78202410808504
73.21841425310262 126.572951289081
99.19439449107236 33.70849963048887
88.82937920209864 77.63547702130265
86.12230788656767 97.58833371077046
93.1394397836759 46.09236016899864
101.0468638120046 17.13027022661427
70.50172351157343 0.9859184499896673
76.48855228613331 118.9626261307818
94.60426018279119 46.70766040471622
93.86674454319694 68.65717320034848
79.60298262712951 108.631409899758
73.61406055913334 125.1152637406501
98.26178278482615 45.89652500386983
96.55237136522703 66.17915292354272
94.47935409210625 67.50934172485226
87.08022272478409 80.63329089545016
80.34582146987084 105.9953307566651
99.06083359115333 49.48902730290778
98.48251015137461 64.80750841546362
83.98610697461798 85.77971638300258
91.82350672190977 73.78947125231288
97.92043183522587 62.43407343867187
92.86514637133443 71.20146801647454
73.7014407694739 131.8747932029698
96.88028624002924 56.72952348141264
93.36953497660787 69.91918515559271
103.9215756460602 5.09271760700724
101.1450120028527 43.45141713740691
99.25516000242388 51.9208629247949
102.446494002174 38.61676119868191
100.3784270685231 42.21896190056405
84.14915697920971 89.44634054533179
73.98577667106083 122.6331292210775
86.76624019742925 96.34184213742255
95.97265543246937 67.4094548119424
91.2788911528869 75.07024679646918
94.17644805829838 45.44683573559881
81.08804989591707 111.9226762185539
72.28624006532762 133.7722890654376
74.16382345537961 127.6177708737819
101.0299518279991 13.30528770067409
95.11521405594081 66.30934038686047
73.92452070914069 129.0690381754531
72.18036295232292 135.1584671170046
77.87752030109883 118.8909462252216
94.74460508514053 56.82645816696607
97.1953217593733 55.39893820418382
77.03600776974309 120.1678646861062
83.62398335821405 83.40770652608022
96.05192552373457 47.01814243899195
84.57602707890274 97.72334630134996
101.9761003045666 6.813368148262116
77.32157453339319 117.6850445366959
101.5540381116113 15.77480771043363
102.5462117275012 41.03464251404365
84.57766427566389 88.14878855548501
99.47588786595813 54.24276161727924
99.67759368432561 30.07302107847126
74.83112133395876 121.4443925161377
100.4940206006577 18.49665144469749
84.73467133748956 99.96398248721913
102.8450702630334 11.58404381387176
83.71541364109386 94.31623457166859
72.08495724816278 136.5731852817267
101.6409589251967 37.4002543767839
102.356913217256 9.201144522358195
100.4891088558333 31.34174079587365
78.77819974069892 115.191811015115
97.51007377831543 63.67983719016408
83.70929108161047 90.74838757420463
84.97480532569068 83.3546435201615
99.84711033301825 32.52576184136481
84.70063055018605 103.592225471252
78.13617534535746 116.4595863319779
90.75194829517105 76.29012698065094
99.87631133010552 19.88426245165296
101.0704030883277 41.01274258630204
91.46405684147442 77.76909798290964
83.39957439779369 103.9177441136642
101.8747239332094 10.53770250985106
99.58280901142265 27.59735204423085
97.59442467928038 60.05102442350508
71.91711251069523 0.9610879352213907
90.06287965836944 71.48788840936923
81.3079720615374 101.8688295296766
73.8156504576736 130.4803264066169
83.26504433221292 92.0245308908916
99.62346813779712 25.13846956144013
100.1581924892323 37.36258979005119
100.3656344959537 24.00230140373597
82.05195582408803 104.2682826703096
99.87180449041526 50.68360302865525
85.13034083300822 90.4810896422446
99.94643095904985 22.46118247982405
80.18327953241601 110.9249142211551
100.3224395136035 28.87106213024607
117.8237715448248 18.00022625624694
134.9645973432906 48.5247540613389
105.6697415766703 7.217806024645173
119.6110430873104 25.86122138344938
133.5686215667598 46.09220941517999
119.2989736226165 27.30054508634338
123.3248492925579 34.01756894777472
130.7745518172001 38.49787690828172
112.792308263551 12.90808852341446
114.2406278351266 13.6689732772442
132.1062315855707 46.09503831165902
129.2436488454644 41.10807184171944
133.0424562731551 37.22331013345057
104.7809287387909 6.162370397844398
135.5344635933015 49.80021630351752
119.9352942207975 24.37089701598151
132.1055677788734 41.01019673987517
105.1868027552414 8.588931215900566
125.4903702584983 35.15405959009258
134.7929847733411 51.13972572988291
126.9538539277624 35.06239819239595
136.2467135378059 53.61555111308243
108.4200821195848 10.33466057566163
124.0457488528375 35.21289389379575
129.0289581373125 36.31230094368706
117.8448566357008 20.40411132859492
134.3020884966073 47.30482060865512
121.7054259675692 27.93213899569826
116.2231901586396 15.65672972716572
133.5229031614792 48.56242665588175
122.5949349300163 32.85065443550307
121.4598174352569 29.26587633854488
110.7499066205773 10.96942810356622
117.1106992370912 19.2301606433707
135.4730563461247 52.4002203985579
132.7760241406223 42.28577458871636
132.8629844032933 39.727195862645
111.7314970014461 11.95590996990825
115.2670155213221 14.59136062793685
120.6528643605642 26.85614416487298
132.7818375088776 44.84006232337617
132.059555722537 43.56744686736808
135.0763675541716 46.08793259684882
118.5081529744874 21.7105871923459
119.2616524779359 22.89426727699073
132.2018592992016 38.43196672786861
122.4693601061 30.38625610273111
16.11862319869818 43.0400049305058
12.56561850282301 66.69496220559182
22.55280157036478 8.278917220309255
16.27012910150402 36.02167846276217
22.18359809080697 26.35027106745236
21.1775612737813 8.016607883117246
12.10238737933518 128.720245056862
9.922448792403975 101.543205083301
11.24079818539222 136.4734173035713
9.557550391546886 132.1911630170531
16.71855645351635 31.76230503382723
10.68999795261807 100.5046306249636
17.96068278784434 60.61151344823588
16.40874034827585 49.50167946780933
9.753447780804493 125.7118991259474
10.51399802075918 96.80789923625849
13.2528152394694 73.70633760892245
20.00658934537521 23.42251454401936
10.14239181441766 99.20379009212269
21.16565043261525 22.66805067864253
15.10201390434942 43.93859318014576
17.76740707143177 33.9841221265951
9.690794292867309 117.9695952293278
9.916618624883698 88.26586131267415
7.308928403610631 107.9528595052109
12.71238536682142 68.12112517503442
16.48622133252169 61.00608427789351
10.73931684314853 128.4760599298968
11.08813403503051 90.76909776386415
9.547203565508159 86.15780865932602
16.57718674795123 55.93467097237058
8.84203407902557 84.90684957959253
7.566884169848272 85.01208161966255
14.71582518393973 47.72103021063911
6.778341602462759 80.20273487232619
13.78621162207547 67.12585099260683
10.14475586408255 115.0531803639174
10.96325494175065 92.07981711070687
8.553361603945001 116.8235631969117
9.204742091244784 100.3045982625316
12.13828723946329 74.65476017897971
21.85870035351601 15.815262180026
20.34196108944154 9.179033499280363
10.36484599224282 113.6272144313507
20.84678825643173 26.97635405178663
17.91337839723791 32.56917165839047
9.50254766318514 77.49521125569856
14.4206670082256 46.32942143535871
17.67376271757995 54.99970929352715
9.907147982529843 116.4983513573881
9.667996600669401 121.9194330861248
5.933956302417723 104.3828483526445
12.78774037036231 134.1177582652742
15.40953625380321 63.55262747462859
16.73063051313802 50.87976346076123
22.64907155803327 14.62980755382554
11.04623414073943 98.08391658195613
24.46466689358014 6.318857022289118
16.10767714711555 37.42594653910879
9.913318124013554 95.49078014305999
7.341403216690122 104.1598054941815
8.763867689295855 87.5028663527154
22.83279575059169 12.11627557423518
23.54248412657736 21.18671638931697
11.14997243908097 125.9655523543865
20.70916140472215 29.85488688807622
9.309901575592308 94.15290446524443
12.01323173562874 135.2971683930978
19.5756730363491 27.59528206257686
15.0138448803261 49.09298931058369
13.61299151479923 48.6873917904611
23.01284900494614 5.96100403160837
22.49560789502304 17.11706640268024
17.19572493537064 58.50596208160385
13.09745658138234 72.29911842964674
8.15247599719809 86.23821497296628
10.48785620501732 89.50624677271672
18.13476964226469 31.18642798225811
22.26468621810201 10.79103259135758
8.409311955830413 108.9631972118228
20.16148479836005 5.198302175116404
16.90653396443745 63.26835149878934
11.09517169645654 77.19153042893079
8.279692873570296 80.0460688482414
7.437948037810144 78.90996055047873
13.78109175545545 43.42390615100316
12.84851210986853 69.51839313680742
11.6302353373989 127.3377569646835
17.37113940895104 53.63041817121979
7.764222620452436 83.71045809245055
8.470942555204912 101.514333916257
10.54029108718214 112.2115120250379
21.62307059221098 18.22913817820779
11.26430615129913 115.94779533048
23.27848617542039 15.96106226299674
12.96746310346325 70.90597122091707
23.42346418725562 13.40578377156138
15.79060550143227 40.1965060805109
8.306695385288554 118.0493711003285
9.547931258087704 109.881159505101
19.84373548298887 24.89625788509465
14.78335337986455 42.47228495275513
9.763041265167679 91.65458582774413
17.44108727776339 61.96993758711589
22.29372877041381 20.56681219526062
46.58557670188166 37.16507863063219
18.27852878418683 41.41962966197112
46.41981597577577 38.55662675751508
119.2295331082627 17.92949321714459
113.514756975928 20.17371032663909
28.47408767855294 39.93967909607756
72.88911568354564 32.33701481542728
135.8075697178077 12.49058054071178
24.72898846353429 40.38290367198645
73.68010517095945 31.2564847961661
90.54057830004011 22.78127386086852
55.1469114257497 35.0894174088491
104.7938942297193 17.83146744483909
82.98687168282456 28.64597478079879
139.6423927030431 12.9212537231702
109.1191538023833 17.7031029802144
41.25564451866251 38.95562673115467
34.94147179042224 38.44679259733702
116.4135885811051 18.06223803385232
89.06234519552832 22.68644821060393
13.47003573273847 41.91029483560701
57.72685742797974 35.10568340130824
31.10756138390786 38.64024249510732
62.91611933926668 34.84562896783719
96.1511119607099 23.70548969352459
139.8132547627787 46.54389421320184
65.25872533290286 32.04001012739187
56.47062605600701 35.78323086982381
126.076652590337 14.9433439987029
109.8940346251755 18.83020455122792
103.5955264282782 20.46664102296614
89.74810259051218 23.92380245291705
42.34440465317185 39.92308782528595
1.178900884583129 45.47776021864996
111.2145912348058 18.89406295643564
95.32637324894691 24.92681421010788
134.6722484514131 14.62603127001685
66.60967640396849 32.55108903016477
27.19439381458143 40.58922397042424
69.13348066148593 32.20304207389551
129.6767332403467 15.3560801106831
20.94038379070792 40.7624039826458
7.796634277735205 44.78076413482895
91.95615604969983 23.16434123602192
77.59075649348856 30.0723334387348
50.17761538753158 36.58136649735717
123.3669175286053 15.0425552334419
18.44775491146626 40.2173668241036
121.9590127797697 15.20377432036165
81.11463626596101 30.16538981576615
114.9964422098707 18.07103975597349
61.5806448883087 34.22059199896372
84.37149163427456 28.64755721067234
85.51724563033675 26.16944647719264
36.08356217691919 39.41951236581002
121.2947872036049 16.51931211905017
19.76971577726953 39.8821896907907
11.4944678953558 44.04625186926197
3.398596802977687 10.76518318305345
107.6773196896064 17.92759380278229
137.1196782193022 13.16467111026912
23.43168111070097 40.99694774527909
86.99332414508166 26.22436642380946
2.506184266077621 12.21493120928831
118.5419954136515 19.19134537977076
51.39580893652836 35.83893019932957
29.62638942877917 40.73860226758455
59.07651123729731 35.75803179943642
87.6471296113078 25.04039409240372
101.2695763083797 19.64732178993248
72.52211714150583 30.77760575331301
79.84647665615419 30.61850880603019
70.51121575621362 32.72182426328791
53.90715874002935 35.79333373039464
4.663853732727113 46.93816782444617
26.01900963746911 39.76144972336997
112.7554484984106 18.98948009523301
47.75032717439363 36.47954939097303
132.290437317333 16.34287903155341
52.66737629310097 36.52571572733285
30.92985321315399 40.07628612996415
138.417794230345 13.76427983573184
45.05284650440812 39.06478735441509
64.02208567785243 32.80637423513451
98.45679018194356 22.50812863325094
80.22192477383477 29.13256870336321
98.4770424272706 20.06639600829837
17.15480625204003 42.19485385501337
124.750693075896 14.90456643652854
97.60406310564159 23.71821158680202
12.1340226081416 41.55599516001328
39.91095410339185 39.40183881385682
119.895048403954 16.64649277250989
9.159223700474879 44.8551053059936
88.31449337294939 23.85811333792029
29.22563822432641 91.50325054009062
45.50715010956539 99.86449455851499
56.51129807653194 114.9743004178591
83.09675163156862 141.0203068784335
87.1977228394789 6.622117416908844
67.01879528542241 128.0912741851972
57.57658874055831 115.8237136306335
11.23104866880944 66.19025372238572
9.926350215328112 60.77016773524374
79.68790441835687 136.0484070564596
36.28161352029879 92.1483442598671
26.85188346983145 88.44701646862811
71.2679669214386 131.505753416551
30.52899331101712 89.21612971106578
60.25976591870785 114.8254044251763
52.45522920545376 107.2353295077179
48.60602310064341 102.2986839654485
43.29468550340307 96.82842918780442
61.58771007341215 118.8962670456362
26.48209487547599 78.94384665593807
39.77620061660493 93.54772709009399
14.00414062614328 68.56310884543448
11.73636442554737 63.17029348702184
77.2350899504314 135.8746509421571
70.17052030021296 130.6216800818845
0.00458164285115536 51.49954706020206
27.62229502439602 79.71249289069398
42.69333153720134 95.73712750061675
4.098315055526846 51.47873930003309
25.367927216959 78.15839265106334
19.39049082216509 73.19366692514079
27.16112430252266 84.11302634823558
17.9637731529297 69.80368711958106
63.79662502395266 121.763064782723
31.84493435085803 92.63707821030337
54.24245313317385 108.8440963134222
81.86339897573933 140.5983336396879
85.80777815049645 3.1224017846274
23.17091569379172 75.18555129463111
62.64678118458843 121.0567472501834
58.63652325118278 116.6532713173117
39.04623526577195 92.47649328560712
41.28980685770406 95.8327113248899
2.759768578641385 57.33170312622202
68.82713822538499 131.1443882728419
72.41135517162033 132.3879896783186
31.71380196780757 89.93806899517561
69.12656038371129 129.7482854103006
74.80175140321049 134.1224229959028
2.48194415639843 55.93780266428031
56.76427377510192 113.562402929028
28.0583430839453 89.23093860146517
47.19828919560491 102.3056216462797
24.27371553188291 77.3857898856904
65.95712540778757 126.0383400478514
50.01803308579955 102.288555879619
55.9286375274321 111.288190728778
29.26361153493768 90.00204740694252
10.80319154746815 62.02351894600321
64.96387640249657 122.4756693983807
21.93268290030033 74.46627016830989
59.65116419870927 117.4906534140805
80.89800275573286 136.854902561684
6.87707158767851 58.45290289391395
15.4640304799617 70.40652449325935
31.46886876764218 94.07176471869853
49.20046403290109 103.512790502147
27.04318101232231 85.55798688969755
35.4513058675976 93.09613487834191
40.52690605643306 94.66614481690382
2.195154679001476 54.52185718480929
32.85129565558144 89.1981424395386
27.4349394520314 81.19439494453577
50.00460173497635 104.5016433819831
4.118864413925516 57.7088172225782
140.2799240375743 50.29287587474858
14.15297802326443 69.96037939494174
47.87859001137635 101.1258815922722
56.07605196697497 110.076029635616
69.39510708893917 128.2834079626742
7.16543862495906 59.80314075732765
18.04489629555377 71.24238851324591
67.13005560805543 126.7114804310356
67.78039268949131 130.3032924703703
16.76709369473694 70.82313124868432
46.44357151271747 100.9950978177396
43.18950661912049 98.13313338260726
2.837656495782404 51.94292248776084
20.66239798390762 73.79541670609935
15.5727153061743 71.79311214144933
64.8861096197393 123.9135762972157
32.0235982297146 15.78661648189345
84.02315773492003 75.50934540735898
121.4906806664707 114.4348572933273
120.4165293104628 113.2963707686057
136.0920408896745 2.84553514062552
117.6929793359834 108.5628441648744
68.76025600689121 56.70630760198944
53.25011287976 46.26331839866086
36.68954946688581 18.92784465022448
91.88343952047371 81.74420365658079
84.78839686778328 79.06431182388926
50.73157414324658 40.77336922957175
70.10624429182791 60.08534728778253
74.30535728457346 67.49658646973973
79.76707484246688 69.41963067980872
59.80115369569135 49.4176229960741
117.2035521940089 107.2230873824928
100.1759633395966 98.21843714735709
134.2956903838358 138.4075634329411
121.3875075659916 108.1508342059601
62.43452160492442 54.89852591561164
114.1395046800426 103.4444682376616
89.79949517434588 79.83670242393165
103.0240772486449 98.31292650747866
137.4491788859047 140.2061313646631
68.77623233487411 58.09220061474945
95.04119413661344 84.88042360717753
84.39390025365022 72.63479330823553
70.20993761454578 62.83668784649121
128.8981616654068 130.027475934718
90.87080429121157 80.72242309744361
123.2236617824231 119.0585576978411
78.69849566084896 68.6160230503888
132.0665509828172 135.2796203423864
55.95673488688322 48.97574830993663
133.6473220016827 134.8470793927311
103.6886876906447 99.46314390869087
123.8073720284366 122.7913971841579
57.40896293007557 50.74958226040303
59.88543748747686 52.15512598510483
43.60868954676806 31.51875494393659
50.14746736060233 39.56426771535662
95.59611917532308 91.03571789864677
120.4354082359252 109.1875235622421
100.1474802084329 93.1471300857928
83.29460140312291 70.57640955861011
122.9729314925025 120.4747707278923
121.0553446785957 117.2608391865171
83.07223345130633 73.25326804877577
29.00041818616448 10.10380273650219
106.0916402787071 98.95810996981676
25.01170264783229 7.753832652932085
66.20927681157913 56.85272267132653
115.298107166994 105.7773219202033
38.21448114437683 20.77128138598618
120.2427576117272 114.8896239436094
58.44008599145784 51.65112048764136
129.9899117073798 131.0395504294546
120.0365578728947 111.7292821060249
37.78266748491841 17.73846723031936
107.2618978564197 99.55165144314287
63.68840231568193 54.1537415358645
109.6972997367373 100.9773880738281
125.9970987913186 124.6081486647209
62.42107905459802 56.29935413566586
40.01695659955223 27.8647668240721
129.5301372646846 135.5714363681704
20.67340659420177 6.613958272862179
96.5020678918326 88.34844539821852
70.15084027873593 61.45925379792182
101.0775486119995 94.51680832137863
51.77224772573681 44.37218222689373
111.9137645078844 102.5598101440946
29.10259395856395 8.692354573247684
37.89638895422431 19.37323541528715
96.14095468244213 85.89838743988079
115.6959710607872 103.4328258378415
40.75384265391249 30.67252442130366
127.9497125236542 127.8515234111796
137.0351802779348 1.731036670708681
35.45507370462563 16.8208454978218
40.67532671426656 25.46460030892703
33.14560672737318 16.61990776341524
19.56772821210791 3.865409649063847
95.29781091858864 83.49396736596309
16.68636168802012 1.169703555413271
73.10544966310611 68.2170397231811
123.5491261877035 124.1979213032808
51.85604505053247 42.93218017588541
53.416592108472 47.71692029827741
134.4492781236668 135.9899415247705
48.93114795204179 38.76749678623045
133.6326350774567 137.1653908724019
71.68195135222054 66.22240692297856
120.8554160023423 110.5988411592533
126.8488798152237 126.9602251283226
58.49720641059726 48.77890241090088
25.3872376667847 9.129324039707017
93.96396813074605 83.84214451758038
133.0935319424345 7.204722831894538
83.89671331745677 76.86426349523602
61.15107916286788 52.82863686123839
94.2234350288083 82.45144010363421
63.68991988816269 55.56458742206593
43.824620429837 32.90787143797035
50.66731729013934 42.16382182628481
48.96755781938529 37.28612430012012
82.16815684671052 69.71333252610202
57.18043544839326 48.13505669762697
40.39268036396638 29.27298593232786
45.46343765402697 36.38903075544272
99.59638220829267 94.40829010477573
99.37562211766935 91.9912736746388
28.98337796345152 11.58470584345968
130.5586666987498 133.3006570700989
31.05692166609085 13.47148259677738
99.52522049813216 96.94532077728229
30.88258518083241 14.97269339287336
136.146727810376 139.9568926637232
71.79016179132169 67.60704278211388
95.73983662769463 87.23404406535703
134.8271347047791 139.7229988590079
39.32668975231943 25.03751872695884
38.56491338229243 22.1675319775691
42.15128802811223 31.06669368085441
107.2765490690892 100.8126031053958
36.50464926237154 17.64260729635759
15.52795641121434 30.86697855056897
33.93413744962164 108.2402796245066
36.39914433437373 111.4167919773749
49.6041524059529 138.8458810156661
12.95136725232565 4.617831967020909
48.87653872906587 136.0775693146458
14.06861200693637 30.35509826608905
38.81002114107248 114.5167966672929
24.22455175001098 57.45400814731573
23.16584560996003 45.2463256636611
36.39569271332616 109.9638070463208
28.43868687676714 83.43951798962297
31.81926648727899 88.46908453487578
47.88231050505644 136.9872912873656
14.99468424134727 14.75303245131725
31.11663298410815 99.32125360095827
24.75475359710271 51.23556485780009
15.4531790199349 32.41428563089646
34.5623574575034 105.1670635044419
45.45387689945221 128.1193981290922
29.03442208269443 77.64920393252798
30.58533904818887 96.81967786955732
27.54027094378494 69.18055520041199
29.94657100864595 63.78359672971173
44.22486655165653 130.1369878628659
28.69644639367835 80.51595126945014
41.61368470114546 121.1554192112909
22.87108294305482 55.40535321975774
28.91967942551135 71.144032866974
27.8707383012841 61.60327368750747
20.81382504752795 46.87969100919845
32.00807273921479 87.15804685416913
30.00617086510862 94.37736747819839
42.82295959118557 122.1468347168558
30.49975525757739 93.17640031241508
42.13343897231538 117.1406995076482
27.80885481203296 76.81194346963406
14.79369728774969 18.48400522135415
13.97852086298926 12.20720231316265
41.99457631901843 118.5078576327623
15.18652776183822 33.7764506123412
38.85198115816682 113.0905365434353
46.51955446175855 127.3977784789113
14.3930643469592 13.56492379014698
19.01754090380444 43.89273699857515
27.69252518921442 70.65597938652513
30.50068481970748 91.96008231458639
40.25646922112167 121.5309842036129
45.73132650600543 133.627147997732
28.94687814003469 79.0212500643823
22.53515297344633 54.07696068580599
13.01788514852662 2.096218402814134
33.26752418908283 105.4907365167942
13.70970487650804 3.408494561856299
17.17930160354835 39.50338709693269
29.51299272365648 85.66296982010658
30.71688052600641 100.7661064731309
28.7071303591664 69.62937614523439
45.62954413599756 132.226882558779
14.07888822770228 9.692438201100538
14.26523556570138 15.76775623805108
32.5505829894392 108.0899177151501
14.83499038855612 29.3112749599984
32.60873838227307 102.9573704427923
30.71982993168609 86.42129567932525
16.03177799460551 29.64804819554595
20.55566289306666 43.92529765886205
26.11800532278315 50.68508247726184
11.8295041538535 137.8969615723002
23.97572546545309 48.99244820515035
49.86316083729754 140.2523783663366
22.98642289504598 56.85588425193659
25.66100085611513 60.93774734415912
29.22775316537715 97.1683597714936
28.28681682280567 96.07013622398807
29.41134397530741 87.09353307761018
14.54007849960682 27.91025405210252
32.26326027672736 104.3956085713625
15.07175257827315 21.30761874040071
31.53050999942196 97.88035069929312
28.17731280323131 75.11537463738159
30.49060288924407 90.6398949047569
29.82395933940582 81.30481517170249
45.55239241024533 126.5400003521184
12.44491730858535 139.2832205286235
18.54963943258858 42.61010488375489
24.35498124535509 59.04163926163284
47.42707364927077 135.5501275168926
42.50906772661306 123.528216060243
21.36401552307602 48.44850086983628
28.78275494216662 62.74289818198493
50.2996235296547 1.998226883455678
15.58236536363384 25.62420292848275
44.3916181900353 125.7030144360911
15.20125764006826 22.77033765470261
29.32673760669865 74.05681154384411
14.85827468169415 8.50161405548365
21.93096370844941 45.91004623748334
37.62732536071764 113.590251237428
31.65628826936198 101.8606967551567
16.98233332317574 26.13778257500074
17.04650673288818 40.81644543293313
26.5546518784433 61.91994448891783
45.88476565773729 135.0347478336426
13.80419797096939 20.8034908523579
30.76568355510723 16.48022885537272
17.02951838735316 30.43009831950733
24.70487378327211 23.4018305754999
23.50654844569832 24.17026937315249
12.87197402204129 33.86193686265131
38.24608292174346 7.070748636203161
14.42893041453899 31.66061747465224
139.401224951913 45.24289163337945
0.6971279396186099 44.18178997148534
34.7811915738902 10.23957650096195
19.56528047012176 26.18005522102019
5.383790316166324 42.06496170250052
4.873813194522781 40.77779562859445
27.17006618794059 18.85496348574782
10.86975691522284 35.10089056954059
33.70520877233081 10.8203871702457
25.89488327458912 22.63177067014859
18.35286906703692 28.24098642956254
33.76791671785904 12.19829683580014
17.17030146717466 28.9407650401968
36.01474176238757 10.13156311810081
5.794285255193463 39.61331340891194
41.99237448251444 3.82143714271739
22.27803573411967 24.91126906778603
18.28898203923086 29.73078512759637
38.17581823377393 10.97288523558134
41.5139472443463 5.165300197338347
2.113027239719073 44.29240708358991
37.33695460043855 9.862546220923866
33.52981208216264 13.64692571131245
32.18702838582884 14.29049253938168
11.3507678584399 36.41990668213883
20.99218480182795 25.60851922707675
9.953766745197941 36.27972160799165
25.90637327280938 21.12624495694022
80.84583497714864 80.85949496762117
115.6777430558093 119.3264430526921
112.3573061368982 114.1558876421749
124.0260009604957 3.137081653451232
114.2651015293633 113.184919656608
66.34375391867968 62.39725661230148
48.36702418951201 48.21095962704236
35.37937742832683 18.32196010072791
92.98510087802721 93.94479157672575
82.01849647396006 83.33282493583091
49.46856735057668 49.0638005334505
62.31192993202558 60.55917568641171
73.21538265890673 69.56853033711778
77.00523129411545 71.74279292440441
48.3198393803813 41.69686975902268
111.0921053081545 109.0645064820584
101.3463120318328 103.1180399478183
118.919315535428 121.9825669316362
57.48318299936027 55.50869868588347
105.8603721908578 105.5282477538368
80.78369754782109 82.36490036511721
97.0626333417445 100.4740340437173
62.31550743072331 59.17951682925601
85.45195454707398 85.63525290433276
77.04988306235481 70.31935906089129
67.76479087906345 64.39871023752545
123.7771965914876 139.8560604058991
84.99929560125828 86.87101352429342
114.99599317352 116.9747927747988
74.53892412332091 70.20089960690777
125.7014569438831 6.501728552544047
51.11213013991199 51.33319622165261
99.60623098364188 105.3394635947807
125.3375325673861 3.70192720354056
56.84271542187036 51.83942943311182
56.894424515064 54.24738786919934
42.68668672497181 33.63340812460752
48.72454244208991 40.184218230737
90.34291796993938 90.78361786894949
113.6934099404022 111.8073235457045
96.70341980533814 94.4909090112301
80.25680997366037 75.77535881571515
120.560753000269 126.5918203293528
117.8282070016394 121.088704793164
78.15456072304882 72.63166935599985
27.77033109876538 10.66586330992731
101.2110457475214 105.5477343773498
21.68302349174698 9.407480588792538
67.66479124254154 63.0046768516272
111.9454807171026 107.9226570199608
36.9456579397677 25.61369285787632
120.54163616599 120.0824287107809
55.34044909141082 54.18146567693531
121.1248515984366 137.3678538280071
116.7425546159149 120.2042272935075
35.67589407240112 21.23562959963112
98.97258060622728 104.1291683621738
58.36207394551444 56.86181357131125
110.298271805383 110.2572482667343
125.414249378061 5.150714925216014
121.1020750462067 123.7887895842031
58.71126755881597 58.27301648063003
37.98670979055461 24.61838885942422
121.9309812443164 126.0814986985945
19.81809689505862 7.777024277094295
81.93282181769594 81.70601437997932
62.46116920796656 61.97778981746326
95.87765678396342 98.07500407821222
50.51049167920392 50.13520683255998
105.0385453698641 104.3225170852092
26.47420865138649 9.872987114743905
35.52648538118855 19.76057191870666
87.45986025983524 87.68303871219722
113.1178662337957 110.4789666436685
37.94998363876664 29.76411713931998
120.7373542092953 133.5817527086448
123.9441600066143 0.2077529917288855
34.23852228231013 18.98414097434106
37.5978790745417 28.38315322053939
31.91842469738658 17.30302715736338
121.6599448256669 131.2074421654983
19.29350072033126 6.388365938872422
88.44483800101915 88.70749616160791
17.39485538862773 2.456886269994377
70.71310496235058 69.79025316535495
121.3668827829263 122.3875123072996
46.7503135074977 43.64054722946786
49.12352057231539 50.31680210084635
124.0058947349475 1.661548919269933
46.19397012792714 39.93078712688342
121.3004613893302 136.0824296089849
67.99942517014672 67.20626171903876
102.0266905519748 104.3523996607406
121.0403549301125 134.8686628010537
53.37354412615123 50.40903911753845
23.02191041572584 9.639492300413478
82.99521314347417 84.57670851960184
120.534270939348 132.2692344602814
81.01860261339525 79.42395451550065
57.80494838625412 59.26449535655964
95.23780885912444 94.69835258218531
65.0136281452381 61.78866524592943
41.33134208204475 33.58928810678638
46.49511941906254 45.04196022242071
47.74423837672634 37.96039826495601
79.13227782039843 74.91658556744507
56.05677240573907 50.43182238303005
38.29836203480369 31.14283138146786
45.27057433950438 37.71751363308913
103.5571217435608 104.3134054464857
93.81782556059284 94.99070314840023
27.84844188676302 12.11971774154842
122.7487082597625 128.4324555032248
28.78996695398176 13.19194437055786
95.42682823173202 96.93862493717972
29.59166765721196 15.67304876437143
69.29925597489249 67.80280143525593
89.83740345114998 92.1137013266179
37.25828452685787 27.00007048576978
38.63929465974353 27.42730420781862
41.08104412768355 32.09109859421634
97.69004233524868 101.6919637908571
33.06523451192822 18.14117975210518
29.20699617132222 106.520299164999
8.203766101802369 131.9348140733493
131.243794935352 52.27003704608592
68.37038759683917 85.52940638065039
28.37539182404654 109.3931980016212
59.99827659931915 87.15473871405966
89.83166950257589 75.18634606529345
86.4001723323837 74.42086879945882
13.93790720420412 126.4478197063625
35.28356606749016 107.6655612304621
75.61759840677514 82.7058149279505
50.56589621337775 95.04954643122805
73.20662561902007 82.18215191842543
97.18040501480111 70.80337806580732
38.49284022750237 103.791446624839
55.41999170153601 88.70012806571829
111.0292133710439 65.96911840613286
109.6141751619651 65.75975464373408
45.43964109007562 98.28476058349553
102.4597800571168 71.36451743620876
102.9807923732546 67.65475858256066
123.7229651221445 55.91110173040544
52.97004743192922 96.19924206517292
98.65284941998269 70.6109887577695
54.60714242033609 92.74579537516431
90.42061166475553 73.92407024267533
116.108365226944 64.62147434356324
92.35059705765633 72.49360907212615
13.45848922988757 128.9618340572635
16.26678293156311 121.8959613648491
107.2097009246231 66.61539707598985
101.6554361116236 70.2192341904059
41.77042651772928 100.1062353621379
129.1262929836586 51.24471742575921
116.8072272756624 59.78713217348288
108.167058322506 65.53590529967151
112.4271999618367 66.1684166595664
134.1653252557918 49.8210797005283
70.77150068625134 83.15519507096276
37.97480969916737 106.612384032425
20.24636444879522 118.5731049863774
118.0556453739174 60.22001634916663
57.23219782556796 86.56171398246174
67.18778366984347 85.91989347648062
13.92905778462091 122.649741474315
21.36381600511891 117.6862078686542
89.00675090206127 74.10655410488086
106.1750967061794 67.66006823414084
66.19650382376192 85.0877437728827
20.93439261642581 114.6646919589338
43.06814698552736 99.56343628089817
38.7871374748947 102.3849010734319
29.70978926086532 108.8656568981722
120.5322498409849 57.74831683840375
49.95827217260173 96.22301211961792
13.00241188776781 123.7498050621148
95.17791637079112 72.22983285462487
25.46143252665804 111.4047655203854
7.951618833192617 134.5032340737455
54.53667893255139 94.30064221124698
116.7334146259059 63.41108520346945
114.8913306655159 65.3645985996272
34.25547377181899 106.6834098264913
127.0532563454269 52.21176711636861
79.59987741968915 81.40903451525784
41.16846177950482 102.8451118751933
138.0378498206426 45.0761402209564
21.1827618047825 116.1799283432214
103.8335511460899 68.73063314717037
36.63186989698151 107.1262823168308
9.312588082259726 134.7729649557508
26.79998430091272 111.5695078214648
67.46800879254361 84.3905320376645
133.4337205102969 51.09605880285433
128.3448233235785 52.6642122451482
100.9544753412984 71.45424388459557
18.04703648961362 120.2439157316392
69.53771333274628 82.3574428371335
30.21098554747239 107.583804761204
40.73478069879089 99.27261766619543
121.4878408872869 58.88907024694688
78.2784452832777 81.85366366958674
31.52684129515366 107.1842397378226
54.80690633893793 91.34777247446553
54.54604803603994 89.81156660868277
48.08059299868984 97.39911254879333
83.6744963608397 78.24423284393494
51.18205454896093 93.86771374902168
121.217230434795 55.07813343771772
87.63552278701773 74.29275432059525
71.96723951143697 82.64957460075074
20.08499518939919 117.0888029207196
47.75337517096784 98.69645411404916
70.78284545503462 81.79454682001582
62.31587156359819 86.48554794246817
13.057237399994 131.5218072383838
19.12817178964088 119.4322845999997
93.75419477209829 72.37211028511096
14.83969171519677 121.5790518765203
119.521026977358 60.38982019830934
16.99780447247295 120.8914963955703
68.9703449349516 84.57492314432032
125.4098890687172 53.96120529330737
137.2920303052892 47.31120108898467
61.25850468160312 87.31568633164086
12.06913190042325 124.8522748485925
49.06963571426763 98.66230022271186
46.75271368143635 97.58610447901776
132.7433320448013 52.31973094415294
22.25544827328926 115.2708860706412
2.000542774456905 40.5333267882532
138.43529064693 36.45708492583652
129.9012962659927 23.52721019632694
134.5280572170084 29.81056145819001
113.9607781927374 12.44478764448459
115.9218366548672 13.46651828652805
136.952837387301 36.328881446637
135.9056289526407 33.77473709985175
127.4283085204109 23.83495955090476
104.276518870753 7.541510225340637
125.9133608942345 23.47479545075962
140.4850928107963 37.84405634679652
107.0578851443293 6.895758071424336
136.3743768254946 31.33243307277983
133.0532583680444 25.71886666117319
108.8693064295545 8.960869902224365
123.3150512934863 20.10827905506948
136.853085459725 32.63704903809231
122.6812167990538 21.46437381129412
134.100034428922 28.45822018333673
118.4876421420274 16.74499334306396
137.3536951710155 33.92527820994178
131.5487606179921 25.45768112026146
133.6705859902641 27.06384753945777
111.1763196134626 9.60190768678042
117.6773141303883 15.58859789574359
113.0383949988606 11.51851037026814
116.8166020386697 14.48238998716018
124.0642442823597 21.28343921294438
0.008143326488173624 39.11437646567795
121.3021603199501 19.04287055205228
126.1212215985021 22.15038530236719
120.6187568491559 17.83612737249401
134.9684861191659 31.14391580378447
124.122442332321 113.2749554318928
92.59531106692104 1.434093480437223
104.1171837816176 135.9605612812925
108.9533982315713 128.4392546087091
100.134822348619 140.8172468923973
95.8885003425694 3.04430801040517
100.0378677358909 1.132639062621448
1.81740948478724 105.1444497935576
131.5100268974508 109.2204163867062
115.9800882559555 117.9077618022937
130.414488768657 110.1390382063415
127.0159247908952 111.158865503575
128.0758473949725 110.3884889534822
114.6609749153874 118.473466995332
130.9190942252283 106.3487511580841
133.212980212734 105.9753622922492
0.4653999104296631 105.3195107024637
125.6820130563726 111.1613812936049
93.52838887763954 2.468390683814023
122.8840634514676 113.9017785780184
124.4449692941679 111.9196145220765
129.3293354139058 111.0634662602369
106.6645316989986 134.7318649221633
107.6152122848462 129.0372812838568
97.64984119432351 1.208232078316996
137.3872963144406 105.7598458229645
117.2927009060926 117.4013420926377
116.2298824586161 116.439430854552
111.3723277543082 128.6984270478089
101.4358871398904 138.6423391360544
112.3840144546593 123.0654199820452
96.2843990170889 1.701708130257767
112.1389269477267 124.4794662372522
131.2322211999514 107.7868453815766
113.2281626551166 125.3507183284038
106.5064723840083 136.1829941717329
112.8564201438186 120.2076392419438
134.0247249018332 104.9264008836321
111.8881637189983 125.8900246043456
110.2930942323274 127.8584068830607
122.9097801550187 112.3968009576586
132.2921002228418 106.9100718580031
111.7116961199191 119.4101018414112
101.5395269550683 137.1895579599686
101.3210426344769 140.1017533442541
109.2126333025432 127.0291964278903
107.0905914924038 131.8656615746684
136.5701208450317 104.5307486600562
102.824194150963 136.565422541139
140.1415602447084 105.4687313561964
139.594902609716 38.97642821446255
120.9648926358413 25.46014152192846
94.131501459259 9.867740060982561
134.0132894003652 32.26590633658869
111.1613374857233 14.62470852059047
115.527532338239 21.45987028949997
138.1211582090403 38.84193488074774
135.4709152879524 36.19841881443745
97.62746784423128 11.44533096946792
128.5570368178099 32.50111056411197
110.0602854644771 13.68383608366858
106.1789112432808 13.49308249422984
118.6006102215948 23.94183921283471
136.035456787831 37.46069357502074
112.2650397420493 15.4089903774887
135.4263118371393 32.46819949413799
90.57844122876409 8.322725655877491
132.1650798280173 30.7209976363201
103.8794661498618 12.56130223418289
126.895159077747 30.37018986943036
134.4712312114983 33.60284001638309
96.62683013077339 10.42509905536317
114.1541352652341 19.00041420232816
123.0176011862421 27.72161608403987
112.6570220754879 14.14178928987748
136.4121684673758 35.06137543184841
102.3197302710641 12.87996617612493
89.1437996979739 8.680623199865176
129.6911933137162 31.48229059000944
93.0701859921471 8.923342035573237
122.8232503527591 29.06544396304591
114.829345705259 20.33697531466052
98.62770010714524 12.49135977926828
113.3176393416668 16.26866211129834
122.0030219652413 26.56832065171665
0.564229988271453 40.40043342051421
117.2660852421959 24.31228779460556
116.1097542221346 23.65118357807633
125.390026091756 30.00184972872201
128.413060059296 30.93222041001702
110.852205562442 113.9315493263679
105.1944208193822 114.0827933875704
18.51306975267813 105.046133058
57.85449659856051 114.4453841226552
95.9812113121729 114.4040540817342
83.34715535546303 112.6281084475305
35.19231376678268 110.6296358553435
72.20467843645658 116.683280297729
74.86037996454748 114.1793606312684
59.16371390527234 113.847546564945
69.70839684713279 116.6411872592345
93.54976877912637 114.8037921481147
3.017839553848225 124.451266260881
116.7279597810719 113.6153770550524
55.44966483298301 114.1337457294022
138.6380548578704 121.1222698783911
101.0283058399132 114.7304647592052
27.8362212740584 106.8834753277117
67.60010989238639 112.1867832071398
129.6300321903305 117.9622744941242
20.14403212275931 103.4337013116775
127.4025416455723 116.1058566670985
84.18711306256191 113.7000454200826
6.123709009719831 126.3258050270212
12.96841325486027 101.4897426254198
4.282797807315808 124.6568930205894
132.0630199143578 118.3469221189279
40.08376926042683 112.5730963704003
126.3096671748137 115.1655552684062
99.86460029661895 115.4836404675574
123.4135656459701 111.1815628324478
0.5745125057770228 101.328088820202
45.49837744890073 115.5418914341438
111.6174165917995 112.8376751710697
129.8399017164922 116.5547851949466
43.8193742742278 115.1810013736124
130.9592614567054 117.4325200668588
125.2407026272884 114.187832665118
11.51521706984596 101.9005368199039
107.355682945508 112.7041667682153
64.21506597351731 111.5274121826664
68.57702149301957 115.915460678034
50.49148844381819 115.7088271187223
122.164215646055 110.9788773426547
38.86581257529587 111.6825862096185
28.77052082989112 107.9085697857275
135.7574102126448 119.7712431039171
119.1275978687579 112.6763544881952
60.68970692420273 112.0948438927723
88.72590496891706 115.9628038428394
16.70402623502816 101.6265879437784
108.6402583853558 115.2585530852366
76.54086377231135 114.3119187460441
60.41209957852351 113.4085376850921
18.81244567014393 103.6947396145873
84.76055754801703 114.9539822640173
34.00457034632064 109.8489718876832
109.9706584812526 115.0223828409239
4.982993292281073 123.4657353625986
61.74146223539719 111.221740097399
25.59735929116476 106.1901874236378
110.1786690514773 112.7083030980045
139.8300211343364 121.9128152593337
67.52570119526239 113.6889622078912
17.76275312236023 102.6403022591622
63.07985960776799 110.9612413208052
137.3872760207923 120.3290449539245
30.53858121045359 109.7953819280696
79.24958895816296 113.7069292269001
121.3392324237836 112.0123106790725
128.5152592294381 117.0363680666077
31.28707211601594 108.6713357469813
19.83028464324643 104.8328728014674
103.2141052444233 115.0693268021606
73.80515383895614 116.7935726492882
47.85044518901478 115.0267734125585
100.8362103807845 113.3717054496662
87.40316974100304 115.628628875339
14.00905199402178 102.4471006298015
46.49326487627643 114.6049522580926
52.8525299052034 113.7340153547648
66.47023627842067 111.4043168327772
7.086453836029505 101.6599643582281
109.3838947825083 113.8837915551363
70.96904443207129 115.9463436032499
89.00618886078848 117.3709574061296
138.5440999620498 119.7033972242768
37.62430768533897 112.2059925561841
24.67701088909112 105.0767505233014
0.06788381284929147 121.2727137868488
4.187239517904827 102.1467632864684
20.80285698659334 105.9997580633933
75.82947383214687 113.3304027623975
69.32368678664517 138.7231170482518
99.81327495601147 6.006600548436055
120.2209785093971 3.111461122605531
117.4554587587016 3.569193522621409
54.48762205798764 138.0480511591256
97.7255571380927 4.996180516139427
75.32948444994736 140.4364042173563
30.46387584687439 3.104748410962435
33.66223328512697 1.40355635244238
70.10883316528897 139.7130034450488
104.4351710124385 3.693239706236727
45.52591950396451 137.5329486069079
85.3442033275563 0.6945375444898184
88.54362665921039 2.489452759077465
130.0438931552977 3.360304606034507
118.3544409536292 4.647729933219631
67.06261452705577 138.6427850439964
92.18059396845881 2.832009970817667
23.63633480482114 3.618405120897058
132.6726011474719 4.472024535642756
2.101511883612843 1.568564151301081
121.8232303852587 1.653099114909596
74.33566557798031 139.4386388966378
18.17112903527983 139.8381880456149
127.6986071254753 3.530123448922337
40.31546118603969 138.9233948168569
127.8629537004125 4.959614306741684
93.13759334773876 3.853197462401513
126.5729067566315 4.341536914359368
9.106986817586314 137.3560084147388
67.00827889383363 139.9977838744603
138.3385906420597 2.008382258605535
17.43440337047588 141.0348913440334
82.58098985104614 1.101318908964444
36.43555443837064 0.9733886946341573
86.26566804019677 1.756521142254279
36.94617048344953 140.6635709979751
98.51246442742206 6.213952951845802
64.46656652936191 139.5653010949667
60.72790061356554 138.5313423573373
107.2183297060419 3.103989481397779
32.29199716411556 1.585646059746487
50.96224192978376 139.3225565459603
114.1135339792591 5.378398050354406
109.4783100652211 3.86105009193155
83.49118151594497 2.258496742580137
61.9605544487088 139.2726158187726
22.49768004322764 1.159620732976621
110.8893767877668 3.577283846818985
124.2025759928289 4.472365962971888
102.558115237996 5.430439973907153
20.3208582686774 0.03974697218788618
113.2087522740834 4.343970027947166
95.45840799315994 4.416790688338618
137.4047748156301 3.139870577680871
14.72566212105899 135.7477145869218
28.72606989544115 4.641512244690666
129.8643979404674 1.91211224150794
1.622399911456764 0.1548747900477142
52.06664385537949 138.3953270309853
18.18963951559909 137.3783612157445
55.77469702072747 138.7055113489606
55.95799902194059 140.2240513742513
122.7010894746496 3.907504578566551
30.0502558644688 4.452115382138913
139.6516103227737 2.280466201021437
139.2140711569524 0.8518522834627622
111.7829201073947 4.619301184466262
27.68430645190666 3.458794188849619
135.3528542586493 5.294650460556201
108.0834160998737 4.164429230617444
44.41634310435249 138.3647261813763
100.5294891887501 7.115654725202322
87.18069258404408 2.818484412201594
25.72897875189049 2.792528849492713
48.2211548256215 138.3942501603004
30.91885813202209 1.748456050731581
71.54222507219725 139.4703901188242
36.07279042345762 139.5285038647334
39.46083500329437 137.7281757264782
108.5984702456398 2.799934498029717
26.37139383387018 4.054942999986814
49.27237508492543 137.4689585264519
7.73428384669438 137.0627375071741
105.8466768039694 3.419948514216625
35.0445646781684 1.192143676918889
131.5571249552829 5.335959206224796
16.09629231994514 135.9457920456745
0.7833433567068233 1.356279067686631
131.1105082816973 2.561092596333851
29.07819029161354 3.275398382829235
35.54691471815664 140.8774411803081
7.295822230780143 13.31872694932695
12.04866819625258 8.382018196598938
7.803200415071393 10.859887023421
5.31703304561327 17.90941544252025
5.281942627251863 16.53600403229396
14.46518761659939 2.221446982957885
8.541266611245481 9.71605329040163
9.846545764494254 9.636754400364923
5.265787813783644 15.21800230656018
13.85834800149849 139.4617221822147
6.082456352490328 12.89902399442959
12.18632262134388 5.851022128079665
10.50323279143474 10.73934747001536
54.35758996439246 136.5885208798774
76.25948705512756 0.4296360250488116
20.33586043501063 136.2000431390217
34.323170789816 137.2061369001244
69.48276992480474 140.826727127146
50.31756243975652 136.5826224005733
87.6520945911187 5.254579188139258
89.99352712983972 5.959733078161077
68.19650747134435 138.0461300042433
89.03557491773466 4.926612969054238
29.35832424687321 136.4734210543434
73.3549005192132 0.8528008405922624
18.88809159389574 133.8117059145355
40.5413268684447 134.855419029218
65.80740304556289 137.7080083649067
24.32932756683823 133.3565183024973
81.30447770031512 1.03777582537756
32.07986297596125 136.1296208818862
86.72395146888979 4.19140385601288
37.18641243963449 136.8978031376781
61.99847700781302 137.9079390143695
59.4667827816037 137.8108415222989
33.45639740436843 136.0007618005103
51.35610983126514 135.7299424312554
83.00747294611897 3.548781488308651
64.53270471173286 138.1942559309539
16.82415202406666 134.7791947515468
6.022013062295359 132.8300782370984
14.89962869194703 133.1704281309902
30.17358415657171 137.6818891085893
7.390061869517971 133.08865293428
28.5647126137062 135.2570472114064
53.18438510103501 137.4401601593275
18.29799173943042 132.4703969761563
55.66135352712998 137.2445396729049
60.73848759228649 137.159458519731
31.54800839180975 137.5030608681624
26.44858170948204 134.2792710584305
44.16119169476644 137.0024242430558
91.37937865230721 5.60444698661217
22.94260522495156 133.5246352913302
45.28896840871384 136.2068810744627
35.73736554856714 137.0616713231144
70.9959901413639 140.7924023419613
22.07179491134799 132.3709773667651
37.70273177678147 135.6495645569217
19.56931736177979 132.6993102361044
51.84894778393517 136.9649574603042
23.74311204871504 134.7054458729418
20.30322146036738 133.7297768498807
25.65535545305298 133.0858973570348
41.67649082295281 135.619996220638
107.2805390354923 123.9549253959583
102.4171980480237 140.8480536767234
138.4602264446923 42.53103940224528
103.4798498347041 0.3912174122064378
124.088298334315 90.86594449128778
118.1188133839246 106.1013032434187
116.7276922413384 105.8878301113094
123.526064263082 97.98494527087894
126.5438275023367 83.4390677113559
140.2723904269534 34.18863378968344
123.2755517145484 63.9078177211049
126.6127765103158 87.87778464604104
122.4526095155182 101.6677997287491
128.9879541700317 77.36778847577794
125.355532001998 84.22884756717427
125.2949867370645 66.11953092893863
107.4931229780123 122.5295152864514
122.8121549964707 95.90050086504489
127.5208056107975 73.49719653606094
126.999626713211 58.33697301526271
125.3405339650157 90.11850962640277
121.1640417002314 103.3218039611471
130.5375049642063 51.11110676348756
139.010583061914 37.7137240979875
125.3281836923882 93.03867618020192
115.0176713312596 111.8619971018656
126.5810271214126 84.95179474801135
122.8176894939931 94.46654921128034
103.1515350352338 133.7406367659238
104.2738219258882 134.5406574349168
127.6522854099187 82.63765966208442
120.5592771274409 105.4427654303304
124.0763020020596 93.78417626345635
127.0625241087309 69.70007969594135
110.5444307695779 117.3858895532966
102.6931268062931 137.9790494088503
105.7337800650739 125.9920316229313
100.3666161412773 4.63726830197571
125.7136081294901 64.76359409090288
127.6998935257983 79.80732013170332
106.1844326405883 123.1235879014784
130.0830896489149 56.32928118435061
118.6405472804488 103.6933604969047
124.0749144584062 92.32164617448116
140.8234412319294 35.44878399889352
122.3528919209156 98.71646799582939
132.0747472780562 48.58632515069218
127.8518637572995 72.15569293479106
111.4270348910474 115.1419712140694
102.2294048804329 2.905658464655319
104.6982141701042 131.6977963349277
109.3480976845431 116.4228584495958
136.2126754039521 43.53119367992445
131.4571393226968 55.96713303622351
105.2163259673761 128.8512930899266
105.9691813286154 124.5570275533637
130.6765312414522 53.5869909155761
115.3798152772003 109.4617451228722
128.1648599042901 75.91448723991758
139.8494371733462 42.72327026098187
107.8451764206301 119.681943283735
103.8520956860151 138.7544931879615
128.8713098505828 81.88084299290489
139.3069918516994 41.39485055030973
124.2118457951973 58.42674809492855
101.7477584838764 4.355787344391348
107.6844377820674 121.1068253906831
140.173102585672 40.25467152101662
104.9509228231234 130.2750038848732
123.646229010474 100.8406339513454
131.7864464517715 54.6091327382268
135.5641032299821 44.85798042977525
132.8306985841791 47.33157252743464
103.9869147721503 137.3699407658977
127.8188712070415 78.40412841935523
131.3116710485774 49.84936013059039
125.3613926787637 85.68957079197327
120.5992228545409 5.528218822211953
61.82088470933597 77.70723316119353
37.73701556870655 50.66906918079341
27.4327999703602 37.68365666354783
96.46156238366436 110.9044670909718
86.3214561935568 99.81311228672421
46.60514058945311 62.0912385261119
50.11890828028207 65.45180134172676
75.69126663323101 90.95861451745314
73.18136858276524 88.37908061772302
95.85284257925443 109.7122005248143
39.2534152812504 59.12323368830653
98.76293564586889 110.1551210896884
118.4996167995512 0.8856110167859874
7.713045269439644 17.71723487543413
21.60633871910223 33.5443024758898
104.5780831462844 112.7895017153124
71.99429828785769 87.78743005048769
89.38869286789964 102.0690431445753
48.04352043237454 62.33885199369192
74.38342202820232 90.67909217279585
57.05499077209576 69.27132846615588
43.77067304190754 61.37903438864627
87.89109707413175 99.70834151498602
106.3770768146938 121.6965418863862
57.61458666089171 74.98832560955528
53.17227052720349 67.68170624289012
102.4003667010819 111.5714293657502
38.60124786649651 53.13326592959804
41.09152106275835 60.75628140451619
34.37060045020762 47.71177385523946
32.056957159933 45.73811998442697
67.04410562265538 81.3552754044368
103.0919934813258 117.7768445005823
77.2361178544632 95.09644463803001
66.2658540682914 83.64399179022561
109.4752365584627 132.0409541532243
110.0298973961082 129.2604952440428
6.297018854203247 10.68481129977462
57.47558953167161 73.54420382274556
12.54189706628387 20.24608145117378
104.5201479412488 115.5096970047986
7.390029782105611 14.70611865706663
65.59970938269358 79.49334495938882
97.87335985997107 111.1884283200717
24.95625961662656 37.48133034618336
19.28091160113781 31.95754384047907
112.6664084414065 135.6201677629274
54.61854772935449 69.62494375527241
118.1263162036624 139.5066087176598
12.39278751463423 18.77585721471974
116.2556573651853 137.4354893589662
26.13302767958024 38.30893357383547
91.10466899322776 105.8662201086712
49.78269851642573 64.07911058256907
109.0250473548121 134.8755449336256
118.9790647890974 140.5696307954185
108.3731799104475 124.7857215186841
38.68668968498776 57.69628790906464
108.6011727697168 123.3673763481951
6.925945322299156 11.89969400497864
38.02283105941124 56.19788885108841
54.46628632135132 68.20971617970993
83.86307785656133 98.92732844817765
40.13745149875885 58.01782364840455
94.68084378000523 107.2392510628805
8.637121184711756 15.30496994862222
77.18615907687925 91.14341308305875
111.3933440557138 134.9823436927964
13.16068025503669 31.49061101615056
113.8162940181254 136.1382835958749
110.2935025349051 134.2296535402112
34.68622491759606 46.38181744299686
12.43190479938155 32.61297132529605
22.62034026738472 35.8124037872792
89.98105842296063 103.3509975793702
83.05026013642849 97.81748676466289
20.44351650985594 32.74368463982282
70.9469519792376 86.66999096347904
109.463313464786 125.6159675656414
36.38256321835153 51.0677504062155
39.15654139919613 55.42396023336546
119.7567109028716 4.421475362257374
42.46349889771174 61.00251764421929
106.8043816172899 126.8086190808936
56.04503142795887 71.56313782707015
14.3574453308064 26.55258172576645
117.2068408098842 138.400808846145
49.42721931253033 62.67812697138551
12.81993858755773 23.18429696370305
73.85229199365875 89.49082463254352
105.914115879213 115.2113505572599
61.60578163160358 76.38115595242004
57.34174448179159 72.1117453657067
100.2010632080463 110.4275514274315
77.91838072190846 96.3332629979967
28.61201507711171 38.49139944743245
38.8164468398565 51.64374347365476
45.15514087333779 61.7593234301589
69.76771551954724 85.85817717182718
60.24904590604037 75.91584291416986
28.36561203832513 41.41313581892978
35.50769282392559 48.68981023191782
108.1313633263966 126.205331481171
88.69369221771795 100.8520077859833
14.22482587300609 25.17352599070959
110.532557886134 132.8307446973384
12.67777673823005 21.71329108004945
67.21368527332046 82.778484879743
64.27912823711679 79.02046848944278
76.69064672520176 93.72415172053491
13.5152116160043 28.94448592658629
21.4559424008635 34.98411068912397
31.82362220597662 47.11636780796817
10.09796546397324 18.98978441714165
90.52590841236886 104.6230717908799
11.17975899688379 18.12595082387455
57.69126471191178 122.3761881054994
94.46033536088343 136.8895709476255
76.35469983580249 128.2955121453985
36.42241716258562 112.8824811112915
3.823757144078762 99.59538365538879
72.20136209777185 125.6402881624285
100.2056172281096 139.3470733689119
54.19612411758764 121.2664327324766
80.02837731648283 128.8920163134586
88.8485767452395 134.7401437277047
117.8419466882298 5.960323033705576
55.28524651273143 122.135281799671
88.90825229433763 138.4086894535548
26.15417433262178 108.7659478004719
56.40327114747971 122.9794861444405
19.5073667075436 106.2268895265611
78.74175262980582 129.6283787451062
81.1711875143538 129.5675762675379
12.00314136871731 100.6351457771613
43.40384012573921 116.6736050231354
94.11662606016152 138.3042639504575
2.141791639549165 97.33091140437354
52.06847364891939 119.4863682516558
52.89287113473528 121.816392811747
41.04251671412508 116.2399029504752
95.46685809135879 137.8398641200689
96.59482205040067 0.3349548821373043
7.712851699540074 100.2387588877363
97.78978654892923 140.7517778882756
62.45334166585948 123.935706927596
44.64673144599622 117.6949176290207
50.74151939158028 119.9853437669628
105.5635847581918 0.9711230002572101
38.4000834686758 115.9987350887964
31.77245151563816 111.6880672568893
116.5669613724933 2.501652165685292
110.5571778120549 1.214348464238006
68.29491943340088 127.4545475819006
75.46275473124024 127.2830662729264
15.64399543442063 100.6341843692909
109.1164950878866 1.456589811790846
89.79948059291392 135.71959096588
87.44697359831778 135.1136612030462
93.11567615170324 137.3128016581324
1.603349551026505 98.61311356349742
19.12114342573478 102.324355298204
140.8758064684124 96.13802092069143
63.62083782081296 124.643094665395
28.06872704069539 110.9490021231497
111.4289582795565 2.261176621127184
104.7575721336658 140.9975628434614
27.44645540676423 108.3793091288082
64.69649297395522 126.7836087022376
18.07795656320407 101.2699896825576
60.1267071512595 122.5098492636906
90.31956975821134 138.0544494880667
119.228188976783 5.743362098881049
30.56598665014674 112.5172255513431
112.8438158272836 1.991764362415952
32.92618180433626 110.8198601365717
20.41996069562328 107.4177384390793
103.6908801221703 140.1120212674095
45.93880955676394 118.4982797695754
101.3466893271925 0.5553361833096745
84.64521665345987 132.0536101084927
14.22685067134834 100.9810411173697
48.36685025142913 119.387044835418
49.63976122711762 119.0635491757952
70.86933730263536 126.232842380292
0.7186508927768848 97.40022540440204
4.707687061717307 100.8190985122564
107.7202527077658 1.72089317943517
65.8545510031787 127.4681273413595
80.98512883477254 132.4314864692213
105.0017861941926 139.6109545212896
35.24669533946136 112.1641459547388
23.86945397509255 108.0578531819198
6.53101344364298 99.52696019216003
21.69940831893488 107.2093107194361
61.28888718441609 123.224900626663
68.47933472610697 42.70221436850409
74.67817711694343 26.07129681258441
67.49962281126861 58.85969652044461
74.14893784334785 5.7151528761827
61.93072913916433 105.1323494198669
57.27959512393109 117.2174010799346
68.7314821896105 53.91385288791703
60.1896157998435 107.2070581522768
60.11136890852668 98.51539315842706
56.25467824609547 124.401907584823
69.72012514944598 41.91920818252401
68.74650114844792 55.31318686633667
60.75388122270241 93.08594724345987
58.03574353025112 119.515691341072
64.91920450494125 59.02182661873655
65.77034912767465 38.74459281674139
59.60417357598147 92.30172594426756
62.24696864245842 71.40026228958574
65.12827743419923 63.18781809208076
55.78406412328231 131.4739325801652
69.59812114183831 36.32502550752333
62.57930070670737 74.1961238474743
69.98726918053133 53.1518718990585
68.66724384964307 49.70117702019056
68.57411206350967 45.49155473893795
63.26107484534532 81.35179791950257
55.81022927156186 130.0605745971994
57.01141253408724 118.6549546806139
59.65352967523129 89.45666229277275
60.49189905142426 95.89290336765188
62.76492781586125 75.57653688522794
66.20719980969237 58.24671555769329
56.22523945703333 116.3684393367887
55.67253027223751 134.3945022447595
75.34599858027882 9.3281343077225
77.49522576681703 14.22498104843353
53.57415243743687 140.4088524717061
58.92828283402394 110.7352565387467
69.96646019673197 51.74788742894179
75.48126537612708 18.10828216632828
54.95557311590789 124.9907637897785
54.53602602805397 133.6125040138782
62.68657454814998 104.1243382992677
70.00770867300481 54.55142364750182
67.32030085692871 46.26477567059871
58.07894205672336 113.0487873851528
64.37982187743786 68.27100162193656
67.52919179150537 60.23949632499457
60.88494329367286 102.31921284957
73.39997520970073 35.16337655197125
56.12168140633197 125.8235169974025
76.93062411325305 15.50190553660318
72.13638033650369 34.58683544983194
59.19053537564861 100.6191741360226
72.37155767692073 29.36295815998371
56.93814324828649 112.1304419819586
75.51904605676783 19.74409271257984
62.25837052245613 82.45309703350141
74.68321160937187 4.403362590682525
55.63316719151035 135.8212444370522
53.37104582810327 138.9267298729028
69.67706506144697 40.50353792641727
69.64870214532034 39.09174663678737
59.28478246433951 108.3074905316659
64.22957749710072 66.84532340106661
63.23459514573849 69.12213655409289
59.74454418917816 90.91472379886102
76.27527414584931 16.78210780067443
60.36098619149886 97.26003162371197
61.07792953735395 106.1330972220605
62.96302891090765 76.95728538351386
74.2297628546163 11.86493009187753
73.26941278193407 26.92396053131096
74.73482325211795 24.74048027054321
74.61735611278792 35.88517001847507
63.798820172512 62.58196689577069
72.85793627709195 18.5097579092671
68.3564510316328 38.51740291280618
60.60525262854815 100.9802527030812
59.95840634403236 83.31182317908603
68.32145157856644 37.14634311289873
54.37113094129015 135.1630319069835
55.983535717027 127.2495971348538
75.02055644227308 6.871967868646496
62.9765714932828 79.95476386150639
74.53877606938165 27.38892538473063
75.89590098066192 8.032563492780032
58.14803311891885 85.49519476213261
62.05697039763068 79.01475080970376
58.98126792063994 97.8388018922209
74.74926887239602 23.30987610873839
55.87496024849919 128.6585063447103
75.85298452085172 21.15480512870523
1.724915930441187 18.50179863869221
4.232363410757453 21.4561221145374
139.3157310369559 19.10287471108839
115.4422778294882 8.744722276392414
120.5360135386072 9.299638420168472
124.3233386782292 9.992688134766892
138.3934519001897 16.6966970478928
2.922511222224859 19.27710348264775
133.3233772933979 12.68965254074056
114.5187103550037 7.701769438491169
121.476277027156 10.41708724345954
137.1891071985222 14.53460075023662
0.6121783436417724 17.67908393208103
135.8939124105176 13.87373947715219
4.175937520369917 20.0191038980278
125.4393091018074 10.9439193685231
132.0510819302263 12.17915776778296
117.743197332368 9.658501694089081
128.179487376598 10.64008117128865
134.5987655148757 13.25201245244726
129.5160223055509 12.56914123048721
5.467988175203377 22.17570570305352
119.1430565258201 9.477954143119627
6.696015158572413 66.73477522915191
80.76983856448176 41.68454224261834
92.00189494737806 35.93621449059131
49.76187536925799 47.7362692221997
117.6591801715556 29.26765997515686
82.20327707201767 41.41620425879761
140.2376043519959 21.51903127663554
1.718630717440818 68.71984939523509
100.6661834020932 33.77224337884375
50.18447117790265 46.3244357179174
39.11710449747432 50.24479530112465
115.2882637127439 28.9915389291372
92.80839979176886 37.15460779297405
25.37416735834152 56.6129215323938
69.77765773369555 43.32222786254744
42.11542525859274 47.92234799477602
76.39730527105478 42.64526365992046
5.487016683277105 67.25962890946114
12.67118613211975 64.20428047758152
94.94046922746487 35.98987361904967
1.439964187592058 70.18543209533888
76.8145232575106 41.34404294238539
53.03058420915666 44.97881806437319
126.4406336178228 24.70924418476008
110.1653233833686 31.29166207459975
104.492960875084 35.0475425145755
93.47441555697939 35.95529169867917
35.87887015666681 53.83174216745851
118.999366362081 28.70801221229433
30.03265657324487 56.54551391799863
68.52956090848657 44.09779040680797
14.9970929564136 61.23877709709517
111.350113791007 30.60489753914064
4.079277951530131 17.16546938938068
97.87502680690567 36.08059190168379
1.718825943499762 19.97829032666871
67.27786812785801 44.8719233214898
31.31270272108407 56.11553782979804
62.16504910244673 45.15474149868059
5.303967443303772 70.13531983870605
132.0146609892761 21.62478769356683
138.1060432383359 69.58321018280448
19.41979047578274 60.11536169634655
83.20047363613834 38.73416843199408
83.62115719411084 41.191780751197
13.11493913049231 62.83638454515815
36.5607731809861 56.28042681063779
63.41801158995059 44.3995326346864
124.7439274479442 26.07790512560852
37.49499163388569 52.0981778299576
130.9522021232784 22.59400563044625
51.67216957796829 45.82918423984181
136.9819030445764 24.0177676159992
89.84101743562803 37.14111698696302
87.02533432458129 39.58733769311382
118.4650148814128 25.18075682495293
35.09564547678344 56.42456900282043
10.02456570054448 65.7091524696212
26.5937171721142 55.88176732946763
139.1288574613501 20.62524757882255
112.6127003219142 29.94355794057465
134.8679418970236 23.60422048064352
23.13573688596128 58.32783809342893
88.52013919390346 39.5262831906719
84.12146933757953 39.86400503426548
57.10781820915799 46.76596568721674
45.6477150691017 49.33473369275798
39.39320230682053 48.84958932210041
59.66676309301716 46.65250274043849
105.1666590087282 33.85822881274656
15.5542278675838 59.96730924943466
139.2016850879529 68.90514633142719
113.9687746316119 29.41953719343925
64.67246623954603 43.63824521596938
91.33228360733051 37.13533743433694
75.30212326948859 41.76720538813323
60.91433727782584 45.9051925450341
7.844459487727304 67.52877955304172
41.02378056683685 46.97882243425857
44.57387908833463 48.35428693651254
122.3808211363077 25.22979420045009
54.45254663110217 45.51850878773939
2.77359306639153 69.66914782527715
2.899556935026553 17.81216589554125
34.10542994849713 55.42328503116185
72.38910461578031 43.11762612654542
5.37904471216098 68.71231082325218
106.6831498068119 33.8138654072286
98.5366120986416 34.8932846149272
108.8550717305606 31.80832102506628
32.67687875477481 55.74612395585265
117.5096443351121 30.69303291819291
136.7654581702576 25.25921504271749
28.94540490968518 55.93246895055145
123.3690254268198 26.34726631916055
16.86852375909729 59.70157385159531
117.9221973679602 27.87273869248576
4.985528002132993 71.44687089089274
29.27801440797148 31.23025466201785
30.05031048603329 32.36320863728733
19.56510147655527 46.51019952160048
41.4851028708039 8.958965346244257
28.74725322942272 37.06251600188713
44.36578693135181 4.56264755734428
6.614578484623264 68.1733212404198
9.477735344237505 62.31416178010141
3.718598029712568 72.03674676547567
47.72523463946197 1.064435042355669
10.81170094703714 53.05323016222346
18.56690080510331 47.55107141160722
12.05420671478871 58.71162224908888
0.3982972783085598 79.34131278380561
41.96762284928596 7.586175910302619
24.83949108753115 38.93237236215149
30.01366358169755 28.84840762691908
6.529166100685906 71.11151538804197
28.89646906141023 32.79004078713577
10.11243121379156 50.23913522079825
11.32266544021059 60.81683693055216
15.33670483839208 50.46672470405814
34.16309794778257 21.76354866907115
24.50753497826926 43.24632809944203
38.42450194550033 14.82149225130958
34.33283939529637 20.42689045547567
27.03547003807353 26.4182870470453
30.65975097936509 24.06768513781908
28.18993627389431 25.59387086523331
13.94056476349919 50.06004256909058
17.79796076528335 49.9173418481215
47.14755294015677 139.3278882271758
24.4467891571713 44.65062610525217
11.74046742517903 57.27068719315201
140.0129117573183 79.54559178606912
28.88552866298969 34.23512356814807
40.08722721952743 9.26995352325241
11.02568023440935 59.61498158283002
3.479898921763058 73.59553690214361
42.45109528024545 6.22687887823923
46.30018099334388 0.5952802847092673
8.87920275719361 63.54061810973648
24.60465958842607 41.82924873406684
141.0444324485287 76.91684650091634
42.93444397690963 4.880945686137907
11.1251505450307 54.45397186912215
46.25201201304593 3.002807839728208
38.75644819934004 13.42883650708475
6.569272880689079 69.62613018244484
37.08888012540729 15.06280783465022
20.65999457502408 45.39775992175355
28.23756397066994 24.09778935522974
27.69879181365109 33.34947118303664
9.771295827893359 54.08110657558285
36.82675881230592 16.39990290098643
88.65663288548805 71.67665448098667
77.59387445079797 52.99996373191708
80.38040979764648 46.6291552545299
96.26920317460043 134.9751104478306
83.94824573030313 66.3640719006339
83.05610529615225 64.08378755394013
96.73607946110432 108.6258702492222
96.89914766996205 112.2028365322269
77.53268809349838 51.61688090230304
81.89060462874281 61.93908138809785
95.00597417327141 125.4021700242497
92.16526054392571 80.31342887138238
91.60979053343118 100.9384455016798
77.65636876461546 54.3763154288494
81.71465006674669 46.50996735386505
91.23830886360761 84.5135272738346
89.551012398236 72.79760667182394
81.7541554714865 59.20033693248175
92.46671110826613 78.86303644295707
94.41492248733655 128.1087312320797
78.86174610653252 43.31774545702132
87.73669341139876 70.59561913530723
95.44605545023728 129.0707739930359
78.7783335132434 50.96654697774864
80.80260163710658 45.35725982649009
80.30052165452588 43.01147769423135
91.25170893591779 91.83426602465629
94.89406039459514 115.2363208306572
90.47795989749109 96.95564499932357
88.27622282594197 69.26393790738427
94.34609932475239 140.7389624799052
95.17291366307882 139.2636109428354
88.1572698918492 72.97625510226975
65.76927676761044 139.0986762701142
68.97670273831186 13.3485722169671
95.57109856552947 111.9046999735826
68.20063635596547 12.15910443335618
71.70059776088168 19.27321430804161
96.50716745076649 105.0453139822617
79.83789408527481 44.33329174351923
66.17636014320654 5.072888647087511
95.76590465089227 136.4106772727958
97.09320286850662 127.2304745101601
95.25733875586977 0.7901288329696848
82.95131498145051 57.12687189380598
80.01302284081146 48.97353595807419
95.00465311458584 123.0164460112563
92.80262533872744 87.86579040877186
80.23369120275665 54.39342076604253
92.81429440386337 97.70894280323127
74.76003546614825 34.51917343174993
96.15907069957929 107.369485514638
72.44300299309242 15.62203028282551
77.15247926480659 36.42829689047807
93.26409602196628 86.54396343938232
74.48652908099459 28.71631379407319
96.83064849346704 3.985081974437
93.76350763819974 125.7389443150304
73.11369074982262 19.86417902005025
95.58063109605528 106.1330640213976
65.36554050692341 0.8710428763745556
91.82521675625787 86.85299106756908
81.55909106979628 55.07238666538469
96.15661934751698 131.4080930088435
79.79744357701652 40.66512853828744
80.28400488095863 39.32765697084049
95.72323455286451 120.6640461689549
84.19754334428227 64.9766622442403
92.60359140411269 100.0440649228379
71.80902282499464 14.31757826314811
90.57021609059052 82.13228941559441
70.0945154941662 17.33627681290426
98.25599240854075 112.5091758548522
96.47804041256511 130.0181902330979
87.78528949844748 76.64526977153128
68.26519501548215 3.773355603234394
71.97219650530388 26.42440878109412
73.40021141094286 25.57331997603221
88.29040505012148 75.38210157441026
73.27410049505842 21.26912307670353
79.27421676618266 38.35753145443397
86.0091700889208 68.41440187728405
67.43932555790917 2.636407811943537
84.30533231034707 59.1896165276388
91.90654411120896 96.68481491009122
96.7916875290946 128.6257169316283
67.19027621868271 8.56768158129006
91.59588313620763 94.26034735997584
75.89244977766512 26.74671983043769
96.06000597063758 126.3182715389158
85.573025085065 58.41798797364497
91.77587227339622 90.50542701933028
73.52505141298528 24.09641584755311
66.38124565287357 1.644314043067856
95.89105356456243 103.8353124917409
72.26472592697932 23.41023691770951
88.50288503009236 47.85741175098298
92.92534860378954 13.87011908385854
81.59005636813303 117.9695936020161
90.70740055566559 56.83014894182549
89.11693752171948 66.59497737410196
82.03939060890764 109.2325208927735
78.89475591954867 128.3417518824619
90.30332957676677 31.07273012114745
89.50775060087064 58.88281191129708
88.03275899880533 65.50969619486403
84.56143380845073 80.48634891064309
84.62732946893784 104.9108776681375
89.85135532730125 48.43058552754099
89.48114645003773 57.54615296066028
82.6031733123276 85.92164124952669
85.77219672276514 72.16635735612772
89.15357137633013 61.60875774150909
78.49043219980125 135.27932193102
77.52089668822114 130.1972824910889
93.07168735933888 53.77557491857146
89.1604828243744 70.3679279270951
91.65831341534704 28.57684335764878
90.07821170658539 49.83927305795869
89.54185029452242 42.93556626465843
90.52901726606424 44.81575116644699
82.21353293504924 87.28775672210129
79.71627652533843 122.6327713276348
85.28029091256954 96.51825665158103
92.45074443814332 68.72379493688949
76.08786881918647 4.237011669593026
85.28790190596813 74.98795669259142
93.72422593787017 11.19427761914799
82.48414916539292 111.5810115157397
78.43539101919805 136.7284111519871
76.04310760669695 126.1132672805254
90.97922911626104 29.8253950936109
91.95902336353389 57.48942605994142
77.36458755950781 133.0435651067179
77.2961607958248 134.4570421212734
80.29206491507978 121.440661225183
91.98465472749604 56.06891343511538
93.16513451422539 55.19794424026998
81.07647273211758 120.2109990553799
84.34267682982339 81.96865129119998
92.78078256822361 50.97964077428003
87.0027579767292 98.64136516585734
92.67141897175577 10.24436364080313
82.73567838603859 113.924225392538
93.94763805486052 14.85702506767471
90.84868885560121 40.71867808007144
83.17599510956256 88.40021330896703
89.65078385900526 47.00701116919789
91.76391114306512 31.0536010080475
78.9146086947692 123.7701805100487
92.32854378466061 20.52717963355351
85.64265577344018 100.9796509166084
93.75809126692053 6.23805318709219
84.48024805893512 95.42356516364188
94.52725816254022 8.546086125733671
77.07302847699027 138.7276608903949
92.14562681074425 38.34913091535557
93.42255390808322 7.596661787747902
90.40409119196579 33.52484623903378
82.25925471063452 115.5559289327674
89.74581146495997 63.93660382111624
82.29172941469717 91.17276758882929
81.62961132232449 84.76524952895684
92.34755604452361 27.32171535944043
86.07306110886786 104.5010329111506
81.17885320286472 116.7363635170214
86.40901777281461 77.07320034336394
91.93052317438207 17.97863875101406
91.49055714964491 39.53816236556766
87.23472705094056 71.8733124052204
83.94032348557053 107.5631467986051
93.31918953353595 12.52708560754494
88.84347965637512 31.10811580815595
88.72453566451232 67.9243277022241
91.05809762839839 68.84155093923046
85.03988074137243 102.2006222259747
77.44204256038901 131.6319806080118
81.78150548080693 92.68009760298843
93.57312299196238 16.24225284618906
91.19853156624515 34.72878951651607
91.48835582743878 19.34190826004005
85.66879534875673 105.929988904229
92.93363209222763 52.37398889902345
82.74789850050504 89.76230463521532
91.43892807086061 21.73174689023418
81.5773052494462 110.5682631941776
91.12898415185626 24.05462964926821
33.18549353091593 2.794462464275929
8.767833751624618 119.2605689822117
25.60464801471261 1.29752805228672
14.37380182060574 127.8207771130742
20.18868496403623 130.5733112300494
36.37500153491087 4.834492824495872
21.74516319243792 136.1425295912943
31.8329936898415 2.959175779734274
15.69964884009747 131.9963862404738
10.09017073862111 119.4799285886518
17.49398848142041 129.7520046600155
24.81188348421903 141.0360834041465
12.54474216314637 126.2107539981127
28.56237498961492 0.7571568704802135
17.92186003821029 131.1257479017855
29.53904248469355 1.916981788858845
26.83069334230692 2.347679795530024
23.24870661375731 138.5658008765518
31.40456476247214 4.324307798766125
21.55441250883504 133.580524233335
21.09813350639211 129.5603915486329
22.42952051695635 129.9943791528237
27.10316723151371 0.9932455046282859
34.07845785717829 3.958560405979901
47.37448187007545 64.78590286752474
39.66239678368481 90.13742166504015
48.72855018376216 46.81636677858907
35.20250377758887 102.2034086058179
47.73191372279837 66.16537618605362
40.72501213917082 89.27684368505112
56.56012610322903 28.90658155480789
47.29829255735982 52.47865700980694
35.86019851979962 104.7130971283017
36.50724993853547 131.9862885486084
45.59407062669123 63.11614089572638
55.76210581362297 21.72281078037261
36.67751928295542 93.70729198198767
46.7484032112572 67.24133158135581
46.13387583613334 60.79375841261969
35.62933408784239 128.3385688202544
59.79424833161183 20.20904129373969
43.58604179753072 78.18240750569798
48.5501320025243 54.91711728096423
49.20921750794319 56.14397687899535
62.53720759204216 3.696239827303172
51.73362734170196 40.01530902542923
42.6110744578645 83.14253320892901
35.55605673543695 100.731928752482
34.70923772208221 120.5479531086799
41.65619219363052 88.15023852488207
34.36236734230048 123.1936008654875
36.6148455413751 138.1980779114253
34.84771957647019 135.8845623863615
42.74899282776326 75.44844784072177
63.25133794762818 4.914996838515248
35.77331555440961 116.7971082346235
37.18750475029717 91.04197174136954
61.63440206296735 13.37181926435319
33.51688712599788 129.4939581464342
35.51160037060221 115.2924232878749
42.59075024244847 87.00176786380617
46.6623237945596 71.07179484937987
35.37138390627506 119.2338560609401
34.31577750959761 130.7764165021563
43.52448591497105 85.85148821389011
47.71575145073383 56.08529773046908
53.97259730374022 37.19370021161637
35.16450472771274 109.1135947130286
46.98272457695017 59.69204164295
47.15889928505484 68.63623829491794
34.26749212483423 101.124610314124
48.72514457104955 52.4524990908172
37.19409525772769 133.1996316164121
62.60207939071053 14.4938283595835
55.04143002288368 32.27464346647063
37.6304660990011 110.8045199260227
55.17572111270489 29.45607793933551
36.88785349612753 105.6910269779959
57.15951925042395 26.22992427639443
45.67380532845637 72.14139614173996
61.85983511217501 140.6494557407977
49.56792354969421 41.19054348559232
48.04362262282992 49.60939881721116
36.92839322132107 96.30040977964741
43.16053418122088 76.81686036163019
49.87780938587185 57.37328303751687
40.75385703128698 85.39904159777616
37.49142199125484 94.88543942277677
60.44987192779053 17.47745148523797
43.06576887140745 84.50079623327733
35.77342779788016 90.85592541415039
43.08949650651964 80.65886005379301
61.78587112155017 0.9523436559708528
60.09780693182574 18.83349135957243
62.655179546783 8.511713997411748
55.22077528761483 36.47714599228967
56.28915779612192 31.6501711370287
49.24242242859826 44.07321009349973
48.07819549727925 71.36772175420599
35.19489320032142 138.3806204398283
51.44627674999593 38.71474556420088
34.66663661607613 139.7213624337859
61.3134451522949 10.94215951705196
36.74115404370466 134.491113758726
62.23883629279293 15.79807773776677
34.85534118141902 127.0504640597584
63.32239145678186 7.328719334021128
44.02464332711092 79.54317769969254
57.48720860112289 24.87379567015845
44.68837138845559 73.23146727907724
34.15352833126607 0.03135528575627268
34.09027431353272 111.4484404818248
35.95195047190192 99.25593946428889
56.84734549624016 27.57498520288445
62.52779298724602 6.069310833696409
32.72059254771978 4.213108839138642
57.82833995495466 23.5102114512793
121.1132918327917 35.31490058790234
72.51725053693116 53.05106146691834
1.636371781322963 25.83916561671061
26.93991958805443 87.00181367623425
98.95080621016515 47.13008409070762
72.54848810505747 54.44725219871171
6.709906756099786 97.28977374193305
46.36732876135255 65.85453216060294
109.9825807001597 41.12178984648115
101.9605752551939 47.08057452794777
32.95294194792019 77.47156322931676
78.84260034347092 52.3341701856559
70.04888477184879 57.33101438787823
70.07359855688063 58.71053164694477
81.40444739872369 52.32023746372789
44.42474510400046 68.02261000915614
58.59347849541665 61.91491278699529
90.67914243875421 46.17719453164167
12.05213514275202 97.02883827986717
86.25634539166802 49.45347576157766
31.97593278724227 78.43726466020642
51.82072795525872 67.20691748233199
127.7315934708349 33.77201959953543
111.4662803584619 41.16011744925979
106.3684497571474 44.68573567533951
101.1911953644058 45.88419412804186
87.07518051143192 47.10247226533679
2.4650920512471 99.75274488268117
109.2749600300228 42.31745677145148
28.5584114743035 81.98228804988243
25.65565014200304 87.66212195277399
115.8782844942522 38.89092102902288
16.18128335861572 94.38646891609642
137.7562960648319 27.73703796392131
5.854741431007286 98.30960856309537
36.53964550196727 71.7150337123701
100.4585769975555 47.09621579584372
4.258852214133356 22.91036795641759
68.8005991262514 59.47178008892762
35.30794786917479 76.69569586521165
56.48730989999639 65.05580213183981
20.44403783511643 91.50305486104946
131.6135778009761 33.09084139359928
32.519744325056 76.1305377320103
50.44380537414483 66.80486385728778
84.96273198460138 48.62352105699868
30.99068222806457 82.04879471700062
70.02786711372545 55.94476065925158
85.18030935349745 51.5297756738763
9.579262364327276 97.89943866462463
124.7561949487401 33.94274094054416
57.42007410891621 62.84068625441952
23.01549488910861 90.44440496864149
135.4618873035216 28.67680320429007
4.20838075120701 24.37777785908392
109.3408815576172 44.7344842146853
90.96064483876043 47.62470383223918
136.3670300396774 27.54078922066276
14.24632805769701 95.86402901910269
31.12109660504036 80.69301664929318
41.14924171878136 69.94803373833911
140.9255376460393 25.70663221210415
117.3990887165011 36.5582101552183
121.8663182242603 34.1083944478349
21.75146773361175 91.00980029338679
85.28536770872273 52.91955765666635
5.425527906890467 20.73957315747999
37.88624170492443 71.95479076600562
17.72489905834815 92.2577349935419
28.12974594610578 87.77889228261745
56.24994446377146 63.69856960674924
48.74574181041738 65.10366858268736
118.8886549646839 36.5548824619128
33.93027370647578 76.41561318192393
24.37454761791136 88.32709428629941
29.70580246233622 82.74783867761722
120.3749350158336 36.5386598023526
59.75805597361957 60.92442711893784
105.6583868644669 45.8826648664668
73.80143436720262 53.71456392886676
66.22015882955742 59.63138395194524
15.68268621555485 95.65147134437642
45.38583903680118 66.93468086074112
112.9496591721506 41.20508561445592
58.79977942722453 63.27558504611266
5.172132755129291 99.52174724920545
75.09568161013846 54.38552287867299
35.9228403564837 74.21590711699774
114.4334781476084 41.25153270153506
115.1471354368021 40.06434235118307
117.3836015606593 38.93009820564352
41.55742301806007 71.32905471335091
104.1693795987726 45.8752250671087
5.480667481011881 23.59958450119436
8.175949055414867 97.58470605950731
126.8704283026287 32.73089365048888
19.13660170112852 91.97917510888652
133.5671635157605 30.93681152130279
82.89752227698752 11.06490081319085
106.7116828310498 22.73303188408428
115.4645427567257 27.59018218907344
90.16534478937587 9.660688249638996
134.9503778479699 41.04469589050787
131.4390388843493 39.74389088182905
96.78677500803379 14.14249208691202
129.2204078647503 38.71081677486914
109.0903380682162 27.39320350416055
103.3497373756917 18.03599481767352
88.71243723759302 10.02824205848879
118.7180470204287 30.11913815414166
134.5402310500627 37.34023038590863
113.3301893649935 24.4271793865027
123.3172373414451 36.46413559761017
94.34857280495058 13.50039174225574
81.05822101238559 8.783650367469749
76.43649337942733 6.725461942988788
128.4100027255207 37.54361340282209
100.1513050860134 15.99582610270145
126.9603193866958 37.56681347497319
125.5115582470628 37.6080760945107
91.8827786890684 12.89737856452071
99.21285355436333 14.89606147324313
79.62376885396166 8.922968238033878
114.4885045529494 25.35224967107774
102.4545035970537 16.98097158246952
136.4037124082032 41.11952323461319
111.9493716338916 24.91072413124331
72.38426401930475 3.396395265655765
122.5925768390381 35.27609882485652
89.75315844584257 10.99387721692598
118.7981543089082 31.66995714499507
106.9663148854824 25.14200248672865
72.73505021946296 5.859435219803999
140.7262837499876 41.55757812670769
134.310063946983 39.77980113491211
78.73358835896664 7.753607550411033
90.82526878935489 11.94140309238021
105.5692193553733 19.13637504888899
119.6016696385377 32.92815894150224
137.8640036810746 41.24006313079389
75.56045136898324 5.560232680631086
86.8245822943306 11.74881138532743
116.5765701395256 28.46151264157959
105.8623196704825 21.56917266904088
133.9976273502767 36.06202648160507
114.3081126247397 26.69784109289094
73.46688505339249 114.52679439405
75.78833248325958 81.3353567548633
73.99450256693834 60.58346480051049
74.91368783390021 106.4938644189347
71.19218503969822 120.3218118431908
74.97449833430008 50.17947323129742
72.76094351634791 62.68924882269924
75.10442904306919 85.46144484585751
74.2473261166497 109.1353604970205
73.84084412848198 55.10358588631566
83.16422000133058 46.22590044413845
76.72949995878389 88.71266110899788
74.56758507866918 71.55687205304098
74.05550598963055 63.310112378608
71.45233932495148 130.0817359155518
82.68734091899573 43.84554104477893
73.29402652959054 70.90577593256484
76.24410596104083 50.89005955166432
82.21380098701891 45.17038975556473
83.14972292521503 42.52348253925432
75.38521024355363 84.08305605340281
72.20453861862792 124.2598694843717
76.30387231266782 96.16446518731722
74.65790112005826 79.04879303246649
75.63806407035457 73.75031109855504
73.61780209021548 113.2476273033713
82.49480580765679 8.640376880236261
69.94491450564412 132.0099175022817
68.5642770994165 132.4630784209984
84.11104560162192 43.63984417919962
81.75106217543022 38.9921539046369
71.93072056755527 127.1121341831883
70.97799235001227 134.2663070050868
75.04177302588567 111.27747156171
73.9203866016648 57.85606134900753
77.50230686255533 47.40030208781159
72.20925875917348 119.2058509559086
75.07562387480121 76.43883406709818
75.18921821293095 57.13785629570595
75.39512404836965 98.99461766290273
82.07785849944801 27.45155734465458
71.033629145162 121.9354221682189
78.90990755735064 14.16722107583408
81.38588441998789 35.36109649764553
76.23425591601318 92.26603168528683
81.0036347439429 14.79330824605694
81.15036496536175 26.29979737280499
69.92856952897337 121.0826355793843
80.57929147853729 19.4897855868591
77.11920765187388 97.2855227955406
82.52960228743254 4.85380756500327
73.81008076539784 105.6850468573124
76.63514644564016 67.35184685976674
70.88928834460505 135.6482654192281
81.2537456653093 40.34505205826992
82.26382495956094 37.63149557039691
75.34294512463335 109.9428216842042
75.42232304523405 66.72911202407994
74.58702326916891 80.38710918743145
75.77007290574228 87.8614445922036
81.33095354258327 18.28116789380186
73.04390494575752 103.5328541718364
73.16562281000179 115.7763057795073
73.6660387918858 76.88496545483572
81.61655340839238 13.56062545782343
82.20042892005713 32.53132305150367
75.00729904590561 51.59382150998891
76.48531390503891 89.9864012079999
80.61147609792407 16.91753667677256
81.23656388161552 36.66670781472875
75.90310475153717 79.97985954245947
70.64862455147394 138.3824976411675
73.76497678972095 52.3157849947826
75.67176224702203 108.62495463058
71.67211874886294 128.6099844242149
82.10262485954549 2.366931221315966
76.12815631096134 86.43042998042688
82.05191929543327 6.167284035724232
81.59093540409016 28.79950682510525
82.28456805507685 12.30869197477914
73.36385499184036 102.1779963399453
72.87987646194684 65.45178187670037
75.83089853160241 94.75848264275689
81.16551327248267 23.29444747932488
71.84790368889044 117.9780392173629
81.88612977449458 22.13507716845126
140.6257658501773 16.80527187946964
0.6396428094482942 22.0505357776547
140.3747626719244 19.97788180790685
138.7298817575885 3.420772852686152
137.7444589166161 4.534628205028663
1.746918636918864 27.11477074392132
1.935930295251944 24.3208825652783
3.033185444925024 26.76300352960104
1.00518978756108 13.02749047132002
0.4790880326001272 20.70271941449166
140.3734729434908 10.47059387177325
3.071805850586466 23.64863472135123
140.8460337503718 12.01412987082294
139.0698312346892 9.994015008715721
137.1525363465833 8.369745764569036
137.6827653584109 9.568994415337047
140.738844432401 15.20107395573473
138.0598099029016 5.909404795360702
1.883594105913094 22.83444421830416
63.12802387669672 107.5459935592629
62.62478567523903 106.3503683428334
71.72902836314583 108.9007120850042
89.10148577259815 129.5460889752567
42.11662710800685 89.53373710075137
91.60129858702284 133.9522655965464
49.80891893569651 93.81057481828638
72.844384108162 109.6848523785405
25.2093835810546 79.63631661181117
47.1172330178079 91.16853637716852
138.5612892056864 63.70350258653503
136.7612457594005 60.35596882826957
82.46249646081351 120.519588103174
88.74479627893332 130.9661271277472
0.4561544160924993 69.228130545146
26.33127293047963 80.40684689167783
42.68266195169296 90.82743001013124
94.36745555416826 133.1401321492322
19.02166917242383 79.94339275957095
17.61226875349034 77.93488701747852
26.00344919235675 83.32721113448889
23.91149593081351 80.32046316104453
83.4115179447317 119.5953234762816
35.41130967475065 89.52713028407734
57.76663551481146 104.1829909722408
96.80817074640214 137.237512301806
97.85988237335488 139.2861471988094
13.41895941980895 75.13776655985326
97.93823405111826 137.8848767201829
63.5766604841231 108.8947573691848
72.28304111384752 113.8187287401253
36.80405103052618 89.72928188993413
105.29831317821 4.777313773336684
41.17604244155701 90.73497222977846
6.991976615381312 72.66911427197648
139.4453364721983 65.92586017505639
46.50248978456227 89.90678185099453
82.67170275596779 124.5839200251575
33.37579238368485 87.88431705055505
96.58661056473454 138.6048063520678
90.64141894244769 132.9660534625625
79.24404406297282 118.883982808619
82.0300962774437 119.2321679786271
26.77766821562253 89.88364459558619
56.77919442955468 101.5045299443194
20.09541052657069 80.7893356815413
75.90287111754594 117.7907430304607
57.26196312603091 102.8065477780226
103.0792258692124 4.00442503101621
83.61968954722629 126.51924227395
28.00875393171524 90.68660976300272
5.827517423234155 72.34592907711819
70.34310160303515 109.4819399015232
22.80110838599233 79.55671389015907
65.25325376869517 109.086817737045
95.8167825043825 132.783803459894
137.1383954219858 61.71639155236189
8.22849017140148 73.20493083994393
34.90396139813381 88.17194967610342
71.2883528228832 111.6628894557519
25.87035912825524 84.77241265731753
34.35514687090761 90.66611677520349
47.76477571483473 92.43440611623413
73.64183011163199 119.0738779291389
27.28919408830155 82.660276103596
51.97922145297028 95.14447531433021
101.2884999989392 1.912946560399752
84.77116839270818 127.1935689573395
9.509199914831351 73.67583508690697
9.289795336797434 72.24867793691175
45.03952341282408 89.7805249222929
59.13354012875403 104.4626139871031
69.20500968573597 108.691617866156
3.920417823194998 70.5670833036029
13.01734784716706 78.69227151776664
72.43905767499115 112.4502678704731
90.06423075814006 130.5620197549078
136.4035165893466 58.94582630962563
49.18220899702784 92.56591126771723
52.33437913479227 97.30222960917989
17.96081151737861 79.15762335095114
16.30030153964308 77.58367435403999
74.47626752683591 115.5008437075238
86.91514092668645 64.4171577744348
64.30868560269745 106.5479710152536
65.4127573506879 103.7929738768901
99.71179185537808 45.89785912323726
54.41830983255671 119.8189742785327
86.86607931384711 59.10859065998137
86.30864111752605 62.05512928098278
72.35040681506379 86.39910747897818
53.98626750103169 122.7042618313861
96.56795059343763 48.37578603090603
88.16889638807281 58.22919021550533
72.89726966990206 90.51290287529113
78.25366408861258 71.22329850832396
88.17641760041205 60.73099610249458
97.89411559265432 51.89412584949519
51.91282732094331 129.124074965709
94.48296440390118 55.56008036940427
82.35523703928801 68.27224909800665
109.77509274093 15.03210454114367
103.6472098505929 33.86613874462266
103.3932248835894 44.67039875844505
95.12518966999737 49.24708602209244
103.9343096597185 38.63685213180578
103.3264729731794 42.25295981502972
72.99939555665857 83.60189706120832
53.65619818981178 125.5566693731645
55.48483241613304 120.6932477439573
111.4447016375736 13.31218122267721
72.93271976233309 94.07871445554912
78.01498935435214 74.04697716118763
76.89821491447164 73.17592759622437
96.13184816075048 44.48935746336562
115.8176641482594 11.12431530778011
64.92405459620126 105.2196416885831
58.95889920782728 115.3004753639121
52.3150027295225 127.5395566904788
49.94478964674617 135.2132351581407
60.25392627915812 110.9166218243382
88.127050576426 56.90004531951558
53.79860175256775 124.1343336848147
52.13834363976187 133.4772618069414
63.47214312984886 105.3548430859307
93.33175171661804 56.65646795702507
94.28637359338275 52.86135824881882
59.37549803578543 112.2909785340762
77.39109508132685 78.19356408609087
92.05243420844373 46.88005515813777
67.07166761185296 101.9621312069934
115.2290162694067 12.42754811954803
53.3088633132877 128.4949692796771
109.5327828438102 16.39038951060027
103.2414963054273 39.8339988881011
73.83167148053019 96.62141629504711
95.60190246637639 53.3833395090221
106.6876421611283 30.10978157032618
61.20839938357658 109.8510593881261
108.3811641055523 15.35532902932172
73.41681049004826 91.76443330273528
108.4931027006228 19.00826586179701
67.33872815317818 100.5922991868192
46.85576779140469 137.9444738670067
101.4904610428701 35.00315464774402
116.6342742601243 12.22238104009589
106.4046958039354 26.34326026262666
59.79661655967062 109.593335996159
87.26221682157664 63.16566907124258
77.10555624228485 80.91406009129017
72.32491680420196 89.28192663600791
104.2957776127022 32.70047035663262
71.41174078722418 99.08587626294418
60.72560309397709 108.5088526848105
77.23742547987177 79.55209959521187
107.4815422845761 27.34767717953973
102.6205347059229 43.45953808443925
81.5293064111096 66.02404901518096
74.30065349136505 83.13345760253975
116.3431553843317 9.840112389337353
107.8738905015297 20.25537999756217
46.55029058834669 136.5112082704147
77.60078860912253 76.83671738955027
67.71965909371805 104.288828953506
85.29596416231468 65.97714302572339
52.36449185945612 126.0914646135364
72.70562131266955 85.0149549855428
105.8333690024875 32.66814818570526
100.8265768616001 36.18028600413565
106.3323288217687 31.44510064576501
71.58990431418096 97.64685016702312
98.37684709983361 50.69992653274495
73.39618037865955 95.36016273657079
106.4295682658925 20.32183823231719
116.8455619164432 8.556177706673589
51.99542688191985 130.619372040014
105.7672699831572 29.02198664736363
22.33028052838286 23.43816761959335
108.4458113599697 72.92684928744474
112.5132532315917 81.80937124168793
105.8646520148321 72.68943962803729
75.30524746075974 61.21539380928281
120.5034270873781 87.19220984554416
104.5746381501544 72.26965693197374
121.6057285528257 89.39501843271697
72.58136447280522 55.83504422178925
100.3223683151369 72.7795557977785
110.1061029146512 81.62616561575102
112.6991550958269 83.08158707044686
79.22412204250982 63.1593913732009
131.0303857773937 99.7036922251517
92.91503624926784 67.44225579802853
115.0069445851067 84.69225963200344
94.80013723062267 69.82188201466954
131.2675801966633 101.0092582163543
51.96473822016193 49.97142863582116
138.3960656916358 103.0276297910337
126.5732151082671 92.2774554795816
107.1957512514443 72.41980865497857
118.9430431157186 83.71680098845449
62.36261147710667 50.69542825716633
63.64455851766724 51.34325152230024
40.99716273286106 40.36937725385388
44.55544302895496 41.81105964072702
127.9206063744114 94.32106267577988
129.197595480823 96.24748628447323
127.9418455774966 95.69243450976532
90.11793648893939 67.70053357124894
9.461162584992278 0.4343107021573635
110.2684086052313 78.73643482500353
15.91285199357582 17.53266995515154
105.2911914359138 71.20098429683243
13.05598862824234 13.34607639926457
67.45975740648524 53.27611164331404
17.53949670327847 22.30584804108103
28.34405915020589 28.68529619940264
129.2969200054418 97.73264145271004
61.05974792247807 50.06614927752425
13.4012264619104 14.74786309569301
122.8504198569848 90.13544985709781
30.88987276197015 31.4689220182495
119.8784428470323 84.73489656856583
64.92013932863405 51.99066856149285
95.36880889957732 68.61289598904141
72.64917127458216 58.58765928317476
12.70361930872813 12.00419967037757
72.68453161708177 59.95535606107705
125.323264354097 91.58219056133245
51.06042486008631 47.36719844577083
130.5498690757491 98.38032707034426
13.43784319378597 8.438739617584147
17.42357447774757 19.30900973704542
109.453251492921 75.04569514843946
103.2730280406901 72.61224293459034
25.84715014094729 27.18060331910814
33.80688552505379 33.73687536202516
25.85676944403526 25.66837938306052
27.01298954297897 29.41735334509822
133.7851352783849 100.969524663852
98.0658317539561 71.89643403892768
21.11772694901838 24.1702057945921
75.27315432844384 59.86083231243973
48.09378011132509 43.14758783075123
53.34040424894599 49.10241717907659
45.65104361087646 42.72396004336918
85.78104074217977 63.25888987807345
137.5243318637921 101.8189878996705
57.25171683366671 49.47963538630795
15.57135692247373 16.13528546368966
110.1618854272596 80.18670513948767
109.0211050179115 79.3866496512523
63.67371954001515 52.74485567492781
80.55830561017567 62.53769839151268
61.11867028249319 51.43446773658639
10.18864457518829 1.847363335209973
37.99470976706093 34.85426279669964
47.87668036178553 44.55239645356959
43.4465016174726 40.87765887807916
90.5309010513066 66.3669116120016
54.72566888857079 50.7882518149889
35.21193491809053 34.1044245479501
42.09070301253051 41.32910103925379
84.41622195099559 63.5735735756798
109.6140528652771 73.58500567875798
18.77637849375263 22.78184822541689
17.44045470726504 20.83178007392166
8.76753465070726 4.604313884395
136.1652545834815 101.9928722869954
76.61765062658546 63.19640073557738
113.6952005047972 85.20294785751908
25.87054340325313 24.14519700284792
32.21764153235232 31.95387277071184
39.13522013827215 37.01809508131003
9.390655656569402 5.849487601279299
121.8186202389439 86.61562319631766
16.31138467375844 21.79893858683369
69.83567089473134 105.968184748693
97.3342657776474 109.8804665841683
4.001779758243095 115.4209070714407
120.0035497219848 107.7960575441183
47.02893598741785 105.8003642706206
130.1695650025025 108.6721371465356
104.5576121101612 107.9030530809655
36.16864485934243 103.2490693277276
78.54668054818281 107.7198732863523
125.4212689405353 109.5026627728266
26.51815684185111 97.8484627132196
127.7453044874271 109.0062783188232
86.39853393033196 108.2727729971485
11.63012460177035 99.36797749753876
134.4648184074714 111.727865724365
133.3078658351062 112.6137896183776
43.33345370207207 104.5530730699789
5.714803757626328 117.4171631908562
126.4097625070053 108.4866431381183
102.3831577843837 106.7201600102972
123.7493308010775 107.5230141327011
4.682077654706888 95.73008932841195
37.17150960752995 104.2514295980631
129.1195974657885 109.5553587856751
53.81082840370055 107.4571509346957
6.028917842012354 118.6671610176175
138.0107021417502 110.859310377047
5.194222093638271 97.04682909451087
103.761966687766 106.6993424782295
64.44034947998104 107.9372662897034
105.3052258172029 109.0778035327796
44.74965086940723 104.0461011912966
125.0951477868384 108.0061800249771
39.55315569889495 104.719072179514
23.81613197884993 98.50751204418039
0.6635648910432331 111.6592731939986
122.3803872143661 107.1289802390564
56.52572598836716 107.8167561774422
90.88344488039515 108.2341295805699
22.83698933504268 97.39775934443745
112.5356267900382 109.185304579656
65.62510616340728 107.5210332937362
21.49109662529831 97.76141790129563
135.6575372288112 110.87121416887
4.421938993239162 98.24000356825488
34.87454778870148 103.6785948389833
0.436940760597272 94.74087780437668
95.27153651699953 108.4766340816588
44.39308277353729 105.3733018992108
111.7154812194723 110.354326208137
28.43763769805998 100.0226493350151
25.53844134325169 96.77255393401509
98.18826039573867 108.8245366614146
0.6428902700338531 113.1524355218041
72.36787207314441 106.2172248198175
19.13209546841039 97.1150112443237
67.32433325918457 105.6793990746933
29.7774646263383 99.67692272605946
55.14659124038482 107.6042420618048
113.956452602258 109.2986417745197
131.7123111579133 110.6973816430084
32.45170672861948 98.95243875270739
28.0542448233895 101.4599480090914
89.376902347578 108.1752834782457
61.64185442038531 107.3752647440412
49.36118452175926 105.5543460346377
100.373860919623 107.9754303707811
83.46706279633749 108.8851464216998
13.12475995955216 99.88463278912799
45.45409968391093 106.162558507396
57.91704302523751 108.0599775209222
68.40637151221837 106.5164902822385
1.926563678361144 94.89476913285147
1.17745381975062 96.07477252152064
106.7618923703448 109.0052138207865
76.01478951121958 107.3135627186392
87.8559851589691 108.1444397518488
139.3591382838212 111.6780779331483
40.89020103582101 104.2233178812959
33.35644836841914 100.0365870252354
2.899591297697174 114.6871372649356
8.659494309467998 99.02799097927692
20.14018605604968 98.13849895160142
88.64017559649244 109.3652614489544
33.40479723484722 40.34262556615531
57.99630631072057 95.66620403315186
71.47474801274537 110.267445223606
43.61695342535055 65.25149431191421
57.03760889866142 93.37709184475321
48.51135646685314 68.95702821379443
40.4969551873552 63.29291488271848
77.59948934580352 128.7032899894762
81.08895329574133 130.9968103847754
51.73064555160504 76.06379683347444
49.57797529316541 76.79319725991208
39.85772707697338 52.56598080436581
40.65470081225047 59.37922579280442
37.19219605527945 46.92189444951712
35.35271300319319 43.63136686331061
52.48972194540258 84.55975097507842
72.41866158266244 122.7040313563088
54.92695922493316 87.38592227110185
57.8472012662833 97.07126960341515
84.61989983015293 139.3611187243237
84.90038890713313 2.055200224325545
50.13489076039106 74.37588826076923
19.06078323044709 15.59410936124696
16.84658771578352 9.979621996562063
64.10789123434365 104.1358530427224
69.79872590845224 115.2000981156828
24.48787313801136 29.3241388034238
51.59252762365906 78.21003450791228
16.45732249091589 6.110827683613322
30.13845452586177 33.71390673199311
74.55061793247053 126.2173061786034
49.83012280102694 69.26967191380503
79.8153460373411 133.1852528440844
79.73090676452867 134.6040724421858
69.49481494016698 107.3278554802238
39.56549345080651 56.68921555334312
17.63599636480561 8.78138488476565
70.88023507817678 118.8870276194825
15.8228871044885 4.812120762360346
40.49642165022519 55.54251354554333
49.43629782734686 67.86740664541786
62.1465951923758 102.6473316548617
39.71416932502688 60.51857293284645
72.11180907220478 121.3467622958546
17.99670720554343 12.75226716996728
22.3388706905877 21.96746585184025
58.94799843429166 99.300841006385
24.58394056961019 27.87700704001812
72.82436492920871 120.2681992836193
34.31049007172027 42.67438260273925
24.64707753760151 26.41121070275507
26.7669254885533 30.95523231106201
50.92806568593274 72.05911199376891
14.52977463209944 140.7903116348229
70.61020280089818 108.1164604905582
23.53320634928536 22.67442832512329
66.32523886424075 104.78495080384
82.1338316913821 138.992250313768
38.01298882261674 49.27478449557573
40.85492503715209 53.3570274691297
42.82106925982634 62.45566660490361
69.86075841656913 113.7266517473666
49.83880896921313 73.01982103920139
35.79230618996272 47.33349405956211
49.52334112350924 71.66320101720353
18.53479115350361 14.17348663298229
55.89921004514191 92.49626943772751
56.14554734489035 91.22812994368915
68.65527825250476 114.446101567907
51.05015753072966 80.65092935872315
51.99770504285815 83.26197681263648
32.4435185002628 38.02010286177131
40.22073076013141 51.19654139905406
44.01647407129167 66.63603870628377
61.96568275128749 101.2438768751908
68.75717459274945 105.1494819782938
32.63038814181884 36.5511815652734
36.63139621082863 49.6773019280426
69.7331635457883 118.1524752846018
20.25684104331274 18.17359334990336
79.84410700904745 131.726284656622
19.57524184670343 16.98218364686929
51.51559285943984 81.9611631647102
17.20107621535276 13.92357525198364
52.00057711949984 79.53812838262621
54.41732778642039 86.07832053728301
60.39867536153912 99.69551267426256
24.6809526255108 24.91435515366259
27.92699175083512 31.81165046934676
36.41264496318637 44.57924207736431
70.82559392185438 117.3220620081922
20.98763080569332 19.64456808526477
110.6807715003309 68.48182466950817
107.6948385997414 81.48754359549
110.1929099229497 70.77359568329432
89.46799083116426 3.540365476688571
111.3462929071266 69.98066082549094
100.8314026608993 99.43508696922923
114.5892789061629 48.52656794969721
107.6146588887555 84.33979077400852
108.8793209756875 82.266704090362
107.6449844655653 82.92043853095858
112.9516571163571 63.78623856010153
91.07297973406004 126.3259958702755
109.6334066230576 72.05000516984349
111.5378220472336 67.31671211365725
111.3982190211611 38.72837656299493
105.0218822234726 91.22926872812727
110.5602117762499 64.63449524098193
113.8220663844017 54.58491627821297
114.7788495622054 31.73885431839175
110.7598844384095 42.35262467474242
106.2964494468057 90.57797184747541
93.81525130454661 116.182701813569
113.6370025797242 35.25083223892234
106.2958637627778 91.95933040154429
113.1317424651988 53.3451502015979
88.47672735445828 139.7474273292218
87.62393927884 1.434450921381654
108.1490762480158 75.73302931804955
103.693386329681 96.03089473389126
120.0521067779271 10.58821615160387
99.590261060663 109.0909456071531
99.85539105007346 103.0461650928477
105.0221219347783 92.61323831165002
87.9344850338548 137.4247789378764
87.91325999922196 133.758773943587
89.2837686973271 133.3655394118383
113.3449354740369 61.32572114881357
111.9823361172203 64.84738316457174
90.07171156549981 122.932359725512
103.7862143518882 94.64496572995934
112.3110429917514 44.81781176782565
100.1814352490061 95.69400335100917
117.4433852810219 13.28419726504241
99.91665769165907 106.5854817073866
114.3670617882889 17.01235234900083
113.0809290386576 46.05275027325298
107.8781830604011 78.60470972696565
107.5708395539056 89.9257547811094
115.8712388568897 24.9224366636198
89.7310325508108 126.7271198864095
115.7126623751774 16.88361055307855
97.61677490414019 107.5302457687793
116.6871255974737 32.95123699924938
115.6091006030226 56.86387718978512
87.48665179917006 138.7441797459843
114.5304461163864 34.19020576804683
118.0688655473194 12.03423220590681
115.6407274262013 19.24293638146867
91.4225872035606 123.3616920464628
111.9917447967055 58.46172307754503
100.5248598109849 104.2923846618958
108.9322942174831 80.83282138790209
112.1153888677382 37.53828646939018
94.59819456604772 113.817295410277
89.42896612609169 128.125353012601
108.0091463970252 77.16602775452316
115.1077451030078 30.39613020920888
114.5670870033635 50.98170799058256
99.0299328860436 107.7266275790451
90.82798888038845 3.190452406009407
121.482157464554 6.637770347849279
114.7809397239184 15.80408270461897
111.536563695969 43.58455039348591
99.2013472668758 101.8079610227906
108.2888771061706 74.31530900061455
89.69060742657942 131.9686131272678
100.9160259527863 97.03320390879176
109.9133554468619 38.69171234575646
108.4968576036144 41.09334474793571
114.3637546087147 36.46607195687134
90.83908201486346 120.5394456272235
115.3612877713135 32.90627997060648
107.5682652983159 88.54285777220812
114.9684980483272 22.70719157191204
118.6318705814792 10.76201032790521
98.3306160641643 102.9100692535887
115.665677428197 26.23337241180777
1.325547919878847 130.691872330585
130.2424548602552 4.775742003867057
140.1578174141334 131.5846307285842
3.877495766495127 127.2368484661006
3.619899237581438 123.16052232158
3.053115330314785 111.7763112281956
6.341663082420328 120.0326113412409
140.3319114474491 138.1037988937588
4.57899113596402 116.666711697818
3.213148068168131 108.8817120546848
2.968013298839894 113.2301651757936
0.8013708763637913 129.3471717403414
0.05535833474079789 136.9249572446014
3.863729135946112 120.6331402700715
3.41897261994203 125.8585155996454
130.8918945193774 1.137934575656626
128.9601337446869 4.162471708055119
2.187475986607309 129.5412930061747
2.772618081203535 121.6202147310702
139.7646077624498 136.6689392897713
135.0394059007337 137.2492905501568
140.8608565729472 139.5397361022391
134.0000006796649 140.8159699110452
139.9065580052438 134.0865023751982
138.2476927669738 139.0318198034942
136.3825699321343 137.3921327670593
112.6806878002881 88.66361034082915
111.1754170988935 71.58468645630799
115.0060794365136 98.46721938627546
112.0055920100089 68.67818510144532
112.686602175003 92.80324423692635
102.869978659886 50.65567666445813
112.7014917531412 91.42107624971932
114.171211176286 77.15088932994321
111.3667255755562 83.75108533043827
109.1322130673717 64.43664822906861
95.07525421334918 38.42153136214524
117.0329802009695 118.8115211061983
112.0542208521017 73.89146706520184
110.133958591047 67.1023457675234
108.1901183786551 61.82500622018876
89.17369222369537 20.41647802876877
105.1589125761825 51.89246474524547
95.19988943375439 40.85129751245891
93.82072331756471 43.27258886904844
113.9883336510743 90.73776566475404
116.4319976722789 112.0853489250653
115.0794845833078 97.05602462094764
105.4315095595837 56.77125430071872
119.2018198836991 127.0713869526624
119.1912031242856 120.5879279631316
113.7696448519722 79.87222489064611
97.54861591753378 44.60100379329533
117.6441969377013 104.6818673104095
120.2779843871244 121.486057969159
119.5501836216605 139.1721283525608
118.1084262439636 119.6971866432781
112.6907212502052 90.0450035790119
88.69102476186519 28.66402011406215
120.3022875405447 140.2964965135199
119.7438815586714 124.2787937238972
106.8851812606305 56.83617942047546
109.6066312403268 61.9873292686741
119.2097495273996 130.6209552043511
114.8344296240882 101.1915801288917
103.5524262074413 49.46496165685584
113.9053472330153 94.91539205415637
88.03590360115479 17.79992370382534
114.8007987599015 102.4064330899645
89.28604040501735 18.37692694931794
96.54313056635478 38.46159491641385
110.751885531947 74.42139270932293
89.33911158468153 27.45723276198677
118.7188551328982 135.6884179707164
118.8939438767457 136.9434180099363
88.43153339137322 19.2362601650257
120.28237662951 128.0049731580451
87.70814954664992 9.029706085407911
107.2074249270025 62.93186506732747
90.8040353544306 20.54879363740164
119.4757812900716 125.6749267556463
93.6077161325134 38.38920790560676
91.87612025293906 33.50966035098143
118.5350017425165 134.3091139636468
105.4719568764255 59.19613924558445
118.1847154497333 109.919204628224
118.5100695348528 138.1743196158285
113.0367053925477 76.2123554080749
90.18648150206656 28.60959807124648
118.8961232927776 128.4515152697297
113.9732094371472 78.52011237823038
88.6373367949366 15.11800295361734
94.51849293656399 42.05399995529081
87.66728243016563 14.16847441495366
91.08644377029712 32.29146587486682
104.4956860023759 53.08357640704586
112.2784330818946 72.52278796716929
119.2108144777555 131.9977874360949
117.4996025500662 98.59410270687
88.29361696341834 11.37279003728407
92.67317631245908 34.72959706281792
88.25586492572825 16.49762023550621
102.7498667596977 48.27016311856564
112.522738717007 85.90374283615428
88.35583580315171 21.47550907172275
113.849453425361 96.32141827433846
89.12665925926824 25.09927247481642
11.56163186236865 33.86852172262937
44.26113871383426 95.91392063919334
55.10634090586054 123.5667011906977
34.55656267106863 73.97389420940381
41.9360023569531 92.04326509773031
30.86187134733035 67.69060146031092
31.22021165650807 62.80327678448759
62.20878387330618 131.0362164924599
34.69158368895568 79.1995480930478
43.44523806240616 94.61103828614505
24.09445684230505 54.4090050939728
30.94965420069144 69.11592451641737
28.43498198588313 60.35219796149346
19.95645057368723 47.96027783925722
36.13527437979246 83.21058338637673
68.39628871815285 139.6268911772871
53.34873444368252 118.9323876431305
39.24687927636315 88.86751639604778
52.86570566355351 108.5640675353459
6.433441220156968 8.280768291035765
33.18756787025983 73.69845515052323
9.141861300107891 22.82486931614513
9.70460564027575 14.42429695592164
63.3609312912338 134.5782587740339
55.15353345929593 115.5075937108287
38.81248922731728 87.56184702935607
13.94546128585984 32.93666261956947
40.58952725612671 92.30574752894022
9.059023485401754 21.33678756935882
15.45162609515941 45.35503107556675
35.66306229937327 85.74838292861706
65.82318381719105 136.2794393271196
36.66097207623107 84.61219787988261
57.54954881012861 123.7938595418048
63.42102103610673 133.1857204802708
34.55085784553467 86.88227005732659
24.59419215290442 52.67341170002815
53.51470544760229 112.4845758695363
7.112039216179391 9.562304292327012
13.94393956003966 34.48251558536407
33.67850417855001 80.4033717988016
49.30536449859009 101.0975538881614
30.50194367604305 66.31094725361712
57.42080672506731 125.2098399234817
5.645774189697564 9.4610894056378
9.866947039561275 15.93617347757792
47.78003759304686 103.4562727307394
12.67523186241461 30.08396371983831
53.46006862999771 111.1650766550431
31.19340274367499 70.59770384560758
11.81033435253603 31.27095853542914
16.83935996047381 45.77991287241834
23.46850751948013 53.19542432173234
60.93677372912765 130.2878875196771
22.60519693013474 49.49014986103565
58.50647875841194 127.3940214355547
67.02885398293846 137.1724368540102
24.14652540911677 55.92888554467706
32.20864479775333 61.90043675281049
35.96444081658038 87.08638687910735
48.36856804947665 104.7601423006951
35.22658198454842 80.44825852337651
8.98311367632572 19.84312159680029
40.25517537235039 87.88125311214564
10.71154571978039 26.21565637981087
42.68408091682107 93.3265766110767
33.540225201044 75.06236780428763
38.5279698737442 91.23265540971039
35.74685868402005 81.86484746234552
48.30624280202793 106.2595866860381
5.748080663095405 7.004173736558955
16.48627931395339 44.41802260205274
25.40051855743382 58.11422934393308
46.46590651896098 98.92521549057356
54.39261933903435 113.3035576649404
20.18072016786957 49.34922026935688
30.79346071494291 61.25857344981805
62.16770024849849 132.4143755951461
12.16228297082906 28.64039911828454
59.67716833685607 129.5414909415507
10.49926410863337 24.87248798260426
32.84657888269516 72.3407178546977
13.18730457420354 40.38687250976231
48.54059838835167 99.91101912422289
44.40593379285842 97.44700499989743
13.15023732355296 27.53864980774169
14.5383013659749 40.99137223934765
25.52304273106148 59.66220310703505
10.39290359536397 23.44167485152283
57.29844441210936 126.6249607198004
10.02081896358988 17.45085128471801
100.4417530796639 66.88169489736583
118.9509044737404 94.99944644483786
106.6138370563803 71.30511318939024
116.5610505468609 90.70371789896021
6.911983005777504 138.1652601986336
78.90993553774146 53.70282431556956
98.93934553089635 67.10332547494299
106.5215017174911 80.71083660761553
108.8572710991045 83.68330772243445
96.11574898014659 63.77935258150603
129.8658127750127 107.234449510784
95.13963623841971 62.61927511160709
140.8721347357168 124.2632540626667
100.7961849086148 69.15626923087099
132.0042820565671 112.0945220094313
57.56388866922256 31.05297411046016
127.6360404319726 102.3858827704561
105.7801329890432 74.18690918619397
120.17057961848 95.74516256379938
77.48130655097047 50.22543714342722
74.80434117625283 46.00109807053019
49.62237467580596 21.89010412188109
69.83095029757907 44.71279021666149
115.195371273264 88.66328815549454
133.7110146954084 115.3203323155545
127.4535136664463 107.5724346615659
118.8632333555703 96.43590445551857
97.99886642087242 66.04282709795976
135.9706402262327 116.8516616433144
133.4399203279138 114.0448629446599
107.0610401846316 73.66270047130583
40.56430927175835 7.887154111527184
104.5576822737168 69.95671956804986
35.4596513341463 3.709963418687876
63.17675373381845 38.9195381125077
127.903676456931 103.806041844839
46.64680709355662 19.63100266585444
125.140698085014 102.7898335015648
57.9066547555645 37.80705073728699
135.8695997237084 118.3135317310335
124.8123222781221 99.91669526117374
44.28512668329575 12.12171522435397
113.9563096864692 89.3621114711204
69.85812466299967 46.11872436210253
91.82467798010592 60.6121735654989
0.4219365655945237 128.0472200386392
86.84709415326118 57.69903417925052
75.00754884785084 47.32042312128373
127.1405815226651 106.135214065747
85.46385903012249 55.67337619351043
117.7260784731974 94.25397187791089
59.24819316817737 38.4471789688176
123.5666408363133 99.40238638190135
43.51878028629842 14.87547013987031
58.78025243165813 31.81880930628348
105.5598702157791 77.0806010104651
103.8229648360929 71.18909231541475
56.3656675829742 30.26465626355321
139.850336214159 120.4812572375265
54.69555578430574 25.83022258807139
38.7014829967797 5.703169051804643
1.055129415263264 133.2024306335446
37.30698923899937 5.956027840412083
100.1369579454125 70.39492558025012
81.4828307454939 53.69885621699909
137.0925920503959 119.0440375554065
68.43199286880674 41.30273291883975
68.39064679908923 39.90561611460254
1.627481983215208 134.605487567575
53.68255453058554 24.87632679034426
95.67419165667647 65.04825818830329
130.5860797336197 111.6217396159705
57.81515541458639 36.45375625559016
107.772100676145 80.04681777703584
42.4085052120595 10.01687836865602
105.6941197372635 75.65536174342174
64.50414910095778 39.51966990239599
40.10268738333935 5.440727036323539
76.22785608742649 48.01300919738817
50.87728131668143 22.0011608459156
57.5492583453114 32.42193710766544
67.08791729326211 39.32315279745691
42.89609567880771 12.44478364809398
93.75809218217023 62.7843124599333
48.01726625120106 20.11820798091741
44.52427192452077 16.16395519189557
52.2902798321323 25.20382180299251
72.3624452551923 45.99699250443668
106.6106293587716 79.27258542596785
39.63608764439856 6.801406103376377
4.953276357319409 136.5143322841434
41.5174743749937 12.78688791113536
126.0809527148411 100.4419744352384
51.25896550920442 24.19397444932709
139.7716717157711 123.4157788063985
84.20801941830572 56.41009096506287
110.0776571419214 85.82989528075326
3.571738801684479 136.2638552283117
1.700406569384898 128.1449982011875
55.41878194641022 28.08793213284003
43.14458338996386 16.10942343108141
47.63000775286306 18.68180136719442
116.5348137395857 92.11350575157179
53.05140168409532 22.46151933565439
121.0556522202633 80.54517865145608
109.8305257134288 69.46764752209006
129.1617659079132 86.43858303630228
71.41386768954891 60.70153088765925
98.36287211313316 68.3238090711647
118.3969749313227 74.61962372831704
129.1364181868164 87.83734904110889
81.83867062129464 60.58725137831131
134.3575445598782 91.96936109104878
91.95265051484481 66.16338367557414
108.3328189957207 69.19778773363386
106.8314848705775 68.93076920806081
138.0994668508103 92.62631157539838
50.86322399020475 53.84018783994254
137.2306736834138 91.48189008307425
123.0132527018554 82.66194737239073
107.4577968963216 70.25308437653764
115.0681048589662 71.67475797555157
47.91268640558067 53.69610274457371
56.02868603734758 55.39174806744864
39.12827957615731 43.66194391687497
39.93526721738856 46.02969964578759
125.3724447266376 82.74408187677879
93.65224143094447 66.42326128158962
122.0743532746524 81.58550845620471
105.2956341247883 68.7159483219027
67.48073604465176 56.08078465199367
22.91231306703673 32.90221042645272
16.58902501086723 33.20194700564443
130.2930170661456 88.65969584399204
53.81651629091085 54.04890063985368
2.303281787213669 28.25638127311447
124.1197247136304 83.55690080359776
26.35448536715463 35.41426783426113
120.0194862285978 79.50389311294281
59.91333715516514 53.58566031562369
96.86351433934593 68.49035991256133
66.21177014886823 55.44885529825971
140.2810608947781 93.59941643408392
72.72128076125209 61.32105801628891
131.9836277399589 91.10440230162575
46.64720736923656 51.35452559677038
138.9736214002243 93.79717064153705
117.2975896864271 73.61448873596386
101.9215518336879 66.655997861548
9.636500916855336 32.43684935365285
35.63370842360462 42.21484680929146
8.793557993239153 33.66037884177298
25.34886136249109 33.08006849573851
135.796584087551 91.72814699509262
104.5656428217213 67.42379638260965
20.28318589782824 34.16765122323305
74.02617155646175 61.94432788573248
41.29530489210627 45.56491376129573
44.31465703138757 49.75003200916088
44.39152761788849 52.21742798611259
87.66916169421344 61.88719222265537
28.84580738913212 35.6490978754012
52.31882255826822 53.94343173301671
6.504836074263277 28.56022567552286
117.568518295168 72.2314030691913
119.2325599959512 77.05065665091713
59.88493849884142 54.86640033286348
79.21191513355836 60.49646760081686
64.9484953914527 54.80710574448896
30.0838340836095 36.44778127693186
42.38522569547555 46.50662738495472
43.4762537275143 47.44195923467385
89.43183715204614 65.27566967621139
53.10121484762013 52.81026394152897
29.93878915250895 37.85622532348418
38.85193051219207 45.07670404691619
85.52655368732783 61.10256769368242
113.9512480688383 70.74068962499742
8.518005576260459 29.83480890232152
9.074125406820697 31.12058477485564
76.61535783701981 61.85045322832809
120.299124993749 78.09739697214651
8.227277026131203 32.35525245942046
25.19621108175443 34.56517779430843
38.05028543142472 42.70611695793011
10.19601923721768 33.76850350019489
127.7379310368871 84.1840537530129
121.7743254272587 64.14982126636001
119.0444681423255 89.17442432363724
116.298555160575 97.81694454027516
122.6902046425276 72.04909810105096
121.2249723119807 84.27810799823682
123.8932813744554 66.38546525418265
93.39923495648274 127.100451703497
119.1685632190836 87.74251265444595
123.5779086731242 67.79574287723598
129.8782395356055 49.89275433241682
122.9373653290234 77.40461045053563
98.14190649320859 120.2756280724999
119.0139083562266 93.56784669028794
127.8072543529948 51.13847891805225
137.5265241834388 37.58534229154498
119.0488691712835 90.65345204649384
102.0232485360138 115.588612943476
121.6360027858539 71.01217766088313
117.6567386475334 95.69069057952115
89.43519919533252 140.7641524496259
90.35001632966429 0.7476971138420246
121.7179395768476 83.01657140562611
105.9495649846954 112.769131562735
104.573861706701 110.3332470686061
123.2769419436699 69.2136780180542
121.8739816831182 76.33181307031366
111.6998454238597 104.1823499938277
89.35448443846477 137.069285289958
92.00083459477275 132.5690082760292
91.18896210099304 135.3343427071258
124.2748034187576 65.01391874330812
122.404580100776 73.47380285399259
96.48066562613599 123.4894806736719
125.6554428200976 52.46337948019359
114.9234451723459 99.85741403104512
117.7768087650502 92.81371107031873
137.8809359839945 35.19702908061087
113.4417201346618 102.0197057846249
130.6339197866898 48.61010654145851
121.927241222532 69.58560670589259
113.5863519140147 100.5815402755618
92.05328948351109 127.441069685776
108.0985533226528 111.4397307732808
136.6374760863107 38.71639209405261
124.2599373851294 53.21049628748146
89.87754250156107 139.4038324964202
95.89913034455397 122.0565788604378
122.3082218810059 56.18512564781425
107.4483302276093 105.4572653708999
120.2889231361451 71.41506892784869
133.5215933542777 41.01189413848899
103.8646485030553 114.0249625478734
90.41088246076889 129.1526425629533
121.6274619399469 77.75038804641559
135.7760997081997 39.86292388753826
123.3442273995164 57.280537422841
100.5218653768367 117.5302274928022
90.41071314189648 4.580536634999019
105.2154993158757 106.6878027168337
134.1795555374016 42.29165861747524
91.0299648624778 131.574493586569
116.2266993729663 99.25578109236255
126.7995578350281 53.43784363749777
134.1897319494628 44.84930191434739
131.3781300013772 47.34708177388707
95.34833556769821 124.1874723698158
122.4227393362152 80.17941347326418
128.5005737522298 49.88809867261478
119.0405628203766 92.11925400735879
98.92693245696556 73.0097007025571
61.90494011940058 93.89877820749143
95.76882726373694 76.96883811923598
121.1699052545654 67.12367456066612
91.16867604258306 79.27612084530247
15.05318573859675 115.9936178421757
108.9037263591584 70.51783808727978
117.8488306858859 70.83475734447487
42.01175022066055 97.1006394414939
127.1539980705705 64.51417737242338
118.6650741379685 66.60866063905523
108.1836393224401 71.54724843391401
114.3656667325097 69.42343571553086
76.45186440234367 85.03527993882055
37.47204837113974 102.8149766804239
14.96133934711581 117.5398656506319
119.7855160781363 67.59468476088207
62.03809464422203 90.97870243437652
60.86711002036916 90.13261304782426
11.00961749303343 118.5395065500922
15.61435455539721 111.6146558627049
97.85282742705022 75.58099158258437
102.3582843771606 73.58605512155125
67.15963961805404 88.70034054673553
13.94684959290742 114.9836065229802
40.47711658266431 96.90763151548845
135.0384982082596 56.16470464190076
39.42251737286249 99.6093326892456
28.24431678575171 105.4457538484348
121.4755473842089 65.65955098107494
49.14112375408114 94.9978807785058
131.6396700746202 60.33893161918064
11.0789650665478 117.3122591752771
12.39126109913381 118.4441466450797
98.39722760725478 74.33906976938331
20.62545294648922 110.144629660809
55.57373634437766 95.29955980931946
122.838675653576 65.27123100113552
118.4237040523513 68.02251480917549
30.54708265090084 106.1426603481285
129.4945963369145 61.53076125540705
83.01016753405723 82.35029717577561
36.84083694386781 100.3362273325782
101.7252163155409 72.52259696312922
35.56312438029364 106.1869177973863
26.52027853853421 107.285390377771
69.58876015570793 88.7004743390661
133.9697686170489 59.61761458380351
130.9269925454338 61.52079698432047
96.60818961922915 77.99647371572303
18.13486157047641 111.945818916446
70.67868693295472 87.90138664586632
29.57804156905189 105.0789752433093
39.7996825688012 98.23843577904806
78.0840299995084 83.22637649970993
31.91667384280424 105.8084028160545
60.86628822075429 91.64915940493833
59.31856410698813 95.09162971485198
48.49944017819032 96.18160907879754
97.32338713947374 79.02106102397775
50.62708562140416 92.65784931878481
128.1190150894176 61.81426362592938
93.17835209634961 81.38344124488414
73.75204871445401 85.8752333393891
16.86019100891668 112.5152244067356
45.63366783637888 95.70153960647612
68.40089264314831 86.75147140480821
63.25194193764863 90.39735524648195
6.969726516222697 125.1815561159606
14.11777318737409 113.5393672716153
96.0523485573661 79.34681223923579
12.04205626710806 121.0500503317495
116.7596768726893 69.86140434305955
12.93782677002019 119.856091989035
73.44250493665233 87.17377613184624
132.5810623733137 59.38681750872274
64.59965807091272 88.4332613224735
10.6085643771899 120.8138140038949
47.00832579522312 96.19516935555949
39.07752482199786 97.11851518551146
137.3602599952091 56.62734098336322
22.1127840631874 109.7900899091591
113.9792569440652 92.12292664088595
128.9627829792241 89.26653741766776
139.0784698439935 82.22674814692954
86.90869393897285 105.6037513222324
41.74097107631509 131.2464544212852
21.63840393795323 2.395829536788422
120.3652920109597 88.60153489646014
40.37622023744159 130.4366952702656
132.9758295050685 80.54569376304816
125.4043705677566 87.18847073246427
103.7548988304716 97.31999126694377
117.8022218429047 88.28682173225751
116.5676953455963 89.32750881631604
52.47722506811838 124.6756487776027
59.11682865051943 120.3466306258929
127.8152656617875 88.56079977035725
112.6095720875653 95.58451705104268
16.72531932570863 139.749616799969
29.10441904235769 133.809000283629
31.78310971574624 133.5067383661519
130.076466302543 84.22046678421212
101.6390607897764 98.19397582276791
63.83123099975891 115.8779960265691
65.18348995444939 113.6799566607134
51.3474943655847 123.7540448217783
131.0604542283166 83.45856259936501
33.70524443838192 132.0758173928924
46.69409788822428 128.7449801956088
124.1791083965651 87.96805693194791
62.55001551750627 116.5638608511279
108.7482510300695 96.16163636426303
24.95528924825013 3.904717849718848
107.369326783805 98.19429414536255
52.67468301663385 123.2492615679277
35.09296663785668 132.0295121014274
73.14200159244375 108.3426558541562
130.236405624895 85.60544753994702
65.01765916033261 116.623424973846
135.8044550522873 80.14286177125544
110.0047973878944 96.87879084205487
112.6545218795556 94.1913835717952
24.66206867033732 138.466645231329
110.0565949312304 95.50538324475758
63.77567060228492 117.317842685584
27.22524250237349 135.4834627171973
88.58234568140423 103.294619853618
134.3911367368103 80.34396052867778
68.84062355513721 111.5041559662368
21.00767678765133 1.239055726898729
60.52265530907469 118.3426076038478
30.43730413873626 133.6338330793681
69.98710308628988 112.2899422197267
96.16301344723861 101.5316254398939
26.64980420716895 136.9119927901999
88.21096774302848 105.7808644379086
68.73100283547119 112.9630913644218
132.6207700985856 81.90934474396555
42.96236896927788 130.7200268974203
95.27204496790888 102.618243936626
82.85536113399577 106.5869616505874
24.51006226580683 2.440113704572223
49.76249611422029 125.7254090019045
37.26480843489912 130.8124644728599
66.41057498632651 112.9345445967847
24.51648744156908 135.899469760404
33.13628087807904 133.4111129901086
98.5567037845219 100.5818098556974
23.12773645149098 2.31085403771615
77.10839400298165 108.1497525851794
51.13304032948107 125.161580327535
107.4283219665039 96.84424461594034
84.28543281598182 106.2599852071206
28.00432164140467 136.6904118075671
25.28228822229872 137.1043578271823
121.6889902301214 87.99789310925182
1.944613607425989 138.5941710930905
129.1308926589394 5.592252109962689
137.9130962233249 0.5843365083693655
128.0103553709961 6.402907636379136
3.800775616259581 140.2100521117486
135.7399615293477 1.445162673863442
131.7490583578483 6.714927818400959
0.308982549500422 140.9735599810375
138.7481562432407 140.4654625112202
140.0498716725183 140.7246273619058
136.6155884762241 0.3152252353678683
133.7567159159597 3.542091451259281
2.458451474583038 140.0043858251269
130.4249806984435 6.179212257005033
87.84515055845777 52.79993174400667
39.35371347688143 68.30660783429688
57.1360699857271 61.54840696672494
93.49248569221631 47.43636471104905
8.95021604651305 89.05254004681615
89.05805707843236 52.03068012947132
20.69166727149092 87.22309367727009
50.89386770882919 63.23137380072977
130.0020887020838 39.81976392688668
116.0528227623166 46.18708272773254
107.2144205080954 48.31054154289887
104.3562249486846 50.6710985889119
88.74600931105705 49.26056643114789
6.178339000352659 88.23865035778554
121.8498748502625 41.33796591460022
22.38872779554799 82.38358369154001
23.71587632619319 81.74914319440423
117.5122959601291 46.24402043342565
1.275065090418148 89.634291308841
122.5934160690865 42.53786796487592
0.4450818137415046 90.78360207873064
34.20733720110288 72.6189866503578
102.2055580873501 51.84780749318638
67.48714905466369 57.47427339278462
34.8274198709279 70.1048602118974
55.69407322543572 61.12178619464119
17.00361078893534 88.28184882361745
124.8087522564254 41.27904918378571
31.48764905047532 77.19110019334092
53.72445676285943 64.0494027551873
87.71792121330365 51.42075489766773
27.75167167184125 78.27177763518432
72.61490951244399 57.21484654751735
86.50774209995056 52.18603518766196
140.7904679911424 92.10351929865945
126.2875892332737 41.23781374005748
54.17537876263253 60.26390563242249
95.03136182653118 47.97396344426103
138.2906151151973 32.78728796911111
7.989431661227028 90.0011253978533
115.3319182210691 47.35622052209681
92.35214895216052 48.22916283507926
2.267787674347569 88.56414404471697
30.3409568888141 78.26090509020837
42.24355913443248 64.95934858098236
139.7373225746145 32.92218487929333
121.1573855151617 47.44726071963706
120.4054596564604 46.24662274992389
19.41133026043844 87.74893277296373
85.38070128021766 54.29818859340354
41.68117474986263 67.45176456433316
13.42310109272332 89.55018580141373
6.608632752703119 89.59226830678209
54.51975226820683 61.72573814487075
49.05509205088831 61.22869716869306
124.0744411555484 42.50757547393422
32.16338822706688 74.74508453934902
22.07554076583879 85.23185710496622
22.22139657160461 83.80351730551668
127.0149222634922 40.00331267749399
58.23339913336471 60.6361923395482
110.1626397929242 48.37773554170758
75.14295035229759 55.7659222643005
64.92925788284991 57.62700125832984
15.58692420252082 88.29658390902033
44.18866502620995 62.79267125071989
113.1124562608646 48.47219525656193
56.40814649840195 58.91261953558221
3.720354943302091 88.89635142769806
77.71758608521138 55.7462175538997
34.92580551081718 75.3290558557898
118.957164595843 46.26808816156891
121.8583450284952 43.76415387020307
123.3393704281421 43.73437369656575
40.30632523424835 67.18574271255237
100.5542493893209 49.47511266922099
11.94494460157135 89.58342750420233
134.9532561139307 34.91435573162318
19.3845461207742 86.41751700378822
105.1523772831743 84.25020209993505
101.7375186172856 77.56417790161305
96.53289302204502 62.52077721110523
127.9620980598219 113.2110471513283
95.59872657893951 61.36305068945805
132.1957292662923 125.0671127665074
99.26796864358822 69.35522871549735
133.4990984692414 124.625675029924
58.88064523900321 24.40026336020199
126.6566251703985 109.9169241215224
102.9734655417187 78.37374401477736
121.1755470448097 102.1147365784725
81.24641052792974 49.5077187434623
76.34678713263602 46.53908336951699
53.03949128086508 16.30629257063215
74.93128458208083 43.09386157667571
111.414175475086 90.71304931621958
126.779828477406 112.384488441606
134.6197057687824 125.6070890765764
116.3698150329802 96.38210997836431
99.46558225510827 65.87316924526978
129.4066520286685 119.3777482103665
128.8894563052315 114.1619862701315
104.5762961256373 73.52449767074727
48.20808571400674 5.108563463464814
99.76307064148415 74.15979287569316
61.76584590268089 36.95677298662567
124.380840873997 105.117079703619
54.42605553701257 18.45819195076975
124.7450555283117 106.554882491131
60.50786708983421 37.71400615815789
136.8617451981767 127.5067659665161
122.993366999937 104.6497112963127
50.07683506008069 7.141741812948935
111.4049545152748 89.3363813890896
78.41877319216249 44.67270335170507
90.83750452881634 58.28452828005576
135.7461471174468 126.5753481839747
86.79284014356176 56.31312531710114
80.03103490464689 50.30943591994422
0.6095451015971832 138.3542302971919
122.5613952189042 103.1722134534408
89.30237034649784 54.79538006411242
113.949579056451 93.51576194295102
65.7092691848501 37.38703877312913
119.8356968842201 101.4910608515313
52.07566815173308 15.26595223921113
61.67762141087913 35.59572199655927
104.1695461293951 79.16153003577098
103.4265974912596 74.19244666121604
59.99011827814352 31.22490089427291
137.9596800112183 128.3807756459442
59.67672108773439 26.6110862204392
1.130495725801423 139.7809492495136
45.31211970864209 1.744737362861797
99.50689469710584 71.68378447007625
84.05149395885984 53.66339482818776
130.5075445568374 120.2936184081317
73.25157658307839 41.02539968689824
72.23143351614478 38.91076146890497
140.5144271860522 135.4987126973837
55.1831411405051 19.47376609727959
97.06698949863235 64.92987254556564
128.7059015255979 115.6145484341334
60.18255003264201 32.41288598274416
104.1037634328207 80.6118672304824
52.8946877775288 12.82738525441275
103.217278852851 75.60303394575173
67.0415220429814 37.95287182082167
52.61808464811546 10.50281739000269
74.7432314974004 44.50893831932896
45.7734655253685 4.306865522596536
60.36216340018353 30.08016065295408
72.25052914921493 37.52329585356333
94.16607655369171 61.47492616460612
47.20626141022205 3.980442136127799
52.4069442390791 8.171467689822833
56.55695749257008 19.13611564512093
69.64370202979212 37.70498016179308
106.4031227381953 83.58235917129764
44.86333051106097 3.184007864455233
140.7137576494306 132.9550439418513
51.53859711687804 7.011396632910627
119.8850933432875 100.0814500063597
59.95757274962514 25.28836519405322
139.0403589392078 129.1106629193718
88.0481826004241 55.54105678570937
108.8410504671438 89.27422316951368
2.945590812456593 0.3581336445374369
0.4887860009570776 131.8021575447988
59.39795931830118 27.9224057656023
52.02622993102826 11.75476907441566
50.93369052742964 8.270822085537326
115.144203615146 95.64130684878154
59.2077086539643 23.03784311068102
106.4543007315592 82.15098622521019
140.05507527316 75.77461124715542
86.92774445141086 85.42157447956204
12.51345181104391 104.4363266339203
115.4938199422851 76.76468392998032
43.38973883494211 92.09728026548527
133.0629290439721 76.64425868888392
120.8107360130518 75.27581103191248
103.9565617503207 83.50020871557045
116.8210690141993 76.38820462854478
80.48033790044998 88.95677023916998
31.95677676366909 96.45258237801954
123.7368782548348 73.09344577991003
64.42032975946042 92.64549148532979
63.07178606546413 94.68223153240606
11.19579148240769 104.9587060720156
111.3135865412095 80.99791312739012
102.6848660165376 84.1808192810537
68.15369589006157 92.12949573850032
38.19476923635872 93.63901490831678
131.7145477199795 76.80136615931183
41.26809026328618 93.41691463742079
25.76654001821436 100.7062784698727
126.1314976141264 73.78591827642727
46.31961484809385 92.30821301672714
124.0382939076142 71.68476512501512
4.962314824292758 107.1635237441325
15.06613523324222 103.4199228136958
99.0529625062654 83.37392654738714
9.816525307572428 105.3772532123055
50.01830810795337 91.4437994295449
121.0744521757232 73.85682794126325
26.13688800355336 99.27216064596526
135.3715171340315 77.6433612339335
88.4105480348115 85.16868361319989
23.46268058882702 99.94277490557549
100.3600635301748 82.7007571754442
102.7805089008774 82.75141658490205
27.8765868944847 97.50304471277262
24.43871242092266 101.0463909641564
70.49074235426657 91.3435719033684
136.782124432827 77.44170612429457
138.1858337308795 77.2429645841444
92.25088576045475 85.52752364012005
18.21310374087673 106.3707605684982
71.96038217455391 91.56728635658119
28.82921198141242 98.59181030332816
34.69952813414549 95.67725527709246
81.24616113177939 86.17728818940033
33.33091164235751 96.07285244539931
47.95974315002901 90.04203434041837
57.22385981177653 91.97173210066032
44.85943173193466 92.19521088870648
111.5445669857694 78.13136263950432
52.11961751183388 92.72566026698006
93.65282806504248 85.20650205778875
75.29387995733479 89.39775814996887
17.17560268500703 105.3686259173177
45.65431651254212 91.04454548222725
70.98085183017044 92.58304177488527
64.37792213288253 94.03165390643109
9.946757454876568 107.0495713004866
96.39351331705601 84.49212307921937
5.965024479117646 108.2517212052255
105.2092527645028 82.82168343886093
78.11832195711939 88.31579051948408
66.84823527656455 91.45193244150791
48.568617618514 91.30055089201863
21.46407277979976 103.1446899494923
133.9985467426892 89.48630513540581
92.64826745634869 74.99770617746664
140.767210509534 65.43798647352116
114.0900640923197 82.41404064759834
65.83865043065205 70.27895892374006
139.0497415559041 85.97246396998489
53.43008109415467 70.49552825066287
136.8487848825034 88.99765747704312
122.798472614961 84.14351653382614
103.0533509006104 76.97314244211563
115.5746276311484 82.03120570429274
33.18635507097898 68.64597956963993
24.36095413827032 67.2214040570134
15.33451189669729 69.03438338068047
127.8266667969288 85.70218776722201
81.9284040951821 72.44299276877358
94.05859690526459 74.81153496129676
99.38408750566052 78.98828149009384
64.53623563287479 69.69563630647576
35.1062821650825 67.56533354206738
130.5188635194188 87.23746107561948
54.73399153317374 71.01719607912851
3.200174641373891 66.76697727725265
124.1009008460144 84.95704625252841
139.6514297295874 64.47741835312689
26.28044895616144 68.95877045851388
120.2846620261177 83.30210580703002
51.07088606980393 69.45144423635018
98.72746085861192 76.67039077904207
19.13091569330346 68.80545842325999
137.4172924703664 87.6392629141305
137.7732815852159 86.32226730175601
69.71880963370759 72.05710956100134
48.09978509575885 67.55471839816715
140.5546385595725 87.7603963906062
29.60558629605458 67.38529932798389
104.2579378795997 77.74077519031162
100.5605856031675 79.74323443734342
33.2377802851997 65.96681637263687
7.81490182049088 68.91675607258117
42.64409167911561 66.34635206109112
135.4190804126075 89.24600931410571
94.91057561960434 75.91031260794134
22.12371557037753 66.37082553461994
72.08946851649969 71.73882946699837
136.2022310508718 62.86089677322237
19.12848483854819 67.20083288235
38.42655978637178 69.43583939127674
58.34989765266478 69.8001300338411
63.39395562202254 70.54400357617709
52.18211805548322 69.98732408725512
105.3488624811197 79.93612897434693
20.29258518175523 68.06327966465521
100.4152903021997 76.68461753503999
58.19408890894527 68.37946979901697
86.77732570224482 73.13456136964528
68.85765533453774 74.32450868871094
9.064258786042863 69.4732062418275
15.13045177900215 67.67304874868162
45.7941286091742 68.32400759528564
80.72329831191472 71.61330195046644
60.94169931855048 70.85791703325469
4.256933095368844 67.7430053439562
21.56463720377853 67.50990711302043
93.21170499084323 73.67196843303543
105.2756684113376 81.3812729453343
4.464730769519555 66.25603993397307
43.05353950260854 67.73164197804606
68.64174597145245 72.90361333570954
119.3179807803528 82.29349084759522
25.35236277884857 68.09523953998081
17.7025896934639 67.04394771943917
127.8737595113421 87.1285440592343
137.1123609373805 72.00474313338475
94.73766258740343 63.89975658244457
140.8592434920673 61.63955877692332
104.5263428449571 66.00401599215043
51.2415189869555 59.75250958562465
130.6143887081066 71.68482200898912
118.906306713144 65.24347259396781
107.6861695542363 64.22680187382807
112.4483188503077 62.41205609815405
40.11847118201958 61.90582956644026
26.97463433846777 64.31135878335874
12.28476861005 65.41122930008932
120.0619069824644 66.21774130283811
99.91973649325989 64.64087976558093
103.8111593372143 64.77156993507595
65.25622666471136 64.59705001794914
33.62809381371538 62.22253335529241
132.181076982861 69.94313681987393
55.4850152354833 59.9216317486893
1.326900139363274 63.49776093242298
122.5263463596637 66.71336609515197
0.14169858506922 62.83879292685391
23.24568559686522 63.70353624242703
125.9968664053348 68.59680159925891
53.53115358021147 58.87792610260243
93.36781849318773 64.09144808966938
13.98523734254292 63.94828915537424
111.5144999781369 63.5121945589277
130.8657243028613 70.29780474661248
51.74680853302831 61.0267154903899
61.29274426253404 62.83115393444968
36.40354564718218 62.71180006865256
128.1465844058727 70.80616349199096
102.4021448074963 65.34346755442118
35.02699885017105 62.52744048310777
10.39845801622249 63.34397077376379
37.76855806095475 62.87508038281598
133.2857025097835 70.9073759093509
135.7589665023315 72.44350973169396
106.2271980110212 63.94847452365806
20.97038855020181 62.79961330770334
75.32582464099812 62.5703640747984
139.5559806448064 61.33822124800025
22.40707399850923 62.60614278429238
41.48096693271305 62.14938360120941
98.91874958310862 63.57472748616398
52.71045353469974 59.98282296560837
50.35932172405894 60.78671970371041
140.4694303967868 74.49435409636358
15.94773750449951 62.27075812176334
59.95982533950655 62.32756318957206
79.23959447392895 61.83135773650971
66.56905508329218 65.19800680521493
7.851497365000625 62.56445145490828
20.14589436682737 61.50579125839305
44.69070887658508 60.36401077829547
91.06661662002257 63.54407229327269
56.84457986554852 60.24511384768527
5.186432523627794 63.29342372389637
24.62690325073771 63.49944928443765
83.05833411897349 59.91723661740583
117.4986261058797 65.60260909847342
137.8118624907443 59.41901774011841
38.75830656801022 61.69313947346761
75.33781349464668 63.93312249305078
23.81474117368113 62.31037354346894
18.83821719576507 61.64785055865457
128.6748177525487 123.6345878449157
130.5774719201407 104.8924995574291
138.1032001120162 73.30396333358985
136.8319856221875 85.17979069024095
127.1962440925317 117.5337674115992
125.9193495834762 135.3069294389645
131.9188046409355 94.90016240811688
128.1971336251027 111.8642206449108
128.8093086085188 108.1219973906696
131.4792099810606 97.54837180814404
126.4947550212392 121.7907185380087
127.6211325880216 114.6716356231857
137.2240988511581 83.80783600474024
130.3042730494173 103.4069890036181
124.6594993797138 134.7953164696403
122.6439209899762 140.6980359750725
128.4323590886157 125.047461219844
138.0194243329223 70.95011570310513
134.4969587626148 88.12374431228777
125.5568621803655 132.4859411663208
138.6081565532427 83.6273966584351
129.5525326372401 105.7946700176078
134.8853011502647 90.61220771979904
132.0264753522628 98.77651616030879
129.085885756886 128.704624705024
122.499912442391 139.2559558271637
124.9415162898644 139.0254213967661
134.9641897737094 86.77218540535037
139.1035322039064 78.40587664868245
127.5863798487236 122.7104350598729
121.1813878560778 4.207603946312925
124.8779933151889 137.6259409285957
128.1925651622964 126.4524002486148
126.0973938717512 116.6066454579842
139.0798529769002 74.53550213746789
126.0265188479054 136.7384649685906
137.6953841623061 82.45257694467422
140.0027080664395 71.80245631072027
126.6007699662637 131.5016132672726
130.1093664237279 101.9563036239158
137.7000339927949 78.59967460863312
138.6551861240121 72.05884949194868
138.6304582778773 79.76577447432081
79.92668855310943 130.3022861752602
95.82404674297945 56.07547631970807
91.96331306509538 70.02285889359725
95.74190668134614 37.22641104227517
92.59423666585917 49.59101977326497
93.73866290601579 40.81349087813289
92.40103441015107 43.18437982759192
85.57022632052417 89.19541401593436
80.33143533284625 123.8485861979684
87.63604347808916 97.41816042652349
91.52014862805935 67.5056205095256
73.79269440541404 3.25588141542727
92.07463284382891 76.36230628708252
95.60451329897444 34.79029457083358
84.76611544160268 112.4500233288428
75.95591002741132 136.3811132715977
81.23052712244646 126.6607829752574
97.77580280095926 18.89276716231144
92.9710776918692 65.37493478021277
78.62382613430367 132.428512515042
78.5513012255809 133.8429441890121
81.53374011291196 121.4288450618602
94.404290876738 57.98027767017488
95.79960848379879 54.75555690584314
82.99932887543197 118.2525124358045
86.49555195114856 83.24529072327691
93.76725609124237 48.74697800868207
88.5311328166413 98.50862756384421
98.05212320522924 10.07850202309312
83.4421315527545 114.8744396713652
97.78706557589859 15.16121103953452
94.40740455213752 39.61730368124066
86.00820061503487 87.91840184312308
96.9543887686537 53.90302304915953
97.46163213505822 28.71818587249395
79.62643362528846 124.9434098341591
98.74881481258934 16.22929174258215
87.19463595371765 100.8716393620661
97.05993665149997 9.048692018195085
86.54962539981838 90.243302281908
75.90927154871449 137.7454716662767
96.40672611614573 36.03198038452796
98.49594627209444 8.708071402283851
96.92472171677613 32.39177889691136
83.68030197597162 116.0743096700364
94.308154080815 65.18351040490973
85.65293508378294 92.8424348577193
85.93296075425835 84.41428142648249
97.58088545695679 31.19417139277224
87.65033088405221 104.4772957447946
82.58145311377724 116.9242218547466
92.89527230909668 77.48987363190834
98.27890200091927 17.56302743180904
93.06863980261335 42.00722805001119
93.45265212699259 79.96249125915767
84.3877641997093 109.9075831922172
97.20839496650356 12.7995671202628
98.23559925037409 29.99670313532719
97.0213090627099 61.27363302849933
91.46323328658644 71.32672751142761
86.51899015873688 102.0321216147607
78.67845208645193 131.0105499730711
85.11858478438309 94.1553396108603
96.95203227166334 22.46883073419302
97.06904534066135 34.83852474500254
97.74558098747882 21.31338755401212
87.02604765766702 106.9406955767821
96.321307207646 49.74526392177302
87.03227343548927 92.61835146379761
95.51681859798855 22.45089717333
85.22930462913109 110.9823928374352
97.46215379146768 26.21977722920098
17.28213625077461 124.4753316635053
3.568597978556417 129.7853586340014
134.7898440905026 124.1812760347632
39.27664212260326 129.6804564346066
129.7684699553357 124.5652771955671
97.60758659909645 124.4179273162019
124.3110607094475 119.9660783244916
57.11820395516965 129.4279715671766
135.9173249836136 125.1498958326791
30.5679086791897 126.9724039573765
124.5530990234497 118.544036255194
16.2883075713121 125.5796467330988
120.8011441501887 118.6736970291623
24.93897200324213 124.7644217597582
100.0066892837651 124.7477349587093
63.48781325578506 131.7918163405834
53.22478592921348 129.9032441666201
119.7215414796923 117.7700901115236
37.11889922715115 128.4592261598349
45.54634021024225 130.8483887904626
138.5155655104431 124.0584516078997
118.3770337680227 118.2914330040083
67.35296325166995 131.5370797182844
72.55144406142773 130.9855490231141
15.24789600993939 130.5998243789627
7.150785653150643 129.1233088311584
110.3379627476265 120.0144806222671
74.9812477799025 131.382574982122
85.86058201627318 128.0165758759135
105.0838498857021 122.2842672543973
49.93960232243007 127.2433661234188
7.493247389580957 126.5805022339481
112.7988553090905 117.0861020868432
140.7466449083691 125.8365312301064
94.73754239049228 126.7611601608238
25.99858465602151 123.9560312297308
113.0846917957495 118.745093594531
2.468307321342423 127.0187726264572
59.63001176781683 130.9284268469422
18.65205351426125 124.8268846451713
58.3710672860217 130.1834637592464
126.2463682324222 123.2023472428475
32.71787756835275 128.1780723666671
103.8059517547419 122.8868760103441
125.6435423445868 119.4593985474495
126.7380806198419 120.3752473423668
28.64882820177657 125.3235271372998
110.4691992814777 118.6772147404973
88.43094370722328 127.0805186059058
44.3001198248191 131.5071068228615
98.67760011903245 125.2968482183755
84.58551240005133 128.5794061192966
21.0734808621209 124.3613272599557
47.97017791641279 129.1990821914083
37.91719519117902 129.7306457743476
66.03251361985163 131.9951693496521
13.00623860894995 127.5786464548433
25.2366805488471 126.2232219151344
108.998778447928 120.547672417587
14.89672609920705 125.3262572664151
63.50812808048115 130.4065988479939
76.26155715542362 130.8728233848071
98.98067332100507 123.92633347595
16.15060916927247 129.4650082854118
138.6308924678476 122.6029959253818
23.8560225368981 125.5259462828053
0.9410283705498887 123.472353884306
22.46553172452883 124.9189968635842
54.51745748656763 130.6910337755078
3.668275374962695 83.49832795573546
140.8632335086484 55.24009218983039
4.995403195996866 84.0604881031837
5.711293915614025 86.90098509442991
1.462321025044521 49.18893928945353
2.047936043996581 81.79060550423746
13.92616701468994 118.8377501638722
12.89949464544943 93.30124662293093
18.9107537754888 136.1896572782236
17.65814742926366 125.8820868858993
12.17208001785041 107.340052762493
3.954414793484864 80.28073772009111
16.24281287486657 116.7704168324254
140.0089110075985 57.54529401928787
140.9383406464319 64.06478318782094
18.90108124041847 138.6281274642408
13.30233070854744 108.3116399886737
13.41931057657459 106.8469372850144
18.43410762852072 128.7002451586603
1.421293811136396 51.69086500886532
141.0085495148213 49.10003390884882
12.49226275462594 98.33143868349376
11.3837723788835 95.73995686576581
12.66421207227265 102.8877560749465
7.211726219575308 87.2534200454712
18.8865894172332 0.05863193731992276
15.29081957571646 119.0263893237375
10.74247389340464 94.42690924121338
4.570126726440956 74.56341709262909
18.84482893913372 130.0940206316125
140.2799541972598 58.91350721852381
3.212859675323952 79.02490730793878
5.334890986389527 85.46419556075864
9.472208589067762 90.37143416340432
13.5801963405039 105.3751027153698
140.3395903695159 52.68219338007166
4.662911696846568 73.01951621855311
3.423978197709407 81.93978900237768
0.7150851810015451 50.3489694762885
4.467905805449267 76.13609855685165
19.29845468864823 131.453040024622
2.64559232135176 71.08446465429023
6.382175956718769 84.4378636730152
14.28461477250636 112.1102749476866
18.03848948250321 127.2927773343578
15.6743807566606 120.4760659095594
1.056794504147381 64.89023699891885
16.68359920767622 126.9673565397535
19.61959605059873 134.9872099902057
13.22951160718666 109.7778094678998
140.5561129723744 53.91184354981646
12.20410271778724 92.0029356987785
107.727868696452 67.89743326738127
133.8618899585889 108.9576166760528
61.15780960919632 19.82236909963334
127.1600327637258 99.50516092735366
109.2233976832856 68.15648334359585
117.6346064385308 84.10218483517359
87.45212062219899 48.62187322088634
83.6491797011992 44.92941001762281
55.41482459137053 13.29355921709503
77.85493896517347 42.30804532373089
121.5582699753311 92.24435638086528
138.3030062766754 115.3730021603091
128.990648269845 102.8869842781508
121.5253014976009 95.10691007134355
98.29883563299447 58.9376801038883
137.1509999088591 116.1110935211599
134.6040799468099 113.1738566280356
115.052536931084 79.54973996566753
48.5612506960507 3.892169419294417
105.2880835559008 64.90889247696336
69.34025998535014 33.5827805950328
129.2535592287886 104.3365195092397
57.58906102912698 18.23337381923716
128.4740450409669 100.0645398805963
65.39329420552434 33.36750767475851
139.5893398297497 117.6616571207049
125.5251017436054 97.38198187685543
50.66364063686999 5.832900849337209
118.1685268079554 86.74969123500578
81.27220976515252 44.06063898867199
85.48532227675497 47.14709145703418
2.442434791223197 133.4636762760208
97.52044020089056 57.83429182270377
94.40665486973271 54.24045924144499
134.2270108389116 110.3316722639512
90.39904512716302 52.6291388971382
121.5490131400685 93.68156589419137
68.24577779119336 35.78506504844128
125.8922122830713 98.94813544538346
57.64383576739916 14.39686121204121
68.12452133683939 34.42525283957094
114.5754827632441 74.40132290887658
102.6811479901993 64.03897447260894
63.11817864783742 29.19451177167636
4.76561214189609 126.0797873210838
61.33920560599549 24.87737047492771
140.9142192875022 118.442978570414
47.41482657581606 140.7291217024853
106.7088662822851 65.28749760900678
84.1427564780688 47.26040969352427
0.03639336900248627 119.8690503537469
75.82886484830918 40.37942819852165
76.31659197096414 39.09884682462963
3.825135803489738 133.7187594927516
56.80370280795207 13.21619615207537
101.8835451198759 62.87942514966682
132.6226307142535 108.2981701890048
63.84581258663088 30.2397804556736
114.3675095376604 75.77424427822851
54.91267149816796 11.70554984078899
115.2802611750117 78.1530525604968
66.88699953036679 35.24643025158505
55.80968753053068 15.89372125949429
73.32574530990236 36.64763786320904
45.035012277981 0.1003164219041933
60.53799842552252 28.8017572338194
75.32623121470161 38.15835319804572
96.74254476471745 58.8909912919317
49.37376793511724 2.986303696802138
53.90521888153604 8.159075670315294
58.72559956770898 19.2192071916719
65.11507714558321 30.70272302742743
110.8694300711111 72.95112408156382
47.86364743489941 2.629711624513029
7.153448628596641 135.647700942362
52.19509806369107 5.814427453467062
128.7490053738358 101.4716612832959
62.53706483624112 25.8131637052129
138.3450392660944 116.8848385267776
91.73626016509827 53.21846212771268
115.2335925980643 83.35240611915421
5.205328178143096 133.9758266766801
1.305769167462605 122.0662249022701
60.7976796946549 27.48755734751294
54.75481306357472 9.348633126737338
53.04793759280881 6.982418374803051
120.3051314862341 90.01488614985085
61.60528199879188 23.49461093816957
47.73844262038494 78.93109472739333
130.295382240292 73.06285093036946
119.5077062627806 69.00478115484972
108.6813359451451 66.84636789137376
114.5053804401541 67.90669406917682
4.814287464579397 82.6397111260618
11.70773437952545 84.70811798593152
23.27811778684514 86.0505239837903
24.85756377541967 82.53765254164233
120.8697564556865 68.56224139911998
84.3892914635106 69.9784185531101
60.07706702202422 74.5465857898329
105.9948167002116 69.99342250000404
64.8762911443222 72.52988790717113
36.15111379899353 79.38021939442669
131.6967357751183 72.78300920670262
52.62223958504939 77.01385232480135
17.91847172586114 86.97231842392296
122.2241648022508 68.15376701910795
33.39123207263977 82.09768654674201
126.7722273678489 71.06364244691514
38.94542850323712 79.90157388542562
94.2797294950131 71.08685506975843
32.37314256322766 79.88416454094241
118.1479000477594 69.44127415079875
133.1077754306108 72.44575075692245
68.43533983764958 71.46498353582218
32.09053482836423 82.73947526165186
16.34423320860612 87.05781848734394
125.6964283830368 69.97547785523751
103.1066298587759 70.01967319891692
29.93775104183141 79.85621270517544
53.97115453920485 77.38670693241107
134.93159496227 75.16040455933796
136.347064271073 74.92408199717858
102.3139301006351 68.92086187071926
20.74524040758623 85.827444808905
72.00188843198048 70.35719357714603
40.32922607459919 80.15941658581313
2.34684578794707 83.16089919013758
38.50213163531331 78.53886105343975
64.70169531651582 71.11656697140283
44.96250624639817 78.43295541561756
139.5294892245602 73.21050015809158
37.10891416433309 78.28724935503489
21.90221468345612 88.0927091372494
26.15714991192769 81.87362547651091
56.4852036566203 75.9050397054413
85.59455161821509 69.79327278824634
67.32586150966115 72.29684653208484
13.17710232282175 84.64164180383349
46.34461619210338 78.68325263988311
83.38417773273908 69.1214379294242
61.24660291992888 73.66016300317244
6.109046711599528 83.11754408086254
90.56577495649681 70.17058931321721
117.0783200196478 68.48502015246932
42.64537937268338 79.29652945697126
48.21308956202537 80.24759042863307
66.01255554334004 71.70104149418047
14.02205323459658 85.84308708986399
18.28683591296923 85.55674391900648
136.6931944629112 92.85833000945335
132.9091847874759 133.8469884255475
136.6991830856326 96.74656811964223
130.9589431511539 112.9471214357921
133.914618617149 121.7378708513859
136.1860279296316 98.1255917270432
132.2504715790761 116.8608368381422
132.4242647855311 115.2807719573676
139.7872237448685 84.79540994382066
131.572905265631 103.9612008882665
133.1325934960338 127.4456556496156
126.7637319393878 5.740216793270447
131.9979516194043 126.4718885847575
138.269853192507 88.73731504756861
133.4071122457867 132.5136383866203
138.9712919344697 87.37026363222522
133.101132446992 111.1932006547374
138.662549840642 91.23651320543989
136.2051793295373 94.22512370731378
135.3922708649059 129.4419294598733
127.6030998921779 2.060830733644352
129.7445684400175 139.9756162203844
135.6519527029083 99.48811621389454
135.1665436696526 121.2922912250902
130.7640766182221 139.1027768980884
129.6333853301232 138.4532192217067
134.0849292317071 129.8503209768505
131.9176858694912 105.4248486484032
128.5470352654233 139.3414513083449
139.8614353553131 83.37240556752052
132.366865730383 131.512980087434
131.4026432562873 102.4808551983997
49.37646518563726 53.72125841061548
50.69622029115742 56.22994432853685
52.88681476386724 39.29205285171614
46.79925274313555 83.7735029998846
41.31608945274795 112.0410056276479
41.55883539508005 122.4580705178024
46.3415011259527 86.20925022681766
42.40473628734663 115.7108627733298
37.82945643652738 0.7519863722428756
38.34191869733366 140.4446974517144
50.44207914340321 75.73078318420002
64.06724308723935 3.773089199597075
43.33034619641201 118.0668657324853
42.04856919257487 98.70604329811982
66.05842805906879 13.15879522175108
47.76951860588213 86.37871439704051
39.69729185599444 123.8357119364064
45.93312239193847 88.63683512916214
51.20636554939717 64.54043473875632
42.96887051046784 120.7906842263255
41.77643063451487 134.13454308334
46.84545835208492 87.50210959291883
50.02737285014483 54.98148202291583
52.71840057983239 37.9363036562414
42.65002473595176 110.0605763558838
52.03455905184461 62.31452365227887
53.34651568015816 69.10020776933605
42.51547883584375 102.3439130180537
55.79209134498672 46.15352345326385
40.52368477038443 131.7949356446036
63.66781914663505 15.55468928889255
56.31240993428515 33.04169721431164
41.76258747025401 106.471642474516
58.87335099906554 30.47434374628487
41.59683039781464 107.8585184484254
58.26550984383454 27.0787799752038
52.34019359172546 72.61646123645677
64.34116926220939 140.9378229744199
54.35069181361913 42.79864052706323
54.57395370737919 46.89091939444586
41.47177582670815 101.4745535978255
51.21383588959847 73.42138402710074
52.07192398700342 58.68785402954071
51.37796348420952 57.4631953771003
44.11059918188477 93.36105409219434
63.27431548853787 16.82878492453492
47.27614380261971 85.08245733791742
44.17737751460155 90.93045964463219
47.74086542396383 82.65840951577105
62.84136110387433 1.609721255308501
61.485059154752 18.46814401526499
63.48317176776118 9.698856632385015
56.56238594826529 37.14759436847134
59.15483936428333 29.22411256628029
54.30203570043611 41.37942051378988
49.20531290877967 86.55478049639044
38.61018737376038 128.5260873348595
54.35556932913014 44.18522107876299
37.33231496356281 2.109333829828484
65.20849078787921 11.98155598813534
38.90485064321349 139.0883034411339
64.34240288745768 17.79818350163838
41.13744211749739 123.7898967140544
64.15313307102694 8.532847371425003
47.27088886386908 81.34534927630486
58.56484999546058 25.7475954622725
49.1549049299275 79.16340660379392
36.85027692674324 3.470357725186929
42.23004147760565 103.7169042307173
44.3300036776176 98.97219661166254
57.98719829797042 28.39945921217008
64.00225875559758 6.176053440225867
41.80118351219698 137.0027363764066
60.26220982575224 23.94667378736132
126.3407355365027 51.07369291368028
127.2857456323218 22.5260646764442
129.9435738170671 42.33280344388022
137.073706912284 99.28167963144895
8.219250949184229 121.6521409936534
138.0908329309138 96.53884140446324
132.1388464816357 34.44032448241061
5.193908296111459 115.1962681446099
3.053812835677661 110.2696408848816
135.4307017691605 85.40592724522257
122.4132572175614 11.50510922962155
2.225298354622014 107.792683988566
131.2786543914386 74.18875083073296
4.120590020587603 114.0768269021339
130.6875395544949 34.11156408329945
128.6122209112351 64.25834874424388
129.7766831616156 69.1962843952556
136.3780061236305 86.54571336690562
129.7988572442895 52.44824575895481
133.5140089442841 34.74404365666057
137.7707094502685 90.11048731529529
126.6779169938224 18.43699347549585
137.1711919042368 95.37631598678308
124.6471605956115 19.92719636317921
128.5084838885867 47.35185991590483
128.7308590928013 68.07545167534347
127.8365272672363 28.15428426332787
127.1022020987444 15.87989966461901
134.458416299641 84.26295983004594
127.4268008474372 56.98474850280472
130.4513091683309 29.0676940464638
128.8737362838896 27.18656447752431
123.9124018279373 11.29226355050573
124.1136777084008 13.72328243263861
127.6782664434037 55.61038943082212
136.5953027722482 100.6353337131783
132.1868648133783 75.36648770760303
129.215436383303 43.60251302923464
134.9385530328238 82.87464205154976
128.4995237326236 42.37692502443953
127.5870469323865 63.1793518200199
123.2477931916653 12.60208669179971
125.4426101700747 21.06773474744519
123.5895792317873 7.531576025731253
127.0883414676083 49.8531494667868
0.8661726934972654 107.9638947615466
127.9528075655222 54.16374491857913
129.9349552133294 44.84690277519357
127.7836608447279 46.09969731659002
138.8898509651287 101.6548450235639
125.6319379700061 13.62462913408544
132.5810337867842 78.02559388781636
1.804232171226123 109.2617634167783
126.9617361343409 21.03880431403931
132.5495944555166 35.91059764715811
131.9722857154664 79.41212019101344
130.7638146834234 30.4509112409228
116.1924967531623 53.62861039704515
111.2991143795458 32.14891203125845
114.5030968658369 43.68286313810206
126.6112446585269 93.70390476662935
125.4980962722392 112.7410493273095
125.3409580620464 94.48778073881034
115.3085928185069 49.76625966571515
129.1700525492809 120.7956567419524
126.5802244427223 113.7459487050439
123.4402973737464 81.18204936388287
126.1007869396763 107.0461145222597
127.3915757426814 100.967428703434
132.9431121673018 128.833322106467
123.0790828936797 85.80879248334469
123.179524931334 75.96575285366154
107.6046064797406 13.06671753025628
129.5403450396072 125.9663701856444
118.984009293453 63.88084883829008
118.9315662160174 71.82259041676825
131.9843436183073 132.7788660860661
126.5276283352677 103.2936843626329
115.2782348534928 44.92953509144862
126.5550761042176 90.81629430286287
126.8823906434369 97.9943190089942
110.5878591598067 17.46932954871528
116.0802305822389 48.59623797419427
119.2205642496573 70.41906508041946
110.4865344296711 26.8907014362396
131.7986394356583 127.8613098512752
129.8665022814489 0.3519019334793564
110.8713425906341 16.0133218157914
128.7973211746454 2.7171403592891
110.745565583583 25.49475834822806
117.3197921460537 51.00374443178882
130.0058225823543 123.1481881920089
111.3030810114396 33.74291187077299
103.7812650950086 8.901570433671607
111.4466416886375 21.31142524571088
132.1010283833638 136.8816968078348
133.0895772949648 136.0128511135474
116.180048503745 58.45538142596027
132.7104214793183 130.1906607301831
128.3008407748841 118.4570269545672
120.0073540583053 72.82889005557853
110.6255398132045 37.48900123077469
131.8862835101949 0.4660851978702591
123.8579681160261 79.90421108133921
110.2929417527822 29.80230511143195
118.1557343335339 51.93299952954018
103.3038728743211 10.24694412721214
110.6257015132447 20.11972269548769
113.726784826862 42.44247629325024
116.3183098461516 62.18971398158907
130.8825311457214 131.9779857427483
126.2772606133926 101.8819178791834
112.1728402949726 39.96784461989316
112.8843430674805 38.78028846290542
112.0650794243819 35.07350748331395
111.3539318638104 36.29565813623129
124.023462098238 78.48860469571022
112.149406642983 23.6031638871235
124.2209609276599 86.49539745861372
110.3268679667092 28.26519953452454
109.776462534173 57.02676662548317
108.8472627407672 53.23584035991916
104.6248763109278 37.44149739631307
104.7280784021281 39.85192705885829
105.0185492010934 89.85314859982616
97.97756860878559 117.527398894557
107.5684179304881 92.68378401800965
108.9837160809028 55.72541753779859
92.23599030507134 140.0285142585849
93.92767001295026 1.090355316046069
104.5408072389607 74.95247209553675
104.7058612531084 98.28521667127153
103.1353823746371 107.9646079749155
102.2421512709164 99.48988823625292
105.2319632159539 12.43851310759663
104.9738205335998 96.80525040826718
94.88020377713485 135.4503594031453
93.754801295014 130.8290021803647
92.69831932488198 138.676035286549
106.9494432962321 59.23405493188158
108.6563557104278 63.12697448395211
96.37748188745277 124.9614520020881
106.2935172356771 93.34380033934816
106.4369534872105 47.09343605885632
106.2670149029733 94.74220603207026
103.39106035699 6.492993321644953
101.1393484941955 106.8597639270515
103.6020295831971 14.7335903898967
104.811744612207 42.26295529609392
104.0297793728305 82.06085332892768
105.0668531291327 87.06637654437614
104.8666412686136 31.52561883611264
92.7537869549208 5.237761368375459
95.76360567208658 127.6987977622152
104.595952394098 15.46624910465998
101.6123116506369 110.5101207730048
104.7693851031724 13.86546893717677
106.7963162425815 61.66495862867389
95.34041065057183 134.0741642711555
102.3154189811067 36.2168594256764
102.8650592038712 7.856932156501405
104.8658417329335 26.58539054164299
97.07109919557625 122.3253166309594
106.1943851243362 58.01375972814336
102.8241870571295 103.1398245241446
102.9369505425249 79.83718129393185
102.791395842108 32.66717420008715
100.7839114988671 111.7848029220224
94.78018233418348 131.8094906626225
104.3872715586697 76.34643094374508
104.4534239448388 21.65071983497011
107.1449401042113 45.89936119397375
99.62101779970321 112.7839476997019
104.2835548852816 11.2773550020066
103.9097588925623 22.92311651217662
105.831913574434 50.69908326740522
105.2074797527936 101.8435186393794
106.3646027952973 85.00095163485129
94.0918546871751 129.4672032343027
106.0892913702339 97.5841740126961
103.3946316993657 31.5020167431224
105.4240648837986 38.6573029496945
104.4317398810279 29.11585966644727
97.96594386869897 123.1337398511612
104.1038519500394 43.46562196691092
105.0418510608053 88.46161251811313
104.1779866080517 19.16581869256954
102.9412456689531 100.7057609494822
104.9855267053675 27.90954058276773
103.6867307493018 51.86147650920683
101.7595653332434 39.81237985607233
98.23538345469771 43.38813585143586
117.8227020412912 89.85466053985418
124.4858415544049 110.4121340383182
120.2615207375766 94.33439267226171
107.5455814390091 55.64811880635613
122.7171728125893 121.8848452224471
123.4681368152205 117.6341899421085
116.3459161750387 79.18433113918974
100.2838846426042 39.78136412077146
123.3774615302786 106.0934037851502
124.1165337294074 108.9562282509929
127.1534566163506 135.8324646807824
122.003412468285 105.7729724615124
116.8539873138696 86.91946513191647
92.43853428176703 29.81296752868302
124.2662389149456 6.029717992165717
124.6451517330908 125.0997105274909
109.8521194017638 59.52129810820659
110.0908344551856 63.30551563650803
125.3387112636897 131.1078142893288
121.6267278072254 104.4723043397923
104.2463522377832 48.27310475111571
120.2890218299774 92.9003207690299
86.72677667149352 17.23476055507274
121.1425327670064 100.7948120303926
87.08267155282027 18.77520988123317
99.60262867410614 40.97881645957313
114.7985043779575 73.02928810322479
93.22174906928197 31.05587774396362
125.2936929162264 128.7078818824058
125.0565374615215 140.4357121728653
86.27264637053685 19.96190692474263
126.1943335526784 139.5992501176453
88.15594315449489 7.667868008268466
108.3399723402945 56.9199521287133
87.64373890628987 20.22814098617468
124.0618617286991 121.3812370361828
94.27459916492396 37.18922658296194
93.34301218004497 33.51710136374548
125.152144524876 0.8423960200244723
128.3011044705848 134.9478781746323
109.1157098019724 58.21464784735232
122.3862220416322 116.7341531456688
125.7512645982334 126.00336238683
115.7084164756851 75.38204624645095
90.87589875019721 27.36054299142508
127.2418012321113 137.2899722407658
116.591791937847 77.78225164080639
87.23970675789074 15.71020764192076
98.91987862803506 42.18096988693475
86.70102521456836 13.09117050780337
92.55037080270006 32.28474457002196
106.6212013668144 51.93330445794319
115.4031654471202 70.32554810117394
126.3784054995063 129.9148533339738
121.1437705725345 99.38663197699039
85.32937335783028 12.15268516111439
94.14071327785281 34.75192717056395
85.87526841053301 16.04000517261784
103.4579693665686 47.07452447879372
116.612633364435 83.04939134114039
89.89356350811103 21.57344841955327
117.8066691825686 91.35299272336627
90.62200815195968 25.14890745341823
63.60900394970844 49.9463115908257
32.22767458000749 52.1619565990111
4.271451053600617 52.70178681799964
119.3607922398223 51.40475336807384
112.4299557288464 54.58780763265737
103.0231319231001 53.04947533192558
67.44139418780144 51.87079431627047
29.3938187566866 53.14679478428118
137.8494775205886 48.52681423585243
59.78202432244863 50.83475142295869
137.0621809925274 54.90270023058716
120.385533194204 52.58211009177043
7.051723865842772 53.38786413485006
20.36823892671182 55.95583213943728
66.16817294979546 51.23016233587946
86.23494534885178 48.15070022683759
1.913252721777381 53.08141363739728
34.47483794575849 54.11571034663768
81.32830969751485 50.92855422625004
125.0356071663242 50.91616500318228
38.24906519109227 54.52268717916222
91.42841561982728 50.41571739421673
43.55691801138128 53.31496940605902
93.95876329179326 50.12489329171675
34.758656931766 52.78201590377526
13.83906704949826 55.17884812788902
25.45447085750192 53.66668959361238
132.7514290448527 49.82692302497951
122.1566044111554 51.04857816066075
114.6629778928145 55.78991711516477
21.68742341936334 56.37871663804769
83.86882088228514 50.93750015790326
26.85837462749982 52.99444960887187
41.3473363259609 52.09630694580881
46.42474416990257 53.60852940943403
42.2174161903654 53.24709053918323
51.68243299321174 52.64808313805835
1.151285932894675 55.57686134661662
62.27658332803463 47.91864473207722
117.6691800132724 53.32321805239528
73.73484549645011 50.90696896536103
62.31645198697868 49.31033234054823
3.201591703973506 53.4799251689093
36.98170695587627 54.96380409222869
44.98016693497561 53.53879224824828
107.2981144790272 50.73480301654816
53.89825509702647 51.76476056864417
15.21455783329603 55.58107544902641
33.05674519952601 54.43377323044837
72.48954835467654 51.64679031405826
123.5590795538126 50.88055611732825
121.7415439753619 52.38712765016583
136.3922850837411 48.50811933430258
27.99408464044961 53.75121547605792
97.58418082080657 49.59969787825725
138.3459665009634 55.72227776060893
30.81594844387822 52.60405594418248
132.0053995099162 51.075609660297
9.459467307963507 52.68764316210296
12.3306924856959 83.46431952276002
89.37882172320532 44.17088097053296
15.9012985656042 82.04437641332299
24.10303466333112 78.86664382514567
112.4087832509943 31.34100808233406
25.54795102754113 76.65109995434071
98.01475588769226 38.50342315893017
138.2703198662282 18.23142377189272
63.56715890429957 48.55507728148089
35.70674541490131 65.17988938726762
54.50483624178947 55.27891181643675
15.3455930828543 83.29895097719395
132.7942465327953 19.24333862326381
29.11529226681426 72.62170872676722
69.94455023408187 50.34201615110702
85.10647899552278 44.75957424836995
25.61648442109926 75.20716360874304
52.19374616908715 56.33018899853245
72.40349365862986 47.42440002157306
125.1981797493456 24.82935711660739
45.60244845532439 59.51375046526014
131.7227336390689 20.17456705441651
23.0060918486992 78.10956691740238
131.4819799150227 18.73508494974354
95.87337645884561 39.65496760533235
89.21070879175342 45.53868662710065
118.1989404739328 26.50498757520535
140.2514817821802 86.37648273489583
32.09065697513012 68.14458174739578
0.8736490419734645 14.50029414018037
38.13205470327913 64.2279180794757
2.113792203918253 13.76343661494381
113.7518144298122 30.72281995419881
134.1815901869838 19.74475886928792
21.90045732470966 77.36443422925456
87.46207943460736 45.68506377646079
109.7715060145063 33.99465711451667
4.797414557633372 10.64581314065436
42.06499464453017 59.61160874990313
2.642575871253747 84.61875688341284
46.18261735569077 58.41224334303413
52.87727480803697 57.57246641141406
109.0160659756008 35.09873350110119
26.8531040996238 75.90422146772016
18.69964550469897 81.32949820924085
12.948842416644 82.20732722835551
117.4540312722947 31.9254389699583
64.89135934712942 50.58832867689622
92.27008855703991 40.8071884075494
73.57164183294539 45.23714905179166
62.39845167530943 52.09040276988592
9.997801129066424 82.39645974456711
43.46544655540841 59.84896334645265
122.9014721378728 23.91612384906646
52.99972260295169 55.17713983860136
0.735279929453092 16.08123178044709
7.190566754989174 82.486988976677
73.6248623001604 46.69032165665601
28.02064281111229 73.61833812565261
107.6239272489129 37.47227858018492
103.1313168882763 37.42491567389366
110.1326567134759 32.71293110500793
39.13301768612463 63.06679187559791
116.1503624012564 31.47847257738986
128.3130725434355 21.58666346342803
13.82177204552503 83.394598931061
121.4283561915657 24.13134909881783
16.34760641069987 80.68511528150918
119.7785625690177 30.80196920549669
37.48616286641331 45.52949397237303
12.03307045006476 81.0847749800199
18.1296232386073 72.67582477055954
6.063022682533378 92.05800799969296
4.317244416938462 94.22085014958164
18.3386694112801 75.5288359180616
61.74620346291794 4.790980882557037
31.95253135517176 53.48522444836328
52.36740833307221 17.59465925762585
12.58112091969084 79.86435807104685
24.96283389918219 65.91695962725754
2.808393729624226 102.335457199013
20.56318270053664 72.3812217246365
32.48249948369929 50.81802937288305
44.79255195577919 30.66025304464838
5.635354933610694 94.6048771556999
31.58640911567961 48.50620072138262
3.704845668355507 96.92255288743536
6.993847553377607 91.00540668209993
53.49303000900562 15.05560223834732
47.59426878825659 29.28812744786374
47.53300179134364 30.80087173175302
6.534218282824581 93.49703880418976
32.97125512130519 48.09328067825648
46.99183730186314 26.36132448050071
29.15830857610066 57.52591680164014
63.05800741357219 0.3200779827418124
22.85358539361815 69.30724620235159
32.72807882964988 49.45827363292972
29.29969316982429 61.37463360480466
56.95854315831605 10.76213931842905
6.662782868025362 85.94104418786594
4.311440804480927 86.46800301410234
36.10299687837373 45.96874591429925
56.1997591576243 11.98100875823251
24.03438719469954 68.63021927186102
14.09173993362627 79.54322125650127
10.58962769812373 81.13015231081688
61.90235943867552 2.507881336947778
53.94950868636645 13.8522764595071
60.29978632247124 4.754386372912158
53.334112990687 21.03643008403735
10.81963426302016 83.57627672020278
42.42298327305319 32.38957758083259
27.6732926730961 59.34157225853659
46.37190100608515 30.10212647919157
48.36913335756867 21.54576863797715
27.44340809370339 63.01141969745061
3.051418915782102 98.35279112525009
58.31005210369407 8.409880448655366
0.08172433641431157 102.7101974205907
57.33930647771065 4.70171922149287
21.66938431875459 70.16822509812884
47.65997006276017 23.76456995465696
30.26072071372911 55.23005947902918
47.63366598431163 27.67354257982001
58.96116662222304 7.195587369894163
26.46408428402701 65.63737853814264
15.22536285008803 78.44835430748661
46.95470622416381 24.94045503165719
2.28322784582847 47.97887138849462
118.1614953890161 42.55394216237429
122.6058174223762 44.96221297556517
96.79713047420287 43.30957253165151
67.2302741414196 43.48115042139454
27.97171494280114 47.22100374067255
59.39859971495356 41.16906533726333
124.8219734463702 43.70053275829456
12.20064582966415 48.28032119966579
7.699907062714853 47.26649864350649
81.73298580027614 42.74490190714562
85.51482768585483 43.46451402014868
59.46672596655299 42.5362557940364
127.031922336535 42.4278381901723
29.32271830109588 46.65615734812867
118.9152663172654 43.78473318274891
139.9136486970861 36.58374806042508
54.21400531168089 39.96166173498774
104.0288089204695 41.05050192337249
88.23075460710032 43.17452952735204
33.98993790332369 44.09280218373732
18.2331735894643 46.15976585885589
13.3509811450165 47.31882803003915
135.1507840072024 38.60346443959569
121.114130326715 42.558364805336
120.3837694473151 43.78321684864309
21.98909066244712 47.27239576834517
88.01369586044589 44.51688850974575
62.04452935311345 42.40776948375325
61.98164583751687 41.03980777046893
45.93400399691112 41.31497065235661
32.58010319279682 44.5427258795607
56.82793252779101 41.27351356823272
126.3001792217447 43.66558658290922
133.6693082122634 38.5058163431932
65.87585359669804 41.48825050428761
101.847835689429 42.24004233208105
76.0621953812022 43.95378698530856
55.51907416833181 40.62581398949352
3.761368811007467 48.0540028540283
5.265329959006587 48.17122552208805
58.14445794408365 41.90912703007033
43.18898493932763 42.27649153951185
112.2438488079685 42.39541948311544
53.02978872853051 40.7081405128035
25.66700186081015 45.49440979145979
38.56961058564563 46.48403801378123
73.60290064987582 43.73213119329521
1.802657183552668 36.82975555055962
116.6852753874825 42.52690867544123
119.6372613055336 42.5647603356338
124.0908172034968 44.92637056678319
24.39080138002383 46.07342422508047
105.5173713072724 41.06246113523297
9.596558839910331 46.1364281769451
37.77490094873927 44.12271256349811
131.3670394999799 42.2998427441275
10.76002042144436 47.86606110003137
24.57445201877663 85.42130169541235
130.7544496479685 93.98472530555117
137.5870937091577 97.91430557392927
68.30297288970843 81.88599575093035
103.7287766660316 90.51613214193078
64.60834686017584 81.72763750085718
38.92152742518855 83.75721357388932
131.6804040404429 96.24116033040315
50.57507499451835 83.05863722981451
14.40970320548055 82.1600875862827
122.8184667180138 93.01890734899891
34.16455006841498 84.20610303945389
111.4130787182471 92.08913252353872
37.53529227383682 83.48556431963554
102.4165916400663 91.20034917879154
33.21203331417742 86.44131961756811
138.9841739051871 97.71505833552949
97.4873674386558 89.55180387208647
28.32930399044291 84.89296341769283
121.5682339145458 90.81022646820098
16.91945723426353 83.20072594222648
133.0153208888877 96.00665026426933
83.58373643298968 87.07158248188237
108.8517735234102 90.65054938430944
30.61947324536971 87.80120939733949
0.7208722443333099 81.64078800205563
59.46432733448187 81.9924383941608
135.3223192030578 96.96099114927853
87.00210507393643 88.95637366447863
19.71759297361678 83.53860356597932
69.52512533761485 81.06233735366789
40.30211728385827 84.02203487203529
28.22380558937694 86.33412372884996
80.86179546817462 87.57288916033738
43.99724198315345 83.36683946739782
79.88073253844136 86.53307251544099
41.68211762257704 84.27183335924056
21.04670487762531 82.98086395218371
24.70354083021897 83.98094609591733
51.06194427024781 84.35527490641149
92.68138749025709 91.55028968354266
74.04892982300402 84.51801066105071
8.910977342674515 78.79698937222123
45.39283520143267 83.57579454121634
71.71120038294976 84.08724734067789
61.90223187251825 81.09283773690952
11.16709948648969 79.84680830804186
99.9629629158287 89.68798420682938
101.2494876688664 90.44821013180767
65.95031428872009 82.21908175637219
54.83881791727784 83.6907856048044
56.24980121738979 83.91913323546937
88.92034434613227 91.05190712867517
13.5241961513433 80.91476413492293
18.44511176949803 84.05625017913658
120.2989368241006 91.45651571973066
53.12734286060708 120.3806300559589
27.35218992855853 95.0306442114978
45.03442543057805 114.311160319207
20.82603828561773 76.58777057240573
62.06137135039513 135.1719020661934
51.10410823592755 117.1016196813308
51.02082718003614 118.5974201865617
38.21910781795212 105.203568419397
5.675489774827128 53.06166313346436
63.31721261251437 135.9640953198671
26.65470349207138 92.66261813425982
51.57804849066616 122.3332721708561
62.11014295415974 133.7944988775246
14.47713716777809 62.53910411077843
3.467285310927185 50.42500798766923
41.37153641137938 110.6218711459266
25.56223391180604 89.10736948964198
36.49256820472034 101.7918892031653
23.13154113224995 76.64645254824717
54.82544544422348 126.4202745043002
41.46107140799327 109.2318821312905
39.11618024475077 107.5003538063866
25.36008094271438 91.90005580445111
13.51953683998901 61.44054087829672
60.84841861711376 133.0444266469414
20.63634497224016 78.05744660809034
57.06861614204616 130.8269256731179
64.56530566037603 136.8105273235493
10.38505533455645 56.86547442742641
16.53335906148051 68.12617872422203
30.99941856360612 95.41879323242945
32.40455524121015 95.04261667712187
25.75458372937026 86.21631466241352
33.78258264986059 98.56915670785575
32.88410445077349 97.50421579213186
12.54657439875318 60.1971933092198
25.46374061737884 90.53332590252691
25.03556346189236 81.09140870454613
48.20084633313579 116.442375168861
6.763219268735821 52.03610601423355
2.881788867809633 49.21515135173737
14.8086905031573 66.31280139628565
46.83107987978779 115.9835835366295
51.71061464426403 115.8873492496948
10.07824495595242 55.47318385099126
16.86057714669381 72.22185563162309
58.32272157486593 131.576561977414
54.65704256447879 127.8700781272655
15.68829729828585 73.19543001084314
40.28246815808998 108.3731938299702
34.66045085238751 99.64874447542211
4.973108102956481 50.44006500081077
19.48662527144711 74.59011236461203
16.67225231969609 69.44837638390098
54.54967265355402 129.2820024691879
131.2583370272825 114.5204710113213
37.07876565405683 123.4481541475386
3.42293135079236 117.6175926028097
7.934597835541291 113.074907794457
132.2172144387962 113.6006319095696
21.5129311753411 119.1897791558787
103.2419248848561 116.3775424775701
61.40352917654204 121.8016379206811
5.376831054472486 113.7663597344679
50.25026188252389 122.8151721156387
123.1175292163251 109.8731985832513
38.40019268530206 123.6094665509783
40.34799724091783 122.7718851301986
0.7030378484557352 114.7101964325745
122.7536858676211 108.5061148881667
63.83502082483409 120.2874726789786
82.65932534710943 121.928034000077
9.05330951295786 114.0618341991063
13.77645317018322 116.3851278378035
112.3403041314492 111.6674230487636
46.46713697305557 122.4808912213748
81.20838400284119 122.6616294357786
86.96332247942944 119.4669094336907
140.5764087854216 113.8988504753799
71.11108256862187 123.3476213619791
16.67785782711465 119.5260255980238
112.9949219612412 113.0322225318432
78.26002495634346 122.5943855473158
26.80076041630641 121.6686123937795
108.0371919215797 113.925273313866
140.6450179391415 115.4517561561116
64.98944293065709 119.5360659675517
17.80493820778251 118.7907758376184
60.25215890621487 121.1072758678305
32.58512651885333 121.6776970699137
88.24483512796169 119.8361590240516
119.5400041061095 110.26828766869
130.0862478019345 113.8162314443929
31.27280641799774 121.2516980313614
105.5468712238847 116.579199586544
84.71030147256798 120.0719879689534
44.11005820493182 121.8006096056764
100.7875599081638 116.2550346785124
87.97756890361455 118.4197650343708
20.35979190413189 120.0853868279291
49.16249651699652 121.7856437828264
47.81511782863258 122.1269954627257
69.81694395642315 123.9875113342316
18.94958252852146 117.9647350484729
110.9438415978909 111.5405491413266
11.48637719036384 114.5558944417892
68.52964727610053 124.6382514943606
6.465491581778312 114.8213587551173
90.57700967598065 119.1440025464341
4.219842023342053 112.695264909964
139.4453542958028 114.6510143961925
30.1041182497648 120.5731199171988
4.643007391386765 118.2210332123987
23.93215741640454 118.9065108049505
66.19408917632212 121.7492612866078
130.5252458179186 95.41266132748113
118.3787158933293 50.17802147165893
130.7411203112289 118.8672791422506
131.1673620903764 115.97850739328
126.3667801232557 81.86068122924566
128.1965852105439 105.2405205905902
128.0228230581558 97.13077930638316
134.4530140237108 127.0330195332901
125.2921556863208 78.09539861428166
124.4740321807064 75.57532153308215
109.3829215223093 11.33995487168911
133.3183060811826 126.0444968391932
120.3097787213402 64.88881955145243
125.4894394956901 76.61834288140278
137.4160089985986 131.2500244077727
128.5030731238706 106.6820628490165
116.7475293094191 44.98005657984668
127.7838865340527 91.50401623303843
129.5401227143091 99.20611512968351
111.9523829858472 17.91652198989932
116.8288149734189 47.464038615637
120.5774919538271 69.99273429371326
113.1346811624216 25.79779163519344
135.5938529837026 128.0255269195555
136.4078169121725 4.239798180013585
112.0227190905891 16.73627825044343
112.807616937535 28.57254950401471
117.6086853587946 48.77972887349127
132.9318372575833 120.7433494208485
112.4275053454696 32.8560773413168
107.0372638335073 10.69783715159365
112.7882504913919 21.16147944571972
135.7314676805944 133.423805769829
139.5515929440541 139.286771458046
117.656273193646 58.58269071490881
137.0828502693787 133.5455951694252
129.4109550331386 112.6046141494835
122.9824944160231 70.6309256242141
113.6022689469024 37.59918300679422
127.6537908500264 81.18149766516589
111.4825188833808 29.12705412508953
119.0803378583022 52.94072629961772
110.3824699039267 12.33758875904935
112.0114605095946 20.05304847113028
115.1172398073932 37.67746169187687
118.7096118118619 61.51018986902096
136.4684608485861 130.40366362171
129.8698120489971 100.5654372172007
117.4487343396505 43.76590786221762
116.6412807876109 40.10731418013956
115.1834722477062 35.36484839279994
135.081944666115 134.7327277152116
112.9340760013568 34.06467709628833
126.3623160198734 80.4389870861863
137.7006268441515 137.6031017144096
114.7105983195482 24.02643360507151
126.6042129954977 86.4190490953162
112.9861703320667 27.19606614938003
60.73888333581554 88.60271047533512
102.5048171959078 93.98576883354076
68.36761179220002 93.51215371097786
36.35535394669666 88.40450962700508
130.3753627091527 96.84783931483275
45.41133543718726 87.34844044806925
22.62704491468994 93.41489362491575
124.0888845002167 95.26045356807984
43.0549413845818 88.35412083932961
108.849804822323 92.02705120185755
25.35225195353319 93.15433533067923
103.7510775341698 93.26684966691855
43.99051072499368 87.18938830020622
139.4862156181119 96.33709736482228
101.4095997942691 93.21898297703731
15.68228852190245 93.22949619494121
111.3932532695437 93.46905357553649
4.196115448588336 90.27896549145332
132.707542470753 97.39683820144676
74.82031336152704 92.04195606127345
107.5731212678984 91.30428087306539
4.687369561557277 91.69112779087976
23.59265444529358 94.4536123069109
73.88934566375974 93.06613843895764
134.7809249412735 98.35521938568068
83.76627867867826 96.61208509669008
21.5371023807319 92.45823790890742
71.46355233040481 93.84898881660646
34.07761553800126 89.28773205699878
18.71825231547808 93.31549341911507
0.8103797478585277 88.27148142396348
88.2198593115213 96.13145243149825
37.79509126174682 88.62656362616778
63.16776613751519 93.2662406556142
54.02945508590439 88.46457122034643
33.04330673403855 90.57255496295666
51.17548594946939 88.03038645510779
96.06050420531197 95.73209027755973
78.10159799717925 93.99330029262367
14.26407657425991 93.2688723827702
49.73331820865783 87.83484116962593
69.48166331725126 92.41511847705944
63.21995612440195 91.82845151735113
3.292024003524913 91.34163470461191
102.5057186830786 92.52411710456174
94.61753332374178 96.02634735058179
91.04391388279805 95.60985089291994
66.97623993690027 92.83315998538501
53.12327352923771 89.48974499898901
75.3350225206005 93.36621602516693
7.924727001968873 93.81334347458291
20.16447404102481 92.93101942878344
113.7821609178567 97.73359808980521
24.54559368977847 129.5925340466596
29.02614281667478 126.968813066434
80.43798446802914 74.37541949442992
103.9939006867278 56.70981483140699
1.807532647839205 21.38945577397886
64.74800924546145 87.07654975891599
40.80115952744377 117.6371752503871
45.36153231065871 110.4266744502462
37.88154154561965 122.2072428077583
39.1314782643491 122.400031747377
129.1783041984788 33.82771243217615
55.5465875999132 105.0804393984075
20.35058337558963 138.6408051867895
97.449501201537 67.27018359064378
40.36747107390864 120.2899781485697
24.42457935481698 128.263411821963
56.60242939551686 97.61983205204081
101.9264750438144 57.85528124813245
103.3351539605399 57.91430984263879
45.97102993224303 111.900129691558
124.7715924413151 36.41181512737511
76.48564666164953 75.97842471831484
124.0509005010342 37.65831301158278
58.14809129027223 101.5983935577052
136.8407693612781 28.87236819892293
18.15015988907086 1.269726315710797
139.533165434401 23.01283614960032
119.0191403989744 48.83437140674133
56.58217028179056 99.01633424424459
100.6355474362967 60.1437657849024
138.2317409277944 29.05087249661443
49.06981931015311 109.0416066847022
26.54823249782086 126.8997650933838
65.17446201942215 84.36079951183186
140.6983888606633 22.85569581813147
122.6404708619262 47.37728514617198
116.7858016717492 49.81648138204261
17.46137508106525 138.5663743132472
68.2391538233322 80.51995273467858
139.2075869561863 24.30261143409476
29.76321220935669 124.5019493908836
54.6938028814201 106.2560139937299
99.29377423442681 62.3480457769624
72.04975349156145 78.47568662966309
29.88329885070652 125.8600536713074
62.00287804064136 92.45675112623499
124.0639164825087 40.08543958725759
59.17008013351902 96.47172403599988
56.3831367529992 103.9159579453501
74.82141473959858 77.75785040975074
123.3213669048656 38.89105926920394
48.76326908589185 107.6987851271248
115.9602961740614 51.02550784388167
86.90646100022082 69.52382824044791
69.49488060779741 79.74043144313555
22.3591831083526 134.8196460124129
44.8960419083032 112.9510867911762
78.93855163437952 76.31609329285673
62.02379183519695 89.50831990826558
21.00649470628073 134.9381848797586
4.11602840753963 18.59348869279262
27.75148525019701 127.455983271856
89.66422752949542 69.03723153715791
21.06668369328963 137.4096333908515
33.51016773153177 124.4209916943913
68.36583264089896 83.30639844250405
120.4668657955125 48.73166938418001
121.876830919249 46.19711432450026
123.3297224955847 41.31296784859607
65.91910147608709 87.8758107884421
23.52394682499768 132.2367349480762
57.78747943127976 98.56393662417506
138.776322600157 22.01452858910218
129.7947654858529 35.11933631962306
25.61448246972275 127.7071879614379
135.9138614462476 30.01149955224241
105.3944372727148 135.3562837450374
98.10990604719254 136.430056848361
118.1153431390969 126.1540362296178
0.9908005396977532 117.7708667831894
117.0249607930492 125.2443852419447
80.86412133474079 139.58768502685
110.8346700874283 131.4721248205103
97.04776744823482 135.8775742180862
120.8343836521105 125.1890320950189
93.67923335356039 139.644621285462
113.5128365568541 130.4502182729076
2.328522310118123 118.4947434317761
112.4486171191385 129.5566891024316
105.5688958862621 133.9222509858033
117.448343235289 128.8919224414453
140.7496435318293 116.9765606046937
122.4575622036512 123.2897376086603
112.1855970983466 130.9442036419614
125.875628758801 118.0359320515483
126.9726997075966 118.9562818385941
116.1367657318508 129.446325462318
96.8691674319425 133.7698684365348
100.6840257763805 133.5685472411858
86.05070644615363 139.0538247586877
108.4127733810969 131.2461134439218
108.1579380022238 132.661282580107
102.0350093660012 132.9484945494022
139.5115861026259 116.1743817501753
3.100862347883512 116.2512701960598
39.22343051741515 0.5355923912994953
8.078586104662278 111.6857476123421
32.92936377225078 137.348674870061
11.09813152887527 122.1517783621907
10.16106485230337 123.2524933192554
23.0744836350193 127.723629435989
29.9017404251317 135.0503954323646
12.51920112874627 122.3975511904073
27.00101105385739 132.8441036947949
20.02292328853953 125.2763328442358
44.16927626185961 0.9574062163045314
30.7146732250018 136.2835804696102
28.31089169992097 132.5699165923698
39.6430188965555 2.996321872721945
21.39806429875621 125.7747223255683
33.79222792273118 138.5457463266503
38.72441951196771 1.883355011381054
42.88850815543504 1.12466853147083
15.8842620314312 124.2128017104785
7.447444540584499 115.9453912355829
22.77877239836596 126.3256672762412
4.385017436165024 109.915954066505
26.19964409557855 131.6846843194246
37.48974202306862 139.3125256333766
96.64546925073158 139.9108351717992
119.4582239850997 119.1828973443339
116.4425757842345 121.5658496386816
111.6330305832216 127.2973569995021
99.19304162759839 137.1410429297871
113.7251007080589 122.5401050984732
95.55971263938851 140.5193436309262
114.0453939175296 127.6377871330944
137.0222993095587 113.0402200823153
112.7122111172044 128.1602380106605
104.4694057697774 133.1194793071976
115.3284347330549 120.6594074150121
136.8622172742182 109.8810329802113
115.3814814780169 127.1225939767581
109.7591014654584 130.6549003494175
124.7861799700649 117.1121289551112
129.9976801978768 115.1725751262723
114.5758268046338 124.8358557527332
99.31619658658929 134.1868060209452
100.4929845125908 134.973827008402
86.6898418920976 0.3789942573396098
108.6863790031808 129.8444728238077
107.3471374932343 130.4483476800481
101.6613814975205 135.7673425562658
138.3073429119055 109.4482398577196
1.929260204277495 110.9293994391641
16.53622969592475 113.818045401872
33.97542631076123 134.6643945207474
14.46023918721173 109.2700781344178
11.02531101478806 106.3629077379405
30.98146828883398 132.2352435679265
1.118018599275825 92.12447635222954
6.127548521509953 95.97362293308146
8.794740206788443 104.102780400691
1.620267485760191 93.58745663978615
32.6072526256073 134.7654234682687
19.90612507099765 115.5992508482432
27.65305684235146 126.087790958796
16.27849743774447 115.3184237927555
32.11779855608681 129.5081704241589
140.8067989886143 89.4351763288664
30.72158951328081 129.5572225504361
10.99826263223527 107.9238292031288
41.04705229130229 2.754162594174072
18.65982868925177 115.0487150485741
36.25982047109387 135.7702369998051
38.24418459688596 3.235713311030592
2.957313764996455 93.88121395552778
31.53559232166348 130.8504802397549
22.8218056266334 119.7823053370687
23.27599794527007 122.681849385821
14.42393244592754 110.6958796911589
7.354038714389994 98.62198367953094
21.90034501325881 122.0894008866575
38.05151917069335 137.971087907998
5.485421958103268 24.95263407704745
4.080365695265883 15.73704705072391
5.413006766394037 11.78509993402582
7.193371240998783 7.079929118158936
4.409989480540334 14.2976325855785
8.908047288101454 139.9456504535151
4.816496133237663 13.08946008564536
9.547061268001203 3.310858027346757
4.147767127290848 25.77555192283494
7.972140146813727 5.848139515990249
2.938310192558097 25.23113220505418
5.369575532278447 19.31419883790938
100.7176494935567 75.2887844841263
64.10110383216553 76.14809413105378
35.19948863731341 71.48120685995121
131.5696967795227 84.74989494232069
53.94624403241075 76.06493758174527
10.82699753293802 74.17925308319822
124.275763791238 82.15646250317393
28.91857043787637 76.25782377238902
120.7127744111315 81.94681954282372
41.38303526747248 75.19502157508606
99.35597454647868 75.51820999311899
26.60892547642987 77.46170500685017
128.9435024235873 84.94742012398915
138.2325040831576 84.9046802325213
72.20201706645281 73.15246557163252
38.26696887875337 73.33008391711896
24.36629046706102 75.92588628688465
109.2950204375761 76.49283421225122
102.0807737448412 74.88773809220761
31.81529228057832 73.37186802891233
1.856020634202562 79.18211947342206
51.48102844561292 74.7590419154877
134.0379959527281 85.62874889877116
94.63125527011394 73.51866789005034
21.98717736149946 75.89171926073949
70.19734677100381 74.94508240273061
0.9471747345849203 78.03331025303156
40.01678658494724 74.94516311896072
49.12555979286044 75.42270108016157
65.24682404370307 75.3304347408057
45.4794914894755 75.96371243549272
111.3841824802712 79.54837324742104
30.78149964190379 74.37257409206495
8.594453137767948 76.15385018950256
110.4224966483034 77.30029829716833
56.33394196279553 74.42839661295424
85.41304823139886 73.52486630493875
66.57823304343968 75.91069301730825
6.604890912262249 77.7559584799333
140.5344277790465 78.21852583437069
44.1146180059851 75.70455261594405
79.30110298435132 73.5119020772281
61.41491906591302 75.03232395857874
15.0153568125334 76.99489615170293
93.47368003261992 76.13304912842794
106.9656282329187 75.01697166194023
33.86321150854983 71.27360341345076
48.78805681165178 74.05529770418933
66.39214189470368 74.51907823861437
119.6945272771149 80.90846665757843
18.51008859790291 76.96554148348375
13.65982942001014 76.53538922631213
128.8707465344684 83.41568539484543
17.72846161035701 15.35724054045782
7.961705393200508 23.57815545644504
50.65134129816799 3.487031927821751
65.64515246417128 140.4800451363828
24.03016605043142 14.73518986354155
31.40516283768801 10.42267625247501
14.57184250622252 17.11316800101205
32.6033550268719 9.831732885978175
37.7285117884502 12.3353083018906
64.11472710259787 1.303328168625429
20.42335890406446 15.71662706045933
56.52866488163006 3.478452474797242
11.54960696030413 22.59922903745865
16.1156233117996 18.91796236341531
39.17460748143797 8.177407279888353
63.48772032887659 2.653045706202025
43.38260735567707 7.275619966078564
58.55189574112818 2.27413295714039
45.3026316015028 5.632047014788924
43.87607454137093 5.918989447146015
46.75366879194514 5.327565263948711
59.88260844847391 2.517173854420595
52.91156702428806 4.638731617750647
30.1756115707977 11.02351100843039
24.7718868348212 13.51790438088341
55.0547507696365 3.408967573318048
10.29310439747085 21.97729641399853
13.66003693788615 19.36320888222621
103.8564518575501 109.1511318885748
105.0036668349161 99.61461133026562
93.82339810123358 24.86613274107001
103.7526128571395 91.87748868626957
97.93112341457061 134.7999938848173
99.44578757882327 127.5871224640214
97.30691148961191 2.5997411408219
102.7046032207998 59.13651892975034
104.0508127826229 59.20495366142023
101.6197951129343 121.2025406279037
102.5410603562384 95.31698921467957
102.0560078542974 49.46315752335868
101.463434613883 95.8583872679844
91.21266068814452 10.61625652727167
102.8151301567144 105.4964676627398
95.36131345299155 14.48470672814867
97.34586223885717 39.6912979638869
101.6272177286635 82.00112393950529
101.078888930063 73.90248827628203
94.5676453989728 28.59354912394017
98.1926715029096 3.60249919982108
98.41887049753775 126.7183647255859
93.91575677299441 19.99410233580684
103.1280426040878 110.3941287477747
92.37971562211541 6.610256288782089
105.7740255957243 66.37397446085915
91.61798408225224 9.292022373562684
98.54001647031052 131.8835092371399
98.68239026207189 37.31634093607735
92.00691797422296 7.960936884806538
96.26601271086375 33.5907057996064
102.8595454892031 120.5968531705839
103.4406480983217 60.54866860002942
104.316359659156 103.0891909239737
100.500917648601 81.24506235063716
94.67616129395326 31.08150808641789
104.3528723969607 117.0986202980631
97.19471725171783 132.370395236085
100.6319151851511 78.27199195996813
94.94876690189375 15.84231823959416
97.46796492622798 42.12175733323092
99.72248963921014 126.1581694778538
94.76108117905022 12.15528595121858
94.01058484247254 32.30054898556997
104.6503765836577 55.5162883895256
108.1662773140394 102.7929410864205
101.3840051128594 84.85605881310424
99.14933840841162 129.013560346195
102.417653750462 96.89734383469579
94.55808168486503 17.2332070042272
94.80539565825805 33.54565256184158
92.85974494489638 19.11253463808747
98.84664782068282 130.4449504963136
101.2429875180671 48.27851109794143
103.7682802475933 89.11907214993302
92.72688691973039 22.13220094257949
105.9623085372612 100.5670633100432
94.53471798066741 26.11636933239887
16.25607691877669 8.627909602541891
15.2919288586573 12.37369780931561
17.05838186968194 7.431303137614909
16.06675569673925 11.1748460484275
6.44295574575956 15.66455064181697
33.58611673055194 5.370236730250406
35.91368346526002 6.196836870155916
18.20808846361589 10.15909700484142
6.016665853549123 14.17787454203832
26.48969141448963 8.272202237676408
30.40759168688691 8.112075624423607
34.50750412156706 6.46870465452768
15.83502206212915 13.67727541967289
12.02026157835833 14.20966786859711
132.092800421618 13.56290265811415
112.5860463144281 9.265693253338426
120.950351531039 11.68951015065817
107.9569311238807 7.936073044507319
136.0142691372207 16.62772807693633
0.5353888170122945 19.22354548439983
135.964792916373 15.24797607842233
2.988905284159983 20.71121678801656
122.9064362177767 10.22994384316601
129.5698315216256 13.98067116988
114.9468534382591 10.00266141700946
126.9339090208321 11.42793382225526
133.3810883753306 14.07835461159126
128.2144716569226 12.03869454833049
6.707176019708565 22.91146572721124
117.2170906337948 10.94229968857754
62.67276824418845 115.1145491876728
71.20998490363569 12.14311089401489
67.96944693583093 33.06528714183889
62.53736522898085 117.993777206792
63.24490823456915 138.6967424122734
66.13941798024281 49.82772679243721
69.740176232986 12.22733855796818
63.47065345741016 127.5292315438357
64.65465536969606 133.9987919518253
65.8603779157214 106.1771093770642
67.47295830877121 54.68016026124057
63.47255520462988 45.77988151635613
62.81777272841138 113.6765096000027
65.67991893363028 68.85521676560845
68.84044449118375 60.84846965332975
63.27060525416427 101.7570959239955
63.10414271939833 37.56061612690281
62.35479268246925 125.3648466659505
69.69383505869921 14.49016068096408
65.52341893268201 34.70079048596153
66.66572963179146 96.93228228404053
66.13524018825991 29.80594708427866
64.0533358830248 112.9521469410613
67.98513396629181 20.23937987880106
62.64290310480443 83.83840410198279
70.10262189535362 2.298719545927784
63.52871581466169 126.0789045168257
64.13403586456327 110.0527513807809
62.02575290028692 136.542911523858
67.18134578103381 42.09112556988548
67.13349841481984 40.70397460659882
66.50168108453472 109.8860945631173
65.53209056107799 67.43275651095985
63.55899509300328 71.95784937059818
68.70188893930933 16.76825611765185
66.9645888061453 89.99129506471978
69.96506595771696 16.01039866135345
66.48455852319644 98.31562032768777
62.13803199695031 108.6268276767291
65.51506066713398 78.13299398228575
72.43640686346208 9.594398768082742
65.82388980578649 40.11251496874778
70.27561998107495 18.68719728168089
67.19079927903023 28.93312638099972
66.44994717281307 63.79337848898726
69.75245004467443 23.55142242433519
61.91575445199981 39.67559842300344
64.26372830980191 95.40228338925745
64.53850890388379 101.3730643416003
64.2720525819737 35.46421339082153
64.64817745704373 128.2497546664272
64.80926650039561 131.1686142022679
73.02618685935198 8.312662400661758
64.3595282440276 80.36707668378354
70.32695182374604 26.28899331606273
69.62897416061445 3.622024259898409
66.9753882228826 94.16736911716777
64.26113198313843 77.5581345826557
66.78442807224302 95.57115127582946
69.92277556691525 24.91056303426877
62.55626910746517 122.5037756125025
69.59522675109802 22.18903594841882
52.61181498704855 116.7075971461722
125.7661785914693 105.612640096388
36.80551507199946 115.8688589514416
37.21175183263008 117.1318981803303
120.9804375482943 106.7791500185191
60.08974468172713 116.2362152572873
90.63430286893247 112.8692494429052
9.236008926071857 112.6594373098459
12.80991667619103 114.0742103590548
111.343545901601 106.6994534828866
33.45405798895539 118.034007268083
74.78568469894469 112.6494755901148
65.31255431490654 112.1951883267474
126.8229706556241 104.7067604841798
90.0331326697541 111.8001707167949
22.63770710186349 118.2969146360957
114.3332782332767 106.9124979889611
65.08705161474199 115.1628367876854
25.936511346691 115.6397149219736
102.4162654405252 109.2616161807503
134.1593681033285 103.5574042830815
67.44206895821853 115.1717738650873
17.48200604536958 114.6393465542008
61.39223180632199 115.7425062919946
28.64102455887264 118.4242225000317
76.43037562960991 110.7556901780634
112.8306237252674 106.76290162699
132.8786815476938 104.4313505336964
31.09105330282703 118.2832543927206
92.88603804698413 112.044076393008
72.09206679747558 115.179411463843
45.84072546964541 117.0197493844082
100.996538748024 109.2504555182807
87.4185686851346 111.90417447846
19.57484291974175 114.0663459684979
48.57105877778064 117.8794120640433
49.95097905835899 117.8325380675228
66.30898688744284 114.4248028195342
15.22528394436856 114.452788086581
106.0287558668296 107.8350081564528
11.6781505926559 113.1408799642677
70.98479709654828 114.4703938967642
5.486419930758288 112.3611594561268
138.1983928356416 106.9855722776831
89.36606950710843 110.6074152880666
6.092941568883329 116.2066485387222
139.5978816946796 106.8145631267731
32.17283836740368 117.5105873846591
23.73613919921657 117.4001588867286
78.82434356057233 111.3017684124365
23.18452558879314 29.98895572826916
39.7530780505643 95.82386130763643
14.23104477087854 7.213775883383533
23.66297190960844 38.09935592096326
38.40342408137224 86.22908907555191
38.4781626809599 82.38305746332928
50.00801827505563 124.2542622037061
53.36772271170911 134.2947381257706
37.38255240307775 87.31504416160929
29.6777885360188 51.77994823222775
15.02587781769319 6.005702929981763
48.62295250242499 112.660964713825
15.15678361525726 3.518775060518141
28.16674580243518 45.7815079107691
36.68611809685167 76.94366595198461
44.13226818276515 100.3692832493943
35.37146688843235 63.85042865838807
51.15136899128882 127.9039358889769
16.6564791843452 12.53228781244504
17.27217164758009 17.91179532644597
44.16769930005498 106.7653564189364
20.79213859263232 28.40570016418589
46.43873219561562 108.282867184397
32.61979415470736 63.22128649295663
22.07727196126885 27.7639780150943
24.06106490653801 33.72188797143118
34.25928095805853 59.98565000784573
15.22332786515369 1.048867962820352
58.19188851455699 135.7468579671099
21.99318043905102 29.2011009016695
59.46766734218775 136.4390546597722
58.21945293437412 138.5025225005981
29.95557727270406 50.39086878686543
33.92028681997149 58.83634782881045
39.37506444355835 85.13748164404916
43.83424177569693 101.8153746957345
36.62253205734271 80.74244214225121
24.20741537821923 32.25119311086636
38.2245373736808 89.92633341485661
16.89293186627694 16.48499233417824
38.98691437669828 94.72727921149279
35.69593796001389 78.06422841113022
37.59471060369018 92.43396967803008
37.10601322932327 82.11824385474011
48.91404621364134 114.00357873873
27.30833530898361 39.12871402028094
33.03801910858238 58.016002926803
45.2254736435947 107.6131515577909
52.85610438917937 115.1850053208605
27.05035273074727 43.49633811554526
32.17378449586481 57.08829998028098
56.92209111882151 135.0741491774218
17.68022415674578 23.78646791822689
51.07755627865809 126.5189669367962
18.55460183686872 19.92323479142031
35.55870364560247 72.85105448726416
16.38430472972644 15.04776906317452
31.64688352294404 54.79334759360451
43.57081952814498 103.2205570110739
41.06745431453589 97.98817019689135
18.30556865452568 26.78979509483466
23.91480193320649 35.19019747119381
30.53454903164836 53.92338582655487
53.27703370574933 131.3534157066032
18.68252118904056 21.37249212824489
77.31673343211605 7.892846016590814
31.8707467492207 24.92757739099245
6.310205727792646 40.89570876492009
68.89266602659238 10.99174238365352
37.65197388548818 23.18453323957984
12.37632018191515 35.16074911989212
59.23894371303019 12.33717002940434
39.59642560902908 21.20504214897533
80.51566140458681 10.0761600158125
31.42836698563802 29.1797128908153
30.56376556650168 26.76276389563978
35.51746797327056 30.29133201203383
25.7933909590982 28.65081293476893
6.810739372052846 42.18250198438557
84.85936897267061 5.800686866422362
21.88724187656924 30.64825573424544
55.88673428998003 18.16806129492296
19.43242652515188 30.51799204296897
73.32558164471861 10.71531840238231
58.55496034200898 15.43951331307139
74.78951235321225 10.60632788078111
78.19771965306585 9.062563758332335
58.07035621194812 16.83112676341387
67.41379469324875 13.31393437407994
50.49418631546978 19.55122977122594
3.954345638743361 41.94569366874637
44.67272767537204 21.56460152532263
49.01097072455423 19.18148590317845
41.95397796501154 20.6610374093742
60.23890736254805 13.54634579714766
61.21904289772891 14.70535771841121
82.98015593366799 7.326054152651825
45.6535817262716 20.58708409974819
76.7759213485392 9.197763795530213
12.60744603040878 36.52238747612234
34.47185000911492 26.12386379595254
39.28255985447685 19.81789383388565
45.29329227567478 19.13788385007913
9.100940841364915 37.44016912651326
43.31238445934274 21.10260379397571
118.4128309387364 129.7451896805635
135.5884913381923 54.83141553340822
108.7211723714338 139.0893744865557
111.0465435736236 138.8053822734306
118.6490836111813 123.3708771465157
132.3938521900039 68.5115079465583
131.372107307871 86.14833194938807
115.8593151170195 130.906309421219
131.9852125002432 71.38565060969722
125.426290085526 104.1919200220208
130.2660929566026 92.71447963952664
128.2079510462583 98.59949506738805
138.3056590772124 46.36428862306025
131.3970919131085 67.43190737076517
112.3676377200002 138.3156572406556
112.588960546286 136.9618329886742
113.8971490062122 134.5026916567946
117.8240140072925 127.5379636747522
132.7591741201813 63.34410235230575
131.771115547978 64.35204242278665
118.3845127677623 124.7621947964355
116.4859344314139 133.2016940258563
134.7520515840416 53.69215401351566
121.7853907678506 113.1735808270999
130.8311803819322 75.59450331699817
117.14256587323 130.3578365607795
106.3820633870776 2.017561557745585
128.9829941312833 79.07922913271085
130.8069945593358 65.1621484639126
108.2034200152974 0.3802964749673295
115.5020821649751 132.3330298877279
124.9414077527316 101.3737938522781
134.4081690043553 61.07790058832526
136.9031378297483 49.76538340884973
106.6957730707831 4.480636040766007
129.9765447618372 78.32696492239506
136.2875941151085 56.04080618006385
130.1949615996818 81.17000986264134
36.0186902885391 120.6900421736334
43.57352059286464 89.66017802700433
55.8157888917146 57.70483481460712
74.9141638991816 16.73436635824119
38.04815015795523 119.8479358819357
32.91582169302379 130.7992557112889
44.48726855448052 88.49943730348846
55.19952406890687 56.4937660815938
60.78806419691509 43.15889497272571
37.6778332480821 109.4064723764129
55.97748502041527 62.38830478302091
56.70097446119767 66.44449790087671
40.42421711496398 100.5983577611653
57.9944460595997 39.16835151922702
35.85569356237107 133.270103821602
76.06840189957468 14.2463358244087
66.75934811892569 33.8993170204547
38.97697866896946 108.8893262496181
78.36298049883855 5.258173575876154
69.94347555410711 29.86800496493838
37.78983984236692 108.0109827358824
70.53907563776967 20.03382399031505
52.80463403807253 75.42364483773783
78.87000436926758 3.926195734079697
60.85171851859612 44.53022769731196
59.53358960307749 43.90549912254771
38.30371383577486 96.00626554394687
53.71527703204513 73.19573878751835
54.82510032639789 63.13660692792587
41.98503297458514 94.57213596136901
72.51801525025526 17.16812290575373
50.130849272032 85.45404940799642
39.89018950670371 91.33502965992211
49.15636438871396 82.85840716022926
76.23375076992252 10.49501392459872
71.0729541881462 24.0747013338721
68.87466600933659 30.79989625246165
61.03406549245378 48.66886020170202
71.93095713333739 20.63215624363901
59.32668125108691 39.80501360422531
44.92527085103038 86.03786700881157
31.38197283327669 0.3893485496108348
54.31789565605608 57.6167460685482
32.40133875667076 138.7079667610304
35.35422087857386 134.5760622220712
63.01872606345714 36.204254381612
36.33136552749615 127.1757651007233
77.84665018915938 6.580379340135216
48.68679931242281 81.55139120244553
70.78272689519505 27.49605686215608
77.65334084910678 10.3733116683753
49.63938475363485 80.44836405026722
32.76830226731195 0.2159385938151774
38.89838493962226 110.2829209155666
37.73180381953982 97.41203630287161
71.19020941444542 25.3878678684543
30.92976828530576 5.641786491606281
72.10813489882791 22.01771307364232
0.6145463203642677 59.33415193293012
23.2064356806597 95.94201174803986
36.75211315717844 119.5020958652564
49.66523640695388 133.81095299558
25.16158883825072 98.18199196492286
19.33210109206629 90.53371313024064
26.72589141469632 101.8048081530236
15.47657550060296 85.80825358323725
46.87151477949341 131.4522955264887
29.31839495350693 110.3601364017384
24.54113737630365 95.68020701445336
24.17628671361634 97.08252729501679
7.941607973425012 71.70923950616334
52.28471364457983 139.8638780829444
22.8865041252791 91.95790479750795
53.73041619357255 0.8320160358779435
52.50859961620137 0.3138259078675724
0.3305509213937331 57.95834290204103
7.179162087985185 75.41894880090807
30.53075231004618 111.1330014303856
22.23795015586616 94.87923813758654
19.32005445495089 89.21771027170523
32.98047706854251 112.3313047686131
26.35559214251018 103.2541288531599
9.687623474558105 75.0628020001096
16.02897712353851 84.50384944628628
44.45168360516804 127.3273884934878
8.382142580812909 74.67042664455647
7.07387584738823 74.09344902779549
46.96642243509548 132.8248456463344
41.29616208594824 126.080788983421
4.105133647750931 69.18892993230143
10.35028254222764 78.5726013224304
50.71033513510893 137.909289777918
41.94441412062869 124.8027411258531
3.432274192873894 65.30623641986975
34.15562428630151 113.0096813694539
27.29958815107692 104.3538240312875
138.657655231391 57.12774923949289
14.91013652297612 80.91406548234373
18.27062090050845 88.32309841515182
49.53168816636066 132.4279951694761
110.7520856152491 7.26706523754403
112.6860474795417 5.650329720331077
115.6946345405548 1.446852358386888
137.0495099900785 126.0675247098058
127.0559072064713 134.3913202585305
0.8101225351550598 116.2588494127047
113.5980228430721 6.675609460475407
134.2701644776072 128.440567675965
119.9113499627008 137.8143893398122
122.359674996365 135.2053163755314
1.220351982390389 119.2413177819454
137.4851373179265 121.798182938221
122.4471154455759 136.6207154415921
131.3227945989326 130.6023207324914
109.3481012042281 7.596271463889483
123.1662123942411 132.8901271573772
108.4509901721114 6.569900075055997
112.1706027497924 6.9592200748078
129.398828248367 132.5448355678004
137.140552694145 117.6086972917647
1.824923877535946 112.4200113536112
15.65104645036548 7.304861039644031
17.88234638734236 6.23739008458678
14.70197391481659 11.01019104374045
13.26566666363406 16.47149275436445
16.61807115479407 3.632111225839942
10.1920293825337 20.49437942547086
6.748403274705199 24.37644794292072
13.60138229061471 5.916122932555855
4.430827794335151 27.16268270534657
11.30164583811188 19.63790095455453
13.47836651464392 17.92907366340511
125.0903404376071 72.73800304143509
110.003085751712 2.523456748937797
113.9373220253933 140.4185299862223
117.5490642396603 122.4671058454102
120.3804316774184 63.67675106134052
126.5324035301092 77.61555837958663
116.862170596458 131.8694695937375
134.2413008850336 6.279445149021558
126.258468145448 38.81113978383558
124.0062306561713 103.6878110066554
127.6357813760339 36.30756422108155
122.8252292153956 91.57255713994994
132.2568557847294 23.03408815180104
124.6777148532537 98.41741065708065
132.9894568172452 20.61927348192995
123.4250207363091 48.54241440807394
124.6323684002347 68.88559512661541
112.5652257432628 140.7102048112257
132.7717636936984 28.233735366598
114.9776887010908 136.6853906636241
117.4524853888134 135.4554727777599
131.1959988987358 17.26553356082274
116.7481597169789 126.6324888629838
121.2827366392099 49.8989151411185
132.6002554353181 24.4107531390679
117.2875403664399 123.8542040439554
132.3531021282258 26.85584382155172
134.6213607009252 10.38807057599249
133.3208170066 11.28736923060333
117.3689743668156 134.0713370761187
120.9052086950977 56.41356936447689
121.7825150778945 109.5496735706839
109.8510460026419 6.24667863958595
124.3353141962955 70.2840150989411
125.5548851241402 42.47083317495211
118.0640475507627 131.3143870097745
125.0308139901545 81.02899879804727
124.792692983884 38.85243996313735
119.8169586354198 55.33536811633482
134.6274546062889 9.035703511449199
129.9064107638947 16.74773946831284
133.2619160290121 8.571075721351319
108.9611831365963 5.212257970297226
120.1210174014151 53.98687622987394
117.9993731768373 132.817027092315
123.7589035752557 102.2860284556165
120.7579344442415 51.2230489350008
124.850466251476 46.11696637609726
124.1317141871286 47.3296258036895
134.4466224242188 7.656719977496272
125.1757906100209 79.54946125819434
133.3353164669985 22.06874957591295
126.2001101091566 33.91177570516187
122.9941648208532 87.2754595514744
133.1559607436039 29.59843943420757
11.13173683098467 49.24103812769037
3.827656452545959 56.32715120140099
9.713506333299495 48.83163671085459
35.17533748240021 22.48804535699935
22.14506436026796 41.61268974757464
39.79674647128655 14.51197333626254
36.82357225150711 20.35799111386129
32.80031057186189 29.44542691362221
32.38778114025209 28.00835670418044
33.09543074123647 25.6113251857181
20.90895218760297 42.21090800581609
13.09109768858081 45.90763869113746
51.53968300370728 2.415477759689184
22.24293897453187 40.16185989317896
1.691160822398513 58.35330033436787
26.46038503793519 33.94736889272425
45.65237993497929 11.80614281991725
3.523432990928777 54.92429451581177
138.0886504823096 68.06049974068995
45.22433158942829 9.365973623841734
47.16931942623136 7.69923507627457
4.588122684917881 54.01692238270777
19.81808875337934 42.77523778477966
42.49918801407755 13.84033595132138
48.63232877857133 7.375208336987096
46.12935010989831 10.41710748354495
139.8218599074301 62.90863775271703
39.46964788853897 15.87920539457984
17.9185060694415 44.83174441318947
32.97773370897134 24.10605431474045
31.28754447700885 32.93858945455801
9.117959460548061 51.28868731767829
38.13353705147297 16.26336179262347
71.10348620170107 132.8931034663603
35.37250366287589 84.35428773985622
70.65891175620372 127.6936610575433
73.49268520860898 134.6081706030417
39.80667672236563 86.51003271516747
11.49639548815953 50.63473534935599
61.54022912527628 114.2817557294031
33.35142481713318 78.89859564244276
53.63026071168848 101.1943364946161
26.44019969230038 70.22118076827552
67.2420464614807 125.3131342893166
53.61251890863679 103.5663383295445
58.15731778317362 111.7209337079096
30.1802622415521 76.80058097475106
12.88309517758057 51.03582169130586
65.00388900706615 121.0179488702946
20.77267868927114 60.23291523502345
61.25005954473234 117.215565017175
79.64268315760923 137.4577993830204
18.31513119479886 59.26857790191455
23.02084218463009 61.27384580446187
38.00396517684103 84.86802873970342
57.02984829441795 109.1451514272245
34.47569348860767 81.52017406450126
41.20070823016137 86.7731056592182
47.02285031732706 93.57935867261419
29.77794438715052 75.3306142161715
49.46663289828042 97.42022170769822
34.68375215191841 82.93117709527453
51.38565205087715 99.85675954272278
6.173125213692686 37.17676432030765
6.965416160768917 45.9672616448797
22.07446039936726 60.3786845102727
47.38369894113682 88.77809351228767
57.36901561719596 110.6082696604977
69.57492132623464 126.8407658246596
15.97964150559566 53.21462105933398
24.08180531506328 64.85609237345957
67.33257581091689 123.9034329108141
70.41274528527721 129.1752681009171
30.42948321529765 73.0317627746591
48.40477769642106 93.74393935494983
50.42267318956893 98.66022893363092
8.290110648124985 48.52582906417368
27.89432779821758 65.3632045721246
9.27353747783107 47.43748286186232
66.14688039820351 123.1869868472569
108.6109454585103 98.87388784094423
72.91609390302 128.0720934342996
69.77105024735526 133.3619812839501
82.6721335854613 123.1830731260528
126.3300561511668 67.22463018099765
124.2239493652261 77.03752863615998
84.38513532796104 118.6629553157923
129.4839245773646 65.33795181520341
107.5094603735334 95.45514782283479
110.0988003705853 94.12647426219604
90.79778359538327 110.6076672299607
124.9450961660845 67.49273961562376
108.8032816334052 94.78425053664833
81.59099480354823 123.9212020578782
93.46702147565098 104.7899503766021
132.8398863769758 55.40809660610289
130.9109578573402 58.96154010339074
63.28402544114359 137.3369859758756
86.37626056960619 116.6196430985713
97.4246360553946 103.9739233700496
125.399990513116 71.35502025287248
90.09484088191984 109.3910391853704
83.72065718310442 121.0184585068002
120.5568567036375 76.69041632579211
130.1385302251816 63.98597846138959
98.04334754958295 105.1828884612009
87.69817847011045 117.0120283002782
68.45174081265259 133.8357102610611
103.6404798763698 101.9334084088545
72.6993315915247 129.5533684017905
108.6903606912475 97.52187163432872
132.4880931820507 56.92085361703135
89.43020466328463 113.4133441976064
121.3604731192892 79.14572779445422
134.16475036394 55.0395516606543
102.1590036376201 101.9177381625938
11.56336925075912 119.7394382272663
15.47279982326835 134.571597311864
19.6146208359314 139.8642504331669
11.58425500504755 123.4989891873401
17.549163328689 133.618786838352
27.05241759370673 6.969380499046476
4.602000917766987 108.5505057965828
26.64802241240938 5.653996231912735
16.22424203276315 133.3979507613408
8.813182730617241 115.4678966415115
15.31751206449053 126.6931869197688
18.19545613840927 134.9530296257398
7.068980440772813 109.3073577452877
2.686215469397741 106.3420490372537
84.55635912819734 42.32333768063246
14.52674495175421 107.8144281954435
6.581906410832153 134.2372327188306
34.35333554357608 85.53624750876943
56.76133531756359 56.64172598239735
71.12981621837632 46.76225128877314
22.48013308217491 98.84134657497663
54.89377939594172 58.82618431337648
50.76197027849031 68.13853334898515
16.3981373666674 102.9974910402965
111.6638672936764 8.273308008244955
100.6439752917651 14.64954445345166
86.15263670173037 38.44515190389642
8.00232339846022 127.9754264404624
87.51121124020996 36.02151702815353
89.5146388500081 29.85647823990021
21.85480475901905 96.32403100994189
6.842549963638747 131.6795367068006
26.38639269380505 94.05950691034677
99.65752175034676 17.34770269662309
44.29410012915537 71.86584213171753
103.3044299252844 13.63723340297919
17.026345178137 100.2503609897518
87.45345107394834 33.61118028916306
85.03693713332638 41.00686378822412
109.7991523476743 9.970655407173282
86.73913778211306 34.85942063321993
39.88746359705596 78.79240281521291
24.91272423265644 94.33858771486206
42.21160783447623 77.93116833666275
53.43722928155352 62.68538260424995
49.08745991795949 66.48379971097363
15.87431128400391 105.8102905317089
93.1161382456679 28.56969849963836
39.85406148444603 82.64640913895305
31.84253809272614 91.31591752527646
39.39882842036613 81.27120346173504
99.12838413484955 18.71168971049694
61.1879218623939 54.22006599656819
86.69122155681104 32.40932738150876
75.84926414979128 45.30269917596079
64.93943880498487 53.39775707419404
16.1251979345604 104.3927979380941
106.6070581807491 12.0898871959626
88.15373201306537 32.36141273682945
45.26831778929779 70.77983558454073
57.33714306529877 57.87804316904649
8.722200877464674 122.9894945488265
13.13093864283799 111.2073595933339
72.35821660457526 44.54770157823374
12.61457582357669 115.5071078135296
12.37940615237771 116.9322266411109
40.41950667850253 76.31285959892297
96.43448313466504 19.05689898084192
88.04863039344582 29.89732376189307
96.22559456867702 21.19084043857398
43.31979416117874 72.96669169100291
9.240459187035848 124.342688139931
12.09218574798868 108.8437834942894
93.23833570041623 23.59135473265944
21.14071919373677 99.19594532485307
92.3041970428295 24.77487127042179
111.7590734073524 139.7322261306694
111.5023432660658 120.8069472617155
89.38783213699683 56.16887691429154
90.52669195102241 54.026702058396
111.0426268789163 123.6269296334241
105.0304852178173 93.99841185111455
89.1869152407221 53.41369514093359
104.9946315724413 95.4089361544725
79.26376938601103 33.41028589851419
110.2592579447625 104.4388075042309
75.49455583994646 15.49099644683348
80.01976473910456 35.73012966682514
100.0483351723318 85.52319215238172
78.58115516768243 25.71832687571423
109.8818416864501 138.370696901683
110.1424821183432 135.6357388349893
78.31944322253749 20.61298100670178
108.0621776612544 116.7165801489031
64.91217278841098 2.408675090138632
96.06522904817065 73.35591367996265
88.36654307623138 46.56135014941923
110.7997692694399 125.0395392689401
82.69040555676229 40.07570366507513
80.76481579740664 37.98935967399663
111.1075533813155 130.0919174838252
92.01074130602494 64.5418458162422
109.068855576135 105.2604478122227
110.3657403887811 4.906995670588856
75.15420321160083 13.01784707831475
99.49812708290777 77.65698041628727
74.01354575935622 17.77538880650572
109.141498193239 119.1527744661137
98.32898903590574 79.71613735282183
66.88014264309624 3.935559052647729
77.06697256570527 17.8960498523112
78.92339345422674 24.39766415495451
77.83584892403708 19.23272450007419
79.71424049354282 37.03948887651713
92.38658171667326 63.11625951346925
65.39545666308199 3.877123259951806
101.3112504379429 86.24137063298056
111.915777070488 132.3068649467225
68.67598907913417 8.561493253998846
106.228110601773 96.14719596135961
77.9528068989359 28.59860522136163
90.64731452227332 55.43077835145322
101.2689514732411 87.63877639332769
79.66814965480866 23.11749822066272
66.12855139514934 2.855981444672705
108.5504576968894 100.1993218751075
78.88691761669212 21.88772219915957
84.3281954796177 133.429356011084
92.56358632904524 134.9303110137054
8.215217967450588 105.2586576360013
59.89638126865009 125.331375462846
25.6614705078241 112.6954694820969
113.1261460492597 139.310974799347
106.0782513794926 140.54433795783
25.79141306893447 114.1447386607341
62.27994609119599 126.7994819569502
19.84628887497529 108.7640908368076
58.71592790474671 124.5769433771101
92.15234456218785 136.3189053246298
122.8163954047855 0.9559738526250235
29.46148381166545 114.6677773359297
116.2165575177212 0.1099073877865878
30.64480632734823 113.934344814909
12.31368948829814 105.8904624518182
102.5570727214033 139.4022517160338
44.3118892783082 120.4091655474174
100.3152795843017 137.8796037768234
85.13699429586778 134.4892846327918
18.28829634609768 108.9589237529988
48.91804530409327 123.1420836519623
47.5443318453753 123.4932899623778
68.14042189607878 128.8677491365704
8.928201672843482 106.3135881968059
106.8960603760873 0.5526901910914963
140.2551933860886 101.4929086089484
65.79428793254235 128.9325949205345
75.07831176281995 130.0108749530879
105.152711559817 138.2217203394556
33.3668096425941 116.7525759485201
15.67422870923691 108.7713215950225
5.058439152394888 103.2861813474119
23.05854902230919 111.1736298699247
59.806040508995 126.7436914527432
90.23104054258157 134.3513733053934
110.1472566833042 121.3926853567007
40.60173639010519 133.2850381081172
111.2773921049213 122.2150994939247
139.3524694972959 127.811306952968
103.1103137363423 127.2337322744716
10.66493192751871 135.0411156379589
27.5017219377581 131.3483111817143
116.1845617494129 122.9495691623596
1.882999737578391 132.0708512708917
59.53221936590751 133.690914357579
19.78037222599011 129.1182254135687
57.02734772766659 132.238284297004
120.0111351238703 122.8838516089482
29.63538527875049 132.3701116176554
107.0501279213216 125.3821916196972
127.3379845030191 124.1262838220526
127.0923834192738 125.5407384303029
28.81814672142989 131.107676043744
112.6224055353419 121.643667653079
93.37688403806311 132.1800995572841
44.45901938336788 134.2777390658884
100.7576282375065 127.0086132445377
85.6283491224158 133.0971924554207
23.87522198170293 130.7161884039517
47.10612085213855 134.2115037546119
38.9579457386941 130.9909954561477
67.23874108503827 132.9251612163694
16.58029531112567 130.8524399915256
32.33495312500858 132.1370148578345
109.9333696873251 122.7923646837494
20.71827301278488 128.1228726772439
59.58120161389074 132.3117027987909
95.12211877391522 130.4434775744771
98.12266856023993 128.1279355495314
23.34708724245375 129.1458228167144
139.5703178766898 130.2552156276077
22.04059555465072 128.5892317168782
5.785773887569518 128.8745828520875
140.9505484213277 130.3886465641981
25.7447437231783 129.1022253555189
48.31091978288682 133.3335081194819
79.74228355138925 120.1598288598579
32.37296696861412 81.28006640715142
58.62293500798165 103.041626288751
24.36996012625009 74.48079450359602
76.62856989671242 116.5280252235282
57.75066397597201 100.1383650480172
100.9056202327247 3.324488874972098
81.16623726982266 125.161241925376
31.11234666232734 79.35207746594315
12.22196521680109 61.76677252560792
72.03396174997555 107.5546306694206
22.99487466342627 72.31598999336514
66.99071556438017 107.0461367297698
90.76066033758399 136.7013486133768
6.579222295591978 57.09895228693256
18.56207285405759 65.81312643824548
37.01878038609378 85.98159524799463
73.70949197530615 111.8351453668386
33.08157711143649 84.99626231971875
42.13602517809231 85.63944601846916
50.87167846659975 90.37918256854016
0.05225446349782095 56.58935423216683
77.34108534860711 115.365315834865
31.98754093007474 84.22250169756397
52.44088105815685 93.97412722517184
101.1777709859003 5.737845766895161
86.09167698806472 126.5982531455436
4.897664630217398 55.36642387104923
136.1694356526421 51.05701289688773
17.22483592956939 65.73155308414002
48.28755081991353 87.66108055400495
59.99261463431088 103.3861954954163
68.06666755711635 107.8956152380846
8.26604798774777 58.82272714474292
19.30280689955722 71.76474135246917
73.95184891276777 110.4722566310687
88.35300290102791 132.3739190861969
19.22045552822381 70.30538503275686
48.83559356976297 88.93136929331858
55.38273878139938 96.76230972231218
0.5887300978894084 52.83407095892009
21.7320411291679 71.61862662928405
15.91594980432627 65.66011410421486
76.12698703770883 112.0551924050712
104.7446201936748 57.9696222131679
131.1030914877856 68.87998326835289
41.35279846005781 54.51734089980707
73.88085374682419 56.48374634036398
42.77204936199471 54.58898451719799
128.425843519594 69.44627336035146
99.81036742747905 58.95734640623914
35.55750893791332 55.15306675966757
12.53988489937007 49.65254357614786
25.85462526638478 52.1289958973904
133.4686116009223 69.41360862880947
135.773316551955 69.50771021552585
108.396621183105 59.37302473626024
21.46221125889992 54.99077074613776
73.95871401204849 59.22191210235537
28.57089812803028 50.94898363714488
37.90344859260287 58.92474487931904
44.769562601245 56.04837490168585
106.2124870608317 60.36186054624768
41.94589758288269 55.80413840278255
51.51294529819422 55.09396641881202
0.4495731031964571 75.62553357273839
61.15073358685176 55.60394343203224
75.23324811240039 58.50239030288652
61.15815329413875 57.00198355365104
5.871616690099002 49.38647231637952
2.142012316184147 50.52227954456012
37.3386289038825 57.52393344215751
47.05273962180362 54.87220302636349
98.9948632566196 57.78575722579351
53.67977576877819 56.39843766920681
17.0541808824141 52.25730724879551
33.36231773407914 53.11572603037381
81.69407623677719 57.82031849966364
117.6803343005329 64.29510987695619
28.8430873412115 49.52671926172591
85.52959286160439 57.04664526677725
6.380617561529166 50.6819723300798
31.08504180038308 51.25987206126513
8.731056690492297 49.89386638563935
14.38050789852223 4.708519228112764
139.6384628370331 88.63362946793345
87.95729730167551 54.17427201848025
140.1000168903016 90.88373323523621
56.7505961977897 39.89123213986399
17.42936282083676 11.35051475175853
31.81348940757012 20.3171892194008
118.6575006678201 73.22393516485599
98.12938268608457 54.42688317183965
41.38809908717659 28.30068960951726
32.99970332802069 21.06281851808136
38.99413799468793 28.81993297341177
29.46886136936878 20.30010969357261
135.9408414960139 87.88769179027017
11.0482294526649 139.0828264303776
104.6725264236135 63.57586258855152
21.24698471873757 14.51195616474116
83.96051364181722 52.29622718907212
62.10557886849561 43.77937581916472
60.72321395069078 41.79091780253258
50.18528210686282 38.06940790251192
104.7392330718697 60.42703562043038
56.65995759286576 38.51508931307769
19.87382128722781 14.3649477156112
121.3505524230654 72.43567480904933
129.0231205386657 80.44194106821524
64.72466556054917 45.02007980485018
73.71722047762411 48.07098235204145
55.32018531530719 37.85153774558972
11.66453784483316 140.467046974005
47.50473970155716 33.63818473831921
58.07382446516884 40.53691315489283
47.65776296205923 35.02830836474236
100.3021481860647 55.43099930384219
51.4251406644789 37.2856332983643
41.02325891569981 26.88298332514229
46.22458310654258 32.89952808657952
72.45253155085568 48.82410836330476
117.327937713656 67.04229670428748
24.66918130729677 16.03752502666892
25.3542418418719 17.27538829289955
19.32717725324056 12.96981852093469
91.85648134817617 54.63054375256331
126.4888466509707 79.01208674235494
39.66471545879677 26.45378400319106
38.97827678089875 23.60800290010555
43.24945385214451 30.18562385054383
129.9952914471618 82.64070104160353
27.09523394070051 20.33322280193645
9.05102510413853 96.54079841402063
27.67650995414475 102.9031795589857
3.818644106295721 92.77794484063166
74.23519636706911 120.2627941151878
36.46672265450463 108.5423272134942
114.3111004841761 126.2324532073379
124.2377175707121 131.9765649660431
63.94797103576321 114.4228418902713
24.79601235718693 99.6083280785016
121.6647960457153 127.4569656505078
2.757090929027742 137.4209013117223
67.40135951449516 116.6608344166374
19.45630016895432 95.68025138592574
61.72437251052472 112.8385213155825
113.4810224351132 123.9465170053273
137.7858306331213 134.9805795646352
29.95650494446061 103.6466387064088
102.7184822220582 122.0457617716042
134.862647935629 132.2540310315228
123.8474133222877 129.220244512307
32.95819220223432 106.8694620356011
27.10025481524591 100.3643476054811
119.9491633843381 129.4075511464691
84.01779211538981 117.3363778296413
49.99328935245055 113.0137457141919
100.4046455781764 121.8320771421383
87.22210998371457 120.8990245684273
13.70763760285539 98.62222198376443
44.77383809285131 111.6130756991152
55.66004493047646 112.7171582157559
66.24144502507784 115.9082762816364
1.89036597502883 91.00097584079819
108.8120500503375 121.9537127310174
68.5650290223756 117.4132779422379
123.0239054117896 127.010504662668
94.02013306381248 124.2086062794685
137.8710071963395 132.5002960147636
40.1160428641484 111.1618343251183
28.62412711336777 103.9971372723684
3.292933362313545 138.8212500979385
139.1510084636323 135.2415530725719
7.039723981989892 94.8934865256944
20.48842749396088 96.70773306235255
69.82876378592817 119.6724445113677
2.265617689352255 8.104025132527781
2.812057164511645 6.840906583081817
1.038030476917917 8.175020995584681
1.29843377830168 6.801464699976014
140.8858125123944 6.472958276408821
139.1001252161695 4.814829092520609
13.31727743081653 10.86034173331377
25.40180093065429 5.233993627482242
18.72326154216775 5.049238673376038
3.407841019518139 13.29809889088877
25.78220438536908 6.735911966213595
12.82201997666104 7.140912624791853
10.5966202327886 12.01829206953933
126.2189268174896 36.34515341979994
139.2218718308084 89.8854888148587
124.0924133946314 16.22242676802219
139.48037964458 92.36859560580349
122.0387302919876 22.80510480612634
126.3762661275449 48.54756036525956
130.0784718629438 67.8090008417975
126.2743277809582 26.04886274915715
122.6908762144124 16.36714632572029
134.8618927842894 78.99646855461162
128.7745339300494 56.67103767111664
124.0257501815991 32.71680591604083
125.503425318839 27.14381661215174
120.3575533520843 12.96099230183702
122.6420159825117 13.8966865400704
129.0194564226624 55.23808186893592
140.7436539689089 100.1164862102752
134.4529688028961 76.48910518074635
125.5731710055012 44.89563070021952
136.3063036794901 82.65610009684646
125.5387778409641 40.04756334789142
128.9607055804451 62.95238761474225
120.9817390082468 7.982794136529337
121.8041661110997 12.78770338382026
124.3908842382238 23.72051178059949
125.6826225979942 49.73243656535789
129.3025165029505 53.8195855781705
126.3271536515785 46.10128351077373
125.6166216854337 47.31636914738725
138.4758166243792 99.08852246013718
123.3837725505331 17.54504651223984
133.9645297311995 77.83958312528914
123.4577416617302 22.62226476390478
125.4320259849148 32.67034007749857
137.2146384388838 79.94217761147981
126.02469336294 31.40597972614427
57.63767038266341 64.18589414676286
107.5474090469722 94.06862875671301
41.03000675833968 56.90071377560216
119.8228645752194 102.8285920702539
91.34898617987912 88.16150195605793
111.1800441001183 99.00494560869512
5.929404521079601 33.45104400716544
7.27061687664768 122.707135655305
34.11717797949967 49.06888435496924
5.052876764022676 34.62656525619329
19.63405035141989 41.34441207316893
140.5437951094043 112.3239715231371
90.83428319279837 85.84694506838832
23.18062008443068 43.85181670521428
69.96241266614187 73.51773246033908
6.777320125203981 121.3652093027623
36.1278374879928 52.44786551290308
39.74442378662993 54.14926097379129
41.58762578150613 58.25162387763966
63.0793480995213 67.69533922009286
53.15309246274004 61.31508690933272
132.8069334985053 109.8005645160332
49.71001076854614 59.74001157786536
5.361313736424859 32.16768168178758
88.85450592990603 83.87251487456115
78.56290738646629 79.08185664280509
60.47656335218399 66.58792697419948
94.26083205349572 87.55776280276342
66.97797132351029 69.44480886113141
0.8646419324892819 28.21109815690867
21.90688659638658 43.11864198999203
37.21656266926259 53.50025377384743
44.52195632931193 58.68296304055175
76.22122992358223 77.31421802830306
61.77892295449882 67.13219375809845
25.74828409905446 44.0724015423244
35.25566860439144 50.05809852314449
101.0372675227183 91.90048059370135
97.97116105038981 91.91746019048722
3.372620584991858 30.80293948497902
113.6969095800494 99.15330213844375
9.404732512626332 34.97208726323284
139.3929896186007 113.132424431869
68.27137719127946 70.03601080576415
95.14793933143534 88.61691711258401
2.536209048556401 120.0507266331246
2.824810716194013 29.52707824301274
18.55506842668978 38.91826832683632
30.21301321356902 48.98380870417515
8.516500102189905 36.14290809370205
109.9384661153041 98.24832296143393
137.7920224543404 31.49705808367206
112.3597368264858 47.23545323561132
91.21266990511631 49.02141222023599
0.4369400470535731 26.86509732675369
12.16567851271974 94.59160384001748
30.7676203879 84.96502172244439
42.92253072857933 71.59450204669095
141.0332902459511 29.35711804406442
119.624054576572 40.14475494397927
121.1073423100516 40.13745663292541
20.59939219573427 90.0691764910249
82.80769139546514 54.37399295443301
39.62529773959218 73.57470003309089
16.92668109860099 90.84260496245406
29.32499146923306 88.53389490742427
57.83896138794483 65.56355215194617
52.10202388786004 68.55865444618742
121.846709481754 38.92087995050422
34.32296721636716 77.80157518183613
24.27404631826327 89.81102998598649
30.84546022245828 83.49834045334735
122.5828772482917 37.69601320945011
62.61724382055332 63.40555828781962
107.9194082287781 47.1171391065726
76.45494172937916 56.43438158669794
63.67138397815236 61.17700108404796
14.853183561271 94.51920788277462
44.84859943999727 69.40709902635702
111.5963554469476 46.00256425050501
58.98835754335372 64.66230700385519
139.8665321187243 98.90470310503332
3.417685334541155 95.2608343153358
79.0420483834056 56.43397323848294
36.29801263256944 75.5809549383804
118.2066925900754 45.01287623247672
118.8874259840444 41.34795534856789
122.5870006719964 40.11698554054741
41.9551110989017 72.70554220114221
99.72139839833316 48.29434747391185
7.5889897326822 96.24801349070943
128.3715508325539 35.04088832908768
18.17385462664567 90.98248841600348
138.7195007383416 30.35246105204105
56.39104487198143 100.3404028183168
108.8344714506207 93.40531647088596
30.33246503587922 102.2089588074281
25.98018506627375 104.7124487134854
79.38833982464325 98.90509213301705
136.3277410646164 90.36357580773564
82.34308739404636 99.06539520434207
17.46227546718679 104.0027987713246
69.47063568929806 102.3901754681073
29.00361273662568 102.5552041402018
42.81491291508055 100.9551617915788
92.15071036729435 98.91576009383027
33.91249462812033 102.5939765728505
24.08733233300432 102.4941325550851
71.94427112212681 102.7176778894257
54.19822856700352 100.1294520505932
50.74543529559891 101.0737031028541
93.55047325260045 98.88064056250589
76.51886134822011 99.82614701482423
15.32301405112537 101.997828412176
45.96969184961258 102.2134827435124
59.53353075479453 101.9824457105393
65.74108365985589 102.3639908683505
9.196013046404031 102.779617568273
98.83543670903785 95.66014104061831
6.799287888402642 105.4877393951007
89.42124046094006 99.64225022293148
97.33360648798987 98.13480336824389
73.66886095191366 100.8130172556049
45.0872514644409 101.248567915222
32.04160474179798 100.4083676968528
5.421339624277524 105.763773502891
20.46387547235103 102.0285568847232
115.1999755473379 94.22968097011817
125.9738482100363 19.83587091920557
134.9938227259923 27.32718765573785
122.0021084311282 17.70216499329308
138.8108947284586 34.06206216599317
134.5279314779343 25.91769523631683
135.8436810059945 26.21286598823289
114.451618611515 11.23864604345168
121.1906777942708 14.0696609061048
113.5192311630494 10.24503626029457
119.7464558897679 14.22726413883019
127.1680282014135 19.67717108526411
0.9021696321608396 37.97345439035059
124.7832048047054 17.40564127771786
130.7292800187522 21.16104358297377
118.9091646131293 13.12329897834599
137.3103716299435 30.19279369613855
85.7601952558299 18.54967460812601
75.99169174453242 35.45073545979323
84.07232998944548 21.06822142346747
81.66193959276572 24.87685077062203
5.18064841405376 93.13530064722087
33.98841926728372 63.57437582269238
84.89438112575742 19.82154666462408
37.40511208436832 61.52051381760006
99.47167655363027 9.76482274157774
21.70720205041688 78.80235069190219
90.45180407659016 13.28003438001639
55.70297204069494 44.78028538354133
101.4297630068784 8.156467343086554
50.85190992604839 48.80755423945288
45.7581234039051 52.33186273026413
10.43121146747758 87.13719921869152
7.646908227565318 88.55691237225363
42.49698002833507 57.13501243083284
55.42729956941302 39.23191504160641
85.47984624695735 21.17696067392432
26.58419512119783 71.59059259022126
18.40294451919055 82.72645697605519
16.89887109943685 85.83390108302375
90.08579397134845 14.62094022125831
65.62992142190762 36.04009331805676
80.83844194877922 31.65448659055284
72.12354000960423 36.02305079742666
54.09160591985618 38.56772115019328
14.85219444791606 87.06029756179893
92.2721073759347 11.56683686189462
55.63713409809045 43.41601395895623
43.96893158580829 51.0475934739672
53.07885142487018 43.58858475022757
2.455914032556306 92.44710038743615
0.4209287508440036 93.32529031059117
64.36590998431545 36.80783249050567
25.27945466119778 70.92413389203581
89.0326019525223 13.71324118136821
80.67543573903797 27.71058148156133
89.74463014775623 15.9269003790398
38.35387451706995 60.31411079808233
82.66037564488779 20.93807894043806
12.70471621300426 88.33631285149293
17.30963651230145 81.81124022019932
83.18874241871305 24.86348514926161
116.141520683712 102.1144435990842
73.42077971658864 121.4980623002774
15.28557447066489 139.6205589605948
28.23177688279837 139.2923425733238
97.07386559979547 106.2671996020245
135.7683819580876 95.58498662257377
64.78867742548945 125.3456140314879
16.763360917972 137.2775721946089
58.6033841744177 125.988691719102
31.24904373013067 134.8897229223549
80.87438336387612 115.5907021395807
107.0266565103787 103.2468694204232
27.42698157667323 138.1130140301521
91.48557263080014 111.8100105706893
78.75551672174888 117.6180854926485
44.37870988026109 132.8967607311612
98.53395326634282 106.4154718338287
86.74565726834614 113.0787946824814
24.05420669384366 1.164436948669826
49.27635530379968 129.7108041051009
39.41953576007434 132.371118412526
68.41657169866835 126.051316330267
25.43848572987233 139.6934864177045
34.49658655098273 133.3373923707712
104.3478135107247 105.5003567980088
23.30340597554941 141.0242154714277
66.05955990384983 124.6161498117431
53.54696315604213 126.9968686465107
122.3798153502761 100.1879967683559
88.07551381966765 113.2176362240186
29.62719201025057 139.0739261840754
16.03009456432438 138.4490977338992
26.05193930571317 138.3149458135294
61.17912253748204 124.6456128199654
82.9765463992598 16.03533184411545
32.49372051807578 11.37097641501502
106.9350600591336 15.68453071953322
36.28275442567076 12.62450480459265
140.5245430344767 24.28115752541798
105.8273655848394 14.90637777881144
134.1865618338137 21.09772045014157
21.46006318779509 11.96204810693399
90.86477383847537 16.89458590103129
0.7514501584619989 24.85311087888364
116.3581423279736 20.39376113135679
56.27560733173112 14.52654563202536
70.93176835947671 15.11314736297962
18.77185668381509 11.5593246004123
59.03237000601822 14.02958535293826
92.23274362248266 16.60741612667364
78.40974294760051 15.45816785667974
54.94693091217289 14.73140496073284
65.33975975678955 14.1284320711698
47.8941347150107 12.55843299518895
85.18483185423669 17.29992896345412
113.3248864283548 17.74183845698693
40.84618953159365 15.64176058240344
128.254774382565 20.21053588648305
46.56069917267656 12.87518603384601
49.26003972188173 12.22969835459494
59.91337329105203 15.06137018542453
60.85854745797718 16.10656171599132
30.29311491704382 9.5497189930903
37.36815512272787 13.68985770916393
92.5561985057133 15.22880366354923
15.47241933059073 9.822204984336642
89.46622604347118 17.17395127220614
119.2293247257227 20.44281291134239
138.2203153868405 23.51104880734579
49.74711753385727 14.55583787438265
51.08142357679377 14.37767005852352
120.6123473827874 20.37314842335981
8.608053519285679 7.106202126255939
88.33448272006594 37.17370722246216
48.75742435545295 30.10853356078385
33.05523586073508 19.64105273190805
42.31180667431199 22.07948406841915
29.44764930068038 21.82111106616369
135.8015674130559 47.25773739129453
121.9329314704423 48.61564385175735
118.2710298407695 47.52835368658869
24.72309476185185 21.88498676369866
89.02188780708548 35.96851041698218
90.01560745479354 39.51046506690942
85.27864724351114 37.30800163629081
51.32420282021625 31.56801864540651
6.505322303798877 17.11043714264153
58.90893941043699 33.1097928568862
16.2307558169639 20.32675565577143
69.48775017132287 34.95002833182667
92.94019628796181 39.59282870033696
70.84253687409139 35.46865500943072
52.57447624552942 32.19664950600189
53.80269166258037 31.48970212141473
82.80255792471695 36.27119589067937
46.46772717609953 28.5742171500723
110.0515388243168 43.54401140841333
50.03680555069623 30.87610103645452
40.9476494278889 21.61294026624655
48.78846983314499 28.61126984635276
64.15591666088243 34.12860205522317
127.7968188909966 48.60498578586149
19.85846042748753 20.59127107759416
18.22981904217583 16.81873448932043
119.8323128056206 50.05034835414305
136.6812153503437 46.05381733777441
105.5909947091514 43.47411625655931
41.67490911560239 24.47271392716517
39.94760553044913 22.61177047800178
45.05023346676143 28.10984276614311
129.2143470825603 48.6133953885636
12.23552992754881 15.652412752775
18.66236206770781 18.27902629520602
101.7765698282606 79.05526318977832
40.44343084753746 106.9915199728285
5.474789074339323 131.4266861612836
26.91773528541932 113.2023350970744
74.3807539395174 94.35219827155593
133.5043028003342 66.17423106293408
134.6091939306687 66.98606550238898
88.91893696493162 87.42718073026859
17.50057283267387 116.0216595402573
70.29573219637828 97.03695080381561
31.72262216039259 110.2084975450229
47.0628700145339 104.5200907757276
81.81865979785202 88.66636347495159
32.75718370789917 109.335315657372
101.7081063851714 80.52610940075239
65.19419862331989 98.8245868113605
55.82644638371394 102.5319166788774
109.1448457670362 77.9376262022304
51.50020764337814 102.2296947890141
135.7596663666003 66.42174043867087
94.70274842422015 86.22922239904895
77.75731827625262 89.69367653416923
18.79343763392924 116.5223866184432
45.80283924098612 104.9073322085843
61.74683450726859 99.87271150978012
63.93327415818775 99.36685156514675
10.25083335354616 127.0901701341158
16.38257595107698 118.1458523425492
97.50283715402279 85.43251242444411
13.43196573214869 121.2677832825078
106.7238947489352 77.84305734256029
14.33790619882801 120.1821681679343
80.07894648434471 90.32908249835089
135.4215403470399 63.94691070317083
69.04703392020218 97.34955586955087
10.6581725799247 124.6026614304732
40.17438281480089 109.7618820806106
75.09317755251209 96.87930234266672
135.7691112174332 61.44457754441844
22.46072427749768 116.7847880299458
84.92295691880985 27.39107573661587
111.2330901083816 137.5580300235066
112.6133930569533 134.4044937836838
82.82615498042885 18.44668619464479
111.7079345313967 116.5659762273352
76.96441966883727 5.407943675191604
101.4118985511023 67.90519216160705
87.33569927240187 42.01389007649713
112.9709376707711 126.7559249129494
86.45305299173255 40.85442695289699
85.26797675307263 34.93011306276399
113.2531315088075 131.8523202708338
102.7886187629191 61.74846598096163
113.402759550365 108.0215877971834
112.3128414232503 3.306851305750743
102.8629318023108 81.29731347197556
82.01428111367905 19.60872761393275
111.8129182539992 118.0416724500297
101.8194293608949 76.21964349866604
80.17697246786466 13.83480897552999
80.14947985249607 7.617560556688111
85.98653160877561 33.66488959977531
82.15568872704465 17.18813841109007
85.96342738572639 31.18279882478151
99.68192028947941 56.63608846153665
103.8877042915865 84.92003931959918
111.5818553762285 133.6115970979077
79.25198023076368 6.43756997605642
111.0663725457143 100.3906698448192
85.1991950770834 29.92317473031243
80.79096059503414 12.48701738890455
95.30944600302415 50.66812771419144
106.2975419704586 89.19691999227548
83.27593416605984 22.31546259128088
111.2508700823871 97.62155994951823
84.04767643276135 26.1169087123513
34.50727181689187 31.30214623834147
19.53067648227553 29.05372894977953
27.06895662087833 27.95173565018668
140.5430894474488 28.05177590931529
111.8387132855254 26.34956040031597
129.1125118290068 28.64413756316979
23.287345975626 28.54491229170845
87.22248752879368 28.67255273915733
126.6369182373409 27.61848179926403
101.1122054327911 30.14795460322525
52.5885590705452 30.70789325880877
17.0860195126335 27.52832317834821
65.78244163901633 28.45769382906889
3.927729478053778 32.07906114081582
93.89215651295771 29.82455452761732
109.0559427077589 30.46071435913666
73.3103706410303 28.34751409219848
80.04589403164366 25.47115505302987
68.58972201871798 29.4025025047502
55.05541699931521 30.85090008425323
1.050806822499645 31.89177682578175
57.71756834633574 29.70229266630506
98.89586043736276 28.79663874945543
45.34312733041434 29.41500116791013
120.3662417213123 28.22537256303075
51.33156159835587 30.21133616065644
39.35038695823565 30.20274384672647
48.7702918696525 31.54516590274263
64.35258331258731 28.09424870241841
2.491914985494108 31.99014465731668
102.5321605682705 30.22378607844448
76.99017341125526 27.60343682440955
105.333597596995 30.30509286421479
7.367767518750843 33.55552085024711
117.0594650835947 25.68014191311718
35.86459512947047 31.67910525477186
44.07985748354419 29.18285075901987
124.2880112027652 27.49757996310767
10.45744714224769 31.1812674832146
109.2513609323815 29.01842291451641
117.5544802255657 136.9030465458462
121.1961885730697 129.9917856506491
140.970224782104 122.686071953278
119.4111417183655 133.3137349319386
131.5870076368968 129.2337738001869
123.8878714380376 130.6147525195441
121.8482488547883 132.5473809460483
103.5491474207732 2.586542342374793
102.606671507587 1.428279578949831
107.5254601394739 138.5162223599544
125.0210079093122 129.9054409126867
104.1857522438074 1.374254435959948
140.5600587149504 127.2203190786872
2.324576149277022 123.0165634633754
26.91739071589505 96.43528341850664
128.7280149885535 1.213266730642116
67.39771827897522 118.1421179720002
18.11725192457954 96.12953982856816
62.88441526129026 112.2334488089907
103.3717124901689 132.3249132688446
127.4988232128294 0.6109192215338142
29.38596567494674 101.1149781316893
1.892908741708536 87.17321647714571
120.0492233391054 136.2346994683933
33.58223318541101 104.05388042837
27.48267485012689 98.93130205973132
135.0816485985458 3.910886757743969
86.30678117892111 125.1334579903862
50.45681364165756 109.3714006781401
101.036874137856 125.579025639143
84.99761761096052 125.8096118969039
15.16643923823983 96.92843462610475
44.02898682949979 108.1943917089112
54.67889474354394 111.7518694585597
66.20573677470311 117.379365968508
2.758141071266039 89.93155218568695
107.6066164494772 136.9973612629005
68.60317988986081 118.9061040474973
104.1587492188813 128.0471448326925
97.39239186496521 125.8428863409328
134.7860036170818 2.528253792373587
39.3136490157263 106.1115502548503
31.28794024931893 103.3028230035272
132.1716387800002 1.776670065194365
8.462434436452284 95.20190949591159
20.85092767451018 95.29024656509809
68.66225148102798 121.7803899017397
30.68125614128311 25.49375680241867
34.39086434213147 15.96055521271332
35.6553096832023 60.08540154924071
32.22152289917508 5.679719179439599
35.00765352898028 51.42267723250229
36.5789176585345 58.82676381738737
25.93548773847256 95.3909338771867
31.93932790475214 85.72983487253585
33.6035552932571 45.4498578673963
27.78338046494131 134.0421368305775
25.40329155585359 102.1506766181417
32.75066413432214 8.245184937887561
31.14831177479524 75.767940969582
26.7121533412468 91.2935544331054
29.59621111369039 84.20905831773774
35.15660219420555 37.03443213628973
35.94146926938737 57.56094868438888
29.08435336200193 140.4509843771706
32.53463990926375 33.48972821931046
33.87143150130782 50.427287847538
26.29490415556995 125.4285848001838
31.54882116022008 8.846620945252463
25.72750823986528 122.4919360685671
34.63550291496664 14.50803719565086
31.48688808774675 72.008291343683
33.3029531418311 15.1140920936586
37.00731446034073 60.16827461671617
28.80043087194299 137.8887334398917
24.64576712454653 123.3106367038493
26.9088744625913 105.8070008414301
31.82007099259718 23.35565080943969
33.49969223203144 32.34242504637582
33.22096647761977 46.735811237238
28.16640273492657 2.095984596666401
34.25507942469524 17.47194174029191
27.03223667940215 24.8801267126456
3.101418568594061 14.75763385196688
105.5127688147104 16.48739710373516
134.7442694645288 15.98175348194027
23.38193993361546 27.1080640939878
90.03937177832154 19.44999369959622
117.0832300795308 16.81739114830052
51.92256923583763 26.52340541695152
15.8871332800905 28.30148062515905
65.81619372594608 20.8244111912779
81.22192068014672 20.80741213547757
96.89371615911105 17.78576738472922
76.94545323415281 20.39459772000746
69.14751081138139 19.45137423961478
67.12447306048651 22.57907488671053
54.33566528020911 27.21603273803204
3.601598432789523 34.52290484064175
74.43858024143483 20.52387056509988
113.7411086575089 14.94255883314329
45.76218540008246 25.78624761900311
128.9219377386152 17.68536892621729
50.49774492731807 26.82842741969739
41.31144695926704 23.04654046053418
139.5723888017259 15.96029079177867
48.16017953926192 26.09390545185453
63.83435326442537 23.9453338250198
95.92243965533238 16.83307096003374
61.0782314797436 26.16860084030767
94.27264390965217 18.70839360528013
6.502524021624104 34.73403641156994
125.5106116283286 16.12301314256991
40.32317480541162 24.03997693376283
36.1991418408113 27.94979988850679
44.39982523358371 25.33785097189627
120.5425304176691 15.35785057951675
11.03003376196592 32.52606063390001
68.28114654095637 21.67038242233236
16.09781881927628 48.12485666308595
40.57535400149844 4.092236651875043
21.06768699372839 39.30897821654703
14.67552337844313 59.07784267187191
2.394622385034904 77.81844388812924
0.1544131839214505 85.30091175342501
25.49416997385951 31.59848061874013
34.10409000649355 7.846510774291706
14.01761478616304 60.224328520611
5.80799445979732 73.7405570943974
141.0135970295684 83.87015685236354
36.86630605828873 7.32613251152557
9.047751853801859 68.06649017339929
21.86869194881856 44.51707585035523
1.469961772248493 76.71311960899496
12.77844812361948 56.21330892061895
33.77991422845639 9.256259106906283
35.99303923056716 14.03164684382882
7.803759807967775 70.32701116990143
35.7269003734722 15.43247637025669
19.35970511512972 45.1277865090132
27.06473979024761 23.36620828485797
22.76444607006429 34.35912428764266
14.13772528963526 56.53481136507228
30.64642475404004 19.5373454623168
83.17123972049546 100.161006232125
21.20474973459092 53.5524917885407
72.44403534916613 92.81853270551875
115.9293579419932 124.3400102687576
25.35457316808328 55.12501889066446
32.73663898020297 59.50709862617505
128.6256205901574 140.8124930842991
41.2713900351359 66.06878218205672
123.5723288615469 135.7073624870847
52.59336961987884 73.99685029407316
122.5785341706837 129.9477556658479
48.46045644569545 72.69837252161859
71.41495263678723 90.34201011972209
122.9013614569263 131.4881785837248
55.79480067311314 78.89513797686908
55.28906079326536 77.77286535521262
101.774064871913 108.0569835009268
76.95446005878706 98.56341922679439
3.261636842108992 36.94714297950067
10.52716046534482 45.09487889795661
31.73476341998621 58.50353308305391
47.06339469982129 72.41888257302406
69.57567331818427 87.24558534712064
60.90061634413257 82.21676681692891
18.12194054395713 51.30431030381042
30.81244802769717 57.5042153010037
107.3730087299444 115.148330846095
87.94935326156897 102.0580183458098
121.4307404074931 128.8000177560679
58.46997322909971 79.25932690269411
39.50734798941373 64.43821732806624
60.38192531136512 80.95181089467758
74.84115564321755 95.62254510355729
131.3415121202096 3.952418947290055
12.02042552607474 46.92540743889791
26.58852993281981 57.33923217748116
9.670534671033698 42.46168651755536
91.40190329671421 103.4298776285157
134.0720170792546 63.79532038357201
2.583975672432962 2.966719567168465
139.7392568122012 119.0758739413835
139.566545203638 25.51016835907419
3.967379083740722 11.96375368352897
4.288256682301797 6.917431696907625
0.2476632588470932 134.3483226587059
140.068542356687 3.698079324864285
134.0566288257282 52.48027195448476
140.5201423595149 1.113199889141993
132.4815967949562 101.5387245180756
135.864898546094 76.29001004554624
134.8468158823844 43.5715267855877
135.8498690602152 84.03911445701966
137.2508601980355 39.97405141909771
133.1044436900648 64.83642750316054
6.13016898969896 2.053823867187436
1.765808652615306 16.97087645371679
137.0275304551695 42.37625103806686
0.8315733457165367 135.758859165255
133.5997405804435 102.2912256525146
133.0470996718354 60.76454649557795
137.6332656354423 43.65229532067825
136.8245438450559 44.74032396712339
139.2605372336105 110.3938045283817
136.2834927782255 78.79337273207955
1.800207547842899 124.3473955915757
0.7533093542611803 23.5255067998748
133.2889363001861 53.87540471658912
133.4289990827842 79.20044518165814
140.1323096173993 30.49745185410319
96.39186141460951 5.37533797451212
120.3694176610863 41.35062036939792
115.9660342673351 34.17309593261133
97.51016721714547 7.659714742746075
110.1071166322312 21.40758950271282
126.2573668673635 56.09362478512655
137.2644885212212 76.07812541254768
118.1530594123982 35.36605958090962
114.1435490625251 28.06717578369678
134.5729407230729 65.2980936881094
101.3960646337647 11.86945949036027
109.284691633306 20.16284249595073
117.4234694874296 34.16706690509631
123.0824901980616 52.19044002330872
126.5351079450495 54.7786325930288
121.1277563440496 44.99772299414187
118.136439156968 37.74830145743856
113.4693158762519 31.98362134925682
110.7013862262573 23.92917334309163
111.6513802790552 27.73249033477787
18.08974147209731 3.746481898341119
95.10501364880034 5.840490531814943
90.98180591142771 6.972007749055246
54.88699467414565 140.9448236120455
73.2743558568588 4.557704625041745
29.13940121359696 7.226946314690853
23.99521233534145 4.972348163037025
60.7779672548699 1.759528542666555
79.75559125176629 5.11043043766966
34.97763327940052 5.089165122641504
59.54980652388971 140.5938531736635
46.06348905371224 140.2364332375381
13.09080315288053 140.635893313857
43.87167690054153 2.238484595654658
48.7819236792056 0.1493704428818206
60.96001805286384 3.491040618283817
68.10977887600356 141.0013723191076
52.8106502563358 1.940027172982973
50.09093641497225 0.6306983613650058
81.62021067583014 3.667553090933931
81.13910447896261 4.984456000379009
69.13067737711566 1.104510695884303
67.77023469415779 1.309851285785757
56.30554520381887 0.7773939270091964
9.688018862414657 138.805233028422
59.49106537614081 135.0667570804563
51.46580446830878 1.10949908516967
131.1298986777068 26.73663330032914
139.4843925925829 11.49462532335786
0.17437433660661 9.292863103398515
67.68371293142822 110.7027264839509
107.6637116474533 58.08839758004724
84.69108739281589 91.76507837408329
91.58365485541043 83.14548245722264
121.1096365003075 37.72692157675615
77.31884015203174 102.0135533568054
68.99123906447763 110.0808532805388
94.3211226313466 77.21812977773311
121.8486687281788 36.50254458792974
116.7305115919889 52.29147499522973
92.91130932818027 82.79189445579225
76.19664930997818 101.1654051837341
4.774812679430048 1.907211553611066
66.19609221298906 118.8399188741164
138.3357344485125 12.37244796385672
95.53009821375683 82.10270105152948
60.89666215916199 131.6688334561101
60.97465063556945 128.8960127941441
84.29629087761097 93.04436748940607
119.6997947435665 47.52369734580089
119.6629759719536 45.0181874944747
120.3661704293412 38.93886224702413
75.89616533957934 102.5081570122262
86.09712752993157 91.5384610101259
134.8654664995027 22.24494438690756
127.4116903559681 31.64606963256562
63.71682393764667 123.2092092098147
129.4272743671178 30.03207724772571
21.8273595000306 57.7831452499349
21.822738084406 63.94294222934732
21.2297588464163 93.88102495062185
20.61195464738362 88.65161500002942
20.59213670444642 31.30584193420045
20.1100353274249 11.76946812660664
17.90126774788266 107.6607202495086
21.64100210897504 68.76273632364902
19.83005495269786 82.17467384789454
19.58143160510531 84.97501440108859
18.13882898943551 113.4401089660407
23.27211660099682 42.45246055266638
21.5262968030813 61.54671768929956
17.00604935698997 132.2332124183898
24.21153120638512 47.54887476259838
20.39954320834795 69.4926630526398
17.60322779842611 117.399957062022
19.38523207939069 127.6854111707934
23.98225881732591 17.28472851245157
17.93352542557123 121.9221582883352
21.03245154732769 16.96607253154607
24.13815115112508 71.60905707888583
22.03907350320878 13.31165143095062
23.16297469834186 46.66747300896674
19.01472894541146 126.2585181140339
17.48570823221273 136.1101463360107
19.11844595757938 107.6179479799837
23.45855036050142 25.65333085246418
20.00446574341866 37.01828592119197
24.0007195213253 70.15138979826916
19.80614520379522 94.29535763600613
24.72807532387579 20.35233810329914
54.6677426931525 139.5152402661614
87.88580802881674 40.72843193090117
94.81196456509088 7.224521557554727
89.7159936602786 34.75158160645668
62.56607296872052 109.8718934840238
76.59570914938585 65.92847830285594
70.77069512482069 79.07681340529227
71.02449462733109 89.06789473741297
86.85716459390768 23.78853270180428
68.90911869774914 98.73216558459318
66.64403587008009 108.4688028602611
69.31642923929788 77.07647432380131
91.16834028262319 15.57524720596022
90.51828849485527 35.93979699608223
76.50608015164777 57.79822132158104
68.17725571737398 79.17541531819347
89.392700916024 12.33301579689785
87.39138724425389 31.15019140706065
70.3867263108816 84.60469210891733
70.18638720040092 104.6098490239039
77.77579872020151 57.10986450838772
58.26926074360957 132.9732657967436
58.42903904980064 128.7912743189301
69.62471257153098 83.57056281626539
91.50989288647312 14.23659243522455
86.60791335301754 29.91662498773001
90.60516102767157 18.19977101530971
70.24943688151036 98.31235165267026
75.3573804304649 65.31426670175134
71.07372045967028 96.14331384000432
86.88359413199967 21.34237713586905
59.7334711111363 128.1474372012822
87.58560440588113 22.61349900740421
110.5499574117978 126.4509022705894
125.4018234758061 120.8771593530628
125.1531381307792 122.2899597044303
113.7827406855532 129.0479653270459
97.50971868282292 130.9562697603286
99.88169549235218 131.317154635491
85.5081362208763 136.8110058371258
48.5091007699864 139.7909434575634
69.59078619483968 136.0857080200748
45.75799150931678 138.8990183051969
107.8779778014459 127.6231976538959
51.19258666191531 140.7538615274281
103.6215130272875 130.9033789179411
101.5082842121376 129.2837683374935
138.3747434211315 118.3445580519176
1.382050392460163 120.7042472867864
59.6002769963738 45.27726637687071
44.01725803301657 44.61438784134308
38.29009154562254 47.88406078400395
56.95880934684941 44.02686077025472
108.7824373072306 33.01699983905674
9.027284720551116 56.49160294801892
118.1989560674097 33.01046523622813
64.61815246136366 42.26039536014711
90.66846725658442 38.32646569927772
74.47439071797319 40.74456745829604
58.28141215204451 44.65031001062523
5.77757716454916 59.42569025848105
49.39596712776697 42.65405694967443
42.65405343946213 45.09227455833636
120.4051548013866 31.86840205814675
53.1036801287975 42.16552365168516
7.959745509738749 57.46979303061372
33.62507967382993 51.77955083300471
70.94447116182967 41.13565782491852
138.5530477173257 62.22472410089936
106.7984042659668 36.28616774738743
100.0094885876092 34.95011439518165
110.6108108031755 35.06021755429513
28.26776002355901 52.36117461440104
113.9517109780363 33.08071557293366
3.049991949412433 22.16108958908579
31.34178005086229 49.89099374886221
124.1762841622601 28.89502523156151
15.86173741984044 58.43669812949017
121.0988485423019 30.58082550345229
134.5471274262741 11.8461366438402
112.103952663125 10.57614099593058
133.3219064378881 9.921951272644915
138.1654160477788 10.98407395210109
135.7320838807191 11.06493695066331
132.0036360811791 9.447062222933024
119.5064590936409 11.86109796676534
45.35515541577263 50.84430102031841
41.64454808706578 50.78845513108328
57.03120162552941 45.39463824253296
99.03474038636286 31.26656519853614
20.42912786776458 64.15360522465799
5.913837130141832 76.43900079386835
106.151138964473 27.59249805009999
64.56225406923971 40.8871328766628
88.22742791395903 34.7966298394354
74.77232197425144 39.33531882327357
58.35200699585489 46.02244166830276
10.62524256808266 72.75715764112921
43.20415014531002 48.8659630022365
136.8734034980721 10.50132787430728
55.88055790625632 47.55167408345049
136.0035252704755 9.493985095946652
30.05078076249233 62.42817431632442
70.91088700149163 39.68581230020282
14.27283514753358 71.35128855869934
101.732230360541 28.93686732172582
88.92848175099034 33.56071120087059
104.060695398264 25.38809677999853
35.24614621519684 58.82257670352824
127.0211882607968 12.91098415480347
109.3605214635596 26.06135552431577
26.90361708916264 60.42487541517992
119.1165045284665 15.48800051051994
17.89915468425417 68.3703874647159
103.3076973986789 26.53913213021548
132.9286491099017 138.2384854638734
138.4329071962706 136.4139512812508
131.0421969013941 140.5281188583946
1.401395277015821 137.1771904588097
137.1114733283292 136.1866162712335
4.647709841767171 132.5745470132316
138.5085043133966 133.8407491879692
29.62013248928008 95.75110296809325
39.45865808723241 77.42833584542007
43.05167492232012 58.48137826626724
31.12759068590134 119.6588684165854
30.17897252367536 98.24395902013508
57.64070886638695 11.97784446409872
41.23111324063298 82.90155352113476
33.24097941780283 92.00309464312852
40.7788912680484 81.52965568134377
54.40772916256508 16.05193106609973
53.30090977073331 26.26186295263437
50.08111161670198 33.6789501342292
44.83826109004008 46.93575968148148
45.5991501202827 54.82614934447621
51.33076413780654 32.97091001920323
30.48976386668814 140.2533366772776
54.5566545128821 6.998916397662221
54.37162430901054 22.08637320644011
30.17869889131656 130.9647307231874
55.85690760840026 4.647269659707184
32.08881757739698 124.2279833492156
55.2023033648717 5.820120086067887
38.65030286568914 74.70034252889781
55.05290155261572 24.44261795791348
40.72792311764236 68.56509991672245
31.01537716626524 138.8806800821459
32.19478046988739 120.3319566883833
30.92407015734861 104.7308591225509
51.60600107915012 27.81109734910778
55.40136266497244 8.205298825710319
55.04322172909077 1.158574805302238
29.49148576156983 5.794908088638437
55.40077737787803 23.06417375753194
13.54979325919353 92.00593181063941
119.7860753865903 134.7654483443744
33.74603710574001 94.63528927895194
35.10687954768242 98.16604013604429
126.1099894434607 138.1732111002032
70.14248715575089 110.875318711091
50.74379336065298 103.3954924757502
100.5035048212829 120.3601263502929
86.68209555767305 118.0354203890476
14.94953051440083 92.00671021531159
46.18021696517738 103.5029500582595
58.36261280791841 109.4648557199685
65.33747968546042 110.6370931855517
3.957517979472698 85.02461982083828
109.704105391982 124.2022430280585
72.59793416688109 111.0506337076898
112.9952777098789 133.2150401946318
94.65593350620451 121.6513038448156
136.9447601559069 138.7892190428771
44.84728758892247 102.7350128964917
38.51793087808365 98.53182098073702
135.6328792274434 138.5790938561008
11.29597075807331 88.33350582760922
18.38641591471337 94.65119113558536
77.12994535822733 113.0150970346215
62.09013141301423 69.98452740180329
46.8426320735296 76.22927310704628
37.55368641993549 79.64281286917546
21.85107903220298 89.53564329380238
33.20120596902343 83.45451482479196
57.20302246025427 70.69056721405853
121.92954271912 57.52923015971413
82.8537276278595 65.47117513024185
66.83254806121933 68.024616199581
16.37287807748541 89.54064415395194
44.53047441041061 77.07129185513321
90.80786143317363 65.02687593178899
60.79051577789309 69.43882816630811
3.295565710679903 87.50826806548432
85.54761130450315 64.61633760142669
119.1343837478377 58.00021073285532
41.79061008258955 76.56390895222872
130.3798913913861 54.93596609308288
48.20587150624182 76.50551846084963
72.98800957106906 66.8446678906041
12.65667219617005 90.765595016357
132.0377392515904 53.37621111783686
17.86345221701917 89.63957869944348
124.9001540185067 123.6978545567095
50.54805452286015 58.58585274547612
11.82730429916206 25.5444987101565
80.60183456131892 83.74698138930042
66.7281413517394 77.29202718529226
59.33428296494675 67.48372810454426
94.07618792352653 100.1469180433473
68.0820921003789 77.83857243092535
29.77824206930171 39.28696354355187
40.50527257426476 49.81574998836786
45.36428887899545 57.35502839951284
72.0516839143874 79.86828861137464
60.63582834540491 68.01419232282994
29.51731458221572 42.22723683828993
36.90398818170341 48.30029485441781
105.7176966145919 103.1061830756426
91.3111302387744 98.00852045225587
13.00073509445203 26.15746701203888
136.3230393386179 132.0770787114721
11.67594328023205 24.0687006615103
88.77163976271096 94.79147770544701
136.4425812695752 134.7841987033229
65.41527096409153 76.72722660976409
81.40818921876665 90.06285586017464
139.0139887982308 137.8488584407651
15.73728806151553 26.96396492435313
26.63298919286186 32.44014832574582
35.03125259171411 45.02719389362412
11.42528374686304 21.1228994761664
96.79342079045919 102.7588986258375
8.91732374504484 18.33776914134473
122.089608425263 133.8683144123293
110.2569154072543 8.607301529121969
111.2630484261041 5.93922411014309
124.1336893100157 127.8727715104273
132.6514014542912 103.0936224685043
137.9868410150279 100.4546794022674
34.23989061397964 97.11262678456076
71.29805460448316 16.48797727264916
44.45758970577877 84.70831920582951
34.73717556873749 91.92564334688113
44.47388665162564 80.89677900573101
73.90052964758249 9.454106159404777
68.86603638993218 18.06230410708519
67.81608997861723 18.84878488829199
56.89250712589249 42.65511833058466
67.2904677565386 23.95526141055555
55.58843977783297 42.02494161025438
45.90182685986054 77.32851811000968
58.59503857442279 50.16582034806224
26.22212849120445 140.9288559549262
29.35989873486928 129.7158899685503
64.72732288333903 29.33105800665754
28.14052244854344 6.14889878847356
29.43697127355727 123.0373363500469
73.59723967802535 7.019234688917224
45.40908921248271 79.7854886921231
65.32273158044896 27.12914852960326
74.46684418304585 8.171318526760791
47.43044064097919 73.7679738663506
25.88158715504332 135.7107913320344
29.89789888353434 119.0551973697147
32.96865324339098 101.5019437749575
67.56830668448991 25.35865294958958
26.83165009105099 139.522710184519
66.57071515504406 19.73258275640245
27.95134658332419 7.853093947088964
2.146352946900857 34.41776051162258
4.7891936003138 30.88220343558395
13.94100628155233 22.2580477865958
20.67169663397518 13.15752947451554
7.938990606908352 28.55311702030252
4.211752617481737 29.57759721648446
9.361105946072547 25.8656598077839
14.94944962880359 19.88108682243534
55.83376826223492 90.03531013494676
46.35654281488074 94.71134944311332
110.5882855507004 75.86533542374279
51.51657860633306 91.61174085793607
92.61043585883466 84.17484839922081
74.50173570418011 88.2221056740859
16.90321828164446 106.7510627251605
44.83842684471121 94.59844534671026
69.95978605800904 89.99181156714258
64.45941322135459 91.23130397716717
10.84432505786916 109.3827188591103
96.6212977465339 83.08686070349252
8.224279079173128 110.3168281138218
105.4411513198473 78.50209488798616
77.1329496971034 87.35255442097284
65.79823651862183 89.22562339306141
49.41386777607436 90.19265169011453
21.13819778869841 104.5734031253517
77.76287368027933 16.69950870262163
53.43461315755471 11.59492794017065
66.25799535079712 16.14420300812204
48.39133845693849 11.16728677317672
78.50407382360986 17.99441536785162
95.34218781197238 29.86188146880857
43.81492697846161 9.691312705434267
116.6733660891588 35.36848816207021
45.22088723352215 13.21236792940306
49.78081422621393 10.8836127559901
59.47433976208707 16.47192474225155
61.85320482817649 17.12976102470312
135.5853385563167 42.29749212571978
35.11679958655659 8.899926025468883
44.73837397100147 10.74025101381057
105.9989332322452 35.04034624909851
115.8983322604734 36.54246663281715
109.8522013550139 36.25598830526949
86.16845241953621 24.97448681320186
51.52247741519783 13.05776576808681
50.64568215435002 11.95769001346869
130.6453483954165 43.58031500872483
86.13173340406122 22.51138301220334
38.01480230674601 81.00730265071613
50.64313449500501 86.74248209212426
99.30399288769057 111.4747896141339
80.97480785118996 103.2876078950362
5.977566834997901 54.39602835976397
19.62512322183724 62.91009990996304
45.86092963838347 84.89941462318549
63.98890482260601 98.07378454781714
65.32733116699947 97.48211488824437
7.656181870612278 56.10775479839947
22.93173543003345 67.71873245990706
106.5438327191331 120.2811138459975
82.33463543434132 102.8797276941887
120.3384661116021 130.9645101447992
26.86719037142763 74.47025898073827
74.47003943748692 103.0137888161292
135.3149315597547 0.0452975747097858
52.59785841494802 88.21431247167996
62.74820246586458 97.52599519493015
134.4500477471847 1.145644431220061
0.8733039211806745 54.1885222018584
25.12939803317603 69.5253934484148
18.29901508942232 63.08723071239896
88.64837984644424 106.9947425402393
20.89677277446984 84.39815768857714
51.78565815124086 98.60041190957438
100.3706601382811 136.3977782829193
86.47265614461824 123.6076340667037
7.293368852526944 76.64503618279494
5.792437563535725 75.1314259423045
45.57550891317 93.46189290911238
58.7932997295819 106.9473971804599
67.82690392715685 109.2770630539539
0.8373962474648831 74.32721742533592
11.68877859851619 78.55163671869482
71.13151428131813 113.0617629527826
93.07026490585321 128.4618933981658
105.0123787298732 2.375485691433991
47.70721389532939 94.95745678743216
50.8806553419734 97.43067951139317
15.43333251758668 79.71914532346322
17.61494025368208 80.40283842095717
73.08202246617138 117.8877979458177
54.8231451997049 79.99591378670323
89.22921353606768 76.35568609473097
67.92634299878371 76.49110730072395
11.45577085609427 82.32896263433642
45.86652264265794 81.12612098107338
76.0306201075271 78.64637346808001
60.46378077640892 77.26617292112986
9.136279298315465 81.20133202298024
95.20420480420233 78.2766807064489
106.8532514849187 76.42410972432187
50.10158080770277 81.7546761950282
53.38449242548112 79.77401014425074
63.14174543688236 78.37361391702918
122.7160223540053 78.82158677835518
14.62941522531061 84.57416477244557
17.30252869660227 84.53134822767251
130.4476717899027 79.6908967669319
78.51988967352025 11.55216981320308
86.40474894048009 14.62752761032485
105.3008838117667 22.8406544088606
118.9110863523347 34.18236083794206
60.59197000901162 0.3410563577640355
65.5023934044993 6.235668690815868
138.7199916413861 40.10775850791166
71.58351429878519 8.435642212803751
93.25702196590056 17.68412774505483
85.5631461696201 13.53618280694222
116.3821120309541 29.94490598283556
103.047329472098 21.73875211682416
64.71214189503367 5.046038292582845
130.6850885306507 41.04694514873481
108.2310254351491 28.36480545500645
76.06630241351377 25.3577473842219
70.72428644429775 34.10220485834057
62.42899961765463 53.48863379147736
76.52181405003178 19.04463298295247
63.24167358289458 40.2829360176512
44.59754755113684 116.3454764371103
43.83786919745203 123.2190239715194
60.14065617759402 63.74237293300033
42.39261983745636 139.8952461294222
41.50660830541961 1.422550628750996
66.98102126683031 36.59602914451714
47.22132233834905 124.834925905899
80.65175833979458 6.303975615656289
56.2338552451434 80.16925149785081
72.07982984391774 27.86628710061339
79.07405914541728 10.22774587775874
52.93440470884746 82.16841994680735
50.28760318601522 89.10925237464846
51.4089815072164 96.25189255602729
78.27589789238688 23.15669581130891
44.22393642982637 135.5395663527106
77.35015573237838 21.81644931226878
67.39742400765725 17.28547115372932
47.52574908842094 10.0947434878666
70.93034756449333 22.74098564081078
85.23376313268356 32.44965570746615
44.80582483128883 6.97023005424374
109.4537550654794 49.5732939622496
48.92607018522494 9.804275255749655
51.78375412287169 9.390657623948018
59.03104969986222 17.85121006283602
62.88555225227226 18.11775408792203
118.7117756714502 54.325422958625
41.03781394738751 6.519362882963996
46.63913967528959 9.046743465662487
79.28035075674362 28.14102391405768
104.8806075053731 44.67456891645384
72.33355371072233 24.84661958869696
53.26489735648899 9.326938705567875
50.34168170384304 9.561075018038672
136.9168740315455 68.77615220372105
69.37133919377696 20.80961267140248
68.43566763877526 23.05673246199128
70.92913721505649 36.89140992960206
83.66717356911121 67.74023554703378
59.40640493263705 3.639508056619582
66.71792220775286 12.02569371144838
75.0491801120593 52.99539314526248
94.40947302893935 93.64722951828006
100.4736240731543 128.444364340906
61.85776534042223 7.275887584302176
93.35366798054223 96.44516645638228
68.92803280362988 25.82970578372987
100.1786973709431 129.8797473969597
77.87932207370089 59.81646293407285
93.73197769000477 88.90093073271498
68.61668217003914 24.43521920642909
61.07753590343228 6.014341371378761
93.75839686919261 102.4721897406375
67.01377040539678 21.19582921402106
53.81226437080414 32.94280170525119
58.21243939489231 43.28010461039531
70.78681951054092 80.43775408167684
47.02079940560797 11.47663659172172
48.78083127398276 13.59314594469943
50.86884966056468 25.48636421862409
79.55751168358232 103.7778844228151
46.70817564643206 1.857756769731428
84.37361713363687 129.9229026946059
48.06612642270535 8.729355282817245
74.79576061289319 86.83906693534919
50.26918876458592 23.18051412573042
83.19952952642309 105.2564217544881
67.13965407781967 70.86984134551733
77.51331131515063 92.68731874923017
52.94896073403197 27.68461673810584
48.30200738885082 14.95399673340245
49.69987249474077 16.94005251287819
86.61655374487735 110.755666905006
49.7916537182042 24.41394710329402
4.353981865530527 49.26729459046442
10.46532034749358 71.35901332106668
22.49245439967279 137.3509123511552
7.381433557667004 61.17033614642911
9.756418402476678 79.9219123142224
19.17483606331546 120.9964266026407
27.52166135063911 4.820217540911835
3.043365951385351 33.25661720559891
19.35724630627455 122.4178546907383
9.138372637107073 70.85445787171369
22.70844065053157 131.2391630641403
21.72078834855638 127.1819671096366
16.84954088639693 108.2596782284872
1.948352924089746 30.72346552432372
5.42355233121776 51.74696960058735
12.55540944764876 85.88420696956139
6.538714718302527 5.812044462237371
10.88517547545609 0.6129830934704609
48.85548695378937 34.36039000426053
52.58858509195081 33.65492436768186
31.28643206097579 37.20629902432652
46.24091808132119 34.36418566237208
63.12090658963564 27.85628399421088
88.00518896140612 12.72448644578289
65.08840939874027 25.80415577498534
85.05363492035136 14.83253872575954
17.53907566719079 43.52672821240853
66.24150138222268 24.89196861371037
11.79908375873926 45.49649219831122
38.90808444255032 33.92825204240742
118.2393579974103 8.365826175008291
8.340740041800654 46.1113331578991
70.75001007329917 21.38348668876639
43.74573756340279 46.02299490415923
139.6500590076264 7.517974513626711
51.90025266143502 41.49133664107757
135.7997206783313 8.080638410293902
29.84532436422835 60.09509930365761
70.94603536021786 38.28860572331675
11.55717480855307 69.05113643350262
100.3191520496196 26.41724684685824
89.61997076280294 32.31886754672911
101.7915175056806 26.49057756610767
34.52482002914946 57.65513064834337
129.4672551825635 11.18434202929977
105.0041579514603 20.3847135783272
26.55476800226679 58.80858818313341
118.2953115386879 14.3648084389425
16.27749115580341 66.86181300717651
98.15557872131841 27.51339732896803
46.72280753793778 121.1049945414576
42.61725205957302 18.22418362300097
47.46921098543631 32.20500055755376
43.41656341099421 3.548128640031861
48.34199802304466 125.6519582352194
43.34349864159712 11.06747144944427
46.80338036511913 80.02231205799988
44.30711619901945 20.13171734580465
46.05991605889544 73.49834991228462
47.15052419428316 99.95995405271164
45.59595789786837 96.89389281650567
46.10576307589951 27.2570571692097
41.97133133573674 16.74401664343323
44.06536107005942 23.9510393221864
48.54233826053467 134.7032830637502
43.67501017039613 22.53014107155887
62.92585007880709 96.0989041469624
33.27202802969768 139.8997409556583
137.0148816980227 11.82175448580442
38.12856696953637 134.417107701018
87.35047407524017 68.16439670428451
43.44379202168827 124.6032641164364
71.34146047677716 85.44668241145408
113.6584841245414 40.01674330815479
114.3747875523928 38.83456638219678
116.6355099347802 37.73200526823764
69.2348204148832 94.58867693124344
29.98317905418916 0.5663148718717625
64.10788946291507 96.75994407544154
124.840371454144 22.43791429677346
123.786271009434 25.00665186675399
120.08960419726 29.53829962622549
45.98041865426045 16.77155511126023
49.50532959738169 25.81126166818093
67.41845855843776 121.0449117347836
48.95874745780018 1.618489496130578
66.13658268375765 130.5471523805974
49.4917075404899 8.463510622799859
61.27586155329193 79.95882573084842
48.84271958140751 23.12468691185855
62.18374472526239 88.1469661081191
60.74419041756602 78.613842820345
65.45751995776342 96.14147862883928
50.12521895325035 28.11438664623024
47.2565865365649 17.22019096152291
48.63124875809254 17.78210745171434
67.40922351864383 119.6020353605395
48.48250946082879 24.74378559326071
42.03214481279171 0.1026416399487224
20.70979555014614 132.1732847571159
31.88279549973739 140.0730071514568
21.41772327088833 131.0047801031708
27.65896840484607 140.6781036231464
35.94180192631925 2.337789575228849
56.68400839302278 5.876892021193575
[truncated: 4,587 more chars]
