# Supplementary material for: Universal hidden order in amorphous cellular geometries
Source: Nat Commun. 2019 Feb 18;10:811. doi: 10.1038/s41467-019-08360-5 (PMC6379405; doi:10.1038/s41467-019-08360-5)
Supplement: Supplementary file 1 — Source Data [file 41467_2019_8360_MOESM1_ESM.zip › Configurations/2D-Final-configuration-derived-from-Hyperfluctuating-PP-4.dat]

47.84353540776018 59.05343335909838
84.69258852664952 39.52769286389786
43.0327582266161 62.35318301362513
10.15268831706254 92.50064384032419
82.17572153781258 38.29697149219891
22.68770309350261 80.49498330414414
118.133979558095 17.25563128459463
67.32764808106623 51.37255339947463
107.1482307435069 24.61235722969067
100.3724941698811 26.02166480686425
80.30902367761885 42.16624867962069
100.4410908242173 27.63965205327719
78.39908511691409 46.81174576036258
27.41460777475401 76.02459717511201
110.9406536427142 19.54409587339601
15.54870253815758 88.28080465879513
101.6326158562755 25.29009814537507
99.56758926164946 28.95776676966682
35.74397582590984 72.86140975472203
16.71868314171403 89.08992719986405
137.6546879483941 3.486100879473593
112.3992931485295 19.13121273073773
46.71493860983702 58.17216409313802
94.7988127128139 32.64105828922801
127.6424540075361 13.92743954505727
10.3685138921255 89.44789544152073
18.32116236137282 85.29179108951185
57.90710236324208 56.99806113837391
123.7150307334023 14.47079230884395
35.55031785122709 68.77505882926967
112.6423812144752 17.71743514595181
26.81110982707938 78.69687245927557
34.30917971735925 72.787629983096
69.51293017247906 49.84640511747826
76.89210470226838 46.70689201587992
80.72176522599335 45.84431876862232
46.28078773473244 59.5694600333227
99.17765309675598 31.42663380601591
108.5521906985419 24.27485304859512
104.2661765108504 25.97279284865029
41.61591558856446 63.1481100415019
73.07565431330779 48.02394234857747
61.00546802902722 52.42732190764199
40.48265526116512 66.3202964523862
134.0141013542913 9.435450908034856
51.87492660771137 53.75594551085738
130.1397135875631 13.11038538797467
62.58640210654809 52.14312039755673
79.61824465347773 43.40245942759072
54.27174206190986 55.37089422110868
71.08023002021646 49.64903038571106
57.70738630319936 53.27845686632704
28.73699109294064 76.61499517872792
8.819791177422804 93.15767327383999
131.0862954433408 12.01684842638003
74.62936617494189 47.90290821277648
79.12978173391178 45.53146870808285
131.9777350314402 10.92704757883357
105.6493687044686 26.63529665201321
81.55885057176134 39.63647230200618
114.0781540456621 17.28585003262693
81.68845208602529 44.62235905025486
83.08318244924594 39.49793505534248
4.815824695750749 95.16527165564652
135.048111819265 6.541861294485824
53.30727853646687 53.43599390204873
122.5193621470762 15.64136576518492
119.5728373880022 16.74249163130603
12.817968577422 91.18629766005174
48.69438584378614 56.11652907422438
75.35713114411107 46.66833802221785
24.01373868370233 79.84813286359072
29.67008842663075 75.28151549293359
20.11733433544643 81.7525371839303
14.2744704400349 88.99610413289233
111.1987310360513 18.14006258138655
18.55320020365522 83.82659430419208
32.00247084282199 74.03969202792916
37.93798570895797 67.56222990512515
18.18439288282946 88.41852055467973
129.1134312919397 14.22000845683636
57.24424496373604 54.59719471087207
18.74806477204631 82.34556191226928
63.21979442810754 50.77515182294439
82.44929530356211 40.88672455025789
51.56617787813452 55.16264889835666
136.4696686736452 6.400217691064772
33.44116814960906 74.11496576395622
11.70898430893822 88.78709338259426
19.18550567551393 87.41362396975178
67.93081693234089 50.05848245133743
88.20395076614366 36.71600052423969
138.9452080894066 2.463489473194655
111.0157493637579 24.71660131073972
98.67560026244657 30.02301962541732
21.43260989284964 81.16192660085753
97.65093262112634 31.24834784873146
6.255841423472765 92.96430909508389
91.90894973753728 34.14640080622387
25.92398398755395 76.17291203722148
25.40705793680494 79.21318030068042
132.6737517099249 9.568137072259768
71.60354360142591 48.2964181211383
50.11859657426238 55.61760169066383
38.89723096375858 66.30343012263255
90.65485048287739 34.99488041803988
93.22733630849586 33.3249849967555
44.51101300572695 61.63685791329316
112.9338746614432 22.88487590827058
137.0773401547257 5.009513866676276
126.6484923697826 15.03067387395594
0.3582484196013939 0.8612324374209654
11.48578248947102 91.84493649125601
41.33124376948219 64.91064598464641
31.13987900241193 75.35182072810547
94.91908646106822 31.3303051569055
37.02725532430009 68.85267680029297
6.152101275654691 94.4881539955843
68.52023212620593 48.73620668638974
112.1288064188886 20.52895280205538
43.26573788403817 60.92216468381024
87.07893317887688 37.64087800655926
12.92467601913151 89.64964235996464
121.0172494793737 16.21165940521654
89.42551122031323 35.85486767760742
48.25631890862146 57.62250142548859
96.17798285403504 30.71137851491188
58.00755607376782 52.03396541881237
119.6235800198995 122.1557580958792
129.5906686896895 106.0524428502202
114.7088951891933 130.5145053813607
140.972868277489 90.40105132249786
130.8624849688559 105.3857108272434
122.1208296020246 117.2524992552801
122.9963962758937 115.9957231963927
122.67970973515 118.6018595421035
120.5460491927721 120.9719007898943
125.4293749470807 112.2642013266901
2.767564826945624 85.99160777159378
124.4751450104418 116.0998749465196
116.0260883772911 129.8177308543963
113.30032968125 132.7162078057436
127.0410375015423 105.9713024850954
126.7413475955219 115.0568034179383
1.390147860549109 86.7385858301392
124.8890812030684 108.2645683732591
125.5483847095794 109.6548596795897
118.3889195292944 125.8572655389763
141.0298582209492 88.92522074976399
138.275607942331 93.27130830994103
110.5684581876769 137.1554834992574
139.6302708802445 91.09509882375207
110.2311498013067 140.1589240161422
136.8026108830771 95.4643135169958
106.473294836522 5.217391327342055
104.2429810099063 6.892424378900122
127.0393357916496 107.326864983069
110.6578489633173 135.6479560866688
126.0854168635523 113.6528498637597
132.0702074108011 106.1929843339771
135.037179857258 102.1501070686205
107.4937694139942 139.6595081516578
105.8807949725917 6.587131780107865
113.421545885884 131.1797599543415
121.8455913793448 119.8852986312005
110.1237981802935 138.7567580423319
135.3730274919859 99.21694583770051
134.9155550481906 103.6113618201595
0.03293577051031736 87.45324407602949
118.9759782314298 127.1495134591491
137.0216085318851 93.99116263021776
135.5578794714879 97.71261109388699
125.3128338792235 114.9237335190306
118.7369256462447 123.3183754124871
108.0822794347259 0.05799751129525234
103.8530272960607 8.152198316972438
1.298445901468905 85.3141405560585
106.0703664504808 2.24832993925929
107.1307529759514 1.10187667387868
117.4560658449545 127.0658732531952
126.2316416562745 110.9780409823964
2.532584968454767 84.62790674569887
139.5820620477313 92.58361774688485
110.8297887334708 132.6747831315909
111.9221903255089 134.9651127395628
77.92421378596123 131.4148146372008
59.13275101260783 81.82669578623572
81.64681920725188 140.6628675492733
33.86669257736727 22.65285874114844
40.23499241750639 38.2975873726133
73.85876358467702 119.4148030835853
41.27579289691097 37.16562974516109
46.86627436931611 52.82097719561257
31.35225606454949 15.91986086123531
69.21525082331145 113.1576974301537
45.00395415795604 45.72149129342938
77.11420755102932 123.4983661032063
83.40425023538569 4.873293366800852
59.11722483403567 84.74136873554293
25.99537285708218 7.644708986846619
50.61031723782424 64.72276354553196
73.30312300052603 118.0420261474597
50.293353817367 66.18606462160946
54.00446578487762 73.07800183372994
31.1817716766549 13.25455198519677
55.77816979050414 76.48363370059741
25.14185308888549 3.58594591126143
71.87418193868932 117.7948741037027
58.01384124290376 78.20918284310288
61.77696516027505 90.47915914384883
54.69078014648215 70.10553990787297
61.16184402678594 98.94998790444868
50.93282592061919 63.26485752301195
80.12320235946331 135.3865175677329
51.72803026251582 65.68833265326059
35.75254150693038 31.89696048469757
58.24776936865985 76.73729763246644
50.13394409953064 60.88115222997121
74.14881988952072 123.2966595891078
71.21566066645416 110.889593942664
66.91423591256623 104.2431460568083
67.24145638614155 105.7055014289162
52.51050555880065 68.12913215109977
32.63235723976791 21.81935515850512
35.92791956454139 30.46701602995976
80.88535973800848 139.3511315816987
78.64888770884343 132.7547350873969
36.13264412003372 27.4182854063015
69.45517435129689 109.0697076836648
47.67380608013897 55.10090208345742
48.98750023116867 59.96076500614211
34.65305913525943 29.66206754860096
45.54957018813641 44.34341495228919
80.12218091416766 138.0175243856493
71.40263921256674 116.3656239692251
62.40639240794126 101.3725605610099
57.91968836778688 85.28068993849911
60.53916640656831 89.71599003160415
67.11334488692387 109.8409666378366
53.60563412442026 69.11639609633372
63.10422053857332 102.6364780989971
72.66523959979884 123.1352995891197
33.81150446113728 24.19248184646435
62.87335851846436 94.16105589256021
76.81877794572468 126.095866415613
83.76272915652473 6.489212667623226
45.62016707199188 51.90731095769145
70.83087751176576 109.4261075895203
60.20769303129105 85.52992144004438
50.49818396286478 59.45249666888985
40.11817162994187 42.06696854174493
48.03068680732669 53.54311080171531
44.48315065055689 47.11706270378269
57.90472706448031 79.65468043781949
54.69024817744391 75.5815844165154
62.69860183455297 96.99015835838055
79.3871868008507 134.0791822689344
32.70333199682316 18.76554058407596
26.5063489298199 11.65141618303262
70.5939801564499 113.4763895255855
46.0123619358044 50.52111577613585
44.56064239871191 43.20066490196665
78.04902783560313 128.780413856767
57.1654673398052 75.87240996068695
23.74020961276523 3.575800379497347
44.99062241604963 49.49981004169056
32.34180118885789 17.15802899803462
85.69601627875235 8.392862234512066
62.96569381663146 92.73051900319538
27.89512961613467 11.72903433599719
82.37255173800048 2.14864329563613
72.9605955455939 120.5836327473995
64.29394791097499 103.3789595493381
30.52946688392604 14.65778705334441
78.28568442978033 126.1534290739893
25.25677549425926 6.294457872086967
75.04084429652343 122.0832482745895
24.05988093329964 140.6668844074353
60.1668399743785 86.92210855548059
61.12648172718857 100.4383235597003
40.90058858221788 35.71305286079247
57.85389442067738 83.90425724457226
59.16924668234094 80.40972006780449
51.40610639332213 67.1515638989661
84.78454055007677 5.527121928284695
44.54756371707084 50.89764779521504
24.83677289146799 0.9236858877027332
53.66420522516579 74.61650972753129
36.97083507304016 36.08603200136302
52.18790063089449 69.59628683663392
68.09157178955765 108.7052713246522
80.85193545045311 136.6931643906827
25.08666950321567 11.58575611084152
43.28222881232928 42.54507019224157
76.22401705549663 124.7555548771955
24.22000928064754 2.217827129402987
36.41868073256283 34.5890002446744
38.38557498229838 36.52169273078398
32.6730373396544 20.30158381254068
34.92298964124482 26.59411608071322
63.00817079361928 91.25929005443568
40.68850330023034 39.71597488159879
64.28343592929218 104.9576121771049
82.48792932410957 0.771422700461149
25.91807391934678 10.28981009374827
47.28198861816812 56.63803127686003
67.67346969069631 107.1995761428432
82.22076231984553 3.599435449611105
33.72946189343738 25.74456902626524
84.38393129305351 36.68010860577299
62.07126505871371 10.21327288073613
121.9936878445235 67.97329112283144
139.7483173353698 80.68711229536923
125.3173417653999 70.18129975291176
80.54008458610843 33.58240169627808
116.9407133393742 60.39700826241209
72.04095506199646 21.44742343080569
70.7571640742793 17.35669435622313
120.527554297572 67.58324688981472
69.35626690100662 16.79257735725968
110.1758709674031 56.44771385828456
133.4119608028091 76.67438529307567
118.7118845540307 65.7914063350534
130.0571041109766 72.68428822257471
65.25403388811627 12.57542596599859
76.82394943120451 24.09073402094239
116.486949465168 59.02414663239215
98.99594013040625 46.897736483719
119.0579230799688 67.18034366126712
53.69984834686428 0.7088096501147014
106.5551293964259 54.57472940466066
92.39641042868958 43.74617884644321
123.845763645599 69.77278306820469
82.9190590503662 36.93645476516101
66.90609211871268 14.94104672166186
78.32684359092887 24.25404492783497
81.18891278276362 31.33113518343258
118.4620485653774 60.65840292742434
88.25222175965619 43.66741658340653
110.5947417835812 57.88546388517739
69.08985480708172 13.69214987801079
57.94330669043013 5.902248341713491
57.71700812592463 2.804614443534413
59.92152098116573 9.404188431004599
56.37865398013557 2.109921249596478
86.42846819182348 41.70025118248371
82.14720328925198 35.73586409259163
137.2325214580115 79.07122567897564
116.0503071119427 57.63333930177542
101.436946322471 50.07397363044501
97.45452824787952 46.48750904970857
71.65741656187885 20.06237653917328
90.18227201754928 45.60091050390901
113.0931853677508 57.04567117830265
62.68930101290272 8.961707110836402
69.32933381116834 15.32616551937
117.9742689936935 63.02716465117512
99.89765995353279 49.66592256226289
87.88795332751279 42.21746789255777
101.8813182845278 51.47203889165157
77.84516328318796 22.89144776030114
85.80609657415785 36.9297995474113
137.1865424212757 80.56784541550742
80.83022891689393 27.26203410154149
63.58892921828022 10.14856625282973
132.1160413476586 76.01751393913987
99.44700307279732 48.27995897643271
108.1065376425621 54.91482376053733
134.6877936282062 77.46770182944972
106.0765118728255 53.23693327519364
57.82935391575306 4.347816545052811
137.3037595730069 77.58341458559833
118.4227640600071 64.41449394860106
74.87897267438348 22.40597640598116
74.43748377587276 20.93070697537324
118.969726828337 61.99096156957216
55.03919289002378 1.410157778747748
113.5201126624436 58.49623878682574
1.181648665356381 82.30245175437395
91.28492515162762 44.66784483157188
59.31157396074146 6.532998986599136
122.3705228622863 69.37273925688956
70.12850578476775 19.67592623692538
103.4222209581382 51.88616487257105
125.7228175241915 71.60154326908817
2.405133813941562 83.09928436587241
107.0762478730862 55.89006676198592
108.681099286941 56.18189241245209
130.5098852340702 74.04215654072462
127.1784505307319 72.02560524862763
115.9167460856754 61.55742704664064
79.99033994316251 28.4570261836454
78.48447505949551 28.22130649563814
94.3619529153893 45.61148700139787
70.54985759087825 21.06446521927904
138.4543655512341 81.37987652802488
89.76263213577604 44.17430607285051
59.1741520193398 5.005661648720027
78.83731538773955 25.63382381034594
80.30334593549259 25.83583186662063
86.0523470925405 38.68095404964151
65.48806786792535 15.19823246328806
126.7782824587688 70.58627039066765
138.6740289841296 76.90713967233965
81.34717315308907 34.5889395179666
130.7495340457572 75.45893074761349
95.47055165356919 44.67868754055646
64.43253781920012 11.36927903815227
83.2170501598245 127.5368462698619
17.15836529889458 126.6649278602787
82.38372276666736 128.8610359304477
51.63876663110989 126.5706928952373
128.6927994093095 120.5135573194166
109.368478466224 120.8528601939903
110.7891836828392 120.153424727916
140.5228788318104 117.8088723359441
134.2992550265616 119.8763457516284
19.65921511080303 128.2139526474803
54.15943007160591 128.2344553735684
124.1335522468677 118.6121689413483
62.79581202673005 129.07192384634
93.61602159379814 126.0831862966604
123.3983792975129 119.8797800304803
51.40097896424938 129.1101202843099
121.0034988488791 122.4333037184655
10.85811567841196 128.9773443250179
134.5021851218979 116.7779751441891
45.66238892177117 126.3386549726124
105.4097333674916 121.6563487509761
17.03612180494339 128.0227386551111
58.18139372006709 127.062646471466
25.55877682871517 120.4232649299691
60.25124481094851 130.6882677307134
133.9915712911607 122.942402073865
40.54798277327368 120.5912490058483
104.0469179056623 122.4270077194998
86.69307902382882 129.0551041699343
136.9186992916285 116.8738834883212
80.95059741912638 128.8510007021103
105.5431517394327 120.1934971148347
129.1424025374773 119.1431633248095
32.41856633400562 119.6600860402729
75.76088485583558 129.9936115884391
71.3493178640764 129.6293352318562
118.205909524061 121.9168110693884
132.8328909706848 122.0950899434328
83.80534708421557 128.8419367404621
89.83653902639688 126.8439318378551
74.2779261046892 129.9076770732903
23.27189795808115 124.2139106226011
19.90710427356345 126.8503951732975
40.96773755980433 123.8212630129514
130.2229625366813 120.3631247149272
20.99656461963519 128.1489665238835
12.12266018782167 129.7202784347437
39.13383412944302 120.1297393605612
26.16294222894834 121.7428357641356
37.21510953819557 122.4086819087893
68.43314851969885 129.0439976728757
1.986602260303843 129.8635345950809
43.46497764851853 123.3441292471952
108.1288429728101 120.1309418340303
49.99574959851079 128.9674848928125
77.23637290692329 130.0671693460414
59.23552049557492 128.1635002666015
96.57551623663514 126.162879132026
47.5202242134808 125.0444026249321
126.4179531867786 119.5926535165449
5.768945678628649 128.9424781091482
139.3562079287464 116.9810207213126
9.606124038624326 129.7260944745487
32.13021603560368 118.1840843035337
113.7684642097348 121.1700207848242
101.1363307542227 125.4633619137609
55.46956425101082 127.957198744784
47.06198227685485 126.2670289527409
29.14353370762248 122.0105602472317
18.89224821773321 129.3385245007919
30.0833996513997 120.7677034353375
115.2924951391586 121.4455413011416
127.2953293244735 120.7581292706895
40.89957287335336 122.0612684932692
43.39810579040347 125.0085941064993
79.50550188289266 128.824532378009
38.58825240084408 122.6689027665026
98.76701186090575 125.2382514229993
21.6152570886191 126.8944021040138
78.70228528975483 130.1240259567163
52.87805508037124 128.8559338193273
106.7883668898743 120.8985956426868
91.58800884910171 124.4689972789352
121.7971418901603 121.2733276623455
7.070870993953457 129.6900143845635
61.67348337577699 131.4102867349307
99.67511650994537 126.2661364770601
35.3734535016482 120.4954257596574
135.7432320461759 116.0249337924898
3.189703410832589 128.9846914212314
73.63757430933443 128.5333692798453
66.69685331559222 130.8802848251133
8.324877635160385 128.9766418299904
140.6241301418505 116.2416980116923
26.90301003439948 123.1671975692211
116.7623545694685 121.6828379738197
19.60719246068592 130.7646082728452
0.7607594069028744 117.0774567094887
33.90503900485471 120.071538421074
125.5483083632091 118.617888589368
22.28654507981092 125.3459409775536
119.1669406197529 120.7498324102654
111.9901851588177 119.3134086260328
61.5659348003644 130.0115032576783
92.97509345884303 124.7767632326037
69.12859045789627 130.5099883963464
110.5703167204962 121.5767123751336
88.41766422778711 126.6430069025416
4.437257377033593 128.2258213472434
14.55946593042429 126.6466260306087
64.15685017017785 129.646112735004
87.55235623278857 127.8553724777507
13.35249655902239 127.4266639966259
65.5425841894855 130.1327560124518
89.29331754244372 125.4309809892029
133.1006589669757 119.0541633307459
56.89451838427015 127.5620044381821
39.94423805894921 122.8890386037901
138.0856236461859 117.7186029342691
102.6931073166457 123.1950722672457
49.24461748120596 127.4777970386938
85.25483073950842 128.901806098226
95.07116648587203 126.189687802467
82.07537439065017 124.9012300720751
20.77569888782709 25.0499739754009
93.91850314184099 4.300358156973503
29.01125621661348 40.48528852632958
81.8572149307814 120.9789999219479
23.04556591267298 31.55203986876548
42.19061877340974 57.25884509405906
12.00566849484757 11.77690049831644
76.00940158300699 109.4037494610516
40.99256912664934 56.34494773244453
81.2533704380435 119.6804838339497
91.42886020963068 130.9751037880483
60.40782860856903 82.54634038763196
2.879866883005063 0.8174654017390908
43.45948703882875 58.13008893778247
77.30322144702818 113.8569260898461
47.43191585221932 67.22407448299413
49.5577130796004 75.81970881086525
13.77087269455762 18.53557685498579
53.31801262583323 76.20175945374085
12.2299734889574 14.82338410227402
74.61645078588937 109.0335528809752
55.54332221911696 78.00695879083754
62.98792746596595 89.76775835389506
51.29287097904024 74.01693472560744
64.75542997016402 99.31796817647565
46.3101653673525 66.29753390741973
87.19790633506402 130.4886522955097
82.42424075388101 122.2885094755948
45.07642353507617 58.70710859916534
22.2300400951664 30.32777036238198
54.42189047778363 77.11968612479572
45.45711463060864 63.93130489047351
74.23523283283727 107.582437110817
76.84077034387217 112.3429806818503
63.48150348915265 99.11508145032468
72.84298873018011 107.222425031075
48.55187869159831 68.16375189075359
95.12853390910681 7.003671175359226
20.85515374939676 27.83230177773606
24.71619192964425 37.50829100414986
90.34737442766176 134.8892368277779
84.40549861994597 130.126539379325
67.41075593727727 100.0713450330111
44.60367862279421 57.44029099842493
44.25065433893668 63.09127226770176
2.431764173585052 3.248444996118497
34.25701053271738 45.59693348094207
27.88092573206979 36.90558814093794
92.95495645158567 136.6738943225226
77.39498159199255 109.7742737962892
65.06544254682888 100.7615819708893
60.36469337088636 84.01538904639955
62.83666230073256 86.85208266803269
68.72299880678906 100.5456388896766
50.17603022742021 72.99799660264569
66.38101235031189 101.2120881613897
79.91738390044877 117.0547694998788
19.66995290279183 24.21503488490806
64.24602540823932 92.04928669998124
78.45849640442155 116.9055524104698
94.58648390372826 5.597039000498977
40.01842707816492 53.88382402501131
72.47982264730193 105.7732971812642
61.51322935668205 86.16858998464323
45.17102028201629 65.39790367635364
34.81435811987532 47.01168118886832
3.059115987966561 2.158127455871756
38.33265649868697 48.96799894701677
16.89022123344031 21.0289379134034
8.048877366595947 9.970343073197826
56.58488934147864 80.34471743851277
4.224673681634504 5.63287827081199
92.40680677735521 1.665836483982875
52.33262899334529 75.1818873836159
65.49414756781906 92.84650034427722
91.6566962617464 136.0167362258902
18.49407578559935 21.61045344640386
29.79785188677741 41.48270571963383
92.27651301274175 138.8932067002087
37.74756229213862 52.0028860164351
37.12383337996828 48.14934978280642
90.48744361376345 132.2029312523814
55.38396327716534 79.54715097631325
18.6492736612803 23.13080715514129
88.59355347429499 130.6920485224044
64.00803720867495 96.37563829413165
24.30312222954223 35.10415915710014
77.76119548292596 115.4451140774614
70.3995202530546 102.4967267384801
3.287561986992804 4.376335100249855
12.42781058528654 17.8151551224957
81.19538680729245 126.208888460175
8.235993799420543 11.48949094714393
79.23130204498403 115.6737256577729
15.38344213259946 20.58117486962138
61.70904400881068 89.00018986267435
64.04637041571335 97.86556354368982
31.67773658179026 42.80632583401468
59.12561077603887 83.26270771526983
57.84424377314661 81.08624573474404
25.29786665746961 36.15751338491813
50.63432864582788 76.70681036075072
89.99939704327105 130.8393949905601
9.373676734541473 10.57485297357939
37.52336397700547 53.56241725139632
44.77827789361346 60.17562838961518
27.68135912461043 40.88101664724481
47.93482738140125 71.08703547413174
6.366275962490362 6.566879237703357
35.50487153754928 48.47415327580386
81.51589145163386 123.5813993986921
91.46580466874143 0.4986098853502425
12.53102089862858 20.52875933770487
33.8492289972727 48.13713273078093
82.64088522814258 126.2212446544453
23.71949513344288 36.45945841083149
44.85982878032681 56.05475422727785
12.12907880022853 13.30139184755409
23.28463476277971 34.01314440092492
5.821160580186089 5.264781410557307
64.24068331344837 90.54987242231724
33.18372470181676 42.8551394580651
70.0680905668693 101.0142130105455
93.08212996312236 3.000765443441872
28.8077235893635 38.00016966543151
10.69765043166741 11.17252616489204
70.74395824042031 103.9456050906646
85.8431875825091 130.2365999219265
21.52901490176663 29.00423724858187
17.19547106848932 102.5646331760938
18.33442341366936 124.6004539491347
15.87713069796634 103.1731215099594
11.27591020681713 94.9042899257925
4.239417708231508 75.04326213336465
16.4986043974486 139.3532443425161
8.922455459511093 91.63130750691516
6.675836315359269 86.85629114500669
18.67597423329364 134.6268390718589
18.12050838290168 116.1992742460079
4.979515159650491 81.89202269602796
16.45998256902049 105.4804323194246
5.698667499593213 72.91111977379997
13.47550189962057 99.78486502160672
17.94673004645592 120.1349143343408
16.5754012303844 108.4487023706217
5.64720494070555 84.50717062640199
13.57273892116668 98.23662929287568
15.77348173143516 116.6433399676642
17.01678201986797 140.7744246964269
15.97942703232151 128.9998610577111
6.847624887571277 85.35166623818463
17.43585926494645 2.583548724794352
16.77262620883776 109.9562304906155
17.07800576867757 136.9836083423815
18.42283353588645 112.0850184765486
8.026722989209757 65.71541232558384
17.07837990197233 117.2033264623081
17.15495083761439 104.1722021512723
11.37994039601087 93.37466801429292
17.55360339806423 129.2177560618566
8.343657003074121 67.05923250451241
15.37566605373067 109.3461401572111
6.07740951226897 82.87113843856979
18.22641563038912 123.1061223057774
2.670778904067823 78.65494916589634
17.56926563111665 118.57699855004
5.814471546269438 71.42074065656745
14.86126055119608 97.59763766795486
5.463794168028649 75.89048069962067
19.45707950916162 133.413678352554
16.76654979218539 120.9142153733396
16.02967111215775 138.0474561190007
14.70009562297551 100.7120850506923
14.61597301069927 102.2378957165552
5.316509473050916 87.52817465619131
18.2186535379831 130.6407528705733
2.781189188275151 77.17500304837142
17.39744972484296 113.0842988499513
5.107958718623448 80.38061751073005
17.76443229589389 114.6387648718996
13.70363479570339 96.66913318649274
17.86305462428419 135.8121109807662
17.98731783931673 133.2268774024571
7.975275598799282 64.22217815368994
12.50845296131545 95.77793727795459
7.690275612880833 90.76665781113776
5.581627395549322 74.40017873692321
17.30998028453109 1.148920014403821
10.58092809824113 140.9044829056401
0.2981460242563789 138.9652951148447
6.780043147157185 139.7385956685288
9.379159198698602 140.1069786700654
1.582282377410462 139.7317638363678
4.156854884196177 139.6921688788647
4.19852326626596 138.2472591722885
2.877864029929041 138.9637685434913
11.87972508744659 0.5547498894590783
90.17614970644975 79.5091162866805
84.66920917347869 45.13384015878074
83.30163172085412 30.3507194039993
83.34526712528971 121.0051043345069
87.82096413634008 51.33390796134181
88.72946158428105 19.96608884981585
92.18774088828542 95.31778019352977
86.5576752783371 112.964288221009
86.28381825029452 13.67404697543276
92.21729873774237 97.79786149124608
85.82916264379919 16.34059076122688
92.03686386415522 81.4367030425516
84.60835186242748 28.29411150874331
86.99591382618659 111.3759436048459
88.30111781315985 52.74311961855548
91.90249291895988 69.58155436744963
91.6656860821909 79.99947609274749
89.96531379148067 92.47639312737535
88.78077221138979 54.15936131535281
90.73931638353804 70.56858148838198
85.70192580454432 111.8090289325098
83.63174184210948 35.50139290058242
84.54422850658794 107.5270048354272
85.76989136728346 106.3894805469082
83.06099615431545 28.89074212029871
87.34864955497196 49.9313168273457
90.17786444897932 58.43640194149236
87.36490828030045 114.1304266862488
86.31722960334983 104.7912789150279
88.68195946693473 86.77289721881645
82.32963621325874 136.6842961761795
83.01685083756963 130.1897000770898
86.11143301964088 117.1217898469278
83.61750180439905 42.16559608801056
84.21225306405967 34.22882793895305
91.06487686968704 61.30038186496818
91.91391781865323 64.18044552162927
82.36863219981679 139.2817223603013
85.74175290318315 107.8314909298598
91.28692359167749 78.57628993611259
91.49525469025967 62.73710925487056
89.25501225218673 55.58139430993117
85.78977137621295 49.51066518010388
89.79531895213788 78.10855031820354
89.43308907515221 71.46630501645713
85.21514531910123 118.4378110993332
84.77493409840976 13.37409202751896
89.42630823588031 76.68765953737886
91.18268470259578 91.38703561033705
83.8083943979809 40.71156814229168
87.19566948981087 73.3517127340576
93.73929069464668 66.10493985791796
84.17444472997761 43.6493317304113
87.44710428295632 19.09891565748156
91.59604541251461 99.11156484560678
83.68881978178348 46.20639423017769
90.87353973985469 65.17975573723665
90.62562733179949 59.86727137983691
89.92007341099981 90.9374767712429
82.4120119635575 134.0715449345744
81.65434190920062 132.807332092666
89.72105643202761 57.00754111867366
86.74295362787333 11.15491353865785
83.72187235843239 131.5233204724108
85.67530794618405 44.10812997650402
92.64228260381415 96.54967969420912
87.6391852557648 104.307274784059
80.20880662589853 140.7252995517091
89.67098645207368 85.72919435835752
86.81568949095306 115.728190262113
90.68137560568552 95.13115802206147
85.8585502141961 27.46882408369647
86.21720755252099 9.773101296588516
83.89234016087852 122.3228553819772
85.02803158810835 109.107351560848
86.092869104427 21.23385625678964
89.05706668049184 75.24797555412492
89.1970690676516 88.13729396047583
92.31300877352682 65.63572405630282
87.39742385854431 20.60201992472871
91.3112099171684 83.64235942584737
87.85584179444291 70.89447835571174
86.05337915008131 22.79770818774505
83.24815822889379 32.86173710011153
84.27676832700156 119.7250955746702
87.26891213999201 12.5473641458882
85.32396003207086 14.8138840625755
83.98397183481916 47.73002395506331
83.52875448417842 124.932416801712
87.18324009658424 25.17946490011558
81.62209702768368 135.3792039305122
86.22929131879556 17.94454075621644
81.78035105880294 127.5344084434818
92.67799465595736 67.10762601024705
87.24412193520907 23.67432671718691
83.64511280905359 38.19776040748369
90.58073254817791 84.68356598117991
89.58716960089221 89.41431080243019
81.15251025421441 2.659052591447578
82.70454548049572 34.22613450284139
89.35185187431027 102.3306311883677
90.69905471780568 93.68936157208037
87.20830452572723 8.663561848125724
89.69294704782605 100.8528153991575
43.94487318127865 19.50118261969086
59.10394173806345 10.72943616841351
11.99896526259411 29.27060957205143
82.79191128594394 7.601577906594997
46.45174758682291 19.35595704418749
79.92570935257694 6.692013439602755
80.89231187856873 5.663379781621539
53.95023024419351 12.77135351488512
52.67977812922746 13.59897822529743
55.16075047756969 10.45143696202861
65.74035052324901 8.625549163313018
73.993236194368 8.991032258939732
9.389451819708379 33.62394953917916
10.75189245064514 32.87484741016093
67.22545252201948 8.60505242452796
57.86795619060997 11.73408857023719
28.74235078125111 23.70760704766464
51.41372327292716 14.43205751471049
32.58644969528554 23.33799362473625
56.4937237221853 11.13153162725438
30.00212665968227 24.59228032753451
24.9012668566598 22.7956954231042
69.56811793815383 7.698224556017399
60.733074042902 10.39053266226393
22.36611944876159 22.801280990543
67.99620653750053 7.251778003453665
64.90630129921053 7.34494416945869
22.09454647444889 25.83153718416369
19.33010741087517 25.92519736425182
11.72983692271742 31.86036612381504
3.759996661182972 35.48437398432153
31.29715979211872 23.98608128260321
8.030890610200851 34.06596434046592
75.48092419673857 9.387916448356357
40.14119929784857 21.99454470051938
22.16641729197419 24.32175184123328
26.14587686632562 23.53048825802575
48.93710798712512 17.65249597986475
77.50761581496457 7.295627497787054
76.48774068451294 8.339440862648853
52.70623235975042 15.11423818721601
14.34432130162206 28.35887965999926
47.65659466563164 16.95371401513944
79.55183378269702 5.125261739225632
23.55484360137583 23.53970280135779
50.15397098084284 15.26946756217442
42.67362311343499 21.89749024856778
17.30595793162881 28.65533013059448
51.38752166798401 12.90876528217905
15.83545604538193 28.5300572968251
78.52810459168103 6.227185372719512
5.093350830979382 34.95180752057438
27.4802726589315 22.86413018708504
63.5401096754773 7.83729170607717
12.86013740840742 28.12831807996418
38.86106537854067 22.78750329839777
36.3812506200997 21.19291500419289
35.13284313537665 21.9268365431498
37.62162888029455 22.00731469427591
72.45143183160069 8.610384309844362
43.94913311271775 21.05437165286892
17.70805895604443 26.07483641081434
6.579343198468466 34.56444262584748
45.20772545980147 20.20335769840999
129.9650177239512 134.110781405233
124.376624397608 0.8812449096089742
134.2835535100636 128.7866937491148
140.2217322216066 125.5581025813161
140.2940722403282 127.0907819517753
128.3091084353854 2.51463599275925
123.327198473166 4.480602267645622
132.2465960187119 132.197490494175
121.8828658245802 3.995213041897217
130.8937566429736 131.6261977105287
127.0645985441258 1.933490606137966
128.9760528758041 136.5894803326903
136.7479039265325 128.3042614896851
123.1142042797575 1.736165020212783
129.3402089604182 140.9732024860647
121.9381555530923 5.332896754391281
133.1449700733585 129.7269320669239
139.131027592263 127.9907502681221
135.63643867176 129.3404025903333
128.6382273002956 133.571241369614
133.3784006751433 131.2571142521924
127.9590617921089 139.0845599082137
131.4488834708654 136.1663865282414
136.9394089377418 129.9212345792774
1.722114218184806 125.4206979290304
3.884031543589342 41.38250758847771
40.667826249074 109.7501276450147
23.79468356993764 81.38331611748018
54.51289045106339 132.2968618754499
23.73725091845384 74.51635021840806
57.07712932361208 136.1803629076066
12.73913506451497 55.713093407984
57.35816649447948 139.2549967975529
51.02858715377594 123.8219745105957
27.33820668674372 82.55998958836948
26.51692544770718 83.99455924183951
60.16726971058048 1.062578664079198
12.60402326628879 57.27850361255634
44.38686119233725 115.3134345775473
22.86940647723482 78.93925275792961
13.33916527327557 54.24401233500593
28.6113786006426 87.62551389099288
39.80059606076418 105.1156349984674
19.67174713515232 71.47928055319051
40.83008284533668 104.0902497452138
44.05662779967073 113.7979717213465
13.18501604096205 50.31064913536922
10.84490677114505 46.95380380898818
61.7645311896055 4.665122701444596
60.28486988510386 2.581727515462126
23.05592814133662 73.2891637531511
27.15158487735432 85.15970210902327
29.36032910617077 88.90049099040736
57.22248006296789 137.7210332148803
46.0856165520763 117.42988083402
6.281126373211635 41.71417954750169
47.12628852708198 116.4710734698954
39.04090486233978 107.7020788079639
43.73440052532506 112.2855693007492
30.07202154421266 92.67916511430994
45.34344348965647 119.9451010292597
51.32685253099304 125.2361548192922
37.48039322749103 99.8592716445911
15.18158328492678 64.2585436325391
58.69871283899167 139.9345172887708
46.67986365586999 120.5574338441288
31.58208741727918 87.60482731040118
21.62979747465901 73.10565413914658
14.33631202699191 51.31953670854675
23.20511310401924 75.91384584796144
36.10693130297203 99.36511964405904
18.53506295627048 68.64950253823484
37.82944468170177 101.4236181885036
33.87824125199726 95.96800966049452
27.87108132464689 86.37229872493583
53.36373480330698 131.2970700862438
35.29505354500764 96.3515235830306
10.49103362674622 48.47605693327638
14.89001363423624 68.06673816122478
30.86570282454048 91.47884883666011
51.95538062401616 127.8777976597057
14.9598220595291 66.73360700763226
14.44461998240196 62.95346405020002
34.70613316086248 98.91587722272001
48.29959368186992 122.7206985234889
40.38540456865169 108.2213715845284
55.76587717683832 135.4348508529601
58.56589391820538 138.4136418066734
21.04038793836104 71.78328342928597
32.03550538195754 94.25594862107886
36.70814103906994 96.78748484722017
16.03719157680511 68.94024133280578
39.49110637919126 103.5451202269951
23.06283445393246 77.41693800225237
26.33554724516747 81.5053111414321
19.11603940204778 69.94246344307049
7.27908168031546 44.05171398951539
31.52020351949342 92.8471739878687
12.01623185765657 49.28999653959968
12.916977208841 60.36883077933953
55.59776147394672 133.7520232210899
12.68046103226719 58.73478332308436
40.09792008694684 106.6755831725935
9.719124937787893 45.92957464081077
32.32890471613462 88.97027443173229
13.57089785529505 61.68183433661436
45.76581852777193 115.8826183333098
7.474942188573292 42.60824619764327
49.86007067780965 124.8566454235999
129.7007551679102 95.65669516056053
119.8877379524018 40.1159289255056
123.4595819741568 68.36675344209785
128.4720667955665 102.223956728359
121.4613605861891 28.84792323543946
128.1457810528649 117.8307579072613
124.0630486544447 60.6727558341371
122.1043446892081 27.4453715421154
123.0844021609399 66.95768328125583
124.0650433458726 79.02719964916764
125.147197648189 59.66657777318394
121.9286679472884 53.7733684997839
128.8040841890424 123.2822383478578
128.0315954480547 79.69362904379078
120.3852260633294 20.48374416967297
129.584600697957 115.0997653420375
124.1404830598108 46.63004336855519
128.6572578675852 90.55901166822011
121.9154032057135 43.43417455619392
121.3236894277954 36.55230448847107
122.7171249400411 65.54503487704335
121.266538720434 23.91414850730463
130.3017439159567 116.3623483206337
119.7744898803875 15.32498012657788
122.7571554479361 70.76597361088342
131.734734641757 4.423313174968238
117.3382879757675 8.189566261992884
129.0331039550526 128.0231446225516
120.3136522969886 35.59229932829552
128.3133676087518 106.8051597403718
117.4670443452277 13.4651031590599
121.2450701763332 56.16889097698687
131.2276683808575 112.5400942232915
132.9036728595999 138.2385219573155
129.243594503268 89.22351247658654
133.2592577869134 109.9828120984802
129.4873919369343 107.5405284223407
129.340212167496 121.8095975767306
129.2410779811662 98.51195640633193
121.5509782295072 26.20990385326698
114.8874473101487 13.0052483718993
129.4667780706733 87.75029311374787
125.4596881149027 76.85315991864583
129.5393923917801 131.0713744927694
127.4000963623454 126.148087889215
128.7371188768266 94.57672149019511
123.6390147050452 59.2854088080133
121.004208899436 34.22876950801176
119.1435065195305 19.57436535391613
120.1746274042855 21.92738954020195
122.7707785913792 56.53415719918983
129.849424736569 99.87427375575469
118.6187250310264 14.3953178654668
124.4700617942519 62.07245328746092
130.1340657866592 135.6275461796455
122.3134616614448 30.06482895946366
118.3616133211507 15.83267428433306
128.355834541884 105.2767630291209
118.081579981623 10.5896572648097
115.5071216178974 16.83047309712024
128.0016036836435 81.17176501125053
124.5039750920881 48.02521313569962
118.8200810568202 41.08556969206983
121.7460500986788 31.40037349156465
132.2184469306351 108.9848467302622
130.7808062272715 108.5388366696469
120.438490424216 42.99381230005665
129.7846261452337 101.4497125112811
133.6856335322577 2.646442552483861
116.3335372965426 12.52318934669907
129.3185858809829 84.81312136583425
123.4004760502126 63.09639807134328
124.1653232093943 65.9323453662163
124.9376917451688 44.22474185515644
128.3701332181137 124.9220337324391
128.4253573353352 103.741017813867
129.3023374515645 83.35844731402965
129.3752273957587 97.04347118269901
120.9118489964607 37.80844857052399
130.7708214748633 96.76168996046083
120.8980432125809 68.98265827924729
120.8128800355776 39.18588400387898
129.2906076935885 129.5495942757273
125.0837935191037 73.96105045735712
129.3137906484097 81.90283298217705
120.2429070034866 41.50888804747654
131.5831041228942 137.6549531229925
126.7067728226909 80.44962343578494
129.2940683840742 93.09397515223085
125.3805346833925 81.20283767593666
125.4151899646187 78.28349896697905
122.3446539787061 55.15701061668569
116.991915199785 9.64598219970299
125.285557386513 45.63501006637372
120.2171383130104 33.04558513395836
114.807936770994 7.824789523332476
116.6937886719878 17.78535330708187
129.7666048552794 132.5919308668425
121.5233882237455 52.38144617309108
132.9201367365545 0.2527908578238285
131.1070848151401 133.1459124957613
132.1748748506655 111.233506125802
122.2237427685837 24.97526938286365
133.0479011646176 139.719279788606
123.3708794270302 49.00284351190406
130.6432040296625 85.5696143764864
123.151659486791 72.14768377589435
126.8421939777545 124.8123585056287
122.6369557652343 51.38338908657642
125.3670209960642 75.3990138307292
110.7321650643096 118.5924792152847
135.8657945887352 85.73416196798722
124.466669172383 98.64447204858087
111.9136307473307 117.7079609839825
121.1035101416929 106.984414086936
111.995330874899 114.665893394437
124.6668084958967 105.886309693254
119.5155843465714 109.4972641205244
134.5877060487865 87.85972423295517
102.3797721723096 126.1382724584352
117.1909288020757 110.7767815152543
105.0995484180479 124.5976224067726
90.70073660809543 4.042270862012813
103.7388156777906 125.3703655723868
126.9036361423393 97.01659220286282
114.910595967712 111.924372967711
133.1421257036156 89.90258102466611
119.6828599762194 106.8547121887094
98.1450338093491 130.1755135913284
125.8606794765676 102.2980556205111
94.17949372897199 134.2576381725688
132.7298411875092 91.22322329350258
2.564924591703154 80.13184475506465
93.41972858067714 139.836008821959
130.2047352957416 94.24030108730972
108.0371748283335 121.6186979206656
125.853679113737 103.7760120049484
89.97118410929642 5.173276170440568
97.82817965799676 128.7805066726853
133.3117307533865 88.44571258705716
1.242294424202838 80.80159726883707
118.019519116689 109.4839940666613
103.5822647919065 126.8456929764993
93.22193699481446 138.0790396870638
131.2191950671567 91.49450708809628
124.509526689504 100.1265640258413
94.27429361425321 135.7742998678478
92.34118653659191 4.249398169565161
94.37892147881574 137.2207003325792
106.62656954786 122.3538783045389
111.9255976328558 116.1466398158922
99.85075262447619 127.6948994022426
123.2625413729171 103.9255811568426
140.9936250729652 81.49645685168832
128.1171644431681 97.6481203837228
128.1654479518294 96.02556011205597
115.6992187633863 110.7235929866605
139.7164352154193 83.70432226226052
134.5717403132736 86.38921725461799
129.7657119426372 91.65708880202332
124.5520383578244 103.0685068935572
114.5108477882826 114.5092505333091
113.1643725712972 113.84979124353
109.4850528775932 119.3875792359797
95.5684328534431 133.4180893968153
140.9816027841288 83.01422876511744
98.07979678545961 131.6167459494622
92.94038825025879 0.2639833227007326
99.32446621126539 129.0909590299241
121.9057985930202 105.8818852958736
138.4476817792672 85.88036400491158
138.4392796035665 84.38584883664294
93.76662979873298 1.640589537506709
104.9414338997713 126.0734727016942
96.80940899882654 132.5549739333158
50.8239941397512 33.47424472840146
109.4847273734366 116.2975007269884
57.78505686474544 40.20186217921979
56.85662762610086 39.0820304145902
43.91748769838026 17.93498443353089
96.61864862076007 91.60516966379963
52.50629621532141 35.88548006227918
99.85418321549793 97.9454947397675
106.5097029133527 105.8737097548282
107.6811380223676 108.1739489618096
117.0567995498212 132.1392660874637
38.21414250842133 12.57382344992128
95.32036890543274 85.50701125818894
36.23132285322166 4.920688903930162
101.2415376487412 101.5638546689196
108.2658953937582 115.5944388822674
68.06156703769589 56.16913621706927
85.22004670877382 71.54993756253458
37.66769782961268 7.460318915063394
55.92165299872337 37.97466436638297
92.7663174063758 79.07574021794154
100.3081563969974 100.3892622368746
78.10377834226418 63.49486255036117
83.11856850390848 69.80866836401744
116.0574321150505 126.7694508587145
68.30780178828809 52.45081690533357
83.66598796183395 71.19224641460463
117.7260226194665 138.9944997309132
86.77104239318824 71.9158091913597
116.4803940955248 138.2678810961004
48.57759563692983 29.67191431531571
79.25338341825733 62.40911657432589
74.56694948972222 60.68674179343108
69.01443156247056 57.28238699566627
107.0678436656826 113.4408478113144
119.2392497527742 5.988129461536934
58.40224929499578 45.1926869809771
101.4398153991145 95.92304161629137
94.8208310382628 89.56532593268096
116.3899702157785 124.2414792291259
41.39118304072174 16.49118260649429
47.83576679731184 24.59653738702742
116.9525186614983 125.6315825212067
105.7888403529403 111.4275615329422
57.46339914376951 44.04938726237712
62.2650672857003 49.65258789567453
61.69630387073188 51.02597882782199
55.91193347407697 44.26391454697504
68.66152491358838 54.84588545684009
115.5686141675898 134.3638463845427
100.7604348841638 103.0005458384222
88.68341051910302 79.09702705565677
79.1077449350398 66.30686667447958
78.61789430275587 64.89239626800345
72.29944665139799 59.53875917071
73.77052513251589 59.43571994076049
88.31918678619735 77.6864337778461
103.1186318127923 103.8647674808687
105.9204161743571 103.3384322500971
49.10481470224828 23.85310582193338
86.5053167494308 75.83121739737761
94.22192051675479 79.59523325605619
116.4100863115861 1.631157230937556
59.34501863702712 46.32434588126466
86.87733239007626 77.27064850615552
99.93373195710573 95.44725114681764
76.63604365408733 61.78351478701448
117.7325007732975 0.8617984756348825
60.32350035656177 47.40351891390215
50.04541451769761 32.22729948292719
114.9450688458421 123.9921757568487
62.85216688352986 48.30105720416387
82.56632569817029 68.39008255085537
114.402322457092 122.5745767132848
77.87617473037227 62.13023156331034
97.95512900671802 92.12422472990083
117.9476038847102 134.4341060132054
40.09912424985703 15.77518301384448
107.0216505921051 114.9322521042493
69.27970036664021 53.53024880031814
52.34797065569433 33.34241150735325
65.7410167387803 51.61360184037099
47.06684682937431 27.09431945548949
117.7391618561387 2.311551556310852
38.96479393867065 13.69651918870173
101.701444907276 104.1382054120753
106.6634884677304 109.0503848611515
69.90828892755461 52.22633829194616
105.4517272300958 104.759045229311
97.22032328810955 94.85846942325065
37.9009820060452 10.08192458551016
107.4401988939206 106.8387711833079
36.97582545477943 6.173225128833951
98.49119414933492 95.28737185531759
37.05344147299289 8.788640278710389
117.9430376693217 5.206400364689057
117.269692900711 130.7222898150398
86.12510490883004 74.37869520920138
94.68131844749519 87.90178566914408
45.22208237299194 21.74353907423538
84.04084915521132 68.73832667018854
96.19222201047015 83.08288496230789
116.6194977116256 4.42255979424783
112.1785274913895 120.8719852934874
39.87151825164285 12.61379151939102
105.0464513043381 102.1915157896776
56.52343333077989 42.90615934523861
41.2199970418844 13.34837160789875
109.4818930080689 117.8540366980317
47.86262153823441 28.36473060806015
69.94806405146659 58.43706274559635
117.8587913898777 3.719059199104241
117.7888521633072 135.9998535690013
53.40373987875473 37.05317722361476
114.8822404011805 129.0445994653301
55.31558354702731 45.62886514286826
47.05468306964111 32.40683021091669
48.62929988725212 27.02560168542452
42.69503820433977 18.79031721948789
94.53954069886686 81.0747903250555
47.78576689100444 33.67677710288772
94.77663067924026 82.59685004043051
114.5814259355737 132.0120466559519
45.22839071511482 23.25779350220538
95.25894341631664 91.10854886549484
96.24650913187529 90.05349688613136
47.7975964767514 23.1172209265287
46.50557012119034 22.46221924137355
93.24325014160726 9.426985852384153
109.5329658845043 26.40237361323543
104.8284594789981 22.92760908399407
1.808956608440832 57.21505958392477
103.2937512492203 16.72999253831294
134.7754863522105 49.2411449284384
132.6880469731351 47.82420401739611
105.431339144929 20.01376878897225
133.9384996423252 50.52530184847959
122.6649503488072 41.19889180122814
118.5793480806311 39.52633821216215
116.2923067373559 36.3973900577955
109.7026654290835 25.14173814460937
104.5054881547453 17.63068544294248
115.140616556854 33.68187920797012
108.2348277764213 25.77536948249024
104.0198583502054 20.5442128603519
140.693251275101 55.72894410305153
111.5372286152097 27.76026948986467
105.6913847909902 18.56234440085155
132.5567867948114 51.43246263579541
117.8882580384187 36.67501918854287
114.5702934075195 32.3176577920794
114.0018036226524 30.95478060268646
131.2581153652963 47.40971721421781
97.99389387774077 14.91664426133113
3.67012989887065 60.89530427102299
105.5997186469795 25.18914788706082
114.1873920683096 34.7816023352103
112.5264040624734 30.64140297535139
96.69855855646107 15.62711523163418
6.406019344169922 60.67591063851369
94.73354429431231 9.632535203135349
137.6819564425552 52.42635549991768
0.2047072909582676 56.9862881797764
131.8573263432174 43.68235125719638
121.4526666971875 40.4625222810823
138.1112236512485 54.70414950255885
124.4441847602487 42.87707665213713
91.72959575595354 9.23032797837668
127.6610433462134 43.84559320818111
95.39268915342136 11.0401998094437
91.17049438963093 7.878679021611478
3.272248200302601 58.0843890548434
118.2870384023166 38.00992849466385
93.83536031257556 10.80952691535098
123.0827404054535 42.47536952489989
129.4536260333147 45.57258025807099
139.2441459849014 52.20910932346575
129.1263164080023 44.17019721371226
102.0551010972188 15.88516001917915
133.1941824344681 49.2619806919696
90.57787812112531 6.535370413414887
103.7175330222097 21.98951716345646
95.88973769672361 12.42196479140029
135.1727627082087 51.65560663052442
111.0885939910491 30.33869834622627
3.47734328036978 59.47832189893851
97.18370881203543 12.70413031048164
104.4872150595827 24.39017754076741
133.8727223407441 51.94709382947121
7.800545556707981 61.2056304730995
130.6571616980124 44.6884515537167
137.1597129224535 53.73790509375998
100.7906253526299 15.09887577568792
101.638507345087 26.81441731591286
121.5054918770622 61.31325694013552
100.6274065013024 22.95580138527143
121.628202179637 66.57033274355253
106.1135078439287 28.00630888444016
129.3696638581604 77.56019362183524
122.9928313055951 61.68866110920371
111.7706411707742 39.4792966061604
127.9826303965714 75.08131378999137
99.12433419553032 18.7127629112263
110.8081732848628 40.58073074618022
137.1559421020791 86.55735441234421
118.2134006136821 55.47160939965686
113.4608788782945 43.68751509368534
120.1721762766081 66.18553724218671
113.7805888661182 41.19375873197176
106.6516740516801 33.21354355871514
124.9233388257857 68.76554350215022
99.37494749217558 21.94847147065037
105.0814461740681 28.98422315690087
112.6706091638532 55.58867231975714
102.046309067768 28.17770504426852
120.1530499663898 57.19484362506638
137.1214049319695 88.06060979226278
140.8302845635436 93.39661377329668
139.6714232243934 89.63099959659847
105.5857451090845 30.40340116114916
99.04999355968828 20.25367123742974
140.7372172102972 94.9105841936469
130.7114635796868 78.26297165807658
0.6704177251826055 98.75867610675672
1.199230639293496 91.18913291887002
120.594912946456 58.5671120827951
111.3602460094371 41.98615112893434
110.2765643794997 39.17264705180985
109.2195885986276 36.36810114216881
119.7250769560993 55.81453383855386
140.9091115886678 91.89081701605055
93.39595857258986 13.23720726674568
121.9364250110766 62.71342523076174
107.7202669784578 36.0335449366629
109.7498974343417 37.76896074603628
112.7449283577769 38.36179681702296
95.45532899388921 16.52025099867521
135.863103462997 84.244156539926
91.27605250263123 11.72873662660771
132.0246072604615 78.95143789794078
113.7347643824494 54.47748723824047
111.6937900412589 51.07930519574328
0.5373619011967509 100.27483741537
134.6000418981131 80.46106015767819
113.0504747402231 51.57303218314021
140.0964908902715 102.5204985954523
133.3158930062474 79.68395296210478
121.2730365631078 65.1629543698735
92.69019709830839 8.049236521484032
122.3389718963431 64.12771643124903
116.3198880620498 53.72746508453786
140.3759673153276 99.46112939540245
134.5764878816919 81.9511120563506
90.75146636793941 10.39547903962235
92.10911118187437 6.697748899398717
139.7323921770704 88.15635137167104
125.9937908470313 67.74382639309221
104.6112987553976 31.43445732429807
94.18726878057083 15.92633185754486
124.6535043093246 72.57438308135661
134.5666233895087 83.43523474079382
113.3800871304949 53.03842297687932
140.5037694313588 97.94060530939591
129.350266239828 76.18435930528238
126.1463489935063 73.03285402717994
121.0519876535509 59.93380790635566
100.6088017249308 16.51226924065384
111.899050029435 43.37057021066123
99.22278875083032 17.20952915014843
92.82788529220583 11.92315720376422
107.186623836977 34.62279009462409
111.8372615316793 47.18243331947728
93.95375666042521 14.49397269868759
100.4484724880118 24.43645435070616
111.2624810501273 49.61337772925602
137.1546192184145 85.06290454442565
124.243586291278 71.17555441541776
138.3856274513912 88.85823150113953
112.2962155268515 48.5930773363487
127.5735415688504 73.51960605189494
97.90770532355407 17.96702700884685
73.38256806663108 32.83111173208304
1.724603823017572 122.4325318751165
91.36537968039147 53.60699005854127
67.63589965140682 25.78471521811325
64.31171684445498 18.0658890895621
109.5433556349826 76.57287537652282
65.62706430463902 22.51009535812119
115.194541869171 81.93610854389081
116.6442099611564 82.3082564812395
113.7219761714747 81.58973549307456
122.8839472952468 91.29230435587205
60.34974480542981 14.62481781785147
62.93078482583487 21.86653038952174
124.379883427385 91.62980850043981
112.2329569174932 81.25178314243996
90.4368875602197 50.79427963808406
104.4725656451697 66.869041569977
53.94180903191012 5.22493070688517
98.74327851373702 65.03090312572753
90.90173784280107 52.19877689137424
105.1881996402271 69.82297357120653
80.64992322406717 38.44396703976566
70.10592046944844 24.94379774396
138.290507633919 114.5483169857465
76.58882975536626 37.4228972209599
74.27549468969022 31.67757502635519
125.7078598621168 97.83539186445553
86.52047242820395 47.08903078626593
96.11803141971166 60.20273190801812
64.8453583091605 25.09277002302459
137.3652869019738 108.8281148331698
57.47631252499862 8.788104368656425
121.4097270533583 90.90755751749927
136.0118924653167 112.8504593857226
134.795241201414 105.036695599771
52.62380438016457 6.013658851459456
58.67595672281467 9.1180118475323
137.138950420208 113.6994304539382
127.0014717490717 98.55860147428346
55.20917438881266 7.377883868535072
81.12503659818118 43.3598292138807
79.80816008527529 37.2626548565967
111.3879534227637 78.40632588763039
100.9036708705487 63.02745964276465
137.2222970242421 107.1883899377536
124.3261423639128 95.57380460075341
104.8255327424495 68.34780766756707
91.82427504682663 55.02064239624326
90.30350593087539 54.5874846398703
72.74760336436528 31.5066156144639
86.92036540208007 48.52769670943999
101.6189497037946 65.95102270451069
62.74297602399872 15.53356004232311
128.2674654624353 99.32059765877257
63.60246643467951 16.69622095080156
105.554834490968 71.29631066552763
99.05932094105687 61.12471085038211
79.98385606168037 39.75925024518806
97.5896558475667 60.66354632061153
78.19524821424831 37.36998104784549
83.19731908030458 44.79164175349629
129.6465725745051 104.5337458939487
139.4531874925936 115.4006086500922
75.27773003053866 36.80527163640441
61.75617050332932 14.17172427983839
120.9263423358298 89.44861888934818
85.07376919296907 46.65437105651759
95.28245568930912 57.32716366316717
135.9486966981046 106.3724914119743
132.1584795112088 104.69487680724
93.3416585179726 55.45877138822341
128.5080541765755 100.7225445727054
53.9273284047133 6.699636012162433
119.4774641244272 89.11451960431846
97.98585482468117 62.11318058617478
70.47558401301585 26.34583660026689
70.50919703297868 30.10570605704648
80.92862366795539 40.93158045400594
51.31339817300246 5.320426015226976
108.7983983436572 73.63662963394965
129.7182418672412 102.9959000539307
117.7127039951324 85.14975335730155
133.3644644580549 105.5360007115813
56.43570077422912 8.046644891487151
124.4083171963497 97.15877680015406
113.2860146924025 80.17651228826789
64.17505828888191 15.41158261962354
0.5614941864828382 120.1614131082956
106.9915505118907 71.7396219129743
107.3601751060716 73.21125607964738
118.4738646541092 84.14954465109318
94.21559345966428 58.31006340776044
0.6577818748091325 118.618935410401
123.447450348397 92.70894868675491
124.0171627140852 94.12324829800505
119.0066371819845 87.67701143169799
110.3115534366584 79.48431139618309
73.79383305174488 36.83329245201589
65.93193403699955 23.98793435231988
99.44609699403453 62.57262756048679
64.27762851374376 22.16007876794087
85.42216709927798 48.11925167795921
52.46046998572698 1.516303296560266
72.10966538621899 30.23226707945446
70.94524638840774 27.6962792340954
72.53623697996748 33.95227930395421
118.5101597833628 86.28931388240819
63.21203061919122 14.14050466010835
109.1695836646841 75.10602597324736
137.0492857298157 115.3109984136929
69.92929412716853 28.82762423676752
112.8699465896195 78.76379091038609
95.70380868564149 58.76110344488291
60.17047759115916 11.68627804938029
42.7054957932103 37.54141725475233
61.85070576158763 34.29883949103924
128.0954893541239 28.62008922591844
55.35530015665481 33.10381496161579
102.8268766642954 26.0369142756172
98.96943823296866 27.78279209140998
135.3655582955598 21.61190424129306
133.149829952806 24.71659890424678
10.08809538374144 42.98377406325032
84.24888061425409 31.41213100531111
124.3130421804334 28.42095751902304
54.56562795990178 31.86703293980591
120.0603441134606 28.93128344126973
108.5707210825777 27.32770583151419
89.66475614308695 28.29702318290954
69.70426871909294 36.21619818349578
73.90921099215171 34.28222090603202
21.85782835304086 43.72921204885853
87.09595774485803 28.26022042551329
110.1039667361034 27.63140532583106
104.6117241555881 27.54385655441668
65.14906079677087 36.55642836442538
59.40180018395112 33.60923923836782
14.07053810952156 42.74981299181987
41.71850800466208 38.61380359515615
134.9822056638585 23.01904068283207
57.47286837667595 31.76981817482809
110.9403659265438 26.32934685989092
88.39862935400991 27.51220557596709
44.24043303672676 37.76120628379488
10.23379949916643 41.50878545838159
25.98908335192557 43.47665063462825
5.080235220918483 40.76160776992207
127.0408229189495 27.56150513840715
117.2381411259993 28.87020175001278
70.95537113257073 33.69885502287278
116.4226661053778 30.09600127905812
65.76782884561193 35.2055733902601
107.2027469338341 27.06060401489306
137.5084972122498 23.83279937414239
114.3146178490873 28.47042677451672
76.29931000522423 33.21934491051355
92.30693743386053 28.33208045971373
79.14193742697717 33.49929535035599
125.6561947097868 27.9636342981518
131.6877566162985 25.027570581434
46.39042852921214 36.34117901162052
35.07588724158483 40.14107340309404
19.31208588351841 43.3504244821697
12.84888410855593 41.83963616762293
139.6239365934105 26.09688649856006
117.9087625969579 30.20988459519755
138.5773826163013 24.9574242791958
32.81025063051614 38.89131979975384
15.28542807572304 43.6645634201513
58.44253559792953 32.62289650058963
68.75235407002032 34.97982895385435
64.23660585430976 35.33087718157893
35.97326200798557 38.77744049071794
131.3116361447675 26.41665105556814
23.3425701622842 41.66299005512878
53.07387412374335 31.9868520429671
85.81944582916628 29.04113856180907
112.5528160964089 26.7432648227358
94.95989828990469 28.39084280192334
16.68707398687237 43.07156475376145
97.6839072955478 27.09357276546013
37.3674955376564 37.67066230997072
88.32811529889193 29.04582405799701
23.32661663304056 44.29704602206764
132.7735552050148 26.10277320529518
56.861332915845 32.99834948685813
44.94813568337071 36.36323553748375
136.4351707181359 22.72032492042058
24.41968282735993 42.97730994685073
78.6853833560162 32.13700306426025
82.63050827561102 31.58788710396606
93.60226107634621 29.09099908469661
27.05609188520583 42.22115653806542
115.7986127641306 28.797557559875
15.09183665150652 45.16681500724303
128.4284203844499 27.15225434743585
114.9056802424777 29.86542580640456
8.854809655806791 42.05578806393531
32.06082361532478 40.20103087641218
90.94662659352475 29.056631635577
17.91031663340242 43.95081763746017
63.64002752391428 36.72748683616081
47.18197767292426 37.64898893699244
39.11959557706315 39.37705564051681
71.67887271959323 34.91614418739323
11.61118964970285 40.93559468876963
43.62184121654284 36.45300949564336
122.8680749707479 28.72930137711228
79.7906364904171 34.81623192940621
31.26429782600698 38.9581188010319
7.611135764502471 41.13539609859625
96.40353333642078 27.77531793518191
48.5739811338833 34.9281436795965
15.54210363399998 104.5779536360268
65.47835115507097 113.5846584008392
2.841623971135207 103.3693003828806
123.5815961088157 117.3196079445808
78.90209978693426 120.9479124980534
96.38525360776536 121.0826522121526
117.6602448331555 116.6330731046498
34.02713795922541 107.0517453848423
120.6637876603558 117.129975011554
134.3569328641502 118.3121088751083
67.11782291089516 119.5539336470179
108.2369155259362 117.1291874074732
55.31500882147067 114.3141235723196
70.02987655729748 120.1176478584687
131.9163289263363 116.5601608867013
45.11821694627204 112.8205715297892
93.7145726673982 121.0752054211792
18.5871761752163 104.8511163997404
87.20505559000196 119.8187223003612
136.8278890754853 118.4579009757945
82.76485276529174 119.7088429187474
96.35220153265792 122.4664604504086
129.5461284187241 117.735631616143
36.64411756932764 108.1875863183226
74.44811204907543 120.7514328748302
68.57410261305475 119.8446934251066
46.49156985516095 113.3725440257087
119.1782238583497 116.9379769093172
131.979748970316 118.2504977860104
95.09663422512386 120.4360498545101
85.76655724876346 119.7355413689881
71.48971967331011 120.3670424911419
6.656226948622765 104.3490078109611
7.907650206614658 105.1385560655807
31.37590544142931 105.9022312310537
130.5540422801975 118.9177507758063
58.46489305122253 116.8191893411992
9.237843358529391 104.6960552354472
48.58354068753741 111.3991914893606
37.96582354820895 108.7264152334997
42.04149776552724 110.2566579222064
70.94978426729953 118.9565583946646
21.34994798126884 106.1735860500258
48.88970746912027 112.9602349408856
105.7204820343513 115.7668772317061
76.84001881428587 119.6344430127567
28.8614166710942 105.9863987825933
79.48442000145856 122.2538025772336
64.85954488979247 116.1800651657914
101.7183590244894 119.5441006498879
46.17411201009985 111.8351146655976
126.6957302234713 117.861096158008
4.086061916309236 104.1396255683258
137.9843054583689 119.3069093138601
19.84246677200063 104.005010932131
11.78059867940076 104.9863319363287
1.616429935825584 102.5909302688352
113.3413944343539 119.8136553094485
100.3755770935662 120.2892492855977
47.85118006837958 113.9422358807884
38.20847537778646 110.2644978957506
25.21475077190141 106.7260957238235
31.58801906955125 107.3787094708893
21.20815009388111 104.6606477737897
118.639096456182 115.6211920572155
127.708201879597 119.2187817783662
22.6984796913103 106.8389072302308
35.09087401170896 106.0643800033232
75.34903011355134 119.5595550794327
27.70669071617879 106.7208221540624
106.988338305502 116.4320282183206
59.53494571521938 115.8209640979036
52.91440406319177 114.7268066922428
104.412464280283 116.5623806737626
92.57391749151353 120.2582338111625
115.8644956747638 118.9264680879549
10.43687181933661 105.5216260115502
47.53852251961518 112.3889982600774
103.1115389890841 117.3224526863356
74.75170337076555 118.253496955423
39.30744330198906 109.2436560608168
135.6605846997941 117.611951417188
90.03976977770428 120.2436121658032
77.42806424255448 120.9287930985169
139.1441874376461 120.1386275516048
26.54341999751543 107.4702078479168
114.469061582726 118.738249892839
4.000083875265006 105.5660320612638
5.435963769736784 103.5323882358526
0.2621917704331181 103.2951132745812
32.92522988315252 107.9930276588862
0.4841715800556197 121.697747830492
30.2279331458052 106.7367327961289
125.089192683591 117.3900894383384
116.1857207510541 116.2800411094817
113.1194423154973 118.3397578894859
64.09875268151312 113.199362289991
93.70104121374175 122.4175504396828
63.07597113445416 114.2604410068139
110.7008767401705 117.0135664479807
84.82319528397859 121.0370074925825
24.03352760658914 107.5266087178439
14.41950119739138 103.7150043074738
60.60521545907203 114.8280814149876
80.95288790368782 122.2653345927197
58.11384918806411 115.348121372759
50.53943914732017 115.1200087831749
133.154021884458 117.4483872969758
54.27858603643076 115.2906405880708
51.88654605332247 115.7057068971034
140.3223674690345 120.9370758729271
99.02534368349737 121.0250830449118
56.7063617041744 114.8461261022133
88.13898141496705 118.593721006863
91.21980552646571 119.3625123355947
48.29219390512188 138.8919790769826
53.47926170299797 138.7273680129306
5.60875254574193 120.2026260742024
30.21719694697577 132.884722603647
12.02696391545694 125.1552133405343
52.13714678124698 138.0323695765242
38.38903744725987 136.9371137580894
26.57581891651519 134.0389602818436
10.79780918190308 126.0004663772334
34.63619999860006 135.6262280548222
21.736240753406 129.56181826129
40.66540547282686 138.2586771116143
48.27864494934096 137.433634019682
20.25468553430469 132.1682987872082
15.73700622165173 124.4340575949146
33.8956013627581 134.3174402608967
23.13413095157024 129.6667000955961
30.18075108809772 135.5321894525053
8.155493499946543 120.2897685124431
36.88298348705342 136.9331822677563
27.32782928835958 132.7256683438786
4.308425999475824 120.9243003450168
45.1414950440734 138.1317353355851
4.381562728366721 119.4332236953049
13.21375380055035 124.3474972826649
43.68395285415833 138.2822765038773
49.79357247969978 0.1006180118070736
31.65808907248868 135.5738679524101
19.57645130958901 123.7873434032195
35.37940641263282 136.9267260236296
1.95928634579886 117.8794826277399
2.194017003166745 114.865649555301
47.18287715510297 136.7290628620319
41.43367959452981 139.5923281410847
28.76631302509626 132.8089098771131
49.88244379300126 1.60819882885531
6.926578162396487 119.5110116934227
22.42270093892507 130.9910238228294
8.069897964611993 121.7459781685608
0.8655398730723196 115.5464248645226
49.66618027783802 139.634425510164
54.81620234028429 139.4148523993879
29.50387240754473 131.5114829073165
18.50003191227968 126.1687193561648
33.14366081723962 135.6051819998647
45.82775798583744 136.89871375798
9.307707634850242 122.5139583816139
17.10839641202891 125.2545073564156
12.07683443484753 126.6873023900206
23.81988834966211 131.1045584415574
27.25483002543685 135.4228513524736
39.14419192313699 138.225376809641
53.0546849967646 40.83257113994888
127.0353794452467 61.44640778242142
48.32990491580026 41.36519634754675
105.7455751418256 60.50399267316622
140.6794582495135 68.77797835483351
122.5644641748649 60.29518079844814
0.8690817156091416 69.58434229814063
127.4035459539079 62.85006394975981
115.4465885061771 60.16881931788114
89.36318945770665 51.76442087576845
133.1468754423711 64.45136682945878
54.63546133525867 40.63563896006136
103.1077618031937 61.04206001133478
89.83464951446351 53.17323789410305
137.9519433151517 70.12613883448084
74.19807390539574 43.04613011854895
76.0750607077304 45.40714110481353
79.88864943256854 46.99315682989506
6.252554391107576 25.93564253723503
13.14694823832918 32.16948348709794
117.9975157154093 59.30060210049295
86.27055944241742 50.90614234869547
105.3499946102195 59.10496979418844
70.60100403945465 41.02284948884274
62.43311972820638 39.51068393731757
15.28712192973775 33.70254569524783
30.13264338606184 35.31264533318573
42.34097917894878 36.04215181608328
60.89601451096015 39.73853774885848
73.54927302297311 44.33861355996528
70.9611289517196 43.42308644707145
49.89729402855898 41.18830601221087
27.54461354475183 34.55177272477653
114.9956057653275 58.7645819755972
92.8932588542192 54.04438558407013
92.43815684562095 52.63646898632192
71.92485834761732 44.51739248480783
84.70346995186402 50.47594209449445
112.4890846005771 59.65336079995886
79.18962124641101 48.21557974639019
9.239928137685657 26.32684315120696
125.55264406061 61.0577212861977
100.8168101351591 57.73402406698543
67.41297786267626 41.41848659397345
97.44461094116836 55.37524949728668
82.52197043238785 48.6196043960834
82.71615788133163 47.26182463917804
1.927950128989882 71.88158124370834
63.35719759704332 40.66334205418779
3.277853380592255 71.21034248633964
43.90007496704641 40.19069289232834
135.9082219718937 65.58929893440882
28.530212942888 35.57821303136492
80.80563904604912 48.41625025972666
18.38233087280693 34.03874194303393
11.14860245093817 30.38171841853423
97.85456700537296 56.80253724088518
0.470716926840677 24.39850562020859
138.2796301882957 67.07925160668123
95.93513252114367 54.92860043207275
8.676110144312496 24.9380829101386
33.20121805294085 34.93140040069644
3.132279034865532 25.31382782234992
1.791651431841351 73.37504392790534
0.714835603000418 71.06632012050972
48.00258125614345 38.87191406030924
65.84872970005058 41.60916192207059
109.9572549638184 60.44302296887768
31.03404428804889 36.44987342840124
10.288195939219 31.40782738044819
113.9726171217766 59.93548824900672
24.90052909620329 33.80327401618553
58.71108620761581 41.33145893024937
104.2300378860599 60.06661424030643
140.4181311708568 23.28101038872612
131.1189271236107 61.24434548599834
14.06653635573912 30.94947429279016
103.8168155511172 58.66306645489014
136.9475997725869 67.82629666458963
36.12629011947621 37.29444791117887
102.3043806689849 58.2054346076658
108.4259644158754 59.99280455528442
26.53272883077036 33.5448715722868
128.8577830764146 63.24372945586235
63.96264033940199 39.29868306041595
131.4339877699425 62.63931730436078
45.6031719436373 40.43901350088881
119.9992950016174 60.9591757225244
19.28435630032944 32.91722407515482
57.14873394484285 41.55338778823963
98.94266944113241 55.82648348198997
15.80504221147757 35.09919487613173
35.53078343254327 35.94480918508134
139.3199679676266 69.4263271710838
84.19403666884502 49.0903850993191
1.549276012665582 25.49698655362408
35.44768921512595 33.44874017014379
4.351095681292104 24.47902823980716
13.47456447398707 29.53508585373213
48.91438432271993 40.03358955906408
56.21352151151006 40.42427623180746
29.17886348889066 34.249365335932
38.7706065400791 37.98194615230042
22.35854137647321 32.86989860997164
43.29272433916783 38.88830575782666
133.4084918992924 65.86338601577485
134.7305491192534 66.21277292666061
20.79776147364169 32.97401099007855
7.211064332190502 24.74872694366082
135.702465539292 68.6144440250149
93.97214672685277 53.07645440170359
14.70085043697402 32.29219905278785
51.4748242444164 41.01426988332568
76.7397987544602 17.58970730759149
83.71847006213318 10.5452237749327
35.19363365492539 71.46812288195632
19.86393097528233 90.94638926907348
80.36609566600741 16.36009594529689
1.283376899202331 111.2577047802208
38.16331456919445 59.14056457822532
69.80758574339798 23.53118259412455
24.88334960694008 82.17221164289676
24.93948390970519 83.80593145926832
3.743697096565986 110.1791316508463
54.3322912170967 38.18821007778322
6.174714547183316 109.7260208578474
34.96642904638603 67.40305480245483
28.19009711508182 78.10110679352255
33.75169457358799 71.38917367190017
68.70608670413498 24.64583112273327
78.92015991096341 16.23636013123677
39.51267885505098 58.45001336854459
63.42805976440616 31.50782667005329
34.36209271432729 66.03149330552674
66.23806631220805 25.45824255393269
17.23330171031517 100.9854317359754
59.71749937427376 36.10803084403528
37.05822741420629 62.27170256758216
49.54932338338086 48.97468512073817
57.50620295573363 37.73736569800214
6.687168138994871 107.2965940305726
35.27280670779984 64.78088944279938
17.675206336665 94.81981424796371
7.183689603621023 108.7215511404207
52.43839156763907 42.16484683543136
50.11919765580292 47.587910239355
26.74976166585521 74.80079432843469
14.01534358622 107.014006902007
70.91799855297536 22.4631894897617
64.69668173649791 30.38680382910902
79.05290411393834 13.50629535965486
47.58084369356236 50.38711090449455
76.01050318312969 18.85515349751648
4.779782249614556 109.2885823181722
12.96535355250084 105.928575547629
45.40234431491801 53.28050484565041
50.68846954045082 46.21969319146851
25.14916170671453 80.69980473312596
28.29677579879743 74.99455681699669
21.32722736042158 88.21297295568172
17.37186182286976 96.36394745359445
24.75729759780144 86.2942972217042
32.31362523753975 71.3210621293678
36.08446028995201 63.43217519700707
18.35393005684145 91.06185081813484
48.97823058855874 50.41693621633333
65.88096737653598 29.52713725959045
2.363374156983098 110.3170615852451
24.14315756679559 87.72111098307164
73.15800637738234 20.40894366469377
62.44009512487765 32.77007639250446
48.36392421651216 51.93041977501414
31.43384975255201 72.64393686664832
9.105547860285691 106.2959671695568
20.65022552448024 89.63581122016183
59.98692498221125 38.60075249252944
80.17289507631382 12.36106364908071
2.316798330988937 113.3857192409443
84.70690698089339 9.460906023497497
75.40793609891767 20.03333829572654
22.74259863386033 87.91586101068306
16.05728121929317 98.52199188447037
15.94399521604913 101.6395774032979
81.68451321490181 12.69369859967391
27.90101389207219 79.71060989594469
26.55097111654922 80.1406181802146
5.725786162844823 108.2272920407057
59.07563119622041 37.48476375066605
49.71578728003136 45.04402107735348
36.57798507571041 61.05986127671519
50.28533819884941 43.69195598455268
71.23822887828204 23.86341800220362
43.46456367659587 56.60596892409239
82.71428856673218 11.62230944291154
74.30276676181849 19.21842136344873
13.09150964023458 104.3571838677832
37.98608247217717 60.77430860700758
30.55531793373047 73.96055602689034
140.9319159560166 111.4461710248227
77.45853680169863 16.21076004025212
35.8675301742631 66.13428127597929
61.25304432456661 35.78670932600419
16.12536082357915 96.95417817970072
53.68766034607626 39.50804475036131
64.03593948825254 27.59277505806446
45.13547624544346 54.66441872003371
64.02400007719672 32.83479880871553
17.64947287742882 92.30578675402224
65.15434252887759 26.56256797729229
46.57988282841362 54.20117233849718
84.19038236606069 8.034618365783956
49.30455329926328 42.53181767773638
69.69073986897341 18.27072711788658
102.2405380512129 22.52674226090019
3.159063622958889 32.24310536243379
92.67544300677996 21.00900327765389
137.0576012776039 30.45191340236058
63.1982629645007 19.21675189706993
124.5949418392126 26.91568718264184
139.9729299394216 30.22707426679111
22.11321132667333 14.15396336266535
55.2922238615965 16.45280099176049
14.47949299651897 11.44812670672804
120.7277365349873 27.55135777639585
114.4430926320834 22.57857850482328
97.97856456422225 22.62460086238629
67.20192894971213 18.84763640004574
78.22325682816529 20.26603358306557
107.7223694232037 21.84634708362548
103.381900054966 23.39124355726424
63.95775666955673 20.67643924585413
57.8403663693989 17.80504374308203
37.64687167296396 18.9757678387045
51.4421225154377 15.9565619273597
30.62790172303433 17.13526375810826
137.4125369379551 29.12604864308419
55.30983842629231 17.97271365735633
119.2512431672426 24.89479072756245
96.64676561246782 21.84286941349754
18.38331024193988 10.21166189721121
25.49710957774576 15.44232566547944
127.3534880756613 26.11441279127668
117.401350312198 22.67220350144192
71.81332962251088 16.40840427369837
118.4003260679548 23.7297633615188
61.57603715444286 21.34873425553417
60.36341584017921 19.14915824409673
109.4773068435775 19.9800030822461
132.3916481455588 27.47323641168855
115.3817839394735 23.72888773223248
75.97453591926282 16.40504931686427
94.03744765925283 20.30969556039818
86.16133375674279 19.64358731742257
125.9570831514604 26.51361836435133
129.8544282948457 26.7650570471573
59.13164440932675 18.468423305214
13.17523726313329 10.85768748350325
16.95686967024218 11.05328922304508
7.134341673988016 13.71930962680605
138.8530350760496 28.97013422100354
6.962591144745746 12.34264350220877
115.9783872198668 22.26745149239533
0.6551087190261152 33.01462584623367
36.35227199773222 18.10305039024
29.13223095553624 17.45991591295508
79.65229245367694 20.38441377119723
73.10717717433711 16.50793173510531
38.92283095708596 19.71774449513413
14.35602753181652 9.931396629539657
35.60291240177978 15.52135425590126
130.9065451810147 27.79953323152262
27.78513839220009 17.00472637233873
50.18626251002841 16.80276568458171
82.40143553215843 20.57393073877277
2.489819382523697 15.95589349389259
109.1746722111577 21.38761448688911
19.33186429504444 11.52667161162931
3.00740680751531 14.53430313932765
68.2563717909385 17.77517916214266
15.78080961614031 12.02602178750251
95.33692342620995 21.06739725644901
47.69354817943925 18.50284414466088
141.0231967541744 31.50865078542478
84.95695003695731 18.87527870097536
24.09447686190706 15.75973535897356
133.4268020065715 28.65430873095459
51.51328932797283 19.01347492129804
1.614542996448217 31.98334594637839
41.4226862868295 21.18206300504537
135.9235284849306 29.31506655333845
9.544331977890366 12.07689652130547
90.01251676877128 20.84888004918567
52.81002122676332 19.68196556439362
91.30540162161778 21.67045633292644
4.89403228311124 16.67784316640746
105.1438821236205 21.47048112839233
77.52242317766868 18.88495231594485
129.4657310042151 28.18768185513488
116.796731376945 23.77390871457451
2.65730329722006 12.09126700041924
140.7534972641959 12.51606879399555
20.81238960492058 14.22964516570904
81.07662966896842 20.5024913927641
19.87629706830035 15.35236029767769
1.164018813092061 12.28940556434845
83.61108181642113 18.32100895144304
34.26131091719949 15.56561232165363
113.3089876159306 21.52324007010562
33.69137025547429 16.7699750902701
6.02798692096692 14.46583144731641
40.17597005921206 20.45369895710398
60.37012577370955 20.65850537224423
123.3806671096854 27.40682678878308
42.6936699333151 20.34972821845305
5.038164915514446 15.27334284426178
10.83983013410887 12.68942027364464
99.23599349394748 23.47029099800637
50.22210422003751 18.33799046009445
45.18135622178254 18.64797509277986
111.6821662208264 74.44639883040432
119.8114118436769 69.99887033818878
133.7678858733921 60.73435207545537
84.58195717257036 100.130701141882
54.2078178964186 133.5406619370514
129.6380007928138 60.83942944129842
98.42909978354778 88.02029255516874
3.735065192495613 52.92708479466709
64.27817767634508 118.7858704141162
115.6334181981984 74.18399112399753
124.8598840970495 63.48334576777631
57.00970704010626 125.9144265556811
49.42182653197275 136.6545113378951
72.60587556247913 111.2236531047905
93.72813912948486 95.83546748160269
119.4284426807026 68.58483698973684
78.01086640816203 107.220522618899
89.67256919712931 97.96836750327668
80.08613723117165 105.0997022808375
80.87724041825898 102.708152651397
116.8949371767816 69.12440896476423
4.61432055954209 54.0621781895326
75.01186239595673 110.4816351024519
71.59914882253503 112.3415475128325
65.85391846298704 115.0788703764563
80.42379208674799 106.5010641605706
97.63299885321911 90.56152444579349
79.39239783238719 107.5839083721204
70.00455352568137 116.0818604068752
43.47957284884924 2.520249654030577
109.9218262477597 78.03380419457062
118.5356133926852 74.97246228080066
50.72161080075426 135.8452721384527
69.59643350566267 114.6244426008204
68.61205830498008 115.7795278912163
100.7043944189436 86.01623278549107
57.4905587227274 123.2775930210668
130.7821861853807 59.8576520129123
85.73074610194239 101.0315445317569
67.63291244594888 116.9345801945447
99.55194532374857 87.0113513949254
137.2614416111497 58.11096025566398
46.00021480412281 1.000923230890417
138.4638687399152 57.35040530067237
86.82824780741285 101.9333954222948
54.36191186450779 126.5594734257014
51.8560074888296 133.5036864607683
5.326495119023812 52.84272284225123
136.094029488089 58.93332041859523
94.21341099681385 92.20605965042674
53.81997822016076 129.8567851430028
44.717274758513 1.733201509503226
70.98108952720257 114.9243796235022
42.14519586091631 3.225917305884236
125.9402667287374 62.45998780929046
47.22716878358208 0.1892896145397032
64.47231918428075 114.6813015142299
53.0630474557987 134.2707331960737
124.5400822744823 67.34979949264691
91.33865650875296 96.50592177728159
108.4693856806292 77.63583169845268
81.16796934962431 104.0637585685946
58.5524707936176 125.6595394055174
94.55404369482855 93.63398384179962
60.55814347579697 120.1486673413695
93.42874775347322 94.49621297427285
112.7410869066404 73.38154291480923
3.274043558500235 56.72342319194961
6.89235379097109 52.79404633280291
105.5806613249683 76.75210662611603
116.2575630538348 71.6539314539345
102.8031601159504 82.58109071237394
117.2931418913883 70.59962235582579
101.6193216315869 83.5575667045964
128.5111714084529 61.83781540746514
47.17008604193857 139.7389594774337
101.3721305712053 82.09884113823072
132.5936491556326 61.66697834425408
61.96068848892144 120.4995030060884
110.2382604215434 74.04706697693206
63.36383672256317 120.8021774829721
7.47046897531855 51.47433527768695
104.4928631626606 77.75468407971185
77.00480719080409 108.313029588452
134.6114985164106 58.40514545674352
60.96176175520767 121.5891681005611
74.00878536902763 111.5611299745943
0.5667227279591135 58.27860561716732
51.81128110271884 131.7013046518231
59.95709406712474 122.6833561861936
63.14247423179592 119.5302592259062
103.3840987081747 78.73141732613873
55.79819805097531 126.6406148404557
7.792688648037997 54.12641687745393
102.2514257708791 79.69243780387819
110.6154736328354 75.50952183975517
131.9410351459713 58.89300707591919
3.837896310635518 55.26610175673076
81.84066254715843 101.3608256650158
101.8620713581878 85.02984236234089
95.60731125700032 92.64030881365558
88.57802186656185 98.58017353213403
80.61006195813654 4.022593100744825
31.30950838826586 65.6584340522683
14.36305190541328 87.43592892321305
74.0563052959362 12.82164429764913
138.4570122656736 106.3455061925926
35.64013415876136 58.7984911011728
69.06546416264094 20.68836099540199
15.52246874325488 89.87446921954694
18.07268367204572 86.77500937787855
53.17793657969366 34.55408618438814
29.97454268948449 65.98088893021357
20.25557340294651 80.21810028012983
30.60442530953107 67.20840517207762
67.60948403485254 20.29962911494333
77.89920493424191 12.63492279242797
36.98703372798273 58.16414994383101
62.88236862976131 28.61639663315102
28.22965184353866 68.41047686879574
66.99615018034497 22.86453471590756
7.157302515815387 98.3719299118287
59.76693066303126 32.04485419670038
32.87775324747097 63.30980382188179
47.18041423161397 44.13389736382005
57.00444622394706 30.5958431706826
5.562927429661461 102.0325768704014
27.05054341680232 72.22343897441645
140.9045173116903 107.557184054465
50.51357510184946 39.8633765555434
46.57472079507207 45.45263520722538
27.33835944347401 69.64680469737009
8.610083551357464 96.20438076254742
70.59856453896582 15.91187419597033
63.44468613142752 24.70315728250014
72.05105483281362 15.06469002867733
41.16300114903094 54.81805702735831
72.59276821841974 12.46888715913209
4.2076932065297 102.6768286926888
8.499650475680745 97.72163846951634
42.42261640109391 48.8901784194023
42.90087805353442 47.471671000539
21.91704668057209 76.41706433947033
29.1069602217482 67.17877288689974
18.92002786922505 80.83847270077079
16.37431520307537 92.249914577398
17.36752301465662 82.97694732459647
31.2359549855463 64.01146478217014
34.20791669400981 60.96749268247451
16.89934756268739 87.60167460174006
42.0297123808248 50.36040405497481
51.64669892120326 34.68817432794695
17.73794892100916 79.94613155136096
76.45608382218792 12.36633256621744
60.45877586110448 30.64086913417302
43.46218267919381 46.08759104593597
26.43679419494495 70.87669091923563
15.22702471658338 94.43060425960388
16.95174238893632 85.99433038924253
54.70844777634685 34.41997729160502
77.39852343747359 11.24845175166426
81.36834785592474 7.138144514427168
68.64296126514022 19.25423708601725
20.4042456966331 78.65704501112792
1.342267439417079 105.622861918262
1.485719017515288 104.1010300946136
78.87852552217635 11.77144724044006
21.72793548651299 77.99972187174498
25.35201264256258 74.5949214457134
56.03085198081322 31.78830583619149
47.75041843718763 42.74040355552717
35.44791811166889 60.32320694021231
40.2656792086043 52.36440187227939
64.55764153781328 23.62824950003245
39.65567666268466 56.94235427255114
81.22434600278021 11.25364191525551
66.63249005864158 21.37771133109743
13.92740478289222 93.60604185669693
38.47512043915926 56.02649477752747
26.16823873619876 73.40418405469869
71.66835905562937 13.60279809050663
32.80697415714769 61.67454028693439
51.83641490524497 37.21408489467263
9.944693875990385 95.55391323942169
52.749348460749 38.3719044989506
61.1517115247684 26.65305409318995
41.39487758094875 53.31776995762741
61.69909471384993 29.63247758265282
15.23343806576343 92.97410835442221
62.30367220376319 25.70030393367306
41.68043284724682 51.83276569996209
80.82145246510653 9.711142236681825
52.10194116273774 39.69146896898845
115.644101305776 83.36901763176034
117.3669138644184 79.86060272968042
104.1976194911882 33.89913387958886
124.4206096895454 121.1466831901391
120.2394014052093 110.7379041444611
101.1512995018217 21.68804683056783
121.0443977190041 109.4919945888006
105.7880326670404 42.0602003734533
116.5847917449645 92.57033615049573
115.0269566304042 76.67557609069328
105.6879540451805 45.8817922271274
109.0793071281325 64.27910093197731
108.6683376540986 50.17724055431538
121.765623491386 110.7733202764582
105.1501796603445 32.84873391006079
113.0426316810524 69.34999570918394
122.310794723016 133.9802759188773
103.0985971685989 18.17542020908169
122.1325800775325 132.5966476338234
103.5931724631322 28.6325847864371
103.2114258539147 27.26810732167893
108.0131035159641 58.5889346329274
120.2174627926767 113.2195889195177
127.2707643842418 3.422133845039698
116.0795985497056 91.14693462776248
120.3248117679237 108.2231251658257
121.5451041406966 115.9022084661148
123.1352105809778 123.8634605324914
122.0031924972067 103.1082469680276
103.6516416658002 32.46858274274157
104.282882525648 19.08217403599954
118.8110412710121 80.34094438879318
111.9909198875965 70.44181580352895
122.0799426910172 131.2147046852467
125.8725648827971 2.899466517050562
119.3743841451756 97.12674852114196
107.731475584013 63.79534555953681
107.6759052194514 47.55137088198043
106.2997382227471 39.59241121222947
104.3124476840122 37.83723634913704
106.0615197877009 61.90901328690322
120.6285029632868 99.35988693067708
103.7298196157094 13.83428315473292
110.8823832954112 66.08674986562413
105.7907927236269 38.17931668768111
122.6321587737822 135.4976555819069
103.7974091619568 36.40686321349438
106.2690291445646 43.44676778115393
103.9712973055276 12.36368194241911
123.8673362491826 125.177041282888
98.71180865228402 9.004776148858108
120.662136267403 100.8782353746689
109.2010919652828 51.48082990527286
110.7484094101815 53.77327870402228
99.93493096795622 10.12127081105409
120.9385906359975 114.5512577247633
122.7661753886311 136.9886870001664
109.6855085533345 52.81486881039228
118.0707820888207 96.58766615692203
122.8553532519881 138.4597431878128
118.5420643738001 94.2632256752065
107.5055653982168 62.33531717292026
106.8859207570202 59.54599650043596
109.4434295876934 65.72246670432909
123.0535686122494 121.1870836948338
120.7604264612745 103.8893966655902
115.9174430109902 87.25257682874513
110.9306682703939 71.51747153004823
104.7201617730764 16.18555342849124
98.14702116650892 7.538026787690066
119.3503172723067 98.61040547138137
116.5413374448895 77.07981952811274
103.1067018148485 31.03404587586142
125.7234776977868 1.42638660908492
109.8659133284666 72.58114226969954
117.0726172854688 83.73926104075429
111.2029348454823 55.25379526794139
109.1120144237674 57.56787918277023
116.5157944638727 88.59264780691699
122.4365379656126 122.56752791146
125.0203575603349 128.0372198800499
116.1705618065433 95.24805603707208
111.3026947176862 72.98359522813909
104.9436563894563 14.74023821254099
103.2545289094882 42.79509156575104
102.894911024854 19.63433048570059
101.2716782637228 10.913209460843
103.2610525049018 34.96836819114186
123.0217819977526 0.3106753023661444
106.8023451012102 40.99580184327844
122.9416103763269 139.9184642975802
101.2061437202521 12.29628179762785
122.4842295958007 128.8790120374536
120.5360620850411 105.5006071749087
101.8670918196108 23.8726972605925
107.2140522646531 46.19264660119448
116.8368513106925 86.18081178177309
113.1332195383301 74.84083763749035
124.6137902849782 126.537739499226
106.7449139982668 44.82413343453053
115.455494311822 78.08445499246793
101.3662170717089 9.490815184782308
112.3286056718365 85.20841964667224
140.8062133402561 67.31825780686458
97.03340374478391 102.623486193938
55.89572864369195 137.0162102004502
126.732954061496 78.97001757733111
102.7984224348572 96.30659316079414
90.10483058754964 108.8821253605981
115.3010856201462 85.87684381709428
56.21816149109966 130.54006482536
52.36024565992914 0.00513754443864827
61.83900011894674 132.8463818785751
97.94306405783368 99.56269936714152
1.172112061983547 66.70097547627616
87.86331870474572 112.5005950696667
88.34439320756766 110.9448014600369
83.06190286422138 114.7796762640731
90.54404370372509 107.3543805887461
121.243319624318 78.78214180041422
73.27089728076302 124.5119300300703
84.5731550251726 114.7120141087706
69.26405423938488 127.914636244214
101.4978528989318 97.50633083424879
104.1756803351782 91.43883739119354
85.20019289729696 113.2843362652951
70.09864791863828 126.7339704389629
117.6957930948515 81.29528775348814
128.0511403836109 78.20194242605007
54.6998471516842 137.8941378716133
92.36006180603029 105.3824977316106
66.30275362661885 127.5744187206788
102.487741458691 94.88903407180712
81.4304056485325 117.1612918304771
80.60316239571294 118.3810033028453
59.01006255369289 129.7648795596196
99.33708514702174 99.26872429785953
4.007544111731718 65.27026972755299
2.628440412881386 66.01810882737772
130.7369980951771 76.83990127111043
92.79198018758275 103.8933972840819
58.91714321987622 131.3229757881654
136.2373565458103 75.34876314729216
106.1934441862505 89.42079053976931
58.17750822244357 132.5148955217033
78.01148727163778 122.2325468124546
6.621185812712842 63.63599784299927
140.5409710053094 70.25491085276974
71.56417249731092 126.9500561933818
51.12569714229357 0.8093715545324996
138.9179971393609 73.91069995582484
95.62376834177411 103.0376461514732
106.5064819199645 88.06861443255049
95.15510295841526 104.5180720371505
63.07244590621561 132.0057070090341
97.503623229475 101.1154472613272
82.25205704022584 115.9709168425747
111.4348727758759 86.33921456595945
119.9805740681754 79.43973645329439
55.87898916234659 132.1070249002727
75.63282107900724 123.4175996879765
110.8618340886885 84.88557602290339
5.328419097809522 64.48366921696919
116.1987888476347 84.80847607764315
125.4062242229439 79.73098360188101
111.0946211445206 88.90640187500428
129.3622552016274 78.99279902485863
49.95470040215158 3.115245113357606
105.1935853268516 90.42647744579835
122.7160239371058 79.675202434933
62.93636547685226 130.5450723415652
110.2455289935193 90.06754433047344
66.75582235507859 129.0922239393475
108.832559936888 89.80029911569568
83.80551654683836 115.9892356425932
139.0290061102276 72.40371392883569
61.5655435631981 128.6202961150802
79.76174453204349 119.6400420847463
56.91226667368602 134.6291895610468
63.81838352808726 128.1978107060589
72.40953357977219 125.7306262512575
112.0004419454369 87.77397909824877
56.89982117182052 133.1213777563224
113.8074397970531 85.54242021766331
134.738005582991 75.97119439978188
91.91731398651208 106.8853359679937
93.75361069545322 104.9411009178902
89.66366576014003 110.4337177103706
126.2436513466133 58.67128105248
104.616527047577 107.4645417657191
129.872956523943 52.04835761369164
108.4369585793751 96.37125509010458
132.1575247876876 50.16204720494574
107.5190911170405 97.42886197185615
114.1894917702844 83.01469485547308
117.9559083725649 68.1442159912388
107.9226635738692 101.7368521250407
118.3468593015553 69.58040836752556
95.11895478085906 123.3988064198074
88.0780310179541 133.2265440516863
96.48213386751809 119.6899029992445
2.167437975557471 35.90734879741544
120.2023929111264 71.41810381285471
125.8252510810952 57.29467123369546
103.1403170254045 112.9822985829049
108.903521313552 93.84363409648194
109.3895050260834 95.2520762258963
88.65860632131384 134.5206149409122
97.75709335157562 120.3543834665314
92.38375814262498 129.729691461337
2.459516527967343 37.33294896840685
116.2516451878423 80.88007894107459
118.1060104881124 73.51704500505306
86.46186998426073 140.1225959971815
107.1537957995553 100.4836915305204
128.0451580693282 55.34391715662723
138.6833266183512 43.16026742345674
105.4529909591256 108.5431368410425
107.2673331879814 103.0604917206796
119.441121413184 63.37317680243767
82.40633608032154 6.118461712042689
101.8466257239274 115.0913561507254
135.3340736153366 47.60170299759023
139.6714562497167 38.03768468920622
99.23720305959517 118.1694158657463
137.6763438620233 45.5561419176388
139.6277122380488 42.00501942261349
0.1294701373565589 38.16808017503255
2.237830963284063 33.30251916724659
109.8644437743079 92.68262090025779
88.8950014514368 136.984220726636
87.00848779767588 138.7696617437414
119.8388507472821 64.78629706163852
89.64513959598571 133.4950620858062
120.4642397896489 62.33906267839654
99.3428088072713 116.7283838183554
87.61772979462773 2.953712304562795
104.547221956467 111.0118337902497
83.56052033215505 3.331075244519075
100.6285051539793 115.8805738478782
106.8126317594601 104.5410499635865
113.4833234397581 88.07263831385974
118.5332896373056 78.88251274247629
140.1600100573093 43.51895379983455
103.6496398919992 110.1332383724116
118.1013906038257 77.50884042372736
138.2476996450939 41.70411740912468
114.0587125038336 89.47903960438299
117.694791373166 72.06148138687392
112.7101755782662 82.67176314469911
118.7421422328902 71.01802873628158
112.572824657286 89.19726008443206
129.5770746308222 55.75555109650302
107.8587886279108 99.08332396275182
2.723847293777522 34.59786234615697
86.20720108929352 3.459288299023745
134.0523938921936 48.14506605047681
108.8699565197383 97.88745211941668
93.90242869296415 129.9289005353876
138.7328524052096 39.20514738643399
139.1811722770622 46.09738941679342
94.82908669267701 128.7988047674745
129.1623268101607 54.37954282976057
87.56976339423642 0.007200364046634337
94.21671006717681 127.4340258372515
110.7921282174525 91.51005556325075
130.9981879470585 51.08874266986597
113.2360837329198 84.10320086939423
118.9676406371596 76.44156440540314
125.4017174598798 55.92126375022337
87.42446681290468 1.492571905240653
128.7466977685369 53.00769463672744
97.86865342304684 118.9389092714571
119.7448225345423 77.94697143977004
94.48257256806713 124.870016934882
127.7578404730357 59.06294608155932
90.09308858936433 19.39012354757243
115.1967199275 41.45514656253386
118.9123705034778 53.02357894421994
116.4991534081679 41.56282726048531
139.7228910198045 64.71306773910766
114.2316724607008 38.61711934064613
102.7128804242232 33.52876062105827
1.361485047815969 65.31984406698336
95.21964187205289 24.01056381894545
102.1641527116733 32.08799448979791
113.9633500483293 45.06645296800451
101.0404097961007 29.14956283097573
124.7267519650965 58.28496592993264
101.2326669198751 33.16994220647776
93.91480338850074 23.2393667286771
124.2987919124342 56.90955654342255
115.7081084066858 38.8297524282753
107.2802398157653 38.51839392862734
105.2716974532258 36.75738390629956
123.8715269402719 55.53550947996022
88.3118923421879 15.39065960466586
135.2587019239262 61.25554182842437
108.7772247075365 38.85077756242381
104.7394141002387 35.32920843327303
109.3021722246364 40.25676898950423
93.98043748983723 21.77718491316912
0.4395291307752865 74.04357842257929
88.86595255068286 16.83269081462098
0.32055673062898 75.53440218737646
135.5431702319042 62.68088221227698
117.4221105413043 52.66000070617947
114.4015960853193 46.49175287189837
138.3716337274211 63.99719728820197
115.4688808378513 45.43051625533835
140.259499123158 73.22586869808356
140.3966812245909 71.73970999493986
85.2253743810941 10.86795657077228
120.4152488036658 53.39484087378775
83.22554458837686 9.103217644225721
136.7282041335035 61.83525858384684
101.6163834675801 30.63606662183022
99.07939202554948 26.45836261816225
139.4606912772115 67.90610303597326
116.2785488785213 48.34193285935426
128.8756988581071 58.08565309381765
130.4030681335347 58.48998379586822
123.4506092964553 54.15807059165268
92.73467638026663 19.55523725609137
112.4160671222814 44.74545284454202
91.43540858936389 18.73561940737646
85.75426586845724 12.26677270439771
87.78724982364044 13.96093124069149
140.9272901171528 65.91005166403247
105.6899564350344 34.26636592473848
115.0376228201659 43.99146545098389
90.13636228438844 17.92987682768681
96.50770720271302 24.80060334150625
117.0433264081712 51.23344515605087
138.1601212613691 62.46543078668764
133.4463302775789 59.33619661536336
117.751211330507 48.74781165397906
139.5887875446336 66.3376292971851
96.41528402008369 26.28039032015304
81.80147558718831 8.653286294551521
121.2317699376185 118.4991687076027
97.0341760680419 106.6664469525339
110.945016023441 110.5812367444733
37.72579049477039 74.32839428963399
45.85258480317847 76.16251248584638
54.0470397587038 81.91048374554664
79.73733646732626 98.0695214471543
34.64349938602084 70.07897613122512
64.20189075035513 89.05019990167531
42.46166172012179 75.93968689291449
22.14762749489475 63.90676806414847
39.14484439310035 74.39744556408139
88.26123887940399 101.3982984017159
131.3011226790589 126.0254182010964
81.16483501227766 97.45050813732257
76.28452025705614 95.5267692137175
132.8986074309339 128.2100797223694
53.00052916019861 79.43455409111021
33.77565182874385 64.64768674723818
73.45021860489038 96.68218630303656
110.7468529696108 112.3353409577501
140.0614405639078 138.176642967213
66.67341866942149 89.06014328987187
93.19606686658 98.70895182866749
119.7417312145158 118.282157607205
126.6628285375015 122.2431436250157
108.06460207202 109.6122919477256
74.81715275031486 96.07154826670354
69.14076922346499 90.50444201871629
32.86910918884836 65.97365722878891
36.6327033041934 71.5408381865672
27.12318921326124 65.65802569856422
139.9554156362673 134.1244909622087
130.235525264113 123.1159812400405
97.96100418269923 103.7115092568685
8.923522919243647 51.37845990749874
73.53218486351743 95.21628734435323
61.55917384396173 84.7341271137264
64.10928051603722 86.11122229180695
70.41291919656889 92.69970245378055
47.11453878645047 75.49843884570977
72.67128066789229 90.91327823925269
104.1502161931034 108.8944175644785
102.2124889477466 106.6850965653904
66.64633289758163 87.55381416345109
84.3671597256794 101.5946747350945
0.3251777877040291 137.5014585296385
20.31944237927162 59.89968238477128
78.88316481033692 95.80452622863123
99.83568702540482 105.9079489430742
62.82757443565632 85.41110629754755
125.872514718682 120.9982420496983
138.4311017014233 132.1637985328629
41.06316827827727 75.81125592440902
26.63416903029875 64.24641376869027
114.7222989171405 115.9841128269155
90.88754259343735 97.92142855610203
11.35636768427493 52.27740825309318
10.35815669196299 51.23397987448521
29.84100643313992 64.61022549250714
17.28836353805715 57.48883636500523
56.54178303447557 83.27253090813824
118.2519047754185 118.027160206518
127.4870858129226 123.5345839198756
50.68594265144309 78.01966666491109
69.16208566399952 92.03700275386871
33.48629545522235 67.32293582480909
43.71193336475683 76.0493471977956
112.0580551292889 113.072480950953
21.59944182417929 62.55752382691126
56.53436185012931 81.81991514062614
94.22572383338979 99.55957282607322
101.243951988182 105.572703902924
138.9009548326184 135.4863692957089
15.1671093581349 56.40743158762336
98.43578744759344 106.2776239872933
101.7384319102834 108.0974493049718
82.30639256822454 98.34021376457511
106.1926160398002 107.4060976333994
95.18212436060561 100.5210177774453
132.6415539758657 126.7011079870529
18.8016808875785 59.94751943980687
117.159461532966 115.2112969149574
62.91498243714773 88.29047297369476
72.90211167672608 93.96017721633064
20.99579339188902 61.21157183276991
56.62822699522978 84.72002726026079
136.0522887025705 132.4897377532242
52.91130916552364 81.08411355372479
25.10340888191578 64.17499878173778
124.910307006685 119.8649585074357
118.1159867175541 114.3265889006671
113.3145406584478 115.3666253999823
51.78245744853949 80.2095062670719
103.1848940098521 107.7839858615136
42.00153105574369 74.5823475497844
23.62620557041228 64.0318373185433
140.08424941667 136.7054413610072
109.4937720408162 110.105730288048
65.42248719851933 88.31466542906816
47.34377517448755 73.99763523072772
10.81991738908655 53.6918734961691
45.98845704893651 74.55608053066715
134.5059430758335 130.3113896734912
37.17502410251986 72.9335877579703
15.75569516491716 57.65913637472508
137.1411741743225 131.5272586393425
44.79532589421181 75.22908971242926
67.90976812752818 89.79228031567988
18.07466904212434 58.71901750004505
78.59291504774176 97.25950863157497
131.1771390818367 124.4176550179974
83.2104981695573 100.6211750788026
82.06854030547819 99.81593624921693
96.10883715976981 101.554359026696
85.37477062329582 102.4790760436321
48.60034652376499 124.2618294818565
16.77415177246507 90.82046456266555
14.50415773438292 85.89342513661578
61.52019574335795 1.685493435437951
40.15778872330807 113.741219707662
11.16849022331275 81.78798453803134
21.3955024457446 93.46283816627958
37.08726311854899 111.2831350907554
1.550293962733287 76.3506013224068
31.6737720089698 102.0108895709233
39.85162416794029 112.2614611427926
63.16331674443028 5.178383543593158
61.64188779818512 3.182009301418969
10.21719995453048 79.36099637516674
19.92377881285005 93.49797718780677
32.46085654827287 104.9658344084901
56.02629557121484 138.564854486252
40.49503670299573 115.2133929334353
4.009895647630379 78.01401677745768
42.63240193265943 118.7210322100656
38.45545905480591 111.7784363220157
38.73355630029565 113.2607720177186
25.98128973216656 96.79071603586925
45.6249824254999 121.519516254442
50.6183039623575 127.6877219842946
31.13995103718096 104.4347786963839
60.04475883043721 140.5928826274546
47.1833403687717 123.6458729413337
4.61426711447838 70.5511782176806
25.78628622250941 95.45934266854488
13.32452669212156 85.03966698241521
44.28746139814732 120.8787763859148
22.1874104370427 94.6971790138227
33.46362683222373 103.9685620869781
9.058843531092029 78.4826036932467
30.12658667360844 101.7211567773892
12.14918203777492 84.18688740950189
50.87066533098599 130.3932271471852
35.55174553963844 109.1871650612653
17.78760254522296 89.81978114881373
5.345863172203495 77.38325926796932
5.933262621481816 69.92128847444016
52.99162212700683 132.6787441463684
13.48730918225733 83.49152408221353
4.480485719421311 72.05907923694377
45.85642970083419 123.1368338565773
34.24296238854745 108.5985127133366
54.57599210553983 136.3772328752055
56.14915639744751 140.0991528876002
23.67136725316636 94.66279668749321
27.37592252684463 97.246667479797
28.73662661838041 101.326774503823
10.9794603531553 83.3341380693081
32.70894214622214 106.4767524041749
4.123460228458231 76.52965837104479
31.2271184656836 100.6525458337366
6.553630832186527 78.25234505844412
27.64312078118183 98.77937777629793
7.73797467196668 79.13528100448501
54.47409889154306 134.8977058032739
30.79892798129919 99.22001727729119
19.15174161859752 92.28274360458038
2.895187440654306 75.69154013037203
42.27553651772868 117.218730210301
48.66332259639346 125.9906692125866
136.053617145833 24.12910119650692
121.8529645945877 108.2408730521573
130.5693578068826 49.74686827043094
121.9275692229158 92.33246516393098
135.6365167311461 30.55416684213231
127.7627692620507 64.265139905258
119.4469094599116 111.9643771477875
127.8389710867125 69.54354900837941
118.6521161629343 129.8788738436849
111.2693869863627 6.27527720301193
116.8500928824972 133.6356367118786
137.5170468213169 36.57603149990312
122.6227984784608 85.78961259883384
131.120557829912 56.16840724171226
118.6971287563383 113.1607247882047
122.3754461192872 89.84707849980904
122.6806732669254 106.9961290027692
120.0991256252265 115.7820968119001
136.3818164500494 13.21586222944432
119.9145015661022 126.0359673192657
123.2652030891445 102.3921311279977
135.6654967949288 25.54053710142844
135.4490661570871 16.10605530427795
125.2645505825766 84.1231386907132
126.7600827484916 77.49197863966535
118.4797589243261 131.4333644660678
121.3880772591236 94.75249704366553
131.7845455249094 53.84149525072849
137.5316845233783 18.43878542235798
138.1771906518177 8.926687969253726
133.5952943538315 45.42067582085904
121.9250173010963 100.1559991595316
139.0160557037007 10.14582494668291
128.1460161935833 60.44523404718853
110.2800903238087 5.239855662041101
134.2194397256727 25.8321641773577
137.3236078278383 7.684916171189317
134.4780643964872 42.89756500188322
137.8013615891888 34.13494506153413
126.8802628769703 87.88331734209501
109.7262903110912 2.655725578303501
132.4281996466864 46.42389841364888
138.6778111142519 32.89324842633655
137.2470830851276 42.79070031975611
119.5142166800588 114.4439668364155
138.13208644625 37.87885175062787
121.8798677815512 95.95722751941594
112.7354192939476 138.9255385843178
137.1739706496404 19.87159768319954
122.9015843435138 87.28082280051001
128.1300448259754 65.68799610607358
127.061293761852 66.71477540481021
115.2969184242444 137.4849165459588
120.2898488731714 119.627028986756
121.9738732722338 104.5857755946215
125.3044663387236 82.68982971078175
123.319026469747 88.79484941833292
133.3393837407166 43.98346628813821
121.8856711927766 98.69054345599071
129.2023774043444 64.66179960014765
137.7855943496864 40.32494041860591
114.1519958097933 136.6697230506894
129.692946981232 71.30299495550912
122.7936840615814 82.64230859674679
137.1067616725807 32.91528706323948
124.0860377845905 80.45439940645187
122.4481662553784 93.71409035690291
129.9770774246652 62.23469617247356
119.3013016481501 124.7128215134538
128.227301299701 70.94573022878852
134.8342583360727 28.40684581766745
131.6602384682425 48.81473304408166
137.1789118077822 39.02443953666909
137.849202214623 12.98008651919492
135.9391964068232 43.72857346002412
138.4501084927425 4.943910820090988
132.2357383465031 55.21117516746355
113.8763703137427 139.7554679354355
120.4995905836466 127.3483083743379
123.297432617477 105.5086971738616
135.7585418892171 20.1942388644203
129.4466404827406 50.68825591328935
123.8788197609383 84.89264272166862
127.4466740370534 68.13307776055163
129.9983705341587 57.12208467643605
119.4971513614887 128.4671443837084
130.2819738642926 53.41406178312564
111.2547076318214 2.319425925219235
128.9593873702516 73.70923550701821
52.63343014451512 10.55705317206814
126.5679342032169 23.67778089528254
0.5696604907614524 28.411365952146
35.57790926483064 8.831647991007038
55.22248341366436 11.94942210734983
24.51188520241534 4.942342717151647
121.6368608039288 21.27981364899702
116.4527794127772 19.24198895300407
100.3476874687354 19.39619449569178
67.57886995424208 13.56693278133848
77.24852704478324 13.75205422439948
109.99861497461 17.15879074588949
108.5549586447148 17.60076737001183
69.6740997007483 12.07545823118309
59.18019833373395 13.89031391395356
46.37932808232681 16.24500895417837
52.62450478053371 9.032251415338564
22.35648939012529 6.353893746556571
134.6031787137586 24.42627819036898
56.55456313269055 12.60004091008268
122.8579911215027 22.1686898153179
101.5337211480125 20.21432057829403
1.0180366618385 3.31700377172205
21.6270172147884 7.624886229286305
130.5914338666146 23.96857278739368
118.9373219353261 20.97236013632077
70.49953704982643 10.784381272934
122.6388861111337 23.56037200939057
63.75891068046482 12.7358189819249
79.70602509265682 14.93608541790654
109.7486635302763 18.57134409613659
137.7935137529871 27.76243656484558
115.2677409050744 18.27373630853312
72.04572022217226 11.02683937330956
95.37602296827998 19.57049579503107
87.2590173030802 16.4868766987745
125.1140743944119 24.12905211671035
127.6682620851367 24.70079101856081
60.63205070603767 13.09844973124332
1.661480613420497 1.793986415117938
15.2249808644424 6.01376775504833
10.65479224452432 1.361713099849295
139.2138657264002 27.53001925669963
9.302114035979876 0.6740674135892792
113.8405862597378 18.71465922452571
140.2235225330237 28.71838196270948
42.50956936784389 12.5367901971192
27.45408463572566 7.691115378824196
81.23057393580484 15.14796152197934
75.69022414324047 13.57597053198681
31.96676113173034 10.36319570166374
7.91104610791401 0.757528653957784
40.14859567970565 11.18578878652438
132.0615901454932 23.63824107816014
30.42544379354139 10.53277970577928
46.34130648096956 14.6945397068593
82.36323825935517 17.84109590838404
6.709068185142395 1.53363039174794
107.1170519811177 18.06735759727188
37.30049177976601 11.36657845863555
24.54061684161082 7.623948544606735
51.36700616801265 11.38298940946846
16.46032607528299 5.073040012412059
96.6386132782857 18.77030208214601
48.841458369023 13.03711667934362
140.6261558537548 27.25085009084139
83.35559907231887 16.83409677617258
20.82172844077693 6.321002285036814
133.5281660512891 23.32356948256709
47.58547146257232 13.86407636346696
2.619666117713722 30.80257427594637
39.36585536216742 10.06838861345208
137.1235322528943 25.23304058949891
5.452877122070726 0.8316674061443085
92.7968333523353 18.12025221079849
36.42664096101223 10.0991401676739
91.52929442471972 17.26906740701366
102.6043046047784 21.10825580018646
82.02037458558389 19.17554224424123
129.4899394231735 22.91792479087913
117.9013088974707 18.67283140278835
12.04957162283641 2.004484089106484
0.3120609132077187 2.222526129966189
17.84765751569357 5.602462799784019
70.34268935532094 13.2252094419502
28.91233500486081 7.749066334358098
88.85543684916925 18.47094775931947
28.88777949961364 10.42486205686398
123.6678663622465 24.60534379006298
34.09709765470695 8.904879597705088
43.78278540966617 13.25243750752005
12.27216791678902 3.458144276418174
66.09175860443236 13.76795554639865
124.7348854001319 25.55264114410121
23.8115902748887 6.29901240002296
13.86374857302779 5.475105262821187
97.85800562483034 19.52675555652156
57.83960697262739 13.26288749720927
41.27378631636757 11.84059660428684
15.89028558763373 0.7181558713517102
139.6743232956957 107.017071085879
1.765726884184711 108.8540961768498
2.473316626890242 111.9162504012291
9.489809873460674 125.328436222799
139.8265197223515 108.5725500136585
14.27758552297066 140.0520299930546
9.584618565544099 132.6885713822029
12.11353994722951 137.1746807867424
6.841100572833438 120.9730923387274
14.82456018228233 138.8227933886945
5.815057151676174 117.2407917986246
3.559205998483879 114.2176955073915
9.578892626156788 128.2446678964877
8.183080233411012 136.2665294534763
4.782922737668803 114.9663579671446
5.698307906547333 118.7250135945163
0.8175259711724873 110.0482013751941
6.80406435491223 122.4465085337711
9.51872393530989 135.6214179156445
9.429959657700532 123.9025427231182
9.553391645426222 134.1610153513548
9.470366474310367 137.0793726882574
140.4566463225344 109.8475458804558
9.536373102363205 126.7763816370262
13.3862932991596 137.9849396881754
3.701591699204937 112.8121670793224
9.604151571029268 131.2072522272636
16.07688641268834 2.142096156599347
110.3583243194855 98.10733870293043
111.5613730685342 100.9039091021831
52.05516026661692 64.22818503248986
69.00688690582575 67.60435377301124
56.40141589295697 62.8412161855993
89.48565272887662 81.88220047413775
74.99479076047679 74.24397531431049
64.13242867075898 64.79620870005864
49.48022238216286 63.77112827899513
84.71512358019169 79.30763008760627
134.1608916097893 121.4241762964673
82.96312717844583 78.80109101439247
39.33599317490179 61.29736508783645
130.4250528852907 113.837799141391
63.80802032560438 66.18318617575949
49.79550750095906 62.31815466908175
79.83919906059975 75.43334884354947
129.7715322272443 112.5158672140954
66.11095080063967 68.27159579389006
103.9364775301118 95.43597879769625
102.8142090934903 90.95922727222062
124.7561160558405 110.9171651898505
4.863901484705358 37.90670592231925
13.46072077276261 47.27081332127283
134.5495191774346 115.1635494606748
116.7215629981011 106.8789885084177
61.50937056160512 64.10659204132151
67.61926869782313 68.00838391260895
45.89637304071606 57.13231465811304
47.46797763803953 60.46770229115971
10.3503996949622 40.04151303867011
22.41765256967131 49.43316547956897
133.3876591248763 114.1977528487282
110.9783688062215 99.49630287780411
86.49153201584429 81.15996744695877
77.85095433589218 74.62784929704776
71.88408271914176 69.91822884986733
78.54287563241668 75.7307373034038
58.6128151331524 64.88324637432814
86.0699206051419 79.80221278796009
100.9360278640314 87.49417887333342
113.0108151967928 101.1577034787074
81.31791763840968 79.0408168591011
93.59879707742883 83.59816685284592
34.61277414676696 56.36727182867832
87.10129369484213 82.53472636954729
99.80624784249862 88.50739680796561
70.04395407390705 68.41402561776141
128.3155799864511 112.4426268319245
140.2067132356671 124.0296287396807
48.63967376426355 61.38612644101642
33.42752178652916 55.49843369380933
118.8589162914334 108.1918367423928
60.06250492358758 64.484450408095
27.57500066043004 51.17046695912115
18.5160893336023 49.30869143941855
14.710168251871 48.16236490331406
70.36443982231182 69.71639977008815
126.8677529775874 112.3672906333361
128.9523957576119 113.7883030143807
64.95634737051701 67.22212438379601
103.1495096423965 92.46013910877697
29.62881585928723 54.59354494552363
21.64945075140319 48.02241687628636
115.2490311546426 106.8348474762173
21.06697615414507 49.40418478825661
32.21092895829577 54.70953495574494
62.9487243654713 63.74907424949301
64.37083023427024 63.40771724176135
103.5445030340223 93.93702169585298
17.31483416927408 48.4091864541348
90.93367125328832 82.2852962395155
114.0483337805042 104.158635286849
102.3115975535041 87.97310657477652
135.4642875111676 120.7486274830713
112.6780837884528 103.892824386348
102.537220921884 89.45747479765008
136.7229523606857 120.0445192068586
16.10920755495835 47.55034939492379
113.4001032999499 102.6488290597821
82.43420675006638 76.16417491020599
96.77195676127398 86.00147297924249
23.89390536296858 49.54337005130078
72.39958120772532 71.28806092129237
137.7786072434971 122.5120304138056
93.84133425022347 85.03638200966277
19.98685893775384 48.54067581109402
122.5621130721667 109.5397401220813
104.327973581209 96.95368181464733
117.3579597354462 108.1933799897066
53.1672955048179 65.20683196139484
105.9099247436995 97.07014000215806
30.92701444322649 53.98977358799558
34.45333592127766 57.90634084514274
106.9283512237261 96.06533569225928
39.36259961300024 59.91933091672165
12.26843252759789 46.36761791249553
56.0566991815669 64.29228018949384
9.048547567683944 39.15781398877423
36.84538514732635 59.6679126215886
1.775587604081588 126.9015767820062
25.43860927792188 49.68826113901072
28.15062106037256 52.49288870344746
131.8821818208417 113.8719036568517
40.86480355966663 57.85950337415183
9.914082273930722 44.45915333854006
93.44463330963507 82.0148903936433
27.0023819685702 49.84110070016825
94.21690820377542 86.48199144154147
0.4687902152974371 126.2388157781346
0.4319692774322949 124.7321512252546
54.95377857778094 63.28781530070081
6.268792390380672 38.79346849313345
98.15995699065589 86.52158193230095
97.04389438845564 87.52608608268984
82.19965760666284 74.57655311437327
121.1011037893592 45.79132228360996
114.4829876181587 42.63214234144769
41.01480237748789 5.457958640583359
55.27709133689324 14.94554239096774
114.700391190532 40.01527630586862
100.8657706175649 39.66675807244151
88.1441221485951 32.10764408567531
66.16603914537164 19.85303255933189
79.33078817459928 23.02233925864866
84.47464903866684 29.73105901869069
116.1267463886438 42.91502246974941
96.75776219022151 34.81247923428435
4.657186168779278 56.24034587635068
64.73167966935998 19.48313854681899
57.87199644154773 14.75594092320512
51.35166052032371 9.857953320999338
53.91210364154991 11.26238014099091
56.57634741532385 15.60577386592063
94.38896856275404 33.97089163464317
86.93289156284611 31.33106750364177
138.862128931932 49.80024757922109
112.3066313389941 40.89542597439721
104.2869075938642 41.73163161928586
72.37002826197752 22.87804377714973
102.3352756133957 39.99909401670543
129.0358531195695 49.31709524367864
62.68251036269695 20.50175058676747
60.4862965885101 17.66596341476679
103.8137939334393 40.33149460966117
98.55681990137847 36.50791300291332
107.299561589745 42.38895277913418
75.80457724656368 25.24718831491258
89.38539495978671 32.81497635418475
82.25755402669941 27.44481875372542
137.9432196433482 48.6483853892733
59.11463220582839 17.00169555817834
2.177202651605082 53.0488790396365
127.1395186862691 47.47743597314035
117.6792063257977 42.0971185201451
6.122377560743275 57.84633578781671
140.7701144126492 52.08035171225599
119.5856808610841 45.3427177901633
48.77845065368746 8.454562841533839
75.30869958675969 23.85947177382715
73.45218164388024 21.96337829970928
46.17414159357507 5.485095812125138
122.6283103166614 46.21387616092392
44.87440320140118 4.729064701321939
85.62115331678062 30.59190608409112
0.6659558682916437 53.1984554766066
47.49038738736242 7.74240855356089
37.79401202088546 4.896548790314919
6.02912281352154 56.49071862184188
59.12366010271593 15.45735913287151
99.96785389404208 36.82615386604327
50.06634839450147 9.158448715575874
119.9657964001109 46.75316534795456
90.65124493898045 33.48520399063451
127.9132096171425 50.26399963957896
42.45325280169255 6.19981417087547
140.5428867057792 49.6854214494576
40.95898467175251 4.060783774216981
125.6393938808307 47.04296687787951
83.55716599642398 27.52667146785293
118.0667880255718 44.87685758246504
91.99429509609095 32.67301319884216
69.4656115870692 22.11179963415205
136.2011100395454 48.98589063905785
100.4221808286544 38.25450967799374
108.3121416273626 41.32733388212225
79.80304485044719 24.41193690428896
81.23782804203164 24.63131067792183
140.1717177510245 53.4407256785208
47.46485696958572 6.219127042376758
61.61269591758491 19.79653650565497
124.8811961881185 49.42000630108607
95.46228901314932 34.68238331718634
53.9795354216992 14.27631963071218
38.47503192020105 6.133633852406347
110.8227392366901 95.52769781442007
20.73894742397537 136.2868661132661
56.72107802205892 120.3444947338017
37.62481439238857 133.058432754005
68.07735515806318 118.3996666102569
103.2253883636126 99.91040162873874
42.66716645133613 126.4048901467039
86.01420087226961 110.2675404108267
87.4325184753272 109.8963488124923
81.5967901641969 110.763020008782
91.00187322111503 109.9281355915253
128.3446477189947 91.88947614404516
24.21740890912692 138.0022542558577
75.14065634417258 115.7422591347213
78.21111141286684 112.733372665797
66.65244360358845 118.0862276212372
131.9327172612744 87.68361825529816
109.8477377254343 96.70402188703282
83.10445729770152 111.0493404415826
72.39623844109614 119.2029622162299
33.15723727762089 132.9984304160477
25.02307105450155 136.6778523304405
131.6021352542897 90.17636852760027
41.14929002429702 126.5182037805379
15.58335859108917 140.3187944592587
99.358546761277 103.3330334249279
11.86515914858508 140.1039734113441
36.11611575420599 130.4637712251598
22.15881740930757 136.4703390959031
32.41077873356253 134.2838213622925
69.51125057754408 118.6874868060857
43.42760732540379 127.749512752276
101.7477000900847 100.160107819812
39.00831970911634 127.8378517198204
79.15029295056912 111.5900122482459
65.25834394263013 117.699545087165
99.82579095970274 101.854414689609
46.11610601730027 124.7695921330403
133.2644024803339 87.02645891651498
8.084953319219133 140.5297712426284
38.35780784586735 131.7594272891807
120.4442165641738 91.99576933108403
94.23119159654406 107.4936400383286
53.96564119020769 124.9581083754761
44.70704726437149 123.9595868323381
30.95484477089672 131.59714355017
34.63349628179279 130.4391532562205
130.2044185741805 90.25723959311651
115.6545072773508 93.76490980609178
47.92609738928191 130.2289317876356
44.92636894488446 127.681235795838
73.75840173271375 115.4806958667482
40.47810082888211 127.8222519810252
118.0385764307527 92.84314697197703
28.71270382699285 135.4813107731794
63.86323623313437 117.2450486017675
52.49583573238314 124.3639324084368
97.49450214358077 105.1916118134331
102.2859788489069 98.7998157665963
95.63064055054697 107.0708681870025
53.57006684693376 123.4124512211908
98.89359190513633 104.8075700726979
55.31726167390907 119.8606473764915
123.8490429829865 90.25949078019042
1.601007730463667 0.2037275777998551
84.71047677116754 110.745280529025
17.55168297490485 138.3700024644411
28.017166823104 134.1132725877125
112.27598727425 95.76357185147944
135.8680845233938 87.2263210684966
119.4946465075273 93.14602503625427
33.89782344517614 131.7174150609127
125.4386113255984 90.54910721220756
36.87043895079933 131.7620479742671
106.172865989548 99.50870845801144
117.0758097600561 93.98892395878795
60.23098310682592 118.7121855169772
103.8122963768774 98.53995793973722
61.66817291124477 119.1118938895945
106.613573172351 98.31992911305812
80.50647473169921 111.8819913253055
0.01152289187092302 85.99827711027498
14.48953149952568 0.3509021529215218
59.15574086475424 119.7556375932079
76.25827700809798 114.7115548614366
18.49973926514981 137.2512358002104
36.13240140992031 133.0519203277503
58.13471548718562 120.8273253703138
62.79377331087394 118.1577203776712
114.7196472505076 94.89892698639261
55.68076824771367 121.3717325129742
23.58393451565257 136.596594723255
139.7513231325626 86.68346015247243
91.46340802629298 108.3964492520384
50.15363070709547 126.2696009178238
93.7618792365607 108.9873465904003
88.76289222016047 109.3834890258656
122.9406207217847 36.27397575437334
111.8939768662383 64.93279860562059
129.166528053004 10.23021647309997
110.1221382584242 107.5357054133878
115.8636704646528 70.17418391474496
105.2568866656358 123.125777668636
103.8913851705668 123.9012319160807
123.939669239555 33.55427200590366
119.0698834507918 58.23709510232928
118.6340985452164 56.85979071950455
109.6257219191528 111.5689178141964
111.3013855611752 92.93718317156412
112.5053620956531 99.77491065812897
98.2217719727789 3.657160372295943
131.3461739234264 5.83731149122242
100.6522819205033 131.3456631803912
110.5479758529515 109.0521250956898
98.61504400057233 5.03682161783392
129.5981893433582 11.72950590528098
128.7511570915991 20.54977842165551
114.7746952853263 80.52116798221718
114.8303369242141 71.24123516850084
100.7021684070112 137.2868167038096
111.3027444819655 96.93507426730186
117.5533225925571 57.92667418192457
125.285181912857 29.43602471936629
128.0966526894915 15.31762402137159
128.9659321831078 18.08318828336546
116.7116817422296 55.13873380278753
108.2112787763968 118.6483910295353
112.0836009539827 102.3567868360665
130.4789239287405 10.63803094529015
112.3040123301847 66.39542603143401
97.59826517148537 6.124156193304716
126.2964073023659 30.45789906743158
101.9045520041329 133.5030945462106
129.4832477854243 7.717670537906644
126.2141414138125 25.10489454074865
128.3695748441639 21.89700239753998
101.0310895052045 126.8825937839241
118.5234635703771 51.61006757595846
123.1061755277742 39.98346504789053
123.4624101063625 34.92459446458697
100.6326242045445 132.8397801635016
123.3894177452603 43.89181708420804
111.7913221548738 94.35764054417028
99.57176761128687 139.6503121489426
128.6510061114897 12.83412289221021
109.5261124636559 114.7361831596067
113.5368326678888 62.54153558178695
96.8559226909458 3.311775216006787
111.9997443245988 62.21839323855968
106.8808744070489 119.4186229010959
119.311668060514 54.42466613825786
109.5590787066886 113.1901859507469
100.8968738660808 128.4392388544802
111.338460844699 103.6111662058241
114.9862121322769 88.35460912751083
114.5939697746583 75.23706444694082
122.1130723907893 38.98502289705021
111.8855384417333 105.1335383665183
115.8666593225568 79.47776103099028
124.0104301696084 37.26569658056944
114.6156438853564 90.88842910615732
115.2237669076471 72.7177244861884
114.7180842165666 84.45303556818668
121.5674397164558 42.03228497017963
113.3041528881841 65.23872226330361
115.5541467733319 89.73555021745329
110.984732766201 106.3468059881272
112.6808424586178 67.86522244909058
122.2456509800462 44.8373979525527
108.3036737064413 114.0655171547817
97.38740736532864 0.5645159598256388
124.3828888908443 32.18308912946556
129.2545488064336 19.29834975702886
127.0861183261291 16.43884881416602
100.6373082701702 134.3319320833718
118.848923544442 47.73488587837566
99.80434621040089 0.08996850902050332
100.6454414446729 129.8362474088746
112.232112439404 91.77309108967081
126.9160050392791 22.23852569264224
118.138647997077 50.18431535006926
114.3944258483864 86.96394012455798
116.0637326678323 75.64016586871303
125.8742713178887 31.85019048995348
99.37914314463771 135.1991128409641
121.4832591219794 47.18399680272793
102.5239297754545 124.6796461621535
113.5394371693754 76.28597321416397
98.76094306774863 1.099750720731074
23.75355165535856 83.08090720966013
58.57358815608256 59.50260081241469
110.2975776369326 46.84437993342534
38.06747814801763 71.61730024145719
89.97789046588728 49.3899646717745
34.58542073538999 79.6447031620023
36.3031740467626 74.25766892952606
42.87950329075125 70.22544438577273
76.42205980603974 51.73786377993594
76.7458968972275 49.31857370719168
49.97854956309028 67.65134484426306
130.9538503114012 32.30178932490288
117.5261010148731 40.54883245218622
86.76363717899631 52.31586343762464
61.49217910841453 58.74167619437173
69.60711826644226 55.95690359515679
61.93689996197399 57.3214995040842
47.12273743774242 68.68233134968261
57.12154315087452 59.92284966500695
139.4591500965932 31.59001477582384
63.44154275210312 56.99215786295843
33.8883204663435 78.2420930756787
77.3405240158085 50.58762444883634
71.13610838195579 55.78028890762123
29.29457381116391 80.77294632215232
7.588780183128311 92.29383400089935
109.816838035502 45.47220460994377
97.90311077154368 47.86663621642596
70.53027954878706 57.11185063228702
84.21685398937755 52.9153214072947
81.19457863876909 52.23866649555727
104.6288865006258 46.95046828773419
106.5947840160756 48.61260999553841
85.2206468872279 51.89029477366913
82.70877141802377 52.55137046049165
5.023605011306563 92.11887026005019
41.68282368620045 70.70377380176316
129.753243169075 33.48593103386131
133.408154110014 31.27338792667759
9.141750093028708 88.58141501334102
56.75506666838287 61.38471398085311
92.15653351895956 47.48062674280443
28.72690211377299 82.27994795022288
31.02089155786449 78.08011261529622
20.55173809372641 87.05710904044591
137.9156227993769 31.66783889573185
14.13674288840189 90.50507122634406
124.5082950484179 35.93538292455742
0.2617553602836146 29.80660456778766
23.87228346167164 84.84481619305794
32.45275560544632 78.16385344683611
40.37227149256776 70.42739870826027
19.14315168213165 89.68861842423682
74.8040143289487 54.21491035691739
21.94367686074979 86.71102629245208
60.44754968192174 57.67279506773505
91.51914549152228 49.83220121970286
55.66810924649666 60.36948000198699
127.5886711543953 35.24805740386171
36.07895039523158 76.99018788912491
15.31819609075656 91.35256086449721
19.86547238610833 88.48838854745287
67.48547018249513 57.49932914289211
96.35469308806744 47.43914277649279
119.5640692076984 36.94380289503785
119.6026532822525 38.47941930730092
22.39152862873938 85.22280537904014
103.1179114219443 46.62672505822049
6.356274209200123 91.43726325512679
1.888962122609954 29.38386274605481
102.0567332608542 47.66713369733088
30.34661540880955 79.44833578746663
25.98123655147823 82.83815533652697
131.9013746906757 31.25417815269413
74.77513118984882 51.68678599975934
53.50417951988336 63.75022927511974
134.3607015732115 29.91754249311799
39.5008426426395 71.71171343362121
112.904910558301 42.31257779247684
93.7033903872573 47.93574380075935
48.86242086070836 66.69890816621181
128.0734761336392 33.86127002323429
131.4350536156745 33.59968032551112
78.9702535564292 50.69732001868
10.25773203033616 90.9737193260284
43.94819221758667 71.15025601707745
34.65273512881115 76.91470390328364
111.3604682999659 45.7990035665615
36.87838813283235 75.65795884973053
3.690143200107881 92.81035059959856
73.29791293955546 54.30479799336403
44.28847807112432 69.70631974533796
106.1445407937143 47.25160862897282
9.027698486437034 90.10519189472436
126.0583010661486 35.60888436742065
108.2766904884433 45.14694588392021
55.30552899094953 61.83114645736898
93.25630885557263 46.54314914750616
65.958527442752 57.76045285072691
55.40527279922443 72.55882334801592
95.51805434194529 68.04205026020004
48.23539879690548 76.41178670289467
77.54887045174186 69.81888960691181
86.87312179891471 69.37103710193026
40.85137241688749 78.51677549464473
35.25329135909711 83.70447639871634
84.19766887178682 72.56952676197359
86.23581549818414 70.53865081265651
56.84292667768958 72.06407047661708
117.5747343983697 66.72220105499768
62.75486973406222 70.3055873095503
71.95560688171915 66.07208464426841
65.39237360306275 71.00716440801116
59.74666207424727 71.1134777983833
62.34744079505082 71.6553653979114
68.795875888943 69.18425239654613
29.41121774263957 83.60280552000742
100.8959784091478 68.43434622018684
107.3193243120916 67.77692337636199
30.84971656898028 83.55083373023851
5.430559918522868 86.00019491084379
105.8924217126008 67.32851268990747
81.10419407048926 71.872052571362
75.49950977700193 68.12387633424875
70.7392875719604 67.19477273564364
48.46057899111536 74.91520921026576
101.9721046432661 67.42406073033109
91.6083977032179 68.11097380904663
116.0922047118412 66.07042512337266
98.38172268223745 68.97256998408187
94.09415468191311 67.57650629958452
94.42800615981641 69.04362975267914
72.39136035151837 67.37802226302927
5.253183109553162 62.99809192098994
4.064401155808354 86.698866596762
37.43815515389345 85.1489109002691
1.137915736074375 62.50729583702847
13.17389933575515 86.58138166815036
137.1266159238814 64.80424483445921
63.8848446881671 71.29745830367314
27.98272944399878 83.77987220105585
31.58603214139746 82.21269140165293
19.49808461055049 86.05608602716246
79.57784862469754 71.52495921121108
10.6379602534938 86.401163171344
138.386397561313 65.53383195743137
61.2425490002997 70.68990253442897
21.33516855205779 82.7201512032196
33.05900924191771 82.26726689265104
43.19980536782705 77.41993741931037
15.69126995200578 86.74794679990231
126.3145015732687 63.87269677323779
20.93928149136228 85.61850669049436
58.2871499737882 71.57978788993984
125.2385266645597 64.90185307450285
67.22010637390714 69.3451556597158
110.4920671993721 64.6722087845032
40.3335439199634 79.94453352100685
11.98538297637045 85.72561977554784
17.15806335153358 84.47645055066425
82.65595250414154 72.20992790331519
108.0215203775807 65.2908504263436
131.7315489284369 64.04397439550246
22.60365834984486 82.13272525077694
106.2544806015729 68.80118018489509
9.276313199976553 87.06264294670849
81.64195128795734 73.22175339456258
114.7225143923682 65.58743336315888
36.7289945567683 83.77675129895007
25.51422173967435 85.10192946336072
130.3011844946984 63.64167509009003
88.15589552417003 69.56790301804284
132.0356816537052 65.46626552195185
51.01746988779454 75.4430217112846
113.715674056085 66.7331542759576
42.15217349214662 78.38102360453051
103.3998916189364 67.88659659028669
52.64070179173419 73.60245082134497
140.9070670565227 63.38577580899126
47.61151141755646 72.55391424932964
8.060180771097166 86.2049330498195
45.71796192711946 77.76669286325443
37.49735621460566 82.48489293079004
38.98983930357333 82.56115788332195
93.01038155748402 68.58029013045667
44.64985993303397 76.92234459452652
135.7726134911001 64.11464953687272
134.3322682178878 63.50564412720119
60.13630886078466 69.71561248178273
3.850655571336305 62.32770850276958
99.81667529972934 69.43973231186713
74.41993134147155 69.06289557458574
3.215237688637213 108.9802356087162
6.419198353951847 112.6957665737455
22.50989241551047 140.6651021996193
11.9683057415145 123.5783149611952
0.3818138764110767 108.7051000608979
19.92719179898352 137.5226552160937
15.81429025111686 127.3999932144656
14.50358701424983 125.1309987469294
23.25342007334431 0.9011153815039027
21.0406610384334 140.4952568130208
9.665119878703932 116.9293659540141
20.11229497052094 134.8366843948201
9.630227296537683 115.5658647580514
5.090864153056761 110.7034705901864
13.288510052821 125.8932439766068
14.87780601230151 132.826802478327
8.794942024321223 114.4139176865152
10.94041299180066 119.1313915906868
6.432418554347422 111.2428572816336
7.471150618893557 113.5651526142264
17.22620786478349 134.4133550501617
11.8602099635941 121.892082527109
16.45953156583751 133.0868881796575
2.683967173037607 107.7119734532394
10.97491573794322 117.664810404431
15.81906594809166 125.9155526960784
15.94874975734037 131.7596548424519
20.48916119216033 139.0004359901284
1.150297538752522 21.57468729609323
26.82840062834891 15.89990080622059
21.34262189328861 15.72379122108212
24.88541702270419 14.23838202058469
16.1193458467344 16.60547152802218
17.45903945632146 17.13105555921814
9.997117930154038 21.12807481224558
4.947061668430676 21.72818201997559
27.10358424416473 13.05508947271462
139.6790788878515 20.74032603998083
34.95524623595144 10.1648691197347
18.67105786428664 16.19357112612434
28.45068790702897 13.18237725467633
46.12551951160437 3.973391956693994
140.7701686074353 21.87811738506593
26.34768925658981 14.33224098002536
47.37842588714259 3.194335001919388
36.22924086393613 7.501984905193662
16.25344476351619 18.10266782654711
23.56009699772431 14.22497428661475
43.65704930267387 5.48082205876406
39.90625958331984 6.287301249490889
12.5366731423144 19.23299634109616
35.86145740252585 11.43484813840824
11.45539851058281 21.51809913214506
2.595276344241501 21.24073371598853
22.71948037247514 15.34949604727236
18.84230128514723 17.5902369452808
7.673467688899793 22.17042424600559
31.94462773460549 14.48904870419322
34.43104182966746 11.51514933196111
20.11041301640914 16.71774172775585
33.03290090130643 11.62066889905649
11.16754369455184 20.11053430522582
6.184154424023562 22.07330224309705
39.03728199156246 7.509257723069741
62.62888905911178 140.3520517905944
51.8911595536823 78.56223692409607
57.42403571693456 95.04584299802177
57.92523644580339 67.73998211255142
55.3566373142369 89.61980171391282
58.97015201807 58.04921135365363
55.76785591918398 71.09054092755021
54.67912069309272 29.30451133237139
54.23346341401039 78.68425510995932
60.02926698450378 59.10997890169266
57.40995481725137 112.3974497342948
57.06180491608273 110.9211863629488
57.20371494685791 70.61166500465511
52.6048869522151 4.523607011749457
53.89987170648828 9.730980929168716
63.02637460553212 3.750914429134566
62.88972155666648 2.28721405349055
59.64453467611816 60.55720094631135
53.89823923987985 52.24606586863501
55.72222806659908 54.91858512167227
54.0099990187642 41.97207550451334
53.57199259375182 49.72352110310914
62.75843890860237 0.8009048303806836
57.0558399349315 116.3390412832911
55.90913717368821 104.2137111272419
53.99014759418935 89.247196631915
55.18132929896272 93.80879921772819
56.82063042536994 66.74120263945294
55.1831548361052 107.1419593823802
57.75351026392494 124.6304153308228
52.86727832406007 21.20237446143872
58.55334710344034 97.21652430239639
52.22886167973752 46.02795754751651
58.18816208487354 133.9432439856407
55.81476807743007 95.49537172787328
54.66205058116012 53.80179217086656
54.18418555320628 21.86883667334495
57.84562300472069 62.41306526618316
54.15434920181232 48.36529810257117
56.57028567870588 129.0685913151842
55.31635467460831 84.13703102936684
56.46119889550591 73.51208704876632
54.3680479830774 90.76493665074749
55.16703642132298 129.4182331444723
52.62341920125665 7.515331352585055
58.56391813906616 98.60281345165494
52.96908667903799 51.05494689027579
54.05817713044139 35.73589185662298
56.35732103822403 113.3482246681666
55.25362161118278 82.633640416161
57.15989813309481 26.36013473903928
61.08905264774218 60.17725046739532
53.79848645778515 2.222034628552561
55.57459259449549 85.64884296854703
56.39389574864632 124.3777259062804
53.85667380801938 33.21551455646984
57.10299277540698 121.832457530326
56.86598067945116 105.2478388539498
53.90413659998215 8.20418596524968
60.9964405574889 136.7166252186694
61.26942305049285 139.7235398121353
53.99950854453211 15.78729770936348
55.98453972325557 87.1117267313679
58.58062517065341 99.99254491921025
57.01562836068256 86.18664758284039
54.12679561998964 80.29452752225502
53.86139321102221 30.63037078363131
54.97463869796364 88.14945402266278
56.37562804874547 106.4594206031132
53.40138226632081 43.3159407025309
54.05849172092306 18.8267675239667
56.08842095168419 74.98456798676871
56.97307802965202 24.8119829344664
55.71584824111297 65.74016375139857
56.63590663741651 103.0167477721469
57.33407995190915 101.8937537892254
53.88209220074352 3.729095286639335
59.64043469531693 136.0610353216212
57.88944442754493 108.5772621501755
54.98003499363915 36.87306353165172
56.35683092124285 118.8426417052978
55.27425772603691 39.30401081211558
55.80102858046325 28.29275582124925
57.9355585741131 128.6569255887359
55.92731556014322 26.95310578098448
54.87210549916151 92.32018261675768
55.61283139283815 24.06935257345478
56.42617608494732 107.9787699380566
55.50625519643057 22.55583963918239
54.6108487409674 64.74151498627714
55.65966117942212 115.8284949951023
55.26183831156647 13.44089069426553
52.80952535240876 44.66853549310838
23.77333931092455 8.939733876742888
17.99196874115142 8.694888283321145
22.2983504533675 8.929355599273228
12.32513805196739 16.3343782768111
16.92461300324436 9.62455446418012
9.834216535353757 18.18160890378245
4.009721330999008 20.7910500748797
27.20329045462408 2.302941900843793
26.57806138579128 3.62094024758889
14.60002282051617 12.97296817900211
29.49281751908002 3.695185969501574
2.938884720827471 19.80820891661862
11.09282332120108 17.24243159084586
20.21410230739496 7.587315145391985
30.17501839676914 2.372648308291684
15.66001798673319 10.50788893306702
20.82215019660601 8.928285143801189
11.02225844123612 15.73299598728638
30.96052227549918 3.707638232002764
5.915321334800499 19.00285293627579
140.023785068603 19.32703039802868
19.37983332575481 8.987469007808036
5.660284430427951 20.45533939421486
25.94035859896087 4.95776214830359
31.65989397356663 2.382604069921487
13.42046139807451 13.90878103327858
23.08919214148736 7.634623959895617
7.2984967222067 18.27283062240475
8.587271580052247 17.53152715557655
39.84314604411091 131.7432015159498
7.548794593708906 110.2546932284324
28.94113641417634 124.7094121948516
20.9090014128972 117.3549868842021
24.5619156057641 121.6322139256252
16.38867628374227 114.1095872005498
42.84520025638916 134.3091227422476
49.49769536262667 135.2639170562238
23.1270782458023 122.511541028643
9.443084603253268 111.864462908575
38.20059775995329 126.5457057479648
25.51945952442439 123.0309000186658
36.05700325570685 125.2468327650801
13.73189989669738 113.0566737941742
42.08574553842546 133.0134173894897
37.59972880983377 130.4657922993661
15.37138351779021 115.1646275470537
48.13125755807972 135.6707022943962
4.308594689817465 107.9911797285581
19.12357975324 115.2105747847797
39.11562163692536 133.0525028509811
51.01793205359653 140.3461448082382
30.3496477353233 124.8417672498774
23.18195613820179 116.984189070833
32.51629877714007 123.7293106476883
10.45139368083102 110.778678482661
23.07524015413229 121.0568389426656
46.52877898820041 132.9376477710057
43.56730857870082 132.9839876409311
52.25547469644854 139.5441052594989
8.95459113235928 110.5583427689519
26.11322694441897 124.4734207322935
20.5027968283472 115.779705228515
49.58164370599226 138.1584049152759
53.59369686919467 140.2420430645533
27.52634311102209 124.5888646571288
23.64235786566232 118.5550852074411
34.56386854729884 125.3439287974205
21.84813971223116 116.3858733078671
16.76754097665853 115.6389661839841
12.37079841758554 112.5704207546254
138.7235004917862 109.6107569867699
38.3800803261893 134.3536609064843
33.8913247956701 123.954943316253
45.04543609509907 132.9454924426107
83.3658454968933 92.46768646028873
97.29208325711689 69.97124210127534
75.68168754758905 102.5283417385412
85.49931689307407 87.43287376220292
83.10145768737831 93.9474194631953
78.31601080952981 98.74594410776714
116.6464280154323 33.92990632000078
115.2501204120632 37.47994037267196
101.9986166760572 62.03088216420354
73.2218194880856 108.6742241622947
72.99664871690842 112.658354048488
67.65277020638419 121.0001849713928
75.6231670901055 107.9462064232354
88.50846827754319 82.93805360970353
132.7731487787959 5.501556691231856
76.99490882160886 102.7215271410391
127.6877430288268 10.0371580276817
70.45396428805101 117.5271838379497
120.0184763505012 26.27586510330241
100.5407821559371 66.96136452294725
99.10638414399185 66.49839999183781
61.39690800017532 0.1818346154163598
72.36980047265538 115.2088433183184
92.39679003889776 77.64206288806254
113.2491242801866 39.7639346137714
121.8734122438326 19.91371713242435
69.03946973620651 117.2418783583689
121.3922825813471 22.63408137397847
90.90980556014483 77.15533216495712
90.16816190227 74.29679441828046
65.74237337553214 126.0656180648955
127.1997694495206 12.53612959166505
91.66158710288165 74.78991013051953
96.94807945104382 68.50688178015744
115.7188662788715 35.04786636219588
58.82326756470908 0.4111777942705878
95.06984522361397 71.94316341266378
130.8163992591889 7.365683461595127
124.1978218979504 15.75792502458742
123.3663562993381 16.74883361910624
80.01676200142897 96.62942387353451
107.6590640661883 51.18011621222099
63.58338652147137 136.5018544542653
105.4869646756985 55.40124320899436
119.38724611377 30.29192645897091
107.5151541083636 53.58643468410823
86.44234982603703 89.77315377959552
63.41149238328483 135.0067498695008
71.98332705618617 113.7803974669896
126.1721948374419 13.63342145537395
100.5295093117618 61.58131120869888
65.97822709532161 123.3905846109647
104.9074001810168 57.71564850958999
84.74234878455357 91.87128425296898
78.05098951669184 100.2390776075085
60.28704053102004 129.2027168550679
90.55883141211575 80.90194457770765
66.17243042401955 120.7078684843645
78.05484234180786 101.74001628448
102.719991741686 59.6239330905049
117.547447831966 32.74795133864725
63.22191973147275 133.5008744432333
62.49789494704427 138.8548985940459
116.7787374711185 37.73104631187304
104.0098767818887 54.8664716535594
90.5384104278295 75.72799209476013
86.59775806107481 88.31535144269034
104.4411531466501 56.31625912030056
106.7649394217981 52.20848480011145
86.80560073058412 85.2143581709004
91.30337183606149 73.37002151414323
60.61882062559172 127.7144543566758
64.89565211666667 127.2115801776599
110.3539693488158 43.045803282676
100.1389567498385 60.14273432153433
76.2876952382491 105.3958271476721
118.5879575975826 31.53404712647787
134.8081816606754 3.666010256470544
125.2001183954821 14.70330590781516
119.3398227956146 18.17021116088432
63.48510162050989 126.8626949873113
73.61111717002356 110.1227007554656
110.8663619310963 44.42364870106669
61.13615611761378 138.21931492036
62.28308291771374 127.4458735452277
68.25424977776443 122.4536372572695
96.18951348137701 70.96271074401916
120.6397661505968 25.0239736963503
63.73123540372077 137.988348932921
109.7306146566843 49.22305238878129
86.97976456488264 86.70827955514797
81.71208717335787 94.55703105098524
120.7498296715393 17.66587113793034
110.7820781167152 48.21560688736847
81.43578772003498 96.01303144051032
75.97208681507499 103.9375777223062
99.46313639678503 67.96884581491869
85.02744804103384 90.37658926482167
66.63322284094667 84.60169356810971
44.69112434209524 73.69274831947196
26.20499946459032 66.89930161415141
38.60364862258132 73.0092535322174
88.46863311833806 93.13162793120344
135.2433245589896 123.7719519987332
81.98510247651349 93.0844818400352
70.38733698757572 86.62761738675998
131.0413935656366 115.1846111859255
53.09938922693063 77.781450385821
34.07979959339129 68.69708259765486
75.42273438133375 86.38970049599423
120.9800962119254 112.0013153658619
66.63302943801509 86.07046434192029
98.36306367363127 98.01726243636115
121.7007232351313 113.3094925834693
131.7106079244166 119.7373922203112
112.9177263154942 108.0134059559481
74.28799202667325 84.21320633450715
69.14595520878962 85.97723490492878
31.99184112828192 67.15245017100939
36.09468130396308 70.15324569175797
27.67230225437397 67.01754252416968
130.9038677220962 117.5405712828944
102.685848546444 101.2996863142713
8.696767434152065 57.22626192680019
76.30622479094572 90.22912425152661
64.32997737476461 80.18671538586251
65.5036380863363 80.88857199361446
71.60811793583454 87.26256618315045
48.75714691916879 73.47704714440658
76.58943959322097 87.20800151353946
100.8456648077247 98.9515860932748
108.0312264957015 104.2320985373575
69.12016954030494 87.4535359075693
88.6615656841321 91.74991692290433
18.02096012090595 61.29729568990507
80.8709936108914 92.23771540524834
98.88262884453442 100.7250185734716
61.84123441656273 78.88510401349886
127.4053185903763 116.4834916035697
138.9942814476094 126.4121562769414
40.57633478761647 74.4434647058238
24.74435048186163 66.76533721194131
118.6841630834176 110.7777741559516
78.39744942447197 92.02537349661367
7.427448715761319 56.73511617312701
11.31020457759238 56.45430437439575
28.07646697936229 64.47195039710122
17.32534999170255 60.11343187267296
59.23494927562364 79.00379420870665
123.8395096794808 114.7598722177146
128.8422811462075 116.4427011367348
49.37113471550987 77.30077055457754
79.76032249009 91.38814527645469
32.61055620698744 68.5824507700664
45.15224958338309 72.12896115089046
113.5082910352595 109.3456231320563
21.21842680496112 65.11602367262726
56.69168488272433 78.85752941562382
87.01088563526673 93.66658237300808
104.1416746463385 101.0520780641105
13.86485706353178 59.26690378040522
97.46458973041057 96.63681263161421
109.2496765888955 104.589596258406
91.99425254472365 94.04229776340311
137.6950955635831 125.7130507603036
109.5808925078768 106.0192855213844
98.92277684681437 96.67120670831895
135.3491663436302 122.2966951165301
18.71772849374135 62.37327329148588
115.0021306029868 109.4430976875747
65.38754167271581 86.82906134006616
78.6611421778443 90.51651453515724
20.6544293517008 63.78300063553694
60.57189166282117 78.33246720168114
136.5680422951912 126.6617411863066
65.43772590714418 82.39218604812139
23.27070983672089 66.63315870757218
125.9978026493013 116.3493466525871
112.3790212509301 106.6024950952666
116.5196505527565 109.465199427472
50.60592008799213 79.47769633545241
106.4855908535767 101.8845628997376
42.91579522626194 73.40484643633206
21.7929823286286 66.47029047167194
108.6858445173355 103.038845740646
60.5061903530038 79.7075104028528
46.52654051260828 71.61096182127621
10.1099577553255 57.73351805709524
46.81064308094783 70.14209550727801
11.39129271034923 58.15934831063232
140.4257017599188 128.6400977522582
37.5411013877763 70.22574515457504
14.17599215294746 57.86416631220705
133.0002348352819 120.5429646838564
1.86324492836519 128.3796063015875
46.16391501884004 73.10700537591822
74.21299283522472 85.66092442207002
15.94043323042471 60.37154364387258
84.48326864321068 93.34759247766399
0.6809726313656246 129.2677890763765
136.5308924673144 123.2849588534262
77.58238386943968 89.61249254164643
91.60936415957903 92.65296982573652
94.95233144654557 96.60397597946715
85.60128838889126 94.23228406989882
76.58885068535432 67.10359083856888
59.95907801693037 96.69292784198853
80.09740135885298 65.21531162687694
81.56811256122535 65.54025470358958
66.70726989777232 81.63299032513571
107.1019798915289 30.78216495936279
106.8081239958616 25.84892098110488
86.18187089293889 58.67884547169024
74.92297810987473 70.43675181923395
45.61993076303992 103.1502726757413
67.99887286504477 80.91460532893846
45.44104270076696 114.3477482929262
73.37999845060732 76.549411970349
130.0216890671945 6.182019961495431
69.33330624591682 79.98328537503745
128.6374082485029 8.904562122134198
70.94967427634337 79.93228508764857
36.11423842196091 140.8051494170268
109.1009336619212 28.68780268838173
33.21508344121396 5.002388350199205
84.7120144886479 58.3194937075224
86.63374737025988 60.10555607732146
42.73858501281202 129.070108155659
33.87498037647461 1.067723210670594
39.05703731065407 114.7255224870922
41.22860841591303 118.1698130981824
75.62332934804064 75.63927587850017
77.05213193991655 68.45715644799716
75.94877068730159 73.11911674327295
99.82818087794492 40.73013434196536
40.60293216102264 133.0382152265206
84.14692875547141 60.82716391330339
44.22135899450501 129.022890840267
123.0724339169883 13.02527623890524
57.18440375327859 96.37209261033459
108.1082329804094 29.76357601467242
101.791275189447 34.6093671017609
114.3263537709633 15.85698278987818
86.72591024059562 56.19180951982602
55.9606449695506 98.55978315500177
127.975873075578 7.602690794565504
122.4156804920595 14.26581712389723
41.36296690573342 134.3355666280369
116.9345061275146 16.34341254981004
74.16947204205991 75.40854868170214
90.61755533884805 47.01928480142664
45.22779936380571 107.2327127792632
42.98982461683335 114.7665750834869
33.92467514840891 3.676427709283058
75.43795777808512 71.78442914593656
34.61543297015761 140.8116831346099
115.0328417014634 19.7258708259991
82.56436996072608 64.44270361970857
61.4921088539781 94.7621395878825
41.79294779501576 125.2466089394916
41.59020349789481 119.6511319749097
57.22026789614605 97.79089408050045
41.26789076605458 129.0980106705208
125.2573086233623 10.90655579254939
87.74432956325356 55.16336534696736
38.38173296290866 139.5102464447732
47.00302574291903 103.6913149110264
54.91628000282279 101.0749670712495
91.06417312152317 48.42898194283601
77.06615550006771 75.80922582276573
61.74221749306383 91.94914754781837
44.1739446736546 108.2409343589791
77.13253633779546 64.57207773436753
42.08002047202415 122.7042262313662
46.27922779207019 106.2271405703524
91.7141273583991 46.07730521043068
112.0547368548386 25.53312447348844
106.1169037372446 31.80767049725211
29.39219152809857 1.039825046210456
98.76424065588047 41.76685354409283
65.37268656181827 85.35781102439238
53.69928075488851 100.5719334779877
74.44520764763831 72.87829838759453
100.078876908675 45.90636350267653
66.64826479599689 83.12948895317217
34.64488614146258 2.364557313643429
40.63089197807501 135.6441289609168
82.12664531606981 63.02505222612215
58.66281666871298 95.87004077805794
50.47985619051023 102.2336582936626
101.309549890699 41.06777774031598
93.93015044616827 44.22317438103007
65.38778840669052 83.88347501977876
112.5057745136937 24.24022061635075
126.2196821397277 9.781778537788401
102.847742336171 37.49549646620186
52.77027601661494 101.6900881016259
54.77822875846067 99.5165237358398
101.8727985612377 38.58541651199652
40.56041488877916 130.4241383781869
49.44679503834921 103.2406020930793
43.42096166246996 110.7708253477349
83.13674683223353 61.92124041166077
113.6013531745388 20.13661839052785
46.66339191837289 102.1565544660646
98.10845136170134 44.14265471157757
60.37614895659117 92.55753677012436
40.85585199919074 116.6876927473223
121.1583636330457 14.82523184547829
99.19320263445896 43.14586000337386
73.20961779039639 79.03261980264077
35.37130938678227 1.060095698964517
97.0116356596768 45.11056500282496
76.48710477393622 70.78279197728803
39.52225095530937 78.53654416330912
36.03088318028515 79.72402688925078
84.65886512348969 70.17256673453313
85.4880553040895 69.07529183286034
54.34685887670931 71.5796105282236
116.4950085460693 67.62331798924922
66.73931325644313 65.48855701345711
75.05944192039644 66.82566441674749
65.60945707807733 64.4487317002035
56.1204549602208 69.63091068832303
60.85983257068952 66.91951476724303
69.28608965548088 66.27488915064228
10.02944990257428 80.91681666949336
33.21355433383915 76.83802770980826
101.6082797733485 71.38091696490763
109.127444530567 69.65637402422736
29.6160017301362 77.92553622066956
6.275044749722489 81.30326559476048
103.7569915717494 69.36435824253849
79.07396678363565 70.1479250568824
76.20576236826189 65.7467263204715
70.56809446575342 65.86943137424929
49.88857492393881 74.42894676854029
101.9667724013608 72.8525298712529
90.51839465293943 69.11431286536752
107.6893162352329 69.2389133349856
98.73048927062834 70.43893573543994
95.85674952089113 69.5064318928535
92.16771122255071 71.0227892791688
68.20091924135473 65.13798754796512
3.896955516676471 66.72576054707207
3.613579880239931 83.88729986276876
37.47490958959848 79.80770888844717
2.442996425795024 67.44009304273038
17.90856563155109 78.40676523878921
136.4886969560636 72.27073488802418
62.33357958084461 66.5416482387858
24.24039260658756 78.36746125044648
30.28811794963483 76.63991226131
19.08061529475812 79.30198094896716
78.57268197594294 68.77142137727431
8.893954549469662 80.02762982722255
135.2551317511586 73.02420357538726
67.84766653158367 66.56101527215581
4.814532875135924 83.43424431211379
31.75950050416733 76.7554319564365
43.47909020870845 74.64614669484205
16.38280294354899 80.59939360909704
5.330109901225211 65.97893686938534
137.6998788636291 73.09676292300735
16.56331956860035 79.06616443546879
57.56589774304967 69.17048628988621
132.3186874077918 70.64496033125759
61.99114573478169 67.93110703511809
110.1954235543103 68.59992721877528
38.25143942990998 81.19696568143429
12.3253541521291 82.64221660591666
13.86198822970344 80.41153005820576
82.1215616963279 70.8417849155764
111.6271931231326 68.9743184063129
121.2782602850869 70.3804603402906
21.55354395953942 79.5708953447956
106.6225927678746 70.27019590074651
133.8242737519847 70.97513376480165
12.51379683647231 81.09755241503719
80.59581807121702 70.49160585985311
115.4779080874179 68.67613156263367
27.07210732602814 77.26597791647336
25.66584034267236 77.71240318586398
131.1689925701031 71.66085810244627
89.36629822516878 70.10974742922519
130.8015076717984 70.29115971107518
53.27486362689962 70.58922519140653
114.44987955357 69.75217940356951
41.69199293059719 77.12765412881681
102.3271213648495 68.90001044852112
51.5735665070935 72.54583873353255
138.1157223883645 68.62270551055022
49.04538666441193 72.03599326258475
7.579465397745325 80.67803746779508
48.23923574277454 69.62651969343655
35.32015394033893 78.32011311076462
40.28301112353952 77.15472757947869
94.74874986742365 70.49966126416756
45.39103028315943 70.66569209845838
126.3825561421808 69.16345748342809
133.9685701471514 72.40352251828574
59.03023274801448 68.73236811261539
132.8400860032701 73.50802029182574
100.1696131770734 70.90927864963039
73.47590703243033 66.17002605867282
37.49220952178618 77.06393673617127
89.1956185639233 112.0216676312924
121.3791264699308 134.9674129562349
78.38219830460059 108.6757634270382
100.1525751177512 123.2121408870847
48.98719460290939 83.00180966064285
30.87249650783348 71.24133384083142
71.44747618012126 101.4650603007594
89.81813966913016 118.7263998488265
128.4643132830998 1.097381435899276
62.3306659075002 99.8565203236987
77.65268404889201 105.7584014883506
115.1156079458352 127.781151526651
114.5369186703689 126.572407282755
95.0343831417355 121.8879099617145
80.77525679889463 107.9265371208546
68.40420295755911 98.98690809329642
31.18110701823857 68.55275334937664
34.87467596024126 74.18594752212276
25.29367311402679 68.14498424016733
119.6160912517469 132.3980801895047
126.6558724763234 138.5576322159979
83.58303095043499 108.5321578159614
8.073233497374062 50.10779082263522
66.11584629550732 99.68478563184168
53.02940801400919 90.38237103765721
58.07984229197369 90.48391918262432
69.75586954114557 99.49770147381636
43.99034532098593 81.44447546104453
67.05599453287054 98.46499205289511
106.462676339183 123.8277296117204
89.5457847099966 114.654916422208
61.24170113277033 97.51467657424647
83.14999338537481 107.160364167271
125.0324046856202 135.0243830385852
21.10147494094835 58.63810567087054
74.24309258209077 102.1848468235095
95.84562287410736 124.9428194688568
60.08903160694881 95.32979990817387
119.8454048759022 130.9164039887283
38.89349866627914 77.12749661701623
25.67402996930455 65.5112430034209
114.0654390825734 125.1666995294607
98.81003576408177 123.9038837227469
12.35642743621525 53.29533713192426
28.61123155011853 65.74890513831262
15.80784363474884 54.97160582687349
50.41893323232826 85.61777706987806
112.0504973418616 123.5728481084901
123.5034542628629 133.064042618338
47.73299734365912 82.31229360641004
59.0248847044817 93.11240395910461
128.073367874721 140.589668670925
33.19024412471222 69.9896571251433
48.70745195685023 84.26281449227132
105.6296580535191 118.7188274415802
22.45529582952566 61.2952488779579
52.64414257562328 88.85895045596789
107.8258849944949 123.0569521857053
92.60020454730528 118.8193044919654
43.60791502861944 82.9930124112973
13.81538224199432 56.54080952121541
104.2980262846373 119.4945538609218
90.03313521443852 113.0839456029797
72.9097324772622 101.7952674590323
92.75397287424786 117.3919312725043
83.83059607093992 109.8380702002717
125.2175253279285 136.5310409152502
19.58069619280911 58.64200219817259
115.8969124671618 131.3098291832925
51.27996365822667 88.48960460210638
62.45497821900215 98.31558181671254
21.81713872754847 59.95228137144893
50.87638105095663 87.02938551312171
129.6260414754407 2.318404511342123
45.01850409306221 83.76335769375272
24.1884219924711 65.40187262281053
120.8622416033197 133.3346882472797
130.2310329410862 4.747155098440707
113.5064727515581 123.7333405940496
57.78784447173054 88.92541428851587
93.87972776678568 119.6213138264909
41.70470935548046 79.78011310447189
22.71131627444015 65.26198987501159
133.2798430991244 4.071173213587304
111.6438048510831 122.2430743551007
73.18754248838633 103.2545714342156
43.16262613894069 79.10494263032645
11.82585464486145 50.84573815073017
46.29861705331808 83.03089513689167
125.355102944071 138.0326803706526
127.8188407818379 137.5758131003901
38.91166847473575 79.88899202767598
18.07883339751719 56.13138093961114
116.447776779192 128.2772952724824
130.577281909344 3.41290462886777
43.94183002227715 84.46373076903468
57.85641212386842 92.18708147206215
18.81899817801708 57.38912200433514
71.11114466197853 99.99563911161978
117.3223032661454 129.3809614629966
101.6112405476346 121.0036205999165
77.30524540286176 104.277003333715
90.55251883619351 115.6152662083273
91.64044856240984 116.5130125672903
75.78020229245965 42.89552629439151
76.33585135502541 41.52380126662989
49.17193241952526 65.23295126424173
88.25190867017312 30.56703089195904
106.1528366191483 15.6806083987625
51.27078552402831 61.81584452231674
72.18620805362575 46.91726222971484
18.47179057286717 103.3408178537238
62.9701312667032 54.5602130375584
45.99250302871567 67.75214587326492
56.42336402025692 57.43794651474388
66.71771020259089 52.68892203963578
16.46865076915929 106.9631692222865
74.47770576678731 45.47855160897099
100.2127444379877 20.82215300749167
9.583207790957152 107.9882091308366
70.07789982159939 48.51915682020571
64.5397651606885 54.27793210001882
30.10782715889694 87.59533354298748
12.7043559706528 107.4729915881454
72.86386318074302 45.61802399572866
76.77115565134382 44.11672341281842
109.3222209743756 13.35811189023088
113.7463097872957 12.05223701458978
77.31144668007076 42.77294344845245
77.79951867397243 41.27908515922019
91.09373396136367 26.08770756726976
5.093674812381383 112.0990363840268
116.6505033216691 11.08898735588051
40.0367321109832 73.10388881453329
117.7927112859552 6.677843830596728
17.65527332257055 105.9097807393557
112.2794891402136 12.49945025853613
54.58171389193076 59.36782241153494
71.26565737969514 45.81846522925753
32.3057243315701 86.28262091863849
32.31301353102655 83.58595161805583
22.88453803195776 93.35462909724268
18.5443540579895 98.73571822229565
109.0453547065495 14.76529792179618
31.57491355901516 84.91722874472951
33.78150265518288 83.63960104052143
43.854440474707 72.52946493872096
20.69995280527182 94.85383308921192
115.204167166365 11.58068391701448
65.13442792028314 52.94335685525688
7.809726999335468 111.7948735989307
27.85191371263401 88.92059336923667
64.16167090622234 51.87081436099023
79.0726236541629 38.5660347524118
54.95972018211483 57.89170425648096
36.74186050788209 78.39930488997931
10.36456463929983 106.9329589107812
25.68303221193677 90.36219816067873
68.92416239892538 51.14816460204908
86.84523544476161 32.92762356391118
105.9252693599661 17.11918924336279
0.968023196128327 114.0403554938287
93.7671883879661 26.16980437547032
25.03967386695242 94.36424854644402
96.59917305128326 23.3181811556119
17.33650919658492 97.87620549490113
17.26832323588414 99.42811645276628
89.591435310232 29.80086522290046
34.53458856058725 82.33267491944429
27.12204274184267 90.2559735762587
8.591654316077509 109.1430844911859
70.65320257333168 47.16671688177366
53.11467940088917 59.85808249978511
41.52191816819067 73.17195111923763
115.5441205293636 10.15406191338179
85.61259786508896 33.7802859373213
95.07416656816797 26.95700860876862
47.73988185115039 65.75860807713394
100.4767261785327 17.95446795513065
116.2993903828557 7.298543238190221
15.21644772605651 107.8280788897226
43.1061499491566 68.828156444032
35.29032014156945 81.03166452723396
1.065702286386984 112.5817045131643
91.01763826263645 27.57088420662239
38.28582524408816 75.72694622764014
18.63846269162568 95.87066902859316
70.53825788445435 50.9393139718349
95.13366463010759 25.48107070133446
44.52476320150097 68.25487685450565
81.38538937966179 37.10430979581165
24.29755429436789 93.15612827172825
120.8477148154454 6.317610671122756
85.33044435439452 35.37619227957956
51.62882110860042 60.37336359910875
97.97736227446251 21.14670386699176
59.87383673347843 55.18516581614585
85.70157245764184 72.95302036435589
84.21756062736465 106.1822836889352
67.90907587267553 31.14159007233126
77.44632187445848 60.63151795430773
80.24542776592514 61.27953934511891
66.81238469620861 17.44463717538679
87.65217545774739 116.9695095543483
87.94701588940573 102.8437620453859
85.59803583674199 82.272929980317
64.44122612648111 4.373259145274464
89.23805490927349 135.7072123791012
86.11762555168906 127.6884792450358
86.27806294223109 121.0992653362171
75.16815737403469 44.20426952842196
73.20251898651766 41.93477924890707
75.66880116226309 50.52376471721818
76.00393074598723 58.07164097717724
90.06151480066202 137.920214778151
87.84134582877108 108.3420431279485
84.89432425795603 80.91375509206711
81.0794793579436 68.04507498005586
80.5828877976968 66.63177026285204
70.7180928942706 37.35662569726634
77.66123339960848 56.7272525592985
83.66384875644961 80.03093657997739
70.16937492424863 38.64041502230496
88.96067783996359 117.5564422409674
66.45355398061562 16.2134103881353
84.34429012404915 77.96137126206378
88.72903695994266 96.98709764927585
91.47373694160697 5.365544187792294
71.19674075522977 39.71118674981236
84.8368026621069 83.55092122727781
76.78661403043768 59.30053016579264
72.77207913980948 39.5118428326719
64.57428895596819 5.825183133731682
88.56780191812102 99.96131717563257
76.1200693490063 47.98043756382962
83.51322551966517 67.29679133246204
89.05258215167375 3.75634440529099
79.61807037783416 63.80683906775733
88.67163336397027 90.35717545733191
90.39922487083805 136.5233299682646
89.09576581413621 140.7107383803198
88.84992906715797 2.234019121875665
77.02052787008489 55.44144789772752
69.04558019807477 26.07820013754204
86.24803100490489 131.7147283761266
70.2374398950479 32.46744104154457
69.15725580820245 37.51088162176559
85.32468372845548 95.71673563329797
84.85615798579539 132.752124677077
85.10125358610784 105.209615817348
84.63672025867962 74.00071594263126
88.67726680915632 113.6202567121388
86.42382560242071 96.63184463621234
66.55032265074199 7.367702775673953
87.73019533077705 121.1948296227299
86.95046429856052 107.2760644319855
67.94195533882809 16.27491678092387
84.02252141906534 76.42305455340424
87.83813239157013 87.82106367473897
84.95335223354901 67.62113041921945
85.56762349718935 84.71599380924978
76.37323281902133 56.78388255973865
86.51636212287892 133.0484573392923
71.24975734263506 36.10379491721981
68.39191971465192 23.20769410142211
84.43275490702123 123.6550956291022
68.0333005851512 21.7597656651039
76.31050612737573 54.17828600290504
87.31813388688622 123.8559175970663
65.94692253394115 11.23795727427008
89.54080198752213 139.3548668772129
67.91328753107989 33.70222621954782
85.88272599370826 123.7317903835249
78.28993358900222 59.47985135641862
69.44658382708953 27.48274076631368
70.22490487299936 34.93113643772294
85.59978085862706 86.07540452155131
66.76393128611942 12.4125800790267
87.91115363521369 89.21382705654938
88.62836863376826 0.9124087560493149
68.90408160328535 29.96837064528315
86.54412749693851 103.3507722762461
87.48696191736239 97.58946293052533
86.79700688951249 122.4651301672891
66.59966676256111 9.905151144237154
90.0345569018514 99.36201915550905
117.7432991903056 137.5128332416992
132.4889609605949 125.1611167023186
123.3510890550483 131.6324081399587
127.6448192420292 127.5772258379177
109.3847684910706 8.160895181926746
115.1023704173575 0.9006934786594646
119.0009112381428 138.2131864316283
140.7200595951786 114.6718750293253
113.2860467570521 4.391901506386735
125.3958957264011 129.5283622284498
118.9891219122809 136.7543425226368
115.0820344613827 2.385091157220959
130.171573361591 127.0731052747315
135.5566755709797 119.1680633336985
112.7234347020723 5.819530952693464
120.2017804531563 134.5613798491067
122.9523149263331 130.1651010829064
110.8385972726771 7.713198964486667
119.0195249140576 139.6631551007119
126.5020736005046 128.5999338467576
133.8062798136904 125.8645639438503
138.1978830100479 116.1441133213815
133.8084766410428 124.3872028385436
113.7615961822871 3.073665414144201
80.72324614833536 100.2359201553953
77.56338018349301 29.40311041230608
81.34097980555312 56.2243196181732
83.69652810375028 59.40391031741881
80.96091547415703 113.3058045097877
81.50163494347545 105.4182197509512
82.21972923757018 80.1258055407401
79.4177769820124 139.3354601593829
80.1431849172112 132.7906424648496
81.79769533509764 106.8294673678576
78.35657458115723 44.07717891280792
74.34837902224109 39.29982446721467
80.83340542067788 54.78502476585937
81.79730514105643 57.65746636194592
77.89792221579998 139.2694082322932
81.13209909638786 109.3502632414318
82.15724957824567 83.8859330245555
82.05414023515236 66.96375336030653
83.02798626705285 65.86528304335606
79.64686419906454 51.99960048067992
82.6836674904156 82.58988722315488
78.30269087843631 49.40648435913083
82.12529602124985 118.4341268120041
78.20860030138935 14.84599486350147
83.08408193241499 77.40681413746317
79.75763847340735 109.0251833900118
75.38280237214161 40.32744542572949
82.91456648795254 87.08315061801341
74.83082478916729 33.07119533158335
80.27172072362106 53.36172465746391
77.48555900974888 36.09222288426735
84.2192277157541 94.82176086224891
79.90005761035137 49.54640816339148
84.47589709301737 66.18648838990343
81.09940853042771 64.12365620595685
82.25385155085743 91.59875996938695
80.89173947675323 134.0898024486821
80.15686770085549 130.1632223431125
79.90588821741314 55.92492387344539
78.83262569918135 21.65511418961482
79.39649060707195 131.4648132890447
75.06138216605042 11.97686317105646
75.9665653949852 38.88322872965804
82.5043122059128 90.10854744445081
79.75202657832574 103.6997089094576
79.49039294699968 0.9488599521775314
83.18381513929907 73.58374133360159
82.98213542096933 117.2118958604517
80.91890009690312 98.86345702025147
73.49685438348038 7.568902085422995
80.62262880964572 124.8855133376161
81.54590898202497 114.6966624945411
80.34599082130231 21.78635539998186
83.56173502154977 75.06544225774668
82.73778312154869 88.60502431092232
86.3707728841588 67.9223244627791
83.48950248198922 83.88718963771407
82.68649403589491 60.49636913310152
75.426335011028 34.43421433323119
76.98576128371404 28.01949280878319
81.85085105892583 112.1157067265269
71.60128755584368 5.714243992176274
78.99006228780206 18.97455906475149
78.05045425992424 51.84160026206365
80.05528962435339 123.5663952872737
78.20344224295999 17.56857273419821
79.36829031432708 136.6959425168177
77.33620634151984 25.45062194823395
80.3374544957851 127.518456803812
80.68097513395361 62.71262403813493
79.37924019607163 27.03977048162636
76.10097958046016 35.79079079610092
83.00322709201117 85.4768859983522
73.05554504761236 6.133153942916511
82.83324347293285 95.41790647954883
79.92422500374504 2.383535510866498
77.21222964015394 31.98675546969468
82.56440002382574 96.88087142845318
79.38113547202458 102.3395448294574
74.51525038248784 10.44845780120602
84.0983667058953 87.99414316369644
9.407780469116917 32.34974568336197
60.19655795350398 74.93032929649465
47.16736178285585 61.91386338403955
74.11357402701165 87.12563405442751
93.01158018217374 115.922676521675
123.2678646795641 5.750746390230581
69.11808385567869 81.62137144445049
83.88050668582567 104.6442126307965
56.47210232250983 68.18214760636909
112.2556036827179 130.4253345232785
11.92426171707455 36.54284673661
17.01783761150187 40.15119164832483
109.7426549549819 129.0475205631325
97.67952018657945 121.7774642121808
72.72023899720523 89.40411628607242
70.41701266679244 82.35682455175827
42.04523758861738 60.18319163347773
45.98304573333366 61.02129389811023
27.99221730319445 44.883450944357
27.52743918757368 43.53321876828076
113.0534622977289 135.8150426579161
90.97769465508225 105.8421822454057
75.99797633989363 91.77852060690061
65.65914202590416 79.34191856136701
64.38047157852282 78.73690114783921
70.33815493759533 88.11357090311429
55.37475160896368 67.18875027861037
75.30677686427337 87.87814389263824
106.2979501182279 125.3074095699943
93.26669203973647 110.471654251025
8.325429455680196 27.50308073927738
70.43342043106286 85.17029390965246
82.59205439860804 104.2667980478349
119.0413751854544 0.0632292017670556
35.95942104660048 55.71882211146002
77.45213920135396 96.39889549782471
96.45427393537636 123.8174578059303
61.85639089025123 77.42362352120057
117.7260689942984 140.454621452871
48.03780322666982 64.29335655149264
32.42140617816303 53.24391863741505
111.0161100227353 129.7797335876828
103.0512992571922 118.791037865379
31.13991357878226 52.68889794791752
20.63670543174402 42.75340277108921
11.8994963051227 35.07937873989501
60.61149383056372 76.98594415812245
5.004187357878669 23.18466448812721
107.6527923877112 124.5510786114953
59.04310226249919 73.96694415320968
75.05120200210179 90.83169020558357
116.6800027568183 135.1833121090912
7.748207086601393 26.13034640908566
31.68774709515854 46.60486682946225
104.1844868710228 120.9586530947403
31.61817297788764 50.40209442062071
34.78398443408496 54.81869361224243
57.92947811363692 73.0205379478746
111.5440744095618 138.0956606016246
10.4682066880497 29.04631974471095
93.97802041079589 118.2044244638684
82.2290016347806 102.9454418165678
23.03433151299427 42.97877082206721
100.0434100571462 124.6943700324487
93.33012387483711 114.428531274597
79.48955713520502 99.49457173199232
0.06197989678781608 20.46174879554939
94.14149494380469 116.7856457982101
89.61027631042479 106.3160162629923
121.811448283018 2.607439416970419
14.46784431494793 38.1765956098973
115.4187781873775 135.9290313386087
69.15900581283367 83.08442243566051
77.02911096863386 92.65969546496244
30.08867710038149 46.39176822231533
63.13328448905551 78.07836745416762
70.45990844987624 83.7407830019017
24.83081881719398 44.44023221662843
119.067664935726 1.509471514775251
110.1416581301004 126.0061822833594
52.83700289351154 66.66615119240153
95.23034843065291 118.9942842521844
26.93385601428328 46.05674860488618
35.79676693067066 57.2623162744671
108.8039196663572 125.3392967680151
43.52351109089322 59.48526707560661
19.47172110295376 41.78748963894612
54.27329934191557 66.19538161784537
2.227929727219001 22.66407966641757
38.31652872657416 57.57431584222362
121.7377978503566 1.196495688002057
116.5521982365834 136.7424794742556
5.748466739573105 24.55249560446881
18.28656849060766 40.93330815344526
32.24247466148786 47.92706922102025
111.7665143872368 126.0133583341482
13.29318509312051 37.33631544737932
40.65288414917942 60.81642200749364
15.70656142604382 39.19628922662371
71.53657313572612 88.75953325503961
30.64067118179132 47.71719999102933
77.2100493324278 97.87931997055388
112.0248895247061 133.4423752066446
104.3725410139864 118.026791047899
6.827427932549783 27.31637659886649
80.47391445344837 101.4987518724492
92.36640996278176 109.4411117898249
10.5830358176901 35.75103709185208
87.20156870071918 105.823843578063
110.6261935258534 32.83050024606071
100.6849227000014 31.74777167051275
66.28976482786227 31.04998979903637
60.34236012948883 29.02504569567088
16.19950255682277 32.50463220007875
34.46128650691027 31.09094468205871
36.81085656569722 32.82637268962374
140.593479468873 36.8234400306706
59.24859865479927 29.81921229121701
106.5835696229046 29.40258055328567
86.99982136092613 29.82307302731915
39.77701731679852 29.74936606469484
27.7035575489003 30.93254930361567
119.5355624336147 34.32245889203997
113.6263651800324 33.41664699951334
71.84878488748957 32.62836319576461
109.1328396137238 32.51033225884476
64.89237624738956 31.65259707361831
108.616789582228 31.12827514714214
118.1198185251461 34.15489860108612
112.1212936503247 33.1347371142122
76.65443035493294 30.61320799917856
90.86164580757021 30.53664901082313
79.05737552471201 29.60483067046606
129.6693203286507 32.07941405528588
138.4628902783131 35.39763274288567
49.32754915028053 28.32003559188177
25.15953913105682 30.13426112863885
17.72184646887085 32.70468708810635
10.74846566514189 34.27219927896301
134.5920405587656 33.96018699151538
0.9579685585473482 26.86099486926159
121.9290784161883 35.26366130868428
0.5348805231778958 35.65759561555011
140.0148138738282 35.49386491703287
4.942044792194288 29.67910844113608
33.22281284234194 30.48691066003783
8.054704667934606 32.57303000891052
63.22213414999901 30.03405453638036
69.53128974848241 31.22915700677162
57.84381254874103 29.4788161452485
28.17990263169487 29.5709705340626
5.980223169915212 32.23448147275729
128.399033674019 32.54607853711104
26.66958396361057 29.91846652874749
51.54668213587274 32.13236232303109
87.13014684625905 26.70641249738366
117.2595711085359 35.31666858622769
102.559167714096 29.59875473882265
14.95587662901016 29.7438487241586
97.32698747080315 29.90931239347944
40.99098843500281 30.37100147107232
136.8756219163432 35.30328596522831
89.48536844845428 31.3052716245123
23.68954510229187 30.20040749444199
132.4784849064546 32.51439908953845
52.96692737341924 29.56518056345113
3.693199580312215 36.920913185447
45.63676254304001 29.79329187794155
136.1923228139198 34.05655996258747
20.0396911064961 31.63105749558509
80.55567892553135 29.86287812831398
81.98007363710485 30.07827193964967
93.56012282204881 30.55087318366042
16.79565469507423 33.87591716202066
125.4410574565059 33.22595936891427
44.91853982606138 31.1342722818049
130.2967685106851 30.79866843902511
109.6063225887854 30.05503877853693
5.516300805383294 30.99926811434853
30.71156819846842 30.0872954144183
92.15389736074023 31.25084384459565
1.811890093669188 27.94897357310528
12.60556611144121 30.70653527589155
71.16040039042804 31.36001793479124
42.16373763820962 30.97622255613655
52.27297959806749 30.8122143365861
38.49929583245452 30.64836439296732
61.46308925562887 28.11202896128652
29.24433151974555 30.54957668989567
49.30799146447868 30.95129527502577
126.9321410352779 32.88127460781808
75.18345086489769 30.47836443705038
21.52483154511739 31.64837657724502
6.863100164875297 33.17099131435882
94.90222781626217 29.86648684485475
15.58346301008003 31.11294507738765
46.3656261145271 31.10738225408559
108.3001398005481 19.0192800492762
111.6326956530842 56.72645138358246
132.6094730660213 112.6606267731611
135.3268044727662 139.7514015244195
126.3327102615613 89.41874977109491
134.7245929613318 109.0885875199786
130.7872626569929 106.9525688683365
130.61517597743 121.7488423293106
125.7699253171292 99.34554322318695
110.5972308488502 28.96392233239904
108.7974406406595 16.18162916159243
123.906079493412 83.47778512882968
122.8777258558875 75.67617982450871
132.4481383479871 133.7203862470008
131.5729897779533 122.8081421625987
125.5260867361733 94.65781898366986
119.5222991649314 59.60365499389161
116.1182340378179 40.19170165436847
112.6686421044568 34.50966371556858
111.5870616278343 31.74605232240833
117.1249295011792 56.53884440403681
127.1597301905334 102.9921259382959
106.6432459559238 12.81120143095294
115.6972415318388 64.43807055985232
107.4291814513184 23.25229838353284
135.3467919598152 138.0925721536881
114.7390056171247 36.13617932064393
111.1593887261966 34.21729725677411
107.4049118286244 10.01796595244157
125.8721102267374 105.2717891719686
106.4061775648963 8.995455809041708
124.2748629602628 87.76527923824547
117.8098356716652 54.07227555538574
113.7612651109073 48.99933943476244
107.5937462061188 15.20966303297046
133.4816836334778 108.4375103765981
132.0461071068151 107.6511485587279
114.487168841076 51.94379011846478
127.0770538146278 100.076378309005
133.9987433553247 1.150751782647309
128.1896525842922 88.28766998407119
117.027885628662 64.06646097625125
116.4052893735098 62.90507074942046
114.1444591982466 55.91483721307201
131.522905787327 127.6073328395169
127.1364079376311 104.4760916396706
121.5777850002718 83.15802263915238
127.0594776900747 92.2344498327701
108.02174427019 20.43469350525541
105.3548392625598 7.93033308266723
125.5337530383349 96.30863841811889
123.9759706416903 74.83102852073628
113.737095900233 37.24282607346267
130.4072508049915 128.5859131049829
120.6017930922195 72.84420539378114
122.803014934262 81.11322399260754
114.8427310231627 53.38539810787438
133.7866355623586 134.325900151315
122.702382196244 76.93740380742315
126.3376766542918 93.45360371596018
127.0322592166913 90.81904848368374
121.4203461273237 80.20965433537134
117.4177575174027 61.7437858127929
107.8449849584493 13.78765476943507
116.5481546478564 44.38123749070505
135.0959566359625 2.078482559254309
106.273407095935 22.37318405674046
105.8435071178944 10.44763531756661
110.1118203225501 31.43616384494263
132.0192311402253 130.6708462545536
112.8973369372645 46.13115924942074
135.240226539525 0.4011244989514136
106.9800558075428 11.41132926719179
133.948511767496 135.8536613035748
133.5789504163146 111.403356889896
105.9600340996269 23.79911767337873
134.0826804572184 137.3827530678753
114.1317265133662 50.48167139845574
122.4334827286828 84.2981913448747
122.4227486878714 74.47281429434744
132.599702776901 123.6719198083043
113.3434772385955 47.54898231536714
121.3708414751562 77.42094940521682
78.82359189456534 60.9556485428127
73.30919887752894 63.36393726753079
41.14274756169468 105.6505894264473
65.28177573957002 65.84096313734146
34.43786758114128 110.1558621902732
60.4717766651214 73.49025128690657
63.45771511009428 72.59921529787705
126.1654495602604 5.73291944615773
65.76085932530553 63.0765222751716
25.95412394213705 127.1865106156677
98.19386306579759 32.51558111242638
25.1464047065121 133.9552165366544
83.76272187896039 55.44109555320181
80.35661218688332 57.35548546240214
36.1540052287124 113.8247294482158
23.38222803505559 139.3305866323187
33.57260089592559 114.1815158001125
18.73947690472482 3.018670836943468
34.61574948905908 111.7243087005102
68.31195679074139 62.37514509703539
88.89452962243591 50.35952785284889
85.7346399993567 53.31941454590046
25.80818103310037 135.3567702689139
117.1912573956369 14.90345236102095
43.54697831328875 99.49028372300096
111.4437833771793 16.72829877495776
94.66250578207716 36.87457958571557
128.7763957355782 6.536854731061411
87.25724695171303 53.7363132974963
75.35375739477783 61.97037382655486
124.3126742588185 8.159765153017565
122.9691920280664 11.63644272618344
32.90787817356531 121.1200982963382
113.1474069748464 14.88140267091531
64.2632584353252 69.95516368349688
88.01109833829875 47.53064592819836
41.52113926482189 101.5007451527734
37.71321469262543 107.1695651704412
31.14038583434827 123.5563256799411
44.72131670835428 91.9576600115662
33.42137683609632 122.5517618597581
112.8872011189982 16.29915369595293
63.12735195013761 68.94040110449859
46.90769271187896 87.42033008646183
33.32733196540435 115.6004710781706
35.75125294888247 110.7471103158416
47.53204960421239 85.12167928197117
34.78606498262332 113.2972346510251
122.1689095235711 10.45797173348181
82.78902520761794 56.54376282294839
25.22727668313112 128.4711044458134
42.53381545580675 100.4900476842759
56.88388953355847 77.35769195444877
87.16276534698868 44.61598007318168
63.47566078654359 67.5661617048298
50.36294624000501 82.53072767315562
40.50749781786232 102.5199904250152
73.93356796090788 62.04163971534179
31.98999352554256 122.2715103177964
36.86897319039192 109.7436350627496
89.37133267868077 42.73909366108666
106.8582816094994 19.50070309361657
20.10985783621067 1.939138618530694
100.1603185655629 30.33611110356185
28.15845834983716 126.0046631030733
99.73465850956705 32.82084834726823
47.43383418580026 88.82373466702951
43.1912166329631 97.91553016738366
42.83580388327849 96.31790973116821
94.99879160558244 38.24689864590915
50.496162125317 80.99640537035573
33.29292834913205 117.1875229010105
26.72807540673023 125.8873967035898
80.75268751552909 58.75372638259724
51.68108060287373 81.80572755158956
46.9796960309771 91.32727808333871
97.16736933710905 36.22456715959202
91.2643729497315 39.47347042625854
59.65657572783748 76.15878384905966
106.574471824921 20.93611748224165
128.8297332154494 5.17035672621077
125.20778792044 6.859674912947108
87.58690531626516 46.08250147761269
47.92381787273676 90.27148638454513
46.21318895410122 93.79439577320453
21.59458921754771 0.9592219194457233
98.08266363612269 35.05589192856799
24.52923455353792 129.7781197750766
43.85943906667188 95.40024486480245
38.76287132330692 106.1431973559742
79.76056031451792 59.83922445842542
103.1075808156895 24.76136030648511
45.01153884745754 94.65499707393086
90.14353892223158 40.37120314738395
46.50836321011838 89.86769817243382
24.48631300660414 132.5362456149859
118.8925352928048 12.95813269571265
92.39520563733039 38.60036297713337
61.90012084324831 72.99944553321848
96.11812205190201 37.31207138530073
67.08725101703149 62.74177935831754
71.05601216043601 62.25802224563256
63.98612887758801 59.46736312573822
39.7465422037344 65.06237065350082
57.50373032748875 58.4584977669515
62.96405595871815 58.39232622743037
30.29935203611865 69.86162386535281
44.0407825869104 64.52375558406288
85.71887653393064 57.24573128466764
85.16308404162312 59.74635500073347
26.76496858941076 68.27217628228377
8.482356492005213 70.10410127466442
123.204791137749 57.908015073862
91.22206464369981 57.4323758440803
88.68659895060377 58.02397161149717
72.49291227441152 62.12481614495221
66.42952051676133 60.20762294779655
115.6281190672188 56.2276090436139
85.61046681928468 61.16877269660333
98.66170000692684 59.68110666242547
97.18527913780107 59.21875071411639
87.19910882692774 57.62640574525988
75.98039215696232 60.54434002324187
1.66674758299899 74.86397408801557
48.33464565263095 62.83336990566586
136.7791962176103 55.27426274134389
22.53804764678188 71.87637579919989
1.058858793127248 55.8254659319887
54.21099023394558 60.83445388737457
18.50522115106245 72.38206164988829
29.71754066677542 68.50408206937452
17.14794900257536 72.93905979850742
93.78244929122791 56.88058165358876
9.77136274317006 69.33924458061705
7.03491101415288 55.34350204795941
138.2536813114829 55.96895393412382
92.10823616681417 60.29620790359584
31.75217195685275 69.92848646757092
37.3712985248762 66.20110214376621
13.40791361704362 71.79144608748186
92.7210932511195 57.86684119901855
12.20325318196154 70.93551269305318
7.040235124616873 72.2698820397719
62.53572100322233 59.8155572367619
106.465516467082 58.15233574956333
56.04126426016759 58.90331227391612
115.2199844602789 54.81049243026106
25.85624654678854 69.5172649681402
13.46812849255585 70.2127255551753
3.014077063511127 74.20464953238692
73.12636377434232 60.7792139933372
103.461196886363 62.47400545084444
2.410730935546476 55.64596389990025
5.49655668502416 55.16114757821602
20.54716281455525 70.28600617094864
104.5902963484921 61.47882687994933
17.06060304530636 74.43825174941077
93.15785607098312 59.2994742029661
109.5329986024481 58.9916110088791
24.00696530728727 72.01267311533836
127.3497660316979 57.68775170586169
82.22974153882691 59.07457101977754
133.1102683151059 57.9387333730077
52.745962232285 61.31738277550672
121.6781701747007 57.5444718551034
38.25887369076587 64.9430552658627
15.871825817816 72.04155503423657
101.621567676009 60.59730895534837
46.88904358772434 63.36928632743522
134.2835525841761 56.97333124755104
67.90135995716811 59.93617981989605
11.00140009745468 70.11143089783293
40.44831068041305 63.82157193448348
24.93610669856736 70.75797298877583
133.7324624555242 55.68192404324665
36.45517542947807 67.48748798975414
81.22586008623462 60.17037270238558
42.77299756370044 63.8105471729871
7.14895575263112 70.7967778098928
128.462238590777 56.71621620155438
3.014867600601055 54.19976520596836
52.39277747451195 62.77206329848646
94.64108389654385 59.74705631494525
64.44934779210652 58.0610536684429
75.84984799826661 113.3418866682438
75.25784887793503 106.4914129919192
79.38191797637175 76.8869152421799
65.68758072462035 3.53707792188434
77.17097880457933 140.4757302809413
77.16136141798285 132.6984956494779
71.50499340691742 90.28500528897095
69.35987886475169 43.62994523036669
69.98553166614715 42.32459375343937
72.19322664435207 50.73553926204681
70.22579473497528 54.63123939105724
77.10895139633374 138.017880240128
76.41084755048068 110.8651510577196
74.16988204964242 93.68761240646081
78.58677055499946 72.60010968498399
72.92512209876644 68.78022343134121
71.86128846968921 63.47504149215278
68.83743086811033 61.07253059080706
73.91177945659115 90.01097295739673
66.45003509175193 33.85732625754874
73.55106913490816 121.9420328808055
68.18702548903761 14.82660360220499
76.52487288326823 81.09433082226802
76.44513879374428 131.3469578085458
68.99730039656787 41.22797505841334
73.87272092674105 106.1327391875283
74.06556269628359 64.5343735482578
68.00903888210819 40.1088478080186
65.88214267065545 4.945635625070857
76.4837908727952 79.60575252726899
68.74236943754561 44.95276847787036
76.99094264096911 72.099862714889
75.65933653551699 64.38718262975829
71.66239652499733 91.86669216178787
77.89822208127663 134.0459850977386
74.2098591990501 116.8856736253604
70.86828147937037 53.3107717700716
66.93905206836203 28.38352083245414
74.48568059128438 127.2693375298965
66.44605834985502 40.27852005499666
64.5579392076682 37.92699573494002
78.72878505928625 78.22133729575216
73.41073540897462 98.11569978775711
77.14967414393411 135.3489250280857
69.38270157492927 59.75988025270409
75.63160138718517 117.1049500753755
71.81028858291941 102.8742217580815
65.93039903075159 6.256197871656082
75.10989559581961 128.6363965254588
74.74720312666423 124.6533779267807
65.72888230973334 18.33492117440325
77.17869735720207 78.32155147572476
75.10844447122044 94.68341782671868
80.61348752789887 74.19748000750216
77.07098434988016 82.51886263678915
72.5914454804598 49.45344077440331
78.01265985048158 0.7743826248497292
62.13888408130614 36.95411717092971
67.31328181012015 24.32914528227314
72.49270958338586 100.4796799265884
65.2787410479782 21.00759167256173
68.44632209934578 58.60776119805415
74.80376698607297 114.3736317078372
67.48355206617438 11.11495827057571
77.87411133679429 136.6963770085654
77.10510081959019 1.939735965357348
67.10504877174398 32.39635027075268
75.34724571976834 126.011075980768
71.52697776131633 52.00625008162753
67.34405005554987 29.82209764228735
64.90433583983747 33.98879082958721
75.54429368927177 84.8972503531844
68.31396795068098 12.30790135992016
73.3940588408088 99.50079315282601
77.64434644516137 3.345029888991416
66.57132366266052 26.9236788652778
75.65535546915683 83.43704944181675
72.13158637013228 104.3271203455805
68.12895504252698 9.81007585549369
73.89970635876129 67.64667435466235
64.75904670632332 110.6265398527641
55.36768829859356 108.7809113303683
136.112804520505 111.1432153593113
122.4821485144186 112.0739839459619
105.7884217343462 112.8692396087841
86.00717554659613 114.4982938792146
67.47920037226794 111.3330583799974
3.106301940074471 100.3822164037334
9.722487264547208 98.59886628504135
32.69233893340804 101.0053123977093
134.9501316123309 111.9731997544777
73.38470278871928 114.0759632108304
9.837837369280955 97.07658327247894
50.6801721586798 109.4099445304998
42.17958990664981 104.6293222065117
43.21210663395371 103.613818167275
66.12037568678193 110.975581426335
22.46104768574373 103.8173589302993
53.31238982751572 110.6309303492719
104.449025875686 113.7092308275187
89.13430230792916 116.172719025996
33.09935931248518 102.4613796925802
79.57226653599291 113.0619548891803
68.84263736607808 111.6824279577393
101.8061954274096 113.5846327753466
47.65208920532331 106.7631909433122
127.5162163710942 113.7427424743773
5.68840011846634 100.5343044833727
138.3964835993326 111.3520052232124
21.09420698845316 101.6653316891143
8.383211289853181 99.23464392830446
5.811235660020447 99.03127275454085
117.8482293777962 112.0938251394584
96.12555394020438 113.3170934450144
44.57946707553906 104.1529443628067
38.46946344006092 104.5729644506706
26.35111443959217 104.3892384519483
35.47702743857896 101.9361248022951
18.48985929573497 101.7936044422217
123.1729141784681 113.4106181569139
128.1519227657794 115.1178420620684
23.79302938297358 104.4972859704566
35.81526371238756 103.4851801998079
70.21509921938723 112.0182437659132
25.1171360673816 105.1944844213648
111.900845462196 111.6505005853853
54.33925425506734 109.6877944773837
49.32789383863941 108.8508503472441
98.11430424187672 116.0944629422769
96.87138390969422 115.5560833473358
107.0676385715595 111.9682810742482
10.93824873261607 99.49070665524521
43.53940726647375 105.1632419497409
99.30537711442925 113.7999646695941
88.15731685958605 115.2788260103499
45.95394557999018 104.6895399659403
134.8315611462918 113.6813756981163
95.69272826601151 114.7725841718631
82.34545727522814 113.5445863378346
28.7050043181582 104.4684944083485
116.395484988171 112.0863688746056
14.77618694187699 99.16277155229382
15.99384990762815 100.0865799120312
1.75160454876785 101.0824963458666
37.14419338417725 104.0263817899166
29.83033369204939 103.8971977792783
124.6429244366045 113.5312480581543
114.2269557754461 113.0898309751208
113.2896919934079 112.0455199016979
61.98003872763501 109.8388059317573
101.8986331886618 112.1277514466768
59.55005268373736 110.4876424567675
108.2564671006766 111.0444486316179
83.82488445316805 113.5427538643776
22.55928975384272 105.3242907948451
12.26328918765845 98.86622934478054
60.63004319871933 109.5137074159125
74.41113484800805 112.980984014895
58.4789539909896 111.4593333599257
34.47137078110371 102.9601068795761
133.8683668139076 112.8177256521988
51.74131706341012 108.4144969311922
56.01145564115019 111.8423341221212
137.387063486797 110.3659930974836
94.71101935627804 113.8535290815197
63.38087338463407 110.2906817550107
90.27506194654529 117.1301464811174
91.94902899188763 115.0176043074838
1.674669605076734 135.2824926481279
124.4972237163027 2.350691706009779
136.4958860949609 138.8967050774125
136.4267663552107 135.647413353744
123.2143490007004 3.134089222869214
131.422957365591 0.6465179156766528
120.5123279667747 4.961397078374276
0.4369787396739442 136.0764333967517
116.6237896298995 5.902235930928776
130.5650688794458 140.3131534630544
130.0741096992045 0.9762056009393177
138.8405465224336 137.2217090920833
131.6995066035575 139.1047452207434
136.5175326610607 137.2344351894141
134.1602278335082 140.5731864505459
65.7990542455295 105.3137097423646
67.48342516832381 73.33408985105557
57.60324483969188 1.269408770462071
57.72191797353429 10.26998922123713
72.30412377468264 3.185852304702576
70.2785705610313 138.2721311763279
66.77018673642223 77.1764882808036
56.85702940493304 45.41646992108062
59.20946054471773 50.01358728910834
58.91915621383939 51.24848724780848
59.63861889942935 42.4670664823575
63.55548737585491 53.21358452742832
71.95116334149094 1.730210349066579
65.11458632479209 112.1006057683582
63.63965902509148 100.4826231526385
65.64144723356736 77.88562731155339
66.74954567346698 80.14246631500539
68.60262237627913 126.5589383535333
66.02731102054328 61.64011469573533
64.03908980201065 101.7848722381417
68.85722622366967 123.9049605208174
59.11855622447006 19.99488234066515
67.88401796001777 86.77263986816462
71.53429820440759 0.2580092622188904
56.26464699585902 46.79359806667009
66.24352578739128 116.5825905356762
64.52622733586846 73.56275503188255
58.13592318777232 49.10868906550166
56.58711069160887 18.64835316327214
65.03958608203413 72.30204511968425
57.20333362471279 47.96262002535121
65.35590124568172 74.83516336719376
66.43126696298235 66.90535217198202
67.9303552024929 91.32739393315137
70.28731585967805 136.4915380842976
59.05506381102827 3.470136597496251
64.11870845573533 107.7211826209414
61.97672644943967 53.4958862544965
60.84532932023363 33.27637938085713
67.15944647268243 126.338636137298
60.90574888824797 56.25275135138295
58.66661605047567 31.0049039493663
65.75545661412438 69.6480650563707
56.26679288036375 0.5814859741114392
65.44456330800702 95.75933050067341
70.7971563492617 133.8473153673057
61.81447130773915 40.88100143920506
69.12225053950017 121.2793246914987
65.33117404018618 102.3090275358778
58.06794323774861 7.470089301142502
72.79769396072264 129.8063664409366
69.91392163944428 129.3523388858579
57.85155842415082 16.28316778254367
67.89988116901795 82.39554955307921
65.24624731449208 97.05482132497315
64.42220748493028 77.26987388234467
67.89189344960378 85.30336403988473
60.62534197054645 37.21167088879657
73.45686889399389 131.1799452941142
61.52288319888899 38.35748553943622
59.18384804328586 21.53779594258333
65.48078810781527 94.33097886968945
59.49435269853541 24.60823948824851
63.58242391791782 60.89616541472821
70.64211747897069 139.7896077252721
66.29437697793237 106.8158592427549
56.66836777274484 6.662306198496882
71.31401080607232 137.4848178241683
69.85486671552785 134.9920196810158
60.33272954328216 34.70738272872949
68.01066212405136 125.1154772663811
60.57280260506031 43.60023393095094
60.87851401399782 25.19460385559228
59.99214063486667 27.56814194367473
66.72450306917739 92.12401603925341
58.00700289888376 22.41085966549401
65.53799746060648 103.8795596017026
72.66238584817309 4.66222819328405
59.30404549734512 23.0892400273504
67.38244536632423 75.9380912251527
64.40819543394473 109.165275678124
59.10716720425154 12.45221071228874
59.40047845883166 56.6086935908197
105.9989711828042 93.2840721138548
79.03222540171963 106.146843004571
68.29970632033736 104.630891015037
21.46399496761999 114.806676530312
19.93171437253378 118.2877160172924
132.0363951629173 88.98392122498178
33.30171879916311 111.0734708729966
13.09850631864415 122.760142432887
49.62944703144854 110.4054531573159
35.94558738999694 112.2978983965776
42.66008381936339 113.2676994232091
69.69261147892809 105.0205455627344
5.564724608265802 124.6192719036994
52.28532300566432 111.5944768051867
102.1022126872904 93.45666529819916
82.86511997239239 105.7258738389563
71.44803316685187 106.8589216898664
100.3435569020058 96.73310551991634
47.96576762422328 108.303131228638
134.4991354970777 89.36653832308484
5.536816885680644 123.1584578018147
14.28371157688809 120.5079864180412
22.4384293617216 113.8303651334481
119.9540873407546 90.56146715326012
92.66430351620339 100.0380603649005
44.80019023276754 111.29624364799
41.25626857609297 112.7561906226445
27.30155945091903 113.429773230316
23.74144311530069 114.4154250858894
26.13827105132219 114.1077241312818
130.6560806636124 88.71799556124842
110.3504117224857 94.10102377779884
14.31186518035082 122.0767963721123
37.60863670552091 114.2623454862833
63.02414288800848 108.8910169162668
29.63555956501315 111.9572497712895
118.5027486107635 90.26498802142497
18.08937254632445 121.6246155218028
54.64861023072402 111.2483730937593
51.25755686836064 112.5691218076179
93.68288301171368 97.34281621644043
102.9450414448712 97.55346349660184
85.13628723045521 103.8270617829884
6.890508086070568 125.3478108148907
45.85865207371229 110.301188606319
96.12184241033275 97.39964796235442
2.991438299298673 124.6366500759827
124.7521108936319 89.24928869182204
1.705149259039374 123.9318878229522
97.04455237754662 98.39934804381312
4.297980745186006 125.3460141051226
29.72161547077361 113.4882555668081
112.7468940809076 93.19458279612407
25.02676167476866 114.9778720630524
135.8109883698529 88.74597254902571
117.036774406533 89.99231979911465
32.13613247718128 111.9302277898904
127.6826827158508 89.49395416665863
21.11195376384923 113.2456311165413
105.3712938491314 95.77497452927236
118.0119817734892 88.83941279207225
61.60285233067568 108.292468889033
107.4492644714419 93.58989542515279
59.17941740121563 109.0616940122002
108.4348973452921 92.43392359283186
76.63632520642508 106.8542978943507
2.702034733280577 87.47061844076822
10.75618390386142 124.532814817017
16.86853843352503 122.3437819519334
60.19171970016345 108.2211278941374
64.91867454085526 106.4501414803579
10.70777052831975 123.1065389107062
58.13499202141698 110.0268531233456
46.91260843943149 109.3026204566807
115.1416693651483 92.31716920753176
53.61908491937479 112.2015106308326
55.68685236865171 110.3155319212539
138.4366269828596 87.37087700023004
90.75942826699034 101.8674174705516
71.08499922842796 105.4033500705848
94.73574514448214 98.12334063738697
89.00488415501496 103.8114351584903
126.3302973263967 108.4322612784758
4.810215973275534 47.72353845948569
140.8180858274636 113.0879437840291
118.1968246226049 104.0551035814277
62.94693701509652 73.8867936610915
68.20367836986149 74.64939610304533
37.60005974004587 63.61658079324158
40.82518405472641 67.75028748944534
26.38359606034881 60.32492145343255
134.7496797257549 110.4884973492115
111.8234773876232 98.34474220092571
8.869194968264409 48.75988420253882
84.13670188999477 82.33228202748172
71.85965039639821 76.32144189089331
70.36838609406898 76.11960239674467
74.08853225260384 77.93006514474787
55.03276596411999 68.64269951976593
83.2348815604898 81.27351090788412
100.0751584117836 90.01781736518292
114.5312920845561 98.70666530278878
79.684563507726 79.32419849810222
92.72786768589387 86.03500029353071
26.84593823128243 58.95135093283159
86.30735936147521 83.62521479206228
98.70857122213141 89.53234147670747
65.99688923336114 73.46619236540366
128.4829613997321 109.8832011402391
139.6420230446979 112.2681343672638
44.86962837370402 66.83692572212063
29.17235833404504 60.61069604446768
118.9459426974967 105.6182639869609
74.8869194196115 76.82585235952187
13.95276629543387 52.79067540817157
24.83320312215556 60.13701799117145
14.94500467195447 53.76219815952378
66.72992522226845 74.73808173391177
131.4909182045897 110.0281651478248
129.341899963682 108.8142608898575
59.37615843266917 72.5357410944959
103.8848699020735 89.92465065058843
31.59851229150426 62.48836325002475
35.4433943728168 62.01595922569775
115.5607925791698 104.0575464433844
24.09144158285765 58.77069995151476
58.65729043415972 70.14863868014051
76.36091583495251 77.0232287191177
104.5637426441948 92.9003893811757
16.460333523123 53.56025505211598
91.28168769678473 85.85788950477726
116.8763061172834 104.447900167088
101.1746796996831 88.98642674428476
136.075589594814 109.6237591086508
114.3900025085436 101.535253389533
101.4431653643228 90.4890319223082
18.07661389501504 53.61249748174586
113.2279849391794 98.59344590090279
80.27230897486454 78.02993362701805
93.29350296344541 89.7284516486739
22.60507599777144 58.69126473604413
69.67178692463563 74.74637188144757
87.65127397167204 84.05554145435761
23.41634207121544 57.42919063418049
125.6795250775015 106.9183477510388
104.9666567067313 94.34977561556668
117.5779605407074 105.5985363205016
51.08726978529275 68.61676606774878
106.4275918368395 94.69739453362406
39.09175210606055 63.62269934407821
28.94537559109171 62.09297723870373
107.9208670090715 94.97712934148994
49.66472604511586 69.11636308750317
53.93845785288848 67.65275538191838
10.81004270284251 49.84792246567861
41.99281356428138 66.44000324309602
33.99710916824102 62.34245266366774
18.86126336135485 54.83136821245552
124.0827422181153 107.0426918273468
43.377855876215 67.30259200280058
5.665376221879766 49.049089444961
88.12530456729907 85.54087893184881
19.61301633019396 56.09072301550427
93.09437862730354 87.41804810549719
137.1935019912679 112.0603991197566
61.57461258226191 74.44665025131543
97.33383891011302 89.03925771161541
95.69315729859417 86.96171683773885
80.69489175194884 80.37051902942264
115.4898935740912 125.4079828059813
97.07304645167996 4.719748831118155
140.6290128183188 96.42742896933829
104.4700444229817 136.3426377862384
3.880741377547323 89.76176386539402
109.4507484998622 134.8456066265305
1.115176815284691 92.69569417527968
96.0630501492185 5.7784400845421
102.1998876343069 140.5779608761097
127.9762436051147 108.3902967798773
108.2243374559547 134.1274370741755
109.524343410508 133.3890759388385
122.379765267924 114.6525950446369
133.3327325925129 107.021387489428
136.246673579182 103.1006887672032
102.1437714756932 139.303432106017
101.6695601163241 1.825676416977434
113.5654448920739 129.6152968484913
118.7737127472537 119.3939576966992
104.4529484824101 133.4091302618237
135.18749357485 100.68540494234
134.5635534604475 106.3253107013557
117.2934670358445 123.0780288419975
136.7007953531183 98.51893415176468
137.9451357231467 97.78565988790757
123.2765815691009 110.8318972961751
117.7356986029973 120.5298001873171
103.1774287989797 134.1850408032538
105.7146090269668 134.1257772840853
100.6771114570193 2.934403011893763
2.540713830803654 90.47813291744269
103.2122735253002 137.1374310626514
101.1927734951311 0.5156807561501114
113.6771398033776 128.0019026281797
124.0844354336507 109.5727294015146
139.2849180109346 97.11659449000459
103.1919811775813 135.6609804385511
110.9247594429371 131.2106750561228
99.68519183937812 4.006428218214873
31.34090024959573 22.48620622786646
56.48538842424644 3.63764550928052
28.79201899269936 22.22117402879007
26.02502400489388 26.33996633995176
3.40389353097448 38.52691282020623
58.94119629403772 1.938626501111466
27.41943624853269 24.31952461948273
22.13098401381923 27.39223652062969
19.55044625546554 27.44403100523939
10.51962506595132 37.17237076732411
51.33041070460549 6.824113738845663
30.04523603351166 23.09918146849409
9.171988181077632 36.36263217754233
38.96568788381388 18.21482024925599
23.41789991012357 26.43244174223947
27.37149537260814 25.74676235208258
46.300051106064 13.14817689510136
51.34052465907117 8.337123619011624
48.81807094883526 11.50612074366474
14.43458181367132 34.97910682756517
50.08291716703737 10.68243691131844
24.72403410360628 25.77075401042143
47.55721503023068 12.32867928564479
40.22810133977347 17.375692417237
18.71363976929623 28.78224052515772
45.10322559364276 15.52672045057814
16.44756975665178 29.90539054644582
6.311462801611641 37.38603637453092
28.69619696431424 25.17604294204918
55.14039408410344 2.928301593847346
13.29759669634721 35.93598905359894
36.37237741411638 19.63592621041417
9.095539756663673 37.75311823869383
35.15309737413445 20.3600396150231
33.90683841588752 21.11939770866803
42.6571404120872 17.21441661625305
39.01684709521361 16.70868006029741
20.75776695244764 26.46334582195287
7.676630030848827 38.27576542519447
17.07671531728496 31.30888962904819
45.14837751770879 17.08847461667476
37.35562096380573 28.23208623874557
56.37040222625685 9.645594399695863
36.03049155138542 28.95997030029371
11.46971614790822 42.42550980631262
26.29028776736342 37.19554039823099
6.248149844092401 47.78333903578557
60.53843945186994 5.631654802464639
41.31994894734037 25.83920025681479
29.46867494189245 36.66057044472769
19.6851787805952 40.17980560264537
12.6855799417879 43.34367725246709
32.97165959578262 32.11388079652892
14.22651184618827 41.24042748637985
9.409718674494929 47.40095397274527
45.07282296408924 26.09348151578866
31.40189857866572 32.5310515088178
21.07764568305457 39.62111808732516
49.0130935116527 20.74157645770059
59.59098658876399 7.989570325333946
52.65128393237668 12.08256106509921
15.60750481581187 40.67352311091037
42.61809019854253 26.54808705664813
24.16937289636793 38.86115061099684
50.12580470116494 13.73898141993715
44.00255869324228 27.18016745910863
18.47589761927633 39.45095863334501
52.73254578912614 16.63377977524405
22.61429972419133 39.22613631890489
12.49602918530683 44.85284721601515
12.00506080177651 47.86688801650777
31.83827993260299 31.08645093149739
60.74741412006048 7.162415696179073
17.09421329948529 38.78508640149414
39.92580995650999 28.22132086903382
30.78234291733405 33.93937549931371
38.68130386304502 27.4677391019142
41.21383332106593 27.35414560680334
7.881300560993218 47.70581432674104
49.05449814531361 22.28998669948178
25.72733270191241 38.56342675610684
47.76317710570121 21.59186186831983
46.52418605794274 24.02493959827826
139.3283781306775 16.75633945830785
135.9424523149993 14.63765303601542
132.2442723524894 6.959421915796824
134.8825584995794 13.45145681746435
135.5244042675001 12.0113522633575
133.1319956993626 8.149336852916125
0.7418130926249143 17.64811530583724
134.7630604683894 10.74690672800028
133.6618337773493 6.691806507595017
136.8888287372102 15.83745046635468
138.3234068056997 15.58516820171554
135.3720629285201 9.271147551837446
94.3572747195081 132.8528224988695
74.70845455596348 2.520382071990112
81.59754144490063 138.0032146873649
131.721549248036 121.1477779825548
69.42122757442739 2.427249000330256
107.2111188554333 128.9979967549882
70.86377992136208 2.863390277654524
99.4008402339399 130.6718977310813
124.5453266877138 123.7319895672888
139.5435964765258 113.8218732809908
112.3195307508489 127.5098716083409
104.4830269622292 131.9420610393185
66.88835960420515 2.760555260171876
101.9407888645348 130.5397348362356
128.0109861716573 122.02199987305
87.76628133325907 135.7852518769038
87.54274644094164 137.392108199183
93.23691221419426 132.3020741955385
91.11668047921546 133.5092622087242
113.1844993762286 126.4139610870469
85.18519753605629 136.584507676314
126.0146129043658 123.6152527252609
78.71270666680537 140.5950978108984
103.2172815912668 131.2376559002439
135.916069727115 114.4923835369058
117.8434831954547 124.4694511556063
121.6544697355868 123.7704443261858
120.1733239358468 123.5765595480222
108.4329436774388 129.7482034203824
68.0266742740404 1.86217578068807
86.00936000577457 137.8041279531007
76.56475952338445 0.5801567957431457
105.801866619308 131.1989694817223
94.30228357780155 131.2891591062
73.3697027023356 2.04918704666243
96.7408417835929 131.1215972268339
83.11503946768021 135.3362018215768
75.6429213142054 1.487641343171777
111.0117231310821 127.0602557801338
133.3739518120144 115.9640804955759
64.27953263274408 2.909325424049085
138.3649523041047 112.9428533773081
109.6796571744924 130.4866469942423
83.7697384537239 136.6436433135324
95.52989717153709 131.8684515960871
89.64453475277467 122.8559373716089
76.39859735139871 136.6612047161568
136.9004548657439 91.04982734594275
66.5588633871764 140.7242897969952
135.3618693486785 96.01039860461496
67.77861846479568 138.3452772888361
105.753069777169 114.3071311717408
124.5414695359865 101.6014639180739
73.48283813328597 136.4739403576405
101.8069598568601 118.0811193028373
133.1167251104332 97.46323850072895
119.5404528403021 104.4611310219842
100.4792449173818 118.8406340126948
65.50830829401677 2.061771449944982
131.772780082 97.87108894592288
125.821497405933 100.8358990141933
75.68296621617803 135.2839903413854
81.59687535063088 130.1857213560889
114.3908804329543 108.1001687260489
80.86080643507061 131.4984288749756
104.4281674812421 115.1158877188777
92.26597361407509 121.8439807410767
106.8478694884611 110.4730601274468
75.67185322652055 132.6198217010232
103.1270744431745 115.8501750273493
120.6970888246923 102.3835357255479
130.4611075060159 98.25652367511263
1.340209066871378 88.20887226285151
115.8685663477109 108.1636361360295
135.9044904115341 93.14525722574776
133.6574979905447 96.02175470737002
123.2350108448052 100.899587739781
111.4980812582457 107.8420724223679
118.1923183863979 106.9247641748679
67.87728769644791 0.3007279347491872
93.81422814822132 123.7133448575266
72.76062370058703 135.1023196767841
109.127259362482 108.6198690300015
88.74428396980848 124.0381247347781
3.972072125040937 88.23319556502814
69.05231851736924 137.4627040509332
86.98633321446461 126.4712635501963
69.09814580051716 140.4364853062472
72.00321859922028 136.360560354596
86.42657423224068 125.0980163324753
119.4176878060485 103.0859798240929
64.12933920350456 1.425426399381106
138.3018125277196 90.33497580135662
99.12567430576935 119.5992793841102
84.66662248682789 127.5808521300536
91.36501090231856 120.7438554002454
72.37947128472459 80.27038948497965
52.34400004803683 52.35796856053738
53.06222560326565 54.71479514588797
37.27530696264843 29.80317048681258
48.60396022902414 47.73619103372143
22.40329960443543 3.653496747486695
95.69092022886683 137.8856916941899
82.50396432840384 109.6519139840711
74.62680640946965 92.36148532004931
70.26368379969537 81.00584003748054
68.74763150294679 78.51991908328003
72.90285723856782 86.43218372309184
60.3857478234927 63.05655803292224
73.81803055712932 91.39848289992879
86.73049494647279 118.3926610958927
32.52806520037485 24.86602252340175
71.68117994288615 85.78088182695403
82.16150462883259 108.2557222083369
99.13047688854392 6.368166690508544
50.46833707265688 50.1467434440542
75.63038725997933 99.97485397189197
63.95917309700035 74.74827027704148
55.33961978286369 56.40576678819007
42.70884792014454 41.28116620996072
62.66211578158735 65.14720086185353
49.1540473780178 46.39488363758509
62.99607364265853 76.64117739562637
95.50983759690479 134.8790024644526
60.50779566987081 68.31947802928634
74.00991949414475 88.58197982838304
96.83164464153147 135.4923494011375
31.41658400159914 19.55204458942124
29.7969383541747 15.99022023688827
91.91648460271915 132.3424237681771
49.86764677697829 51.57764543793486
46.23271710518896 43.05003238657957
95.93279468284659 0.09117907270676062
61.196452861381 65.51539672722269
18.92945098517797 4.584495431338522
58.20062149966471 60.95933992525064
31.47678776826713 18.179459119926
91.26439871221891 127.0548844031821
75.89295806014233 98.44529282243084
28.40381130968546 15.85748880302135
85.33804776910789 115.9076996171658
76.74656688149717 101.104872567478
25.7011856172828 12.95753038259001
89.14430927956968 121.4130390362778
24.4486819740401 10.25246086144975
84.34402625809004 112.0844300499342
72.96724725599412 81.83197447088213
75.63303089713311 93.26379593503569
39.0647315252973 33.90200477254744
67.05163288578932 78.56035090025472
71.7541683076813 82.83428214465168
20.21734254305467 5.011388797933984
51.3935298854374 51.26732584451448
92.73792675576905 127.2501689207753
48.16498640163254 45.24633511725525
90.92874509142301 129.6158141846181
40.53054011752643 34.30275233577152
59.28614565605287 62.00549937012521
93.32924554397044 128.5950349208572
95.51332973836098 4.302876114895355
23.64533702815249 11.54727107271396
45.4476860162656 41.94400775380247
90.18837064909577 124.2232019091498
38.45805172676469 32.32582884213645
37.2109277417155 31.37561334109596
31.38030882134384 21.00246071309577
34.7990432780046 28.14556024369634
72.81008405525121 87.91679974739192
42.25836346962205 39.9591264937165
74.71464467453525 97.54165087531898
95.8987056658964 139.3999516711487
23.10101256397268 4.980657987571612
64.31111685297311 75.96766119688562
78.684614896737 104.7064964647412
90.57158330354093 121.7539381653909
33.61054952343309 27.3124523547483
130.5776509576842 18.57515561438236
133.2402451588379 19.45946438108156
130.5769590556839 14.46049027873282
129.9902583250686 17.08474870021536
3.639514465860594 40.02979112105498
128.1880610167965 11.40654606358956
135.2629028809928 26.96056700034527
127.5198211194447 6.11022494035856
127.1257267002421 8.679639312830176
138.512343972832 30.34425092586292
1.056677461091986 37.01116881915104
139.3606650654494 34.16487563675453
130.9578094594509 15.85605732091794
131.7084448948082 19.76390521911372
140.2239843572025 32.86791586784175
134.3005475961899 20.52060489844125
1.681841346659122 38.44316315479895
136.3311354439482 27.99614795074054
125.9930342130807 4.353019449474095
132.0151408975123 14.64714116121221
133.9045098244906 21.91934825071793
60.73209457699081 49.87566640878138
60.23980257160967 51.26435421087979
58.08219385251945 42.68922993129616
63.97031783922363 55.62375121044171
74.40401506257871 0.8760031718286558
68.21929932373695 114.3029320236864
66.69604860027066 96.87357353217779
72.56379825695041 77.67283979236588
71.0505422354419 77.51068663717207
71.8291350096391 108.317587369109
67.39371519057536 61.28315131357079
68.11299195155684 97.4485102458486
71.18416187234637 122.9398043077705
55.34858352720261 19.50098064253282
67.88657191032544 88.26788365668834
74.95684722946415 131.2642774045358
57.79753289366491 46.56885224249007
67.84566070350104 112.8200359628545
69.40331306474023 70.78076003813416
59.75033768827692 48.72857395864845
56.63668207181114 20.17944489020868
68.19581724130242 71.94589773925203
58.73885712674321 47.70397202139097
68.96303299350606 73.34327032412337
67.11230289889393 64.08890910225743
67.95737601336583 92.87723520199476
74.22442679630166 135.1918989420559
55.29303903647038 5.932267594894092
68.47055259708246 110.1986980831671
66.11474229008574 54.01141439231939
57.85232117427835 33.98417946737297
70.94106745589519 125.5352375528852
62.42616291255329 55.92420175562445
55.40075879663286 30.53570568001969
66.82705332413381 70.79417350668422
54.93074365347731 140.9368149442859
69.21058017847261 93.57415654002965
74.95558363102826 133.9002099560672
60.26623710982531 41.1060404427601
72.06570938581757 121.7580735071803
67.98232288807444 103.1479771238107
55.16374905070244 8.898851031954903
72.18020190532386 128.3817876592142
70.73316105572064 128.162184724223
56.57254185377308 17.12198768880919
71.59098781569612 81.40218027322656
67.9798508751845 94.42827144922019
68.87001039590524 76.00468209313924
69.16731281709676 84.52404126781602
58.15701988592061 36.38601314318871
74.82080594149819 139.2961929400805
58.42884831855216 38.8472772746961
57.91182986925691 20.86132382446774
65.68243314504221 98.24959542763771
58.32723981462162 25.48402288723615
65.00462069981617 60.54915045362763
76.61724279876667 4.403221167345331
70.43987421968508 107.9550597890999
55.22880916502496 4.438633304153352
75.63562905121188 137.9807258664947
73.90231662250331 140.4860358914127
58.79965190803067 35.01942141407775
71.79523607653518 124.3333856258318
59.01651147413111 43.827430572236
59.705513207984 26.11178640407371
58.81276739390725 28.41338559423316
69.10947090723259 88.96200732531833
56.71405716921529 21.72270367502979
67.68988724316554 101.6337073040876
76.14179520574525 2.971382990518424
58.14514452105101 23.95689873880561
71.74827125376665 78.82990661724638
68.65300002185307 106.0986727885362
56.56086395261229 14.10591532956647
61.40720011386597 54.85399948615151
6.485226393318499 105.8143627807868
36.92591388934784 3.637633480630017
38.34652053818704 1.028065123601564
25.07263616408516 118.964877570708
11.64607033325123 106.5292445814953
34.64198613837851 133.0325942917837
24.4905110443983 127.0442188318238
31.681339455073 132.9489527059664
17.92649751008412 109.0016869213566
37.6333454129964 138.2230168763426
30.96142126844058 128.9449522980864
20.83081201938913 111.7011818355228
39.78493489433973 3.495278003791475
4.334229161275753 101.1938699091925
20.59789342753881 110.1692490365622
2.973879602747605 101.8798613623586
29.52245466981109 128.8275550291563
22.79366668077565 115.4056583241234
36.12495757921853 138.2202872634008
17.77529154877505 107.4717762179979
24.11835044721839 120.0844561811429
40.77941222584538 2.429901574713899
36.87072518926893 139.5080983739164
8.235497719774807 107.6870500458484
23.79326401127141 125.6330271738359
22.16293025724046 112.2949927348765
43.52599492824478 3.982721881161701
28.08932889365715 128.7109364037198
6.789946639349166 102.8683613605323
6.916007603395981 101.3781552432571
4.461121199408746 99.69851987861178
24.54027446509696 117.5056559824372
35.38735460111224 134.3391134136437
23.02480063066735 126.8527749313273
19.26423136540778 109.57835282642
15.23484922840876 106.2420000139801
30.99954555550893 126.2683923948447
26.65880845594994 128.5967704064173
36.86480164432508 1.050028359203692
65.97607805413605 47.85104140071359
69.10498558675464 47.39926978720655
54.51810902694378 50.92402603338071
28.82630895831156 69.76453064735179
7.076550596445977 83.84041241871628
136.4820712802228 17.2750195743657
117.7331130671508 24.97346644543989
70.32057640429279 44.72508714393015
119.3257105739219 27.59096095270696
77.62962065515988 45.40735095744708
107.6075836905604 28.42107445955594
86.74506030801116 43.1492706227976
114.0464204792789 26.76456705586439
80.13638412296258 44.57133434027758
85.20796586188834 42.63564693076496
4.168316690473919 85.15917755152147
55.104355621557 49.5540039972872
125.7663388023193 21.29016200715755
127.2671312881101 20.78819715809106
18.2333259444618 75.32461764517674
49.05559014637971 54.58796467765756
68.13839285044928 46.28820679911018
22.21272623445842 74.72351979354094
29.41324371123658 71.13662058241481
19.43026945986086 76.19200993363511
9.820659962150032 82.47738904581313
117.1039555264418 26.25611704861413
139.752746053866 15.33763729347391
8.460668830653001 83.16190453412436
32.38729491369878 64.66118934418812
36.73807052647816 64.84055371034124
16.73501556394748 77.524366628081
135.0679860623627 17.57447439681309
55.28200282664491 52.28548941874
15.55512671496906 76.65063093598147
67.54340796911913 47.62567190379671
81.93989061345647 42.14870112213021
49.40368966479073 53.04243793561812
132.1579889398209 18.47197291117361
27.93638557687448 71.0056161663823
15.21289879751617 79.7338137853357
11.54735664425027 78.68520453520503
63.81412901337059 49.41994355991408
87.34359700075204 39.24330014733169
140.7444848478532 16.50226286525346
113.4308700818077 25.4443105659166
104.0857412472433 30.02312994984169
20.80823371583947 75.57544225764968
100.3237179911344 34.25309334925072
12.88197268706303 78.00561726873414
93.25399527890163 36.30986955498307
16.89231015219947 75.9817018338649
24.62193333153378 73.3194257966498
133.7524332921244 18.0899038395655
67.17226996034576 45.17990990209556
50.85884987225434 52.67573524971338
138.9525270599099 18.17486298681735
38.49689594693708 62.3343703701244
94.37539388649964 35.48255805090531
89.57592761140154 37.37280163702588
42.12850662458008 58.74563195416994
115.603668425198 26.3042915736042
137.9059186820247 17.01019120666903
130.3238370619991 20.1372557893038
115.1781848254103 27.53405300429905
8.700301462786227 81.59016251056599
40.23729774536626 62.38428119045105
25.52539800254698 72.09393104969628
97.37016817847297 33.55165776829248
34.61216992960502 63.47586015768508
64.41071262728589 48.07645130198283
123.1857893359208 26.05863159256379
41.7571801078897 61.68401321044315
86.10876886535202 40.17913750825116
124.3134256269573 21.68902566740295
88.4361498474735 38.27257428742187
46.26184822587325 55.6413241483393
95.94511883689319 33.44787511540314
56.62641031380511 49.38513513379832
1.281945544369227 107.2726078102902
66.5731247072188 46.51522580429459
56.68977037908652 52.03474476632735
30.12251711132643 82.1669539740714
9.603843707635695 100.1181471460825
72.57921068512897 43.23113848106972
74.80087379896499 41.71289351300867
110.5074977223257 14.33582443082838
116.0341123205447 13.95766657615999
73.79120756256761 40.61984244522263
77.4876804451514 38.67896094323066
92.4663367610233 25.39395450985901
5.304367538672802 105.0525975263156
122.8600847118018 7.93929079961507
56.81561206778529 55.98927056373315
120.8617477760183 9.569747506887138
8.264911916378038 100.7413086405179
110.8034565871858 12.9321876263367
49.74756128383215 57.09306102696797
66.20713787082238 44.06714046467675
28.65510985109222 85.02795109657484
30.83482547577315 80.8420646698392
21.37608903810631 90.84277188041673
16.33162616034917 95.32513931592477
110.2448421029374 15.74527195088227
25.58099846002338 87.65009054941468
33.14508150200061 79.5726233882156
40.00480596703173 69.03345437937858
19.26432934816162 94.72594121613272
119.2136183065858 11.51483907001876
58.35065183997823 55.55326601413661
24.91956979257039 89.04758618467925
65.00802616075053 46.73801695299558
76.8847254998974 40.08232777123069
52.73201567431597 56.07884472970458
35.45906432216706 75.5860328045994
11.05622592638088 97.96166800799361
22.81617017762029 90.65333507156559
64.77606421906617 50.52588917705501
85.68165804958018 32.07881978889716
107.3566795493225 16.6370712359329
91.16804186900359 24.61113544135625
23.4994690115896 89.1882592510155
95.28834914530626 22.54361074658337
8.146794685206606 102.2366349712993
8.027109189836297 103.7102955019656
89.73666106641554 26.79349496612828
32.33419876028498 80.89518039568944
26.30582379586885 86.36558469315951
138.5087547387286 107.9611865300175
67.77713530239794 43.85014008674527
51.22851880533113 56.58999675686194
38.97107571780389 70.30759202607798
84.56526030610208 32.82850105340269
93.84003556788488 24.70190290906431
45.70862819689648 62.47758159567631
101.7122738811207 18.75888930757197
123.8400013620819 6.845823141918011
12.38337982627235 97.32092301004252
42.65692217464061 65.1726280625745
34.02914502471844 75.51370498686269
89.80632620387547 25.29896604665955
38.51195550101537 68.92491312020549
15.01924379019287 96.0022397483156
65.37747845314645 49.18669021782917
92.53821459157759 23.92736354121214
43.71051568999151 65.97999844124014
80.59689805629331 35.94802778004077
20.64999845694478 92.18026604482141
122.0393855245287 9.029691861258987
81.75622437317836 32.87988061136662
49.36770626975636 58.53659991409097
96.66042380757598 20.34282298097337
57.56348405816203 50.5704790780981
27.88146263914436 139.4301385837395
20.34330676542416 129.5224746073011
13.95872822591476 108.6888354560663
25.68665344390592 138.0505405736947
22.31390969889332 133.7341855858123
27.16648496087013 138.0923256961518
14.71574574933816 111.9691541774101
28.62525614528259 140.758768201167
22.95197247014062 135.1688945905105
15.04644961616612 113.58458103414
3.806351570355401 106.8293504192064
18.55463033803717 117.668716695989
139.8211808567463 105.5432827698119
33.98629291463102 6.28713796210214
20.74868489163432 122.9062752072301
13.37334121994984 111.5038167419682
19.41363896800008 122.2810927150487
19.22518944483035 120.7602585410671
11.17582443035721 108.1421218097346
21.02672774303163 130.8964797279645
19.54024704769238 116.7381595035086
32.43702159090363 3.698660542593278
0.05701883330286418 106.2370754981764
138.5849518649322 104.8082137061791
19.63273906920236 125.2741537289529
35.42289855421487 3.652198618352889
12.50947008634 108.7637840645539
14.31112284740755 116.2497544966476
12.9973704502587 110.0420478781289
21.67449047705733 132.3066083406086
24.37432486376226 135.2761388586248
30.88672006948174 1.061719206509924
92.95725934252904 63.1814884579598
26.32595658774713 20.5544416105611
2.016210690577236 98.06053692713252
137.0155266104278 92.43084502167461
104.1194562361564 70.84038995559031
92.53824488911771 61.73542661875095
88.10916309735057 60.48408032680617
75.26326756976582 49.25698082693555
78.73517460378085 53.13304177062318
101.2513587806869 69.90807112259425
84.73856602111975 54.36133244263387
138.1925115914977 94.8082705192142
32.43734509849555 26.4116270574675
104.4844072634577 72.31565528693463
98.02951372703014 67.50375404145642
62.1323343818292 43.37224797221715
95.16642829938958 66.57268473242102
89.58732913500728 60.88262764740954
79.37186290222533 54.48430020638489
134.2777791357238 90.85255663409571
63.68953213773067 43.15433926396251
46.42336206750694 39.04724655085828
126.6444702874955 84.84685185250567
4.67367284068314 4.384083695833957
65.60648588000795 45.40144340020942
16.72082561635386 8.068898172185209
11.31079045234127 5.812919931373256
93.36019094601698 64.6373690734529
6.956026429096849 2.880361803497093
3.236237626471064 98.87771921789181
130.6756844441383 87.08256058423767
89.14142657685565 59.45372098731222
23.91298032705789 18.91953080897542
31.24103808513712 25.49845908279615
125.4859439630425 86.91119529691952
85.23894548104579 55.80590262274718
48.71668365950049 37.51437649327419
64.64434226338048 44.28142377839816
12.68419641105219 6.382702814993826
23.82252505661768 20.47947230042202
107.7287958592943 74.68522944251168
27.54989029756355 21.38155637165218
61.19298747911548 42.24251993582167
0.7990113333433591 97.24353088927957
120.7016460128394 84.15104857727334
119.0976831695531 81.82556883104867
4.151055421009516 3.092589591081917
18.08927020321473 11.70123150374319
135.6707093310187 90.28326107368187
14.22530129504863 8.440051291477028
114.3640485571588 79.11799280523427
15.57389671590816 9.018183409843431
106.2896318737908 74.24639143112815
104.8499463853023 73.79184753242606
121.5580663536417 81.66925401920064
39.73367358284813 31.34412190433492
94.79770112533403 65.1033728027554
135.4393582878864 91.81205778639824
0.916076324293589 95.72604950596651
24.00501988500375 17.33795294930574
128.0846918876049 86.9339752774041
73.92730871577713 49.13479841379741
120.2063112588355 80.92318638471184
45.69812043707384 37.72332065874569
110.9978220503438 76.96382177143933
8.340944350705769 3.371144172704843
54.96278979646403 43.11549308339284
102.6853064660089 70.37609558433512
41.56062018174569 33.31336052846247
3.36057545503249 97.36690029974528
77.15303243399879 52.98802513900618
8.553872906852561 4.75862134910867
140.1011834558038 0.1790840478349389
21.47517012065693 18.84772574719402
19.4896820454054 13.99870485849286
49.58762218703023 38.70468483346545
54.36060241693743 44.4702389162009
41.10241334109645 31.9138537061029
38.57105057424329 29.02788914519172
20.20627934868739 18.15529219633585
33.44709494848732 28.89398950077964
10.14580608421699 6.72271633233571
125.3231869849649 85.52437315371667
42.11473114257156 34.68482434342914
108.0981076453377 76.16058992297634
139.4093610417626 95.61417060385234
14.04692665443398 6.949237486371983
112.4659648434046 77.33999940657165
96.23381779981825 65.56967931517487
32.29729783782119 27.97233584003213
50.8692903024337 42.34738708024316
26.441520036239 44.74927264873627
4.88996166525855 39.31865865344682
103.0488311900172 66.40982730482607
90.45542335152433 63.74260951740165
87.07911152593569 61.5275666718745
71.77578435948944 54.4426113406102
72.92376200363189 58.20632928484534
101.2645675621124 64.48442539185214
83.25033585964206 57.9790121339157
108.7560046785315 68.2024135082472
97.67024883228133 66.03467227778937
51.0690959697741 48.76318280810486
95.8566358428034 64.10362531840565
88.55194330502948 61.90807304669168
77.63285786661463 58.09548671835275
138.5629047443606 78.38563553758999
56.00519072781167 50.7868189620611
0.008029059157656244 79.99557850240524
39.72847372408322 44.61411431314679
132.0682919727068 77.47951477280543
41.8141198102754 46.52911533769887
46.03896628689597 46.80727933825396
18.98152533576253 46.31759471717174
14.88619073121103 46.66672213028822
94.00484259635046 62.18469088199526
133.3594794785433 78.18655587693749
90.02549872382218 62.31162389843436
31.14627174042472 45.2909937438313
17.73400645962407 45.44359634420682
135.9632249743752 78.26778387914015
58.84870044749341 54.1201837553249
38.99206933409609 45.94003301212703
65.52780815101879 55.34283678610183
43.97710233906059 44.63124195551467
109.4966001785447 71.11629861082803
20.41820302192769 45.67169800852001
66.51155264706742 56.41418457647306
110.5633419494705 70.05415473378252
120.308715020586 76.64336104688202
16.30621860761548 46.05625427426489
106.9581059072716 66.30861683144187
116.6628731535387 73.12292239987465
29.5441709825012 45.0520853131773
94.41016917598027 63.63941518583487
121.4758431449468 75.79464715203969
23.73611400243992 45.61716492817639
128.03577949541 76.67142125282287
79.2424612639637 58.43014592059681
126.740260083223 75.98452671683134
52.61176496695244 48.55892153202715
113.4105357304809 70.83480527133703
29.01809811313083 43.67596699555496
47.07216343888743 47.91286792321146
99.81981847407845 64.02812540682758
32.71707311794946 45.44740163167427
13.68260262568351 45.76904864532709
138.494380105473 79.87799303680048
72.0260198734435 56.98273519428167
8.973550604401437 40.5966315622569
35.18882417478755 44.28031680163556
21.48060968883107 46.57782840964852
38.22635071515091 44.55674946416202
74.43157857534392 58.11555201642646
40.19911982141269 46.92392500085618
11.30144545768723 43.92241618127623
33.70433312936712 44.21615620290503
119.9835291907929 75.28551179234104
135.9138850329674 79.76217373563817
36.67492991762594 44.3393365968145
6.338116230490396 40.20978143480822
124.1494229604614 76.26192026775719
97.30071848885849 64.5681246203719
60.39050250649893 53.77657175667591
39.83298195822313 1.076292096258137
35.68400766409535 116.4196366425908
40.33963501985023 125.1935140233148
33.45126029635704 112.6349799579818
36.0213958719674 117.9183791212146
28.44694378170664 96.0887497282386
44.99376355359895 130.3189209862603
41.96751968446713 127.761675697516
24.7953707670092 24.28437145698236
32.10045008811664 103.4510376024778
28.00593401760174 58.21084302597254
30.85653502028516 88.91000242870516
42.12265535525729 135.6384834710837
27.81529372149712 61.23016577008099
28.17331353185022 33.24509781394029
23.56174727578016 52.14808531135998
30.1164031289033 84.92951678628741
28.93443461398586 63.48586821556083
30.43488779919062 108.201451134929
31.39934151549236 96.77493216267059
29.37224314186639 86.29989073359368
39.50652117650863 121.5334277714677
25.19962509434593 18.23709010663063
24.44958805508252 50.89420451090012
43.51625791305488 130.3571679372767
23.25286716112629 48.15507754171191
26.53593610839169 57.53146909903291
39.11999140550684 140.8019896190863
30.11387302142172 90.18621493416285
22.7464334271057 2.210507551866579
29.59985943627693 29.10076306769256
25.11863151791224 19.75185962764063
28.53243207854963 72.38793875621036
27.36411273537481 27.1513182923779
28.56394489816981 92.75049156404857
37.39263431060314 118.286413068498
33.12390491722859 109.5240532188788
24.28476503882106 12.87837345826032
22.97404784346642 10.23214494043947
28.01801260395177 94.4678509259364
31.82872594895085 98.16587570264186
22.87423670947567 50.80815124620091
31.79181115110593 108.8740487345829
29.08669122679216 79.27377201740275
42.15014583322849 138.2375931222479
28.54468294725605 42.21056761972599
30.22071798434986 63.0060423839128
25.63394661610429 42.23053587187457
28.17528086656207 39.37072679889094
29.89191449939764 96.51218287990658
25.01209284000085 21.28161606237336
27.65523621396804 73.61455017475689
44.28273867014277 131.6512768190141
22.20620078759167 11.53512370513656
22.81442164943526 46.75217026414909
25.60292826054168 56.21546876360568
32.25072670441624 99.5871136924852
26.90797667380998 35.86300537799804
25.34114649468312 16.75046341466987
28.7534516146994 31.91995229759778
29.34397637554708 91.44673210675836
24.93682902081732 54.85484490589902
37.74897268235566 119.7583852743008
21.7005466892946 5.112488173662872
27.26212179837941 38.25233206182401
41.38838634580657 136.9430177578004
28.49844089533222 28.11734721749903
127.0770473659219 131.5416330023666
11.96122981234095 138.6179042303508
24.87863486271055 139.3631130897505
21.92759490642999 139.2216929012897
26.38136475979673 139.395577486169
69.14467707835304 0.9574892224470708
30.12468113826624 140.7869064072759
109.3549171097475 137.664666137947
9.42527932924629 138.5640469800086
70.54653883988746 1.455770054520368
59.9154510000186 139.0784694225201
100.7896273182204 138.7317697753358
40.60622825797571 140.7780561707154
118.1791921179749 132.9068066824558
8.123871271759459 139.1356356416294
137.5927770008527 134.7672649024609
45.87912876947913 140.5584021990078
105.6774433600672 138.3540406041606
111.4411542843433 139.5550475195525
65.35032524945866 0.557444810775336
50.78965775781428 137.3372502035058
33.14924476894018 2.377482834302037
1.603135220548713 138.2484040392293
39.14766730449095 2.285837081830862
94.32390460077985 0.2733788410369642
124.6621026204257 132.0652875705842
98.12541881964334 136.0925654445764
44.71612438819729 0.2391658129736024
88.54942235852924 138.3802452450256
42.87822021471013 139.5041898444754
91.61818321057139 137.5552826975517
39.89183787099706 139.5072201519474
94.82321598069518 140.1375505510532
51.81253075699191 134.9892170984922
114.4450420311438 133.5408267764697
84.54541607244768 137.9339212498267
138.6449568126872 133.7937607357157
5.485087626405053 138.9916128702142
78.63350915712581 138.001667365213
108.4358081569918 138.6024552804964
4.224547746107888 136.7918188749109
53.3641504973674 137.2182963222667
58.42578383321427 136.8986161615694
18.03881234844545 139.7654578168768
128.4250187096447 132.0561067478194
30.8731471766068 139.4880873464253
114.3068818556037 135.0963030302749
5.519125026576556 137.5592743003388
133.5961307443784 132.7937389613572
36.14608059378929 2.351526650075031
120.8920596517509 131.7841518003973
46.86156225233561 138.1546898913833
125.7184613259772 131.0308146479051
104.4481295412002 137.7801673850687
66.70109885532013 1.211154057339969
85.44076239120365 139.1389888099141
76.29890969314236 139.3518903494755
0.3802303021460139 134.590270573336
107.0248375484996 138.1112383651102
97.01014350210646 138.5102306407061
13.09806295473226 140.8203895730824
72.95462811191084 0.5779233898391153
102.0197224134913 137.9027941152187
19.03102173925751 138.6912133164342
130.6565428727728 130.1052135240481
83.9645559944093 139.3001427423914
75.45237123720794 140.7268035663955
128.1811891492769 130.5446182314487
135.1158176183954 134.9677930002026
63.99193675406451 140.9750256625223
21.3474442002025 137.7547597976468
99.41121856013861 136.6910791442161
111.8050556608666 136.5073733576461
32.38003032265114 1.069935934714629
83.17087350491703 140.4413142851319
98.10852484706783 134.6003975155535
3.787391932740476 91.28704352610269
127.6655944280228 136.0649758915306
138.9083512749044 101.7174269192839
124.6282946586278 3.830765849980669
139.0552997202381 100.1775294705631
126.7812030527103 140.0583026491506
129.6933265995765 124.3567039557807
2.138548775535081 96.5447892450333
136.0614029316802 108.0751711806025
124.8483252306374 133.5411919514507
138.7451737997248 103.2585141292541
1.021143703859836 94.20909831568522
125.9837853241793 132.5427360539054
2.355375758349782 93.50856783816013
126.5174779256897 137.0515042784648
125.6303706279029 141.0207427235295
126.8039068248761 130.049028982804
132.3726026573308 115.1677417983674
137.2394898839673 105.5816498185222
128.7756232625482 126.4873132769679
10.86665718007089 131.9623613519009
43.33054326531569 116.269416767843
30.91339020628664 115.8548795656852
37.02324996218807 116.794536468741
66.48107673002832 112.464502688908
46.39045357501656 118.9915589946144
102.1810732892599 102.7124888654331
80.16801769991444 110.4671011070195
66.84881754064391 113.9550304208565
100.2942203214249 104.4540986226047
48.01956283344492 121.1682469397155
134.2404189943584 94.78742659818602
8.228970614467807 134.8353732083613
4.447645654959345 132.5785919090976
25.98302763666355 117.802567544452
120.0142446707688 94.59666815792836
93.30097453875385 106.4350939530941
49.37978835689984 121.7470990234207
41.9207581399067 115.7279367616161
29.69360136824504 115.0964913652399
18.40660035640703 127.7013205644029
27.4350149207564 114.9631727491073
132.2671777546418 92.56773879807389
119.0996250034521 95.64443022163277
26.30228634043688 115.509048734917
37.97374274114312 115.719233415805
72.8040931721405 116.6339417683558
34.96751583249245 114.8662236520035
115.6090842395841 97.77159862553822
20.90770090854293 125.7954598975387
59.17924871587001 114.3656155933596
51.50540191400892 119.7945728473045
96.56004749064125 104.1093146448488
104.7019684058092 99.68289456532496
96.09358198074878 105.5906965998979
5.669777220617682 133.316792841814
52.54746231946164 118.8073245525465
98.42771924678159 102.2221574955564
127.2763419399557 94.57621585697289
4.203621839353191 133.89268494046
133.217503684451 93.64375174917151
86.52066679873256 108.8770414271494
8.280833405545211 133.3912185001842
28.45890261032334 115.9206303650114
112.7475967441326 97.16400772351246
18.82411212848139 132.0253601193493
135.6342367053034 94.5615048981944
130.7403843422703 92.83897012888026
32.14695057358318 114.9700767359688
122.9341374418718 95.04176121876139
22.07015015840248 123.5807574757045
110.1098530574895 100.6319195069762
118.0315016529368 97.90024201020076
63.73664196877709 111.7337968169222
105.6129197279497 100.8132539066951
62.70488475042328 112.7887635202371
108.6196976194708 100.437006674302
78.77668378787556 110.1342919210738
1.273815745436634 89.69320342937161
12.15664022819704 131.2407307435278
61.66469602258594 113.8254811914769
75.42442556261659 111.9220561373734
14.57609336860035 131.2963750670349
15.5910684343991 130.3782709098467
57.40502098424093 117.8295901023473
56.00634112362331 117.3372051895541
113.7389178859245 95.99292327805489
53.58326920595007 117.8131027700923
44.71979115287665 116.8381652594299
138.3017725653271 91.77353828933586
91.38748773793411 104.3497467721802
54.96456142663584 118.3416683459562
94.69414799817594 106.004201369651
89.18582339151109 107.8423404830511
10.91892270321323 116.1876852865954
10.73636422616819 137.8601360499789
10.45964373558498 114.6258038131907
9.557998295839866 66.25639482968216
14.39878107396718 123.6051828274809
10.57658878173355 104.0384433034606
7.486552245049229 93.81935160123419
8.590534507084302 55.53155177661777
9.506479320284708 49.9653933196528
12.12200729379223 132.7197630798622
8.527913584757792 68.60865903654738
10.9142032793304 112.2002720024388
7.379483433404345 82.24650777720056
13.08692472629796 121.168885634868
9.093508111870598 60.26509308095534
6.883081890182891 46.66834150506674
5.227889548755523 78.87942662672282
11.42045609722347 113.6267498038219
8.383052955312099 71.59275352272908
8.908461099324779 58.74111314919038
7.743675217278968 106.4424520337098
6.923834629081257 73.75424187168721
13.35685168006077 135.0132770119862
13.28547418253914 119.4076303199801
13.44896324541058 136.4602084075045
10.81999350321656 101.0102996467322
10.70023077397348 102.5269597777643
6.455777592637192 89.90826144224766
13.38919598297578 133.4433470154703
6.8032350973216 75.24648813817046
11.46539512613878 109.6944114893787
6.421984475827136 79.76937069964738
7.039460854285752 45.41238204656546
12.22266960282313 118.4765761934175
8.37649708320531 52.77491787427562
12.09092672020866 128.1930809881983
10.88039077701648 130.4776072726766
9.251460619943012 63.29550516266095
10.04893591106573 94.02798194704506
7.227411578439876 48.93768668834941
5.21755117447073 89.06024292673617
9.686034856114791 67.78619381428393
13.26518564666648 1.185561503482116
6.097785452259605 43.24529052888872
26.47831706084314 136.7359849853626
69.3593564696137 96.5357106700552
72.11802981337644 96.1312354763338
93.87214520451832 78.14343957101694
37.54479610835521 127.8682667175153
102.3255340217404 74.32359871479593
98.67248602173183 75.79158697835807
88.02899837082224 81.49007823728095
96.44311031173892 77.70629287793453
46.81001567026211 114.9170732447294
137.2559304708591 49.97641750230523
38.81294446775924 125.2740537506425
79.03314975062729 87.50479708679148
4.370911835946744 45.19665660766753
49.19771461409602 114.5278291593989
44.00403244458176 119.3165475839128
31.62931196230986 138.1909761151184
36.13421240447693 135.6389029283796
2.343547581785713 46.83116367569988
3.904338243133568 46.57712137691033
76.46771445537439 88.7160833240881
42.34600304234473 124.0631333462861
39.81462807876708 117.6682510030761
60.98343121754532 101.8655424817803
39.68112944986004 126.5193046974647
108.8871188803118 62.76693173803211
32.3874299735292 136.896431378629
51.45644281515901 106.8655143335413
50.96501339023298 110.9863031616085
112.9767667591478 61.09275071597799
80.3496099291897 86.95075217605552
110.3987408525464 61.91105193189915
70.64243327327208 95.65641344348113
49.50946304354169 116.0966211751075
89.07881151609703 80.48138381080291
38.40703143476314 117.2106645961798
53.65237286987293 104.9434329553547
106.6311111490471 64.82369214673339
0.8040805381844291 47.06877356388912
19.96610012425131 3.417417871688098
28.65105388766375 138.1310551556727
105.5481785066156 65.84806370633315
100.1267742941843 76.28250264873381
73.02837813948267 92.53448298817007
108.8197448444696 61.39675112758259
80.67128546152939 84.08202058538383
35.38234041153558 131.7489390686592
126.5117914078157 54.94264574003486
36.84036370567991 129.172564913339
97.55899031348885 76.75236839264502
140.2873892157854 47.24011500221712
58.19867379099355 102.8248936554339
122.1216942372374 58.9163670254521
54.53593134612331 103.8980245880967
139.6565935766802 48.63224925008834
103.0464352300307 71.85104630421297
67.98598726303456 95.96914217249133
135.6359130924527 50.34515466285318
57.53341433759019 104.0583872482259
60.53697554180336 103.3454936574993
21.36184394308777 2.466980761009045
130.688699684633 54.80162379183668
36.88315857826548 134.3503639234136
52.54337727235881 105.8880214909626
49.92699642113053 111.9738593362886
101.231696991249 75.30874581486152
52.82212956655486 107.4210635385918
131.4192243847545 52.44075029154683
80.41871744057219 85.52323641133182
45.04425278465243 118.3797604832
124.9791231659659 54.54791270330968
132.8980675646966 52.89346997997849
77.74370789115301 88.09579441186781
99.77979754318177 74.82242305999097
81.70844399427791 85.06990170417114
67.98685153547459 79.57091341532156
77.47114357522419 73.38801565722859
87.95166177118435 64.357882720059
21.53450634466376 135.0217656271269
45.96404213719443 99.09054646813067
98.79945313924779 50.63422950322615
123.300925669897 31.13913385525423
102.5128304439804 49.0653606443371
89.41712175905401 64.75156500449488
61.64729772239937 83.25016224805786
126.6819773273424 29.00875392279758
29.52153323691646 119.560285434398
128.7790120080195 25.72577162277843
72.67662146742288 75.16617570683604
100.9843225556605 48.67984854437054
42.87664418747406 102.0564762420958
40.95482930810689 111.2606828274217
28.55124711950724 120.6516878953809
78.08890858423865 67.39032715563037
30.94648775297743 119.2213272128672
122.4525462964634 33.8718906553302
91.66933737282744 58.86205830458918
53.4765883760593 91.91875081613045
30.8993892914655 117.5293740151685
37.31614818938748 112.7963889627676
51.47807628165092 94.09732228183194
32.23166875915457 113.4771994596267
136.115844497982 18.72537075259217
90.76656352759035 56.00734079266375
23.80671958255105 128.3264827336452
43.89883398530809 101.0524833814955
52.47937371470987 93.01828397238604
95.05972596226593 52.11540479404791
73.52163520718985 74.0153441960546
131.3672290719247 21.1944188729216
59.11617032630753 89.17391892834866
41.85448232000598 103.0697374794983
79.58601475195208 67.71011400447487
24.71897963765068 124.4413466621605
39.57237194130908 110.7643059669657
97.25390425799928 50.20571305868481
139.3031101523966 12.74737940127289
118.7969189253064 35.58317213718885
18.7262889981618 1.566280635051859
117.1868258822397 39.10375028710411
27.66199337579182 121.8961614734742
104.4894900983673 50.85081862082593
58.76145151104901 86.34483873583707
44.92420368465819 100.0610747386073
76.43486927532226 74.46014897470948
107.0463702660211 49.95661499810644
64.22853140459176 81.68112841185304
30.92556512819818 114.2718723656173
134.7321851081232 19.11061257062131
24.23279857115115 123.1060790788333
85.46922969417382 65.08195176012048
56.40411609320319 88.49086240562497
138.4183953154691 11.56073603785335
48.13556785876316 97.15792292973761
109.8312158891562 41.65758550915039
96.15450505507344 51.15948782098548
62.86961364479775 83.95083313987539
122.9005045138665 32.47716361063522
137.362008104533 14.3997684584299
129.1272011112197 24.31975332866287
50.38358055999002 95.1366357231713
48.99266925364136 94.6988930089035
20.02200630516766 0.5381601186447788
109.3241452643191 44.09854025748603
23.07957626572125 132.42483385606
46.72963396914607 96.65345041844279
41.44660750947306 107.1992700895753
86.91989125358428 65.40489102970334
130.9674152498465 22.57887777872353
45.6230708238522 97.57483366006564
109.2256783233399 47.87872897631751
53.84591130817476 93.43296686025484
22.77276977333059 137.9141338425577
123.8170799392154 29.79758795094202
108.7538060464968 46.51510743239529
70.19442373905746 78.71805717987887
93.52003125170835 51.67431844483149
80.06778527070688 72.90021657626075
73.39864789138781 70.16167876224915
118.5778447146959 26.22804309650674
86.05182279969557 62.58680545236226
31.68590883425825 130.3191710651313
131.3322013342168 9.662866545952021
51.77954789595572 95.5692661256836
101.7569639488103 42.46121883061794
112.2290704852782 36.97645140943239
111.2495833895242 38.07700656861401
87.65909520209729 59.05716520904588
60.31934652988451 88.32885268021928
130.1631232018196 8.969287683116063
124.6816259388855 17.26540511757889
37.38121674099214 125.1579825688769
123.4682202391531 18.09596867619873
71.17303406032458 74.93176216995808
92.60788997654652 48.87943235223274
44.24344152141413 102.6059904924337
41.57857287522026 114.2426960536771
30.93506782573263 134.2377226313772
71.46000155127703 68.53312281402778
33.13775514383739 127.7979533397881
118.6556768250868 28.93125048030241
86.48760067143284 63.99919663903271
55.67590488829493 91.12586670807089
38.12023790185901 121.2282513593532
36.49995167580291 115.270308191027
54.34645096554594 94.97674169264113
36.76218876377881 120.8740868584683
129.5528068747836 15.62367955262823
88.22116184652202 56.59342694976397
29.41878931767295 136.8307104048735
45.2763648208749 101.6078741172798
53.18197340031006 95.99946628791801
91.97868361665493 51.23329505678811
72.01820884397054 73.78021392020581
137.6454216224911 1.888606989494193
59.40518868051509 90.43995248968594
43.85931411008617 106.7054262904891
77.64135095192105 65.99533086787122
34.6574714325487 117.6269724470499
41.74445178309008 108.7348686242746
98.35320195752713 49.24861797488947
116.0746952923354 32.55408160848553
111.6980521929159 35.59752814240703
27.94447685495324 136.7862541177882
101.6019024202276 46.27607033381645
61.5578082665825 87.57786711920063
48.7490859107954 100.1631268319549
72.93415306074458 72.64486106775988
98.5486004474418 45.51884883516338
64.16026907406652 83.17008878678779
35.34354897490248 126.5763062764595
134.2098127156204 5.199427758954216
33.85623535970964 126.5589639966845
84.01951569241801 64.76255045231102
56.71788620837675 89.92899126297266
49.79679356108352 99.13436694309718
104.7574050132633 43.12241701978343
95.2538925647936 48.38307986397468
64.1158441548473 84.64771897104077
117.0484650045067 31.41042755761436
136.2091234829419 3.899632558042014
125.6269862672744 16.10388891205577
120.5945290535971 19.07636561626468
52.01688810060038 97.040335060742
50.88299369231339 98.08873534241606
105.3026704085506 40.66368405414926
31.68993445837508 127.6773729823273
49.09823398356523 101.7005905065704
42.49643457931907 106.1793026990686
85.03074088588387 63.66669990090728
118.8097664423873 22.36998528222415
48.05486437828815 102.6990670113955
101.1497556384098 44.88949550057202
56.32193867045527 92.66472341630835
37.91028874461649 123.8874081745674
122.0432389070595 18.54535179296946
102.2083357765432 43.85014870323003
69.59036895505417 77.33163926128142
94.1560821530678 49.32706610969387
75.98661812560516 69.45266910736461
71.68073066894232 60.88825908707429
70.75930250196292 97.04573675538418
67.03468351941176 38.95342648903871
69.71320282669406 122.7115654977644
70.54459609056926 14.5528077177172
72.97904222423519 84.94261319414986
67.1343300797496 4.296074671528268
71.5925266163363 42.12958258925183
67.22984812966862 115.4473019135748
71.41367305728028 9.657103219312258
71.21407077039569 64.70228424041827
69.59369202666994 39.9317884513033
75.65722689518417 78.24078259287424
73.76840755146323 46.74103245777957
68.28313849232848 3.372438451665371
73.91475904354721 71.52399839607024
72.690260320329 64.80118443895272
70.38231768603124 91.19435121733052
67.60814565019341 136.8762785042153
65.76221008333611 109.4855853614937
72.45358865474823 53.10484969259245
72.71449868662421 24.23136488769279
69.46327138716835 125.3387568143293
74.26334959592154 25.0088347346381
73.30865528613353 38.18102645828602
77.87288264805719 77.03956655928212
69.26882169188723 95.08166226308136
68.5201035510715 134.4520404918453
70.2514138300709 61.00681517553182
70.59047852603261 121.5346318679845
69.35170238447365 103.5563960505105
68.9982082685594 6.26794564181294
70.53886099015996 130.873656385931
67.71454533555742 127.7998516183448
72.25535241237472 17.73463483706571
74.34393839211087 81.51864562553438
71.87838630147603 94.81769829562045
79.09600228986054 74.06353179987818
71.73323128931652 84.3084344274974
73.93759182832706 50.48195525997411
69.72101534567744 3.879654089228842
71.9605561972011 131.0957560368317
72.32568736731209 36.99846807788449
73.50164263410868 26.6150236902322
70.84724567062671 98.49099825724315
71.21169360049063 18.71916113886165
71.43418414580842 58.31386875565419
67.38785136893939 135.3874636908278
69.05482710639131 107.5818997476143
71.17445685990918 12.11874460577193
70.23801896331399 0.06880240975876689
69.61216170545681 133.3976458993941
73.6743195427355 30.35598770140064
70.31883749736041 124.1326435001507
73.17045999234132 51.77653579724319
72.50816468213733 27.81918792731035
72.95006009481931 35.56075547956938
70.3156021878093 89.63412335486144
72.99320168585432 9.99792051489765
69.03017147239265 102.0684120609582
73.07750801268179 29.07688219753379
73.00034959081745 83.43218314252786
70.05204950664729 106.4848719481214
73.54827739755683 11.42125798575645
74.79470218968962 65.56641852334621
83.2499005848632 53.9942541971932
137.5784690152352 10.34785976178588
14.04667940418808 114.6687513056322
106.7571719915433 37.10431205680466
108.2509582695031 37.4430260141791
113.0674781262935 32.04207708626531
83.67448830262354 51.47171247334519
82.29565136071305 55.10024799687918
5.624207052675288 126.0632639014324
138.764786505488 7.53201064025333
21.72746894719962 109.2501442028654
127.7557109682562 19.35496871689921
19.08424179151212 108.0406407249294
124.6081504861706 20.24248772750162
58.94609107383961 63.44833341155474
88.44320302404388 48.95338977830213
36.60711059887144 89.1007228282032
35.29688722746151 92.0846990253126
23.70325588688758 101.4761349984839
21.12438880893259 103.1610047445935
117.9402687272942 27.56056485336775
21.54186981067169 107.7158730599992
38.13941488697405 86.52845754116935
9.646344338073979 118.3146007259731
34.50446752580319 90.55243159540038
45.50350388655291 79.27181617692803
22.41299134135386 102.3086996251083
132.3488669656294 16.04635967473096
77.8541764538826 54.27000043820681
12.20512108036122 116.8764374376835
32.34921282486282 91.63308750085869
63.23980264532837 62.32955046952404
89.09196924369934 46.55294955974512
61.81854683062367 62.68475830319635
134.5661874080261 14.87072087127061
42.57672784790815 84.19799844450013
8.158616044793957 124.632940048958
29.24391961325186 93.84380882931329
70.83749600632909 59.6517584137964
8.076325065882008 123.2079438194758
91.99200390794971 42.33693226042892
139.0762015661506 3.750633705759469
115.514368005159 31.21104166951024
3.099233441775262 127.5493830355548
4.359038562266182 126.7906644186754
110.1900068084731 35.29397554705881
25.00400346700519 100.6194161656575
98.34731411112134 40.38692343640228
29.49663263358853 95.14343891244602
26.24486117045778 98.27077183665607
97.67863997211045 42.76864019840391
41.80782636830131 85.49647381408916
28.76964752952319 97.56770872124322
133.3197214900483 15.10006409171671
17.06523599041461 111.513718972989
74.96944308572102 56.82175874264962
51.87240210383398 71.06909846045438
43.2712691657978 85.64624422257394
100.2612603251378 42.11908023866314
93.51272317385606 42.83085598383683
50.46644057673675 71.54634088290918
116.5477091704396 27.54645005901889
136.9705094863423 11.78427210140803
127.556198544422 17.84388580854987
38.90740877397728 85.23930002089861
13.06821616668595 115.7948895244229
46.83377270604986 78.61843120829296
39.5916630054619 86.66312528819043
8.285424624235178 118.8794766393292
103.336051695946 38.92008504558737
41.02791254681503 86.81341451880243
26.31638220406818 99.74108143269122
73.50659987209541 56.88226782723341
119.9128644091398 23.47005241536454
45.34834736038462 80.80409612411981
96.15697666357636 42.36108834883034
37.37407033636345 87.81248291475275
123.1200275291308 20.78359339456567
97.26200964812455 41.39678540866581
58.27449184491994 66.31240640285154
95.04401018560387 43.2979677525019
69.6296396537804 62.37181818029875
93.51119516844439 76.70663525421593
45.69420945237601 128.9764055310594
95.40336929548425 73.37964088767345
96.52469281249502 72.41139867268117
87.21000854605671 78.72602270636071
96.09935516331227 76.25759559205186
47.73525289989749 119.6008909230409
135.0240776206386 46.0022263507455
39.87309341655527 134.3474777442217
1.23976379593453 40.65355627223372
77.85953363225074 86.58395134889174
130.9595067163534 46.0309553014436
49.0837349737731 120.1974193945262
43.21275718317381 121.8157793148077
30.13861663592528 138.1647807085631
33.86662878285297 139.5127171098945
0.7334836597565614 43.33744257715193
3.2682041157783 44.10097485278655
75.1932134775373 89.35308706132989
44.79166073703696 125.2776357413404
44.09955898672015 126.4549877131794
61.87964732146341 102.9385845836476
42.03685100450943 130.3958445923054
106.3376264957637 63.34985798977529
35.36714828818231 139.5132264522713
54.1086203607417 108.0633049137695
51.56655899631656 114.1423286704143
112.0554034774488 58.19302768260786
79.63575847982577 83.06886281455041
114.5636716066432 57.34631778173668
72.10474594516518 97.54391394409934
50.13717615739969 119.2230558410626
85.80580952500233 78.31297295660981
42.96493576273784 120.2440751101325
60.07094429526071 104.7340126576797
105.2227553354905 64.3718226427397
136.2012078978009 45.0890604874015
3.556429053902963 42.69373684577559
29.37810335038508 139.4624362836157
102.7021978633205 64.93855539255851
94.6298913057945 75.76600812197682
71.69145953011248 93.31005504480251
107.2715098664362 60.94212334154995
81.16070048746278 82.76452575564343
33.12372603900167 138.208454772347
129.7823625228241 46.96636303006622
39.13695652686386 135.649900194257
95.74980904262537 74.81658097581884
2.20441048522829 42.91183490939545
59.12647053934754 103.7308162350104
120.8239237525951 54.78638923244847
58.02621538959488 106.1602843378479
128.6486510292367 47.931080206751
100.1832664088355 65.4916894199724
69.50199151933026 97.98509071151412
2.542633230350052 41.32623411515179
137.3903777924152 44.14891124853952
59.53308614584134 106.090153390165
61.56792474171679 104.3430006827952
124.5619408670204 53.17095063404282
41.32399244208558 131.7191806811295
53.94215904299968 106.4351499708781
50.22863169970865 113.5485412260198
97.97813030977203 72.88485611110957
52.00602145184761 110.0012572300248
126.3936077095218 49.83907001994399
77.9979548377151 85.04862428929812
49.82353805269658 117.6628159708115
127.5171584718723 48.87600086631571
125.2726297651453 50.81045003463438
76.71828065428875 85.6754047610777
27.11810377360854 140.724243104537
99.07911825534077 71.90204908552649
79.30639764114424 84.51897680051754
104.0818420830031 105.0233306062235
62.91716080103034 17.84254063745883
93.14996764393904 75.27782904114356
95.32925007212793 78.65411837681654
109.3110074716836 4.211591998901841
72.19784889189769 40.82793356099904
89.79722905375861 72.87181057401602
96.76961282279376 79.16637410085795
81.76481820802437 53.65991810564484
71.77043951932623 38.37661906212792
62.26679659971734 12.88124850186968
106.9913495967938 133.3978282389244
107.0467152585552 131.9299818712183
77.63492239797948 48.07099948959087
88.37995134505582 65.76655306704338
107.4813242437964 126.0474954705695
87.51819113746771 62.94508937925031
100.6811102556474 93.02658059047265
109.4922077060241 0.2881896185492087
60.40130985513358 4.103225121601856
106.9506712807901 117.933272404383
84.24853030544669 56.88440501827105
64.37383599537247 29.00685676620562
66.6723296008917 36.42753925885135
68.1911681926413 36.31519728193935
109.2926380141333 122.3683559777786
57.48420524699169 140.7855621726739
103.6091155381907 102.4467562322126
104.4902728191561 112.3447482601767
105.1349332742621 106.1841699715105
100.3631513989177 91.53143591700623
61.16468384193151 8.755279051485223
105.3739602231814 109.9286315393386
101.0405234930053 94.48139612393247
61.8696088298898 16.87147924719796
92.02678786131347 76.21489141557325
99.93485861960531 81.61593820824829
90.22468834492096 67.62256018373904
100.2017269343238 83.07313300077828
88.27941108052275 72.3459529725933
107.1185640850917 130.4676386020418
104.5218662931384 103.5994232281622
68.59173402970151 38.80730121269349
61.79260339947831 22.80668384464509
105.8886977649253 129.7338538587792
62.03523780251758 24.2550850997858
80.57869597332382 50.86095044836839
109.8168822178087 6.696519417910214
62.12310518918532 7.581401120469009
108.7150109836008 1.551688898539485
65.67955297370044 32.67067257795757
106.0094895761788 128.2596945126857
89.18539739464465 68.60122549680614
62.59946002232363 27.14838069083314
67.28024102187324 35.0857382145791
99.64834431862288 80.16267684745705
64.64272717269426 13.95826895603097
100.7913046207102 79.19933110689045
109.3763032666958 136.284692213934
63.73300788865754 26.144713190978
104.5589554219957 130.4837262921195
100.4558831711254 84.54126369396279
99.33873214851801 78.70639205868152
61.52469417369591 11.69313778906134
79.12278315934016 118.3011991271329
65.14195621268738 124.6358610721387
99.38906579909384 107.3653711341457
46.39932192258792 127.6360779450649
134.1887376208239 98.43939729662651
10.64560927203464 139.3628771587496
38.31568110685362 129.1589678280524
121.962422750381 101.6328303080444
95.67241088939448 111.0429004636644
53.12475950511973 127.2343652266636
48.68704302383741 131.5788599837902
30.23383219732369 130.223083893179
32.42049866810986 131.6669448123533
132.7735813119918 98.92442375283812
127.1768610116005 101.5159789224285
47.16881482719006 128.8950168585867
46.46675154718793 130.2628490462404
75.94118352973089 120.8664799847473
39.78744273195921 129.136486080785
114.1717759851162 97.35537756360574
26.63864749205375 131.3199286539818
66.58059755755431 124.8572994219768
52.86696104130578 125.8139945231569
96.57643337383178 108.1334996278912
100.7899522633254 107.0044534284153
97.54268785102221 109.190994409141
0.3122694136663465 140.4462074186117
56.05061523472625 122.8733369749326
96.11396145147037 109.587313808392
92.77668456286321 111.9779057073722
131.331239341911 99.39252931688961
5.429907471873948 140.4175554203001
115.5556201704424 100.7842057097492
77.12821827154585 117.1044551508785
15.72304071791756 136.6833048525755
28.06577275843837 131.4183128264582
114.0866504876197 100.0541880306228
138.0525736162019 96.28983923772709
134.4529834469131 97.04888303752473
33.88594920286158 129.1225047664072
123.2004698622179 99.42290543404744
36.78684960982298 126.5524712100813
110.7192014157255 102.0998566387443
116.9091826089034 101.5542106724342
61.50921591332409 122.948516575266
102.6566671261529 105.2716174616424
63.60994038881314 124.5282181385575
109.349828538441 101.8172933033921
83.67061015307874 118.4532481900113
2.451346172713105 91.99174171157389
13.18739295525842 139.3262953965145
62.61561694696649 125.7613611451766
77.71531340148134 118.3529188671574
19.31083102457958 136.0588746783361
35.36446366606503 129.1598134368931
59.0020647850526 123.9211155499497
67.41382776263782 123.6489492536184
118.1497516805266 100.8863762162992
55.38614613874834 125.3512436923636
23.72737269853651 133.8555619882619
139.505546159106 94.09664291608613
94.19470764133231 111.4643024118445
49.37081570347046 130.2463294754849
90.94271037700615 114.0863511046322
92.33005125622425 113.5014146112547
111.9720540216489 13.90626477934874
124.2917759663744 12.02120239050504
74.41829395398769 14.08998280068482
102.4875549754756 13.03536879637451
139.6198684375951 8.747204923993007
90.82211714007714 14.31308702621111
121.7230777021772 11.98767354653807
114.5940399005554 14.43032810323715
57.8655004170575 19.31858643597368
20.98874100973613 23.50107354098218
18.41276665436416 24.79893185495061
11.35245319934477 27.90341661352138
2.460180559647509 26.65241366161101
105.1805969426791 13.28900807603281
8.916271180352645 28.85895762331936
29.95006304047399 26.08544202040886
5.926597731566285 28.53479133059404
125.7293422304543 12.2860843397764
82.21292443272023 14.07880468259854
76.60687034497928 14.97755180926023
46.46067994851175 25.61542172018761
21.23573741409065 21.98560022751714
9.83428693681082 27.7006363714015
133.3835490915304 10.89053172356422
26.07042040678678 24.95983848610955
47.84090742983247 25.9229377512884
80.62856244804546 13.76945860445699
139.3507933702762 6.150195484582479
98.26832448212329 13.54868903349331
65.14987408966761 16.80438974202297
14.60413868015363 25.80641747302514
95.05971966246454 13.54933057025372
42.44003274077346 28.00550851306967
83.79154204251967 14.433815437582
23.44017894975682 25.0003942974233
132.6356629837476 12.25465047141261
50.3565419427431 22.91292158991767
43.59406055533748 28.57079530376739
140.8220832092416 5.998974543251845
16.85729323806125 24.88357562519427
108.1442124694385 12.38279418794551
54.11124364373465 20.35137027541704
92.30443122074894 14.28182129828916
13.73136894144192 26.97213906360985
89.27511141306081 14.10755412091707
136.1593779663291 10.54978660398736
86.7888737393218 15.09975018673671
126.7173293225197 11.16232859517042
134.0793632742136 12.21784298543423
3.846342764941916 26.84512426802615
28.65532993664753 26.63438470977963
73.01555817960269 13.90819145051793
4.455019769225169 28.30201502810726
12.23571668392417 26.75028669594828
96.6199713355622 14.03694160512469
40.05966971823472 25.10581965120381
37.45148567992989 26.67693745264601
38.75009530134393 25.89974261370072
35.08885923440004 23.48114445257858
61.71660849059429 18.43156325072652
120.3029862662074 12.43489857242462
51.61673670934317 22.06099243356563
16.0933082076836 26.01730041900028
5.345312744702861 27.13439317380441
99.70061642304414 12.91846573798946
36.23092114715724 25.86588930834177
44.95650493905733 28.4580260225316
96.86712045742476 73.85643114184666
87.96365157642761 76.24544566269269
93.93324604058094 72.90698961464868
54.67652884115441 97.98205375967375
6.259451434871166 59.25048648144167
3.165351759556563 118.6622777717315
19.48987848109078 111.1141785797133
2.206288194876566 60.22744849284624
23.06083314816757 109.8825685023893
0.9527019218686984 61.10394499608556
77.73699081848054 80.90590049854995
40.84040787949319 98.33277055036777
35.10502156981401 100.4113020193638
25.37437817621246 108.2367471399876
39.83659852550345 99.35852114630504
24.40615088551402 110.5308974779055
137.9062398805269 60.97520553310979
4.268560356825327 122.4104202462185
61.38514719356788 96.15311554549262
4.486563051723134 117.9394632663636
33.69800496712571 99.96840970244592
55.89124847081452 97.04467281164993
29.06162237693475 107.4747888953277
117.229333591812 65.34591249989823
11.8183509815413 115.1727550363144
42.18660617822308 98.91210629532981
53.36851995884813 97.48305771669465
120.8901405559348 63.74682211927166
79.15797054427841 80.6457602887949
111.2600775214056 67.52141345042941
64.21230687520635 93.52556382074191
7.127305400845824 116.5827807583848
38.48418834491839 98.81794525814621
85.42336507374365 76.88112412076103
108.3828172218369 66.75128576713726
1.77691712528396 120.9220891220922
136.432008066754 60.37891532214543
3.075454239603034 120.1674467472699
27.8992152512053 108.2183271894974
108.0595445887972 70.701728441117
88.67465887554197 73.8008305840649
44.56738185923274 98.51010707142025
41.1815078979529 99.92206730026686
115.1000762448695 67.14856472507321
75.61477164793219 82.08280464171987
30.02648885516372 105.299850235946
126.6491053770547 60.05402727326398
16.04496070532485 112.5299947774183
92.79534400892499 73.85418832241427
129.2700802785675 59.45895449816273
59.88798601537027 98.07325191688503
114.0808621127192 68.24790313153801
48.42673051731316 98.6455463777844
103.4089455116172 73.32558699788049
65.45893689001721 89.81856341604579
139.1080498493043 60.10400329941431
18.13909047148924 110.53388003121
12.76526888164179 114.1306492706501
50.64366352591234 96.6041560091369
49.52023517824421 97.63220224209552
8.399744670302585 115.9834503864271
4.963609519777256 60.1393003934075
47.36206191877134 99.63944629774619
34.10437356317956 101.4464182605122
99.42927944482479 73.36267153480999
47.0336683260706 98.13141855390165
65.48570792960834 91.33498446746205
132.277935649948 60.27801592241112
75.29280423180545 80.50680804561468
100.5235166729649 72.37689838614193
81.78506404263096 77.69965763138484
106.2265771288256 35.68587208680961
99.64511967468994 53.42837839580544
97.89194886348 78.20854768486664
111.8934558023718 8.700897203200656
113.4330726394272 13.46600157655106
87.29068448757705 99.08097441468081
100.5305091086056 47.29080594365761
71.20938854109818 4.279227190765254
100.4263544952627 56.28667621725809
111.6964887565484 15.31586363547502
100.0398117305066 54.84883464340918
90.96344868910543 89.83012001493724
73.50299826013166 133.8059188008046
78.58899379638542 123.5443009300286
113.3516935193432 8.257368385688467
98.37054293228924 63.56876320118187
75.95601668015603 127.366064910306
97.6961007788303 51.5950098485607
90.06392077684671 96.56685085251259
83.83950676046877 103.1526848857843
74.16856733529275 132.5258386522527
92.21385835326706 90.38858366399612
78.6650097156475 114.2488073962273
89.18283931915424 95.50745905884894
99.23226213518831 52.02541221831702
110.6486889647522 20.93725935016058
76.5827937324276 128.7175770731114
80.72006688914496 115.8604933329911
107.6268816446463 32.17003498158835
105.0801151847705 48.33406447338299
98.32551765724634 74.33770325362389
93.62893571537319 88.59610076288847
99.73848289680076 58.70457502977979
103.5731223197679 48.02165185640852
92.33477024200505 84.60230194746991
99.01240869217378 77.24802226535462
68.55838967844264 4.868128126829428
74.93910895618684 136.5855500559761
111.1397829447437 11.53076824923432
102.7948567717004 41.40133580917775
99.34015879730552 57.26267495455821
77.78867068788429 111.2413673414433
108.8503552966709 22.80756297576216
111.5081972122461 10.12314209585125
108.6864981417952 34.96736109822324
72.31759514722158 140.1914324403085
80.37196809285366 120.9541080354579
104.8119318817026 39.25626070956897
71.76092392036358 138.8648608197877
72.73607445537291 137.7304766966271
113.7349006052952 6.829714053082466
77.69772126640899 124.8233613387424
97.63395917364754 71.43026148819098
109.9651610459319 23.7166814747755
102.6625409100517 45.23755372853776
93.12465312319489 80.52602186949269
91.69527904279394 87.2731251122315
103.7144242288057 44.1829526601856
83.09159900857672 101.97819820295
88.07752862965143 94.58866595581645
96.59672808374181 67.03864807717085
85.94652028017668 99.59593778822544
104.8763498065046 5.659617694348994
116.4182003059992 0.1694172310902183
138.8316187337005 138.8767829306025
103.3027900308332 5.815464097364623
110.7122368556267 3.749369381957228
86.69854058531338 7.32455484442684
123.6928723628709 134.5103236924349
121.4886171563252 136.4641001048898
93.04048141306457 5.521841964723671
89.06817692994288 6.386041600208316
105.5001229919533 4.412267893247428
116.4307383683981 139.7591874744619
86.12256127397382 6.106746567623534
87.51525500925914 5.972321919311772
108.368113435708 3.22285105023494
126.352945877942 135.5418783749802
112.1809867487759 3.510496715670922
132.7716783642159 136.7430081132853
120.3776073311984 0.6578625438499405
128.8174270893956 135.0821233476593
102.6423185078215 4.503546273824202
85.14406848927223 7.031369601153115
137.6352754341637 139.7122695503036
107.4111328977038 6.167963699940639
101.1864267257518 4.335762169725522
108.819618651172 5.663837750452699
126.1770865602572 134.0411903582207
120.3368901976952 140.2687771597049
138.8382952400072 140.4701815465953
134.1932063514975 138.9278601942783
113.8039237603432 1.564828980897636
81.91959274434423 4.8180150765496
100.192521451728 5.377751450948978
110.7231296303167 36.68392665075547
78.69824090613626 42.43725541233123
85.03098305939537 41.19444169385665
4.791106318998134 69.01407729535917
64.2956945290684 41.80899696426595
127.7127858140373 30.04276477559522
131.9663046451908 28.79025873419562
27.9174926233018 59.80609895624123
43.96002045413805 53.74343268268735
53.1929553928819 47.19546908538418
12.07064327402674 64.49126386289845
25.32817686676472 61.51868556926796
16.71190494152261 61.70397636156707
6.088837834353707 68.38554526199283
120.8334407738335 30.24270432592079
137.8837875858436 22.42677893892132
30.46644938365351 59.95897732025368
33.10380102616742 58.58384948497509
10.56908635129502 63.96435114697108
140.0298240137256 24.67335752886376
48.0828179620044 49.07931898977741
23.90671896024628 61.39320274314647
65.24681798054475 42.9440878078302
79.33119932105421 41.07524753957642
47.00996658691376 51.54239841834932
131.4764484474541 30.05206300312984
14.42099700411065 65.4906099632757
13.54458796621778 67.01155534743422
61.52169296053636 44.72000220176218
88.71562708550543 39.80909970163837
118.9427202974332 32.87950108711627
113.212759988191 35.87742854093294
19.53001079331915 61.15395319686417
99.47135103534664 35.37583353680689
21.89064079523964 57.37252923105122
93.53112679133038 37.73880244629281
23.31538476567684 60.03467032468061
133.8292858923468 27.24177917468645
68.38776655213222 42.53217484427083
51.65208574435329 47.39297856996661
136.7311925892147 26.62619852463215
33.26559191031879 57.04642952106349
38.66645196417055 54.48899734798727
97.55245899279387 37.61858471283404
92.11264778390539 37.15154867035158
39.82121963105547 55.41726033153775
120.1667074381323 31.63147317965582
129.1641931823324 29.69163789449671
102.3370501150569 36.05692844649791
10.82403052701265 65.42493469624651
37.30371043851186 55.09026832820455
16.6907146611192 64.38043610227913
100.8930978880728 35.71060160411198
31.78871369709346 59.29114525298857
59.95639888084941 44.9589855049073
42.31369060638448 55.73134209672621
87.55116079139383 40.73874196885302
13.1072726509008 65.54205228917174
124.8224067553673 30.82533702060334
89.82959923477048 38.88633985170372
43.70044877538628 55.16306469537355
96.47909281461212 38.66478140391276
53.77327731813777 45.83197977161806
92.45426720093697 72.43630810907804
124.8090943175605 9.515757536452941
121.4557004130023 13.33150778399008
115.7606841009597 15.39252395543555
79.18878363184882 94.35098202346745
102.9693962214165 50.47244006387888
60.39984522396431 132.1240149343627
96.35877365323793 56.34946149587583
116.2115646566243 20.72666636431964
98.12557008144792 52.99252949324763
81.12923757263233 90.75235581491401
60.85533230827902 135.2111702065376
69.83744970671746 110.5491186484274
123.8085442185028 10.59769941562036
96.52382009539885 61.6513255007515
65.36520439979428 121.9199551530938
100.7598875462791 52.45142717548718
81.36395803771617 89.27126308918281
76.94764583648679 99.44514601676948
59.64095580498653 126.6798830503221
87.57405412784973 80.11928291707207
65.66861378804276 119.2348637876022
75.3417952372899 101.2634719498696
100.3415744653459 51.05570345892524
113.0284172280724 28.04711026731689
59.3961283246371 133.0254432358462
59.77963559297957 137.567725331207
109.6569319142733 33.90274170215825
104.0286621760333 49.42748939416585
87.58672365019905 74.80191029023125
81.55803540273408 87.81258916293419
98.25958974208007 58.23916537538257
108.1349302784308 48.89531880763663
84.31825607062736 85.07730289586564
90.95932170714265 71.96198582346773
59.8687436980256 125.251928367463
64.27104403485247 125.7804919268336
107.7914622542296 43.77228774899498
97.02595641285741 53.95952512729938
74.58548661384113 103.6025037809006
113.9388136155764 23.99167303626978
127.4809878209509 4.715555606810436
126.5969425612853 7.213473324905249
112.0436468466213 29.17997601950108
61.26443827215595 125.1715879791389
72.21667576476757 109.7749060564104
107.7975946037306 39.92661186842
58.28125039275704 135.3983316926856
61.16909241566541 126.4552864453983
64.54531862844948 123.289867892775
93.61580954180634 71.4803704535332
114.7992771366499 21.18316817280634
62.21132018968154 135.8645082401457
104.1731902130565 45.56732629853287
84.21689853451497 86.51758968079388
76.05195127309689 96.95446190351007
120.0417448386521 13.87740039519852
105.2249660599323 44.50543907932517
77.75844103332948 94.96560113117799
73.52589718869982 104.6897871557308
96.91869017779082 63.10656090065667
80.20313676187175 88.40969502602888
81.53208974540921 49.72362515368944
78.31758639943749 34.78471046615742
104.0764478251052 4.519287987671999
98.94579722269789 122.4553251998636
81.37605813101739 47.21663963307047
89.83535185487845 66.17772570301304
99.36432301271468 132.187327410201
88.98805294019107 63.32998960977496
99.29094085180874 92.59123317220441
100.8794710077672 140.1447125465327
98.01832024077163 126.3269825133473
86.23757838092196 54.75502710335638
76.35500443057791 22.73198494684212
103.6124679863588 3.240004422928044
74.51788354565247 16.48321291536236
78.40982938357175 39.89158889692293
103.1156720408649 114.3956321212098
99.57290397074109 111.3215688940554
98.5344813808279 110.2534413676
100.5722657516026 117.3782667514392
98.95658490110939 108.820903756529
98.99540851285792 91.05808015955448
67.36900523681757 5.85110687765186
100.90379771589 111.1102114962028
99.58745524551802 94.07587403487473
75.89890179912561 21.36662675373411
94.98399465869255 77.20425879320382
98.77521397849006 82.58940832941052
91.26777505719231 66.63202945424548
99.04440064402279 84.05234864026602
94.27698457845754 74.33453600757255
103.1382118207171 1.955779642384645
103.2427470115192 111.5771844271305
77.73935806710379 33.3662741682558
74.89735309350269 26.44666946697687
76.80764959939846 20.15972164974559
83.11261224562959 50.0355294798197
101.9377447949322 136.4460036968805
73.60510451429899 15.25174419170534
102.7024824898846 0.6908313067026218
76.08040047279816 29.23244316780781
98.59479240548266 127.5837244959948
93.31684659637172 70.04032399800252
74.04085803483609 27.85752411439827
79.00992925568998 36.08533653181929
98.49781403082119 81.13042838494121
69.82193127050385 9.411960800025843
98.20482188534417 79.67037156132861
101.9137282369921 134.9800843623235
75.74448146770632 31.84705172806332
100.2735570914605 121.7402313093089
99.30206014576561 85.52865817716554
95.65020152093787 80.12237912486749
68.63558133294896 8.581323220105073
106.8867830783202 7.584917224978837
43.52476037236751 140.6582083722512
66.60040059405746 72.1330360345238
82.20829905821685 45.93435850104346
48.16379274722584 115.5030212494784
47.8671018372773 127.4640236717723
61.42049024769049 75.91593624710443
103.6759321403783 9.547006785053131
68.63958295114948 63.69450741445937
60.23995485906367 93.95426751128529
49.44534884261527 132.9223010935497
46.55844206797651 135.4979671107821
54.57088748292635 96.45744996390809
42.2220774523645 1.765001461544769
78.50093167562191 55.60494419685973
42.1571557296847 141.0075746747295
48.71020729261062 105.7664085960231
54.04148885735809 102.2151932570821
82.68092859024836 43.40130444429707
68.12350298779987 70.47656604625406
60.54603915373191 91.18701595747953
47.22569704389603 110.8433718445451
74.85702569933608 63.25602848307555
46.93666777129706 122.1252458815007
47.33209538326898 105.2263901943153
86.76621509271541 34.54099563139467
99.51454395301305 14.33759715100192
92.38372683176198 26.8601704504202
95.39913965093601 18.03989584865204
58.91940869228581 87.78102652874216
57.26363438046924 99.20295529381853
63.08209726245858 79.54002154756874
90.73786308966396 32.00182258086905
63.01580758757643 80.99479310377185
45.812043056275 134.2351655886489
78.94363572314109 57.07863685551175
58.82232594392045 94.49034689659243
51.84941863710699 102.7764694618039
97.96423116952545 16.42710127724358
89.36476997967173 34.32873738115229
91.23707603603009 23.13823392091097
62.93905037097182 82.47037181763679
96.68758393669182 17.20944308205825
102.6093941062749 10.26946233711787
82.13792511877266 51.12257590542045
56.11658176412138 101.5384055830293
57.3013314482243 100.5780147709057
92.24142051137864 29.80300003323407
48.76694331963132 134.164883634755
50.83832233582714 103.7900668025008
102.7044260212244 11.61816438023842
48.27573690744199 109.8477394430492
75.24949019007991 59.32358805896416
92.60821744111752 22.46600446120305
48.38874327397485 104.2316254264757
84.92593491941996 38.0322537998616
59.12737702124203 91.71063657271522
47.43529583630117 118.0343100217157
86.84207186324008 36.01042790319835
62.7304166019445 75.33944947098487
48.58960028898114 128.853004740547
100.9880436635946 13.68807325000604
70.29026394340745 63.56959531176252
2.263556569440463 68.89251378826896
114.1559268439053 5.379059711500893
127.6704518766182 111.0977613533371
132.3854213388324 101.7755372758996
133.9643449960779 99.84273703302397
119.2549584358481 133.7370195042261
0.5710791403232492 72.55488349092708
1.020127459685267 68.12608978908671
138.8001822000226 75.41703572842266
116.3730051710889 3.089254303051519
125.2382944289021 122.3742972816575
132.2806516623246 103.2319466074976
135.8662214842153 82.75263311863941
130.9395351395684 103.8516288303433
133.8283816292621 92.21342411543884
3.973273683436699 63.79121440567265
137.1528002898879 83.56662133446801
133.2638821615614 85.57707622158115
132.678273277394 94.98813115424716
122.3435186309916 125.0805442346688
120.8112080001159 124.9146970240112
140.0238998370071 76.21729110796164
7.685773402837117 59.72715124621973
119.0053549546948 135.2756576866335
120.0716667254325 129.6369006445648
127.0625128216775 109.6823859880082
134.5678389113035 84.91393735981673
5.124821685103833 61.54549552829648
135.8821613675137 81.25824926563826
121.4576679518886 126.2205924397743
114.9498863230899 3.887714177574386
6.529497548548508 62.13908073474186
7.019168006672353 132.6328775514184
4.584819444528228 98.19400938882886
5.929961647044657 97.52240036194131
6.848715627130068 136.9036410998543
7.898219533708037 62.70996530207709
3.41347170803962 115.6757045381145
3.683090983086704 82.43434463271286
4.63092055227585 116.4433966843688
3.898413294443349 79.49507245796238
3.749988971688445 111.4353105587576
3.139731894959462 72.71220905811799
4.525947694655029 129.6562094630571
0.2064914433282493 77.02269765686115
6.941281375260409 134.0678246374144
5.55203324785812 121.6827234909187
7.020892002198306 128.2328725008785
2.524757479041428 106.2871687346865
2.719090798884195 104.8498215735768
6.043671703429204 96.00782153540089
8.15124159250219 137.7036597129805
0.09929197466711319 78.50774427148953
5.255004562708877 106.6736400844207
3.788972832757945 80.97007392210897
6.955698526752673 126.7874851335183
4.977065410399663 113.504067309344
5.826026326023016 130.3952053299192
5.147999885146763 67.43442825951837
4.922283577015835 93.64382024131972
5.121292966418896 90.59089047770792
1.333964800390357 79.31595672164711
119.4993996504695 10.1020934429629
107.9010676115037 8.595918240585537
114.4370308241979 9.226602327078734
134.5198391982848 7.981295840178519
140.4686538708046 9.947387453977941
104.9707903154887 9.352396126994073
131.6956419377214 8.373165625833133
139.8690601648293 11.34126143243428
114.0832819387256 10.63815323274635
135.9138142919563 7.822383691742218
115.9003152001478 8.726178095985292
125.7123183841983 8.33780873496006
137.8982718062185 6.30811685225054
110.4256498485159 9.149713461361639
119.8323756293377 8.641729104562028
137.6145332994898 0.2861339122102416
137.3591978081899 133.1396288995918
137.8441931036441 127.3271816982152
137.8787616050723 120.9016370099601
139.0439531057096 121.723453314639
137.7048443335457 136.3660193328763
139.3106800505813 129.5803945109236
138.8496645913812 0.9632651391667113
140.0729464200915 139.6989025881372
139.5326398586563 131.1618790242884
138.2279143493397 130.5575517766634
139.2476109208398 118.5563502410122
138.9382742883753 124.8592963521442
20.21887863371881 107.0862035862706
50.86942059621988 58.02207426418573
61.30104308095864 48.5228341305174
33.03748437290309 87.66292928403303
33.75817475029603 86.33185184585335
22.31329036499354 97.60245244233045
19.7847384128187 102.5050653749051
97.14967865508184 8.577108178633299
19.98371768218042 105.5147109076554
34.49990474463503 85.01194991565603
15.62458206017363 122.9437760148173
35.96648377639576 85.07561455003132
42.52037482059573 71.88411748498274
20.96345110186867 97.26941266761331
56.1821362856568 53.48513063879334
16.7027022565528 119.5154151732015
28.60425598714018 90.19023671877798
64.89839432125177 40.46150155933952
74.85519690301702 38.00924631499077
53.88205492928597 56.89608624417397
38.14624790944499 78.47486962841867
5.782141761510039 131.8784886871697
27.24723187048539 93.00918810022638
61.88570920542355 47.17934845557998
2.943688165109358 136.0179836039349
15.50867121089441 119.9161377169975
83.55007446501365 19.68121396108322
92.28606253772595 10.58493725470335
5.552065556936778 134.6976316469525
99.62021188307291 7.650788690599264
8.339044710645513 130.451105431482
83.38140445894051 22.57244381093929
23.63017646170235 97.1165294673154
96.18231819471202 9.832106093188541
24.51485099988492 95.98600792256585
21.10254356687401 98.67403073614635
84.8489671339383 20.41033197294436
36.01317997076777 82.40634817080267
26.57420501824853 94.28168389290924
20.11222610129636 114.224506466496
62.74545929097773 42.02058433735915
52.37275306937568 57.49542370056397
40.94062117546824 71.88489144118594
79.64578743496541 30.97660001651703
81.75915819014465 26.07059099474004
90.28790710290123 12.94510910902072
46.60390777615044 64.83486858182656
89.79278456324036 15.4123394244289
91.79767204615176 13.03350302994599
20.40232736057198 108.6350945223028
15.52579379759814 121.4430040184178
41.53147327056487 69.24101253143961
36.76676481271109 81.1127057023789
10.82698633926033 127.4798213280062
83.56426390414767 23.99443488991723
7.067647023653516 131.1670180662642
39.68194311655976 75.77429800429618
87.66967580184327 17.72999369395705
21.09581473125715 100.1651973400904
63.08380297421785 44.49739497552349
82.67107772351719 24.92982350908789
42.11636578601343 67.87893287242541
76.90635993710045 34.60781253617142
27.86145746733301 91.52144239244311
80.18490555258099 32.30997370124332
52.00045754163173 58.93233927727371
55.68820795186665 48.1811990003008
126.0736426098609 19.93709616498084
140.3417324087656 59.17199251507508
133.8814559631849 46.82317699215476
129.9147379255633 35.93992324309227
132.4095476932547 41.17292998236549
135.757309561024 57.45897677275554
130.8861133090329 38.53280004690701
120.6898701358231 10.99578052369069
3.445948360120545 69.69456731178782
2.082241463875006 70.38385202152038
139.8130968136119 79.18991641202069
127.3444289673057 31.48774665499354
2.468068232044562 81.60900895618636
134.7421572292909 44.47531583611079
140.0307790639854 57.79789768736372
134.6806911163232 40.062990643022
2.686169616844168 64.56372661314991
130.0166330370645 37.31041139810978
133.8641808989938 41.4148703633323
134.6435494449575 54.70835047322118
131.7018616194702 39.79945349837427
118.6950145242764 7.660980733194886
138.9135468457231 47.54999338993957
129.0693804695959 34.8190900399765
119.9382030575113 7.239901427389869
137.8137138375821 46.91388329297763
126.4377584240584 18.73532664418708
135.4427351892036 55.9472337526502
125.4577044537549 22.69541293919379
138.2523674671062 51.09517692255047
2.402298564575967 61.6720326463897
123.3558081792068 9.329844456208175
136.0920745664082 52.74327719495289
2.592797240261906 63.10163291265757
7.27177383757611 96.85951379512359
28.15429088248532 119.1570005964868
24.12168253424187 115.9886146623473
31.46142030072146 120.7763722679902
18.91491933200593 106.4788508759978
26.52972616753638 119.2485037539261
44.51098165382758 139.6210881395882
43.59871437984207 135.6040521862179
11.90611608943646 103.4433563142419
34.38944122748754 121.494004022112
23.26669653085593 111.3875578350691
48.46906898778033 140.434001177795
27.1224321965332 120.4993073716883
9.486143759484172 101.6357316633421
9.367079448595501 103.1571759518119
4.703350582909883 96.68239909191371
25.50063021314461 116.4979905790343
34.90155286352656 122.880815719911
45.08808552466382 135.581541316108
21.93102016232338 110.7730797264784
14.23062702007362 105.2902562156682
39.08034859065898 130.4522536746968
36.4703781084083 123.6376699290504
42.88426469713222 136.9527622273937
136.3791698289403 31.726482456818
0.6486354813420085 39.48309582112961
139.071802289768 36.70220439693844
130.4683469946465 29.19923028792865
135.4868062937435 32.81455040044711
132.8876139299848 29.99234535617679
2.299902750344437 39.70766836259477
134.7798311352586 31.51808905041073
109.6470276024667 11.9595929651842
4.984154862572684 42.29989705846005
110.0207496856249 10.56121298242385
130.2277250612905 25.36366991974505
124.9044014732646 18.76589507010213
108.9319892997708 9.588326258668245
128.01890091836 23.29214604059577
122.1044483441615 17.14379632624924
37.087480889832 41.69248849776574
32.22890422764883 51.77266275925371
19.56523970952706 74.65228279470996
25.97329869857919 62.97413011285638
18.45606610094995 73.78768425955602
13.05269216506438 88.12621242814524
14.64937597252403 84.336748450237
29.22759543960111 59.08827244353958
31.90697658695584 57.7396191078808
14.83310444894861 82.79910408307224
34.2150212517769 49.47141035011909
33.61553866674761 53.94527407967017
17.55932504151782 81.46934173630368
54.27403746920855 23.37198726016901
41.21111259214646 41.11297300908932
22.90867558600664 69.25565278809025
10.49279940029444 87.92378639907287
16.19307514168392 82.12321667282994
50.05389837890934 29.57446285979251
63.36485244528298 6.568506474822085
60.34717979730176 16.25124705319294
19.93476770629068 73.01598939347571
0.1292354178797872 104.7761331381345
18.07899819213225 76.85984877577114
23.82505891787697 68.01102405143952
53.02626228234276 24.20591127277991
44.9030473841773 39.09044065465665
32.0672598030994 56.22333319219659
27.56618490835461 62.93321139819349
55.41541152735517 21.02990773274286
34.33260379756621 50.93216623394899
50.0367711404613 26.94591761820644
12.70963443032016 92.72046944800073
36.25012195757142 47.02009539778108
21.9780804016273 70.50647398489173
64.31856065933668 8.877294448365705
30.57961856588539 58.43496955057258
37.59591758351249 43.12368387769806
8.716276015574177 94.6826194608478
47.8866061156696 36.27417734639309
47.83488129698995 31.04724388079987
38.58306710849132 41.8850245081824
51.80545466065788 25.08374915658478
11.59367540562887 90.31635531324036
48.55225245442069 32.32361466788824
52.93884380491644 22.71158837355217
37.72630875516641 46.84215821550604
62.94581316841107 11.48411950849636
49.30660469980176 33.58329240125068
108.2885280215361 132.660764226875
5.475834370843722 46.28600857395812
4.175677679545841 49.1105549653804
115.8489824406394 122.8376845437361
139.3367061916753 61.57200471365019
120.5134361391493 96.17204912060289
106.127005626722 139.5460265875256
125.6060021471735 88.24186886765769
135.0958580025518 69.98827696330235
105.0781493672273 3.238931347021144
133.4180403361544 75.12732520653869
112.6867194624701 124.9399432274308
114.2073981989127 117.3409646052313
105.7174473443059 135.5956205959906
118.1316345496354 102.4491691378915
126.6282115869677 83.39329018990898
121.9017603994701 88.35968182731006
1.299037976505436 51.89505072688361
120.6025525596027 97.81742032418754
0.7588227152157706 59.68884387939778
115.883390621912 114.7780723828577
135.1979580258983 71.50099236195251
126.6613353374853 81.93069211078314
130.6809548536264 79.71101049009492
120.9408398574167 93.39366762274665
124.066764385674 81.94327250422097
117.0264855497306 113.5052540237974
3.527593068524661 50.45363133381801
106.95551481762 134.8873100053918
102.5599058835817 7.110531847938153
140.5512542202496 60.59135605102105
105.0750915124721 140.6084018141465
139.6035338122586 56.44394089487803
104.5669098850148 1.960885661735442
111.0573415336828 128.4017265112178
119.3842508239265 100.1146858767474
2.859821206929791 51.75614791489591
124.0553005314787 86.32503407708923
136.9822820811795 63.30962193719793
134.0671928854857 73.84126263490326
105.7677376216315 137.0476566359599
0.09432584419295965 54.50482716352644
109.6014989066807 131.9333564685332
135.6081716875078 67.21216571010804
101.2864224614927 7.934976571381139
41.32859473684287 47.9151343165185
17.82728657287839 20.05337445811
10.34795566815742 8.193417745963506
69.8140385490903 72.1688434196713
5.772883967050319 3.702254358715161
104.7932971247309 127.5480833899678
61.630131872673 69.31417068236341
79.4855763322236 92.87860357520594
111.1552281722379 0.092521684303566
19.08546674749294 20.36383960111148
32.5586113776928 36.29843145152282
97.4260917549273 124.847983608129
44.21442934971481 52.32915407540468
42.39376333850297 45.19754422823976
59.73372330840463 65.90359243400847
19.8520968854098 22.5873496538836
96.7399944605219 116.9147455392891
92.20429262331385 101.4209046985548
26.13176838763263 31.23016982567351
101.3533181418548 123.9551077503828
95.1566813127596 112.4121313502115
83.95141999526606 96.29385459018013
5.475040504800225 2.343690659239951
13.64075681430438 16.97499264771347
95.50930514086956 116.1862465222168
11.51474874671528 7.28761323038251
91.79869939799141 102.870923045745
14.9356957408306 17.57260265515874
111.7234382398014 4.84278612630545
74.75921009773917 79.25902738440175
78.87963722139038 89.00253889636258
33.56608704269829 40.17351063933599
70.48657782860441 73.546552183226
78.56945132895333 82.06239339701339
24.32339463151663 28.85256398688797
108.3588841197512 131.2033619467192
53.49489162529715 58.38709371956447
97.99386578910512 117.5206703331468
7.760411746482951 8.492327579825345
43.48852966315543 49.89152172034692
105.7425179586211 132.659314401848
33.41045949204888 37.55312214209034
57.50242999317614 63.86061942308098
7.588384764133854 7.146477375345538
34.36876526971896 38.83757377349097
115.1649781317224 6.456338890817702
110.4019023583709 1.312912118400563
16.46223631333376 19.57175973385104
39.03878576042893 43.26595821260115
103.3206702273442 129.7862254179912
29.80012045869625 32.90523951869923
41.39609579972701 44.22438944219296
13.30423608447431 12.37990283596825
27.14605627253924 32.2521011745923
7.386575792472765 5.655142242273434
78.20274292959527 83.51215892483324
35.61790421091112 41.54960164142432
80.59391852559094 93.71672320275951
110.7424294832029 134.1558778352679
97.65784809956385 123.2341221223372
11.85781233905024 10.26396986798144
83.44668992402367 99.20119307685498
92.84225469928542 107.9362854998392
22.84187224445132 28.95630297856038
87.13485341832931 100.4981436623608
9.832060921418687 52.63291968842194
20.54436658355929 52.28694464179076
15.62153113280407 50.59830826102774
110.2421416535474 50.59463352763701
2.862100192732763 45.48365206763867
1.831981412406305 44.35033871468677
110.696303266251 52.04802566619791
29.14122987328611 51.42678252597064
25.72854661642313 53.57660530928135
36.6046857099399 51.08120255472524
35.28530267082094 51.7963254131117
64.04352629764135 45.61959611416146
89.52951001499231 47.97833642803186
43.94992359077628 48.48276833500999
120.0175844903997 51.99299868023185
15.57543586069913 52.27804157463404
63.44560210409131 46.95861091678121
96.80469219400048 48.82104400881359
140.0343524696963 44.92534471004512
17.34892876735359 52.38530747295584
104.9689824474469 52.29636173611524
22.73422347569262 53.45568428275895
112.2478441456459 54.13107411986579
105.9856057085419 51.0918699686229
18.84633830785349 52.30768125251204
132.151508286603 45.03583636582543
69.70122193455337 46.0560192952787
1.343965060715257 45.72191843346064
51.26045561231933 44.85937879641181
126.0086735603442 48.44454589805211
30.60350280162259 51.49620120840768
47.59852176844179 46.57421054072585
126.7786380259208 46.07067781761885
95.70555470591876 49.76971550206699
33.68990555016494 52.30253551168878
136.3959053685575 46.47678628767801
86.11051144840663 45.60872017216786
12.87031864852051 51.84300608175625
37.99337407125535 50.45441776956113
9.276252561935326 54.08782194037418
121.1276080535735 50.98102486190634
26.63243865770402 52.37039605074381
29.71176735178875 52.89248088585044
62.48147909133503 45.8385959789536
39.87116496410058 48.45593347821666
120.7387092028435 49.57363834884343
24.23457549999971 53.49887162806831
127.9592963977482 45.17990583556144
121.8614382413714 48.5846189529809
39.45754507658462 49.91356213964239
94.60973100315282 50.71942600668088
54.73375732887538 47.00004485126314
35.16003105416806 89.09880870730883
18.33816535903552 70.97646128314091
39.49354634033165 97.77646101844712
38.35362343881695 93.25668307615364
30.84381414340427 86.26127072957179
62.04550864914025 134.3586571963479
34.46777528039805 87.71661847986397
14.74653861339912 69.58674411922765
38.76191266497129 94.71161821224412
50.44979332188085 120.7712427437514
10.5059539338795 60.85153663759425
12.261071863316 67.76676212667394
45.54403910564373 108.7677361808164
53.22088152089245 121.8847325924193
44.90708847094577 105.6948038552573
60.69814814556023 133.6851851434614
64.96973455179982 137.1263043874307
20.85675807971398 74.17070232967087
36.55818481296148 91.57083164289165
39.14527798404504 96.21375187320109
16.04037175141679 70.44570715589984
40.17560871281551 100.9418341355326
24.45623125739293 76.94966515637655
27.80384694741779 81.12223253388103
70.09725683774828 5.294847898515058
17.12923121764198 71.44304067048272
37.33697892225373 90.39939478317272
9.817629100243641 56.35891193801377
10.31766408780038 55.12024391618571
66.47050711376809 139.2103827452685
11.64242448998841 63.04462874095131
44.48638618845138 109.7706589018901
57.68341828510099 130.1859174412418
33.76646622438475 89.07985082424163
12.05435405992463 66.25348264484734
48.47498915063539 117.0687984769564
70.54873983381698 6.719530079752519
51.83172077844561 121.3353018597465
36.47881572960958 100.9005741350325
36.2760639402169 95.26657747671088
33.03730355030084 84.95668057902373
50.81879250238369 132.7440518946794
17.27769460984608 22.37083946024279
35.21005514756429 86.3856467460126
18.73142135574425 47.80093313920541
18.28493502255515 50.88620106623098
25.53951265846447 58.85722661284021
36.86240025737941 92.8767062930925
17.29599531181901 15.66117029901226
17.52002178745357 23.74447572591785
29.99682535955795 72.52852945397913
20.58776765405482 44.29356643868807
37.10876282676179 98.31270748261828
44.55459057824829 122.4197830718755
42.34465985920172 111.7663163998543
17.04111066275682 12.64601343572279
50.91736256102557 138.8471546668299
17.82279528509032 7.050992059401861
16.55223317648443 6.534609112025526
35.80131208310397 93.71474191527972
38.11845313490564 97.26616751919107
24.14914209376255 56.15057059587674
38.15882115930492 102.9975735265496
31.72297398075804 79.50793294303206
19.77099829666649 51.23068224278279
48.63587952369463 2.404955583511339
19.32502743384128 30.2530261761709
26.66124718401001 61.78252951752524
17.32835876314146 35.19664413746872
20.79771037001296 41.15733221330456
35.83675088988534 90.4285743462122
29.13542834572535 73.78698199562693
50.4453053198789 134.1967561830741
17.61331276776868 18.57824169322232
22.0657168375016 45.23566156842426
24.95181556247674 57.50517330231219
37.43997366200716 105.5999102638487
17.99181474202596 36.48109522846041
18.45785391905293 13.08693518145456
18.47097240750469 38.05994517582492
15.07435159290551 4.561827192535082
35.9098610776076 87.75426885353627
21.23457943493932 53.5107793415591
43.67406117434464 117.782902157001
18.21506561895414 27.34771778106529
13.46482644767627 2.596448029890677
50.15061789229552 131.5538686597003
20.06767226836694 28.99054982721044
25.56607595262487 109.7280419593614
29.63492649084943 118.2367983861714
26.28888470919349 102.8816770996232
19.7594620105032 84.66519917338441
29.7175439237459 116.6688412681606
10.1425007601502 25.14141798236633
11.73299169324057 39.45264276787191
26.39593310671401 105.9491393266575
14.50311738407149 49.69371445170123
16.31550387607749 67.22201563471174
30.89996228689819 136.8679578480642
19.95852900449026 83.2326654691151
12.48304050142405 4.914337202208007
10.73315886716844 26.53287545881309
15.89310040983078 65.6430380692332
14.32737601222691 55.18043945912617
22.09011412592444 89.40956082824438
29.73923793315718 123.4148112712123
27.12676696284815 111.9337321896513
9.806795085716228 16.64383029260773
8.342934511414025 12.93545049874999
28.5589810640673 114.2489233101748
21.5600576222106 96.07223114822105
23.60364976102689 98.51490770142641
17.19726041639805 68.37243672638692
25.95832859093475 112.6657799568825
19.24498736338722 77.74785029193517
29.58149462687522 126.1299191262252
9.167905144242418 9.081633822185355
17.439019566543 69.82532788168173
8.524432950716708 20.70138570850881
13.88930034335604 44.25914068892209
24.98461442265321 102.1656624777063
10.87989270152403 2.862320557063081
17.5236861749988 63.09112562744541
28.79447906696472 130.1183521975249
9.049602045169639 22.24550232529992
9.562840335563111 23.72235782576589
16.59115709374641 56.24106808674515
23.6744584130478 99.98673248295907
11.86124845561211 37.98045580179217
8.464247358714186 14.41995867293945
12.98613889228362 40.33940851062049
11.09686802891988 4.342050019424349
22.12295073601899 92.09253640901805
16.61425945817058 58.87384156274361
30.25686305316695 127.5450146590616
9.803713835272184 19.68063287503423
8.556047818921412 15.96308738980162
32.3688135267689 139.5048174712573
12.15251103106685 33.40923926183162
24.6087065551675 112.0128340918147
128.302321598994 37.6020308772927
138.182623639116 26.36244460807567
111.9404935837731 52.67784648297115
49.32617481356991 90.6886967429533
21.29614005122928 118.9275231947819
36.82459831222856 102.4571688256885
49.05684586986396 85.46297842195682
28.1029721476621 109.7059492506147
0.01660210735734102 25.77583444666749
93.58628553707527 60.73851618005619
20.53433704556036 121.3746794816114
40.50637368404568 96.73298825394158
52.83917873445949 82.75048188213756
101.5187412554797 55.30671852254587
70.89054708251489 71.07624355791788
125.0684031185758 38.30358327554978
50.12075855775078 84.07051242282779
5.538823030858851 136.1235016824592
38.83292158916696 100.3897399202481
80.08678944836257 69.1045457415801
10.83240639493047 134.9330979730817
25.76495381896201 111.2035859040739
102.6217809998164 54.31593162864291
124.5476533246082 39.70433848594227
1.670820028041881 136.7848576556505
10.84950248172185 133.4534223631867
123.5642160502257 38.60039391305437
26.73322188808746 108.9661281434743
105.03426909857 53.95810159413363
47.9455400129213 86.44763721876792
40.18555654671628 95.13599983325832
109.0187333863188 53.87953136774399
57.82886738386153 82.50455158263901
29.26985092556135 108.9600734421819
133.0154349583682 33.82443972042564
22.26552628802061 117.9784094673666
85.9136939337134 66.49856276747981
51.42263542687482 84.63903518647821
133.9456245859626 32.67724322863474
46.01301653363633 92.38184325917018
117.7002511972393 43.45790727579246
98.54001838310599 54.40237471285501
59.32933151575846 77.59746226819578
130.6035094487237 34.7207043729036
132.104256684367 34.94181380795016
13.37658826344335 130.4794660828211
48.35026829819667 91.75158521076217
43.53140669247006 93.86183313896986
13.44240401055589 132.0390319489496
116.9555804249489 45.84569106979374
16.85490498317896 130.4482647338488
42.48595342428258 94.6664317467189
34.80037084459593 104.503444519676
87.3497015167285 66.80222620477254
43.48337232189007 92.39946730089117
112.7182045424928 50.05135074564585
47.34664325666633 92.80613401870184
126.6486949073271 37.92537610710554
114.8167456284811 47.94005969646846
65.77634608144807 76.22213839060055
94.85383999243152 55.90171630554624
78.06427514946948 71.19429317099097
22.87134267096381 108.3663534347653
9.622434642461913 84.01827646767484
28.47714437518069 117.4579592627162
6.679771261737336 76.7456478938898
34.62220157748871 138.2176282970556
9.709800165593437 70.86995599277951
11.84247490471742 87.26145462241418
8.013629165337809 76.09452412640144
30.59510978730879 122.1345239046407
23.48997828613142 112.89149805987
27.12748063460056 116.6377543591325
18.51953489030183 100.254662892314
19.79305585590707 100.9879389539557
9.438460219238811 85.54509531115781
24.81130593289179 113.4909731790743
8.26645143554712 73.08703481826392
33.15461492145234 130.3919076815166
32.41882593510275 126.4204744344131
7.879777729585275 77.60936618105568
24.21062610613602 109.0368219792162
10.38465695701355 77.81626004103676
32.41327972156982 129.0522684832452
6.655775602032487 66.68437292415668
18.65266508630377 97.2222939905714
16.67692815448252 93.71381517249309
7.306910880408086 67.89555382214583
33.14532959003487 125.174823268579
37.6492030470506 2.340634198451375
3.43593179498929 29.54675170662838
1.971409764724942 24.1434077890451
9.519131586947218 2.265885131957308
3.883472108826809 33.76045606572045
4.466603556002688 19.47756328046659
5.807176969288963 10.35266318152877
8.18357368648188 1.994273439646523
6.18180839955081 16.03930884963972
6.1677148420373 7.970232323673428
3.677475530318011 22.30981626025568
4.05485304380271 30.94321640693628
3.545664123305482 17.0423331494336
6.716386896298092 9.348775280365997
5.076285492092445 6.746189363615396
5.603921851829424 13.09125412386483
3.281920616302805 47.94423716701524
130.1512060659985 39.78026771165607
128.6270687834034 36.30201910683204
96.6097398025418 7.203284348857514
6.249995959800937 54.02462314911501
129.4297100752251 41.06940163309588
129.3021599825937 38.60278341601592
135.2456020008704 41.33675549543995
0.3402873365339201 44.62300103157249
130.1391473026625 42.13061850701085
106.3878540625422 14.24348044409024
5.045952931568164 50.35709378313564
121.4826871171064 32.74669897910797
104.2228548828074 10.87135988658057
135.8480237799017 42.46146254667819
116.2267493912315 25.02798708486993
105.4378654527943 11.83626698269043
117.4739556712063 21.41777444665045
4.413931344816565 51.65794183416984
127.1310729698328 36.62256906648615
102.5256896036287 8.654348016529202
130.0552173963401 109.9607400004474
140.2453335457637 100.9933960009664
95.6048363630849 136.3708009750058
90.10345715672597 2.71981974268517
88.61052593460391 5.079171245014024
94.48772922559989 138.7406376762437
109.9848394088048 124.5896199927355
116.2849671441149 120.3059156086072
87.4920559392996 4.353176075107807
102.0928813503373 129.1052656066971
134.7754957390827 107.6289058036891
114.8234256746923 120.0947105067433
137.4110540462057 103.9875779326839
123.9634834436099 112.1714274506871
116.8153318667838 117.7569432761072
112.9747057022562 122.3195838869708
108.9796841433282 123.7754299254376
96.82976665582376 134.0289051194665
1.885783850599638 99.57266139505826
99.36888330073002 133.6987459026448
91.94502692556411 140.2204012513398
103.4405431435963 128.3172586161013
129.1619657877989 111.1804605177974
136.1070302276035 104.6905466181531
91.64712968606533 3.000091436709193
106.1411765396361 126.7894335766414
98.09886501862168 133.1058741467162
140.8654837247999 34.26821284519633
132.536880545076 100.347113980474
121.5543863191688 137.928101996889
138.9600803515696 23.55195213803527
134.6374379398967 78.96584827332245
137.7871960320906 71.57542082731264
136.3984573412076 73.83309746609831
125.2556260634801 124.9281913398989
133.6557527435672 102.6869520605257
133.2650027477172 82.64876548205515
133.5362827133528 104.1200611921262
140.2227538867128 13.92307315990784
1.067180741430396 49.48273151739038
131.6966392201246 93.93027921549465
138.8250979121067 58.70023443360589
1.171487839350849 41.94181584467985
121.6714388750903 140.8182838774233
136.7500557640216 69.38235138864879
131.9873529142123 80.42501412325844
1.208834491716523 30.69524562548889
131.9517350986166 86.25967322176609
132.1878280841779 96.38704556200027
124.3535888887307 130.5663872977272
140.2350732661767 39.41309835451141
2.639212426245127 49.29063903516619
140.8089486728716 40.8241119662897
140.3727782081306 17.91572839397388
137.612299532249 59.52570332096751
120.2995475385179 138.8307083986781
136.9559985160973 56.68051278436219
121.6143039526996 139.3795629860592
126.1892106020719 127.2319034628377
130.6516958427168 111.2671487329927
139.3280892456459 22.14929139601221
0.391534368924697 50.7882481114525
133.2595456305612 84.11752344413887
139.5394157368076 63.10477047038972
136.0316182035727 76.78146856948858
125.9691927528675 125.9783799061465
139.5428490612012 54.85872439046851
137.0357850485241 66.36137668523612
39.50949540906745 89.38478051700655
3.282897073696526 117.159599121148
34.86867631748927 94.84120288118098
47.46505821587957 83.70490349275211
25.03787629261857 103.681616156708
92.27646796358665 56.44053195398337
9.948838467962995 113.3214246711457
37.72154465052589 95.75442357523166
57.52952114601947 74.42810330022711
101.1479794424731 53.86598065719124
64.62295637655045 68.59415074276603
126.0844666900413 43.21645151722231
49.14775489904038 81.62220143010404
7.366216730679001 115.0398843665947
32.86083092400341 97.08068380187638
76.52112627800516 63.17249410690513
102.2725014227478 52.87591982183015
127.4157361483641 42.60625460881163
2.9858086308969 123.1584043068556
3.014641372529911 121.6674967626283
128.6256890727203 39.92286086379482
27.61485867814444 103.5856457908855
103.752235674663 53.30665830204821
37.95331239811566 91.83065141609528
30.34341538877776 97.83642422321056
119.0453647773927 42.53090434320866
108.2612055571749 52.50175325114282
49.2689086372803 80.18941277835636
29.82909417425934 100.2872963812847
136.5662785896379 37.73250415782171
15.70847263909254 110.9297176409053
83.57763772765259 63.34323857797618
1.297805056098818 34.46137482083392
51.97262685779043 76.85025380157076
134.3398978634785 36.35047446319805
43.05710719925996 88.22388546884073
119.2225432084844 43.93829554396357
95.50221592454473 53.51768316203326
55.04045783039101 74.05332640520045
133.3857920115578 37.49283603814028
132.5090163592787 38.64734870333975
23.89828077591259 106.0073121606223
11.93271184419273 111.110586697717
46.14531351155325 84.58418706190503
40.26239747537342 88.11435955000026
6.153888883667246 114.2369198287822
118.4566534182914 46.30495483925655
41.6617506543605 88.27548452247048
28.9584502727862 102.7989085765364
84.59175619349044 62.24873001472678
44.91153280168878 85.55826729736135
115.5787205627794 50.86029950872209
38.76126710859325 90.63068285644665
128.1036065859421 41.36222261651675
115.2050551298926 49.40425200006437
60.83031083460439 72.06557954388039
94.4171616179375 54.48504006566644
69.61971347197925 64.80479452887502
36.67209370724559 86.44560410142594
50.29937533636571 89.61086096305283
15.80668739172873 85.17415735267451
117.553121958594 95.36837836048313
21.18572553424406 84.18861676687504
51.67647865518865 89.98766224039552
83.63606415902412 90.97842309040813
107.0137138899999 92.18980985817265
62.75696347688081 95.56776345727302
13.67191091145403 81.95048553715809
15.9954409040966 83.64260367449026
92.72802191280938 91.70876658180826
133.7879631361071 101.2585386326593
98.23467506692529 93.71860562395895
131.1138544957539 100.8389673026406
121.8352456124471 97.25470301727285
101.7503428115625 91.98561489058251
22.58144938400404 83.75966498148362
113.247451330119 94.60361214741589
48.88365900219684 89.22577696287409
76.64953783943854 94.13121950463091
10.8001726445423 84.87138983600246
50.71612349763618 91.09823722789893
136.3909330229914 101.5644598620932
27.08713867394808 87.64302200930703
123.1552768670639 97.95684183585989
105.0095300426764 88.89658796231227
115.2355620760157 96.33190107424298
56.94229030214321 91.32053083759412
109.3708145206092 91.25307468359991
45.40404188683182 87.05244896637386
106.5899521618423 90.79786734132244
64.14437775517889 94.9672419854479
0.4014287794027447 101.7907913442837
38.83504601359803 87.92975249993042
8.247821788047478 84.69235259749745
46.4001340120052 86.02769094869443
40.15501353607164 90.9038191550808
40.89805003657293 89.62439202001501
114.2048583577933 93.46899624988555
42.2544232574336 89.73429065416123
57.62795636890013 93.56209084986527
87.42830371369809 90.77585190653957
137.7303466985233 100.8879461141869
78.08789606076245 93.51571956636343
93.8814595280469 90.84470840322038
96.94652898893632 93.18726222627818
83.87225316283234 89.49367179161041
41.9215910325412 121.1445303382716
86.10011273848933 135.3122576165267
34.41726619972868 116.2133752992187
91.75298517227611 134.6562378131012
20.27281541252113 119.8410236628932
93.00614930405609 135.1849489124371
52.34419954678744 130.274656890167
115.1939552077776 139.0172037219533
84.59229426824815 135.2986989375813
7.028715366540746 118.0618383860926
76.42155081521344 133.9858907053909
108.9332456045959 139.8865866725311
34.97081888481023 119.0487138890842
12.0932099489567 120.1524157014847
2.072007235701477 116.3651272647092
59.51844061365342 134.5582056074063
64.79352074991908 135.6415589548159
123.9202686526077 136.0145784021169
27.30108253207049 118.0724066358676
114.0239319030913 138.2176149744854
20.95299679448111 124.4155591896063
130.4218586564154 138.6947424710238
32.08587143111853 116.5669220975823
120.2239983068272 135.9695044679476
21.85489666366499 121.9763520745819
129.2752624226412 139.5695536349201
104.6177055948869 139.2817996061129
66.3682065080546 137.7408234335624
87.14010716787936 134.3850482454332
72.0803176905042 133.7673677528012
136.3903715887429 1.129987523395866
106.5923346377306 140.8544417849457
96.90016765914307 136.9951712619866
10.81298498665302 120.5636407689015
16.98352121589355 123.7929096402231
68.80285360773075 135.9886056856821
103.3329286347987 138.677075696722
8.350832609344016 117.4508380015222
124.0575861380334 137.5096787896732
127.0111345642804 0.5226699813531536
71.26772226811049 135.2050404507481
132.5617839716433 1.659672721914883
57.26601386700345 131.5469534719985
36.36958777956052 119.3900300381427
99.46993460619993 138.1835915924932
112.5224899391632 140.4834829457923
47.97086482545615 132.8937445431227
83.95820050612724 134.0125961739853
98.19216562410416 137.5987132599323
30.12350004362425 20.09529249988842
7.112996759664442 31.35577992082752
37.69928398269843 17.55003414875809
20.26920902160552 19.62968497589148
27.78121641501303 18.37738644480928
26.43628060733457 19.02738759584677
44.9700784645621 9.357361174843785
47.51136864112424 9.268476412252907
43.70800496493521 11.69027718668522
14.83138872806591 23.14701225466053
48.75768476983285 6.934828956788458
21.38073802260719 20.44443112201253
43.70991196466791 10.17006322887147
38.7226895434879 15.10669458837404
15.80170402174364 22.00967879223947
41.36429704722705 14.94544494530944
11.98314196140355 22.84977993232417
6.491914327155111 29.92698811662551
22.64038366600448 19.68417720905526
56.58452464445622 5.159883609571521
4.561075318396965 32.34363727170398
11.04341781869688 23.98329599609746
35.12991398696894 18.75075001157201
33.93137902900179 19.58723479940617
28.93027025217245 19.14901808438767
46.22749567168203 8.548681589723257
37.81639789936671 16.18009754325868
13.45210328486687 23.02698955621245
7.402170112295721 28.68487607416043
42.53527987458753 14.07289938244697
28.1232248816376 56.79663156989491
28.57334349559078 50.04327615819876
29.39208140569215 56.03830998159217
43.37965636917657 1.002725020638836
33.82437221437524 91.83495865563691
28.03141699376299 3.662598464932756
30.36885228018075 37.79575022613571
30.16122381001061 18.57636543381846
32.87369724484887 72.71652459653008
29.1132734161013 14.58436821026689
34.29334642845696 97.44014046275643
40.1837703473084 119.1371794746634
35.3354055490618 107.6258293677299
27.68837514619719 14.54676384738272
46.05236877188906 2.477938380794106
26.70432960833377 6.32419264097186
25.59785402394875 140.6904173328774
33.4641767636932 94.49860148527193
33.27670938670511 98.52079767783189
30.62449239117839 43.99246954059856
36.12247946726632 105.0501359070451
33.81528562280261 80.95836846424145
45.89593364352046 139.1986492525508
28.02013008492099 48.70004553136902
30.36083230681724 61.53018470655836
26.3762886667581 0.9635696619297411
30.13910157945947 42.72089192965408
31.91182155588632 37.65028772837833
32.96561301198217 93.05415309436245
33.78457253413863 33.5953380938747
32.58909129604875 75.43946879788152
47.33291731184406 134.2781406683271
28.18529967693263 9.060081812232433
30.67851630155215 56.90387814127926
28.58732732453754 53.80529650911414
36.39933949575447 106.621407204677
27.38029211689749 4.99391179024725
34.40133489711456 32.42385536663534
30.08519348305488 21.60119376307845
32.09706556327461 29.53472302759739
33.07865207242155 90.38085284732223
29.05158280251529 47.53497829989244
39.4219969517752 116.1896904274219
27.39157675108765 10.34942629834402
30.55480094787944 40.23557770142347
47.22248274405629 131.5760036638473
31.13860148189096 27.02969242084483
90.49065721980324 140.5178596157541
21.28898346792628 50.81343391104316
26.98747152070591 56.15854591438212
82.31037828216594 131.5186412464412
52.89319526143657 94.53330417140491
9.562998795196441 30.15435573254744
85.49445057440417 134.0556682374498
47.89184547157659 80.88272231614357
17.53309341027638 46.91909057489888
76.24678720631752 118.3566447792269
63.03020709311657 104.0564383439242
0.8257599303338401 23.01077511920417
78.88553041784661 127.4874676910577
76.52944949843001 122.1793072243643
16.5030061128693 44.56556481498094
48.41271373950769 87.81387809035876
59.83247037454394 100.9030845289044
22.03693616116884 52.12291959127768
49.87801386841637 88.16884748354099
49.35358609180853 78.73780213016876
25.32672061969939 45.8130751535404
59.87819620511748 99.48679414432475
86.57856680004039 136.5167874523071
39.42126951946301 67.63240729108011
32.97723354896919 60.1461407868642
15.45849518779043 42.16416623980498
44.2223639178105 79.96134903793062
3.330088852775725 23.68109802144195
48.10532246048447 77.93999317519422
62.82505893429842 107.575943427904
88.02848648305317 139.7301232296138
4.742528260759373 25.77196588773692
29.37016216796919 57.57655767810805
26.44088256904594 54.9025142634285
79.1643100654025 124.8636106220178
10.44764481174429 38.59219307809495
44.35802614399041 78.37634739534617
13.11377047308026 38.8380442546286
51.10341923988837 92.59833917601162
25.09345637320665 52.23198003802536
63.54320940161782 106.3111983977212
91.03531195891063 1.783435711850851
7.966450036012518 30.02264862952179
65.41642082737249 107.9878822057785
83.20689569951658 132.8032232971577
9.316905529196292 34.97339725215446
12.26414976838842 69.3420875740216
41.18552608495855 1.000747929154737
15.39132731276001 78.19406521017761
7.511183817540546 58.24613207779894
14.37437523792413 75.78101482110138
15.02528259016807 81.2679147979165
33.53435187653425 118.6474290275594
30.81512262938213 111.1982931654903
27.56396811002817 105.1918749659075
19.98100963881274 96.24193312813281
22.36698264692738 99.24949905596313
15.70927851740345 75.10483464990713
29.46868244940445 110.451816251245
13.18267596057183 74.9173121102433
30.93914034434054 112.7297570790667
44.3389911592977 136.8948573630445
13.29766310280783 73.36612933994931
23.72359179124998 102.989783812381
9.16188309500509 61.75929580650874
42.80460316817336 131.6881123109455
10.48134693199251 62.33673704918115
22.39113548683822 100.7957283543705
18.32005107593484 93.55101818674571
10.88304481830394 67.00838947979967
39.38758595394786 124.0578674153806
44.33073739513907 134.281246345622
131.369962450411 17.26902610784622
132.8120447482033 17.22738039781013
138.5983165793914 19.59404093232093
112.6175762253021 11.09135411230977
112.9760985494517 9.677210472307232
124.6368247872626 13.36184735621738
128.5406003464367 16.70224764398147
112.2952699530886 7.268144183824611
138.2456657793292 21.01234002006836
117.7730625580006 12.02523560807527
3.683624517999298 68.1745798510734
92.79695052446917 133.6412591096459
137.5889376096584 74.62251643850404
105.6880665393075 117.2418082685524
110.7975284055471 113.8929114638911
88.12690392944408 7.443350640247512
102.9542650824125 120.2540660242831
116.0661526621916 105.5749881842711
130.6274618334054 84.09397118245266
120.4644927031594 87.97319750464855
115.746354071338 102.2925668861456
113.8150380548769 106.7363515647947
6.669608808720656 65.15581726475702
130.6309152756349 82.63043494840061
130.6511512461209 81.16921116418963
118.9945779403928 91.70407158471241
128.0111610366246 85.51310897138914
111.9676720644994 109.2967760718503
116.7042516961232 96.80784300749579
110.7169166782853 115.4508432298734
92.84979342632805 131.0194814280166
140.1409104887743 74.72246320237446
95.41462209515876 130.2367938010823
90.93754376508262 139.0464209629949
97.11555739906834 127.5205711171775
115.6267159854275 99.38451008099629
126.7405988523781 86.32300244795042
137.4453116023599 76.1197064054043
89.96868159585577 0.9823506178282535
101.4873806501057 122.4734501833225
96.22754355307748 128.7203145282912
35.51994810943683 50.09155096752103
67.69485078343729 53.76250294379421
123.7890296589336 64.51314053395105
46.55883229354396 49.23955003844672
110.1217913047328 63.26841098585161
17.11253462076339 49.88856638128443
67.09328548805952 55.08317691285455
104.9105578800582 62.91238787158444
126.6856410950098 65.2929459765334
15.89906621770912 49.07035585159624
104.1303826896464 65.39226564427493
136.4818000008259 70.76186958614372
25.88295824759721 47.1712853007282
95.46427328045229 62.64362496802259
112.799338032881 63.73995952743586
19.74595641646588 49.97863854780329
129.5720613433816 66.08920893841292
75.56238238380151 52.92437407033923
131.0137533690875 66.49755216013669
52.01498464676112 49.91581118998799
115.0115687955362 62.86574480816443
29.58557834766997 48.85082332815478
43.110997177836 51.3432628988884
102.3551622874023 63.47774739601316
33.07407730120447 50.66231727941445
139.1754527457316 70.92119476012867
75.5794532496173 55.48311990224828
13.33406773209717 48.74627212139846
36.38916583583291 52.66310584538613
24.32702454609366 46.98665738890676
31.15791537180447 49.04344057180281
74.0071125833757 52.97589237942067
40.94907456655545 49.39935482745621
8.314877432168734 46.34303503753549
26.42954915323145 48.50960999921352
132.4642577865731 66.90882574398036
133.9609717838423 67.29259719985717
39.13663001290409 51.40853080681664
5.803221692693504 44.75198023062546
134.4089327981609 68.57349960585404
95.05806041813197 61.19147721157881
59.38672140577787 52.68211909271333
9.601382719196028 72.39106820622855
73.86937461958081 23.46806257611928
61.18339396425677 31.96129568922517
42.81890985159182 43.78081608196133
17.26074493242136 65.88322624344784
13.54120507186681 68.60086956371201
9.346495245439801 75.42789626506259
55.62335109370598 35.56540009605683
81.82718837235966 16.50819297243797
89.23517252013477 10.21322325348909
95.6685117732893 8.414538837277188
77.35713372352595 21.53166469416953
19.69799791507282 64.93138034414896
94.18958428282815 8.22944324025962
19.1185152472459 63.63444995196981
83.2325206332705 13.03487365083357
9.478598353515808 73.90864834210791
23.05608305604649 62.66233389461038
56.25376732564548 34.27079107553377
46.8031236407512 41.55824263092646
30.83055458341808 55.45109319258546
71.51272763255037 25.22982549999045
88.25304955693441 11.38439857583757
34.92510920386698 53.24337117515073
84.23425408355287 11.96280895462458
81.01991160889904 17.7923839052722
10.91654918216525 71.6701135351564
36.81647931825049 49.51384332099405
18.11960962517699 64.62491507609047
80.47515881413864 19.10597206927697
28.0794004535549 55.17098528982499
47.28841911201562 40.21325474675337
49.41527884724157 36.16171110990169
65.50130287457847 28.03414578439628
40.72832717554775 45.57555132783538
62.08990073342179 31.02989809398396
67.99475769384186 27.2267291760437
38.80829962600635 47.5515392662158
50.11066494009314 34.81841422350566
8.614847471963317 112.9548220595152
22.41925603568961 128.2382460051365
18.92733207466936 119.1997654634223
47.31739365738721 1.697155241888244
29.47024628281491 134.1801160732269
21.64751642607423 120.4704935011254
33.88075521145548 136.9156702092424
14.79245246559137 117.5690708994054
13.42937995290508 117.641918906352
139.5944359598145 110.8105339225811
25.22289917076486 131.2142865932187
25.90121934873162 132.6352919059084
37.61249934859526 140.7919972020464
50.38648601565892 107.855543087622
87.63477522786008 131.8911136224515
13.04383735660139 76.46101308695945
64.68887097452382 120.3865676219804
49.02213188165398 107.3054674737335
77.42433113130562 127.4375445915322
73.0215288181379 127.1346407827186
23.35245000415723 86.3834770814738
37.29435770322156 94.28411139926487
39.80277995176838 93.62092145928933
14.21846109880572 77.32640584590497
41.84169059296704 97.31721092808972
12.11422309848787 72.50207335870259
26.3642192706604 88.96538385054147
102.1491463649177 3.160292268367511
62.03598859371664 115.2803857106047
89.07362361611239 132.1000966492496
60.96860142362596 116.2726877480845
11.71371789614238 77.14096270160664
99.20764961565064 2.581619291180526
34.41146777352845 93.30482893300822
10.80448681274277 73.21168965150821
58.81204927568812 118.28718873158
95.70502385062642 2.796414042004145
57.7611878792778 113.8737965281123
66.80395333921102 122.1794364990245
53.05266652329875 109.0238366533157
31.61571284757878 90.24595263064745
7.244636021355316 69.33965136753619
54.97455760668849 112.7902668652339
95.1457823954575 1.444198650010368
60.24521614523106 113.3785150590467
85.01139000718209 131.3823721223225
97.79847103986268 2.16681548545067
66.08068528412304 37.76633774791202
64.64435369863355 61.98493472344762
53.22641962246143 86.12210380354203
51.17973528079981 118.2445594297572
66.34926184405309 50.28572566720752
52.1492021932331 122.8688280989175
50.08533815864963 106.3125429834865
75.13710856153209 4.01307807510625
75.00352010498079 7.942801386794864
52.02782649022989 136.5261865586399
72.7779713793518 19.0452197796521
52.27273617911754 87.35069092741797
52.44079003197662 100.0831572070373
52.81883468920761 84.45976228608387
55.29585387717089 81.09764495203552
50.00208830355814 4.61958283237801
66.81021536045414 42.73828623550397
54.0133130812259 83.52069439596296
55.29593419087711 102.7091640178133
65.49342123046193 39.11284926209094
72.92320113589895 25.49389133705618
58.60598722795298 75.30912788607523
74.10611843610485 5.069221593778331
75.17443690640447 17.78929313177207
62.15528384948463 61.2506277323399
51.46084971925513 101.1780215320679
53.51602854694909 99.00678509659446
75.20297730971464 15.16275938597744
53.21581201420361 135.7130646757608
53.20240795855833 103.3359785398193
68.65636827826435 32.41486654576998
52.21418181193124 117.2602730490272
66.94910088315758 48.95802758236946
71.94132209344609 26.57996667330654
49.77377982813383 104.775567326566
69.42353604230163 33.6779560373101
52.09499632870438 91.50751945399416
74.54073448129154 6.512905797949434
52.59256218144427 113.1679196968365
71.50533621263926 28.97086895163225
59.38929415426485 67.31888073970404
50.75747689102785 122.3035185604264
75.9576160944232 10.86437059347235
64.96836478550298 56.68939909972046
36.47609281418573 16.65004658566254
111.456657122879 60.80193010445831
30.35768669541529 7.767279393446106
49.20868381094733 25.45876923311618
103.3792502787995 57.25341982231701
35.31601578896802 12.78773246921021
28.82619981272639 5.030479311103597
125.6138086732339 66.32315517954794
107.5832442222773 57.20649006379436
132.6149189396724 72.0259083836583
43.81751111899425 25.61684236651529
101.8924558324781 56.7693470799471
111.0159059495278 59.3407662821078
21.12352462128331 3.88739627791015
128.5101218957897 67.10976180058948
51.68875391264132 23.5728061377169
129.9634019454087 67.51010558601783
41.38607708459307 22.72728153635423
114.4665246714059 61.38041434660832
67.61502856573476 37.63419507710193
96.59580372165904 52.55506351461175
55.75173475783451 25.53951311541745
139.9099072254025 77.70444671007991
88.66449515234778 45.11394708822348
31.11932790560742 9.117963805765012
62.7337159269828 35.52408341990051
25.71142452370884 2.256423937325224
56.36909312695868 29.39296866323713
33.47169878664019 10.25061028552267
58.49919035769022 27.00558882251531
38.89489174230686 21.24319749928364
54.35112755259821 24.85772520322909
131.4262173191336 67.91217207942564
135.0788226016985 74.60399844544609
36.1437790893627 14.05322413177928
131.9497126441654 74.57522203155104
93.06389008072894 50.27629100507412
42.63783557324343 23.43720651926196
45.66646578234834 27.2087040632414
20.07753867435105 21.19884957714745
98.18511534885695 114.6390226432933
95.1636801459221 108.5475909501515
27.14049947583932 28.5922000508648
101.8583797865144 116.5999080309675
96.70101131362908 112.0612795803846
86.68538479415884 95.134329236954
6.687270077097468 0.07710726364071352
13.52619200072608 15.44141948005858
96.98065387798684 114.2230796713744
13.03327627376071 9.351943969656389
93.70084460186027 100.9760172489171
120.4983727308185 3.524929310069413
14.82627687890288 16.0332983848444
112.8680891795414 137.3973007827111
78.07276108526298 79.53079941426572
80.00251854629529 89.89368790965317
37.55408453609798 39.08300487048141
71.39768607614245 72.4204829884753
80.12877695442026 81.71575272375547
25.65894451916774 28.83411639975069
119.1393151689809 2.947112059188092
111.237010792144 124.7228437747666
50.44744379996979 54.13464761616637
99.4091242706085 115.2684062448191
4.154830699087269 0.1037669610133837
45.52003860146221 48.1642492452179
110.5249643824736 123.223721613683
34.8405492778235 37.46450000455356
60.72292090580104 61.61883206119995
9.723141498090611 3.774936003789486
34.7621017581376 34.74219496134179
120.4359430596299 2.087525282172626
115.1021801745074 140.5102113003042
18.96290927498723 18.98466941799511
41.7357577007247 42.58196581995034
112.3725507651258 128.9419171712615
31.69398988202199 35.06848773459015
39.61430080555002 40.74301326463859
14.70865857561997 14.50942114911373
30.32626822133213 31.53158412680925
9.931347170616982 5.25718470104018
79.1330737356034 86.02015610190514
36.55213272494876 40.24445148839118
85.87128282883309 92.77131594113179
113.1817117993501 134.2570711516951
12.87345883939205 7.863727728627659
87.76043812607355 96.03912199483246
94.67686058440661 101.98649034088
23.45873972453854 27.76854621525976
87.2670157311492 92.23470619915479
27.63835702132686 19.87779185823571
44.93388159221589 6.261406265458053
42.46666279107794 9.430135109723521
42.39202684104942 10.93655395289846
13.12343417217208 25.59154219897356
50.03162547457974 6.126648372818097
22.53634510352029 21.24675474132982
43.70453596588869 7.028950934983867
38.77947390407237 11.37251981298803
16.2058413701377 23.42645214350814
37.0211006911074 15.17832068140678
12.53256873545793 24.21425156613958
5.38873386445298 33.58101475484057
23.69858296358729 22.02847030018124
52.54350023712529 3.023407705038818
11.6304133920896 25.37182634516481
35.10214875955702 17.09206302478751
33.86770578814507 18.06459767425207
28.84865870882347 20.70906456806376
47.43112594094468 4.702382004553598
36.75371642292267 12.70837950887926
15.42158360360658 24.61387423336905
8.632691562491612 31.2294223951805
41.07504706831844 10.113470879082
99.94310962123041 109.9152010797955
86.17678389064562 4.836027583687461
98.07858051049769 111.6322498464122
100.3496315904405 108.4567084827746
108.5407480821123 85.79186513760204
109.8223902396032 67.15694676701241
125.3538184557772 41.96705956733064
99.10636357324744 112.5473287034696
107.7705403120451 80.1805379554724
126.114873973521 39.25528267371931
107.0246510726147 77.20754017292981
108.4288851208826 72.16777473879935
108.1659292668812 81.66193791524584
125.5983430145871 40.58648651941025
111.4168203297187 63.45573547849697
108.0931863062954 88.34188479723132
134.0123752224258 16.42969571586458
105.5831801002573 91.86221794564061
85.04845168050304 1.1846235666511
123.7861819588241 45.24253118340103
107.4670908643399 89.55398081159629
88.96419733505904 128.0529514552871
126.5286521166372 34.24455416238781
135.5847663527611 5.144480947893948
128.7527918557697 31.05393217520275
133.3244610412648 13.6299787859341
88.09030194042539 129.2739681772655
119.6272874580748 50.58097942524447
84.94257219494736 140.5591505471479
90.71003692131242 125.6484838571472
109.4227639140967 84.58445935815091
132.4464573549424 22.24737376134158
120.353210748514 48.16260154348039
108.6703620498346 83.08462760451309
106.6568601466236 75.72536229773777
125.5636514070976 36.95424012915257
86.22893921819396 2.057769561045208
122.9959963483051 47.60641933904779
95.35587143656198 117.5861797900494
105.9466467653685 78.23850739132055
91.13804432670223 123.0190229420743
13.61739901987359 64.19363093563467
97.98713802269668 107.741684050852
97.08950219624576 110.6132817185358
79.26990107245867 100.8785192019285
102.6719611649704 109.1561726967224
93.23039028405157 102.418750054954
131.7742055543299 129.1434254714804
19.37878885861041 67.4353763519522
115.4653824642517 117.4928309842871
57.53736116346747 87.44901961859433
70.51513704885595 94.20618007909489
17.90204439532008 67.18997102959426
51.90223553961236 85.90008452908502
134.9379405702906 133.419390187621
45.06292158234353 82.30735828689184
24.37947518987373 69.38821250054944
123.8138478789615 122.4885029849255
117.2990400680417 119.1597543028289
113.1163225280754 116.7626582010737
54.57083234717118 86.63889491318488
101.2916282885874 109.572573573773
41.29329398083112 81.27920127160171
22.35774959168358 67.85688862459033
140.2675891750251 135.3955523180058
108.3592519946863 112.5298284763376
66.74015229503205 93.67630981649273
42.65018094322577 81.86652304318376
10.28341768881307 59.27945207539915
46.498374350812 81.59537966254963
20.88706189319176 67.65184127135728
134.7253157396802 131.8615405389173
39.75473421846871 81.27106175688996
11.9336344513621 61.52917972654213
136.2699778106883 134.077755543972
46.67977280779792 80.10866880098308
61.61788515066169 93.36221559080668
12.92188809513464 62.9422289225946
74.61613967628936 99.06029454411249
129.9308072301944 125.6153314281722
90.3900148511909 103.3335219333698
78.32250498074883 103.2618171189439
94.20527046949138 103.4568686591238
88.6044714455786 105.3134759920636
12.70371156015817 79.55132805218318
6.874804037394756 135.47886319305
6.825922719485961 123.9085632022935
2.861737394503425 140.4219696688009
29.80529847104062 13.29554780130965
30.27738784739656 5.048137609826087
8.277606744759765 127.5153481871119
27.89115698044593 1.005254539681699
16.78034884754036 51.26785925338864
12.15443488276073 100.3979325402831
12.03276234038208 101.9158729089337
14.04689699286397 78.87006743300071
6.820620717372702 138.3280326177832
14.49911289313266 74.23923323242332
24.56424966514059 31.42255414695676
10.06067638043417 109.3495006852046
22.20727075841167 40.64866831924945
14.58935424935444 72.6915618631098
28.69076205071194 2.344755662259705
21.5661556711157 38.21958676044878
21.90560140902766 42.12445246522346
8.220148389538695 126.0676747462304
11.17311675653984 96.43025178650883
26.23172373993525 22.05953258165183
16.00249949611208 63.01798913003459
5.99264676552395 115.7281465268455
4.596957846060771 131.0950503284665
29.66565922237832 9.138282214785105
19.14629431808438 44.83395625580567
15.21231813829275 59.06096773780993
13.85245042243028 95.11323973179965
30.46107513782938 11.9872065398476
22.7593818818719 35.3395329745385
26.50714766037103 17.50677412109755
23.93294403046371 32.72122344794925
14.03585454674353 92.06320214476332
15.20034941292628 61.72764653674503
29.22526495846529 11.81816486637475
22.18678674629469 36.75767285660393
26.08885212488182 27.64430209468541
54.27300700580368 120.8721523635286
42.80661604844574 107.7194091398895
65.98348234663605 134.7742068132529
65.76645971125853 133.2692774260347
24.24404890758942 90.47336234932069
32.44303814574374 95.65830224351585
35.71019189665213 97.85275194097757
11.3640783592865 80.23508589495317
39.16846088268312 101.9680825795995
8.142677150842333 74.5874310061013
25.76906220456706 93.02779748223629
64.30631347600368 131.1069833399338
84.80712165122011 4.127404730295773
72.63216061249203 132.4461282650336
11.86182757398355 75.60060250951223
30.62505493756061 94.04535995944015
9.207649578493182 76.95109469572934
67.14185594418717 133.8818866003739
78.6293539065305 135.3813584936748
71.05841099779735 132.3925652852145
46.59789943616511 107.7644119236988
54.97619847502774 123.8768542729238
24.99780436121569 91.75630063475133
4.357971170112984 73.55406398037968
48.78295625050481 118.6349040565603
81.00719619475564 1.111483138620722
52.8843452105578 120.3480589684213
83.70977122013495 1.859304850573445
97.79558014160619 113.1188115091846
94.89235118656912 95.09041710156734
44.95275556497154 7.810402797160987
100.5281608171676 112.7009254828947
44.80134960296621 3.23775356037644
96.59639378001593 100.0329043375824
47.53317823565904 10.79727442471501
85.06565124159745 75.4104932024707
90.22553858156596 87.01499614012789
47.62076133999417 15.40711846973136
81.59934687598148 69.45136019047456
89.9132191998266 83.30284161176088
45.0619796387297 13.9748459128563
101.9184038317272 132.0227437093005
100.5917516790027 114.3137080963711
59.34717862525398 39.97080275700171
48.90193285737661 16.11060131295874
108.1047347053039 137.1222573819204
50.61423176938503 25.76401141839729
66.93734340878086 58.84064849102472
108.3805583420985 7.161326393250341
107.4632306472613 2.362550912153771
56.57189862089055 36.64620082197916
102.2211744100726 127.6214503625779
60.91707776251945 46.06444233045671
51.49455116565839 29.51558798305735
50.42290373062495 24.38825860260263
46.2488368488087 10.08206734869737
89.05748603003677 84.4069630057336
50.79419710705865 28.15074820184423
90.69393903527326 88.39031998204044
106.947840804197 136.4291965573324
50.3062752691295 21.40043901051855
102.8318955051197 121.7206479295166
93.09076312777782 93.09892777124004
96.20158462118754 95.8301697694765
50.26213937911333 19.87229779517936
131.0299633256427 102.3401464361748
4.225778333247702 135.3319333171255
113.2495720528377 105.3693893478771
80.09546208671415 114.4888240599084
12.10334901639596 135.7182481359717
28.32202077195813 123.2912406655941
114.6959304450204 105.4354238728028
12.12393800097417 134.214359380973
136.5518997310842 100.049447310472
2.251492623436676 95.02684318357495
35.87399263514786 122.0058721103676
124.5488501745855 104.5158787054516
25.28815596203269 125.7992471248655
109.9999599308857 103.3443755656632
116.8700461302085 103.1056955866818
62.44196660789893 121.8715540245871
103.6454586644339 106.3839425106907
63.08464154487492 123.1293371166698
108.0989308988962 105.634717669738
84.54986089026725 117.2004873140384
3.587352446849657 94.33190197932547
14.77239161347661 135.6549926761469
59.5341705479067 121.2308581008123
76.51261307807792 115.9890217787021
16.38826947760045 135.5541818481833
20.89390171014099 133.5841917897251
58.55042155582603 122.3525727218436
64.0033958111173 121.9433470109382
119.3996742472999 101.623488855145
54.62573310393048 122.3828660576214
38.77824675032171 118.6835274236981
137.8728116395326 99.34833410150949
93.72557096948749 112.9341032159191
49.67015168377142 123.2845561660058
91.39411811635222 112.5275149399706
91.87851349843741 110.9706767402717
121.1712844550578 85.42487339223494
3.030977864867258 126.1002303281711
104.9766900287689 87.51964580242547
4.265244098909799 123.885999524
26.93425076388851 110.4507267999765
112.9056269489379 86.65023330223039
133.2838674757099 81.17101370867853
28.29672954296102 111.1948282009638
131.9459771384985 83.35832862550467
106.0959245330863 86.59904443616608
31.9803489079351 110.3914523612669
127.9709920319583 84.08024079481694
19.77448188212166 112.660942502818
103.5156412964119 87.0088312958907
119.5323551430142 85.11135764368042
61.06296905400836 105.6646924103945
109.047352013187 87.21128880375977
55.15470627590734 105.4880436447947
107.1360609289183 85.54498103834071
74.08461119811068 100.663392908857
139.7181264757845 82.19610999830172
9.354959520146217 121.063032616041
14.53383602523471 118.8949242886111
58.56078890131917 104.979161672195
62.61301149554126 105.3540957660068
10.50901889508435 121.822641195763
52.23407107011772 104.3573547270826
43.11331984834462 109.2495919266381
110.5258027700893 87.48115968209567
51.15722795605328 105.3279276784972
117.5003909109295 87.44879747821597
66.63249663754289 102.7542957742407
137.1612724868582 82.06763046650237
83.69325901707838 97.75497752454278
89.46624055618439 94.08806877925403
95.94772790221346 94.19160522314496
85.06576122784806 97.19644637578675
76.94242311424547 9.800086126957435
126.6874566800846 95.65473702320399
117.5324706146427 76.04918066130423
84.80045367698423 21.96579741864207
136.6269148123088 121.653183745098
103.7963345782829 63.92490013582341
112.3608773156203 71.91341055699824
118.0802019474042 82.74177526579733
102.959562191664 55.81149931033406
136.4007153950058 124.9872001118717
127.9042600425385 93.3390851469031
125.7946454157773 91.91580435951609
119.494252224446 83.39085344833825
114.1841276264949 73.78094660732221
84.66901467842762 26.64717171192131
88.07014272327453 33.66162644219906
2.811944374141451 133.0089121611445
92.81916695606729 45.14727940410034
75.58232199884058 5.457808473499784
82.79889163055984 15.4514791014215
90.87521128852171 43.25047437348093
140.6137913826961 130.2005637425515
84.4738408499565 25.11157456230136
83.5566598435902 21.21246581601821
84.76459225455228 23.45361173904197
140.8949356077748 131.7511902314053
89.00950589928256 41.28516400098881
121.49415309236 86.87120171327925
76.0328854786064 6.893052781699208
117.0861585894665 74.58633806433185
1.287030598815679 132.3690778415371
137.6733627501677 124.1362697350161
88.10649463495534 35.18455839607918
116.9840857681461 78.47105451325439
95.9086252765519 46.05873284440055
78.41059022160196 10.26778388579235
3.287268669034711 18.4462667034878
4.494615545526675 13.99529441890324
4.256047393017623 1.558614846860342
4.55028394881992 10.69273516603085
4.516235529604669 8.034678325141
1.499633190803867 20.16286212967515
2.156604627376419 17.36847306298714
5.239780164199856 9.165417293245431
2.719911236993322 5.722965098981914
3.426848637903687 13.21264381685786
140.2164539820223 7.365083243304921
140.11141888322 1.699523653390314
88.69169675808045 8.840619234944976
4.797016898585206 58.78163912964364
122.4386756321078 37.5931517280976
97.55270182887526 9.898804107928328
124.1210373058682 41.22705347855826
132.9863234410124 42.58943030136327
140.8660722144198 46.00346264015896
131.5371851183608 42.33810506561172
103.5013222412085 15.28552698405324
1.728194982116386 48.17240754838334
87.73107705863791 10.02000206979602
110.31667662567 22.32435733956569
96.99467984417809 11.23974473205396
138.7737569216994 44.56915861946011
113.4425180290189 29.55530630362297
98.43334509062598 12.03639859289535
111.42449789377 23.29796975975539
1.971351476526595 50.60181803477138
128.8582691406845 42.71029171302136
1.555126473968623 54.41438315257425
102.2598566089723 14.45705516936722
89.65129460194603 7.711084024329255
1.857784883069474 119.4022635308946
2.924871724752459 137.5050551993024
3.297538070466847 130.4021098671814
3.395380706355709 131.7987657380625
42.51293953628272 7.802450934368802
16.01935138585269 15.07331568984025
93.64178340917867 6.845947334687109
50.05056187220547 7.639381584068662
80.38015666429318 8.192278642017166
22.86729266479105 12.86759930633581
43.71009477559862 8.613149328207633
39.98782614524185 8.948583084052908
11.1495925018215 18.7105432289599
37.61737702500729 13.94690326132552
90.20957170706593 9.051460957505501
6.074976474089567 17.52961860786093
77.94944218939135 8.781177069055083
0.4041269295847559 19.05412717419712
1.83374169264656 18.75643676045422
19.9758129192958 10.24070880178115
61.93009071096316 6.133008707601527
21.41763703291423 12.84010654351418
4.70430580213954 18.08280536384984
32.76892904716404 15.6856512272789
32.53048056695787 13.04642691695243
17.22574439812609 14.10172585103819
46.20635012114766 7.015854642479545
71.98749026274749 7.193416320463777
34.76721106430615 14.18623063884505
7.304574460378043 15.22552364282193
7.368789526978465 16.7809783403279
100.1579764811882 8.814408621076623
82.23601171597591 10.17076261227548
41.35933886768326 8.594260515330014
64.596255237637 134.144411527685
114.6874744555446 102.9749310977705
134.6255375679722 93.33793622362232
131.1812377763515 95.32755686776207
123.1716690777924 96.50121080669862
48.55510895940156 0.8962175653085048
110.557987077069 104.8593765815203
116.8754136816047 100.070763064739
66.19294177463149 136.2636519738402
102.248041398318 110.6121805109395
69.56207725817198 131.9786810383607
108.7601547116466 107.1462676110408
85.34980698943771 122.3791989049146
2.624397905125678 88.96994390432968
66.91617955737442 132.3807776939865
82.97589946351221 123.607853130011
54.84535346834322 130.9120431626542
68.28990332906557 132.9516925365954
79.74463667250831 126.1889252702828
118.0956912985826 99.36712870774176
62.35997257089416 137.3602662990042
137.0332296240127 89.5665995003357
94.36521613902988 115.3379352599372
88.68287049392268 119.9254870348536
91.3288154573401 117.9967829026833
35.47781406730385 6.227256878884671
15.39427058924534 7.507904424068651
48.69158766579351 3.910259478780763
21.49329190764664 10.21473164229925
42.30254310795914 4.734957223984099
39.44859432096224 4.888468927427022
10.52302237029447 9.671911672837393
34.76018400978379 7.561475410008743
3.827594432272166 15.5963731620614
0.6005350477495551 13.68282253103992
0.1313535982227527 15.08806650663414
18.94745817018151 7.626558731468279
51.21109663013995 2.317089364832926
31.80855456698179 7.722921453233116
1.558725101049975 14.82737535032718
28.15303520055219 6.368678173713037
32.6089806206811 8.999408384845266
6.985066242349085 10.90592377257575
25.24111592051767 8.954200799485701
5.659625040293475 11.71061319045779
11.69643638259865 8.770308933556667
38.41148772132628 3.638298661276532
107.3945217875529 78.69303891904477
121.6637579935284 71.77007262657766
106.314819420225 79.73148758745297
121.0160930388497 74.29054161539106
104.6531592307673 86.06776416763014
130.6292018342259 65.06293455443601
103.679692936695 88.44053388800049
132.8843248618319 63.05658605872878
64.41348337612267 132.6363448822761
110.7346122028894 80.91571823672682
67.74093062619005 130.1368095726562
6.568775627042861 50.249020590416
105.7346622825945 85.11429110672681
83.09800279125446 112.4025302927027
134.9402976862847 59.83467759300226
65.57595978022353 131.7438222976886
78.30886296920735 119.6461579501639
1.996394084160878 58.75425195771731
63.86254489257778 139.4780364322889
68.10645486345027 131.5396412307719
73.87659583284045 125.891676464186
108.0499828483276 84.31367152384223
65.10511247568171 138.6039552840113
5.959502269620734 51.56630712089446
107.0799234069636 82.74175457851865
123.5499799231416 73.51032646083318
134.0689082739427 62.12473979489058
4.667711480284048 57.49149992166647
89.99360499954786 104.8226556558209
113.9510201657962 77.71038912373035
95.70071629547584 99.01473202879933
88.26344122615174 106.7969633586479
10.8022800578271 136.4078227406191
5.694423565127639 127.5022350673464
14.60374343022763 137.3353250110868
8.322292731870448 131.9272822911991
18.50100697323501 0.1464444072288929
97.80978726315733 28.6196411441295
48.79749565930492 9.978442331988761
127.1434181089915 40.2463503580087
88.52457601761805 24.48963162522622
133.2168856954587 39.98784766498947
46.27192620902277 11.61439762242598
140.9107744511604 42.25081718419139
38.51458772838056 8.79089199417615
130.9489093644394 40.98334446045418
87.34440754063174 22.12635701413634
93.67488251069882 27.62463097489075
73.73511257934695 17.84970600644582
136.8037595951948 41.40743049747724
108.1552154852167 33.56630242349566
82.19380495928203 23.45478429910708
34.71151353444494 4.959293829725693
80.80083043436882 23.16699930626861
88.5891803833033 22.98656004956229
31.7383831271421 5.036780643666988
45.00920371395677 12.42402684649033
61.43147542843711 15.51633516979514
126.6286912262505 41.58216001774985
96.21580196455939 29.15530401623267
54.02383071929864 17.30346246525389
41.34532346515549 6.924124692478313
127.310973478826 133.0508353881003
124.280377987573 140.4700762396138
124.1638069195315 138.99294581764
127.917515960112 129.046840017457
134.0506395749357 127.3028983906352
140.4183715063997 119.3731139445577
135.2509907082759 126.3762386540627
22.9427963079352 95.98122956213064
24.88604562073836 97.62972438495548
20.14964117528644 62.4653441436437
28.45609080701051 112.6972257278684
20.58189466118822 77.10524157971768
27.39391174113466 127.2981420923032
14.36373654670561 21.66789977772921
20.02089500238071 68.82093320289344
15.21993309555528 27.18115755357893
16.86389429074072 41.59286961346906
26.22761682052942 101.3635976019874
20.2872473028382 66.28330147174231
27.36423943933488 130.0117585255383
15.07270582463397 19.11206346616672
14.75261466289178 36.52837637370769
17.29386313293815 54.86066462645157
24.96086392995764 99.12516085875913
15.77426374707676 37.72150149095415
15.88333935109406 13.57114437921011
14.35156868418083 39.72571798600812
14.87547560336381 3.123401390836595
23.55580389031961 91.90516671656394
20.35838587356451 57.3584951529419
28.8267761266508 127.4184842651695
13.99821851428764 24.40819101691524
31.62100852926181 140.8048397447375
13.82901621394715 33.44490676122686
105.9223028777548 72.77027844589777
111.2097971746282 82.33538168317753
105.9880971676264 56.78205060358033
105.5284942806325 49.71751545209104
113.1453898616491 90.61932941871449
115.5994324953502 113.343483876987
114.1273875292456 110.7158499653736
109.2388024008881 80.57127637476448
94.09320715250779 18.83881988693437
98.98303465692796 37.92980553067171
92.79850081987055 16.69980527154603
94.38975765134971 12.17849311101231
97.94362475438433 39.00478003827855
98.85212206759418 33.91109072711991
113.7161824156413 0.1953970580742805
95.39461749735149 14.98238951170151
118.0932363432951 128.3363188802693
113.6864364214081 92.04222516496874
97.87686523839511 24.12730678949954
99.63221961427631 44.5252192038495
111.7405906511077 83.76018314963414
105.2153374259801 75.27030770444777
115.7281569362824 132.8203250745804
100.7022368365075 43.50468985396092
112.634968631148 2.240514482784043
108.846054731422 79.1082483987324
97.78243078787138 25.62194620465554
7.038162909859783 99.87870004950004
49.44063215111525 86.79511984362556
119.1430286626175 72.45227289639615
67.89672878066906 83.8503386758922
27.13734469498328 95.72460198905029
131.5150503985734 73.06218713466184
97.21446341074173 75.3023974881351
128.5952134417716 72.34374905435715
53.60897074191672 87.71270603653632
113.7903287970918 72.31266792344022
45.03990605156039 89.60853919291388
103.7714114247066 74.80082150023203
64.14809765669794 87.57085162704388
0.1029121878574039 64.63722762790347
30.9739727404607 95.41440275933537
13.37752635419088 101.3141290632636
45.95409647014256 88.47184292601037
42.19311465333977 92.85546551632795
41.22093604420824 94.02130453088446
19.79587801857462 97.94474836858254
102.6827092394373 75.79455555713318
43.59090257804343 89.54029045892956
42.8013299988802 91.16350304617299
122.0491455234267 73.14077498121779
133.4666237101262 69.64528629939397
73.74522193030323 80.35993045855037
131.8942492153952 69.29892336468895
101.5807351405713 76.77365293554823
80.83901725030144 76.68557799564395
139.9412488385772 104.0373971963792
41.51192056071091 95.69283062710277
131.9599159059072 81.89487085372465
97.62037168886357 83.56612850500318
28.48085191382254 99.89043861386203
127.9746235480997 82.63407090862405
104.4048124165606 84.55145822490508
120.3997690582442 82.42907468016597
58.55749615154306 101.3871619183949
109.6912989416101 82.00271095915807
50.11784601887935 100.6723662394486
105.5718533919748 83.55625858700903
66.73955947696254 95.24926575174663
1.20855283476638 83.83025715015602
27.39658311995364 100.5842934051376
13.23783509060688 102.819121204534
51.13784513836752 99.60917153114853
56.02707179128611 100.0519644469806
47.7081739972891 101.1663970282678
19.81214596077061 99.46771150616912
106.7736357238724 84.11650359042737
46.31437509451128 100.6214230761727
106.6885931357555 81.23344955137031
92.12634167944965 88.7600734017897
138.4379491893199 82.88443881086218
77.33093855273621 91.14832157472706
103.0242244785544 84.04583546032219
97.89846948803611 85.03049634662784
85.24090472102192 88.91107029702816
15.81780422747705 73.57454032299044
21.943057341937 54.78939045269505
48.86902209846509 14.57165255937691
42.5781090172968 24.9727086633477
28.50944267009551 46.21484625535865
14.70584641937686 71.11513774490018
46.41833075343683 17.80077673976557
32.18303920667157 44.11838327051505
39.43116175637076 35.37753526601983
7.911637367604634 87.71742767130874
32.69450981806541 41.5125797719328
18.76957037644536 66.02089623086174
24.84528053370444 48.34043448556007
21.14327603952365 56.07493435192585
7.381298857610052 95.3416817241711
41.21126763495277 28.92288462380501
39.9875227561181 32.83642338180283
39.82942060185584 36.83929666037323
42.55564496936783 29.62360853397855
48.73126148072816 5.420283828981669
6.55878252537701 88.37958676872771
23.44282348460515 54.79702359584622
43.9379060624416 22.59295144382665
31.23297320296423 41.50106129800024
43.9051425423698 24.11424245175038
46.48130918672281 20.90970254549023
109.7425044490399 55.04214126442216
60.44756807188244 81.11324640209176
30.63634440531501 109.6890542703845
133.6756950184718 35.09783989419174
22.68459133311455 119.5404176327195
87.77319322151909 68.18756620700258
54.18883862222798 85.07099291794304
135.2747039555611 35.20678259043397
47.60395793120179 94.25350450580832
120.739202795651 44.3921293633474
101.2224299806769 59.16913046566637
61.77025853212766 80.33152412746166
131.2405802662159 36.14709417009853
132.7529992638929 36.24758475659472
14.47845274748213 134.2262850653636
48.7067907379721 93.23552127628076
47.86297525520967 95.69742994216213
15.74652145862048 134.2934077257731
115.8811956254272 46.88414971298467
17.37296565760455 131.8726389897343
45.30048424749474 96.08949010419933
33.77918261971938 105.5097950135215
88.79971220210777 67.17489370327664
46.45120308547597 95.20936674747037
115.9462643483526 52.30202294832348
50.08454294587114 93.66595494508786
127.6834476585941 38.88595144432149
116.6644204277998 49.79330141411443
68.11161357083748 77.29670071526986
96.77495840256576 57.78003609291888
81.22900296009078 75.44534890206509
131.1099797986302 2.06358018530966
135.8382636530066 130.9062454957113
130.2825662876795 137.1492714130317
132.6223050058018 135.2364715553823
135.4432988669294 127.8137167203912
128.9509639749766 3.772922864030297
140.2427034168991 122.4929575044981
138.957264267216 123.3066079960903
136.6894955897531 96.91588219890207
129.3379295440756 80.44527002192376
122.6774982091078 78.31050808916389
114.2358962025302 64.07100416494579
88.66771687966389 21.47224493582127
90.75886278525255 36.50957729755343
91.94820415911146 35.65420874777497
78.94313021893772 7.740929761067601
84.35831774211826 15.85818849424113
95.75127329133286 40.988182934762
88.45847849144846 25.99595996755997
84.79275017365389 17.36865653303154
89.87479907550858 23.81055788231038
96.57803908028609 43.73520829966286
131.9454088156167 84.81413813773419
78.10684347902945 4.761231550102754
119.5536404862617 73.87914059968813
137.571976139553 102.4261233928843
93.86813917034998 39.13976282438801
124.0641347654539 77.63096236605357
92.73812181455956 40.02365242240896
79.8435638194195 10.7578997207763
24.58870875179163 75.6495839414326
124.9414508750409 93.0984655475287
103.2614935914706 85.53052845130112
117.5400802291015 91.41462137332145
51.57499475660781 83.3242425900208
109.6105282679761 88.61856132814366
42.45276610406682 86.90181052113554
11.99311937971744 74.05757401436705
107.555539903861 86.9715310132616
61.70836772627529 81.78112136671956
3.477716994833241 95.85113213502243
41.09874491323441 84.10722577942271
10.67466134337542 74.74746858897531
48.02909344518866 79.42584808768338
38.20685352030841 83.85455964913338
40.49019891874855 82.61806764205096
111.6858534271303 90.34296319816247
43.9641758107858 86.88214297652391
92.37677073908957 82.91564657501098
1.438810867020496 77.83416623184016
95.02680050140245 84.06299223520573
139.1669312983322 98.63208550273869
74.26726701806244 82.82485847929007
102.1058231339254 86.50589263774346
96.46800924742678 84.54076543644109
81.69462357073441 81.4569303115375
36.08757484644678 127.8710825904426
24.67154799686183 41.32259627202366
24.51427893466302 62.78774441377819
26.73148281492648 39.64724058552422
25.18571001924456 39.92516719621558
29.31314169145968 98.84295847695697
22.71595403530868 18.12841782440214
23.45801334241838 70.6331298950598
34.61569385323276 127.8543799480507
20.7733094455077 11.49936999393442
20.20290933908467 47.19112930142159
22.6620262184278 56.1001487123249
30.67827105341453 102.9660810523626
25.90985800761631 34.83881784395651
22.72770536946796 16.66068283652625
25.52780175501406 32.51753811635896
26.45214386751775 91.67460250136602
19.65538558881706 53.52083392626744
35.25630965875903 124.1617129064934
19.25686466516895 6.186911660416231
23.13357731627688 37.83979355141257
33.11747978804879 140.8123531294315
24.76506506285832 27.31125309756625
123.0375211959163 126.378070140486
128.9070468550321 68.52298326888241
135.9351512440053 36.4596022039298
130.1505306917924 48.36683531236025
135.6120397749217 38.87720149482639
136.3624989808781 2.606313739113334
136.2135750829797 40.15490075986533
131.6919730241489 13.33827762328659
119.1962506433748 4.429989155913218
127.6272896077399 53.97224503143275
120.2616297567077 137.3949125411973
121.3611647615273 130.1122528640806
123.3629603776678 108.3110773687253
132.8183421005959 20.83605048296716
128.3275645830757 51.63989358454774
129.3674644740687 86.27617657775296
130.3841750562172 68.91484225948038
126.9321364178602 56.31465587259083
122.0531335991532 127.508380658219
127.2085609272419 52.60100654351329
129.4012415988893 74.92040604907895
18.76088405425589 113.6441800767951
14.35798166220814 110.3453565370329
37.6352588516108 135.6451776609001
31.74952817677487 124.9964002401219
39.89727254582094 136.9497257730822
112.6485010156492 110.5522332749117
105.1664199367088 98.27699596368726
63.04309603595048 38.12650638399634
50.10243640539263 12.20974417919156
109.4351444367252 99.25614736540355
54.47328766557063 26.2735500559015
74.12162249171119 55.5480411873055
127.4988094361677 134.5573601807313
129.1245321048143 138.0906785045237
57.21883960119092 35.31746322581112
123.9804435163529 129.1098059141168
81.68672513467681 61.59964357660617
53.57221070084311 28.4275661614023
132.1694034052894 3.070657298213154
54.6146166532721 27.64759827590944
44.9868698830961 10.8949992648832
101.0995890001651 80.65115808213595
53.04609111561998 25.70824455461614
101.922099511289 78.23583324470319
123.5609991806693 127.7151758243403
51.56009920276089 20.54054864553864
104.2149127891439 83.06485236661965
100.4652336834865 77.74239046362453
51.47441983516877 17.48434573157746
0.1528542205711343 48.36957253959883
103.1866239855364 132.7104666191241
101.7898383820887 5.748157326824626
139.2999259925905 40.58374906399715
133.3201364371143 54.20361496200918
103.5394643752988 140.2523133060232
132.6557044074535 56.60573256440714
104.0903756385911 0.6170905392201415
109.7906764203865 127.5860067039521
116.8112310733949 98.49530628636484
139.8372769000977 50.91282323462657
120.0324266768048 86.50534042541703
129.30915535202 69.91951038531572
131.5367042511616 57.53968825975901
104.4482050072068 134.8779337409595
138.7182763072963 53.50658693858032
108.518491224005 128.278220202493
126.5380626818826 74.5102766820698
100.7627048128727 6.695748167172975
61.32746492073075 117.7034266647165
48.73165177298829 43.88877914936072
40.11882567905114 14.28622848779534
52.95179474448532 72.07956242732317
43.16556761921603 33.67926060851402
50.77366019332825 70.08254321472117
62.18501519447801 124.2334515683286
59.59438206545283 102.3335253338338
67.78967182921447 139.8305631993175
60.53647709404904 123.9735863742833
44.24645748502286 41.49800791150397
63.46126733230842 115.7429471366728
43.48465316746108 31.04311093412189
42.61529822450037 32.32413516984695
44.15991007031157 29.82019563051626
41.45602310736943 18.07750833624869
56.39028457065839 94.17134387382566
43.78136097399272 35.05578267280669
60.60325415736474 107.0198248294976
41.44909814538978 19.63530384006363
53.85138893197217 62.29401647706166
62.34270363641975 111.3205249799749
41.33681981542328 24.27438980980792
40.31761260727112 7.662845561782001
126.4330669315436 44.6507662950811
107.9715778324221 91.00695794715431
90.38627221615261 128.244270289116
134.98308609847 37.60386434668271
138.7924779743776 14.16157545556215
134.058649580241 38.76172888333367
89.49670488308178 129.4560179152243
123.0386889327156 52.77440432527222
86.21201881523839 0.4951941770029681
92.13169516393444 125.9028794755678
109.9784627197305 86.04852430620143
136.8131573733144 21.30604765072824
123.7564925716877 50.39776420572986
110.2228361116288 83.421645407835
112.0706364150517 75.90032262187485
130.3577421650836 43.38903474479604
84.91353648971609 2.682169173629167
124.153651929657 51.78772761007379
96.60960209869116 118.2939621794901
111.7954112646188 79.83392176798772
92.4918818892628 123.3032056688744
34.28729071658046 59.42906053817355
18.83368856546642 35.35057872840276
23.67823019143259 40.23128387708178
41.90586541776683 82.90227889822326
8.982164179644519 7.640866022507019
61.30479193893652 112.3741312394583
49.25891480746014 96.15845504211266
74.18598366601884 137.8818508761089
13.91237947300566 20.15337127098471
30.09111560002108 50.17432760822039
62.41568149864432 116.7300920925813
19.34212994312943 37.01386127533966
44.49311006740133 88.25954790951602
9.743377093010809 15.0999073640392
19.94082120607136 38.55490427374747
7.09149745987405 4.311805422140814
45.60527922235171 90.92613881310216
27.47258706875252 47.37581181803778
57.55610043876798 107.2992332912432
78.54494373865278 2.180226455823578
16.73840637052689 27.29918537514106
10.94022922644112 14.21004493525704
59.89281760222878 111.9306063295446
17.90507927391644 30.07508910435599
81.50623585217453 28.67640290956727
91.3783745023475 20.20636433623734
38.88256057351108 52.94221903909951
94.12435134491234 17.36247104651553
118.4200199020088 9.137770387910791
10.53593872146007 76.28022815870169
37.13850863184447 56.63286348424877
21.45878354262354 69.07548419912467
85.86296059472774 25.87249485704167
31.64103871043678 60.85432447217639
55.58104828649991 41.76765427071614
85.87759772679355 24.37869057918193
42.54147747333985 54.2548181372039
74.51403172316337 35.57374249297555
122.2124382653408 6.76448473211649
78.1378760861793 30.77782235314532
42.79910580466672 52.79941471320144
99.31711806233956 15.73677281057095
51.84146712840742 43.50717608626756
93.14924475058139 34.80679665548115
63.18039913597251 23.27318984464969
136.7948698451204 47.82286111326965
99.40307355889948 39.33500963667787
108.8214518748049 42.71785524872949
31.0456061461826 6.394515916542332
76.39505870128029 26.63251174574204
77.89744122232585 26.82897930513301
33.28250364050166 7.637469461859673
43.82441673740285 14.80150794985374
60.44779772977114 22.21466769496395
128.2912375294102 46.54618591429305
95.78123565077644 35.97912120284764
52.76605626167414 18.1570987391176
42.62169855416462 15.6516897890362
136.4377039511531 140.5640703166161
137.6699543341149 138.0499388677102
0.1038562148750654 133.2009574728339
1.575470195841004 133.7849674207575
91.44624051507154 15.68416325537514
89.7632180959241 11.57967640647823
90.48930899365836 41.82016394337008
107.8215098512749 4.619823708485383
93.46547337963224 31.95904429543947
106.7291589969965 3.627469047844192
90.3075312046399 16.59569399606185
108.7173572816527 126.7645898930738
105.2013585179834 80.70316326803778
89.94146600654895 22.32756757422049
91.61370319532654 40.91551744072092
104.0350077999766 81.63809685997707
104.132926487112 76.27728681846258
108.1627782130259 135.6103921104516
90.96409594374072 38.00646289947642
107.3548063486436 127.5104780005062
104.8501359971086 79.2314571987198
94.80454814408989 46.99757974483285
26.20092103324726 40.96387519863246
49.35582223326781 70.57836817358161
3.231200148223385 10.85303307200421
0.3210498292868542 4.576275174681323
36.12485642113451 54.16589479992435
91.83740378664092 128.407427035408
96.51147774717977 1.627958028901726
10.4860169932378 22.58614836558445
140.4324439999563 3.296542457389601
32.70924732056419 49.26371678189208
87.86079554076504 125.2505661068686
20.05649202062013 34.30763161505445
40.75378715115512 59.34535119187144
2.378281402467526 9.615850797932174
20.74331548347 37.10824918871503
3.572795556601108 6.921501553986459
66.69998315281281 90.58372271036045
33.26577020920431 46.79073325887789
72.14612182362136 98.98522280494213
97.09074556035524 140.1211894935709
4.28013350429165 12.17676814963227
7.208447881248021 19.70050578401639
74.91467813602102 105.0396889178188
88.22187105240623 122.6202558390908
18.56115471919152 31.51511323852735
100.1857505182882 1.53781574586027
88.76779152954255 12.75267604521181
131.7460109030472 37.40827424044232
114.7782172918951 25.19771530304648
92.87276152353006 15.41803793559022
111.8035847009091 21.91198699149288
77.06815876154656 5.83716254311423
124.9970750716068 34.5881642062226
101.8722183075598 17.31514832271603
79.39672258559328 9.239290697298991
136.758610627566 9.101072573314545
124.7035039246619 5.369301297858186
8.696710678248062 43.51297453870662
34.06741950358676 36.1540884426731
79.62870530923566 17.66583667062171
18.09822349953982 42.44859365518342
108.5103650759558 10.98840398850902
44.69600129949412 33.78550523707774
45.56187838927083 32.46571478365296
37.97544340933457 35.06566610622598
51.68914416974 26.73406671958788
11.10623802431996 45.42850401452775
53.16758631133778 27.07098311851594
121.2141732781983 7.902981878799638
60.64779529806064 23.71404320226377
29.69601657929116 39.12199421894458
4.690095741403127 43.74212134063728
98.61639380522445 10.65594953356793
47.11979416536249 29.75696610849305
126.0405518273144 17.49368590096402
135.8223360562343 54.21010678158451
129.8754036801404 21.52427120717612
136.7027942383975 51.35523844130996
141.0086439696528 84.52054480444299
140.7383001775925 62.00876184556477
134.5795825706199 53.20466066983978
1.346565451134511 63.88394391596549
16.00327936457517 118.2860634515865
46.96285083352092 77.06080151920098
39.67746742877352 83.93552323368124
9.560972138249589 119.7010478202209
101.3987539260719 37.1568679255284
2.172541787640062 131.3754437290477
40.35141450381419 85.38462307976701
27.54891054825991 102.114410659323
72.63947665947074 55.64490430190523
117.6828368746751 20.06628953159401
42.81761222564193 80.5321204598015
93.11414185079025 41.43231104159627
38.08568863095254 89.17959560622923
123.3786478218866 19.41746890602303
96.86125630978087 40.02801620435577
57.16314078252516 65.30227478717156
94.23881222777132 40.5301526141976
65.44640813060032 59.13285810322887
1.104050553289355 16.24120490794201
2.018020172968409 13.44300595297263
3.828635759066766 9.431857271574488
8.759261638664841 6.202718751364553
1.747213798671823 10.94099946142363
11.77046789970058 54.78884253031152
14.6457742068035 128.1900670124916
13.33214013569867 128.9203221099191
3.077007076388325 28.15310023314098
139.9723037403739 4.806558784825971
9.339407666614132 64.82892469276872
12.60397739150619 94.25401579812895
5.062287656877442 36.42635090050719
0.8906374719531515 9.761326090440727
8.505179410745971 44.94639043700995
0.03208714326744256 8.573153321598413
7.79516731738129 89.23999253498533
11.00321463728739 68.5415328019934
14.68351952584955 1.718263041876041
1.212490287785543 5.851889208923907
7.672477374209725 39.68273213232914
6.436779190342759 35.94806425750099
52.21837315378232 98.53863822815396
69.12863398899066 139.0375969142979
19.99106265996296 12.76971046604091
65.29154688513026 128.6652559255796
35.74840605527002 45.65641618838625
59.88760832797194 117.2706481285285
32.33136683760775 33.63305908860895
45.68987770428811 69.19214170297361
21.44315830814727 17.29193004334713
30.9647846088012 28.56802836498262
49.72617139503755 92.17633668395973
34.65773496365149 42.89371066187095
58.99607510816118 107.4559321578926
73.70526372741043 3.587562325849416
17.61099736174672 4.08176237753845
34.162595626786 41.51172155095692
60.95775271179397 110.9328807942536
29.82704940836736 27.59574574744937
105.6048731372286 0.9008531140185717
40.78359705309309 92.46849031147126
11.61129219400732 59.83667851616312
85.542885382235 126.3386431232436
44.81171411520258 93.29241601787609
41.51498948917788 91.20123467852619
14.47521621151363 60.49765598812493
61.96937604953776 106.6802348488506
100.6546965641223 135.8138592458882
66.74323149239346 108.339551030576
84.98150148024745 124.9939206561872
96.81419063297012 129.8329570247487
14.53590808160323 129.6342305912571
19.54347374592031 140.1390809469659
125.4737728737118 139.5268448298188
131.2919694773781 134.6608740907055
138.0253946029429 128.9441510962658
0.5506785218738234 127.7478044473347
115.4795024516894 5.110524732495623
81.91506509856265 21.95445234338739
83.28493052065005 26.14102742762472
119.2395031055413 49.16053345499107
51.27683026426722 3.82138526888983
69.02058421233009 10.82492821357727
126.0920959638605 53.57028773888308
117.3574730999274 47.30116850761781
96.45508015487634 32.1604101451929
65.12278278539962 10.04207471050214
73.30997358684775 139.104356719702
131.8889986790126 140.4331245712952
65.22240635487496 140.0950818169254
25.94127022743975 129.8997794126888
94.4672695587325 2.975871362572833
112.2350431887221 0.9560034314786973
45.7623301290731 131.6181196792046
83.09343228162287 138.0066356861176
98.45764155196659 140.6305570417131
8.119862427740991 23.5382414358902
29.59804280477298 6.400020836419881
32.50646097056063 6.350575393778681
18.42871320194033 14.75854546616881
26.7104121014328 8.995852540627759
12.99141184012057 21.71208349686665
6.615318850724997 23.3793025384299
27.22223928666669 53.74759524501694
57.75763140268456 119.3223588586996
16.32390409586218 36.34736006197532
44.21068276747245 96.95590348771117
1.514189032711954 8.415428835262611
17.14641449513572 37.47607514832001
0.632905916204295 7.217843492215537
39.36450550998127 92.13274868821661
26.01916210860581 51.02581859327329
56.75605246410801 109.4272112905867
79.14447294495801 3.641386329475645
1.810205518648838 4.559780556352354
7.035860627209344 20.97307146115232
58.82572303950918 112.9095938846306
13.08439844649923 34.52311214919351
50.27309144053105 37.36724304723954
75.49497692414063 27.85011666556504
40.45561565499455 43.34578703783406
63.31959838701462 34.10378062395758
20.40402518127403 54.7892795993151
74.6050257597029 29.14953925349207
37.26237257063021 45.64653265407306
99.88375634166253 11.53414747221444
50.95869038449431 36.02815177611154
135.2545989082637 136.5186016506607
53.24580632991481 116.2739877666379
50.85726947123448 116.6857413544532
121.0707027096032 128.6386918169704
104.6656055040707 129.0169337917853
54.61936829196679 116.8188350430351
84.09131477626887 126.2575536904433
95.66491000276395 127.4468023936281
44.08209705591019 32.43053388945076
139.7434556408192 132.6841833212539
33.36174843981157 14.31653669781817
39.97942529016127 26.65068594031558
37.63764394630296 20.47207733268591
105.5373528239965 82.15752789936732
45.44336454150015 35.04531769610306
103.0363963065316 77.26457566259194
2.91184846463124 134.5105212092345
135.025150012166 125.0927254916958
31.68788918049519 11.74780066654769
103.7208856230928 80.19123079975711
100.8782330359088 73.8431070786872
40.09808727831593 23.54417765495855
51.16939130741438 38.54046950050597
37.70242660936571 33.70793110921041
57.27318120769429 27.97687573623089
20.06264002362851 35.79667398641109
50.78233715162383 30.870878220325
124.0319928596127 23.13183240472858
68.40180961882831 28.63609041316188
21.31898147793184 35.54723232124739
7.739574125337092 36.87309224597847
99.13480536957884 24.99210943880118
46.25210230135614 33.74983182723394
0.8813902405614796 130.8068535593762
36.35743189089397 22.7499515504723
36.30551994321467 24.30685134884876
44.11078001331478 90.79242477024836
38.06923654622042 40.49065129036731
53.94311365219806 113.7535263338152
33.91407228722282 12.9090979679876
40.57216642086501 50.86894503152646
53.92616969823987 119.3461879048393
37.52530313537208 25.11554910438091
37.58598481292193 23.55944001846434
0.278410228043544 11.12853878731757
52.18041029627927 28.18543732818148
126.794964297493 51.22477042205998
122.2450520836972 49.98589981518509
2.996598971012293 8.251755327664062
9.65420844783273 13.57611108968241
94.63241591062956 41.91557743337133
38.81864076322751 24.3447821689883
46.41553770019022 28.48078941191586
40.20908896304768 18.91985120137113
21.67602140318659 34.1835414419111
35.02087071101091 25.03677422205164
43.88316188181425 16.37060133382047
16.25761960290292 3.596884531399502
2.097166158643151 7.057289073058262
13.67633518681745 4.027917508202338
95.92590679964232 81.61205164222775
139.7351128355985 85.20161976303866
76.87429680121623 84.10837824080511
102.5599675503743 81.1408093128158
97.34654541251517 82.10436184399721
81.70255258380867 86.39536070890432
56.82442480932364 23.2692478890449
36.11958673147413 42.95737697603963
70.91181444284341 8.269954206996527
47.02777634581521 35.00802323077275
134.5506543493487 64.87096223199453
80.30621085645468 95.1806933528682
97.06660936062291 80.63785163170708
86.10713661410944 91.30001949344826
0.4386617299573377 123.2202227566958
125.6773170052039 52.19387392864604
132.9084368859161 68.29347401364376
112.1323491077343 131.9305245279127
83.90328984312087 0.4733469095916417
98.25717948186585 139.1317505484962
95.3639043431387 39.61684277138991
48.97445646949846 19.19657368966226
47.72878591287285 20.05031864468842
8.540509665279309 19.09248605740251
84.81567555028673 98.67001594398971
94.69676215452152 110.0247856248256
20.7801642808306 30.32563925981395
91.12118836607233 100.4342535354232
7.875248642823935 35.46713332084992
95.94976089176579 88.5479835891356
86.16616779054473 98.12828128608925
90.52481929722401 111.4930516947622
45.20955900837944 24.72109356409414
