# Supplementary material for: Universal hidden order in amorphous cellular geometries
Source: Nat Commun. 2019 Feb 18;10:811. doi: 10.1038/s41467-019-08360-5 (PMC6379405; doi:10.1038/s41467-019-08360-5)
Supplement: Supplementary file 1 — Source Data [file 41467_2019_8360_MOESM1_ESM.zip › Configurations/2D-Final-configuration-derived-from-Hyperfluctuating-PP-5.dat]

57.13677234080468 119.8067266311041
58.05427809268204 93.94332653772334
59.5148332173235 50.40586864326476
55.87256525738094 82.62165881830575
56.16149128409002 76.53436340319841
54.75650798100391 107.4075991615762
56.89877615059868 85.30159023544125
57.06038698175684 75.46206382088992
58.19323289406918 33.1087708754151
61.52237135575475 140.9903663216947
56.55340417860221 117.4232847884107
58.40073719869979 128.526770324316
61.22077507624 138.3423113654864
55.99958328948314 95.37959055182863
53.84130693982646 77.34001168809939
59.68030533375867 29.04618120918558
62.5287740704734 138.0116392896432
54.84904237514479 97.89896597022221
60.55043097890614 26.30155066137138
59.56317999187048 133.5404521196672
62.28613645710696 24.60043303943352
54.24739647896858 103.6498338306623
57.12038357863766 129.1017971002912
57.87124706985864 62.52175043543491
59.50499607491236 17.46484706796558
57.75810930560787 42.29254958610854
55.18525500505821 123.1096443735179
56.92227855124456 43.41397977467474
59.50515263455744 68.41707100205923
59.81186848049268 55.15112787488599
61.42424352077104 60.9028696800782
56.6036706143236 52.97321012337638
63.49065824596045 6.087144379061092
59.70618993294271 132.1569720846742
61.00408663382866 50.40895665800343
56.4735773675877 122.578816215535
59.12431374715472 34.1533227198611
61.38936736675458 19.60289859810818
60.70377615050719 134.5068843476966
58.75341280977493 69.6404403525338
59.91865059866378 125.1785670563954
56.44994993205972 112.3761431332329
62.06944093614177 10.45751098247871
61.56098625415883 11.85643318040309
56.13315703449921 109.9496453358162
62.41181165316956 12.93811362516015
58.37697716159905 45.72643221285802
57.18583384309304 67.26166290129599
57.98033195749799 74.38151544334869
57.42863365820532 73.10420387943891
55.35012177046733 81.3443919036408
63.00697575158136 7.592538279746757
55.41939058938274 108.7117398519935
56.79345542246102 87.81010237602881
58.43357010159754 90.22586607106098
57.63492622638908 113.4453689962865
58.65572316707578 124.4161269551185
56.9171568942125 111.127549461529
62.54772828466727 9.040887916115839
58.81772013241898 63.60026572105266
56.72965420108765 68.39840008660767
61.33378141074913 1.453758592049255
57.30248614754628 69.58635633190796
56.14906277790408 118.8075820301585
58.30191305327629 55.2881677662134
60.12414069981196 27.68017259711155
55.48062798674414 111.1896470934925
58.6671882357977 92.66389963755709
57.82557071191193 91.48487899341414
57.65193782132372 44.57493906812451
61.00409842457947 139.6969004258999
55.51117411312256 106.2059752485473
59.21892747511347 56.38610723024312
57.75814134519137 30.71032216532159
53.67817727425975 100.0023639172371
59.69005594977617 130.7967488881266
59.45976222504523 74.58839212381859
61.78912498666775 22.08263265968903
60.15090540425766 57.45635190456398
57.30055804786232 114.7259631755549
61.95948672309486 25.98220387979889
60.49406237087829 14.68324656005218
54.37019939506282 101.2824243847128
64.43560507562296 3.070804597226414
58.55919510106196 41.15886587053785
59.97404701740144 19.92026217300276
59.98635139645469 16.0815925368536
58.71096755785585 31.75274990219188
55.40280442450533 96.66038182656661
57.42623882416744 54.14841711420991
58.380241505459 72.02774833490041
57.72664228267884 66.07708747329509
62.57789391449069 58.34789193263292
58.86531071193145 49.22635532272035
55.82302828652131 99.03345553101433
59.80145498758731 126.5154244021457
54.41646786889579 78.71888640193646
56.7674552508556 121.1750815936002
61.3335427081752 23.50384046322887
61.52749851990645 136.9382059573205
57.55124510232589 86.62649962759087
58.66637969890773 38.93744492823207
59.73815863208442 48.0674500773445
61.79457665395348 135.5267203569349
53.50682037550963 79.8598400726913
57.56650493023447 89.03182357120996
57.25448978595391 32.06811322820341
60.06691585592772 35.16087984922935
63.99154323414086 4.558105247260412
54.88731912285974 104.9151428619233
58.58408161811879 16.3737095392785
55.82817866500987 69.27211106050468
63.48501371570338 59.45044251896448
64.2926873902732 7.197840560561901
59.54735571313322 36.48126895733186
57.2914365418644 51.70560871149189
57.83778223892206 39.91867242689448
38.98334884180861 115.5011723765517
97.10076616799884 114.4165548752252
3.906744775623537 122.5005317076448
74.45078598551225 118.6065753740212
19.63870989868971 120.6592901735885
68.35572909648556 117.4501520162776
11.2839085320289 126.1419191030931
98.16849460561626 113.4549132350794
61.3533779631537 118.832843947259
53.47838234141297 119.2013650605843
28.30406501650606 116.1366271620086
22.19486796345118 123.3999900571003
114.883758453253 112.7219185530703
90.72460497313453 113.5087793313719
127.8284094964354 107.7471183019674
48.61504244723893 117.8559911589399
78.90804043126478 116.2431013426265
8.674946668449397 125.4706044470793
115.0953150888007 111.2752639054838
113.2568933915791 114.7535928418798
18.79996283852929 121.8453296942062
42.77391968901914 115.6262813067622
37.63805093789624 115.9174702140501
134.1331562169999 105.8127024506399
132.8470185128156 106.483355668657
77.21659130899843 117.9127321958441
63.13981521338991 117.2212495143404
95.76473707790979 113.894996557788
47.25839428083901 118.2235741128386
62.34830108870708 119.9185814669439
122.7707954129708 108.9336386919847
41.72539775330313 114.6561253513359
6.297513952739556 123.988493807371
100.5905967470268 113.0547636639904
112.1876919853737 113.868338251854
87.3483942841435 116.368580320995
118.6823510614861 112.4040388862295
124.0780228938701 108.2837434684925
117.3739312240433 113.0161358158553
24.20259251150615 115.7574697969366
55.72655230772853 120.2120559270666
12.17023609889598 124.8883206207328
6.285989331589446 122.509450615557
21.03738354483551 120.7585454585121
59.95879599613651 119.1163079002519
99.51900517256598 113.9946221980608
79.9748695720225 117.3392895331549
74.03496159237321 119.9797809188091
26.94754269652687 115.9480160516401
73.06190999834075 118.9690923445615
51.39839180662482 117.1550695463706
29.09199674500359 114.956615285374
83.6102830283744 116.27719976539
75.83261786031623 118.2693150383583
76.81930066357458 119.2977774731953
137.7510239236171 122.5402837033291
89.81776765564989 115.8628818156811
5.095245592618852 121.7664803438493
0.3416298813748982 123.2438824069963
135.2660303825298 106.6363482890349
49.6603652005837 118.833723111535
87.50177076525679 117.7994788579591
116.2295957189089 112.1429651364408
14.29991133408008 123.8316855249474
92.29252787995037 115.3682591503482
58.55144364185304 119.439297130201
44.86009662228205 117.5958079533622
65.55670565274403 118.0020072216542
94.69260992059648 114.8634108758889
130.2760270469689 107.8487337508561
52.44258726805675 118.1520936970496
66.95998116161495 117.7275863866495
127.9739067575041 106.2630537490999
138.9265027007721 121.8001163954371
26.14343009599501 117.2067973118931
25.57531601839764 115.8399057827718
102.7495824878648 111.1296870271523
54.78225321003261 119.1746226002733
126.673788093324 106.951065661216
84.76334526576639 115.3661687526262
13.52295647542732 125.0261830794347
97.86243365864208 111.9524765264649
9.696745332746586 124.6679350630297
64.14650432602447 118.2787171467063
31.74568864946586 115.5790848366966
136.4070558050111 107.4534588941744
15.70539747701963 124.0140917351741
1.533606209737135 123.9791031432898
34.78824926425194 118.2545604734104
81.1770143940509 118.0277744201263
90.95345726031711 114.9177701566805
93.36791454646739 114.3098296394005
37.35650635443386 117.3333881278793
111.8696141512811 115.2750023796651
62.74386303806397 118.5635501741343
40.34998745381772 115.077808974976
33.41081503046773 118.661396897407
101.6742188318027 112.1112312262228
81.04694806457893 115.0736296773131
107.0848536034235 113.9638940186205
110.7668855437119 114.3131142891153
82.33498562729211 115.6929829330234
51.02467295698676 118.458041989142
30.47706441030166 115.3916589100396
22.4275809753031 120.8578827097664
33.79568577164562 117.2588827983464
2.721738124037684 123.2390206823263
21.26696696584338 118.2112415987534
69.74323133247847 117.1557848585853
36.31631999257673 116.3545370993312
122.6318273462983 110.3849124925354
108.043542528136 115.2257470574837
105.4519724525419 111.9515148879694
43.81661195028459 116.6014087347058
21.84832356492943 119.5315306201829
45.91248943998924 118.597305092237
104.1005734001253 111.5601486486895
125.3761780256691 107.6280974614159
109.4855182170225 114.8155717825253
131.430103012777 108.6520716880701
132.7056675636116 107.975384927822
17.37911781934605 121.7086261941053
121.2983556373805 111.0511954913375
66.56442201083445 119.0666717700118
8.663729378262662 123.9479074519648
32.81606619403906 75.99051978100259
36.67435184414146 77.64731851052034
35.64635007344899 90.61231970720044
33.08009369477868 34.71583601019192
32.10485566373441 73.57066744360218
34.48319428672981 106.0188681754834
34.35984566272205 71.68363100322139
38.68870460117363 55.026677004028
35.29687041513186 104.7965431109082
37.99974432319445 93.46965178664412
28.08772200331504 48.99495052481533
28.19445485825353 21.13983452053157
39.3441896499877 127.2891011907749
34.71948417655879 88.04330891638075
33.49905550004333 50.5239644837578
27.18726520683054 23.86985280590077
40.19131641570776 68.45637372503752
39.83650749407109 58.60084839180124
27.32457100686588 20.01598997647556
34.42752874678874 51.68002788207333
28.94736462053527 3.926840210124822
28.64960069532634 7.861340429612775
32.89995504146265 71.31022976482438
37.16962763739484 133.4283645462983
38.69679641101946 116.9082145634083
34.29391619720306 37.24830998487867
36.50621786964984 107.2856305615431
32.82238351296729 39.59332159675438
36.91856816117184 71.18335909305313
31.76823745876298 30.50892357771036
26.97462751934033 17.49410408303631
28.70438479503308 13.58816450408269
39.53066783657088 125.8596644504173
28.12602773776143 25.02047328539479
35.65064225864688 86.87005340933165
33.32330359806336 40.83461513118584
31.45928718746167 76.15274148433345
37.38207418011943 132.0169349862424
30.79300435968127 31.47039402880158
37.60169994576929 130.6042775390459
32.71718918172199 83.88267684394899
41.34128585056018 58.47767713842094
31.21172340431638 32.9164092122647
36.58287712207237 137.6463790901498
38.09114551191512 135.7476204881274
37.56747196357632 139.9387486154867
36.40930834664275 139.044177354777
26.91304999526846 48.07222822974249
27.19181897856637 13.84545941929379
29.98668498187579 27.15232016061882
36.67439356008241 98.57190670280292
39.39631854175808 62.29663252382819
37.67302955072941 68.89193701021436
34.37282138950091 43.2846114019975
37.74911861227357 97.40153048078551
34.1919491570514 99.95795607422814
27.51557771296427 139.859572788298
29.25226614975958 5.380033475361272
38.68317211532312 63.53367836197002
37.02986140654237 94.5363392505476
38.16091936113372 119.7472903403234
38.59642787710332 1.194494447647778
27.48425941046111 16.1419846018138
39.21053608161373 59.89182796152133
40.85934378999514 125.3949794349187
37.56076567740845 92.14320029964861
36.96529159774061 134.8377455689298
35.36216165632149 52.82341208834894
35.42199376890856 78.43384111910424
37.0357757233281 112.1795381541149
35.18208861309515 89.32406580041683
37.19351793400963 55.12984736746462
37.66649970528739 121.2217840528491
37.42063729584976 110.8933134491783
35.45625145100708 79.8013348081126
31.85094774426628 40.65475747900381
35.08654653726414 50.48805075856928
34.05537930282096 83.15246474167805
28.35351647882305 47.62409722573509
28.60493043648918 140.735702268175
29.94113441087066 28.59328083088529
31.52772019157564 77.66527873584363
39.11419126060169 120.7276077413855
35.78919164417962 99.85408715223933
36.52313899644176 96.94790463711892
33.61025314379748 36.04694093813126
27.65639154073211 3.443632388886629
39.27222403301089 114.1186002320544
30.95858195059711 49.4059205580419
27.82684609382511 26.42259065477799
35.48092175718503 70.74896217585516
38.08764681603316 56.29223372081609
37.01363116485106 66.16059346160272
36.71779068021796 64.93675921240714
38.42668730775878 66.53216388643152
33.39163468135668 44.42622044732931
34.68136581504815 103.5395940153033
35.52345701757655 102.3409178043643
37.45062220329315 95.91812936938334
41.96856840614253 57.22056899718613
38.40309797864488 118.3257706550646
33.84890362044974 52.92833928725251
28.49148456233798 1.060356055211868
37.81883026164603 129.1902014437205
33.86198035226644 85.67539220138197
35.46061225033174 81.16431044866626
29.75338231693535 47.09219432585022
36.53298872929754 122.3530982325741
36.47838346764724 109.7990464320763
27.68101234592733 22.5125464796479
33.62813916777704 38.35611177830172
27.9388942948356 10.19413775438408
38.39409392075989 124.8868189587623
27.6934531196978 8.788534046497285
34.01169954906777 84.4661640989041
29.44417853761717 30.99682709677482
28.55904238670826 46.23729258969673
37.42957325599642 0.2844982848897794
28.94481411237703 15.95885651299028
26.46315233084878 18.87205739813057
33.85201503117982 42.05562669573571
37.71657750051032 75.36980192455401
49.06769354504066 83.29270124995902
65.27628219497522 93.66135347416352
19.29242406656946 75.65230095163763
44.23037415064324 78.60834221624644
125.4744974913264 135.3357784742942
52.92309567877442 88.40468260409278
16.39125176312666 71.35745302957207
11.94629871454023 68.49001393535951
97.35466831467849 115.8725740394556
14.06898074225445 72.23499876209532
24.58664381715732 75.52913784028155
122.2174717612943 130.9238643189531
66.01623639297866 94.8065554181529
84.17297433896653 109.6910111673934
114.1115665544455 121.9048854689354
41.55854327599862 77.19779463906218
52.36127731714135 87.14000494611213
21.69740533393283 74.81828417839301
124.7743703688232 133.2816545537393
109.5410337447185 120.0750890742412
4.246678837508256 66.35597051323974
35.25045235957217 75.67848206394275
125.7479882950207 134.046550406505
74.81903453944162 98.15817456849551
78.42636076912696 101.5435928964517
76.62141656201838 99.87207925798289
96.84515326866072 112.9633832850964
39.1290737475882 77.42752743416698
120.7182145403216 128.9802270128207
78.84569125893063 102.8754373269212
50.92226338488513 87.0540658887823
42.88091868561288 77.78280916300686
129.8456581768926 139.1822417815254
107.1710996236416 119.3980279879874
33.90325819636131 75.16147192680258
113.6308073940168 119.6091308851151
117.8260582535026 126.3908085617616
90.88354492339595 110.4896753544406
124.2040472188915 134.5039172375186
120.9312115583668 130.4281448895916
116.5280581101229 122.6293655104325
23.11538982110908 75.14579718458637
17.98897758946408 75.41772329155209
60.3144484036482 95.00514985749467
99.78014813528129 115.4405634824843
85.49694580295588 110.1703078092933
64.52402940647764 94.88400389945402
83.03246906594102 110.6150513241449
72.47406438980096 98.83009381717731
26.04979108005245 75.94121464392457
89.36929938808508 110.1683410696652
78.01881366811722 100.1939302360659
16.06322191450351 73.77034086595282
13.49173049265725 70.8944297761103
79.4611307888877 105.7304679293519
46.80064502182477 82.11605075071159
49.48023827132049 86.98683499987204
126.6961550786949 136.2306608638229
66.58897052115 96.10689076805026
71.08760703577704 98.45647569149577
115.5500154163573 121.6185308321505
53.23109593862272 85.99671093544451
93.39401331358137 111.1014025747376
59.49792248027178 93.83509121510977
82.87090575166903 109.1805117310575
80.96096491996234 105.9462147697223
94.26057230387194 112.0634459990756
69.27795227655267 96.69099584315418
123.4826695777278 131.414619251181
2.608441224089391 63.93467443835672
62.40843472394572 93.77156715167736
130.8221670393318 140.1772342459018
3.277483783857682 62.67236650012183
14.92083452977775 71.02518703254722
45.82608463785464 78.68988504107827
102.616042537816 117.8747479888404
79.28332603283398 104.2127755707682
131.904323208203 0.07510624389581641
88.01397540305136 109.6812503966745
98.68510712914342 116.3825268551645
128.8098168088637 138.1881428205452
132.9854147128349 1.033396899028542
22.04813799414675 76.17914083449361
57.2330710479258 92.8074041269125
55.645203558854 90.59317914497551
135.5549535345712 141.0106248480568
11.2525930730801 67.30737884722926
81.28503069080949 107.3671967449684
40.2781964915083 76.57143875710511
6.486802429865981 65.06614342271423
8.036447852232349 65.00896708028165
7.207787747701744 63.84995853321616
95.5238532222279 112.4182694881511
86.82801876936075 110.6313929963311
39.02239057553573 75.94499124720922
110.9436807237755 119.6953923264842
132.1184175158855 139.6483548043548
28.5346960531279 75.21196290662755
69.71066656324429 98.09367086496049
118.8006025242983 123.4034570276365
3.424092628632753 65.16254160804687
104.972394359161 118.8175659411055
48.87647558236091 85.74312782141297
2.450217245787566 61.38979437826448
103.8084462981939 116.8857872656554
8.854748461206579 66.18103983821244
13.23673116595909 73.4475519237272
108.5435243838123 119.024977885922
92.06918442728907 111.398002618553
80.07501129216783 106.9225451859632
48.28215669581905 84.51118139928901
27.0613072881866 74.85368159311172
105.0516591982767 117.4166078843224
30.03896838357209 75.63398262805507
75.24032773234232 99.5464198928608
34.09590088878139 76.51056070037316
46.64361492830171 79.81176825343094
107.5128922569568 117.9725944755376
101.1269884564508 115.9407206178335
53.4490860902543 89.65465427314649
56.42559695796334 91.68557789824999
67.93136347976895 96.36954972851908
45.16992456146755 77.55241561948429
101.3287679372333 117.3916299492602
119.0565488710539 125.7596754604319
119.1673067472291 127.0920181813881
126.6167833903741 137.6685807516384
119.3873653993443 128.4909475690984
66.79068863571128 93.68517923180917
10.38708698253626 66.13353916615549
113.135166466414 120.7823096111955
127.8172593552835 137.1691294246164
23.77777050920762 87.52775954311561
50.8031212090815 55.36712908215255
138.5281343320588 136.9978438266115
18.27901466850818 100.8087196967462
41.3745538845073 74.15910933189498
87.40333446998423 1.248039441771987
140.5468557745823 129.5973720175107
139.0147306248945 132.7581670513435
44.25031721721084 73.32395348831345
20.84895154982302 94.83822555440231
28.8716142422299 84.77605852947856
24.96977351480887 89.74600750628774
9.854895243701213 111.4638596403142
26.2973145426207 84.70597180515982
44.63647444787791 60.64453955025549
71.57406190664264 31.19818523459092
40.02346671197602 73.60899819267752
43.30479967913811 70.70196547779412
13.7349200395506 105.5662826102556
81.58115239019706 19.29410167759076
70.70580795993155 30.10670027697608
18.02444809320227 105.7764650526263
36.56389496404791 76.23154156079737
138.7094603917492 135.5819714320234
19.1879111923551 97.17550743660244
84.1967809337567 13.05263301989705
74.98320952167064 25.41634939406247
68.41983087423877 37.80063613174922
82.81369466739642 13.54349155269407
16.60609812083751 105.6138713930986
49.50728786351515 56.13914752374195
36.3816038476284 74.82201709674186
63.30775021069424 43.41364066036704
63.03223559901853 45.8685077785065
78.09886790623611 23.04569337651116
48.02054650907436 56.41264752030141
44.55418371529809 64.52202202662687
82.60613326831042 20.25751137419491
140.1657848262826 133.7017783523858
0.501490662094276 128.9096882423848
140.4237582285762 130.9457956187028
56.58208926896256 50.50279661958586
11.07052927000407 108.9724166541055
27.69590396116154 81.25909811801394
13.78161491750656 108.1264126409883
3.896121273894171 121.0287003565068
88.5475154718618 138.5463886117628
10.3828590265749 110.1052869596102
61.2901934144049 48.19424176487064
52.93052514617783 51.88663909219715
17.393351968482 104.4580155941333
24.98002116926751 86.78869942161508
79.86220454187961 21.18511283599008
87.46753432233832 7.388147780128017
21.35471165926819 91.92725643418105
1.531100917371371 126.8827340437682
72.25093319545857 26.12102267483953
66.97634576005741 41.45130686561251
45.1643143834501 67.29436802885903
46.7361502725739 59.1627464373174
2.756013460066736 126.1585682105594
7.568061222904433 116.0937243414421
44.38612869135 69.65379568091666
10.17671162347594 113.5481721368427
22.25120696619035 94.80742013390314
62.76701932005312 48.29088049129438
73.61827090313498 25.81265452675488
91.94983936178035 134.518297930722
88.59547613135504 140.0100052869555
43.90778105094155 61.8149371164191
55.83900713834801 51.7733515447654
0.2589486746648458 127.6178653952655
20.64749543327876 97.27662459482376
12.94107321406553 106.9758333196159
17.01370289221504 95.72532359054162
88.46722082988785 137.0834904052286
51.58371387564699 54.37709087284674
69.0276671989952 39.13952123265211
8.929394823195301 114.1033672959765
84.4998584596308 11.61743621772323
6.325067426653106 116.7006636031567
32.81865827894298 78.50637637669817
26.25505417651152 86.08871441924489
15.14053926985055 107.8507428641187
2.735936355389803 124.7074128314765
70.01823617984701 31.33181137401834
19.60288351731716 103.4525383170581
14.35345852881569 106.7639580168318
27.63784423190814 82.65197852932052
94.27683342218654 132.7024903774792
31.54197937286465 80.52391996158669
45.26084736755459 59.35314742656971
86.28803107307216 5.041651168310032
35.38237402586429 77.06750331539175
19.7188484102855 100.9504328728086
22.66920688526728 91.22119948536273
31.50018492511639 81.90733558936095
82.22816150796514 16.41494932667567
81.48318805402796 14.04613010569249
90.68569481149808 133.9189953405987
85.85067230805335 11.04108781923974
72.81859089610536 28.64807386109258
87.36086452571455 8.915806326435312
79.4841743147865 22.59323193695008
64.81186683945518 43.49655779070628
42.62610915422827 73.27008888572058
52.22261631793602 53.15277449365414
45.48841737402361 68.6475826055625
44.40542385486025 63.09500953179628
46.11173705366823 60.5386506521704
60.38114462033248 49.24974662943234
20.49891946535686 99.77516158341602
23.84954285742953 90.61684239348162
20.3753642437628 102.2839005779767
27.59901635969349 84.04549550656105
86.08475889127995 9.562821692737804
3.889869097563629 119.5656390238478
32.84074110272963 79.85194149180452
73.24384544247052 27.23502718592435
3.925072111029006 123.9742692080701
5.105574011280547 117.3754943763159
90.79637234462322 135.3972147579898
32.77509265589632 77.19810807277813
34.13940851856212 79.16458596436968
67.37285139741205 42.7115634706573
63.63931229546407 47.14858066237975
70.84491640520476 32.45819676747297
70.3903927466241 39.4049872055877
81.23973577605172 20.72627941245254
24.98238162674228 88.25509347360739
46.49326853694895 56.71292548020904
89.74082795245668 137.7278014729219
71.35411802365891 28.85861601584288
7.55006130339421 117.527730729247
66.57369564659581 40.16076902533338
57.37027262073119 49.25577668857854
7.670856676896028 114.6644896136755
69.85893854670407 37.89120754538907
59.05302885604252 84.35835337844016
13.91199328676363 87.10915139731148
46.86028514028744 84.50464216978551
56.34728508096831 83.93897015190606
102.7274137855087 86.49460613232985
139.1258241928561 87.39541907294439
136.5119286363932 81.98766323583764
10.27166657549886 86.65580154722939
28.63710807287529 89.06249377923523
22.60145003516358 88.27461904722625
39.9890970738089 91.28611833385689
68.38414411773925 85.11173018471489
45.27685194288639 82.27984095242459
50.54757974654868 83.30650524828526
12.64353346815895 86.47858689616254
110.1149162270554 85.37528152592294
122.8445339585868 82.50090710209568
8.318349646329672 87.92155850367497
39.53089706333706 89.987343859937
11.34836510202552 85.84056526070245
125.7333750349542 82.78402504388539
121.4076383582293 82.3773246037981
72.67461874561799 82.8148673996524
82.20773145303028 83.91707330507354
78.6826862383282 85.52714055296927
40.80887581926863 86.47979064016242
120.5023113717662 83.59188428858468
89.18342372932551 87.14137264660154
107.659236753038 85.80812155016496
51.36543343828126 82.09424451529655
29.92553307566761 89.60493848766917
80.7226503888251 84.15945983930089
20.16993014378897 86.84889683104484
116.740816665096 84.78286102589325
95.76990133858398 88.45208089518749
113.9380123582615 84.72826333824005
132.3173484326073 82.27864746450884
98.38098521545814 86.03026263717037
38.54796716336593 91.07014360513725
3.854540257982375 87.72348148004761
6.075355691701363 86.60894859363754
61.77243663900738 84.17874340240959
100.5223829479087 87.07528635601307
99.74251039584682 86.05147120180317
64.73019765401995 83.94281694769269
0.9550487020599624 87.56317431354131
108.7303502032025 84.89489311024306
79.22531141507331 84.30428078781833
26.19599474947287 88.9304761207962
92.10053274785786 87.16321001514113
77.72730846346839 84.44988628660441
15.1882200010832 86.3326693055199
135.7298866785115 83.22009745128847
2.404282772759693 87.64031251861928
70.51247338578352 83.89101107172363
47.40445616700449 85.72310204693601
52.62657563878847 84.68956344655517
73.45654019278854 84.1177880033362
54.92669198533643 83.73565091255725
119.0775581045997 83.53204716632834
94.19602571165451 85.92524693637804
58.3054218090871 85.47555715733374
135.0393931006657 81.85006883695455
103.0025041367861 87.95663250700176
88.374259193906 85.93311292718857
128.0844215972451 81.79665435896337
75.65663438030747 85.6554413178322
63.3667717876324 84.12933183211842
130.4938110098518 80.82874337759903
140.5625672629454 87.47810412510022
16.48812613047911 85.6884991717118
37.09688331609937 90.83927161514862
97.01783666793087 85.97228192885305
94.97718642484823 87.1810549215823
111.1524832020882 84.40124086798107
90.66140942314821 87.12774086980855
92.76498500901012 85.92004990723828
138.4814820043739 86.04423836924758
42.20095868471588 86.4959066660939
67.7565068894265 86.38204510368479
39.9274093651227 87.57783346867706
3.076461091042996 88.94416419427667
21.37651402624311 86.04408659460354
44.31538669903367 85.19167772899297
71.99215481652264 83.97732532422614
18.95942935289461 86.03439606608164
4.634410598349736 86.50749319186134
112.1629553536682 83.36168333756183
17.66898412813375 86.56918337671758
33.18963937221487 91.40191220825322
84.5789000888487 84.83119312338405
86.84723533234065 86.0531449137238
49.72954615319103 84.5268543207486
105.4336876211413 87.608681622425
96.40223123145394 87.21605490769252
112.5577151768137 84.66231366474081
104.0873510553203 87.05243151933873
18.22498348842466 83.76300246463011
45.47379464401955 84.49539629623733
28.80569695671774 90.56050216515095
31.730739014928 91.15629926796574
77.10629885642904 85.7243284030542
34.65551867838646 91.65466959670763
54.077257426532 84.87847443796841
106.5576941253615 86.71110636372295
127.1855073382654 82.9585928119354
53.4729469229392 83.53231837610434
65.53245537299901 85.18202659795459
82.56993174580916 86.31515926322434
27.44303054149747 89.58161533069972
115.3301221806362 84.76743302006244
131.986828614045 81.05500951706283
83.92359804878629 86.12190121397134
131.4963355312925 79.772462187443
117.667536126292 83.50215280308471
133.5570508606136 81.69928927207023
124.2832761314171 82.63114609838173
66.96510100503765 85.15104614978362
6.786199044871139 87.88984080477
74.98448973639371 121.05224408918
58.79474374765676 83.12129658552814
54.68059544724657 76.26465340986731
48.43865121245027 41.78879789474229
77.93006659111944 130.7560907168219
74.76822678919272 122.5628022632841
44.36957641967342 15.17226826089711
61.77997659396318 94.99164960546308
55.28439730702928 77.61308282307536
49.70302686701936 27.44746417591634
66.93928941421139 108.7983807946633
43.38699743526613 11.46956073165374
47.37980948278285 22.92125279492704
43.09469306051598 17.15366172489505
77.05607320737866 134.5529548829495
75.29281430993515 129.5883075715965
49.70155786172911 31.15057226468837
67.57280166858389 103.8461282483397
69.97399770260914 111.9914432254519
51.92103794269448 57.2706934970918
48.3380391771392 23.96169490658288
46.91777022768127 36.56632330720778
72.33566894015725 112.694417103912
49.21406074708063 32.32860059566441
54.55920077241646 68.86964148835793
43.25420620985625 12.88767613111088
50.63880103880636 59.80283444861551
50.21750095788188 57.49957492368474
52.29517367148733 55.76290021939675
76.91713878409946 133.0786795663273
49.97727163907259 44.33926966691573
50.73469887759126 45.59938109676872
49.27035455812816 25.0152272185055
61.12883269178473 85.29764214768991
73.06183323325976 126.2860087289772
68.9915513629757 104.2291038332649
73.47683777964667 117.5686409717865
68.182000725794 101.5056110745835
41.24608724384282 8.336929270243074
43.06344567578585 18.55502850542015
75.42480036172475 119.6612167679567
73.89063610562846 116.1744348330681
52.20047219464531 50.65933636593703
53.01591416521428 66.90745090795393
55.56606489651698 75.2133511353742
54.97305829261342 73.9206052357645
58.41047422747206 81.79051609439479
40.85012580678513 3.048536541778522
60.40226208428263 97.36423945118813
63.81371864923149 93.70299703976369
63.59958833414659 88.91572674894742
57.34668350056427 82.82600273052714
68.58379597547597 112.3259582905247
74.29245429869955 114.7854755260036
66.37442537771344 99.77140740805282
42.17877961805799 10.63851899984266
54.31235319236135 64.2376385052674
64.52542851658862 92.48378662768665
51.87615879541671 67.9109641040171
67.95309867634312 109.969097168353
50.69102201507926 53.26983261751506
73.62511089986603 127.7045010519114
62.77727039057365 87.72207322161309
63.73505733224969 91.30271701981785
52.21579933853427 48.1252369431369
69.41720846137854 105.5694330919093
52.46840817489346 62.07102683476825
46.8616559813185 20.71475373277327
46.7709920114067 42.14744453293891
69.85631524933515 106.8938829529733
75.10547056156145 128.0847625211273
55.92515075260497 72.8866541990773
47.85841558226164 25.33273680569549
53.39945694051031 63.13609791378406
71.74059217929036 125.885810965893
48.69699895187924 30.17709863336998
41.49873618172508 6.874334750834389
64.52800469714953 97.92564678383377
50.77738901946677 43.1575424533585
46.38195788176682 21.86270987155473
67.18359028473597 102.4937604379936
51.45832013671549 51.96169043251788
56.88338947404507 71.84113474062387
53.79383787595463 65.58254727215606
51.56239176784286 60.92698243075863
76.61408744614127 130.1737490252778
51.48820362594859 49.39938657655574
67.77532359935825 100.1402378422087
77.06627206760649 138.5281855901885
55.85072160734296 78.9609353608714
76.41537205530068 120.6743716147605
44.34380823238212 16.60699753624523
73.31600638286416 113.7371000692101
63.43912981174125 86.50053705394974
47.86239570251022 21.62550257617575
51.48278521520082 46.86121152619916
76.47059992943355 128.7268802422196
54.906435094118 80.06613978576121
62.63148253498319 85.30878387414708
49.20150839665994 28.81871675732807
46.85319482351976 38.05604215588265
41.72559061035836 5.419053341755601
63.20663143609868 97.58189718888696
44.41737248616737 13.7439588605538
56.34519673386259 70.57783090735205
44.30779432738999 19.48774618536221
49.6819594641531 58.7604065748296
40.66842887878901 4.489678775414457
48.16681532052299 34.35678219095912
67.36367334870712 98.78035657126534
47.27219298101821 40.94251471870927
4.806642253684015 139.5129557226165
139.6577243512248 137.8891803750506
138.3285845762368 138.4254680034057
140.7874725915405 138.7466591914019
2.280617063150395 139.0413606891191
1.127909925053103 138.2074680566816
18.15516607244948 61.00874852502791
20.81905364316702 114.386051044814
17.51866186455657 138.1758563650167
18.89548689752252 74.27595163235826
18.87477390763783 63.31660111246094
16.38190354119499 92.80289523848687
18.32558026924588 76.98226213416648
31.00416724365616 20.64894804349613
21.45248708159322 115.6630371668234
15.029540697984 80.88631452584698
23.96230202330086 48.94287191980833
29.50092232443979 24.74012761975514
21.35099474979733 53.44821743759773
20.98042165810707 54.83303535291159
32.09768997980672 17.97793757125869
14.82049351962201 82.26349616929011
33.62177610412392 0.4405727090047304
31.46506076484295 12.9814906075569
19.37744142841736 123.1531778327418
24.29178944009462 47.59793854720027
14.46879066446023 134.15066695821
16.3229911531876 94.43038175403848
32.11420073391794 35.7280854616285
22.28594437226184 106.3908811482982
31.3795837268327 39.37252731457183
22.48152593909427 49.37935315691401
31.09222082728112 27.94460500450401
30.67222190858246 18.19677861863261
31.78009435260896 15.5313083302107
31.90452035400034 21.7428720599336
21.02501074460898 103.6321831620268
30.38137762580423 40.40407453311768
17.92864251420756 94.6695176630588
16.10469333665454 138.1266744248518
16.22634048343697 131.7046951203847
33.53485277661915 32.3048229833382
21.53631287930981 113.1051543128211
19.83287001802603 69.15755656207971
14.60414669741502 127.7169648894349
18.42196666111062 72.93774917466318
15.68549522316064 130.3791234622022
32.60152514346799 33.33119713574418
20.6701888820392 116.8985828677523
21.9313713972218 109.1157096018566
34.83810172761186 1.282732833260792
31.52339388780925 10.44583408815054
31.45254168710835 26.75494452012698
13.93678023547702 85.66673333299177
15.27953133778335 139.3196467934603
17.93974022530394 71.61611690622631
19.71935198176266 67.54976215709659
32.87574721518983 43.15657859153138
21.37903107080117 110.4908553639599
20.288272119409 109.5943205414967
32.52327375137915 5.419177601087004
19.21574936836409 56.72391198900727
17.12106274592781 124.1804128134591
13.86501049446873 88.5644474330261
15.15736011926692 129.0523254816933
32.34554603223059 14.20230779144342
17.78100582015562 62.42100978569095
15.25806587428682 79.47594114105489
22.21675799131144 111.7718800977941
19.05452846893346 99.63251954977152
22.80500870816815 52.97538280380779
18.26251001442537 126.8204304173277
15.35019456424932 132.9255465733155
18.97603829264549 70.56850772153241
14.12629554961076 136.7172203674147
14.67804308182595 83.62213705019568
16.85297106954675 126.6760621505224
13.62333507248179 135.3803575466473
18.87471272637907 58.14255800083948
20.25304866170384 104.7907780784372
21.51536282305178 107.5193839013006
15.52561155132004 95.62632527659848
30.87130842878483 41.69473549722187
21.73012424356601 52.07940110975331
15.48649201503656 78.02180786756819
28.87221453053136 44.85797129530368
33.10902779334503 30.9005582131991
15.17728587727374 90.64912981748904
17.60383496932779 99.50286672812956
15.27600505232873 84.84283550449577
21.00986311573375 49.82182961545741
31.64796860042089 34.3374541949561
32.40319451440676 3.933172381195048
14.28571118514209 130.2489084150755
22.11116062173411 50.72503527632372
29.08355903212702 26.16757655389549
19.55587246967622 60.50025248215866
18.49281620547575 54.4032110692659
18.57358426078118 64.64897564773432
18.12771660045923 65.78301824958864
18.37848312355477 66.98320273538957
26.02486157078849 45.78426410759924
16.22819565386169 96.90618053290184
13.64372368988085 81.46428942612593
21.79362180142368 102.4586536703042
19.07181897030507 119.3605321074362
29.97828577782677 23.35361609427303
32.04180902089038 7.92052067668114
18.50094219135597 118.0712448419042
16.62663290616331 79.0137982894623
32.30102596351254 2.460506987381562
27.16971238581544 46.70106739146532
17.69836177700182 125.5009718632307
32.82784665550324 22.81933907923825
32.62281705376199 37.0805378678272
32.91539459042613 6.935596912914577
31.14996458459326 8.946503384085105
16.39418514860118 91.42526771275507
34.47979969653552 31.28628856421863
31.92675176351043 44.23525874266553
17.95963279904913 123.0161030009648
33.19465038320241 15.34290993397531
30.12392371300938 19.53724008540769
32.33391414966598 41.93386370163106
48.62754169846929 94.39504778059617
31.77712078599818 72.27813255106882
20.59472375737111 61.43179102999932
79.24571079629141 131.3382353154255
76.02700683092081 121.9002040027477
25.53789760183779 69.70288230195818
7.261258935859687 39.22496019667335
47.6882502261427 91.74970906692857
37.50999858444182 73.95013207911799
0.56807203946291 32.93727262388114
20.98997121330601 65.25447467581176
139.5772533270209 34.06241686794952
140.1571718355913 32.90558625049821
29.62614206358992 74.30193718077977
80.68832604011351 133.3577221183967
76.47188130609901 124.4559723619467
6.711363679889148 40.47986780231608
52.14447257142501 102.2410977096127
64.96317393419469 115.6170209619654
38.64292761256387 73.07254498665188
7.362179023520199 41.8661321479308
62.12901375860183 116.1537769480403
49.07651617314898 95.74766483853239
9.830413015839337 46.98193722876812
44.01860258452197 77.04352248060766
36.12107568655058 73.44223734787211
79.37690252028042 132.7768937901823
79.51504370469358 134.2107354951775
22.21028114727508 67.39533433241196
6.710628528575689 44.21670328286218
61.73578154864998 110.0810039650344
74.06187706777214 125.1869279399936
72.64943350633042 120.4026123788722
71.70009599659718 119.2734348355881
60.39521269807951 110.1563280259603
27.4126874517944 71.33447734241163
77.45379557245339 137.2835087659062
2.7551261257256 34.25197049277403
10.22529929477362 50.76941370630011
73.6608941907572 121.3517125489633
62.97999078419268 113.5314668859548
23.6217351777367 67.98932245602222
25.91262844360098 70.97300349478728
46.30398876903665 89.16576106903116
48.247824702191 93.07497085606975
7.883346216662439 44.90800152224642
56.15852630172463 107.5040265279755
8.79414840922801 45.97760198599273
47.80779023135998 89.30725339828153
58.2923925144598 108.8490003607291
62.53005624635379 111.2450818187908
64.5502870189858 116.9463618272677
59.73344984992487 108.9281872664993
19.20555104589761 61.92073667704447
67.36714593706121 116.3859491661658
4.152216870417778 34.26113721940804
14.59263771515493 54.45939352562942
45.08960542202178 79.83994914042626
62.53551644131922 114.8336101716038
12.12345228467828 54.02662161393915
80.03472217918299 138.4136144363306
78.55168429002296 136.502619756039
51.79244482758646 98.41366206306485
47.14807396707466 88.06703546097224
17.14054280359422 60.07493995163676
54.1064981590341 106.095476020452
42.70313642297081 76.3504456291374
12.42297604596002 52.61362863309342
15.99975534286963 53.96865543971535
49.63894321463349 97.08775344696213
77.84847977668124 126.4474685704192
7.091459879606648 36.71692918013058
42.51439288803632 74.92355306692409
77.76270554153918 124.9267430764236
26.29426154640933 72.26066454111184
6.309711976184917 35.49900097310448
52.79610506724025 103.5349869277053
13.20050770481858 54.96918849459795
140.880805135937 31.6835007284857
17.4969464844488 58.63196128812827
17.8222825601767 57.21039636563997
20.25003168039408 62.88333288162646
19.92738645447567 64.37761883598061
24.00414772990695 69.26852433837936
79.06681493403991 127.0281088248902
5.810753287527643 39.17651698678726
52.38113747577879 99.67416984251892
46.1306199014894 83.31653513407399
27.78115670947968 72.62022688896739
73.39228905908737 122.5735473368201
30.34347373866197 71.99533047012467
70.71906981429636 118.2187140487667
34.68119144163966 72.99813555788351
45.95053927749398 81.00567108165939
9.13904444170646 49.85305881871474
79.09589045191744 128.4850281658228
51.09679732268108 97.1861781795306
50.29792896492188 98.34973003792585
53.45448586123688 104.8092107403819
43.66781553290053 80.05118945409797
11.32385401301234 51.68690017726419
65.96144636431688 116.6687933539117
12.73797925821803 51.21228535687725
9.112545105268033 44.43627962447835
82.41371500263783 138.2490401072724
131.2190571668126 23.18775109589793
100.2701088744823 5.573048151358787
79.06265708845253 139.2465489565854
101.0503895751052 8.081507181469782
113.7447723048348 13.2571303415994
84.90485248048422 139.53341804663
137.5957257656713 24.26909729665965
84.95038931691062 140.9931530485182
95.48675127757483 6.33014734121602
98.00866762822345 5.167227012676189
120.406561164217 16.75566617405424
118.5308455870334 15.13230821453942
96.74084458409229 5.751260095444056
82.49145234925398 139.7178372798026
86.20603631751293 2.05996152561507
107.9663131712401 11.97303188744586
127.1522993332557 18.14470281965305
106.5793041927386 12.66982167034121
88.57452934551644 4.992800614979771
136.8288868176415 23.01089020495108
91.93755288746321 5.539825010974086
112.1871316719276 13.14933183871541
102.9258698992578 11.47429872068215
126.8945081558347 16.8345258967116
81.27364572326135 139.0686997632134
115.1896042257601 13.40224067537849
116.2651337610071 16.08868622049668
105.497178531789 10.52448718514248
90.75475813184683 6.422886959128782
123.5690289684069 14.79690070292738
86.14821728504737 140.1759710839703
121.3003620867803 15.60394544395715
129.7240004161139 20.7780073743072
88.58426484266219 3.432761969464227
99.01726841369633 6.117520258111242
138.9884524951919 24.22030924363636
83.71753713790135 140.3551330968577
130.4592312278841 21.97928309086076
124.9455037202049 15.14389415036298
104.3568415547848 9.543822654141977
108.6657556368726 13.17184175381735
86.23824654373081 3.539589098530954
87.43205083717081 4.255432212926552
115.7285701282182 14.73327314882912
111.2115464645746 14.31107791302948
101.84685168526 10.51995122528242
129.020480916886 19.58533007140199
95.64413882797588 4.876548496144714
106.7190531797412 11.26281640749754
89.71315809662509 4.150998800124217
109.8973801732353 13.77201066256532
126.3268360554948 15.50045778007035
103.1185326327711 10.02854982560902
93.11270301724301 6.114032990606611
101.2893498126061 6.60122079139943
77.88295826760691 139.575674565696
133.4080812114051 24.35981334504141
117.1214025979357 14.92535629851509
90.81747309005648 4.864983365280105
119.9234501410749 15.35311639312554
125.506517133484 138.1031926192691
128.0979585143427 134.2708846709947
117.0874391554761 135.8055584717775
114.7998444073976 136.3097147002217
130.7472967108855 130.1511553788216
124.3507354094959 137.4784313257196
127.9667613023548 135.7337282604761
118.3804113786625 136.3065326658527
128.2091820459267 132.7613124167862
134.4514209029533 130.2247896735903
133.1641585493439 130.6779068965797
135.7607428790828 129.8050085933498
131.8840353779958 131.1408037286579
135.5351068875759 131.2382566620686
119.6693663579855 136.8118963838168
130.5155357786176 133.1325176390619
115.7904666821718 135.3095169888749
126.8453173968111 134.8550080697238
123.1744466159731 136.8825573784557
131.6118212405345 134.1199163215896
140.5416250644701 140.1540251559803
0.8595894985211815 139.5767650891314
138.1279993061672 139.8740243759838
139.1644008547694 131.340587107867
69.65056524845807 80.22364139102643
37.35848290728253 106.0865849754911
42.96959477021009 100.5985461273476
27.80225413229105 112.0865983247998
20.05676512246968 115.5917480245619
51.22444203971612 93.41695529931592
66.06768960706597 81.38740888014053
131.0376487824076 43.04182597189917
45.41542864180187 96.43338052006077
52.70515008419662 90.88960018085746
9.98978371929789 126.0284001443016
101.8132884155803 65.02341313480017
116.4400977785769 47.93397520469181
134.5409386666927 36.35956439821945
18.69244083646932 115.5641673793249
39.04847790472895 103.8612199072792
127.3654556325025 41.96338185132792
137.5763359175349 134.6426434827418
32.96942873020087 108.4758243802079
109.7176209571676 58.39346745729448
103.6069284681129 62.96460185235389
71.17285519133203 77.84789006264879
32.27647031100953 107.1769523575045
87.55731967298652 68.81626651391821
70.47470910435604 76.6062063784655
41.52483967845509 100.4423746499492
93.5428186485838 66.70529058554561
129.8196961081005 42.18286249353933
83.1814610766659 68.63913677296969
49.95232763435146 94.54416656543519
2.904015545964569 129.0114697345479
73.44122701259629 76.71835143934409
130.9915498786403 38.4975910791566
120.6554771830142 48.10739029957682
138.8687786735376 134.1700874851691
0.6192949333661557 130.3789098228664
106.7179814484444 60.74885717967513
112.2729566526475 58.78521026128602
139.3615609422929 129.8987284526026
82.52547062899099 74.88640624455674
22.20525399082631 114.3890470285936
43.2753135058548 98.214591551141
14.90000838891828 118.9714333134965
7.584302588979461 126.2122220999812
17.3297890259288 115.6091696433792
60.29007565682004 83.89591755905631
105.3297424062367 61.32534674499308
65.40741704285611 82.73623275760882
24.30575334206006 113.1469979133001
95.08535957162438 66.7910117079002
29.9187292581999 110.6879594084696
92.79319064095809 65.46912461565343
125.0433861815174 46.21499542294642
78.07232445519961 74.5701976090419
44.35111181967494 97.20558847489535
4.076319720962105 128.3241883213533
134.6560620271916 31.90644908970919
106.9540497197728 59.38315440082898
85.41932442997283 72.44296789102069
68.26987181395441 82.62915183414691
138.4452573444627 28.05376978267979
79.59814325373371 74.73245810496356
55.35991422287514 87.63214584734436
119.2203875562594 47.98649695499923
12.35990531026323 122.304955453726
54.83664031092467 89.64537340385287
99.80026652804915 66.92533308046426
57.71769841268208 84.15052699530575
83.95174484774778 72.41631706985027
112.4706265209969 57.40344389738815
83.89434239257871 67.42549483491862
84.71684402797607 73.66245249425691
62.58383603621861 83.15454253282228
128.5741832268985 42.7647999283746
1.649269291759733 128.2548940036174
25.64608319852904 110.639580404535
22.91728810964276 113.0930036806486
98.24031554838487 66.8821144389285
100.9191520658231 64.09833664413701
91.26925110772387 67.75174165278364
88.28920807014744 67.6276544762935
10.89316711019915 124.7456776076558
92.01601033412592 68.96454909216048
12.68201573704163 126.2219090210817
46.79576231759756 96.7454275841687
76.56224411721458 74.4696026694003
54.15023450726255 90.84209895802213
16.27207030614182 119.1012168684016
137.04899745427 32.13946208722982
5.250728619524319 127.6234837738989
24.98412851209602 111.8873666846472
30.72509828047176 109.5273193534481
47.70260812105294 95.58095605673262
68.95068149659701 81.41334764681443
28.45866585344564 110.7069565569958
113.8439899960064 56.904319956352
41.31308235033422 102.8614406892275
35.90710422817746 106.0488618279848
124.2916667660647 47.33265478737187
137.7613359570211 29.34700683190788
126.1308211806664 42.54425307095996
83.32100714078533 76.10533452814656
51.97441401483827 92.14587043425756
116.9915785160298 51.70986906746445
108.3314912004108 58.90154150991938
73.55896180808897 74.30751972991335
82.47187509863126 69.86097236177477
116.4951392068849 52.99386291651907
122.0617883395843 48.08657732549229
103.974549984693 61.69341377265366
39.86111740030375 102.7114258803438
38.23575696128141 105.0098612568868
129.7986292016741 39.18696751262114
31.50488268924747 108.3588120297153
131.0064289093754 40.00591351432656
11.50713489058989 123.4929255913065
31.61096165709181 105.8940144356148
117.2975957245501 49.01212279046751
6.427710699282652 126.9197032051903
17.8878032375376 116.8099103021681
132.1723337883584 36.28321202146794
75.18223263104272 71.98136849067942
33.0539343632646 105.9648689198368
56.12100826598096 86.4648682115337
85.3503768873821 67.49769550770672
116.4176353017577 55.85679188824251
54.38409467406287 88.50583501996624
96.657816798504 66.84659761801808
115.073760815783 57.76158398609551
126.5739998909081 46.35240064499319
139.1108137654956 26.75638066505316
135.8246919190185 32.68943159310729
135.7192249902528 35.63608584447203
74.37456163657069 73.14954154852906
130.9799291722252 36.99314995605457
116.6866438472345 54.30966197564467
103.194244706376 65.11398365877781
14.50173939944002 121.3322067138224
99.02213584884579 65.73171245974139
122.9155063312811 47.02729277895782
63.88994935382797 82.67092672635903
7.509841814087291 124.719232235936
3.899339144257421 137.1745253564818
2.670921905092084 136.2996832496833
1.688649601443002 132.6009799398219
2.851091972015546 133.4104275643322
138.1091479383791 130.3448947179587
0.5287912036681996 131.7876191664764
13.81032096428827 139.2237823302645
138.502786175036 128.8885716849525
2.754818954647952 134.8559199694331
2.922540484430423 131.9507998780847
11.79219502484666 137.8381227984317
6.776056456066327 138.1904233106496
10.36795307306005 137.7398855937132
3.922471032938763 135.6830974585259
8.106757484539225 138.0482590342998
11.79941205552853 73.42387117724682
128.9412047260651 87.01894146684609
13.79537166035373 74.79988725020547
25.21119522957589 73.21292961859071
52.37590569826292 77.14538023327907
39.77588510361866 72.19263827666254
47.05865024405004 73.8940226127482
20.29734453605734 74.57812466305693
109.3508241761385 87.70853304922974
119.6685609036026 88.60982942396836
7.393413549133222 68.64531004815846
35.80670172827125 72.09473302758924
3.681213431531262 70.04979462977327
126.4630567085674 87.59277109840544
122.5340660339962 88.66498718640723
72.65415266913077 77.90221953015856
82.42119514064998 82.59340275187621
70.40210730937255 79.03850680677618
33.22761612813976 72.60689338680056
125.3331916153053 89.40183649248871
87.54417866636153 82.31681951318645
107.9371849517367 87.22801078899614
53.0383182693982 78.44399431154402
47.84055476993609 75.03482043998952
75.46741687651208 80.50671179291113
43.64016221819056 72.09819201545713
115.430261073678 88.58274516817701
97.01939430643129 83.40588417475901
116.8428628230875 88.64463217119598
132.0240673681577 87.10186801079597
97.66082066207152 84.69800431982809
22.7091075327073 73.78411343232834
139.5620760291666 69.31223857821071
17.47513798640429 74.04709257331398
64.38725047254638 78.80580078192206
101.3752062199602 85.92394876942859
100.3398499692805 84.96923191199294
62.1720864032201 77.32668965119839
109.0449912985164 86.3128357194273
81.49768928306626 81.43367253247818
25.62181011431751 74.56404621286023
91.90841803090636 82.21931799381183
78.18656326424674 80.61648288641915
16.96844021732914 72.67266180594785
11.12238630683149 72.20021055563906
59.10496796802096 76.94426404435814
50.93342926964102 77.11529023046481
69.68461343628996 77.80547679459406
76.27120550164514 79.29501361008326
48.5453710388127 73.85437681970005
118.2631073930815 88.6377384019254
111.8999960489667 87.14559985330544
94.85192084728003 82.16501586981616
64.57586019423239 76.36002952688474
125.0938989958453 87.89847911672842
102.5295479002232 85.04235956230868
86.79632934197893 83.57390369279909
127.4707140275637 86.64685220989745
78.85494047868349 81.95855773119438
60.61882043190457 77.11612878524146
128.3744970195437 85.61616905827141
0.6169501206533926 70.45226867336625
15.48845769454054 72.42448027959146
50.24975439302687 75.90577851644647
99.86994750481867 83.65626085783487
96.28092171357771 84.67016567376618
110.7948261054403 88.15207112821503
86.79070097766093 81.06417794777055
93.38086699482854 82.18908710322013
24.16121691249135 74.17276678075163
74.05186155339018 80.42577967686853
137.3511133520853 70.56382650289491
8.913978983475161 71.03448382734828
44.92772638494331 74.77999487747874
2.171302493043376 70.16513267606358
4.480956893772858 71.24303249749427
12.62263324591376 72.15952185706261
134.0626184288648 88.42029096065387
66.69335863489913 77.74428079768505
45.65699416298393 73.65742003173931
110.4649976969617 86.76580571073383
26.67708142908241 73.55865455826549
92.68224394158941 83.43298619977715
85.28967310091726 83.61498336635267
40.86403961896013 71.28712781591277
105.6400481198456 89.05057397072116
86.13867150154712 82.34934648711412
12.47827962053166 74.69672039136266
113.9918451037448 88.44201806785652
104.3130271361903 88.51348711538128
5.173064636420405 69.96900860754469
57.63714856908197 76.77714709320915
29.25197261954271 72.97404080765075
30.69558727546859 73.33020947898201
76.84993915461052 80.5738762923277
38.35306144663549 71.67426744316084
106.7935982644593 88.1359443446992
121.0977701444218 88.62309757025714
137.5391752952177 89.94153443906953
63.7363960469422 77.49061041672078
73.35656199091993 79.15452785082657
83.73328800234172 83.61016730208374
49.40235746238456 74.93141569798671
112.2586552813849 88.54723280692681
130.590789181408 86.92482772190598
79.41335819849992 80.74570238938277
135.4902514672689 88.47765565514528
120.6075369177348 87.36600970161324
123.576795017308 87.59787357346917
68.189628640409 77.77431919928709
10.41799366649036 70.98545261977949
1.101722715380969 85.01356480323778
12.89835205812273 67.2508816305278
32.77833359404392 55.54377007879878
7.143812545345634 79.84032430742587
41.44311076143335 52.38634925608504
64.63566103391361 30.50888826179454
24.11843814998397 57.54130683351759
25.53634867353541 57.03430189638966
30.88128374035744 56.89509686824919
78.33679693402775 8.251173704456447
65.7056222252213 26.44209735901648
5.856344899947991 80.25687000751442
28.4045198519883 56.11334231054777
6.285671748897941 78.72006924378275
79.97321403077011 1.740126041745256
72.15523243617848 19.94330955879126
69.56034135302728 25.27697315490938
72.11583093801357 22.41955152242855
47.84564419873344 48.11783545772556
26.96120931974048 56.54826607972804
82.52370591291225 0.1376512259459334
53.73050446948722 37.84011759659214
52.47508562597814 38.38902770900598
46.36550209073017 48.17725115263242
77.72335063564933 14.04083845470635
48.48081648478878 44.35814541497611
16.87256021571975 66.4141483516929
1.917792468597939 83.79731329062405
66.49246311578644 25.234199069065
79.19671662999058 7.091545869752609
60.17527103161706 31.43875155800983
49.48248095725948 40.70908247498469
0.3025826873791441 86.240898755952
36.03061751049119 57.69126932460693
73.61569250101886 16.46022478956926
78.90746291695189 5.558064262834475
4.384236650513629 80.24922746612684
71.08321825357699 25.05719480180291
12.72001846665961 69.77722262471713
44.20857023210598 49.59789516582789
83.56988547061439 137.4336917735873
19.91140104371694 59.07118644107037
61.65334409322956 31.12406667299923
76.10733720085354 15.90394721787117
82.49963363966442 1.565755385966999
20.94720418745218 59.99488081426409
51.04354680800012 40.86745486437502
139.910821186513 86.14740701246204
14.40044443083263 67.90906724845193
39.9478542963847 52.51958918743701
64.0709704793348 31.88409687959636
83.66007338457034 138.8925054543733
138.339082543683 88.65740184439197
15.67260595313794 67.1679205583473
3.597744197598356 81.41475818997694
140.7044104294004 84.91282780427957
40.18820773166386 54.92186568052245
136.9331733790157 88.54389639344215
65.099916124635 27.73634522499501
11.929133132842 70.96654673416144
42.09476074760892 51.09257045685133
77.73874597229977 10.86241627660595
3.373838139166887 83.88658273080762
6.591575775113372 77.41891797878915
21.66674246393363 57.14652416461401
71.60851984100231 23.7362070457691
77.38000345522194 15.36587170032334
77.35510498484155 9.377808664363044
49.20656487707659 43.08012466837637
78.05409432646078 12.37128282826359
70.76544859539995 19.92732663742714
60.59626886787277 33.82040238451319
21.30516772338797 58.56635308888041
36.61046459779785 56.40445570117689
17.40714059311176 63.78447751073616
16.95320800199479 65.04069711383059
10.98661617864802 74.64229150019085
46.97578123911006 44.43539991124337
10.36058834588006 76.03404680337042
39.57803009195094 56.18329164190929
78.6057714360487 4.008662260713284
35.70862799466774 55.23943086082128
66.0410392904667 23.9883120968915
37.79444555656077 53.87259962059511
9.363768406403327 76.98603101993145
57.67549778191524 34.46821353639733
48.54290055863969 46.85705379933395
61.12667243109465 32.47079661894978
54.29294914123998 36.41582401255447
72.54084222404693 17.53996481077217
44.88321024700984 48.2890772431992
68.01147535425581 25.24730095998433
54.76044328422874 35.07934760401555
56.22845832050535 34.76920059202379
8.01337775404364 77.22333797428298
51.86988718378795 39.57015518317784
81.35702691395997 123.786819381447
69.3374466841608 139.8960464396536
64.33265010590159 140.1820725766782
106.2059577651841 109.4676368398716
92.74140117036433 118.1967189852833
62.58299328257217 0.9632628077733509
81.48537953210374 126.7483214859335
111.9814346880094 104.5349709178037
118.5238087804853 99.7857028465753
68.77000721152584 137.4167653381579
126.5732546511691 90.23009415281723
125.4389521947183 90.96537419265842
75.46175037489967 131.0728894593282
122.7698017088707 95.29449351702152
96.02285309046229 115.358651277078
127.7691442128385 89.47539840167775
117.3577314556531 98.93843570169044
100.3148885166721 111.6155833726947
113.347420240677 100.9245918589509
73.14512107892941 132.9069078043679
82.59546877830262 124.4107985833096
120.0046156690024 96.32122602514281
134.2383436314275 85.85152828547996
111.7677488544748 105.8560140148661
60.2107518460286 0.6956867861026872
71.90106147993427 135.0914107666325
66.10795043605069 138.2844909762339
99.22759259851335 112.5495055487678
74.29216697300315 132.0026344739381
83.78321743884439 123.5690293519831
68.37314440500791 138.8867978093068
83.82695384857148 125.0635970743863
136.4012794678467 84.58541995082885
88.43117699495112 121.8691422919584
90.78059626097937 121.4594281114973
119.8987070602438 97.74092705269811
135.6389527063702 85.85577349450651
89.44696419094308 120.9400717910823
63.48106518930637 139.0956299887729
94.93992777734186 116.3105842556685
127.8076437340097 88.00266658126712
73.30760395893012 134.4969124660796
129.9372249797514 87.99332864744639
58.79818870457639 140.0489713749213
102.4346054397062 109.6928976918382
121.2251798647053 97.23284847915755
84.99324324347346 124.2538639741549
98.43616515882972 114.9227590726359
78.07231588973309 132.1990135921788
114.6115239716607 101.7054502492096
63.9335279999971 0.5740548295710762
111.8173493379041 107.2793105271967
88.59084422251358 123.2869445283839
118.6183969513373 98.29908641865138
93.61076348761294 115.7956009908619
107.8858372450167 105.8459740348863
80.30660678901661 127.615217200543
101.4033732873237 110.6877559209975
87.42517359791124 124.1346713154419
103.7978586428452 110.1281899301845
122.8671491827336 92.43253072766271
109.2508235814142 106.1688890144902
76.7582686033265 131.6344128246114
108.2014865459291 107.2866715996094
70.53356329857337 135.49436549905
90.52507891618042 120.034606306332
64.78680349430635 138.7011397417608
65.16240985398771 137.2361444552502
113.2612173890552 103.8242833243724
116.0794532328723 99.61988614470077
110.545339790104 106.5559006738527
80.36350244872891 129.0662006957161
106.4792745244477 110.9212684952421
129.811278570878 85.79067258227143
107.2603922275977 108.3972812572051
132.8204135855843 85.8534181695219
124.3048790800979 91.81054002971318
134.9860917461662 84.49461797974095
122.9761724031698 93.92353182540477
69.18847871161708 135.9388610532242
47.56316397484299 111.7946587704496
26.15685678013381 100.4249515613982
46.68352736206862 110.6418408459797
81.41212562917495 125.2666167883589
11.35472737306883 88.68122187266165
8.998022096633674 86.70484854224773
38.4349971521105 108.3780808959722
89.29567282196804 131.8590457248192
15.29927634326984 93.4435518699155
77.586474028464 123.4336346818464
39.54317565440029 107.6162195655373
62.9378779004432 122.3449570718745
41.82653848642924 106.5716036799374
60.97843380823313 120.1734754210169
44.65529016891058 109.2270044220394
24.12455093716946 98.89164334820944
17.43140461022444 93.54799003818538
89.18046753462754 130.4129136564055
82.8359644246829 128.8240564048225
51.09913149479799 113.4919526983009
2.550126656825078 85.10552736634718
6.857943323155447 85.41566078549864
58.94683328123931 118.0861164398079
90.46545644547879 130.9964448356596
75.1051090586072 123.9942788230111
73.76858736682455 123.8217631250843
65.30610054061709 122.9454529255281
55.91386432879812 115.0108888958341
27.57182832435704 100.5886724854228
85.29893014886819 128.6117746070722
71.41314726052279 124.4518791189266
3.995775758974227 85.1916765027118
100.4746116563946 134.1077255785717
30.43919824270459 100.8855831754757
31.75876928828125 103.4296136116399
52.46498012070931 113.2339551704551
9.889567546755497 87.97692110728288
87.88846971244506 129.8228914227298
57.54583596022172 118.4359210586978
53.52262423250227 114.2052074165379
61.96263856338992 121.3058574594406
93.01131077598001 132.1470692652764
54.54894160335925 115.2620079192268
68.86676878171968 125.1668714532063
140.0661411341929 83.57857129406169
21.47045652823586 96.09018998626112
23.50270530805415 97.53042785389185
102.7994367676152 133.8845971220998
56.93826182953836 116.0612890822604
86.59272383246858 129.222806179856
97.98872784880751 132.9049985031454
70.03360166274177 124.0419078721261
42.4199916645491 107.9592189152934
137.9766782013198 82.11858861038115
0.4670585673852319 83.69131845899309
45.22958885156061 110.8047676458426
19.99706461544608 95.98768667155464
78.89241712072655 124.0533279315685
14.00607811682836 91.36579939152837
5.427230340332847 85.29401716748052
65.76123586070943 121.6889819851908
36.74893538676457 104.8592208044305
48.94530611342355 111.6419826466161
101.6798555295038 134.7574975411536
95.54635770652015 133.2466288430426
98.08845133416777 134.3765385142085
80.16143333478625 124.6535673074876
31.09804996433894 102.1672515228823
40.44297763804473 108.7344949750164
24.74900490998573 100.2547255212425
29.79459904056218 99.58014776547873
66.77975177066138 122.7699950983788
32.40975428850344 104.6904335224827
67.16678653306708 121.4706190184833
33.85609329606111 104.7487319201503
88.12668008299586 132.7064423946404
82.65669747964191 125.8965665733975
44.83842190724771 112.320526425408
37.94892590209088 107.2599979712984
50.01521819804925 112.6849375445542
13.95946687989647 93.03782925823901
88.00693876676357 131.2612917422849
68.80949418314491 123.7606649713627
7.523643454596436 86.71299861264258
92.91157682029876 130.6839638808305
20.1671929642347 80.51366483868568
28.90092590272362 86.19325362610182
48.12882778408565 110.508792518283
19.72131593475818 76.88152069314154
5.705785729837327 55.14360950597882
41.50382318343688 96.68850869156152
68.24229831138136 134.9255052412302
44.68921850206981 106.7896187774308
62.16513836796477 127.965403778103
41.89503377889535 98.01053204648558
57.38235027976027 124.9253026483451
44.04099368944989 105.5276492139072
3.827697229096117 54.10982533752561
30.27566186953554 90.91421943315081
22.62934470911798 81.08837735892926
65.19514396224753 132.060936642558
17.07295538237614 76.38191436731567
60.86202906916387 128.621022673859
64.16361500693343 131.1351649188661
58.58752080853016 125.763166184003
52.80869020654712 116.8585018508349
21.46950547993636 80.11451307845103
2.858672457485627 53.08928725199392
67.27337894018575 133.9428988122013
42.3830442687707 99.32286788737983
16.54163814437898 75.16115740210789
13.33334792313705 68.61311064161796
38.76188293740699 96.24112231448599
40.50779167780497 97.80635046318203
1.477396833848781 49.60584513239601
50.35334067294689 116.1621154033279
38.40829870755071 94.83311745435267
59.68513130579977 127.8967779485079
49.29092676001492 115.2040565172077
56.10500877826682 125.4621428440298
53.83996596909313 117.9285148531334
10.95084093509553 62.38215253580132
72.44428080272087 1.677169033598174
1.875935278534392 52.04142466370608
14.6437486974251 73.60723106364873
32.69790697357686 93.74889906460911
54.33628692371794 120.6513014759048
5.307651313323807 56.4984712057035
0.9140132662832623 50.91731432802648
45.36613167360043 108.0549087094416
29.71995035171825 88.23853759536321
11.76871771496128 63.60613168188397
47.40574947292968 109.348671992953
26.32987583087264 83.31588193635339
7.553352386674213 57.99587135997272
10.2767535438955 63.68277966203445
16.86148805316449 77.63974634462551
62.03184088542479 129.3303142404786
23.841655112145 81.86488514252359
43.41253808108383 104.2447528471626
35.13125821087745 92.94365671239191
48.58172821832264 112.9047366720639
8.911512990970229 57.71047790010166
8.428009568474826 59.04659668268317
10.77115415166366 59.86088193729228
11.89763808789882 66.0833475042587
14.39208385544191 69.58410420212647
70.34062448401887 140.8474528536688
43.60547396428402 101.8257072141675
58.48279273040502 127.1335572217818
39.76001106856351 95.09974721345286
25.07373737272165 82.59335832499879
54.12936393414239 122.2001225492679
32.2086377960089 92.45555757539714
63.16676726588241 130.1936133003396
36.5797837784481 93.20531065701542
19.08165100490711 79.52640149310669
66.23912320405817 132.9953332721134
46.75203763728192 108.1328850887335
44.23196445407515 103.0685482717655
49.64543631902073 113.9223944095706
28.70000986190998 87.51804815030792
3.062583933793964 55.50021904729492
71.7322696023484 140.4037813840366
9.29644891124499 60.11709478227291
137.4148408843062 6.258904944283643
5.748172048406212 140.6985025833235
139.7868432449525 7.356017103091725
9.314020154522501 138.9031687308118
138.4390316084683 7.361323840994283
3.145235546004816 4.966804538547132
4.580998063501436 2.407234942487083
3.89060598960596 3.727622684632347
137.9275108572276 8.78911334329889
140.6455824504007 8.690062889775966
1.744276956510705 5.04420105715718
5.235140512767197 1.022905913178424
0.2107193121536182 7.463704384136758
3.173027110323707 2.582749995369502
7.161332235226825 140.5460084197572
35.73955501978028 18.65966466156845
23.01019783119488 122.1891681637598
21.0108675191258 84.42136801492607
29.34162606006864 49.87098598009852
33.76334226926738 23.89722301165821
26.23824465540733 59.31163695677814
33.09437229702198 58.00728186211464
36.91499002702924 15.94050427648603
29.41232696378965 53.48558691750338
36.13299420757586 0.776521391543141
35.89474977856634 15.08339502996867
33.67351042850339 56.6864677985122
23.67383818116421 133.916090352015
27.2673186633344 105.6308007492002
38.55295357863355 34.14609659179271
27.91130525714795 106.9308092061618
37.24498190267743 39.99904659770387
28.99508915669373 58.40501768977798
36.81596889500027 29.4391317126654
36.1841642896293 21.1104709834181
36.58504511209507 17.33255740017585
36.62959754035385 19.85070996666018
24.91554266154583 97.70402979072097
40.29320975274119 40.27643484428118
19.96997077051452 81.96971054666213
24.05444037402545 131.2864507152276
39.16602174116903 35.33085387181203
25.95730076398031 119.8455476068919
20.94289512533275 77.49103565945708
27.36869812620817 60.17303305653848
23.49700811237395 137.9309822467346
38.65966914882153 31.75127937966836
24.38602185798328 128.7176679972714
27.47999884109661 117.3520533995841
27.32077882391408 51.6206959563188
35.45292122762891 9.772582775266489
33.2753128379124 25.20320671977073
23.70253768916523 94.99089307980928
26.25743621008378 65.33912329138948
24.80368522138048 71.87871156709345
38.86605313717667 43.77069108603253
27.41960110982632 103.1092579096973
28.0597392503884 104.4258019236343
37.22871560871256 3.086893347937294
27.63418433904425 58.83894957401038
23.00118604984353 135.1966711291167
25.05374859244249 91.27652163949443
24.76363274686655 126.1687827941441
36.98577005504171 14.42630425792758
25.6265771254242 61.99408310116386
24.40050053590407 122.3136184199083
28.06036009009943 118.7656287664686
22.88174228307444 96.17059223920981
30.898758321217 53.21594316287411
23.52375470626468 76.45677554950774
25.30200177290755 127.4527611532664
22.41072278868171 85.24196507611754
30.4013443620103 54.52682194989355
26.39575238888269 111.9885625731833
28.56686356959303 108.2114012435431
22.56885193522807 86.77168154809824
39.78054861291981 36.55839535583917
31.93083631095398 50.57546387115192
19.40328295223796 78.11949234521089
33.49982711929749 48.17265053001135
37.91916101995476 30.55234537149466
21.13165830959946 82.97902194361737
27.0682331495254 110.73082242948
25.39453608506043 92.68401166720332
25.95314041343425 66.49977150857386
37.89840375631736 32.98843280572281
37.12714460538588 4.515135996813884
22.77443186196335 124.7259427669774
28.87153290674098 51.19036240599016
35.6171425080299 26.09810389249926
24.79721016558311 67.23215051977175
31.36800702748793 55.6356981561616
26.7890369684112 62.78304374048339
25.0445427119791 64.61426860178119
25.18189107843867 68.44965102549962
37.38186768759409 43.46670861724221
26.78534246492266 101.7748675279504
24.49975651114259 93.73821233258482
25.53328452639233 99.06639511900751
26.71874251568032 118.5985396713038
34.33468574649691 46.98112578896233
35.58164602886075 7.708526260545983
23.59618341263675 123.5228360951035
34.99856081119962 17.57269017064354
20.42412328702802 79.02505494967771
36.78762382522311 7.400607090938101
32.83051982755142 46.9038461027522
27.75027727843481 114.697821643967
35.19852720935373 23.67399035944028
38.93359037922942 37.74504639894108
36.93696458910394 5.973133560910104
24.04290719917417 136.6521986437965
36.34127406780965 8.835118651329015
23.79605688991019 89.04333092842657
36.20087255993081 28.2802659568725
37.80625000199216 44.69524468507275
25.12194279027661 130.0378803358801
35.93472198102697 12.45792621823906
35.69119954855862 22.38799995209598
37.89339891978715 41.26365498770217
125.9138339521378 131.1178080123282
118.5716610071911 130.886041104471
119.8752494915088 131.397285642386
135.4525452181894 124.4823666626631
113.8898419133365 131.8643503952048
124.1026498430677 126.2724784552923
124.645320615654 130.4931826556308
121.4854892063661 133.4071350382206
114.9144145959646 130.8909648944853
133.7817283472909 126.3613417431791
127.7747900949329 126.4631437011014
115.9283606393347 129.8917557819387
137.8876046827718 123.9140467552386
123.6299707073781 132.8833400328812
129.8546762899222 127.8191560933358
136.7452757053874 124.5721496904888
131.3707082017327 125.7128603204128
130.1265336619262 126.2595422402937
116.2305661226071 131.3672701238528
125.4895869283952 126.851580587592
120.4288400739382 134.3535989787116
126.5075299150066 125.9410565829784
123.0335748296585 135.381543155118
132.7560486237513 125.2561705862592
11.20109897471806 34.01971103778367
26.2699505891885 22.80457519972218
14.49635005665567 30.0082177791402
9.162401620134959 35.39142814821951
49.78275653858861 8.67364359924278
41.86056792646198 16.27901807835315
2.151619771688777 41.72903833552454
24.42349134002188 26.91747718044903
5.345835497216413 40.31427318156555
25.23581083663093 25.67213756102737
20.01652164647484 27.09641822612909
32.95323907785378 19.08664386356612
38.09945482619123 18.03105888298508
40.52273812078064 18.20778036489569
21.45931919612119 26.97327963458723
59.2823894111179 3.193279668953632
25.73991521893667 24.21691336935587
1.217029020067053 42.76941253517563
45.79035386950969 8.972788179057394
34.35773872138278 18.87821118292188
139.5884779315259 43.0130242660997
56.20929382246504 5.415211232178042
45.66059480104197 13.16268848712623
55.38899658570148 4.054446553743199
18.58698351645782 27.20906259676235
8.379775976161149 34.14204874163681
55.2747672640911 8.032094085253876
4.942535916414318 42.51371603164755
45.82622321237088 11.7063142982072
52.54216098025009 8.398982491590651
3.516757602701093 42.09871508359392
15.90393115390965 29.92714243985873
48.38090203047726 8.806847840266588
54.39961919969062 6.850755915900174
17.30564641321115 29.83632510871067
6.962596088315693 34.19590194088058
22.93929942492438 26.90161526608076
7.887841153584688 37.95966589493941
44.70333535533351 9.553898444919476
17.93682958137381 28.5179630531676
53.03136751231609 7.047216987354522
51.16580996311329 8.560227323277157
140.9736855372386 43.24024729424343
6.441387341858234 37.97338581136106
39.32142222383425 17.46135935148587
29.59466425420745 20.89142012096309
43.12264549141045 15.73868593589395
37.01054504078684 18.59484845173983
41.82004773478244 17.6648141881753
26.79843260600584 21.40607447950445
13.87072975511326 31.31086448749622
55.75408682083408 6.701534683583007
45.57873794973112 16.00391022704926
13.24134204534416 32.61561855563823
58.92030951085785 1.70170785481859
31.53822421931044 19.31025700623829
57.83248429345505 2.463410854043384
9.012643177426893 32.83980010424626
62.21217628196703 139.4643199118122
13.48428628541118 113.9509330976749
19.39223919200337 114.2727761301413
44.69319660307138 133.4607367213245
50.74449654836609 133.9867758696465
45.99165962447139 132.9978895601943
140.3334338999148 105.6510565130345
56.47830497673262 137.3024386861357
54.06200628553957 137.1916486583118
52.04724092103625 133.1460191451671
36.71627680529395 128.2676519613437
12.26896908026951 113.1872876849509
3.633614435280129 113.8581985142494
42.24708829545412 132.9376143706945
39.13828467185107 128.703569283036
15.85183295995539 115.3659317281255
11.18784337797594 111.0873737283509
67.60481665564187 0.7883185650325988
58.62510366225281 138.825855746624
32.44574145219054 125.015538221097
49.66667199248243 133.1897649104027
41.60096874023718 129.1647379537721
27.16604425780004 122.5928592327424
14.66758239841858 114.7149762766747
12.2799259556185 111.7149325128797
47.31666362301135 132.5527081604812
3.891624357754022 115.1976390946101
65.6910706896816 139.7641700220751
30.65922455364825 126.4907066843862
49.84917170118942 131.6900615691148
43.56689728627372 132.5301660350395
140.2112230240108 107.0652177809249
25.18525154849287 121.0846001135088
48.89952170345104 130.6871889385419
1.010169272865267 111.3292255038836
41.7740699433071 127.7707208145614
7.097358437507464 112.1623373907207
5.837451964901619 112.780152663682
28.54741308970563 122.7088024540711
18.0908596948517 114.2831155909829
60.03026214971675 140.4442229421648
0.2032624130145816 109.2135510368901
1.185204033789258 112.5962412830881
53.11562241166777 136.4094657812226
139.0274984836418 106.226354928529
51.94370846731594 134.5627769951233
38.70642667974273 131.5272876841413
25.78296799843432 122.446426564015
2.398655593169311 113.1051132087361
29.79019963882256 125.3290664782015
24.01185414556758 118.3707952656766
32.09020536712084 126.2276980254393
137.5588860715687 108.2566325641056
40.65091081471321 126.8157206056645
66.64582050853436 140.8023588248017
33.56645088843771 125.6026055688088
57.56406301250274 138.0641089070748
35.62056381853334 127.3571177099014
22.83045958997538 115.7003389039249
34.3026069048849 127.8462326393535
1.31728408180983 110.1011134807599
8.373208245044729 111.6753496846234
80.98724989632507 97.16253169214889
125.1123963507384 110.613061811421
44.17807064608165 87.87533857425163
53.17922208029876 95.78875148737784
16.39339838466963 80.42972186314559
114.6349221871446 114.1593731642036
113.5360028758503 113.3043544100741
5.084196504535548 79.06553644005345
39.02377434612146 88.7033683935561
8.769795617060483 79.64415794056055
137.4275266444367 118.31829830991
73.42888226119327 97.80674454558491
84.27118440121616 99.26487824599951
78.58471738190048 97.80954576158877
87.63860331810801 102.9266361152367
40.98678141411871 90.17219548139614
133.7111661874587 117.8451848701731
81.43843817596853 98.50907570974714
126.2522420527176 111.4361006743904
49.70573809881987 93.2408839497257
31.72949989790216 87.43029628017244
96.79244788100711 109.0713204283846
18.84488433762044 80.97027286510128
112.451240708132 112.4168247496406
91.88824181878005 104.9147880847711
117.1434194696055 114.4513201030623
119.705030676498 114.8041200800731
122.2932811765525 113.1904503720394
38.06980442761546 89.77560113297341
1.549786471240642 79.9560247046023
12.45429423122795 80.70289366676914
58.8641620025724 95.08951287140579
100.0574999380782 107.0041154603749
88.78759403691626 101.9673455989204
63.21343323055861 95.03893394560821
84.9916272770445 102.0650153833824
72.54033334383716 95.06705085553209
22.36643940559286 83.85640079256024
89.96739176885418 103.9597342502259
77.17999622253137 97.46193768972287
2.979924898305329 80.08105113163387
10.12412579980071 80.23092665093534
80.00392829685757 98.1606839218269
46.29862448104543 91.56669473068534
49.10794497462363 91.92942665977127
129.8220067427407 116.4523806914098
67.4290313971817 94.98449168964119
69.6307285876031 94.16120826299644
116.0110455280762 113.5835209336262
47.01535903565436 90.42417454631057
92.61971177047857 106.1056528921873
57.43789844419031 95.22560418597443
91.1463520545074 103.668872657125
83.99216598727902 103.0573471807163
93.44905926550922 107.2282674128224
133.5614587428742 116.3198648249909
71.57359462397784 96.05800414176696
59.65425018621145 96.23435507214199
124.9847635134868 112.1484811185986
139.6933594997232 79.70999494450598
17.51195483951878 81.39986729563628
36.61543036412149 89.53870750063443
101.6378665622552 106.7662817606785
81.85069991556578 99.87303546554217
128.7250623299406 111.4815710425138
86.3351763573712 102.4931042807785
98.1157881605031 108.7479334244911
41.92736619073426 89.03346906570404
56.61376975371283 94.09609906843473
36.13069002899042 88.21840414033926
134.9668274901606 118.4843628316485
0.1022519770618852 79.83563289118275
136.7821745896757 79.42929410765531
96.31874342553286 106.5939504403062
25.01072495133521 83.97822325138323
134.8007173197748 77.87042136412602
45.53540375247193 90.28221826014
104.5164294143219 107.6706861794538
82.86161839973518 98.87422356907601
19.77491675551186 83.39626997554666
138.8238119200403 80.91134662715267
110.2228741886118 112.062161629496
11.42050274102163 79.85907847371239
33.25497134249177 87.78050863317597
72.98707385428041 96.42814601422562
99.64517819242027 108.5993275145376
55.163803776252 94.27200765063242
102.8703868086369 106.0606021460017
137.3623705452855 80.77813273326055
111.4009129050647 111.488151907998
95.42529019615111 105.4997482853261
91.99579140974005 107.5407274882648
13.86586711018307 80.07356518013469
44.75219945622818 89.20264895102085
27.59048850108743 85.43610114478594
128.6224475004747 112.9219287019398
31.41598870798825 86.08299920126574
76.20747216777256 98.49722394288092
33.73424029092302 89.07467514709991
123.7062680354831 112.5936790736129
109.6235954367436 113.2728246080771
109.0434221049947 111.6938019102265
51.16758587244236 94.77103408707613
52.39346731151342 94.57245284865785
71.10473206704174 94.7025556910593
30.24212376357426 86.97588570309456
104.8566545405175 109.0889030714453
121.2331212086199 115.3258124498708
107.7772735877722 111.268292284052
127.5471210783497 110.7208901489868
131.2056153804856 116.9177278837018
118.5302897531738 113.9035142599235
65.25035525532958 95.90674385225076
7.934476487081312 80.77086790156514
129.7544117419846 115.0230731539094
103.9239677885465 131.4897965374401
3.761578981849773 20.17531136074979
18.61037088939096 42.96267283245955
11.04868325758818 31.46759651150309
32.89621630620712 51.75272770838776
7.938100887754986 26.48889733791111
140.2791197427131 12.58877346779119
25.44394337171559 48.50955682206119
104.0017374768397 128.4355737056794
71.90980952160717 89.98585387287341
14.93870036175817 37.54035923921164
82.24347907278585 101.2500987673698
80.52059284482436 95.79875578083411
20.56077366514418 46.19675265773267
12.76723427408703 36.48807961117221
138.1200158893014 11.39506764653569
80.43404088514603 99.51346306208961
52.50806771644642 74.71472858480281
16.37850316481408 41.05427760681798
47.68298560998595 66.74513607772009
45.43591190829747 61.91045634572549
103.7209813717916 125.3820624646
89.51625258639304 112.9540373728418
43.16745284200677 54.67794689460981
15.34310086021396 40.03023050273412
60.9985307436307 81.58177529976301
95.82443232855998 122.1223082168388
84.33199657575757 111.1011647189273
62.2652833027142 80.68097312304967
83.96665715977156 108.2688280095753
75.85855539554127 93.32476274858426
26.59760846637303 49.4165006699449
84.45496654461817 112.4948885789056
4.189288766147554 22.70971610981533
139.4947593495432 11.31823234159206
2.465365215346949 20.21207257005153
17.48997495771572 42.01180108525956
79.11066593294818 95.41803370237231
105.1700228602962 135.2240709206535
44.37091524408287 58.22183168736485
49.80471207592874 69.95414044385598
69.16094357870391 86.344987401913
53.17866662843974 76.02162435801213
66.59198348164333 80.15537734062181
10.12314904858276 27.68127139104849
138.7120821313167 10.04632252388979
71.2006505772773 88.75034493097144
105.1834112852858 129.1281566487814
69.80735068160863 85.07797340430533
92.51109589985994 116.7794849834429
57.91692953008186 80.51331955720791
82.65058670745849 107.772363018939
81.97797353426279 105.0008582826192
93.19855658166843 121.0639021251216
73.41978994097083 90.26170973836666
0.01629815553641562 13.854965595937
46.61706790716949 62.66027788958896
58.81611268023089 79.44869041078675
0.7996442066348497 15.11653471054506
13.55676410740956 37.71392498490137
50.68291180617553 72.7974242397226
2.351340576809388 17.62762222247598
103.1980672172964 124.0433868604487
80.84401517525907 100.8727228179516
42.28937937569825 53.5306086817299
85.77087956862601 112.9943365359648
98.2452381614473 121.726903929305
67.60957893969507 83.87940969813509
73.95185360533371 91.62383118266027
42.90995540339262 52.2337837363506
82.31351087549308 106.3931804084752
48.03674973587604 68.11381484479486
20.24005274213713 47.55408976903624
35.81159496145804 49.32918152532391
1.579368440194489 16.37371900998022
91.16090204664739 116.3235212090494
6.373458072389916 23.98753388006769
11.98305255324095 35.25674735038079
49.43772779831833 68.53631774656377
21.69362136541408 47.11899697686918
13.00139969986581 39.07741692194078
77.7101779404117 95.05232257626351
105.1124452328505 133.7063735006201
30.42530285786855 50.78413311023759
10.89942114094215 28.92121871334633
43.47335765524944 57.09100522317788
102.0699187187518 123.376422443243
50.18188186949611 71.40355786448285
45.94238360078363 64.92429821244041
43.74678634554783 59.50445920798103
88.3584578278051 113.9408270513417
3.37276014794275 21.48571692185009
19.11786290158398 46.62815379344164
81.59925686113229 103.6438686401719
56.74812711306848 77.87094170033865
37.55472491478953 51.50794131229851
91.62909332775203 119.1228364496425
36.68460491945621 50.40425983336903
4.963541811266004 23.99887503425032
76.31132428676807 94.70379002994673
40.61366827353635 51.25747637874706
69.56858953563325 88.8060187528653
100.8287016418678 122.8109633862841
22.82765748101863 48.03417965403202
91.87195554457686 120.5442740233067
56.38336828692028 80.27520760983951
66.82813400557644 82.64426143011973
11.82880876975669 32.7032488024411
0.6168974155983717 12.55203081133433
74.45472865709455 92.99703344468308
50.9788840567836 74.51823949355276
19.73737329252764 43.9056036640341
94.51436025327673 121.5900794302974
9.347676323021442 26.440464265737
7.157851286019824 25.2396771120947
64.78187786329526 81.55083729143854
8.71619677658213 27.73683348551602
103.815031519839 127.0346141672877
19.43029367703679 45.26513747106647
116.5120381113173 117.3382260340723
109.8948894869819 126.4427283141359
106.8798188343989 127.1278008637268
131.8795900791246 104.1795949093707
130.5777474573128 104.8729075161349
106.4584167077453 128.4802365249435
135.8591401188474 97.10110272486787
125.2423314430648 109.1128870043124
112.2629685744603 123.4786632309625
113.6545896887725 123.2427197130291
110.4027407061958 125.106019194242
117.8170628385119 116.8356845252452
120.2205830168891 117.4888702118325
123.5133542106143 113.85694662805
103.9824200050674 134.5576897074705
137.3316570427385 95.03082548590743
105.1154813990669 130.6941163646265
114.9488561798006 119.2131384188829
129.1252205822718 107.0540727053943
127.6867221346086 109.2340234219023
128.9830835598788 108.5387889502039
134.6747134497719 101.326086873457
139.8835404817573 93.88194028290388
102.8708706928641 135.4264595350188
105.3310394932075 127.5658700917539
110.8783808226609 123.711057738498
105.0863378373704 132.2095955888262
107.5448511953133 129.3874782251839
108.9575013373834 125.3941848963165
133.1808514213668 103.4952901307851
121.4507365335388 116.8674554078058
133.3664686442528 101.9958262298772
123.7028281463758 115.1100416865158
122.533859627508 115.9944108518875
115.1660798436769 117.8290765945032
134.8782478800376 99.81080511424034
136.218133235309 99.26426435735296
130.4206655849579 106.3613906873908
122.6757962209955 117.4775390465256
114.5886535540831 120.6021858971496
10.45801370154856 21.28738539585685
25.4142445185463 21.65721509598296
47.36769057938079 26.71190309398458
16.05752272918687 21.02376974137893
85.22511046015218 30.96646178583704
73.1441184660672 31.03015434455004
133.4644057680503 44.5595232562944
140.6306385957474 17.7307280420076
24.0265904403333 21.87165073825453
119.8149745384449 35.67560865096412
94.13091437296079 33.9350123763723
81.45566180475159 30.62475756291952
67.61025725569037 30.28428512470542
51.07244118428831 30.96895335181894
100.2880383008204 35.1476536555547
21.38327467732374 24.56875264076193
17.44401245831629 21.02682775908753
44.15807460529841 24.79490036914598
44.62509388692047 23.3929458511989
137.8665745982027 17.83559894501857
128.5809534581852 38.36793933448502
45.96311021712302 27.00953856879002
75.17654815905134 29.44253853201917
28.58424527395728 23.63365457447687
82.75685492771457 29.78182558734503
14.6558538469694 21.08887706562661
77.57029709199284 32.5842561221585
121.0805781461702 35.08180399581617
113.5366590133139 34.23631443567893
99.21970811283997 34.15549836003822
22.61578478447923 22.03587950550804
66.09725508753218 30.33680292577172
48.77963574656883 26.39629372688578
61.11752824150314 28.74467193236969
104.4779196404985 33.32992725367259
134.7637793381867 45.19977480144165
53.00004764801231 29.23081538542391
114.7309275441863 35.13630632585717
32.33559544961432 24.12644976626265
96.33976732470764 34.76121540612682
7.030875658608296 20.12358054237976
104.3142568285525 34.67800634097726
4.470492866269399 18.71546957653161
37.07031550584959 25.81674708053821
87.81051977748598 30.67260606726274
77.64675479308551 34.06246317838215
77.55491631884266 31.15679360555502
12.63527149955177 22.46375682780389
105.6983288027229 34.15459792764144
127.3531640770606 37.56758964816995
19.08786232214761 23.47034949366338
97.29855391227808 35.82510812250033
118.5501776495999 36.25301036959439
96.84438787290551 33.60717592623048
63.89950740223631 28.13144824724145
76.26438065441619 31.74919471904307
102.9722479063129 35.27949281417982
109.8385694822308 32.77302820770048
53.93804729811462 30.29114232999278
124.8431459718939 34.60344489273572
0.1913000849662533 16.42153445956045
13.25227510141181 21.15841292027746
112.2294948050164 34.71542552905525
3.109848938865371 18.88221105223817
91.59205808161771 32.72281766623991
62.53716576221176 28.44287358428107
92.77789407926612 34.3921529469719
82.71862088305622 31.20285551282715
115.9682425607903 35.99252490484756
74.80717331076622 30.9731432244034
90.32226141178388 31.93833903161545
42.26316642948226 26.39822592948026
63.66773065551065 29.4705809597888
0.9656450646121365 17.6796315483525
5.884553913233351 20.41720114125546
11.85213632148187 21.22466939712967
45.05958994117933 25.90918751460476
95.03181090634752 34.90366314741926
111.0346281421735 33.72736913800195
20.70369612696252 25.81421672990008
51.12842534844324 27.11980196069853
114.6612607068761 36.58812256615673
69.15008872740462 30.2166643570078
39.42857940371315 26.77417923467665
109.6776137224445 34.14820551905794
56.80206294046156 29.66171926278111
108.2910362964935 34.57059138437075
138.4504123570729 47.01035185414891
122.361136360701 34.50485848177328
136.0760853200098 45.81889423424868
4.810567475900741 21.3891472619676
129.8130794687695 40.68487428790328
38.49403338878199 25.65577550198995
30.90156047621254 24.41007400748538
80.19309868164976 29.94014170971954
7.683902816145554 21.41252901902561
89.07152600757072 31.24714299540975
36.12643197539503 24.77131170467402
51.57032059431039 29.5660727004306
86.43066599253589 30.13951299666369
127.3653585748298 39.03081731141432
39.91718937133366 25.4898467476114
131.0221844632416 41.51946688356356
136.212212745137 47.27845639668546
126.1141882341453 36.76919761671676
40.84769179566941 26.60055717486212
139.8536534666682 16.47176794615145
138.8853214833162 48.43413964407377
106.9011573236456 35.01745912595528
72.34753294152522 32.32671553644138
18.26226372969398 22.26927779626988
43.16402022377424 27.5182407675206
122.3616541381566 35.88070516330056
55.36765358896473 29.97624139737011
9.069904294737206 21.34961932392813
91.46199833140275 34.17417520622133
22.41395898708784 54.34806676554788
14.34326589510192 27.47214771780915
27.96927700830717 57.46872943880437
9.837406610498505 22.5955133540646
36.57953787968954 69.80231285549604
58.22828243592709 134.0243213510199
16.31109420794049 37.3317138738967
46.29447232578327 104.3760804408141
58.35832330128699 132.6562073382467
32.21822410668737 68.71510906756039
14.81054365190783 35.01607047647445
54.67508730803686 127.4422465915233
45.67495311983879 103.1238092290884
17.85043439014675 40.66909795417651
41.63870061814718 78.65251962800133
5.981991662687236 7.341077692958883
41.19682688011495 72.72931671279737
57.07960095042439 131.8256301216497
6.666613955326679 3.433961626052178
45.89209097756049 97.9022477264574
29.69781994614912 61.84933857084788
15.81031609698792 38.68121586665922
59.17478467728441 136.2947212351261
53.69538956376757 125.1503859944506
48.05063655918762 120.5964503303415
28.52751433452931 61.02661829537372
7.580548629075157 12.40800397334136
5.307116229639493 8.641457798199619
5.798180007070419 16.29812852573973
18.94076938798895 41.60876124413777
45.06242733922765 101.8803907342963
27.93916637721862 63.64321825496314
35.14870869867376 69.4000847440267
8.954910913809933 12.36647973264345
44.02216733809656 92.22088082694842
44.93502359265252 95.02023444785618
13.56569738216231 26.24014997502668
6.668234077849537 6.017638091321712
49.1462723500581 121.580446492271
23.7528894148794 58.9499716786285
44.46806290784056 93.63323470217567
63.50443755376944 2.029181243024831
47.89108357740487 115.5128266290792
52.57894692465113 124.3083368539629
51.62379198038746 122.0910497708783
8.001083990946409 17.52694703208541
29.38046729542508 63.1375216670906
15.28874878916332 31.23510838993291
64.87231022948978 1.62170997588937
44.61148204596986 83.57978332895227
5.976800475553153 4.79426962752127
53.90298909697022 123.6918869401074
19.19403798443959 51.6381302608277
43.35155865576558 89.16681410159893
46.12949491360454 106.842993578833
42.79559606545709 87.81054899237482
20.61946370754556 56.23291920690408
62.94902560104643 140.5912739147518
48.87220207506478 109.289882417187
41.40068419681528 75.71603154294415
18.45163993511199 49.35823007279596
19.9151401562665 53.92492328871852
43.59016168195694 86.50423710208747
6.051146636151846 9.886290476285051
57.09298278044528 130.4703149045413
13.71410140130723 28.7784513864056
11.23504094393529 22.53079438239528
16.93355580370849 33.68338113475895
40.18151616332845 75.05612662111311
46.92365691619216 105.6314793353734
23.07924995940954 56.64271683450529
15.58154936067382 36.18073649787092
6.597414756392876 0.8451619258107254
46.17078832574677 111.9764821301967
20.64451727209956 51.17813288581748
15.12195520015498 28.70059660363343
39.10156899459611 69.36463495297966
19.56141171102088 55.31811350999116
30.10664489108352 65.55765258638677
30.43597155116192 64.03665757479543
31.83577099629963 67.43628932077118
7.415144983837669 18.81407712791644
17.68297203290676 47.06566820012027
44.64282113890183 98.39891677165038
48.22627643543122 114.19205213852
42.44078974447124 90.35698007504078
31.43826279835724 66.16598017551378
48.31435970820235 119.2199923852752
37.33283895095553 67.50990594707959
8.331062556700035 20.08398946533404
58.0509249933156 135.3955303948242
39.4464715039331 70.77637056916696
43.80051479023241 82.45246998529051
17.35075075065769 48.43821606518765
60.22113719498957 137.3730364679292
48.19579846304563 108.1161153352647
45.88518980625997 100.6495621637011
7.188892980109319 16.28324130793076
16.10060724542862 32.45893177802884
6.80786128783746 11.14291346928425
47.1822163334568 113.1105584750113
5.959115397986682 2.223269111466584
42.87813648326374 79.10341017265795
18.30134268563314 44.32183936800504
16.26562862382093 34.8971946641151
12.78866031907611 25.00572111476441
11.06248845090501 19.97928142210951
17.99698513917283 45.69038708935938
6.196273638447548 32.9375293498553
32.23090522211967 56.90449974817458
5.430716119302605 31.66961020049898
138.0465575922355 20.40329196258268
36.89579697131743 58.8669609207799
83.31111936401855 134.5584510593236
77.61092486836392 116.568617951645
12.46471535847143 40.42401303058936
62.46503254702803 103.7020379478803
70.38088496471009 110.6132950423141
26.57165719311942 57.93361520851916
9.950887915005604 36.6463179834149
71.35335930283895 111.6587595544599
51.77572747983766 85.86136952015234
12.33095319679543 42.51465507079406
46.30259733319956 75.03612683636713
41.92337377233079 70.32171925226484
83.17868045201766 133.1269476071493
81.64548964186474 129.6608456616568
31.62534839540916 58.33009066707676
10.89421557177364 40.37218982671758
58.0515792633886 100.2297423176561
78.96376226359382 119.8941396562033
65.66061035246828 109.0954308878116
76.67592015957075 115.4951193986291
63.17714440224493 106.5533227261629
30.32159082356637 58.01146180075025
82.93680909471482 130.2648799069729
5.28290624294474 29.10627831457708
0.750150608198206 24.11034966797678
14.61627146248573 42.73574369020627
75.66998739075817 114.4485066675927
78.65802450886606 117.6659438415878
41.52149922005403 60.85459796910035
41.59690171984838 68.89437932917019
48.78892612160157 78.46751510579732
50.32992087167067 85.78502608852452
7.603024216926526 32.89367645033457
61.00883657760852 103.3254028659201
42.36890484174484 66.47848173838388
51.29801687757631 90.86115996548749
82.13815000331101 135.3802620033094
56.28969927509191 97.78087708685109
68.98078969841065 110.9718371402818
74.69084441225752 113.3940340372121
62.89602616425985 105.0707948055634
40.68891535671862 59.7368116906224
62.59560188754973 108.8354581190324
1.534937326280263 25.35449595089575
14.48525834957824 49.34785000978301
47.9758894849375 77.30539907268825
139.4263551277312 20.3547369285243
69.39364939953582 109.6351461169908
18.8400963632104 53.01517729589929
84.35672788321509 132.3069996169869
53.92183509538659 96.97596609220101
51.50038014793923 88.33306880904431
25.94583876595686 55.64574385988734
64.58071947534543 106.8700566199516
46.52803046673561 72.57396151850757
17.00990298757407 49.81150350090766
17.41527429362857 53.48914628914956
63.50649283927116 107.9083466730817
137.2664387852393 19.14479868491084
78.77276962349598 122.6185190366431
2.31843145695665 26.60207147831082
8.526068796024157 36.6811291484471
45.13657394679186 72.2907625416485
83.05044196033957 131.6969258051317
23.46501433751479 55.24468683395213
10.75170174309838 37.90352602348262
58.93839869371607 101.4667122198003
16.66855201516108 51.18986830854362
6.831726220136633 31.63621163417139
54.29365331366855 93.15272844982104
22.03487653629837 55.73933744555816
43.47336989599688 65.53785240104163
41.74708738100269 63.51434293879694
42.09829686891251 65.0372489702236
80.08511003713137 123.1876255898994
140.2195858220257 21.61421923020849
14.40740937581258 44.22100655641923
58.51148883357424 98.86311950676227
49.60982788538708 79.69081704788623
35.45936693287486 58.99265161883797
78.79712272917422 121.2581726170742
37.72533279604777 60.032244863832
4.503718460725477 27.83983589517702
73.70706150327253 112.3442644233532
40.92633781351251 62.21217990731222
50.59185123588126 80.90728417013847
84.61621327904885 135.1768583269724
14.82170630409714 47.96126190524793
82.74194330829185 127.3684801281753
53.45755948301078 92.06254102928568
53.74663253103288 94.43016565401284
6.05914394918288 30.37264079590211
59.47080147965494 102.8385278654984
47.06601686794768 76.17964203011536
15.159087788687 46.57517902930419
83.44879538004542 135.9890348721215
3.100267135696959 27.86081628684079
64.17403187441099 109.3319109331553
11.93524910274139 43.82316534029458
85.90765722856604 135.807730862492
14.07759930570012 45.63522998197961
48.88723794378243 7.526018347067003
39.32759994024897 16.067895853367
140.9886732902717 34.16400545851778
24.34832165066866 24.4261357492454
22.87396974811153 24.49773757392901
19.24670253010483 25.91752093819049
29.80574539635648 17.07678249933507
32.65084461651941 16.65728994954589
43.46142808287254 10.08735336460563
19.90554542289915 24.64937906943562
57.65309284623163 1.074358883988409
24.87986692403863 23.04753974275509
47.49571788071624 7.644280693253731
31.22775974783075 16.86572654337088
1.989586701697926 32.96106519105743
54.29462453067465 3.147550932700561
45.61612101563431 14.57969833777792
55.31050389236234 2.475936618852356
17.80933167537543 26.01149732218904
10.27041229930538 30.22698982459974
52.15231845493403 5.854523382251445
140.4208442554149 35.40846076517232
44.72571485986215 10.88325370526562
51.67843095920747 7.228548692432311
5.553038385872474 34.23965683571909
16.38626404375317 26.09357670918113
46.17128418873653 7.689372537317857
53.00948236410274 3.069655149230488
12.93599769681976 27.54582098465312
22.19510422194442 25.73081165785553
42.55171644722083 7.75963730119007
11.67700911559819 30.15870265152366
51.72805259802188 3.402102260354208
50.29593795808003 7.390392674326162
139.5089042118729 36.59823978458166
38.02108464419496 16.7160574447629
29.25348243643872 18.41272682289735
40.87621420070751 11.19574486504549
35.51902558955176 16.35503966923526
40.70165561484228 14.0313094302637
25.94299438470213 20.26304983251413
8.235989095480733 31.5901753954756
51.24659182638118 4.686452182474783
42.07716582187485 12.03928161401311
12.3061945801707 28.85177335910073
57.56771317204705 140.7829927714211
27.8501358124565 18.63816052688879
56.47533315640607 1.734426859529616
8.864941682190286 30.28628738746107
50.59496129519187 20.80941458665747
15.1648344265395 105.562911004217
29.9062917402611 55.81725530920947
6.387786427995178 135.7558006808098
12.53821749682151 89.35261080441785
45.58326169178778 35.84984294627656
15.9509195118405 104.3526597549444
44.31182948489888 41.18211800231754
29.37331924557869 57.06108622192869
45.97073766615902 23.17232453911375
45.84614500711459 33.09327280113443
46.86090712590968 28.09677754010693
50.95881725790198 2.35285473280237
15.90447052019901 112.4551004380837
42.66125722998285 41.38616993948552
12.41451175211999 93.15795268911158
6.219988556147931 137.0894580704244
6.496533863830163 131.3162924719083
6.206930290055037 139.364643569132
45.59675605956315 38.70944662967108
16.17071475073721 109.6747546978377
23.30348598989126 71.45554410966574
14.61748108105618 113.1684177230863
20.89023624579929 66.71249442161891
10.27340321806958 127.4508669337041
45.45199828294771 28.38977137152661
13.64543328492674 115.5434254406768
48.12282890545045 12.17534129026986
16.73319838412161 103.1670535361479
33.31113165909041 54.22155520859927
50.37382539945991 140.7072168670626
46.87685008974715 13.9942801923202
48.0386607226263 17.50114242538604
12.51827748224823 85.07533791016861
7.588952115971517 133.5673603726051
22.45972765629011 68.78347265112427
23.73884905676359 72.81001832434245
41.11205596488946 47.51860245024201
13.52125028330404 116.9639355738206
14.77779354720155 110.3793861807477
47.82749662989178 3.933373784089927
25.16452741315011 58.43210312667882
13.92655046994058 119.9845647526163
12.64943352443441 87.91299904655286
6.445433428713685 132.7954237133528
47.14453025933565 11.24053587772767
23.40163077553861 60.35721154149422
49.68491607750683 2.022348660824298
17.74599896698932 79.9463643012449
16.43165884530585 108.2592879148291
16.8345092061018 100.684523702495
31.86459933198847 54.34231076146267
49.22526954376986 9.929223592193374
11.70772538683824 120.9594436452502
9.791356602953531 121.9656962411508
21.27288499223192 73.45388886386007
13.49443604280147 82.86907059834442
14.67458931822429 111.7316792678222
7.703532230753337 127.6351431337316
27.90342264523749 53.85444513402592
17.50710159262287 101.9862713606535
15.855768715897 106.792296835142
13.98150946494559 95.62111735839422
48.07960753445948 16.11613824955003
36.56465363288492 48.17462925805302
20.73414752705073 75.96053836187853
35.02151879687582 48.19315416667641
46.92332484339988 24.26518049527805
12.64610108563855 90.70128311777482
14.75266714626884 96.8256066228348
13.65837186581319 84.34846961624343
22.34567471431117 59.47437902156453
44.44567557647918 34.95320222217816
47.73011798667638 10.07144257771488
5.18729543417215 138.0931298025544
39.792120003802 50.15015133662463
48.82028641093703 22.6002260947062
48.7168505604726 2.846290713223433
49.39899520271978 6.266940929878094
22.7194021897894 63.16333113765056
28.91450929989105 54.80954268823331
23.05538541918079 61.75965895212612
21.29501492042735 63.77641335624274
24.39516597788372 70.56459414151598
42.95418982046391 43.59996988392135
15.45919081270804 98.09589811152155
16.15730968211817 81.84405927599438
18.17177485867176 103.2913434069358
39.0988879758319 51.39645802106071
8.69258610744483 122.6160029133308
35.99179289192157 51.59883382075545
49.52478873179682 19.73126664468825
5.302441643916381 129.0782304231122
14.50829041293372 117.6783694191524
38.88916132932656 46.76046308028449
18.02017817884345 78.47201498650207
49.23111361664039 21.17749151703478
43.23208622016589 46.00967017703805
6.515254923604641 129.8202204551959
45.82575910631019 30.90318892338053
45.69269072975931 37.20206858601534
48.49182680765999 5.19019044569486
46.83187032568416 15.37705645259677
12.98334933544827 92.04758895671155
49.24733786443262 18.20173275293812
41.75591401927996 46.22109330506044
12.50358429677365 119.5599180470762
50.70453703916287 1.077916179444063
46.33514984474058 29.48556196170367
8.995817358108898 128.2960952179112
45.0398543988377 39.95369394068211
27.97160955029864 4.899457862525868
1.235577564584298 31.68621118893932
23.33067682432472 16.82978103375119
19.45905358200354 19.80460604443175
16.67379188218811 19.70753947433272
26.54614360857562 14.99499301309454
27.00383121592002 5.874496153636725
15.44118555932662 22.32955315269643
18.03137161037192 19.78269312571762
32.4417746934202 140.6565458254234
3.260112446600178 30.41083966942727
26.88395363762114 11.30188660637406
12.01185113568991 23.76946165963299
21.95485061636733 17.08568088197589
26.03999280802941 6.840782273805782
25.16416391152755 15.15230474140452
2.635403897239995 31.69110006229145
14.03790078927895 22.39488421473693
11.38394846517156 25.07446886629943
20.58295554572834 17.32117003529252
28.65880155566967 2.528135460136771
4.032751762943254 31.68777993076945
31.03854486556774 1.73190486432053
29.7162629719389 1.711087442446674
37.3192796271431 1.68027678589043
32.31017787252821 1.040744336390911
20.07275846583509 18.61068009868363
6.684652250263043 29.07627382887672
26.56973925327675 12.70554070937658
26.67920524885596 9.757752894274615
7.310233418114167 27.78130532473446
10.60951801912589 23.83628798835423
24.70673640384044 16.55710838803812
9.979324128849955 25.13948776427085
85.02609480742923 36.68219482012596
113.7650545493277 111.8487975960388
125.4731620972099 136.722256849177
89.38248035112871 45.7331200934879
78.2101294105147 17.81606049030552
109.0985148965067 97.1274379562141
90.90462902304037 51.84651381508072
74.99356223724301 4.79719596110677
104.7939926782461 75.12947381993857
123.1814954015994 128.5670465798042
104.7491861345703 71.31684266633555
111.3673124035629 95.26017572990982
80.2209916058938 19.76206138063179
83.98793887065463 28.90903259683993
81.20819788979593 25.90423040589356
78.51592225853091 16.36057993198869
114.3558724514515 106.0651462139848
121.6383740838709 126.6265665466741
100.4590651668521 68.24671230967925
122.7278366807892 125.7205429157754
124.5222420283156 129.0911406928153
118.5704158606826 119.325556855908
114.2281776064957 107.5076610468594
77.01837300303346 7.926443429619586
77.9500289216422 6.783542926184149
103.5140330948267 68.78440203935999
106.7531545240881 79.9183484010526
108.4574205933355 83.43435614571078
98.59900693669539 63.32132948203589
93.53419536618276 52.39270657540487
80.88292977619177 22.1454745437522
76.25991131717238 5.058341250818756
86.11274448495328 37.3452433842761
87.33642628792967 40.96506839703459
82.76034866687606 28.34540283596093
104.1723819836582 70.04864272540037
87.64673468291896 43.51406771265253
99.02495728250126 60.58867752303957
77.67664739521523 0.01545466015262352
89.22062933560356 49.48603584511649
115.747228176083 115.0050413941786
109.5715415132372 89.08956894738964
98.01382868909293 58.19624882872954
111.1439878816811 92.44780848766065
108.0082539061436 80.5092503692958
96.50743739567591 54.63895988000117
125.8500293796892 129.6800540111299
77.51645653708539 1.46918202930279
102.5435653682943 77.09863958962252
88.40250244771339 48.30326967546783
89.35470979677713 51.86105000500041
106.6124785051287 78.43181355836343
98.89488543029574 61.94058695165758
108.2195412500455 81.96798855514383
86.66215585200912 44.3845386628787
83.98726259926011 30.36922244829097
97.34088990196074 55.79451593655913
110.9633497432583 99.25284089952333
79.67105651382684 26.29246831376451
113.1585296498952 105.2714241579756
86.47626920120469 35.96006918440736
79.40299610666564 12.31483155982426
112.0242669562095 101.5939991600961
78.64885074568855 9.692450250119649
88.13464790109852 38.45476128550528
111.2637320209726 93.85407885089116
79.20981476408936 18.79311197057841
80.11270642724226 14.50236082925166
105.2790492975422 77.95156154025364
79.66093898981944 8.634210822085723
119.4433219656948 121.8570694461918
80.50522193760226 23.54743277968609
79.07641290425796 11.09375921572034
80.14021708774078 24.95967239005768
90.05631862824578 50.65224263128808
103.9388766818397 77.5014983325007
109.7078415319152 90.48950744613283
105.2883567371655 72.68649668930813
92.51544485710218 51.2975535883205
110.3848366395813 97.61207102640321
109.515839979658 82.49887018535222
96.87704326546202 57.11910812558324
115.2642301132372 109.8133541392454
99.21443912805165 59.23381131711174
75.96864461667431 3.494010954965996
115.4570557095157 116.4192056361805
85.20404556939809 35.29330243228942
87.33435417475538 37.42659782165642
113.3250881766719 102.3450591888799
110.1918449423689 96.16886155302001
110.6591344658434 100.9507936386053
88.07995758382664 46.03017613160849
112.9440545244915 108.1263450568465
86.50943145466083 31.55475523993404
99.59408631241411 64.48469499523569
86.45486219653976 42.94599777702889
89.06977656275762 39.5582535315018
76.65224678629255 140.0462440596628
102.5987125751604 69.7892386640345
82.26785928485288 21.68753239328152
94.36586351321037 53.57340706879351
108.4839412884921 91.43902479248737
116.9497258352006 121.2519276196649
118.3048764735102 120.8561001225369
120.0074087766328 123.1709773686499
97.67430752884191 60.84974153189799
124.7179703096625 139.0333225462867
100.5915075284942 65.69382152404854
120.3252250662256 126.1077689521398
117.5579139215196 118.3208835646894
125.2195011848014 140.3475291677308
85.22984146799168 32.40392924547801
131.1127332964721 57.57847218940842
20.45879611474694 140.4292195411239
132.5295207342165 57.32514541282033
92.47367787791987 37.89402552461662
81.42270105777598 32.00084831084706
68.30532390385214 29.07371569428404
60.93137072282832 24.91546960822705
98.90823127744329 41.86035986368645
53.95658323470424 22.63087184080379
123.3024035821729 53.52756987130017
26.67981228559126 4.438170371283206
72.98064545464828 33.56011024433873
41.90076924840535 14.87726346947238
76.46419082917643 36.31848927153381
76.50408980294328 34.81035349808912
120.4836286959631 53.16784861583005
107.8225587181183 42.48522431417973
102.5882239804853 42.45412453775314
66.33290953425558 27.81052645025157
55.36474709122736 26.15983507255397
62.93945171481644 27.03952245860628
101.2185697463076 42.70438661560584
128.7929115679235 56.65218944479367
52.11255959964846 20.55892185335611
108.9410345668546 43.41521673259034
32.08237779503215 11.75299314512296
94.7846901319276 38.77401199952914
30.62164403582205 11.6529334682714
18.96996768506605 140.5771108439109
44.32641600672857 18.04556494741838
87.83448877483194 36.19870191823514
77.6792944979716 35.58898623410834
76.38535441583038 33.27844733586326
99.38625387436021 40.50714712932623
116.1604089012265 49.47952740476075
24.7279472511765 6.346113204752983
28.30839765287769 6.359991657472582
97.08626131128277 39.64533882972451
119.0966287770912 53.0199606808108
96.19654911728385 38.54182515113797
64.29642098656434 26.62650046790259
136.420170158797 58.18028232502417
75.17163477403035 32.48176858262492
106.3971761127044 42.85714968704067
103.9788579221262 42.18451085216503
33.53839427660201 11.79559437660201
53.50444926009664 20.16192558468163
125.0004336393202 57.48953548196199
99.83631249493371 42.9674557484915
91.92251417851705 39.18728622769037
134.0033954713626 57.18107983501076
59.97235178793853 23.82082435132928
90.49789294393645 39.38419211046731
82.60079616235697 35.47304276858942
110.534789075746 43.98790267649773
73.80347117324966 32.16244971865456
83.82763224271247 36.0850769414991
45.54149336080197 18.91658935303075
66.77982499442824 29.08892849349326
22.54628082697332 0.3838882212311825
25.68558082693768 5.402070313080131
54.88653682856221 23.69656968754999
89.60153583356974 38.2544015435863
110.583350802275 45.43547063694413
16.75005828702549 139.4322417296294
59.14219594091217 26.61046613926251
24.07826854098244 3.583884979828936
137.333960361826 59.34653936343458
127.3387237651209 56.48886020003911
69.83739735729252 29.00834404610982
54.42156999295798 21.21783166958461
56.76973739868109 25.84578785122785
118.3770973895579 51.70083376787522
104.9686863247795 43.20513326685602
117.5249897488433 50.40132489641506
121.8770210663811 53.34567981006316
129.5632607533755 57.8651375185496
22.40325386467758 1.704654216293548
114.305277713601 46.16313358324969
38.15036925240518 15.26398300716365
29.37518140610256 10.82100972065311
23.73527473489579 2.157894607433184
88.77823737741032 37.13887536817559
34.62053701680706 15.13609330499514
40.62352497993822 15.44933610560594
124.4366837876455 56.17800704895318
81.3634621581202 34.82867886606417
115.465979470984 47.00653026683072
93.36246105439353 38.98925841710968
29.56745070463674 6.883687598498287
125.3260261600512 55.01727440004676
29.90195444469151 8.425339967598001
138.7986800937668 59.17248822405622
113.060108260696 45.35833137653781
48.17225545003846 20.23974189418048
134.9580137910696 58.3482382258639
0.6499030170567418 58.80732909674372
111.7943331383849 45.94174623138035
72.25372708864693 29.94904146882055
34.44526948803815 12.93740267837102
124.7709092052813 53.7153332585879
58.16716472772194 25.53366599550863
81.40055529851503 33.40416899419266
132.1293801332076 54.81897520543694
107.9303378769877 128.0646360055706
123.7408758210492 81.3082624248844
121.0211574663604 84.88632582746533
118.8162667128076 95.29799382625792
107.627766049405 132.2438599078666
135.9595486445362 6.650920844573844
121.9418840093245 83.69357287780136
131.4951543891827 28.12796445619449
117.2450304396189 100.4261492586864
109.9728981577632 122.6012336812062
135.5124853419286 14.09836164463107
133.4068780064548 40.08718507762651
112.9421644827755 116.1995254597875
109.4750288765176 124.0181539622501
118.7087481392695 96.79800525418236
115.5259800810861 106.8956464526003
138.7948611467122 2.62980884422261
133.1119853954987 51.21554433226814
127.8706376928505 74.26920638141782
135.9253241438065 10.25825039821548
132.0839389927268 52.25858367280308
137.6283494671424 3.338075059958427
137.5790311282263 4.881882915007973
135.4386673434926 23.04789849844333
108.5198869320001 134.2289687153437
132.1668334253245 30.47810759538169
128.4006883923383 75.5872061917463
128.1919888185405 67.94309102432337
133.3725373419277 34.05807722692222
107.4445940548551 135.0526261608714
119.2541353115156 91.22856335134512
120.0907376655666 86.10183971033975
120.6105019233627 91.10723913479897
130.4985899871545 66.97464821879518
127.0403551914687 79.15555590951625
127.4486057854199 76.71190178332266
129.1058944747796 66.74448710795538
135.0949897174047 17.95019912932848
128.1262248047686 61.64004809304103
128.8158972281261 62.92496187458824
119.1329698705931 93.89433781767532
134.6658923849172 21.79849902451096
134.9026817364254 15.40886942775538
115.9439538928305 101.0770568217071
132.1346992027717 26.88059823930096
117.1277864620066 101.8894495908613
117.4639340592899 97.41452140292895
139.0172142865218 1.153749691023423
109.9339251902442 118.6516616569954
133.2697534948098 21.84981653192813
129.4916545802547 64.20025593359669
129.5583146753563 59.23192551992457
132.3149131528614 29.21528983663335
108.5986891593009 130.2764160068214
132.8974317046216 49.84607592195874
108.9812299829718 129.0707750973361
132.6504468999675 48.36831499968852
117.9199884057789 91.30028590931343
128.7130632883499 69.30060155487043
135.3226388751606 11.5504255306843
132.2483091801428 43.83475658635832
108.3986394841748 126.7397870237607
131.5629742818442 56.10376146324527
128.5733191708477 65.4098614629044
116.5554287057688 109.202923236777
133.3802062088292 38.59226433421649
133.434683915326 41.5772702133166
111.3170005202971 118.2420840391325
133.0545419148864 56.01132208896775
133.3654167833062 35.56216991562371
135.8837219869625 19.19777474733333
116.9188957345807 104.8030768777499
116.8115694602346 106.2688691346071
118.5209821280017 92.66994496881384
136.5547764621233 8.999079316914727
133.4647937707664 52.43762947613722
114.1066198761143 108.961672686332
130.7494218435696 30.93248597692171
128.8696602966091 60.44764620715877
133.5591563169879 46.01349649730538
136.6645137085763 20.45162373057391
132.2333603398356 42.31745766728672
131.9905883847038 24.4019217254781
134.0411895701173 23.08569793156405
132.1231018068118 31.80334715793154
129.2421026935863 70.6428991046272
111.6037759608811 116.7499419266052
133.3638271347136 37.07917710684471
128.3025763948883 71.79917327969146
119.1650635895179 87.3472025836905
127.9850493596194 78.02324550095963
126.6416749182535 81.6274358220406
110.4585039437391 121.1577775620275
132.7675285823991 25.61895546878457
17.74868983615734 135.631953507797
8.042112358137077 74.75932327800476
1.651325319607984 40.51681969861578
14.52775197326067 104.2974622809848
2.539750475088272 43.09451819718084
4.891387289610402 51.40404383330229
17.86798519025129 108.0748334779554
13.23371192151396 99.20767166549133
19.91207809884114 130.7638222463472
20.12462788027301 113.1731718575892
4.563119235754173 46.24441781781324
8.94579076029297 84.46600423005799
19.53833624600387 133.2141713856429
2.806574355671185 44.40211276109988
19.28687678490559 116.8451476188169
14.6375706700493 101.7621268641355
1.3535518480656 34.21556633191397
140.3906821634499 24.16260635803964
8.473710998812598 52.66906662781798
5.113611769420249 81.48155360095998
5.710503158741359 82.72730671185029
5.945897704798279 71.16881911432448
19.90385637547605 110.8192155931742
19.17848829251604 108.5383455863933
3.441403070810126 48.27201944836472
2.675805596007957 39.36414228871897
20.52570642828473 125.7850076371452
9.638820468077492 90.47028329707106
19.67591607417815 126.9641371801767
6.375984216136507 62.69706250904922
4.21910637978189 44.81960618406183
20.87129045621199 111.8571289451377
13.94528505221283 100.4741374145905
3.905088611010359 56.63325930305109
20.79636261007724 129.6113186262742
6.98275336117469 53.21400687969523
20.49546002639067 135.7507106283582
6.220989337064859 84.07795410875912
17.24182518274512 134.3304718931045
18.93941328817086 138.1705309933838
6.676017386487569 72.37894912489472
10.28599372240275 96.66850358744229
17.19466561823798 106.9318710707617
11.02459178655024 97.90732813729169
5.772289736431059 66.2891940322984
5.879550751241452 68.71045933273052
4.94024844853118 65.11104825614198
139.8932041206276 27.96003885781059
2.077106585831978 38.06976812005333
11.01846531975477 95.4773774738603
8.909149966986062 89.16205226437957
5.050863800925495 77.65740708535199
2.114547050693471 35.52343611181302
20.23231146507558 128.2859049110776
5.56356326600335 61.52764707751703
0.4501684443308265 30.42283623294551
4.699173330796362 47.61511146675794
4.825680761128244 60.30454821905938
4.796335597567076 57.80446576135333
6.59390189835818 67.46431315498076
7.361617208632505 73.58447300671006
141.0101496500042 22.86548094294576
3.502895404986849 35.55561407043383
10.28801667870522 94.19311785831337
6.667842387351596 69.90011302603703
15.29905676631936 103.0708775144031
18.22828483588446 120.5438793391033
140.6891348417205 29.18547483801546
17.66823131905813 119.2448588521402
6.574173835606755 74.91076953623202
4.418010360415743 49.09437493825497
18.5383225538988 124.3289457114264
139.7579363647582 25.45938100809999
11.00722522085735 92.9780606113119
5.431882062640971 53.81228592217325
20.21210639612498 121.9657038916028
1.065897175503914 29.15734685759903
7.604976883858128 84.22324020314935
5.530054851904127 45.28153398959165
3.381308910244641 139.8925138314256
140.8730447411712 11.27881932510453
140.0773442678471 9.992789371391218
140.4596734511237 15.16250193794054
1.129243891857976 3.80537210755156
138.6471153020022 19.09346532936998
140.8851737968458 4.036931993252619
1.610141692156149 0.7698697190044729
139.8907063925735 4.959136150927026
139.6789338886095 13.90283505462993
1.604232433851676 2.413573510287271
139.2490327351367 17.78233172128095
44.35342664038911 136.1733479700956
44.44276108961697 128.8012331296088
27.70606388529582 39.48280890514739
39.27899858092439 109.2540798639276
23.71425158974949 25.68476400643432
38.01726575047204 70.2822292006683
26.14639581260079 32.59420678557314
21.86096351508164 6.697915256151998
46.49153851539148 140.7469341914363
43.10471406692946 114.234286507818
25.49685706425178 29.77198209267451
38.07317483185128 82.42462976969907
26.41379513888035 34.01858114035509
33.54836095046811 73.89704797850442
43.99409551094918 129.8939546121341
23.47518340296056 23.21840805837697
44.53365406164303 134.839649296481
38.98735678945195 92.38383419171367
32.62091836529653 59.34406972940266
27.06606400185423 36.75439424665786
44.1590192878407 137.536142326152
47.20076766877204 126.0796954539435
34.5775417512987 57.80164648256716
20.64004761728082 12.33126558196112
19.661694486849 139.3294595426589
27.48226263986961 33.02114709751545
40.09085427618938 100.2624942639106
36.41071511093644 62.6350391099544
36.23291008356789 68.40452206675694
26.81878062891155 41.7159387711598
40.12432058481412 96.46342627738163
39.55140795997872 98.93975021281314
22.36522504202152 15.74444316650813
22.56650085413806 9.091537799976784
45.82650658448635 134.4082705301709
32.44437656814418 60.85337325148701
39.38993660394642 93.72786244819152
44.567755849485 118.9880002982713
46.46171669035544 139.3033688815115
44.90102462836421 132.0735115969189
21.35072628202773 14.70761274864923
31.12775182519861 61.33783863813532
43.778520587469 131.1824926529258
38.06731964433077 86.12024527834764
46.28185071156796 123.7290165220413
29.91368851384033 52.14442972629219
39.43862524009389 81.83406115182464
41.01334565359287 112.3115736540106
39.36593017851743 86.25214969438917
28.39001828542656 52.52163490834806
45.15766287956325 122.7261981764674
38.90114814286834 110.5568219583409
39.25989596269298 78.90901359413516
29.91691328339924 42.71227824362489
31.4047812039756 51.89405507621879
39.02375106384363 84.72631084166774
21.3061238420571 0.5436159807314825
45.20643056238607 139.8469455809677
26.28944517538799 44.40559574487762
21.69150025497938 13.36190660079436
25.9032584395971 31.16710857518317
37.85993221017502 76.80992799809142
46.06844324336556 125.0989135385326
39.2422453613262 101.4025029036485
27.31641114114903 38.19574591541097
20.89288704848429 1.781807857149438
40.66797607494892 113.6925429419926
25.09333874860705 49.84491216877026
24.96873322820764 28.3627790577236
34.03250248314794 70.37205898528696
27.41167437189068 55.18537415710416
33.99068588210876 65.44589018633071
35.82998756078441 63.94679435527175
35.87757599857566 66.97446425190476
21.47951751865558 4.20990500794145
23.14703002751344 46.68262092408906
38.41564737445361 102.5572857082002
39.69663576917486 105.1582744399636
41.12360216565715 95.34307313695794
32.38205712464654 62.17410676160862
46.72228598704061 120.9803221042759
34.46613617224612 66.71293175152586
21.16465205203496 139.1748969447999
22.77692916364531 3.212158193531267
45.84634077012065 126.4728949238565
31.06544033123718 74.69961497690259
39.3184333330878 80.35073513762397
24.59274429852864 46.23911705056912
45.16915175364918 116.2004783501246
38.89214041393598 106.2991345921506
24.56582011332584 20.49765491311364
26.73465743767257 35.34483502668461
22.18254561332224 10.56170301936726
45.63907179417905 119.9804111794192
21.49389780476528 8.06223884435606
39.32605323818277 83.23982589875348
28.05570248460187 40.98581094395617
30.30781790471185 44.18580236413142
24.22695910839578 17.95439364971656
20.92802906904115 10.9067595087028
28.98625593701987 43.54010834051648
100.8192811929923 9.55118828945912
110.6371193280605 25.70786199907645
127.2096917806584 47.68721817569183
97.0747556156917 2.84816458745721
100.5271125066802 4.019192049914614
110.503874273378 27.14730619934851
119.8490931622552 37.09284339938472
112.6652107349323 30.37562051776064
97.18108592430248 1.436680962638088
138.5952919684159 65.575867975582
94.36981033933039 134.1650642647307
108.3962388586788 21.4240372059462
131.3482036721349 53.47540072838906
133.5763762666237 64.84235522747308
116.111980198158 33.1011644262154
106.8405901372281 17.86448654988051
130.7622157362559 51.90155205946762
98.39508860349849 2.224783736213331
93.43885671337743 0.2837540707104154
101.625257487116 11.97083753515922
139.4040815905612 66.75269664217028
111.6727345591831 28.05575061174504
126.1375184759964 39.66593006760198
106.9906157259163 24.57287249218228
117.3195364771459 33.97348741984367
104.9348111595318 14.71326170349466
134.4213945838027 59.69617842233303
111.5051706491022 29.47490201499362
93.41040698518248 138.155336210854
129.448960173076 46.4582584211872
114.9551507086265 32.20376417230576
132.1361464370395 58.71831606588521
135.5726361651867 63.38006456357569
98.2412448388796 3.670884021698075
118.5384999805366 34.83638803826565
102.7254765636024 12.89968414793597
107.7339909840831 18.77043487926597
92.29662570536765 140.5426769696811
109.2082472610651 20.51882601903357
109.1623429203646 27.68471274741231
100.5597652616697 11.02376837976264
105.7768762158869 17.00222933026787
135.8718856215732 59.51729364020793
107.7113736488621 20.22260000978772
103.8428746113959 13.80587482037244
94.63078609624269 1.231541832617384
127.2430492177545 44.96772082392159
130.5222553323834 48.92484182428179
109.5935780097646 24.8402372909178
130.0721927288708 47.61012569570379
123.6217116415338 36.61444534741979
133.6572362680536 54.73535319671412
140.0646443882612 65.42441932166308
126.1406102567404 41.10892842692392
108.3445194281733 24.08795586353075
134.5619231510356 55.87564755009631
93.3006616422425 136.6127202363495
94.55973645272049 2.641298214426098
135.6908754280121 65.97533626677588
132.7823443160187 53.5994901598956
100.0244152012804 7.092965162322675
124.8919173564953 38.85958223893049
135.302034139627 60.86064572835044
127.2992490872455 43.45594876124675
130.2838071531372 50.37369473366351
109.5881869527377 22.05658848152573
137.1131614781105 65.79469759240965
124.8776706902409 37.42638042453009
133.5179032387869 58.51833761952199
134.9712420139947 64.73732034819527
121.0989005832332 36.49067386123836
115.1161182868208 30.72670195364226
48.17289823550671 134.7376862049557
75.96872047041583 135.5586143623318
57.02673162558222 133.1833534273478
106.1063464631833 126.059503405126
54.49171128874883 131.5948888296328
120.1663501511017 132.883929728794
53.23840912565404 133.7173487569671
33.20678723089809 134.9512667460712
139.8563753083926 136.4898770066046
133.7669767010562 136.1101796722814
114.4120263716305 128.1032263756408
112.3218189251568 127.400420348385
4.081879315355961 132.7417571073251
77.1778430962501 136.0071591519878
124.2630804948196 135.9883083731892
1.472644860318831 135.4431563694483
121.7328344986631 134.8646014539173
115.1968337302241 126.9229615992382
45.7458455319258 135.7885166805241
71.40734626717698 136.5594910574439
15.8546511337458 134.2497527138771
21.84083726724853 135.8447131678444
35.64312750824696 135.340962718391
64.48648635517937 134.7874249671007
94.08343393392929 129.7818424259233
63.39754665073541 133.7825810046422
74.82297226681106 137.9791222059241
35.84719133216235 133.9278620730641
49.69534783528739 136.3432166623646
40.73224353634716 134.7865648488743
26.05586631075747 133.6520862027582
80.83412479155746 134.7823846278293
66.88144564872559 135.3731700254375
98.98856234426867 129.0731213939731
7.585030702877166 135.1067005914315
96.53185222643769 129.4233757833491
127.0041604598471 133.4011838213121
43.01430222627545 136.6323662711484
102.743963330137 129.3219198945833
116.4449809798322 126.2911112986891
22.39480813980929 133.6692623511825
86.8336355924652 132.0966230926228
60.90074390017556 133.090175017683
4.117664362010702 131.2553864916199
48.61941680423338 132.1263763151232
95.3562799515464 130.3314937591864
41.86773891475553 135.7123139500006
118.8545592004194 132.3685903987859
72.69183834203662 136.1262777742142
129.1925336422493 135.1960659373158
0.1463811652578495 135.9775448499328
24.74046764349225 132.7314731711128
48.55128355533787 137.3318323102303
101.5232227453481 130.2119934615791
38.28709792217984 134.3442153031797
135.0218601993887 135.6094867945681
82.00345995248701 133.9500913345361
21.49644887749889 134.6370744249978
97.7074402517631 128.5177784419915
132.8429851526292 133.6219374966666
14.99529335288992 135.4856115263382
136.1167431603179 136.5758598359245
79.67715286784436 135.6308959278218
20.04905047057255 134.488661377489
133.9331581611663 134.6214646777262
18.63677475325425 134.4020852003146
13.07771063640364 134.0315739768646
55.77346809042312 132.3782083086608
98.88111512693283 127.6173077701119
55.78580057030909 131.0146789435157
104.8194018225992 126.2472881953421
50.90876751110157 132.5424930574295
110.8437671488322 127.5446140064701
137.2193128857797 137.5154025411038
85.53511551830499 131.4852854824051
39.60793629073044 133.8606826977867
11.67124998593479 133.8978421202404
113.6438298572295 127.1013696356923
107.5078687782128 125.7268483137626
91.6364590333379 130.1190626807927
100.046592563566 126.7252168749572
109.3819077612723 127.7359507579391
73.87845534393236 135.7521202775904
70.0956987169167 136.9802964442044
27.08764712687913 134.6398838433616
31.88917625733555 135.4721716071765
8.731993974760694 134.2720933193578
52.15257703789651 131.6795865528395
65.517514066815 135.795532146577
34.32140871084847 135.8542915753048
90.35446800404779 129.5495499358101
67.84341545468287 136.3842078013477
30.7909044519165 134.5542715167269
5.071212602056163 136.4930517633335
28.40599725429639 134.1466116530164
86.95727539709573 133.5397315973082
116.7074803316865 127.5277825512505
131.470650457603 135.6324780076167
117.2597599663731 130.3945015498477
29.70578136370197 133.6270376200605
125.9334409757935 132.5670742322544
121.9516965247051 136.3355330704608
69.7153482072091 138.4443526178257
11.24901732922855 132.604116911677
101.4561545992972 128.7503001147833
130.2594420434671 136.1644553440069
29.36193271586997 107.0085804061382
47.71899985509159 139.7780183826046
41.60693538878859 121.2129975644013
22.56516387131152 101.2754753481277
14.68040752601263 94.48839482254772
45.51919677684295 129.3772572848657
47.61374398535102 138.3156837826782
140.7293724481307 64.08588288975366
9.924086598039537 85.34287260553879
46.99654685091279 135.3679038924952
44.50464316648728 126.6723755088525
30.03209903044979 108.2774326542186
9.798718339345708 82.32637493840939
9.285175554353254 81.12870900881967
3.808085046623352 72.53512907161014
24.59837316403939 102.8155379066198
26.63174215395616 104.311441504444
47.0756068653527 133.9183793362644
11.38757526547775 87.32361766485218
39.47245037872442 119.297898449994
47.09698937442586 136.7624554619626
46.54268576189894 130.2484899527387
139.2679110198611 64.23080524455615
0.5954983084712534 67.85920445862284
23.19842686307294 102.6412774225086
46.24300942447721 131.6161257048395
17.69441828820637 97.03502936660377
44.71657800484907 125.3983265010675
38.16526746889974 113.1615934790909
10.02516344296119 83.74337944762829
5.231465494938726 72.46557107610231
42.45461127800343 123.553925614544
32.22640726449861 109.6162293962711
18.52313523347099 95.92399847468486
1.352696792535203 69.07115361734466
3.016611684413966 71.31167125127459
51.45434323468189 139.8495249511899
13.87523414791065 89.96057756084183
43.57107011209062 124.4914840443729
5.805294402149833 76.2826313572306
43.806902837157 123.1273414546481
37.89351536392891 114.5191087821311
1.2677469499586 66.53133613630402
139.9246962275271 62.88079308927158
2.053994814933055 67.73976668717158
5.914501534907996 73.69496066775332
19.84562872514004 98.46242404064392
21.9273208793475 99.92478507389832
30.82101974636598 107.0882505068494
39.75077825847344 117.8850425896227
33.40028474595435 112.1270891075718
44.06173158062746 127.7655891771274
35.61458191212008 112.4396622731447
7.274216835244109 76.07250672080964
40.50102948471363 120.2659679953544
32.93429945126093 110.8798951120754
42.69908506199 122.1722596453642
15.11823028091361 92.09531884443619
7.690400181893954 78.57054758936826
133.9817664630369 107.2993270645599
83.87798797893616 14.47718703814519
127.8251631339426 93.84955470602685
98.43806869793606 43.20460989373441
81.33121121443058 140.5609230510172
126.5208914047816 88.82573742932115
136.1314492559407 117.6647740627116
112.0347190180999 65.439466107819
82.35234562184097 9.848569122073311
86.71773079909433 24.12858600430118
84.99198381436241 20.74356063100488
84.28419637990631 18.3307306001529
119.0990109361598 77.09034557697136
106.2269744874237 55.71748276319732
109.2764262645644 61.06808324386319
136.2374346322884 119.107751228193
127.6542035027829 96.76853005241334
80.17912785730162 139.9157146243654
81.20948521401506 3.739260488729788
101.2938473047305 46.57396142722983
113.8340272102571 67.58095480970876
119.7156007271067 78.40791529992346
104.0654585009804 52.39428939766403
95.16505703833066 41.20377270372562
91.077601749194 27.67588218210165
81.20872275760803 2.361196933132119
92.46996799722403 27.17515456988504
109.5020219546551 59.74188544053776
88.92192529538441 25.81930975131574
113.0100153265682 66.50055469905203
96.58447566619955 40.98358857356121
107.3830103093156 56.63751083698842
132.5853775766488 109.4685004956457
78.92994743190266 140.6137301847131
92.82926568827676 40.30203160823753
121.740194795523 79.8424846620661
126.2872275496892 84.10078300009133
97.50483461225539 42.09225696178449
126.8564537129836 85.4000180335393
117.6208399780097 74.64924828893975
132.5294095065785 98.24025837228891
99.3825304416643 44.32283308389408
81.27150600381597 0.9526557686803775
120.5588532683257 77.17531017427552
129.050580032434 93.06054398879097
100.7741681170948 44.08040933342274
92.958688541543 31.93665965032089
113.8393929432996 70.04365012739282
110.4567052835674 61.96852015334408
94.33254406932529 31.30823546807784
83.25841634881434 17.37189992737319
101.6945138076206 50.40442269354838
132.4090251195257 99.7126159903932
133.5784433164375 113.2988268046718
89.18840058935749 24.43808226143044
132.5910491160174 96.74687922207163
91.63715432108926 31.31771209477504
81.15901391437802 10.37471824958545
127.8623747867817 92.36955757831271
81.05774500256828 9.003090667187678
92.12927187511026 35.51631875925562
111.4362431021441 66.74090345874946
84.60211887700886 16.87761988148874
82.53737671720489 14.98132836033441
115.5990652901839 72.4309421552461
83.13977630398952 12.16329647841384
136.3456796192449 120.5403430317595
85.69705572639023 23.1877049734711
80.41592257934414 7.505024278835484
90.38808196281826 30.5287102151106
100.8753054094854 47.97201350633435
108.5464756773053 57.53291323054358
129.0125563729705 94.55370173448688
114.6523052266103 71.23532970523695
105.2391669065436 53.37444886136559
117.637898629559 77.0801038027472
116.5606690416278 73.58604348508628
110.6759266546048 60.62705200583655
132.0560051956202 102.6872144294842
104.8910084603757 56.16685364057957
81.30108051386443 5.106578322227112
133.5153040468812 114.8274211293375
93.65468959886418 35.32667130565108
93.56619290731717 28.04130557898258
133.5581057076869 100.492699099509
124.8244413110207 83.94491639012305
101.9078205604652 49.02177106281869
128.9409744094432 96.02989813601511
90.03491152620566 26.73650681748094
106.0289444930894 57.10472636010547
100.3349247483781 45.44951825423908
91.40485085265421 40.50666908792541
78.56364625806383 138.0277598247031
111.1835269080883 64.35022353821057
83.96270559181613 19.77971089011506
101.6053817839757 51.91286364742246
124.6480226012722 80.13727080709168
131.3272304363905 97.49339563719593
133.0064914041356 104.9906274772344
131.3179074847324 110.1335694203363
132.4171611814787 112.4747233398876
118.4383029942133 75.79601555849857
125.1906144557614 81.46073520631776
132.4891152293429 110.9654858424211
94.2999035970047 32.61018408968101
71.70838342483795 11.8128795721341
72.9644641365509 18.9106505324025
126.6393435903188 93.15504079359678
93.01384213780314 50.07357233349025
70.63843432825267 7.674103766331376
119.580357404242 84.82431132409759
136.0022625280273 114.7894653690445
109.0427816298921 65.78598127487371
77.69616672265168 24.4594911593583
80.14216850951674 31.31516825311385
81.50716349384281 29.2799010290112
69.29064679188322 5.901120649935097
120.300265100207 79.73135626484343
106.2842119688473 63.31619348450961
113.9503407947129 78.4190668404801
128.7190600653798 98.94657294426348
71.56074062251149 18.63075072877214
70.30948224774529 11.44572713352868
104.6465659282068 65.43700766620071
108.1043472656496 73.10808574023108
116.0056437408597 79.63799890939251
100.8458268375478 57.53173868239978
94.48105476424439 49.8693462522973
72.26686368362216 14.73222128154633
69.24727351172406 7.269316555541153
83.80804364275662 41.83321851897517
80.11654554885398 34.13265096651073
80.65801470675164 27.13401363601583
109.1655664725003 70.39786249704338
88.23707690185772 44.71280913745405
101.9664249022229 58.47371310863166
135.1209402734381 108.112499623508
68.62118367997601 4.703535089354333
91.19534108120126 47.97647969287247
122.2986393240517 81.17254410641145
121.5456996271687 86.16478211810055
97.8475737645294 54.42655436815714
69.96415919712307 1.187338274695148
122.9188290813813 89.90576662373623
112.5657463115655 78.39166116754598
73.99634844647063 24.41430113247337
129.4330782229817 104.0874110365229
94.92594633359774 52.28479807693122
70.11358568930277 4.8719783099837
110.6970895761271 76.24548335033306
126.3388439131481 97.48109576389149
89.80060023288864 48.18239026200014
91.48910433128434 50.45589102105365
111.3597222067587 75.01466726377996
104.0790503648364 64.10259505037685
85.48286040382365 45.21650078173068
82.51786675933062 41.25296108064755
101.1367936807294 56.16187638342466
128.4295597802496 101.8505354103388
136.0057558912414 113.3367840846918
78.27034017233134 26.83408328290654
127.530339485372 98.21180148323441
80.02236304190355 38.57773024882689
73.04574708084222 23.41613874113376
126.6445905093295 91.68877695245556
72.0436396252959 13.28485016603256
81.22415111868959 40.67395212032252
111.7281367998781 77.16643540587043
73.51674378850086 22.01659510799043
69.88060150101664 10.10955172119526
110.452087152429 73.93291045339483
68.57135048851632 1.808307856650791
78.68055026500399 25.39912551656611
70.99218585472703 14.29744573406561
72.61170753971524 21.14713750232239
90.64766678514866 49.32386183946308
107.5516653735706 65.77521290509088
125.285552040489 95.33438344888015
107.4315148302874 71.91374632914453
95.4041976349325 50.9906737403483
116.5922656387099 80.90893301757716
113.1923797288473 77.18412839616533
103.092080866323 59.41090034623218
129.5945537663149 102.6124467676201
99.7538009141156 56.58516271828746
136.0485541185881 116.2276987933712
80.1278906097338 32.70859761199917
86.28503745099856 41.65286971830884
130.9151495794431 101.905802224596
122.0702696021236 87.42355813290331
88.8477145615602 47.08627770097176
126.4670301562531 96.04964896028322
80.06906841433712 37.08236345187549
102.550014078182 62.19212211964348
85.30248981861695 43.82128839120806
81.23805867484585 39.22427507778978
68.15522278824 3.305980032944353
106.9223016047664 64.46459724327359
71.07576404922402 17.27875556905561
99.09519089263709 54.31875766706614
120.8627315794187 81.05535792244309
129.9036570166246 99.68632599964498
131.7139449687932 105.6721643399201
137.239863308065 114.0649857810637
134.9966623011138 109.5943714149035
109.8538222173433 66.90844861014159
124.281362202289 90.28440981054101
134.8952795909586 111.0831674651003
78.82625634614779 37.86964067455281
68.67996981321049 21.34152051188333
72.36741254470672 102.6445958695066
72.77982952439561 104.0512447355114
71.8861864179989 79.09103244714547
71.01326133283938 9.080212846940061
69.94578089453677 45.48602837478877
74.76666347941539 108.052284069959
69.90661596112228 49.11189159084678
71.45231930974943 45.75062411921873
69.43518938684717 44.2058968489612
71.95711326921997 76.65702419505088
68.91385393972939 42.93247105984388
71.72994768640068 6.614581995563027
75.80344503823382 133.9847902480328
69.39657608390129 58.74923904383956
72.76898209556529 0.3186084236638039
68.7943475036232 24.00317075046895
72.69377497651965 10.80049616464537
76.24214079048986 123.110772289025
76.12374093908029 137.2770541069509
78.08383824832924 115.1460864026651
73.95096190826453 95.40500991113542
71.06219234627886 15.65005284367866
72.68466651621819 5.550971321408523
77.16247281905331 108.8900350604305
78.18641275562123 118.926061161276
68.06184195174744 22.68163237522552
68.02361563391723 40.33555576114751
73.02431675511102 70.67922704727788
71.68429982818645 92.40093480081819
71.48602576714829 63.3891545708491
72.87326904566375 73.06600375159977
72.06132200746836 2.922375996074282
72.75527473071628 85.25370840656721
73.86034059013244 99.19672106685843
73.4090972788197 86.60020952806219
77.8017799849564 111.3326885770492
77.03672298167049 114.114496577107
72.53159481793124 91.30652925174259
71.37890295044144 5.146798166628526
70.39357666066958 68.2519082750499
71.25502457003059 60.98526405518997
73.70177846187481 106.9482805670906
70.46412779129557 56.09932304276273
69.45007495595428 40.52939935461166
76.65643381761271 127.380683317749
71.8993913436931 81.53733817238555
73.06041877821218 92.67968824405025
69.34036247745532 32.58556801176565
75.21012076232584 106.7019654996343
67.67944351150508 52.68576275858353
68.43581446130361 26.52185355767097
77.44186599122875 112.7129487162258
75.59405222464082 126.7733722061488
72.50112939448657 87.73478165044602
69.85871436318871 13.76747753260574
69.47093242575151 55.09066201900882
76.66517402316214 125.8701017096737
69.40705092311528 22.65331853508101
71.3086978676391 10.43631593448995
74.3883991787262 96.77699301178095
70.881830922392 3.64904940397782
68.48249418892105 31.44135105175098
70.77067017200548 12.8006478741373
69.39251783706538 19.99548414152348
68.14801827346771 51.43963353305682
76.76856447674034 110.26684532787
68.47917713284737 53.87996564432271
72.75140908155083 75.47334113333036
71.03172237977779 67.03335477577265
69.92803266378375 57.43888026292248
75.59111305575546 132.5433709509567
69.43632533698732 51.36427771259326
73.32857170611938 101.6239296517012
74.47413340163705 139.4747208201118
74.50108106988475 70.73363390825385
77.70277499319687 120.4249660678082
69.05306188019956 27.85386282419492
72.9041015153 100.2247070472533
72.84338093458733 88.9803830814765
70.90184764723256 48.08902160292524
71.91419338421808 47.07295975987822
74.16065355335301 130.5776765153994
68.83933019847662 60.03835693725452
71.1400525466112 80.27915635787934
70.14520115672819 33.75052586283227
68.98988566686958 36.52544938731587
71.00048421322451 2.138552778852506
72.10375822715802 93.72790729306014
69.43697822724113 17.56882846778326
71.67228092995373 65.79189132803648
72.19111711737435 71.82467974502987
69.69581483247795 26.61642228490458
69.92944248510271 41.86808044386403
69.52047839779317 35.08487011832015
116.9315040185557 0.2049711564514217
31.14211809785703 37.93948003878654
22.03941073398452 39.35318864946606
10.1072096579559 39.17794244752684
46.9019745697377 35.14416560489691
47.99684890547983 32.90404419408653
79.53925525852061 17.35308632227063
17.22054157571941 38.40530799235577
92.13437540538102 10.10507095831702
28.74231014633984 38.54768465214294
122.8310925943899 140.8683277365941
94.86767667813801 9.266204616390569
81.18623013561673 15.4574253054785
119.9528915861304 138.3073763982744
121.5250988485963 140.3383632512313
97.20224149094952 9.663946615592478
36.11546360627781 35.17353176876857
139.824221351945 40.51055154739421
70.01095915999908 21.28737910301144
18.6253128668042 37.89473722832131
63.98401702015698 22.83119377573604
106.9111497411965 5.866767347445601
53.95577994781201 26.47719972843366
37.02061643710805 34.09615652764495
123.2025719726515 1.244229076674276
106.671650510174 4.451210937293219
0.6138296445103399 41.7000555888001
74.23573116556621 19.15456261454633
108.0070377037054 4.9478376232487
120.5362762086584 0.2477369974205603
23.4283324566941 38.89874569494621
89.76680875251013 9.127159308129388
105.4924366702083 5.35820376259547
67.97586427012101 20.06590535515235
103.9109188746509 5.721824462306596
26.09121895571913 39.20286471876177
10.15806379836884 41.68073341775207
119.5316690832736 1.207888526226247
3.148324564815141 40.64344392911077
114.8721789807707 2.156924346366794
104.841134603693 8.001002481118826
64.54392512010517 21.49016935859349
76.04721020936387 17.30141845064045
90.91306077493424 7.96409939127592
54.90044039106801 27.54212883780298
118.228638373285 0.703562208870754
4.192013586795738 39.50090687633674
14.40384204650188 38.91352449407235
88.47355518073186 9.786123332027501
59.55561443219681 25.2244456372656
96.19747841209779 8.738518753450386
113.3059124052243 0.203446128426898
85.23338783964653 13.96793314426224
111.1996147172316 2.128774511700871
109.3553891774675 5.451406568303405
114.6062717989964 0.6915374248379151
41.55718057071413 34.04774343121191
76.88335469748941 18.28791439007967
122.5007499108143 139.3885361646676
19.61643991358642 38.8361003739637
112.5187133849091 2.624811437001923
24.60298575935001 39.8018685075552
52.543688432523 26.8009384715267
81.71204764359054 12.59986293679188
98.49767983812794 9.126872627030414
85.54782484076092 12.50675386172917
112.2570887924495 1.172184348057086
71.31586718871128 21.21501427079016
56.31666175868354 27.22889966973212
138.7291394868421 41.54948303690473
110.9448576767317 0.6826164526591185
8.675419252442422 39.23089564135145
44.22285222242352 36.47153658855375
87.16959093846117 10.42388001910243
35.20561799546588 36.22733257977638
62.67930311165362 23.18621055806778
102.8420743672483 4.767526378998278
115.6368844900965 140.7590912937727
93.88683058285234 8.373355260287964
40.05314738423969 34.1091284847228
52.06074691291909 28.18295823829199
115.9058214219832 1.183091460470073
99.77697152441873 8.592776694588999
50.15929764236551 29.83804754017239
30.07057833630237 38.97028639518232
74.90363233530296 16.86974910753475
29.82034166871106 37.55857992524965
18.24212351290944 39.30925177188871
108.8073850936207 2.567146359471988
93.05122371042171 7.460003148921312
65.94720849922363 21.37208040384434
46.95641544036134 33.6948372760907
116.1772031420449 2.650138190719367
57.73106722854317 26.91863778568262
13.41414044577859 41.67283656698994
74.70416674526467 102.0183308244933
85.67461916889424 99.68424555901451
42.60957978379468 105.4148890525029
131.4546601235324 91.44010636359928
79.84242368923262 101.873295503386
113.8796644882509 95.13063518122033
43.23431321064631 106.7341167014104
20.87291182844348 106.1672252612185
91.69741667874339 100.9328963704643
8.16583189492945 102.8051179219408
115.0892987034223 94.38090248338403
93.0560078848722 100.6759969537061
117.5718276493003 95.83912171470379
133.2730822561066 89.69457972400085
106.7050966493955 97.69587237213865
3.341081404549087 101.7959348719471
49.79969085938168 105.7637669231244
11.76020473025397 104.0485790549799
0.8784032231467053 103.6877868586777
58.04287714708421 102.6507263956116
102.0522591116827 101.4068271820517
89.48416018736228 99.6827986484129
67.95033629562995 105.166416246231
19.46019262744633 105.9189021326
90.81169886429309 99.99845306180023
65.21412823020104 104.5540181925505
28.70635815307424 105.7248973191216
88.0917385815213 99.19337302892144
77.02325915271931 101.2373954780778
50.58305021227586 104.5844249042325
81.24280638109826 102.243295962799
24.2549385232211 107.9858376570909
23.05512803249381 105.2134791504775
59.99280607246033 104.1686443866623
76.05090237769112 102.3456839156546
121.5819981184953 94.58707102909078
2.112859426615759 101.8616284613934
96.03436478193464 100.2224513511846
55.70598761471025 103.7456442668847
100.1369090343011 103.1288498017968
84.64375993607793 100.660746340826
94.55385672108244 100.4828360197854
130.2619595159279 92.25350544591637
63.86011832533011 104.1094729890972
64.21358108997123 105.5280054644983
129.0899610490156 91.56591206822415
140.9700272822585 110.5644292411703
25.69020785183009 108.0827717346035
6.739903258040063 102.8538061603778
4.694576486856875 104.247590579962
103.6427602405046 100.9828488300831
80.2509367710371 103.2321866391247
120.1898455626902 94.95645194523767
86.68357618229282 98.71687459747159
3.894800460175734 100.4114730168385
99.75937694392329 100.6204304702973
6.912627262802391 105.3668011224188
51.36340567280465 103.406569416763
47.72690330318772 104.4227223279393
104.735566374479 99.85629961358337
13.16507492612293 104.1581302860731
21.65784714877755 105.0071593696197
4.652554919118502 101.6860196335457
58.57230229225705 103.9517187431147
122.5909984258069 96.65873522045334
83.25399572791702 100.2557716427415
138.7239944655444 109.0343595318169
27.12240360474339 108.1543803597787
108.8799298291383 95.69860333525031
45.48548958665549 105.5843115958588
35.72262257044572 108.5856631994387
53.58234253380645 102.392974334975
97.43835028985771 99.86985180688761
69.99356607414093 103.2591562075869
104.3246988335842 102.3159448558981
125.3607594330217 93.8852027080585
112.6742035392001 95.8809120748158
98.35241867535854 100.9462737459231
73.74933410363501 103.0267572729358
41.14952854041518 105.2986298685801
8.920106576410433 104.0398524178322
30.15685511189982 105.8122203946785
33.70474720511858 107.2532391057608
139.864013914004 109.7979257586416
70.97509159601033 102.2560351277674
35.10656208898993 107.2990276067359
105.3141364793178 97.24521684377758
111.4821465962623 96.64669124986864
115.1544202882654 95.83229622156061
135.3468889040902 90.86102721941278
48.35801068580433 105.6905019205504
37.08663397588177 108.4954079482284
57.15653702117243 103.831284571911
106.1428378157792 100.1878480419424
131.6731894709067 89.78756008270092
100.6524539631432 101.7163244825595
135.1285217262051 92.11430070734453
125.1463181573442 96.75238917244248
0.5646797131298845 105.0621341736504
123.8000048327726 97.41639627004628
64.82870029845748 103.1325132702145
10.32217099444308 104.0060798759717
82.56632983692052 90.01268267218279
88.32887781133763 62.78955793130485
69.57231783040281 113.3627291506235
85.37303920888979 69.97258096059787
81.94591292659442 87.49234838644063
109.3340808631491 26.2754410784563
58.39351572788585 131.3045810350872
98.80560588829448 35.52787320937124
85.08481825370109 78.50784375430395
55.05418527414672 139.2868318447092
63.59613454539357 126.0704069282878
64.93812230096913 125.6236958481315
104.6693950388411 31.97018117122073
67.18893283844939 112.6309938403548
65.01227992688615 124.3016530633978
83.18675989053554 79.77803105938885
94.06922471338034 47.5094275732501
101.691516219065 34.49259834026159
117.0188833486043 7.035628358472116
77.60382182824954 98.83279380829488
69.16790710773209 114.7285551983894
112.8520141009275 14.31034001096105
96.04797062879943 46.02109624213749
88.48124608611421 74.92861896802461
79.55859656691285 96.79860218214355
99.4275676369443 36.66369673377267
86.81882881206643 65.12063685484796
113.4606020955549 15.65835669569453
75.65131194594115 100.9418307219018
116.3199674449384 9.556443949089298
83.68013400583759 89.0732175737912
97.50756583631878 45.84879119074894
59.60964100440057 129.319588881135
70.79436046539087 109.200991310498
63.74448424798407 119.6170616998564
87.16293495409322 77.33576738116926
101.9034316845133 33.08012417544816
84.61512177541002 66.22287273463607
116.0887828732806 136.7996633625097
87.81634472825095 76.13152722384386
65.3906648521976 114.2863443317865
55.17250536122102 137.9324561816993
97.02397356392673 43.41939798583606
90.08417252016122 53.08471092288922
71.12189436211455 107.6273741089817
87.68537284526587 59.11423892858515
87.61095513734043 61.52915312526945
87.56953020838091 63.95035789124485
118.0525614810003 6.036845787837776
86.07897905401984 66.30283816181931
63.54408851780854 115.8908435836035
86.09139922234837 63.85461114645634
82.38165868353367 93.82582473654027
115.3542642747916 10.63631659583508
56.71695624854242 135.9406246562964
73.12281239474778 105.4849517948979
115.3670881066303 139.2825344847905
69.84197065016781 108.3087148748937
58.38999878361457 129.9378452572469
81.95730928867597 96.17693306774395
113.7277373383416 19.51266103886169
53.86213370501869 139.8796446333504
114.1486608977232 20.90604028035541
64.74782542827026 120.654956696436
117.7679104792504 4.593555270920521
113.9461463335148 16.96884729778129
80.55241801559463 91.95436162010554
106.6208074496327 27.3377977044677
113.168506800834 21.99636747888554
115.0909342678229 137.7995280557401
103.280129411166 32.51619581721533
83.61842135649836 78.50887014475035
70.84537747452188 106.0632599502492
93.54079868893871 48.80066488035332
107.9844038060284 26.82300161927935
82.75324693331056 81.12562725458965
88.36583771533037 72.49377581124686
89.32732699207254 54.29501981061884
89.24141243507685 56.81122452252496
74.15820302717967 104.4167162448522
62.28808634915817 126.5746169590871
86.90304664602313 60.26138136268184
112.6702205775793 24.37240066902111
61.58880228849611 122.741035781118
100.7766824081521 40.21787508095791
56.90692489578891 134.5597404186429
115.0682839148035 19.77532667019346
117.2068628348836 1.676804566246419
71.77781177127969 105.0239466409572
81.51367339764298 90.91074366227527
86.08986002365123 68.76299838345973
118.8035549421477 3.623964307118109
95.52959739825765 47.30230464919816
53.96124378131746 0.2914380126833395
86.83661704863211 70.01698160518799
97.9735172912352 44.53577897688204
100.30317481838 37.81663026637151
81.6502173950676 85.24082566209144
112.1519847786252 23.09716694770316
89.99124040389972 55.65233648340577
81.13567156447948 82.86480939734989
114.6606529108522 12.12930857592293
106.0591880670553 31.45556826668299
87.90058505220006 54.21744908929023
88.46905747664597 57.96964592968241
118.3420740810132 7.467518821505604
70.55448538550313 114.4104368708282
106.2446345640885 30.09047540079692
17.07199202080227 12.00998591395807
28.49998066735495 32.01670143749524
83.4516035006977 96.4976185291072
61.21744746986248 64.59060244082849
26.36133862513294 28.6924554744639
53.27140876461124 56.93389111234612
56.5606252328938 59.05934318811696
50.96941465535431 56.50396084842922
106.6170730072154 124.6589913653217
90.33696115687631 109.190462071148
20.55089833579627 23.40023489875743
49.3126724132032 48.10234260385376
30.23852966609963 33.89641136828174
64.47370724559796 66.69235163534549
98.92514018460309 117.847467781055
87.96876251563332 104.4500834393058
54.87549462415461 62.92897225625963
86.0286024275152 101.0821115847749
81.0329346696188 86.53181472559696
39.59704239846953 39.01269274956979
88.84723358529703 103.4092722786662
10.76799445889507 3.174400050188011
16.61037696024362 13.34304045304696
11.46054330829842 4.47881979271556
27.78629243804894 28.97856041431953
79.64944420767816 86.71059937812973
50.76400222347414 50.70087640008178
65.39493623864074 67.82213198925612
67.81078879369224 71.49960919963596
68.9947860812281 76.56630723025897
20.3150654659021 20.97831421228895
14.95474202977937 8.327520907827326
74.11280037206278 82.94080787685785
82.27310842268538 88.67747315092687
93.8979851711681 109.7811581450992
58.6581296465362 67.20202737467231
90.60168216739268 105.1580403371017
85.28097580561297 98.27638732015522
94.97636276916714 110.8914192918078
74.88705895064756 84.29433981908568
110.4532961196546 133.3932761124594
18.90953854018944 14.13626514001997
60.66198101731126 65.8765010924262
56.37533575897199 62.71141023537256
13.53511955941238 5.790062375191714
64.82386922445018 69.06088198795963
9.379409160879788 0.5646483492416485
106.7708206226655 120.8045250940299
83.87184657742826 97.87374552647621
49.91076494743704 54.51158377371928
87.41038775392138 101.5177541398405
96.26989089597149 116.8163740839499
73.34839189778801 81.62800265704155
82.9025725722757 95.2087488920796
49.37443616601539 50.63394138200978
90.4357954609404 107.7324261636358
55.07812725715328 59.23258852375152
35.07419835133587 38.52319590482404
45.21880361626803 42.23772237028
14.21230932086276 7.072790531943514
96.5228922942007 111.5222147859733
19.51207280766732 16.32173576057428
28.13625593045933 30.52958676054162
54.51888290535553 60.5404790384853
22.02144085214951 23.31894710266145
30.64203911988211 35.29418434212556
8.705249393273554 1.928368024298351
82.88222715888196 91.41578603416129
107.4553273992301 130.8595358272278
47.7635046000425 45.63392614501502
25.73812037972768 27.3205616753831
110.1384014992011 131.9733566414251
50.0169679510845 52.03439525451902
104.0836026396868 121.4111472447263
69.79443557183134 75.35449086674909
59.75460528913143 64.71463872913809
54.72850099376965 56.79023676688028
108.8377050773988 131.5709196877149
92.37521509532516 110.0150874038808
15.45894403099608 9.58096456305443
45.41090501284631 44.5903889051088
89.82016842935101 106.3618926146108
69.1292263850906 74.08493178628912
41.07540055097892 39.06915471382298
100.2489674279848 118.3648628258046
36.58580692261548 38.71931672782504
17.9787724023012 13.08724350711709
76.30178114318716 84.41810725764473
44.04028053248646 39.01289784620133
83.23897704347888 92.83307712195631
102.9671699001343 120.8871393852517
47.05992368589642 46.90598753345959
97.59870276257854 117.3315383563886
68.47184720644796 72.79662529377899
72.60806391904006 80.34729293104591
19.21920534104437 17.52362252644219
32.32812159444696 38.35952529362471
16.66212524751018 9.654324986863807
80.62944772455641 88.0077806143331
8.034492866358347 3.301227765279821
65.66635035726395 70.26296016136544
29.84472271084072 32.46354365549831
100.4501603116782 119.8381897396371
55.43881174664624 61.6358941358646
20.9170895902088 19.73115837300701
8.655802928446802 140.340034556826
62.97075687786489 66.91249009370424
9.399246396729501 3.210823822942805
106.2544226365349 122.1662873187594
43.37913268812809 40.1997605660808
20.63762723113617 34.59642517463663
53.30116657825668 132.3148935336721
42.39027088570496 111.8806706038855
19.75209382025711 33.47234808258458
40.57377847601663 80.99528807724427
18.452000649731 24.73179214332901
35.0064174429622 74.31191267138358
54.55118524701427 128.8436669062667
16.52684994638092 17.15806330154464
53.79186290679222 138.4667333708887
42.11652232695833 94.25509343817049
29.96743089450623 60.53872729910142
20.11757940749536 35.95235941841122
52.19577648123187 127.1455150028604
48.95442004106884 122.9482071372527
30.20713407735483 59.23354869898021
14.43960596008863 140.5008205954597
17.52488553827876 10.65385982799189
14.93772234333343 5.831989205262522
23.17899646637559 40.27219262546691
40.97027223763988 99.13284991888446
31.96640153020603 63.50295562194581
33.70241555849601 69.06906169190229
18.70002227314361 29.73242339732023
42.50825309114438 95.61379933090768
42.90689460398973 96.92723972352978
17.646000535083 23.5283710296311
15.59165584041949 7.095727617582439
51.24353354044884 124.8243737062546
31.35812635349246 59.88470916036018
42.81012746584962 91.70530753205615
47.56604112647516 116.8586117136438
52.379158880703 125.7217731034701
50.09832857717434 123.8999727398227
18.44754486008305 15.54242450809129
30.86476604990557 62.68480254646815
55.38714108085605 136.5479410880993
40.2240069761187 85.25892349723442
46.49469380244043 122.3573602802162
23.86733278215559 53.86647066662909
41.85421925056153 83.87382170296367
41.35658122729295 110.8940489506704
40.47405516394992 88.87300368130187
24.91495332572265 54.75466183116052
53.2097393735079 129.4325160100011
40.35420312916175 110.0840890046987
40.38970986715506 78.0564914568906
18.79230947447107 47.99312333878649
25.78993205570942 52.05978675357547
40.46922301945801 83.98635756562513
16.37793046184558 5.854136438159114
54.33306563822757 135.7656324657164
22.8814239264508 41.66668619159277
17.9850823846171 17.00175740216619
19.48020243039025 30.9511980368468
38.86347957959985 74.4929074531929
52.57872831467473 139.040186274588
40.50080580616942 104.007583281267
18.10402541939355 50.72726558354844
21.20511724774675 36.99573307690413
14.97259280191525 0.7461771959632869
45.49256591959652 114.8003020590052
24.70007341351496 51.17376001033107
20.75024202339426 28.28201060740564
31.44208019324763 70.97484444489169
26.86093430850816 52.94630974623239
31.45278084930196 64.78869616581791
33.0907177974941 64.25882355676082
32.98585400371019 66.57425724414303
16.43262669996636 8.324674798462425
20.87006418017063 44.83880500261727
42.13643565894323 101.7241814859557
41.08685561635568 107.7026477737481
41.41213281265937 91.49037581594824
32.58409047594539 65.40106121819949
46.97600347254867 119.6001354415452
34.81606691548988 68.04909824529508
17.52829924487397 14.46026016870578
54.51214365508202 133.0065209332627
37.23841397201056 72.55826054369918
40.57396982819473 79.56799934323034
19.5507194222119 50.27125527228245
43.44493874975532 112.8512969046507
41.95638622074076 104.1394857288111
17.30586491260969 18.36894095906197
18.09485065432483 31.05993569119268
17.75546923629743 9.132207321754533
46.52241306011613 115.8358097211244
14.92516429873284 3.319007511905779
42.4089498543408 82.6807949868367
24.26262097054101 41.20826541703877
21.47506496344855 42.116832314132
16.8416627688498 22.29522968988218
14.22555589829146 1.989194104940036
21.17408529847431 43.48044570904428
43.66746160386356 26.16277626177123
45.53057735869223 24.53536645185836
84.83391359769141 138.0744577645486
18.92382098414034 32.27611146803394
24.8141549912747 32.14805438636148
72.00267339773761 8.011850115103025
30.37971070415838 30.01789362874834
1.364742640453534 44.01734974792765
78.67641942629591 2.473201833328106
60.45598384079231 18.5413406261474
51.14435129609947 23.28337872164675
35.17261175532727 28.96205236210031
139.911872061327 44.4324074362619
67.47569673884587 11.25042557053812
74.61028902457284 3.547828534043378
27.19019190273501 31.57679791871289
64.81394369589877 16.25122326899838
21.17959511665057 33.29117698689443
9.441173872010136 40.49086201144767
87.19009852650571 136.4439199305368
5.914306196515213 41.59563809199193
64.03250336297091 15.13821334292494
74.35919695836988 7.284395284611346
80.08270588009889 0.3060700596309506
52.54167095805139 22.95022199875418
3.919585484755419 43.46968506551146
13.39096761491552 35.14751324724764
56.69100253857868 18.04602211413049
83.74484170969826 0.7622411794194904
41.22145685627937 29.05280199121783
18.35029601664507 33.60552207617635
31.42527941441305 29.15605894629145
23.88285989942379 33.07295418237778
12.16370381636674 37.83277316304152
69.71620366877269 8.753530691951758
75.32487102545416 6.203146227671962
56.23613328603057 19.44321072024311
65.96729059671524 13.65254523041109
55.3463656256127 22.28845907716853
0.2168147042073624 44.7227723940312
8.063400020536932 40.55301060649304
39.80239118571433 29.20248221743499
77.36592634651136 2.8627103332883
33.87216948836664 28.60378429799477
56.72659503800974 21.95342637663412
38.34915047084836 29.32097611625142
49.75302117388505 23.63384497612779
42.0838062024356 30.21100277737474
23.28575527711901 31.82951632227752
62.72926961304438 15.49081562305337
32.76643548209117 29.460322893421
17.79884238275561 34.92400654405443
68.02361284528686 12.4927706698182
42.62941774308361 28.85843176131583
58.0982908973668 17.75636433637997
11.58436359238404 39.15983179073044
134.8033161884934 5.93474181312761
131.5574200160779 8.020530121384031
129.302213093577 1.084658582413823
132.4082330300617 5.323955817687789
128.1640817607725 1.558469381132191
137.0748551497237 7.62955443347027
130.1268201372651 3.411908482815854
128.0946193533629 0.1212502896477203
131.0225836790601 5.699087049111963
137.5115333023738 12.71398177793643
133.4628791692241 6.374167767683931
101.9618558913257 74.43613999293331
48.14290488985531 35.79530657480196
72.47938738821193 44.72182592086842
35.24410723275106 19.99215569597628
68.42861080531385 45.24916423851797
67.89929955690398 43.97353876502967
114.8843989745832 83.45772263087125
101.3599551647724 73.24215893721805
113.0193603346811 82.07070492802065
132.6168666201407 90.80843633980555
54.61492037814843 38.68583300320159
43.4842110806205 29.98682625794815
59.32501021741486 42.32982633126734
103.3857064731522 74.76084661384006
107.87167003947 79.0071815695412
49.41088185586823 34.98534072250118
111.7540617595667 82.09786687552582
95.08178463782485 69.08100894610494
33.83638048097476 20.19857790514267
96.62480854001831 69.15595565612551
25.60802209137897 13.72978861882456
15.92473407821945 140.5920028519559
41.38065222961936 21.69530824675351
80.41053527943288 58.44009022910026
61.71207960484978 43.45890993148273
98.77783179660123 70.54423853272129
76.9620760692919 52.7208266499134
91.28196959554828 65.3828479996607
25.54978262817131 12.08141171661617
137.1255121468948 96.48960619113906
22.77812317949045 7.696900915314549
82.43496220830184 62.3568607760659
119.9792382162904 82.28495289055493
122.4784113551046 85.00214056502467
98.13928095686613 69.25062517410788
62.54088474450348 42.29026641173191
125.893582528547 86.48515366975028
109.1166248450205 79.6742607567919
75.95516180948516 53.76305277917947
129.0563007107287 90.13578555177649
89.78596071867237 65.29160955462881
26.07750050704524 16.33963218784277
103.7246713456582 76.13759366985705
50.70033118840141 35.44088358300088
130.2809291288587 89.36101759488253
77.69698751924007 55.631660334148
99.6185018891144 69.39070919792623
107.7799769295931 77.48238010100724
81.84456017732376 58.56165716019265
92.03036681401485 66.60641242542182
86.84666198867467 62.6874984850895
83.90062231515759 62.47036367003193
89.81487780074731 62.88846032406877
137.7291593887896 98.81423771103562
60.93256674862252 42.34501788468229
133.8130933835611 97.51258018394324
73.35728031017086 47.42234809945109
43.25183930990538 23.71463352035517
52.95983242623649 36.79563531272812
19.56079215074462 2.03338218302956
127.8375748395586 90.91087722351627
23.93214692218391 8.742144492879898
44.30551555721876 31.09082754208061
73.73409449647662 48.83398720347738
110.6243361477075 81.56656755583158
17.5037317479044 1.059345992405047
45.7087325950227 34.44034147231224
18.6799848878808 0.8307720486790195
106.4086001217228 76.99786538699806
57.05530261939468 41.08136848727754
41.8311491510818 23.98634978631849
63.92019487331884 44.68612430189413
74.63276234614652 53.15739382382608
105.0974124247212 76.51720178021849
134.9003637651979 95.03240345048027
100.7981268087719 71.99113443029285
79.79785644013315 57.12009465888001
114.3788735781838 82.14347876706105
109.3221295962087 81.06279551683203
20.37729968406928 3.199136744081539
75.40669648187188 50.74673486494874
85.37054755264714 62.58086252338051
39.09363983301773 20.46697249860791
28.37863177140783 17.27911141439833
20.8023445013898 5.606826638912064
79.1794262252529 55.81630593877023
37.64600193316872 20.84209349877764
66.34925457548209 43.72100835492609
123.0245176817765 86.30367050909111
72.9399289741757 46.05106951599685
133.8662913865405 92.77282562508206
75.09941288439728 49.27777746172657
94.31644986799351 67.89981945986747
45.11162690607622 32.12100359608211
52.16077222149654 34.49628874685535
24.44336456323916 11.30671331583267
99.33825146409646 71.88578838014361
22.09495462065075 5.415357939492496
81.72825379887847 61.05776226277086
42.32870935176042 22.67950223057437
119.4350221492788 80.97247941363455
132.6916461518463 92.17203434489188
136.0370641277801 95.67796030716566
134.7875963823473 96.55184522577497
117.159172725448 82.20173228885996
25.59317264832553 17.7179814885695
44.0489681614952 28.64764936598048
124.4989667412341 86.50649574015588
55.59302641834386 40.99874132191536
55.02215340699536 39.82356782483896
128.9212546484471 118.7131966832747
122.9807641134897 127.1510179645174
122.0365526057768 129.4815101755239
120.6792025571786 135.8277520638747
127.8323026655124 119.6210484757138
127.0347260206595 122.0498648133071
116.8000876533723 134.3208159559506
132.4711429959299 117.2123541292245
118.3139701449997 129.4095425066767
124.6990412578217 122.4487209756862
131.3686089315308 118.2963157767711
134.8443469754444 117.0017091709886
126.0159085281724 122.9994298768994
134.770313260239 115.538565281361
128.0669876306685 121.0967508101634
118.0985782282376 134.8199826217345
123.8501401301357 124.8327487105342
137.2766474931479 115.4878117676403
130.2372673131503 119.233627175408
119.6278113964474 129.9322062759796
1.943418499131177 140.4070480342139
138.8985738998566 12.64486591018056
139.2719109452955 8.685954279203552
139.0740094760311 15.21481054066512
0.1975938718770851 2.749365413708004
139.8364878925395 3.390519547216662
0.5778389849097482 140.9802190778808
138.862677398324 5.92646003305263
138.293388493606 13.96122463379044
0.4412049566454112 1.419743621312808
138.4688073983294 16.52557997664831
95.49834242133252 78.45622786565771
85.33428902338567 91.17662758000512
128.5160675450387 33.87500149272015
121.0312799037659 54.53718352189349
53.51410543050722 126.5894694119497
99.97737753347387 77.41707310477044
110.573276005158 65.68690625695682
93.27790109567826 79.75397503130375
48.86273810444931 138.8014468104715
58.86503070937958 123.0486459992106
45.87306309460187 0.9869728931259157
59.5845793939457 120.4460492632849
102.8987345509716 73.4216395591679
70.95578467275041 113.0356459263402
55.87677181583363 128.275269383799
88.9793714257153 82.2866185540682
125.7665903952161 47.50395962964954
136.2050149769861 24.30871895372745
78.55338337274517 108.5627346525048
63.96875956577869 114.5700937394757
131.0083564474601 29.52595431257472
113.1438776760059 61.07043370709342
105.1036990935207 69.04966001769728
79.01319827343144 99.17048631016829
127.3401161552078 36.10687904465068
77.9185342384113 106.2383739229988
118.8404745494245 55.57090459756759
85.05129140478699 89.77910149011706
94.77907997578158 79.70042305996556
57.54836295429265 123.5118354354935
75.43196307897446 110.5927624068049
56.26426997979822 124.0248905759024
87.7109380744491 87.11920786757418
114.7761787260884 59.10376074302455
99.74490985544927 75.82484578891309
64.41955202941352 113.2482482517706
127.9206055059906 46.48796521118072
51.95477755524112 136.0056030386867
98.59483340125645 78.30322331471976
77.83564697364946 103.8519344740359
112.5942902646544 64.02143227512497
101.0535666763544 75.43117649697564
89.85318628706437 85.92056421478213
138.2188363429529 22.96618918905077
90.43930048966433 82.25032664962049
60.72939143053745 116.423954085231
83.8037693264924 94.27088300387395
132.9345537893302 28.09870884384545
54.4914239240177 130.2196386641289
77.47618740526103 107.524219325461
74.08084639078005 110.9386079227123
49.05124464458058 140.2242676302009
81.46422774109095 94.8081688473718
49.91116252233992 137.8121405698714
114.5572069354207 60.57242077598424
61.73984428051634 117.491400104536
138.8304379224882 21.66218408601615
90.53150034093201 84.69354199813633
125.0207729710692 48.66651445559862
130.7169383127046 26.94032198155981
129.8736341630103 45.11707701552151
85.43096867519131 86.01726746846759
74.46191607329106 109.5259293024979
126.4974678806049 51.37473642648698
106.7234163272199 69.28454673693038
89.74725959868792 83.48970066483351
104.3662017206785 73.73932537364968
124.5237752696473 49.90270950192031
122.4419840865387 54.69732362498493
112.9467526953678 62.56895630162006
77.41485292340457 102.5784755163402
57.28141196094279 126.3177740685881
128.5932882586044 39.84633359798889
127.3320752795323 34.65513925607912
59.22360995377514 121.7559745707375
124.1887721657663 52.42903097469817
53.15706280352613 135.0716798853492
129.7202255606538 33.27295031933151
72.72503899013871 111.3020845889744
84.24635090264712 91.91960486309641
96.14129258229407 77.19270523862255
119.6439983350367 54.36709871096566
129.6918767843608 29.64200786851489
117.7540087434223 56.65485253802707
129.8248483988536 43.66814966233008
139.6115507235129 22.91698743451862
115.8244375277635 59.90499080526324
134.1826602521623 25.60164423957901
134.8133520398181 24.33227351652155
128.5665689598571 36.88510281250238
86.1373284048868 87.38604659165046
129.8047617782211 31.93621440149263
116.2897056644063 58.56866985948184
105.983189186523 68.02227409534883
108.3073407381228 66.96996144011241
125.0479188832262 51.24784777780168
68.18102064798975 113.6802457940145
133.5419911975487 26.84565697811819
67.02646712046499 48.84180691047277
40.41735037684358 19.53992072023741
65.6654581715383 48.65777397903052
64.51650259360747 45.98306366837945
113.9189370767728 96.58644348107923
96.26364958537235 79.64706558041414
117.9781246850097 107.1081749730423
131.930971813764 122.7933778870571
123.9489452639069 109.7476520776807
52.55075990038562 40.76490966885735
48.27686189539916 27.77962321707195
59.24570076569746 44.59975135152761
100.9496913858332 82.92116512285121
102.3758172393763 83.51535697818831
48.15165021943297 37.2756642605976
108.1759210870461 88.62788689045287
89.95886520948032 74.95147597119502
34.08735901113251 16.45498209167067
91.61293656653548 77.38102302986289
28.21783609682581 11.41667703730805
41.69486005012719 20.3496347904421
77.33566532404927 63.25013214972089
62.41233716373734 44.62017356853622
89.15295601138729 73.72418154671054
73.70005074695941 58.28971442660553
82.44670844471101 67.34763719006484
26.20737642047665 1.612603427364728
127.6137009166672 118.1482498028308
27.36766056796518 7.314092305194646
81.71141783986914 66.04895764450494
119.267122185952 106.4756224144518
107.1447887654896 90.96660459267822
92.45249286979879 78.57341801725862
60.83803323206745 44.60624870916692
109.9299416601748 93.34411159143535
103.6510529827061 84.15307360680636
78.78592226076651 63.33679128733782
84.63125021720872 68.70450209652546
136.4442164713221 125.7790067018086
28.07666075622691 14.87582851029243
90.78018123795125 76.17208578122511
50.57881758235362 36.87767916902034
126.3937811427881 109.9295912934127
74.30760622197596 60.68208678024729
97.72314033124751 79.59327478236506
100.7560388456719 81.60196620591211
73.46327313783576 55.64498929877603
137.370677423512 128.0098683128456
91.43438301527677 74.96925399186649
90.12443091453925 77.37510608481723
136.2177668423768 127.0729268553595
138.7812365650707 127.5404522549349
81.73954411846412 68.56700471115278
118.4205932200158 101.2571000129247
133.0225384667896 123.6514414394292
58.50017691896365 43.45539161784781
118.3127062248608 102.7174984057892
70.62142988589734 51.86269054409939
44.11713118531306 20.89492736448238
51.75386152670753 37.32233758317363
23.36846200020166 140.3551650669305
116.2104600226346 98.12462490583232
25.3604496883677 4.020852808633337
46.45316738356112 25.63244559079345
71.97468097965732 52.20963040520579
110.0529009397704 94.75310914392206
48.1650551084042 31.49151311037641
26.39376525026478 3.009967118664837
99.58286712348975 80.98922518241766
131.7109905458535 121.2358082424989
54.67950837621263 42.08697588138492
45.06456611150895 21.94410168816547
68.93168643902956 50.15688753854578
72.13750178450243 53.58756206184402
103.8589705282157 85.61080100688483
107.2748365815306 92.39286820168898
88.30727774139856 70.05766791868186
72.32199479721451 58.41660269110465
113.7617888625443 93.692815490607
104.9736292608922 84.7170913788064
24.04538427918323 139.1648598452263
70.37654420311404 50.41403411408722
120.2953087135711 108.7783644144652
79.53001522446812 64.6484903105344
39.23940375387588 18.92156555762674
127.322945963913 115.1444188481462
29.54711841228936 14.62739961734142
25.86659249719318 0.3613035990537806
24.7128182247266 140.6678796965944
75.89076553227147 63.19939869420365
33.53508988410657 17.75942800004215
118.2052889262781 104.1756060708008
106.3094466602793 85.26840452723967
116.3284644430422 96.59725479037094
65.09864193204695 47.30290605493744
118.0961611235607 105.6394274173537
72.3737445807572 54.83897496428762
87.59435252830359 71.25958506122319
47.75950571018524 29.16630133916727
49.36913973887928 36.38471664138159
27.84799727874852 12.59198685625737
93.11173551012071 77.37025971104981
26.43351933285201 8.26745023343191
75.10980899784049 61.9232776788595
42.75233099680077 21.31076784930864
108.598331685281 92.86418483900206
123.825969194609 111.1951409215304
127.4110286741688 112.2019934521573
30.94813139430352 14.37749867952365
130.4348429792637 120.671779487139
49.39630780184245 33.58171318918478
121.5994998251558 108.1259388886939
55.36106861061145 43.33058709250269
127.4371087137551 116.6517329805105
134.3385997631177 123.6978593989953
53.42112185445495 39.49083617872093
70.96607321407205 44.44691927294226
59.37090053516259 62.33821105612048
72.4272706418373 41.12988810133668
79.8544505689258 15.92680623074446
34.94889016119175 131.5968497149283
66.59982561460752 55.31832380530445
38.0267871104065 127.7682306268124
48.67940589316019 100.6994988942817
85.00449913783368 2.851473012065579
33.41726863316273 133.5239129714041
65.86532606958987 60.38981014228791
58.09748016715269 68.4190205030507
36.2746518061391 131.0991735092313
78.46962550585691 21.62100602065808
83.78158076835318 3.608940490195751
46.48955105044744 101.8957288210036
76.90718255285897 27.39166395177229
70.94609006528776 34.92492928007778
60.10333573270843 67.15999231512654
53.45120043467647 73.65771125647159
51.68186141627297 75.84765635522152
51.17710432033237 84.57876525835022
86.01188882265767 137.2597940827225
52.2603471442957 79.56736687273384
31.29706031381053 139.7853034232382
49.89336998044045 90.76236231765877
64.38792419923499 60.56505162488573
41.10276482507782 117.4506265565202
75.55553680230143 27.92120544524057
86.18215829837177 0.5915742682200534
59.21059713007265 65.97002722449012
54.16948031391507 67.60495266218778
38.24215150547387 126.3474448243513
53.14497961867711 68.44562725630041
32.6114266729957 139.2286299076155
66.0825435615242 56.65653671154887
73.01579876719128 42.38018860742152
83.84780007268873 5.018143861192663
47.35771526069139 98.08063836543064
43.90827286526805 107.9833722674575
49.2590392070147 89.44538654405186
74.22686924365061 33.4631670676738
38.68493587043974 123.5531920865615
43.96912265195724 110.2582559989173
67.07785478662026 53.97566697293304
82.59964410521765 8.565347999613026
48.21746210587741 96.92295512558681
54.41936127083804 72.62393251316038
82.63735359254692 5.718769348857642
66.99276539654331 57.797937438381
40.26684466062938 121.6492447477516
44.85430746698207 104.3274756652417
41.40765130971858 116.0494818717701
80.55966398413837 18.32753445702941
80.43597885947418 13.11876129059836
42.05849015775689 113.270534302318
82.08235342114459 11.29282393514649
77.29647976169547 25.91122475888671
82.74289515004327 7.110296350907556
76.71026479368095 23.48633628542313
68.4414775389492 48.91391939574609
50.07973560118856 88.2558467169209
66.21189737964227 52.73374233199055
55.38882603532358 71.60405247576132
60.30354009982175 63.44858979557753
67.34732492653366 60.214416555136
66.74885781186754 51.43565442046517
49.47729984142419 99.51225684404892
43.76775808822688 111.4983234843632
51.61221220166302 78.34041047316813
83.71257299081201 9.347671170658883
40.81167115708016 118.8561011700482
33.00100206087875 136.3769637890001
73.79311935496024 29.79362809663374
35.16648181704278 130.1829154039569
34.73579517062519 133.0156594738776
52.20025640094005 80.8963106615076
68.93677839192314 46.53704350146056
69.42580461039562 47.8257608990562
41.86495415581344 119.8241750976199
48.02607098300573 99.39995406764139
72.45421221030597 37.38896242794087
71.88105983553181 39.81540079084174
39.76701415068698 124.4690087048062
78.85189553463366 20.21894246740325
54.89994348325534 70.28428694027312
62.90916295048023 60.73627536337743
72.43050093718618 34.84045636626656
31.68275026873105 136.9031922240399
71.98805019944876 43.40891210066237
62.33932883250804 62.02093358594533
73.03924584700924 36.13534322015055
24.17678198059019 29.43370972000571
27.22796016959421 27.6469329873944
6.336372145456767 50.94057301002277
16.79252626170527 39.72686637664934
45.3975958325569 3.781395179725439
33.33057421799583 21.51051503366923
52.16698786889127 1.889134180998949
44.53708602870942 12.30370545246656
5.890316365516714 52.38207939964902
20.08510950763285 29.61708577080815
44.17454076958558 5.754895022048544
10.14023618711487 45.53551467617248
43.61271383602312 8.646420785754723
48.34131607504502 1.522346747776644
1.33491938123161 53.35493452300159
14.90003223102578 41.37872908118388
44.8356811825163 8.045660394425092
4.410100534489727 52.79448119574358
19.20377176834369 34.83086118668346
20.34015543510535 32.14614260006179
21.45204513938312 29.48656491761608
18.683408504923 36.22064141717921
42.80502213410718 6.303089713009841
26.73746433905409 25.17637725679316
47.31204312530068 2.58585013045513
46.5599541809698 3.831950797868064
7.735220746191465 50.38103884531563
13.36678018689253 43.28279539839478
40.41037681572963 20.75929945041164
30.4849637001335 21.995324389968
41.97464920522126 13.45593037092981
38.03483486145935 19.51914555124393
40.58337832358174 16.83184565439469
8.078976934162965 48.91282099256907
29.07873830530025 22.25607738469297
20.85081704322005 30.83784604212053
45.20237188843246 6.633340649827729
43.16367971019107 14.31690448552235
17.66285092705743 37.10341417198711
52.71630334574801 140.483121532999
34.7567922049307 21.29746206344199
11.56258085893156 45.1637890048216
10.50559140378984 44.1480679536529
52.74140977725286 58.33981881709244
90.1743364983019 13.36810562504362
86.65103967711313 18.79403092677136
140.0231544853266 135.0947826577883
2.937326892034761 130.4735845652622
96.93221214744082 4.279959424140741
140.2957826511366 132.3155658138112
65.29890817001024 51.44851194505445
18.49333667935172 111.3166050995481
37.66975318415225 84.95768941518617
13.45503895849012 112.4333560562697
6.362156390392459 125.4580297734207
12.45756000365569 114.8014265279224
60.98442139393651 52.72111953512113
55.30951746692919 55.51147838491327
20.02166591100916 107.2775773880741
25.71568136194438 96.52069321487271
84.05008774219463 25.0157273121951
99.70340060591153 1.569799238871791
89.16160599849422 12.33738933941208
27.44198463493951 94.28399136079091
2.82987946471502 127.5758235993079
100.7495399933366 138.7189710312657
78.8752040532228 34.84974888153703
85.01247601068737 26.27430063207557
46.24931837310881 66.3281955621884
50.09130545337293 61.09185304170106
7.457534397898945 123.2587629174625
17.35769155229394 110.5370705379671
47.88541522752471 72.79987427585462
11.26454929997612 115.5736937011742
27.93970909947036 91.95170160790914
64.30871532868996 54.39522123491295
137.0265794247639 138.9710684687454
76.29668941203559 39.32088134053169
90.71226050543862 10.4700058601115
100.6579138809446 137.1687746391964
49.20461309559558 63.54206323871581
57.70782520073831 56.5315167156737
1.765231985938081 131.1616969642391
23.97141377006946 101.4484664788062
17.57777240938372 109.2507918074476
26.32646125582097 97.88574808200434
88.29168345542614 16.82448833120431
60.40547542911185 53.92821550285351
74.52927121925919 42.66876490089459
99.56986760564526 3.042090022090755
10.04684500922897 117.7363662064365
86.38529443535569 25.60530128382615
8.831945749185655 119.7898724669992
41.71118674614326 81.56168684823123
32.30164606333048 88.77566451224041
17.27989428254229 111.9249801978116
4.013010802853673 126.8786750260018
87.78592149197046 24.99142247135967
18.81897251513043 104.610134200149
18.67715536136872 107.0613058972619
47.63142103680363 71.59947884289306
36.67851604747281 83.16508518728622
49.58900438906789 62.34719630637255
101.7643555524705 136.2991019393085
45.81363234326873 69.97831794613458
23.82524684967217 104.0168767108514
28.39645573294725 93.19587997273807
32.79329746680197 86.54543038667006
91.11668137411122 9.225767354881352
86.96127290890912 17.33162519141267
94.37448303242287 5.475669733336368
89.8999880079523 14.84797802543414
86.0188108842767 21.71491572452493
100.834030261162 140.2788878688377
85.09202648304955 27.89267133740455
66.53114439959387 47.47383098276443
45.43404931800551 76.1937077413665
63.40763493305792 53.38147954413378
46.59257421663432 67.68660173052739
47.03765248722254 63.95232827025514
49.11875692152055 60.06277384829324
66.14316990018555 50.12460763724982
22.71422048803371 98.73453403885361
25.961961767098 94.02876194524222
26.00173125346732 102.9727632618456
29.31244964382489 91.96319619644771
89.61603352991656 16.32031105964877
5.100434105125242 120.3041839589178
31.31271852027264 89.84227393137698
78.8584250373587 33.37880428257321
5.192759500468794 126.1723559409628
7.56465751219909 118.9683457737478
100.9079932316563 0.8060016120472293
94.25498967304401 6.900217746681928
34.30751065754065 86.79145761888817
41.95713408166276 80.16608743941987
67.4515814795615 46.32350335309943
67.95485136758914 47.63381369763912
102.9626966407249 136.9681798687004
74.02632597802071 41.31368049478642
74.97711757702491 40.13925691155517
86.33685951283482 20.25351748514479
36.60276842996966 85.87454173553878
51.21216855388661 58.49686995993781
92.34337787360084 8.600598518283249
77.65996764478828 37.09829538634386
11.26599350223164 117.0470153925827
73.51094473551203 43.69817772296989
61.34241985426917 54.94050809242096
5.101532381654494 118.8425869207574
76.46311215185688 37.82640925246612
135.1889777820388 134.1430305883428
131.0949123254104 138.6684215877037
134.2593811232128 131.6812937379791
128.6073373565477 139.6567767007405
135.3536001998505 132.6868377701689
132.6934342669626 135.1168728910954
136.4580693714591 133.6761404797079
132.5267920437527 136.625775674617
48.82245890652013 57.54611272096564
111.8043035246164 124.8534799827045
113.2160626354365 124.6312036070131
92.71089390577131 102.0630874057417
114.4877464739788 134.8180248942433
115.2054468099403 132.3558326272976
47.92868946228085 50.58265389989007
28.14464002217299 35.80062355407365
65.04051983254443 65.41098490923223
98.95786780786619 111.1342958460109
89.1215698535286 98.26312906220456
57.4934886015198 60.15899191824736
90.55807977446703 98.70269060385048
79.74429134940311 83.07279915787973
38.78006976957401 40.17812163715654
87.69626618388891 97.77289219246171
8.803789996541406 9.774495134247587
6.702682279552868 8.579229619265524
9.750572777887596 13.6349207178694
25.09781644803162 33.59743633404042
78.29710840963585 83.19231337837346
48.68665220002364 51.84379284489167
65.94875924382276 66.55318721776291
3.850758835993225 6.188404061558042
69.23167098768781 71.55548329239703
70.58632276431811 74.14730324464593
16.22631587055744 23.57729943916002
5.273113029391742 6.119167795747836
74.76618823859987 81.73106011177407
83.41043420083489 87.6232180163566
95.05984737734408 102.9471874051968
60.8599534623851 62.17711324557003
92.38243156506917 103.4416142394186
87.29120951930147 96.34705573284073
93.70324571599798 103.210585913255
76.90575825302949 83.15992387920276
113.6040527813079 130.3661642168719
9.992109478522075 16.19234825529193
64.13828833787032 64.28948477711059
58.43086331618331 61.2496872772579
15.27180387949581 19.78119916025033
66.29261206287772 69.00732926889204
2.423447258049826 6.254926502257506
102.4722082305369 116.4250104792371
85.47055907923321 94.37664769688961
47.93291675312356 52.89443107737296
85.87495600223205 95.84385790547536
96.22022050518474 110.2819346735685
74.81578155083527 79.22513528296437
84.87973217841672 96.86685782949192
47.15093922945003 49.37085502171823
97.24388740566307 107.6557065273191
53.61495991163891 59.44181128830809
34.23895552759645 39.66195768327788
43.86592121002442 44.71828532844835
7.434669685377043 9.831916714321995
98.83126711000538 109.7777399118344
13.8628747500467 19.85525036257974
24.57852573391742 30.86020351195902
55.99947586633887 60.34364501023682
111.3497913462444 122.2835222221216
22.79230047260527 29.32093996450663
28.42485222677875 37.18504482989155
2.595478229908333 1.488154068050862
83.93708117448482 90.5173736601343
114.1843483947602 125.7803318923146
45.56798005852803 46.99873565906449
22.15426724705163 28.1406188779452
103.6520538222856 115.4851735772155
48.61253965582158 55.00744781137187
105.8709538409329 114.7137519408945
72.0622963535574 74.22205931791207
64.71046266748932 62.98566538862631
54.16947328891166 58.09979314138898
108.1515000435892 120.4432246074654
97.35078961458103 103.7795392624314
10.81585719837182 17.44012742859871
43.60715750955723 42.39104886968822
96.8419838495916 105.2001991521029
71.37213273511051 72.95611913189288
38.5424790035495 42.49785099874767
107.7870336559469 116.6189403872345
35.71702323275588 39.80646253583644
13.05135298633109 18.62600583928816
76.15178693410347 81.82800269716506
41.02494817868211 41.50996296904226
84.53898012871142 93.3142483835182
106.731805823536 115.5986391595138
44.736390854517 45.8522955985848
100.8806790020866 114.5018989209976
69.90954658003379 72.86507686562061
74.12888366739787 77.96624077998361
9.174975151324347 14.93722801851553
29.5702976558453 36.22603720853918
9.547320670611192 11.04836239941858
80.15356206814648 85.41051369101544
2.44346882676664 3.718006632754317
67.10091628800194 70.23497978461172
29.04616831441137 39.99392354974596
102.2541791874743 114.9982855230039
58.995414366205 59.9805031337556
14.82003209630548 23.63232715582354
63.24332814433533 63.15286111106241
12.22669599785455 17.39362830827043
109.0727231024523 121.511514927802
39.47798306096021 41.45471306536854
132.7283167682027 14.26686130786923
126.6423375231179 4.940792965730846
130.1187073135262 8.271842868723553
130.3779315209911 10.68168227918611
128.9692946663697 10.8650563881055
137.0818728308265 16.583430474097
136.2967003032728 15.33810965018508
122.2125460110187 137.8648240180041
128.1399900452641 6.790052784525662
125.9472006000355 2.134188453499794
136.1182689580255 12.786742984651
124.2012295079199 0.2791573078511146
130.5775495889586 13.16088442470933
131.9602478484239 13.04483099317774
134.1206844667444 14.17693252220002
85.62594517852072 17.83489411324006
97.75535808973761 6.681481850020148
58.73097051793606 51.64329376872909
7.74298943964821 106.6003675040434
25.31073510451259 78.27794760803469
10.30480412173458 101.5569844443563
0.1892963902398175 118.9136020467708
4.732734977664634 111.7780487791438
62.64294937019892 50.82479031889464
53.8096166164808 55.62834915731653
11.75956238259205 99.15208025732717
21.29250487317514 81.54100150115165
83.61109498228973 26.24072438456262
102.1895719378538 1.218760224220817
91.49093600661836 12.9177874713289
18.90653419517266 90.28350683427341
136.4756972831645 121.9380779499751
103.2157727527369 140.0031185005583
78.84209032767377 31.95601990890085
81.55512176367394 27.96420216124203
43.76443416422993 66.9112829441095
48.22674693585027 58.90769370499669
42.98549490269932 69.29691292333517
4.860034702199342 110.444701852439
16.41185453414281 90.00844285932394
64.04206325108117 50.77945577281996
74.24645660213605 36.26734681196012
91.78002072227004 11.4894192750726
104.5145941628777 140.5735420018578
45.63376262804037 63.52878630833565
55.94742035192971 54.24172468564846
140.0250074559825 119.6476903823929
16.3876269718623 88.59083559255122
7.517173213123311 104.0817141448058
7.428709796254886 101.5701018717739
87.26959258656962 15.86389942066165
54.47006153020659 54.33902427398121
71.44167036244309 42.12651193327419
99.27749478423424 4.58489758634695
6.727550975898837 109.0530782118297
84.35851884538828 23.62296348785566
7.236966075705455 107.8504070646211
30.28190125338536 77.01417226182218
18.62317055725346 82.40798458403283
11.75668746055118 101.5959002148031
138.8280473950921 120.3839959980483
82.96793651968699 24.05758523380762
14.69795562529243 99.28485903464697
5.247924388264287 109.1085120641511
11.76965068751031 96.71203403465486
26.50253765489029 78.98583780466038
47.64619632519464 60.23121785050918
104.1774005197793 137.6176103971976
19.2912572036907 84.6193972036029
13.25812909186426 94.3082974319762
18.90559194443945 88.85133904809311
27.83728440345872 77.29025050305664
90.44064704684489 11.89421079346762
85.93866389978517 16.37331631695232
95.20612772922618 7.825783629448283
88.87954170249516 13.85801538912999
84.67339409787024 22.18972681349698
103.3871881891221 0.4294994441113228
82.33404024809279 26.86915433498293
65.40747125306622 44.81697504613919
42.26090341514884 71.77790962036832
55.13970711566607 53.05363245766659
44.07048353222298 68.2878300293997
44.86026926593309 65.91316812121512
47.10541039461974 61.50810045695225
64.85669548354758 49.80529177630719
12.51497873041486 95.51671369062387
20.16084166859213 88.2434007701296
8.305610484719052 105.3256218479102
23.99224566394418 80.48830581496904
88.58900556564279 15.34974621594067
137.6448552161224 121.1375805166199
28.93037470139256 76.47435916977105
80.29823804116435 28.56087154511293
1.414282503657358 118.1709014469986
2.648157867292384 117.4117081775837
101.5284599461095 5.132835541343766
93.15176317802811 11.08602497202872
32.41952138181259 74.83909634659756
25.31341439849052 79.77288028450953
66.91055093515307 45.01949321790183
64.23942375850106 48.45959422951323
102.2911247435025 2.454090469209138
73.35655680820943 40.1117837330842
74.09143538654163 39.03233896324588
85.31006308332857 19.29139624006476
17.66359967033169 92.22376756489801
47.36277324227294 57.79379290811337
94.49286108592256 10.6328098388359
75.27610227008039 37.08447394637131
2.629019002410092 115.9848103283423
70.4440800490888 43.16450177772887
58.06368466193172 52.89679296313032
8.111953260520497 100.3109453804459
73.8715100548564 37.61863907231513
120.942967544558 30.9039139456243
112.8329286273301 28.92084385444616
98.22495246617946 23.88118178541714
76.88839630411479 13.17124983433699
74.70001713117931 8.697004595179058
65.55111321365453 6.755610404088114
104.0812350849836 26.97901416513946
138.1133563586377 38.69997229531383
119.9757277545666 29.94184354614548
103.1406086816675 24.68956898243555
70.47222420092714 6.306894676336294
60.31642851688362 4.2928021714866
92.2275295509819 22.03681486903688
88.41174114140902 22.13153924420706
113.0012815822802 27.45138651574589
129.768524303126 36.20049458646362
64.78444818228942 5.642943520161698
106.8180405684658 25.9522472468143
115.305476328065 29.25537752360011
102.0222503183865 23.7820266291735
68.09646983839046 6.103113265073126
73.35687851344312 8.358477602554837
97.96782642444693 25.31165593167694
114.1542053658964 28.41336027529087
67.77194220662562 7.408666663782425
124.8981413444465 33.30014706153751
118.9894969292986 28.96474031703733
89.78073483278227 21.61205579062318
95.52048070967622 24.83739718204018
82.93639770245048 18.81779669523665
124.2515119807991 32.19308521619257
90.85903794580844 22.52944266847942
99.32245934789107 24.80597953302344
55.0960177059278 1.124232584901578
78.99785575555565 13.57588521099323
75.63275008554892 12.98780415187324
102.9259865110445 26.09772168076691
111.8370728587608 26.65495612041639
80.88563139914154 16.89363911937556
78.77582602108916 14.9875786177554
105.4501544975345 26.46464540269602
87.36737053858781 21.20419196298222
75.36573854746278 11.54874111136094
108.1930516041725 25.4352549361379
123.5546744530427 30.91269453565342
138.4104282611332 40.12258838741999
132.1935656776326 39.30124123604855
122.6874238758007 29.67820707547809
135.7810984644111 38.66334932991597
94.41852228315605 23.89578203756389
93.31952418202538 22.96531833576454
127.1084745699624 31.96990093856835
62.65375478830108 5.010317245436132
134.6061075020515 39.37567073218302
96.87423817649152 24.37336398981462
137.0302232918655 39.43869469079124
129.7457339860174 34.71745954217824
60.80823048610495 6.827817441781033
134.6453851326852 40.84019907045018
100.9236681229511 22.86720175899983
61.26912003705035 5.373754788746282
117.6992821714035 29.55692357065361
56.32538308659191 0.4001677937690749
122.1930708039423 30.99664814867745
112.7425125280804 125.9840939724149
123.3889106407259 7.933316388908935
116.3099358246297 87.33892616512532
111.6438108270962 108.7654830757055
118.3552609011901 64.35345407536778
118.8684985991847 79.66234771690391
121.750154407446 28.39078748013954
118.8442647038924 41.89661478123286
123.5755928760297 9.446347380540518
121.849828001896 0.7635469230684609
122.2581951304185 18.43630567710799
116.3034394217849 66.54254582637205
117.634431181004 68.97967914136922
120.9063917899401 22.10419808405613
118.7899256222874 44.53937809397131
118.8233161110391 59.30396793578752
117.2256085295485 86.0722439052097
115.9571771200637 89.93184885824402
120.8453310773142 74.71656832121465
118.8709644818194 65.62586644993839
122.6699152044439 15.89971015778693
112.3686362903745 129.9796960887404
118.2764262210962 78.36039783445493
125.4560456751778 12.65182300279885
120.747499238273 27.22128722142942
116.9638287690465 67.74427034420418
118.7225922901107 61.87467544354825
116.5607471103018 91.14993216495678
123.8174822800715 10.88033918671465
121.0366025890514 33.68370529363679
114.7556452481069 100.2981326878903
120.8246129225498 14.18948311109086
114.4502646445193 104.6175334205824
113.8021208212605 98.10084482156073
122.7176075569543 11.92386879777935
120.8490303970945 1.711920581275586
121.7733746268951 17.02252276398826
120.1126962611876 71.97999972532928
120.0612324845358 41.45180966275654
120.6136245923687 24.7567613543996
113.1950370713783 128.7399914423865
118.604722695504 37.66424795261497
122.0822755605788 50.7712017659067
115.9667532874938 92.28190370586051
120.5551536845598 73.40933172790369
121.1791892863045 49.44523940135822
119.5484153503885 60.65256791691728
116.7473057105298 69.97122144254456
119.2766348318948 63.18694086888265
112.7991739820964 109.5608296735015
118.5259537239397 46.68069479005504
121.3427804282685 29.65557058276322
112.346401095618 119.2841735890014
121.2724152831222 51.96725453094442
122.22730712248 22.28254065147683
122.0882876150658 7.429947880680229
114.5313394794552 103.1571023003706
112.5021143037963 98.8537690627312
115.0696521191145 97.34476762053346
123.1381365974397 6.47843622735228
120.1662281256427 55.74608272879058
112.6457691955654 110.9475589941317
117.6277524679607 43.95700285010042
121.1501546053924 58.34201414747647
119.9799010562289 39.97552619833765
120.6000544897543 57.06234847853896
119.7637771110332 26.03510067554665
118.6856750707346 39.07953690650941
116.2695904709538 83.48539876775341
114.3495311066408 115.5818089718804
121.8361465831384 20.93352758999984
122.6360223197747 58.4967664266921
118.013797034201 80.92742272401563
121.4455907787877 76.01502727342643
123.6092133336371 35.15413931650637
112.6987975012146 122.1007026007825
119.9117402706439 32.81149919215536
137.8987112060446 131.7857564751244
0.4136100715894518 133.1859999612709
12.73767720903979 136.6179519661919
136.8229937938713 130.7979537518399
4.015635872398679 134.2185065466861
1.583534128359147 134.0251582601778
14.66989318201315 138.0287897310909
7.572457698563458 136.7111395153586
11.37191219322819 136.4960037367606
5.182908079168517 135.0204695303566
9.071843877616635 137.2805935169869
80.55577293773702 131.9273478254859
121.8439041498249 128.0544479969807
139.9704711695443 128.3875278607152
124.3410438267209 127.6893915455581
115.5191922158594 125.3800559826309
41.13435080727127 131.9873332045488
69.00593821176447 132.0572666928815
16.73465774868511 133.0224422798759
17.61852513750767 131.8112375134251
29.92057473002036 132.1788460630503
62.75754096482824 131.5729744127532
92.80803948193488 129.2284357812618
64.83359028406261 133.4276468181077
74.42669312190812 133.4758381405052
36.05779098881782 132.5132085726223
52.0244182442649 128.5809514057528
41.35232074572345 130.5785453593508
27.51140384729467 131.7722662346899
81.86722965835544 132.5226180166875
66.57416208476626 131.5909277554851
96.30844095415641 126.5074602773564
4.118504553458121 129.7828193103518
97.46204442288308 125.5943630882463
137.7352551896628 133.2149556244567
127.1065964699131 131.8846450594445
48.09968522002918 128.3751307222228
101.1894780615045 125.8449285274762
117.0322517925864 125.0791734097734
23.31629029391534 132.5086588907225
86.7119909542379 130.6581663825753
61.06333135353984 131.674789730676
9.954054380221825 132.1427576345437
50.866566252403 127.6061564975003
93.97876761559422 128.3270319900861
45.54752304544844 127.8678671596103
125.7160932608286 128.2635041355669
71.66897593062805 131.0192666105431
129.4064188618379 132.1635878792678
1.742990083544035 129.6864732761163
25.2697470980435 131.4275285290456
42.452450017571 131.5386273229796
102.2713254505605 124.970601591287
38.49218674681927 132.9372609814526
136.2923939850591 135.1214210597535
84.23468174564215 130.8739887358219
21.33123419582008 130.9403727466039
97.59468272058862 127.0578496477457
131.7436099107258 132.6213495874524
12.18051880928354 131.3196101117657
137.4054493705032 136.0742762033732
78.2088302837308 133.6500203908243
22.7193695096934 131.1216674059897
134.0915492309253 133.1458342891272
19.02715742487842 131.9247978518946
10.95856694229076 131.2662956780129
53.18972063929478 130.8220305993104
98.75382405260855 126.1519497148175
55.80935398054759 129.6519246434205
104.3870413911554 123.8034893383557
49.50743164569512 127.9980522314346
111.3497851511353 126.2355031103115
85.41494761032693 130.049604187145
40.92771141658793 133.3895127184479
13.49553048322344 131.4631088087745
114.5955714574609 124.3343197043805
107.1710353061025 123.2523797508462
91.41480939598181 127.2287212908205
99.89811214434945 125.2469090265703
108.0456126535889 124.3367119675609
74.77257030070996 134.8593572124161
67.62513990473938 132.5303171844166
27.73892383508915 130.347969217934
32.31469462634312 132.604118093478
7.681148206027839 130.5796166830706
46.74122437779832 128.7990554465096
65.88089515896581 134.3877840343132
33.62912906157697 132.0979340000795
92.69865967777481 127.7785416749139
72.92074765163279 131.5594798010449
31.21286247701147 131.6739910642574
5.317776269577474 130.5484804828217
28.82329220376583 131.2514286410793
90.24199021070079 128.1102618049938
118.3555127526695 124.7355205975601
128.2860259219693 131.2238384279128
118.0420371797172 127.9166780233093
26.42770817618748 130.8259453851582
127.1085679766709 130.3881576751214
120.5095093799735 127.5466364875316
70.38206794135947 131.582451140697
8.852559594289959 131.3321083574602
105.7831202184386 123.552554510192
130.6286314934247 131.6286873877474
107.8995323569385 52.5519958447946
97.82103209907946 82.18378232433543
101.9403544392791 68.46838165247614
91.57156553496336 97.85306727877261
92.89586858842753 98.17343335836264
106.9030331925258 45.19205178372803
85.09702000695263 121.1558448048947
111.3372082198275 38.90720542671609
122.3570589328903 8.905148275048973
122.1920644785242 2.198516014442796
82.58541746504534 122.9231306718979
116.776305807151 17.4571301012415
105.8124792874561 58.49653161738645
101.7061830628211 70.87785430509763
89.62720373862849 114.4387424323651
114.3132642983756 27.0388987530172
104.6820181646653 57.5627101531833
88.49597596691778 115.395194505594
116.4176467192878 20.01905273649182
97.21454661285438 91.00888311758555
95.23314676497685 92.24198044353372
91.31700143459763 102.232181833216
93.81737190557998 92.06253959726067
93.56530095020433 99.44658662779054
107.4289284379601 43.80881982681856
113.9804035573715 29.84262519266927
98.22867254452504 75.67187433331667
120.39288517954 10.59372127825839
112.3615814690398 33.27593116135087
100.1383180038642 78.7518971707225
94.86873510611591 84.66380240462651
107.6539845882895 63.11142087920993
100.4048652943243 74.36807913440514
86.19121991277542 117.3502679437079
122.4663197635328 10.50433888399197
95.8609561840516 91.02281398426219
78.34897384147585 135.0938679495831
105.9695845701033 44.18990223778528
90.8143928468117 95.02266200270955
121.7380963153627 13.01691881340023
91.5570968468201 108.8932577371235
86.08092579403883 121.9876666965459
86.32318880480126 118.8120239640817
120.9514445924766 137.3244267257956
90.68446530794633 111.9575931580466
121.3143591360684 11.57069789611156
111.6983552497791 37.41117131016409
80.43856239767058 130.4953259097452
122.5227055971372 3.626850947230794
117.2919068373553 18.85339676051855
96.97419628274957 80.89557954404027
113.6636372414842 32.76537742602575
115.0544948278681 23.65218434237401
113.4272585625741 35.7118785464349
92.87859297906688 93.14391389448096
83.82860786097216 122.0458268746941
108.2554814271965 49.85101223048328
106.5630618478719 52.96279016434492
95.58231717571464 83.40197763077443
102.3027361107424 72.15915926673198
106.4046854930832 54.33537482827519
89.47636762509052 111.5020036239335
106.4842865579633 62.08852782197487
91.23244224146612 106.4008394948179
105.0786913116941 54.76883436433496
113.152638185932 25.92920699345466
86.43476482653875 120.2703333365886
109.3567315068808 40.5621779062184
115.5210620925227 21.17123723915418
124.4660925977797 6.94620588122186
91.85480328040057 94.06506564470713
97.02507539718212 78.38507580084924
124.1889173967575 5.509075260002189
109.2471829448041 52.13163567765105
83.9123850001811 126.535381283697
105.5794824790891 59.89806031786245
106.5116238146449 46.55101159691323
111.6756176397023 40.5326660310489
101.0917166855383 69.57651457522913
114.0316018205152 24.63579031024555
107.551861391212 47.53909054331197
94.27456516443814 93.38742651321854
117.6538712329131 16.29536839274338
110.5780477731472 40.0241435418578
102.865026673373 67.50899271664375
106.1019766379783 65.5953646595401
119.4239382634946 13.97186108396299
113.812988485262 31.29837800095791
123.3462435669429 129.9829634402076
118.8421002900412 117.8247830521452
118.8379888761601 110.9059231773412
95.64458522337992 134.6970422181757
101.6482186493792 37.40577693880415
111.0619084889414 72.65209005895431
114.5590691038269 79.65173230303934
104.0998307589761 45.9096681461225
99.94893513513765 28.5377294623141
99.42452332858636 32.71514790594103
95.76427624605685 3.45218981099082
96.04036461249683 138.9212240238825
110.8888823054315 59.26437117270692
98.99059585775848 12.97728663708133
110.6852496410591 67.97471216625159
100.6433974622954 36.46523847319998
111.2971084405104 56.5327894875647
97.83098876693647 34.55576730713055
119.1386519809921 107.9468924758749
115.7944013144455 86.05112789761012
98.81324022337516 27.65109331275377
117.3959966398567 89.93185379828694
115.3875442553486 78.39043391659328
97.70537869565021 26.74366587678641
103.553304614046 43.52523944697156
124.7292224948597 131.8949751408397
94.46290377073232 135.6198859663815
113.8238656322732 75.99347643260531
103.4281587879813 39.79777702681941
112.5831798095002 72.54478337432403
110.2441578487934 63.29163933042472
116.2999009075832 93.67166164699115
97.48778045527085 8.184939065452861
103.1222623177133 44.88184857030777
119.7082976711085 100.6393610807104
100.061701387652 13.9059427464922
119.6055299790933 102.094536299035
99.0699448775449 26.23133017493896
119.8048616238868 99.18565377059474
94.68109742272394 138.409945448758
98.55220784551719 29.05873124378272
110.1690471113845 71.49474906455175
97.9371983113285 12.04335601106714
102.2321184662044 15.73799341073865
114.4541478817414 74.81327045656009
96.48628342091129 7.253828028558007
101.9694506395835 17.1587946025103
121.1968607839865 123.7940942888922
101.1455088870145 14.82572657420525
94.69870296694521 140.9072660184028
99.54561864483479 31.31782962331917
105.8113592955326 49.25525019945191
106.7046372490854 51.60061328818486
117.2559934765654 92.64719147505267
108.6955859456661 71.65105482094251
109.0945621474977 53.46451454332254
113.513354865743 83.40387962552082
114.6582175451602 77.17730599810689
109.0525111301104 62.351841636264
120.4336882465835 107.3064092259446
108.9260487925907 54.81255365729692
101.7038662663723 18.58157828437054
116.8480213170266 115.8718401436502
103.0128508595444 41.10635679973714
96.05975035860156 140.3457562678907
95.86261339466208 2.047823322096713
119.4976189944977 103.5503648251072
120.1421746693294 110.2544971386573
116.4246191772677 95.07339677425294
105.5562157837533 50.62139876686866
119.3853238281046 105.0099488439096
98.22412486258894 10.59668456700147
111.1015958925564 57.90327142498172
104.7362848782632 48.27286519939522
102.6487613105343 38.3767979682938
109.761013221992 64.61755057539749
99.83002783149945 21.94845037147431
104.4318099508476 49.63597048382446
114.3449249664959 86.04037302205145
121.9263248784693 119.9453058472742
120.7324278622368 121.0006314184512
122.5160322557351 124.299495356008
100.0894085653843 20.51979692858099
115.1575278125501 80.89653729737621
123.796947491366 139.9414435809144
109.9211593432415 69.19733635717931
120.9798198951411 122.3069677376382
120.7424632537153 119.6183847219452
101.1125677806536 29.41447987367713
140.1014806492365 126.9376478606989
1.330130778440244 136.8359499148463
0.2899065388803061 134.585098474584
3.735241454737258 138.5387077233943
2.527925960588954 137.6866356740577
7.753267655989824 139.3060591985753
114.1855396138391 133.3402083523314
130.7722158799825 123.5173099285591
126.2641998028614 124.4670609965524
116.5162301214167 132.8423340753768
135.3663530924632 122.8790386720536
122.4207878876165 132.4004512013796
124.9380746436519 123.9198083390342
134.03777527209 122.3937782602279
132.8981109022791 121.8743312064971
135.0825632191837 119.9702691729125
130.1600374461629 124.7356749264983
119.3921317787519 135.3227456747524
125.186713806578 125.3847212252403
117.8226591652187 133.3407402804536
128.7284856281241 124.105665120417
122.826475018339 133.9446355259553
119.8189118425074 113.2560926096575
133.9091257033874 79.04526867656159
135.8686886699994 70.27863745566434
116.0352868921971 124.032691307404
133.6182190062932 84.56019804834979
132.9920213644733 83.33796922416545
130.1323048450631 96.75637752519054
114.5753436413254 129.4419397699631
132.8197706563787 76.25504780797277
127.3939276414366 99.65127223026403
122.9055912997521 107.4721692573852
124.4744505303468 103.8950688368313
128.843108311401 97.49382367155643
134.6465938459957 89.7289816656443
133.1916303466451 73.72706236425607
117.4229059088524 123.6629897008917
131.3910083673975 95.99933445218609
134.998852452761 71.40557622976391
137.2755074779162 68.15305000334658
124.210023753156 106.8165966914632
120.28169878866 116.0983053730582
124.3425603152949 105.3524956362916
121.1143679429254 112.4980931582433
137.8078484590614 64.41133132484858
131.4075410038456 94.46295839602809
136.3697184045945 67.20717874820362
133.9443520563782 91.1832683753933
117.2877058681858 119.8099226850129
133.4332471558615 87.15437477588344
126.0643483812471 100.3389243327963
133.026989262762 80.19617883476238
119.1010744267681 116.3952313942966
119.8496844954272 118.779247068979
51.50093296123102 44.39460839239965
34.01190759534989 33.69026994603893
61.5226950193583 51.52820536882256
100.8204933715048 89.66357443090392
99.1891123739655 87.33068920792742
54.46154731333571 46.89052639716181
103.6370178295107 93.69456988409742
88.00213013082625 78.57204067766665
37.66035855205774 35.28273889773534
89.6484714505234 81.03717355078764
8.722854416824905 4.564676958127236
13.57361568875811 10.93899879324969
11.50817597314799 9.680449939849218
28.68267824035173 27.775862550388
76.72060548060495 69.57835486117924
55.88401128482277 49.29921438543652
74.59769437794701 68.25272334109779
72.97611882640179 63.26263290113706
81.76144528866494 71.08716343458785
18.86491520426996 21.02755145803702
126.7702779848628 120.5495243458173
11.4703985621462 7.078499639623584
80.32725025923042 73.53199943740418
117.5434754270988 111.540441909856
102.0821884730372 91.76328845090624
95.53927263117522 80.9142651791269
63.81893785037353 52.00629708484283
106.2202092399653 94.81161133352394
100.2726404147658 88.42891113393259
86.53930881803321 78.54938290029396
84.1777225074627 77.29299586328315
135.1207013107584 125.9365573389774
14.74247205560421 14.77333703114803
81.0472696357743 72.31300831576347
54.40624979359585 49.3393404591217
126.1893172829355 116.0118222645687
15.23615971936338 13.48035911733237
72.13362651123573 62.11024436044024
7.35475683848608 4.66806614678989
99.00125167124963 84.77181155982468
98.45155367079009 83.44754667101603
67.52172390831008 56.48899871568109
135.9909950225134 128.4172499435654
88.83652695815098 79.80809212902267
91.11391280678194 81.01305590664305
134.8779927040302 127.3668946815861
137.1080782717843 129.3703845906983
81.78110785647988 73.60631528254342
108.4665005018988 99.52419430967083
131.7388676501347 124.3486726537316
52.23228472382067 45.63887926978698
113.0491250326832 106.6623272359723
65.69323112366027 54.12965665741998
40.61555963915072 35.31981906203448
45.88263768614274 40.96137695196852
10.77926966668766 5.79001789624176
109.7462697918737 103.6017875774619
17.06641679971525 15.83797033951805
29.02383052643669 29.48270189428206
68.45396362065374 57.63639223317374
108.1020138394421 98.12097485571839
23.1782680284616 20.70537405553817
35.48811164604695 33.95425479645504
4.378166606016226 140.9037054698373
96.32696867983626 82.15303787852599
130.6551556511364 122.1176455999097
47.710951459287 43.13647089840055
26.48213557146154 26.38525348393916
73.78108499322592 64.47216001578256
64.83203623179224 52.94752722537759
104.9225752061282 94.30609096053229
102.0597068538743 90.29163394035
75.30278773376179 67.00256842715122
67.91374617746236 58.92739317593873
109.4830517413868 102.1631648560331
103.3574538095774 92.34365332287814
13.86920908687939 13.52635366609602
55.17898650529168 48.09578726019241
116.4045034576449 110.6764510067136
75.98298758156078 65.74793844219103
42.66823579797991 36.59896339696165
124.8406095688079 113.7602264449458
34.91916934172284 32.67242170998382
15.6385818130028 15.97660690333521
75.27886765414941 69.52434316920083
41.22945746256881 36.5726330472157
107.5526736353776 100.5647455213019
122.3441136390698 114.5823531681467
110.9647185871792 103.7890447753698
53.68805486334332 48.11663170147587
115.3978860964131 108.3518128339379
70.33892141528113 59.87692967188723
84.83384922893214 76.09199081500266
18.60674875361111 18.58966844129948
44.56496349133296 37.78850612233567
13.0318805031489 12.25550556972939
90.30120886863196 79.80334660884459
5.288756341981552 3.588979595444121
72.32128203825395 64.53407751741491
32.16047095979457 31.92204428277089
106.4282698501358 96.25390565075955
120.9999139721279 113.9649084950763
125.0965524890289 116.9432123968272
21.1685635909648 22.14673503477411
129.1352165435388 120.1602132597638
119.9704644560134 111.7374798900043
58.04750040963185 50.44757608695768
9.412592454819601 5.837044666732728
126.5396504372923 119.0553498419082
134.0456430109016 124.9566616340994
46.71142016225991 39.6105107473988
12.47969639980012 108.5733940182509
138.7876835033225 99.67121199347018
58.87747927234788 0.3443173630092861
29.30978408841403 121.4790678374956
45.5086405354645 137.0396708963858
42.05245411632919 134.3270975355172
27.92351077373166 121.3637488779096
18.51970548220676 112.9256375578841
16.03099113410642 111.084786617528
43.19372425944665 135.263785376164
1.592850502600123 99.51570392263402
31.94865582466774 123.8709802800979
46.4362734379097 137.9264220189722
43.37676278846325 133.9003501759155
140.9202670694582 101.4365079591147
23.81073754252205 120.9654170449454
3.375971144275753 106.981405393266
40.02996820444176 131.0466842202429
4.863042153046934 106.7689243240256
5.505769508250205 105.4587936583884
31.39925311006786 122.6901453220748
13.53281294905106 109.5488562275364
8.619331997105949 107.8964734622575
3.295270076562063 104.3626732947081
50.1651529126549 139.2668350212205
2.550661057096274 100.5339102530951
51.28087031732656 138.382126685871
40.25897283157535 129.6346258954569
26.55446448783152 121.2230394545378
6.32600431474702 106.6439244484916
30.76858411300317 121.5129473567578
23.22669478069806 119.6232036549208
33.43691759379929 124.1536845453344
139.1201032443529 98.25599722291075
36.49537455976438 129.6861305933083
34.73815804280574 124.7478789181808
56.27932346983544 140.0723681673458
36.92018761045637 126.8326182464716
23.42632497141424 117.0284202403375
35.79370867922655 125.9211583139304
140.1841024883558 99.12236923161686
10.07652570622094 107.8261829134877
20.35595637218785 70.64097738118271
1.714753278195895 45.30954441487236
64.80866604751245 126.9666997548311
66.88252555104253 130.1647822586383
74.10945425975372 140.9665726458279
62.38060963054068 125.1583201357108
53.16772499156336 115.542921313112
22.40191629467403 77.39432966377049
0.1883819895851268 40.47579049556532
7.368712785261005 51.82497483453938
69.26052134395759 130.6248170377498
47.89291448186193 101.9138468114718
21.81267139698104 71.02906095792656
18.39738597992971 69.48229212079946
43.50339011804033 94.60205413995394
43.93717326264476 95.93424306181666
5.960551913409046 46.87172763359898
51.76100846666742 115.8496327046138
41.77441296403539 92.84462492131213
57.81700928203911 122.1207768537811
50.71956855296625 114.8372229522695
61.22658611452901 124.2207764283322
54.19620115772158 116.6066663731272
14.38971836068254 60.94813423463327
72.39435994932987 137.5741285493412
3.347914109231275 47.04698730762482
15.79806093421509 64.27493784305268
37.08511332478614 87.16984281988124
55.18137785081873 117.7526204552466
7.994227174217849 55.41189237081618
22.26956127104042 72.41426612114746
47.10350637404827 103.156929317515
38.51063870596579 87.42083984498241
13.3290652216253 63.5897423464252
50.47266835483499 107.0207117682723
32.77250516327774 82.54056376941919
10.4947914837743 55.9161835950523
13.64288437787294 58.65175007473615
28.94210436812509 81.96635689192313
67.10636311607156 128.7379032654944
139.4800247226714 39.17875200779002
28.98631035283236 80.57468986563812
51.12032197486887 110.5975612726577
30.19147510159373 82.64675192099081
139.1268351627344 37.88404229396646
50.40318869648212 109.3717121169562
11.56021436541915 56.92299844360724
7.032759104711844 47.92621979848793
13.94842798950352 57.28046529524993
14.7984502835615 59.54173455403163
15.55241660001661 65.67278373384778
18.47331146846853 68.27596561792967
73.71810987896706 137.1434629061516
47.25847300143172 100.6106899104536
73.11606978504972 139.9564718137052
40.39199430377167 92.61398845024864
23.99339898063445 77.69152612507348
55.40344544388758 121.6275739032655
31.44514362796123 83.28802560452091
64.64843471921647 128.3433523534559
35.28542982049547 83.91204322240097
27.72818222275352 79.8631655302306
5.370578190894683 49.99273586772823
72.16515965203935 133.7355136731133
49.15351302956783 104.4882117132121
46.60473797332897 99.27542995333366
50.29340145991665 111.5081175895913
36.44981127615404 84.50303843438478
8.224232394405469 54.02388276069987
70.09746725558082 132.9805273718908
9.149942777261606 56.33382253756168
2.091991096347172 46.64119110195151
6.696866496216145 90.34125407234285
18.49433771263448 130.6230207619851
16.40141051097035 116.6344949609856
7.399047088133588 91.60460737163274
3.82905060500177 78.85323861933686
3.192542275488757 86.41514905174579
138.8072141475274 70.60974732044046
15.74105811653448 113.8391205660464
12.12173347163758 110.0597375413265
13.71085055782022 122.4659767335758
4.52598705843502 89.02354434802739
16.55170622135727 129.1832480602193
0.9968897125035353 61.39278195284308
140.9010484652341 71.89781763729883
11.50558663145635 107.6401865697856
11.03489217814847 102.7979776844694
13.20719318570622 127.568506548397
19.71168013653008 136.943947295535
2.14213467097539 81.28219638411592
4.539777939315423 96.57056966508163
18.30746684916929 136.9212892289582
2.232019193116604 75.04501229947269
5.91850400398571 94.04824918948016
11.77143059148914 106.3827271968538
9.565351113212554 100.3186444104481
1.008195361387218 72.56764637761282
1.616254090722422 73.79719081131275
6.592955125074924 97.83185107760623
2.755402813714757 82.5954342224462
0.1402923809325324 73.52867833161895
17.08604659413144 130.5001164055327
140.8594680852139 66.63733193691792
1.640673852871247 60.03059678967685
140.2062535653421 67.97219333358126
3.492505734020931 77.55920982700266
6.650336629929782 92.82361095203854
1.797802686204101 62.67733362867226
12.47378608460775 102.8581853525143
12.90645867874029 123.6682518443521
15.74209632518077 117.7595362537187
2.859358083931206 76.30268024347164
15.45180577440021 126.5286499781969
5.221356853138285 95.29073121458973
15.38553059889981 120.2549565573477
7.350915425234329 99.06940043857716
75.69231465581838 7.610476200291341
138.4659476108845 101.0660658168233
62.60130081756314 32.16631849192151
52.33070182319518 43.22773084915166
4.454172290093803 91.52323108011156
27.07961701239811 61.48384078104063
73.53893623013241 15.09882329549604
77.63785890901971 5.379032181044569
10.98670420250109 81.36433152922208
70.18670349762614 23.92687759857245
19.8681349741807 73.19722103494392
21.33029492462504 69.63817836274677
45.77633678747038 51.91115348048449
81.14666057915659 137.6122992983199
33.58983653760954 60.33616543152588
139.7163602538184 95.3325338914659
5.990589529481743 89.08523819449621
64.95772895471784 33.02237762931941
74.86238131521891 15.44408075987752
78.79746470087605 0.9927126486825825
25.93313899204693 60.66205554492443
53.84399760681253 43.26296782645579
0.02549513533249232 94.88931977141245
14.28146494346825 77.26088598408819
139.4359749702262 96.80627787275559
43.74788157462701 53.38690752738989
65.52164810459527 31.6749250470648
2.382344123140732 95.29300266925702
2.220660749546806 92.78612999083191
19.41690362748881 71.85800779572074
11.12410732206853 82.87653023110551
5.219901401915244 90.29924361879486
48.62128250624107 49.35324724212837
2.985397852088685 91.50097252336066
65.21683514812896 29.12034235333288
15.69608200559225 76.53010209917835
44.35139597894676 52.07184020411678
76.38592242586988 10.4486099532581
5.30909782187417 87.81067513644119
12.28527400313272 82.10108090179166
24.49278765638294 61.19722830618673
70.75105755583661 22.56688923399063
76.15702495103042 14.45229996653991
76.64415913136581 6.481898414412155
53.17351899092625 42.02285131210955
76.70215799577446 11.83823396716124
70.18103030145143 18.6467012525233
61.5294532778065 34.87239425436461
22.39205320649743 64.55866189716257
42.57336927868104 55.95339651058132
24.16303030460797 62.55732427315344
22.20561270881736 65.97055315347714
19.59608455418505 65.93590272760983
50.76474755521632 48.11406405017799
1.462327687066352 94.14099911715709
12.76277989784556 79.23179887811003
34.05620565117474 59.0722917907442
77.2354528499112 4.124817289208266
40.46284625990326 57.33489110407154
67.08678458259277 26.50345359834586
138.0950184796867 97.37739168282876
42.86096022544679 58.36144589080907
12.94863849066994 77.74093697140442
58.03649036790573 36.94405889864039
49.25154529768083 45.59441495428017
62.0589731593758 33.51963002143444
58.58770842741485 35.53031323640637
72.2712675562322 16.18089379055642
46.4416781589888 50.60958172358976
67.39385412755956 23.98528588817318
57.45079819307318 38.40522443363901
56.0158951098368 38.54736053507574
8.307785679209486 85.56030110448937
54.02581120515723 40.81918094041807
25.01158511178255 137.9161561915323
5.104232425293512 123.2406160272124
1.451652348107316 119.5981808375879
13.77610275552636 128.9158345164401
139.947750801775 118.2412338281087
29.0296492607044 137.9092665044838
138.513845947164 114.7703421596093
28.83057682365921 139.3204822330915
20.45486514686053 132.0703942765862
12.41785548329089 128.7753526798523
21.89860582638784 132.290720380492
18.12927626301092 133.1124346788735
138.6438161203557 117.5731999578862
14.85004333667589 131.5909166191403
137.249564503184 112.62165980043
26.46956387840764 137.4579806827622
2.705257276175983 121.7667951167759
2.685252224242792 120.3028513166989
27.69614612723389 138.4039485767857
11.14404590096547 128.5255248851184
22.72386911113621 136.7428704261152
8.903001682528796 126.8946823354913
62.28879837538587 20.66412665243404
53.01677298178014 25.4123859469307
37.26073285865456 31.83700569805168
140.2385606385503 45.83809391757212
68.87464746312587 11.20414045599702
82.4914877220068 2.963798714280134
22.28043060418093 37.98626018264009
66.02549110591518 16.32627216245063
23.6257106862012 37.50215790169268
7.97287700938609 43.31148760565834
6.44620682652786 42.90452659608715
62.83283766789226 19.29206788674547
73.70932922051094 9.765125220185205
90.90816036189857 136.8864901574937
86.09274097141422 138.7162977462426
54.42118783294546 25.08901465824216
5.330068023197144 43.8679741631532
13.89793191367105 40.28935832214608
89.80825366093849 139.197794090696
57.2146211937762 24.45029590807172
83.75154791589597 2.193374972891462
43.08397243538661 34.002168642039
87.34737890002692 139.3605667357023
20.91386994812988 38.37073071045047
60.89230379789998 20.99634233807438
24.83074772403908 37.13164411650229
26.04161578015304 37.74117935235716
72.35939903942862 9.411372850096857
92.05543300870166 136.0109182589728
76.03276720549822 9.026955631172278
69.37422295254802 12.5013726998016
68.70806826256249 16.31571202233304
55.82284186555862 24.76995325128318
0.6005900824342494 46.07380641969451
9.471043611251288 43.06012879201263
41.50348842592538 31.56842298347282
79.95805726018031 4.579709139725863
35.79760139283842 31.65958194847807
59.03969035159042 22.72508060293319
93.20379988642752 135.1058091020405
40.0782882952595 31.67066991620365
50.19676586357761 26.06899414113443
44.50529623308587 33.57093021962645
25.71996600492279 36.23985135146283
64.30184427708691 18.99585767251619
28.85409929215491 33.44852513120495
19.2877013012629 40.2442873345221
91.0120530486542 138.3798800038016
67.34129186007013 16.32608725626723
44.93017085541953 29.777767536297
59.49909696277529 21.31683091363423
11.64260844118378 41.48908032505214
37.90435825091851 137.1474946795269
39.0466513276717 138.052771611239
39.22514972799715 136.6583242668958
27.8403743470309 128.8984194651405
14.89836428104583 116.3364748856076
10.96883275622729 112.4891795578321
41.33833230328916 139.8688235615801
4.629199135210911 113.126757443933
23.34753335969806 126.0517732938979
42.6514844845931 139.3911062258409
40.19274819114993 138.9599888986609
0.1774309563103823 99.99065235157244
25.68228007181219 128.7060905967278
1.938997341613687 104.5741293060991
35.44668819573184 136.7511401878911
7.439187960027184 110.5956479993605
6.059254820558511 111.384025170884
23.89774673591373 127.377352128609
16.81319549667301 114.4726956785266
2.57724294136345 109.8764315382776
1.899285855083432 107.2688861853131
44.9559605888104 0.08581300837576243
0.9561424243892658 102.3734533582649
43.81763120487111 140.2810777372114
21.93734356956789 125.9209156334665
3.45718557904212 112.3218509557939
28.99898154108529 129.7807070809114
20.46370941616368 119.4461539388118
32.10322886139495 134.0385193986009
140.6919665240939 102.8500970528661
19.88674056698063 118.1401201654925
34.52587573326931 134.4355341292651
31.00868782961289 133.1143175922159
20.78934549257177 123.2791545960727
30.10486402890193 130.7285331511592
139.5717949404377 101.9552721583871
8.916001431028347 110.3656587152938
136.6483584604801 0.8802103673981069
138.7367043965356 4.259337959912605
137.9252386190961 0.2869934589829823
137.733511535971 1.774610156008068
62.2532719972829 132.754962794687
62.44238380834535 81.95300903472312
63.70353939929025 124.7142166328446
61.19884827128053 108.8389248681422
66.0108580406643 9.33522817731674
65.15197210286046 8.28278404287903
61.12321143110081 111.3763224084221
64.60610637265611 13.76749715498155
59.96178589858385 45.75762092828312
63.89960063725205 67.94368477581466
65.85450227651071 78.95782509021821
64.9469078149351 71.51135711735247
63.60707425655598 81.15913958182236
66.07379043736368 5.215486078028253
57.70950516528661 105.1168087718818
62.24549662368251 91.32859107982006
60.60824592232714 88.98388838430607
66.43828013934939 59.0971529571545
61.52383169318861 113.773314597581
60.28601966693921 122.7709093413515
58.98840753465117 107.698115679588
66.81719146641515 6.351163296312195
65.60623109757211 64.11121637272095
61.20886673387592 82.87912857496664
60.93471159195025 68.39558662950661
59.72363852575997 115.3489105360107
61.93984760416438 53.66847970940163
61.5396236472584 27.37014771784273
60.0906277117432 113.9689570872969
62.92527110798102 90.12302151619848
61.59332811091208 92.5579908140227
60.0960169231724 43.46686457216336
59.64803537368198 106.5416652695235
62.2557680045008 55.9911967040616
59.21199781459758 30.39950329885869
59.09893072663817 105.2505676759383
61.89466734689062 130.6682684282766
65.41376463903154 75.19693125693996
63.14805906372096 21.74134513509403
63.16313991729296 57.06000154952915
60.34389405025145 117.7726939874151
63.38186969340939 25.62425490107971
64.41152214339196 11.24724366873495
56.62012263166321 100.2433218440978
65.8144319545424 2.660186130026597
61.92919615472613 37.31620594815922
62.29376433820324 16.8995307292213
61.37207469782253 15.78877947031731
62.96479184373949 34.60629096958334
58.25279086820545 96.37926169800724
60.1460564900326 51.58918921572323
64.14159245079357 72.70836504187977
66.17811608113369 62.80240050594061
64.06317966595461 58.15924812738173
61.95023284001333 49.47756886306957
57.67539388259545 97.67340224036514
63.48005501586836 127.4426611929022
64.77552321173803 73.94648467617279
60.62385249412799 121.4984453882538
63.61558866456978 24.29914995817578
67.98531237325368 140.3534253888923
64.1706461287564 136.1969241219027
61.30516809496182 87.77316067147422
60.12816260164083 41.21402277451546
60.63581815624789 46.95498830738433
66.49816067590098 136.8176033935682
65.22261785027595 77.64863851797163
59.79923417147661 85.40202805017303
63.51283467251717 33.24684377747872
61.01019384094201 36.20639890345524
65.34253386494248 4.107067240044266
57.40161552334219 101.4406874371446
60.90756482301641 17.17730605045233
62.85844763989174 70.29016585830028
66.76267360995668 61.50382709549814
64.82297803257299 9.865760053768625
62.26092577100409 39.841337533188
63.33123545735397 69.14809591122581
62.81141849138276 38.46660120569098
101.3411109865015 84.30578752495221
100.8397021875204 92.44532120079455
101.3518654983742 54.72725386713619
104.1398924083949 36.04191766072486
107.7358054646804 3.49998883950953
93.86414260129528 126.8748019150396
109.1050860533562 10.91059573914875
102.6389340359902 54.25554541861232
108.3077005409035 140.7250073574597
103.2221156679505 71.08158743977638
96.16948932534235 125.0471147625021
102.8234093637057 36.76031387513817
103.331917884771 58.02502587216853
103.8740651714354 28.36797130004695
97.13050757406566 122.6592396700724
102.0779232171146 93.28945642846932
101.1288129049451 100.2881330360245
101.6898166322764 87.45996771812534
95.02169210921156 125.9632932269688
101.7276593457919 35.84920452047789
102.1572698292138 43.81628008726105
107.8320551977882 137.8958466968859
102.3697894706941 75.77696714379235
101.6697265244489 41.31302867813181
101.4953807798718 94.89461200331615
102.1228482105461 82.11959537535067
105.4308752968298 64.29461890211765
101.3715725550433 77.98805914466736
96.72979479242592 119.7317472677765
99.5070571212987 50.33486500730112
101.85430521247 98.86190243927574
107.495454520905 2.025509823365019
108.3048355472379 6.371102838043691
101.002896317923 104.2175961802323
107.3606974283267 15.09189789104716
97.30684538624382 124.1276206985146
100.0751124814049 110.166902232224
96.93695112839302 121.1927766379052
104.2856593041857 25.58417865078978
109.9000859029758 8.397814132294943
108.5237475098005 15.9784368891326
101.6359109237529 79.30037085531495
104.4814069172213 24.18014112157108
108.3914742265849 17.50250525057815
110.1441154694723 9.866449297175198
108.7138634517201 135.5885557380919
105.874531731053 32.81068522017758
100.875110988789 107.9510711696822
94.18192020853198 131.2404520417794
98.80921704143248 49.28201666459433
100.8078157724246 90.99023209812597
103.8236516596861 72.38071902010365
102.7820856739858 52.83477216145611
103.8531004643419 95.28428687274129
105.0157213956233 62.79097106778667
100.6181214706765 105.6823999590192
102.4495031126794 55.67935361559477
105.9793472188108 22.25264138367648
99.14438859718858 119.3149067868329
100.2989111398695 41.5997120750063
107.5008931470607 13.6198393944326
101.1788930262826 96.32584702468388
101.8773047049989 80.71408246762458
96.00779161989082 123.5846857766051
99.90168314880361 46.81067199546868
100.012969428743 116.8930477621293
104.2248503163344 60.33330855932522
101.7238181616477 45.18909723578781
101.2758747732029 38.8200016148539
104.4227069852339 67.7750727334584
105.8080626568762 23.67833760838533
100.5303712480549 51.04597646855102
98.04920458754226 120.2601428399869
101.5457997237862 102.8138309965688
109.630627098154 0.187476358078307
105.0539417919007 29.22966903355303
101.2741034290057 67.09682545361021
103.7677827097148 66.47561886318216
91.7422247313545 131.5750077597094
103.4764282920492 31.13245610662476
70.85769254750349 126.941171559622
90.06585104923997 101.1591158160972
90.03907380194057 102.5827047654527
131.7030304962107 50.813003887637
68.23486902827176 129.6540098598061
79.80376134657371 118.7624684759931
138.0617636632291 35.83535841334497
114.6262134657583 64.87912432072213
114.6190219571389 66.2853500245982
83.11073118731939 111.9932076064667
81.87360798656319 112.8240882707038
121.264659246449 64.63852088939994
96.51228019514372 89.73223828632311
94.75811121395803 94.74784866889716
62.03461641445901 134.1275907722263
86.05593259051288 106.3957085476203
98.19031078713989 92.08589730871704
90.14776343742982 97.3275961559773
116.9150736766172 64.17014950459406
110.1707952213362 77.45273447769026
71.66508673895534 129.6008703810834
126.4708712280977 57.63933536811304
57.47202108743626 139.455021138501
97.8223004090367 87.29820465774549
109.8477781872095 75.25164504143865
123.8365349456093 61.1501129384574
105.652800777149 80.85084327035653
86.67977280030807 103.9533083596382
99.18491990933563 94.31222187671983
72.14449460286444 127.3766442701894
92.58685894286799 96.79142358061874
59.90296658010442 138.8739287549769
86.36258720623677 107.8254571296044
80.11767488101954 115.9673967806964
72.57996279163252 128.6591761041929
86.64373072808289 109.2316848850339
109.5684305622331 72.78559131414131
75.36732868011256 125.392898295343
108.9810890900406 74.0850936355197
127.9743560742963 57.78460225178715
134.2107616875306 50.45833807849118
93.29983196500881 94.44099719704407
80.83713112727354 113.7341715102495
133.9822048759562 48.96148952986882
104.561122168833 81.77484923275655
97.21832133716619 88.48455572581292
113.0719626175861 68.87629608412149
134.8906161353459 46.64129831221954
117.3682207109503 65.47095181402327
120.7047722374827 63.32351257959024
85.71102033248278 104.9432503116917
65.52735252388661 130.6623740278986
135.9476324570402 42.9704289251496
77.4337119475708 121.9349301080304
130.2618682535062 56.50421034938889
59.38259961367108 134.9250410331431
137.2523969024277 40.85162782234067
63.77549617339748 132.4872806490018
92.21905303253102 95.41926873168474
103.4722126421793 82.67214919679728
129.5289294285488 55.45137167262535
58.94653783842914 137.6223566271971
125.5358738622878 58.80139506565062
133.7323147948988 47.47766071344834
137.2047259343731 42.17526493211326
96.8648516940379 93.77317414940536
134.7136764301448 43.76072595151766
122.9986538352527 62.31733348107542
108.9869261652379 78.14220531228823
111.6849689558743 71.39543124519939
124.6724410449846 59.97834448395188
70.51266178474965 130.0984461744328
136.8311919059022 140.4399791998435
72.10153930104462 117.8930047376084
69.58103904014438 101.8811931862841
48.16464318632958 13.41003120357896
50.6098213697653 16.07334678479694
72.18701589107971 121.8664648038827
72.51043622249907 116.5095283864919
53.65851679734191 50.60754107854793
54.74212416966872 66.5075267321879
63.45271705155509 79.82217525011642
59.83257940737891 72.15342809039836
59.50046278027736 80.81796555945988
45.60532011413137 5.197357090314307
65.53896927835027 97.11756949453466
66.03598449714981 92.49304368218885
65.91822616712446 90.10794961132518
61.1991125432822 78.33880127982802
67.58354989787681 111.2929911851571
72.91479368517911 115.124804215591
68.75329278138327 99.12716354225462
46.89085774063065 12.63280210231252
55.81838743496196 63.98426255866497
55.58867858427949 67.7167710482039
60.20920528969437 69.65896938893732
66.59989926483182 110.1941591712195
53.00091430754646 54.43774936907946
47.0191569557624 8.965013807704388
69.69432862000625 127.733899576846
65.08794196455683 88.90281463888473
66.74376945025062 91.32092992722369
53.02600173452849 44.45041809363918
68.75916930113787 107.5732702233351
56.21091262813988 56.66047470020631
49.36725909170568 15.40630160988082
49.44678660245265 37.84570169601504
67.41390016358325 107.5447855818101
73.97591112870485 129.095122690403
60.94349830251395 74.78594526632777
52.08143176580501 24.346538548553
58.05921060098044 58.89060969643155
72.73413122149148 124.8334349582094
53.48253811348998 27.85813208817496
46.13393333359778 10.26960018299389
68.33820389244552 97.7503012118044
50.0574451584891 41.94978895200886
51.58687599789565 21.88179260857747
44.29257072971387 4.399440321993974
68.58800738263992 102.8706721463887
53.67610005480699 53.1322206972621
61.81229003747796 73.6768136377696
55.28194054389256 65.25317527262153
57.12816768977957 57.78793219488706
75.00136381007827 136.496335765208
52.93791042598723 49.37485366382396
69.16830105836351 100.5042904641808
75.78497406155263 138.9169923466523
61.55198342789251 76.06254366465643
72.35150954761603 123.3975884622883
51.21004986866758 19.59958894137783
71.93725839939971 114.078341908328
65.72093288495753 87.67645867109776
52.0211683313324 31.9378508092985
53.73964901897667 45.67578331885793
72.89959042656686 130.113354728396
62.86062426619333 78.53353556771505
66.33362165706751 86.41278859240153
50.55928410825782 32.44016785911408
48.03484641496551 38.7186233714529
46.5595633980735 6.384885803679934
66.95701237362202 97.4345022788787
50.56731302526588 17.37956466463742
62.03208805099941 71.24602148378844
50.40721263173577 18.69265275672938
56.93312849587738 61.43426014625297
44.69257818007971 1.539690277624
50.65666079795309 34.07902199271913
61.11544207207695 96.1727091133456
49.34149368087225 39.18563225634216
38.87890834827807 139.4465718851459
37.72829509160185 138.544251995828
27.31263119854883 119.9913603101789
1.623116598781789 88.86929343247124
23.58553699056859 111.7991323330074
22.78136803170171 110.4460755020254
42.4900174962243 140.7708419374678
2.312152888542294 90.16827682528626
31.13632270959488 125.1651423555643
38.72788977087607 140.8420601462518
41.1763834600737 0.2122466825507471
139.2650661221985 84.80455547680333
26.35692202203202 114.5818828499215
29.41440105719886 118.9535476104758
12.4894605686037 100.3997282675504
36.76933088491036 136.2439993282124
138.6183423961627 83.46085453765281
30.5441649163266 123.9598848228742
5.931300908929377 91.55675412478833
8.102502220982117 95.35694460142552
20.65907477662788 108.4555580731742
10.28747034688491 99.10748711327783
43.38435696449481 2.021748859299127
9.545257587201505 97.87045495093511
30.06977411957832 120.3140160376594
8.113874065545042 92.87208978101934
16.06756507604336 101.8722931260963
29.95265367536152 122.729587555572
28.80323028769117 117.5551716050665
32.52257186277976 131.1758479259038
30.41438680783346 127.8221402560404
33.8399439934788 130.675291312355
31.40815635123051 130.2484751571338
24.96490496434643 114.4894456622747
30.29649490864228 129.287958966029
7.375554014837589 94.09270647996843
7.366790178459934 96.59385580693711
34.93972939146069 140.9482457859939
88.53656949697672 100.6176195338341
75.2758023886083 115.8286616577226
74.85660571411628 117.2201836178268
125.8789327034186 72.7763208388498
131.640370920694 69.65644478451593
81.76629726819102 111.4773541520247
41.68937349182887 137.0966321465186
80.42498105246854 112.2156175290888
121.1624631509129 78.51037862571529
104.4678671435838 89.9644981748099
95.13413599986768 99.19014993670508
61.11910125995829 125.7441246580203
85.0190430655658 107.3332396240369
48.36942291266822 135.9903313246179
92.06694991758597 99.38338112107428
123.9159628942895 75.06099538250709
40.36620510080566 137.5694072578022
124.4642073804634 76.3609302822006
67.95054006718468 118.8043614328607
130.2929818547745 73.31879985598543
49.48808439424706 134.7648823699287
99.46377827428095 92.91551774884722
136.1702964830013 62.03105010970998
109.7683457187329 83.96928922658239
87.0883065551108 100.1321227086794
97.77010746927088 94.77126834416148
66.16312216803554 120.3831045158101
97.00096846832064 97.50169881826712
53.35319857297448 128.0158301069354
84.3568863033879 104.4776741845004
79.53411011401812 114.7493111725172
85.2901095183944 108.7624380144601
51.07089908441041 131.1465983371817
110.7778731508443 83.03786839833543
64.31833448649479 121.9700472406763
41.51046208368527 138.4800577907338
132.8253619426173 66.09222553623258
96.47235281175091 98.79107243660341
79.64516582241907 113.371121152018
106.9900901437126 89.55288074094291
104.6016799739878 91.41620733717278
131.2294733023242 72.16128026568015
117.4394198507496 79.63575195342705
102.695305049929 94.56061709523796
131.9550765294247 67.19449001366226
85.34763823798107 103.4959379559007
57.18175561621119 127.7111864041668
63.94331241032651 123.3365180598431
51.85848113976775 130.0353074566117
69.33378146880735 118.5279074106937
96.19075826017159 96.44599243520142
108.3533661125604 90.02711479805444
136.7624570032746 60.68703238025591
138.230509855263 60.51690283976982
127.3505135557292 72.94904733314674
140.2576229664407 58.99262473242781
96.2157982298182 95.04631692250145
128.8237144268385 73.12937474857681
113.6833140023226 80.86699411726156
36.25513291752833 140.436749166483
123.5313843332142 77.49897269520741
124.9045086568421 73.92400374467591
67.56985625787091 120.1657199885463
133.935011023988 11.61522874313814
97.43401162187801 68.02069378052671
113.7938144766077 38.8175518435692
136.385211274968 3.900509449177511
136.2066837788116 5.315232499501003
129.2262076673158 15.81709233167331
78.13642704618518 86.67538991301362
58.40976008387617 111.2260815532605
127.578113280999 22.00444651766303
103.7619126188144 55.21565884789101
93.50162003953855 71.35401138149379
74.91149756555133 94.3684224698237
135.2470183533809 2.959201916295626
100.3661655114269 60.25565370622707
50.45948713756688 121.1768010724664
71.51992126508769 99.85257403682223
117.3803071945269 32.53234954086442
79.10629081911402 87.88804351851292
96.54141877690466 64.58468682847729
59.03451279877698 110.0940872188664
54.89383283828045 113.9003270089805
87.39065200754968 79.80391117664136
109.2846831518348 45.94471109479021
55.55643632529745 116.3694269389416
88.64226934707179 77.35938549293967
65.60514580909833 105.9887026994541
123.7077295197117 27.15320023151249
42.67137932500081 130.1305969519756
122.2402816010847 27.15785193691428
95.01111605024944 64.48810472329909
47.82389779144017 121.9732817242177
101.494533143601 61.24682356721851
93.53566493581984 69.01635095695116
90.6227036763616 73.74558541845644
128.4333676018507 17.06152719166993
92.01864009993147 71.33863074110795
57.79962044107614 112.2426717027479
109.4803484078197 44.62288415099122
76.29744329768305 90.91721411470253
128.2969230800862 20.80205453644959
48.75814313967501 124.3153875803834
60.42554870951619 107.7891343184176
61.94969192563904 105.975875464542
135.3946294111292 1.465137327295473
75.77546444646681 89.55753138463113
47.41435801743927 124.7128069562359
112.8587627034329 41.17168284556796
55.11093371708388 112.4881008750578
39.41219850573838 135.2615156476917
128.3577110438281 18.39874121734904
72.03324382336085 97.43995837772609
116.0286987117669 34.55298361641448
125.7534875386447 25.83952240573039
113.340274189547 37.19407197803609
84.57665489787358 79.73760167900605
66.1899890643144 103.5112751062026
103.3271403674827 48.64826040681773
105.5079685641061 45.5517158716868
81.86878548675985 79.99902587072762
92.7681189401715 72.5488993414078
133.0154850412208 7.772409742510892
103.9339759454986 53.80303723083636
121.3197593043456 25.98864033700744
100.5883694333696 58.8848863693288
70.55747214246674 100.8715707047589
52.04136052949357 119.4159346493106
102.2205648468996 57.09295474453381
120.3395747084231 28.56172764692444
50.70097990282161 119.8065131695768
109.1499764762359 41.99906709702825
42.9631418430051 128.705196537223
125.1520338133457 27.12519884087842
129.939737512625 14.48335291517932
77.63096367093401 87.7440965194494
75.37347990433894 88.12130151743372
92.08454482212763 73.76063479335087
132.557938760035 11.71256252885101
103.0552594141481 50.01733003167006
94.29218304771202 65.59407314312966
103.6954651534652 47.2782340287534
113.9258066285314 40.3179116992929
131.3338882537181 14.37277961516014
74.85789150879476 90.58614843877341
126.3341976163394 24.50339593981186
134.455059600178 7.469657546018681
105.3803265686749 51.99405789094443
80.24421317178627 81.78016459315904
126.1378607354106 21.92632582206416
110.4490577376927 41.38046763408686
99.92975153150027 63.04822972769659
35.08764414977457 139.5565967453742
97.19563775766993 63.47072206901052
118.6083118874637 33.39474887700035
66.56802297554584 104.8937144190153
119.8404567685923 31.4516380876847
32.92844066617697 10.59184548849584
35.07474878153432 27.47499427928439
26.9133364891332 92.99189337473157
27.59055069583613 64.95347060665017
27.05004554268446 70.06532271044227
36.90541972406533 42.27202521880903
28.8519057212442 103.2329661147166
29.50180624635124 104.5289646173797
33.59578635458133 4.602410605132661
28.78909485257689 59.71907698803271
25.40600448064998 136.5010244657692
27.46077565164874 90.81734392178173
28.44114448797011 125.3292479365384
32.92385360061511 12.97410441142067
28.23101027767719 62.32635360449804
24.89466685401833 134.11051657406
30.13014582818374 117.772016680021
27.14069571168874 96.72721815435033
32.37166148181998 53.0419950361519
25.06097877097385 76.86538447522435
27.79025488142042 123.9564047728404
23.6925159370847 84.6237584359677
34.23244239187436 55.37746597150912
30.14153050668012 114.107324017996
29.2363664994085 109.4678340353967
23.71932712007 86.03617487239583
37.43172991587145 37.62377804559507
26.21934820781978 50.73628596768445
21.70355681625659 78.69916181142992
31.30194491324289 46.71240856776451
33.76331336487016 140.0898571397595
36.65394170586722 30.69493674932836
22.48067086074813 82.46229052890965
29.12399983776766 111.9168482629085
26.424934175653 91.73123545109856
26.37793794752467 67.60626837126799
36.38773824955764 32.90218172442964
33.55077543865131 3.206815242321727
28.67683781753413 120.1458670901413
27.7630312972316 50.30681686533681
31.85648182248373 25.42722828023434
30.32832883004908 67.0096985118391
35.1431239706131 56.52054482022857
26.48408339824761 64.05607272692856
28.93877983255109 66.83463100161609
26.70257173446133 68.81767845110821
32.45154699056726 45.5976605148775
28.20792318413973 101.9197443303937
25.10886643844248 95.14352612811048
26.94477765894846 99.24243688992176
29.67529967203927 116.4227150973029
35.3580227584547 42.1504041264378
33.42742438447815 8.194810361322196
28.13876693211644 127.5848763968873
22.7976272188093 79.75985785091186
33.55149971323286 1.823674399681881
29.94834525527006 45.74460149524512
29.87762759362802 112.9256967214811
34.25806918993144 22.5969042648036
36.77256615219682 36.38423153735064
33.67691479799799 5.977357571903206
25.78400968633089 135.137960494092
32.45547271227834 9.290131348627481
26.17200138690445 90.34681034386806
33.70521786282935 27.40036591994367
33.85334389866444 45.71602834622154
26.21906209125466 132.3216374462046
33.84736086459915 14.08043626224014
32.42110418111948 20.41580907449388
36.31972267955105 41.05829329130923
129.3402685151765 7.211813436645572
132.4215999573888 9.14722283161532
129.6294292016809 9.495997476660989
136.9042324984009 14.02720523139278
136.7247752401724 11.47811493076176
121.2299986096784 138.8351639423364
128.0112432522046 5.366150081921209
124.9167283743185 3.117143979300823
134.5273264422828 10.29533003980038
124.5570085526723 1.71351987835265
133.3425375901333 12.94374874406819
133.1801076029491 10.34359506199925
134.726297593393 12.86042105292437
98.12983539531244 33.17377621005301
106.4467142395472 2.925874768494297
85.08107305072443 125.7192237979357
106.0206270970195 6.898963142335377
94.58791536552032 46.21667504104974
105.8546590422449 0.06036428808285274
94.99568024391004 71.38500711702166
85.90889266806765 114.4310354377391
96.08787155819067 42.30986220798645
93.54845268967637 64.32315264261685
94.25793382947825 40.09754322250111
83.47422945188949 114.8160881690263
91.43986829998175 88.40359104378595
95.86891629283696 36.08437893284378
89.21624294173343 104.9971093218923
88.71803308919075 96.85247101909984
87.7833580557412 92.62803050287285
101.3322962763967 28.0182173740589
95.1324577581979 54.78152495702723
106.7329588367041 138.7892196625611
94.38605618132372 74.97338152081619
95.09699665111334 44.92418176052887
90.70153710694593 56.93401577872301
90.00650469222931 90.7950373416102
92.04994567548626 61.82722964296052
95.81562838923548 70.28044884751297
88.14543001492437 111.0892645051179
91.78285002013178 79.78653994335198
79.78190869111951 137.0809672448809
91.41762012428218 58.18379548998244
88.33652967097122 95.44699061623896
106.9595815895416 140.2135183838828
106.6908588254762 9.790129452947259
89.1218122815298 108.6857884343088
105.2016282888599 19.87870038188132
85.10651041200062 119.7300308774373
84.89792900113746 116.8260219377983
85.64698378061715 111.5773576950889
101.5609508748034 26.6145991634542
81.7440918544293 131.0928997061497
106.3523869499283 8.232661903736995
106.0543708866502 15.62158412390067
91.32191169872969 85.90906139329304
106.3123088798606 20.77148178906104
105.4953911633539 18.43399968180367
107.8687635385347 10.42662514110746
106.5302665795521 137.3504159284302
98.33006415618658 30.43982007968301
92.15005242397558 89.70080453872697
84.95253900233062 122.7502840092529
95.00278772647606 48.58763307902972
91.21812864874852 83.45833247620195
94.95436600270403 73.76606266132094
93.97982984886077 51.13767745059365
84.60409342771987 113.913366579136
93.69211462965153 57.07372207576093
88.88435418729721 107.3506254033079
91.33805426153279 60.56425696716131
103.6125293036331 21.83120841761582
85.01739584065167 118.2855995713084
94.49858977731938 36.33932976182923
106.2495859306955 14.1719231761942
88.03288745438041 94.04102912928862
93.76023080188028 76.17066406171696
93.13366659870267 46.43346188452311
84.0135886393938 127.9920152297093
95.87495397393609 67.96313713625959
94.65819121002582 42.51949166983201
93.91115301701397 37.6658164595326
90.95636775264212 78.58635062433677
103.3605707644012 23.26822842818338
92.93100029707712 53.61459301977403
91.4001671160819 91.02483919872088
106.3599396865152 135.8876839354072
101.7899559398874 25.20299144472265
94.52349503359194 56.06971323999647
92.18458484950762 59.41344442426724
98.17933414498312 31.80751478838279
10.16086772224175 9.722373914828207
4.998707338331362 15.02752588680756
6.986080008274209 13.71157700606413
8.044871368634713 5.916434608951506
0.7294681402670271 35.46442173640494
6.586823178237265 17.5906022502151
3.394410771653457 32.97370643779914
12.97332629453584 140.4180033720146
7.369541659348786 7.256598053015265
6.319093529625502 21.58311885981303
5.125772848320325 26.55171211465104
140.832013815036 39.21330759992374
140.3697900872514 37.89731006412279
11.45202635947582 1.866403507664161
4.79425958152296 32.96608369722706
140.2760528628081 41.82480866933088
5.977267210763448 18.91060937628682
140.9991806649232 36.68213465670235
3.566834418932356 24.0155393426542
6.393256062097012 15.00849464163287
4.65943982463097 30.39760183674676
8.183480560912093 11.09615089761489
12.1448193824161 3.18624853729886
4.344554458954263 25.28598697936605
5.906210183206595 27.81488487133929
12.17385844804738 0.597938372182393
10.08910036000706 4.500090971091224
62.97264381345367 11.5389815544144
57.98007045732135 3.761683976580195
89.77152700466583 28.18093389346974
60.31981618814325 8.27432558101518
86.22023078951752 27.06372367182145
105.5108673832115 35.49584914329409
123.7119121518715 43.66753834294163
58.42689762394252 9.994595998563403
100.5493313978474 33.66602355466984
116.3935729334995 41.7687002909159
96.82449389848561 32.35257850900862
67.31622706064951 8.831949928263299
138.4174415908282 56.64527562037861
77.10087775730993 22.06370805129536
103.0811023142012 33.90074431759972
109.2291341044497 36.84950763314067
60.68280037050916 10.77551595208645
47.92596075085536 0.1124286811927577
127.9194430234231 48.97450242970199
110.3227091387641 37.82623052514944
91.77703711626755 29.92562163118735
136.5836693439743 54.33796639205629
94.30385779604418 30.10817253503693
88.70379955058479 27.18994815796292
115.0311875779742 39.52077949498789
81.53469852737049 24.48583357779622
93.18951878426016 29.32103343319993
53.81824101706621 1.830402315741647
75.14055428367783 20.07155875522388
70.04096680321742 16.40551061867422
95.6905020121515 30.22321101997934
112.5929507429607 38.3222987835998
75.72417667010498 22.48330229835243
68.44902836640533 9.880886240050742
0.208413717174864 56.12991364408507
121.4492685835993 44.07380881542736
81.91719846623556 23.10063200727948
69.60050046742253 15.08538135530418
90.6280715185006 29.14720904033845
129.42178692285 51.6382642453728
108.08231306652 35.91557803620563
126.4714618329253 48.85185301533625
120.092832419633 44.27628094624735
134.7099517525193 51.94538881438725
124.5691130683563 44.71571498469282
88.5642941844542 28.55790226913195
135.6710361763623 53.15201777624325
87.40398859703573 27.82370321422087
118.8740813764777 43.24116514882248
115.1669937949519 41.02612151779381
58.06829552317406 7.52587846680949
129.2922299625775 49.02586767387584
73.97391931679513 17.8427036682145
139.8581478319573 56.42929118398857
117.6191706417522 42.51293490441999
59.81155237985077 9.687762556300139
136.0482382422918 55.70065472558196
1.05954692517504 57.24029995386757
106.6836288588971 36.35503801792398
63.81566501881471 12.63216362547861
51.66057805410669 0.286782903197536
122.4497903611865 43.11762497917628
56.73048680903126 4.271670964041473
95.59913856205698 31.77772273053799
134.1150281502966 1.991367861070559
10.90045127081422 11.00536302598402
125.7923664572876 7.383698833288801
55.12280612722768 11.89553422002905
92.0334304508292 4.044700243135346
103.1334995132989 3.453178937987695
61.02669487233957 13.27097128761601
105.1687175115466 2.277575367359868
4.573226506795969 7.409555260151903
133.9557719550851 3.448844203246571
24.17191377584927 14.09528842990105
119.3902019992136 6.478985507346289
117.3141711178673 8.496428350279023
104.2961254832687 3.107156449270702
68.54014165968073 8.49062702322553
73.04048918654456 6.958654990574415
89.66977040077376 5.739672021955641
130.6207325936182 6.920503523939182
42.33521241852349 9.211502859799882
52.86939861056508 10.9393673160489
121.0563025076865 8.359254014936669
1.216543957001693 11.25888490069785
14.8903824911988 10.90507084751959
4.022776054276459 11.21825704009543
88.61255938320716 8.251239194945013
49.33701956710971 14.0205648076705
98.48194230886243 0.7845132010385116
119.6950816449262 7.875999065540536
85.10798590821403 5.760275692173536
110.1363388575717 3.074076293171397
109.6291364119378 6.910592640700369
116.007539544177 8.045538356607347
50.48481831950582 13.4135991022743
85.05508604050716 4.301950173404219
8.081549773733856 8.509493333801496
1.826022478333356 9.981917174180772
23.22637226738393 11.6659599913663
86.30160230656448 6.558608689457738
128.5349556935354 8.311035150160331
112.7884018019706 4.078832217047689
19.32248640145335 12.73216846634627
114.7026400924888 7.531470359238706
51.8069115410414 13.72650994707546
93.28702744883854 3.279475287092629
74.00478783683934 5.853164217835944
113.8330395520252 3.123845190155494
88.61293873625824 6.622865474823474
59.63309558560469 13.58471430762139
53.73415863352937 12.08518790301557
111.4650995264807 3.575073694255057
131.3671866142728 4.298869643952196
127.1459763889375 7.814716500341963
12.84551304318518 9.647672081702261
38.36267901365001 10.89993257055758
79.89362246902657 3.173063502840042
29.29504812900298 12.23950542893908
38.56860567508808 9.48952851116411
18.40219551406015 11.69039636151986
100.9108318020608 2.389569280923503
124.6601934555947 8.399002876419257
94.47269517215992 4.059336765943574
34.4020742264531 10.62845767636516
40.20484674171299 7.437783972776536
126.8549155341034 6.359726935548227
101.7677972178996 3.703058917822865
4.654016503000753 9.932865634798652
16.18881942740603 10.90317909085952
131.0283585363504 9.362937803917465
37.03340133759024 13.09832675621722
132.6579958566104 3.888265450900718
56.83843245678754 14.16959909128421
110.4084129184374 4.516382957409581
90.90378366828108 3.329350481292229
63.45425081102981 10.15277540693767
37.15450826584717 11.60119247753011
21.94721789999385 11.98408969756094
118.6617187771713 8.872717557504869
58.23490552062906 13.88445791615823
12.24287609200616 10.96999778661853
135.0586036974969 4.442221941853063
128.8505133177243 2.759332880780676
130.2496896120121 2.047976220219311
126.5251541515315 140.8396166485737
127.316963251226 2.569492683875224
131.4681144806934 2.917597220809697
126.9244348336793 1.101279710739782
132.8048983639177 2.468744969270923
8.591063382547764 16.23403926575732
12.17291564533591 8.362727568492382
5.198719394377686 17.57293670792805
2.943615395737239 25.31242124238539
12.84236503285423 4.49527222941594
12.15150543592906 5.775832047644021
3.73771249265964 17.5423420528682
17.45514941747902 140.7339149109388
16.30457927782599 0.8378227389011079
2.773253658660267 22.77335748897892
18.18215648274105 139.4353646993459
8.369580573679267 13.67615252075837
10.32179193728143 12.32461943140536
16.31347745885939 3.479006347220108
1.365894755612638 22.81755970431844
15.65610772869091 4.632155382983335
10.80972100492226 8.395752543344759
128.5827772652349 14.5924945389892
120.2391107286543 139.8061087259321
127.9789714517173 13.37445841646779
118.6667548984544 137.7978406255993
130.3657532197553 19.46110644645591
129.9908993589971 16.95954874350508
131.7351231204076 19.38373973549263
117.6646757682304 138.7857821989107
127.224298725053 9.203117535236911
123.8860772297374 4.088396858756489
131.8679536930136 21.90999379783012
119.2396743760027 140.7783712790099
125.9573548448557 8.798526834609742
126.5867102220307 11.66897288568165
125.5332522290558 5.942210982179936
138.3514473074802 25.52796724260904
132.6342899682795 23.13229896657843
59.00108314505058 4.690065742589596
22.63268717933499 36.63183238567987
56.66563139290389 7.808667829435553
10.89449233675765 47.94930376790332
55.64571515069709 10.52541085549563
52.84699416452327 14.71055745419226
0.3905751124439346 52.24262330336334
16.03808536492163 42.38837342970364
51.83953462500478 15.37842025957455
3.402499136645316 51.77633594700559
46.80460176548323 16.76360833950993
20.67677413400384 39.79616664329239
26.85471759921138 30.08615469618324
22.92373076365843 35.38586389664256
24.13331536560072 35.96733625735958
54.60204120426194 13.27139970417272
60.85163790832578 3.002335201521996
34.23967899936507 26.22863951950601
56.16067654740582 9.161751471294696
54.10855261818637 14.66987407152241
8.804713045260346 51.27489140951279
13.01020341540126 44.70276828795375
38.05556547354006 23.22359999166042
32.76452500417825 26.51417396642994
45.56389808071334 17.44738736415917
34.71281058047278 24.95845060608745
41.75528557295409 19.02401485346873
9.503538274802107 48.43807850788665
37.56237856944017 24.53250082442904
25.20414704948223 34.96327057773725
57.16025207879606 6.473748391735342
49.31174859357398 16.79810035137849
20.37142948816123 41.18247589434799
60.10434073463446 2.034918928236388
39.89555533479462 21.86784194013463
57.67594462181643 5.178343742999898
12.3066596518372 47.48244542673343
12.65010295411907 46.0910701252366
76.23049497728395 116.8780684370269
83.80644891480435 37.54879128084067
89.02596313575877 19.23905057171528
77.44502607219869 68.3467002195304
78.14937920917632 96.43616440102898
80.08364932237049 54.63196746905822
80.31906424069059 71.01645385060364
80.34467687764862 76.05588196249494
75.12835136746097 103.4779987716981
79.712452793879 89.16011695506683
76.43311737888928 111.6615254563696
76.06321485693888 113.0529811084002
78.7876678950653 60.82580856403305
89.71449770372715 7.438918870382395
77.51386159735695 81.89190117274099
97.18869160418514 138.1448335258282
79.59763265086235 72.23385533739356
67.2632280198426 127.2888850423568
80.62864716498986 55.89588912414347
91.9504508277152 23.44958130839579
76.14897570800341 107.7870733498434
81.04558516851188 59.75319767639582
79.56973310118306 53.48241861547548
82.60726616188808 42.69061059312497
70.40911565533858 125.376730896129
75.87149918358973 73.2273676873603
79.17112007594774 91.59740028091545
93.58988155159916 21.55015436550513
74.41582854565378 105.7300860236878
86.47477637286094 33.00250057645741
75.06989314450423 111.9963333582003
68.40575631540695 128.2206914828002
80.06114228622988 94.40618718181609
95.75211506902059 136.1317368430612
83.77819792066191 40.3995158378608
68.48250447242307 126.7606186919672
89.44328776118688 10.76834267126315
90.9393302805277 15.82803553678734
79.61311789674788 92.99769991463558
92.12785737602077 2.542100863281193
91.21547060214121 14.36929182768872
92.50491586153039 20.61572163769681
93.36764214309048 1.804375384884124
87.5686175948577 29.34335253405417
76.6635143875742 72.05608620565806
75.7842811388611 109.1642103599893
81.52621069867062 50.41681923047985
80.84980023836481 78.96882678986471
77.40787147863038 65.80027925077711
81.22202139668181 57.2241125768248
80.51389167107534 51.410938726954
75.57735706316171 105.0213086670509
67.93091288852021 131.1076255716415
76.65651141971313 64.4948320739216
90.37025095036104 18.73514867650919
71.02874784357937 123.0769834796554
87.79271455216444 34.94053377758121
68.94537163042261 0.3065281707263087
94.86894022019131 139.6484122241365
80.86817562265814 47.40680978293521
78.72762048241781 90.2418096890266
77.30199164334542 60.73112616065094
80.56219766370627 45.91162109660181
67.43758281647688 137.8537300719832
91.39550747825123 26.25959455040947
81.09603823690058 77.41402975253148
81.42335904880214 43.55112538860422
83.76954705247711 38.98492070696735
80.14873819049879 90.53236866770602
90.57474972568208 23.93832505093287
78.04118443746397 62.02854249072167
79.27947880015371 79.4225952541554
91.90715639722325 7.034296374893266
81.6501136464758 45.00770187412509
82.2163306115724 47.95168022453586
65.96570044259857 127.8524290225709
87.76913084816708 32.09981049950721
8.172136378388466 82.00764803163305
95.25616290123615 128.8746091001686
35.59723187375447 97.81130209633884
38.65592352969154 100.0806082545359
53.32810747431579 109.8372224666404
107.4838874710209 133.5566702208309
21.53535881121786 93.45955642556387
87.77112879988668 128.3905686890424
59.71980245200388 111.4765841327676
62.00077333834378 112.5018343978964
71.53371458765784 115.459297114201
95.14644442095377 127.4189642814264
57.59885333935775 109.9990795397182
65.81858187704951 112.9368605970067
0.997324720120803 78.63633145232347
16.39699251109501 87.15070342394647
27.9968963274244 95.5986045075944
101.5634423649537 131.7049731586823
63.4670122539768 112.231309171631
86.47550293915778 127.7890993427536
96.42744424278794 127.9658299778935
54.70386211902274 109.9619746198066
49.94433186170574 103.2884093444622
11.17303701045854 84.44545175437429
2.441414814506272 78.7450763262584
139.1241022426693 78.37858955394992
51.88577026407292 109.5142760903532
20.12402474955544 92.47564081396825
137.1348078393733 76.86620501012287
135.1659736330043 75.31177989963517
102.7588828445392 132.3446312179818
80.07055797692068 121.7593711824636
106.2948521488307 134.3730744495678
17.65623946135573 89.41649785570708
30.85768435739175 95.96188285267692
38.12018405213166 98.74948686461548
51.24651505656301 105.8645034297677
103.9602609839186 129.95380420965
88.95043721740296 127.5438800419948
100.3983919190796 132.5991141734643
140.5832757180093 78.51536340725322
81.33375330469451 122.336025511828
43.80534044871703 99.48732742781218
24.30459282152099 96.34254464984335
32.27823156898261 96.14441880088188
28.57191866938038 96.92617374796082
80.12006961031331 120.3243445048129
34.22373325236529 97.61699177808175
70.14949292900526 115.7832319901351
35.11347936616796 96.53945623496561
135.6994276277001 76.68674277319127
92.58017104112774 126.3318984402012
85.18657843454726 127.1693199101996
49.3147131696203 101.992820332219
44.44869908927429 100.6613726037077
52.64195766319754 108.4422849971789
20.14525505317545 91.06688452610035
90.1267631259408 126.6770020476103
66.79134987127566 113.9896359901
6.655646925349608 81.47628122839467
99.07387459454134 130.5366853876166
1.533157337558909 125.4444273930734
140.2167548406782 123.9768992894984
6.408453584573618 134.2961548118127
0.3410316469921362 124.7224437617357
13.23080621813022 137.9351951216448
8.694959963948644 135.8827521555799
137.5290179441971 119.7327490259538
12.2707076993202 135.2642638769035
5.284151871493233 132.032015487241
10.06753443497999 136.3165990878358
105.4568216092432 3.847221205285087
122.7586039964864 19.83053288070636
133.4458066535468 31.0711640266492
114.3088859139718 14.54358196971782
115.3792033999912 17.22370991261075
104.2591120984446 4.481085466313504
121.369155224964 19.56143624997091
99.54824629441204 138.0198561817963
124.169609329652 20.23709413619764
128.356190593195 23.25023116777876
98.2001339961617 135.8521531949177
129.1459140179699 24.48649662133571
107.3546076137491 7.321338793635513
110.8467561526442 12.78445143467441
99.44626092205215 136.4933744546023
114.8678020006547 15.87549365475017
113.1441369158924 12.06844812407194
108.625599585395 7.8740688690169
118.6463376569661 19.08709002040331
130.1516804969364 28.28435453291184
108.8602394883707 9.397336560895054
103.6053368832235 1.879896220992983
110.4915334836908 11.28904712364219
126.8704979615355 20.72580375944966
136.9407849720222 34.96228326856593
96.92722976368603 135.253933729056
101.9589379180486 139.3744374845016
133.3803412987997 32.54453632027042
138.0786929431258 37.16408841348371
129.9346165647075 25.71718738456668
135.8057084924514 34.13424466463044
134.5818008892394 33.36530623863712
120.0029889056207 19.32148706997646
118.1536603861625 17.68352917291065
129.3412236284929 27.01636042165921
79.27459434602451 27.70773587151472
122.9176312649094 68.60279158077354
91.77908891275909 42.92583688359299
104.4574732803937 58.95260485110797
61.67081970040859 7.928719948104241
92.70127891900333 44.02841615038022
121.4664623255495 68.41073693676798
137.1717969376981 83.33970595885525
96.99752001344974 47.11930254230468
65.40025715554387 14.96399130527009
134.4413983700589 80.4773146740953
124.8801326724508 70.11817100884893
76.33483894252907 24.94796871407342
117.9006314656185 66.70748679329817
97.9292543241843 48.21259210912257
60.16618759501392 12.18043073114818
131.3619625408225 76.02156779388073
130.8229342400207 74.66562467138611
93.64608373691738 45.12737548874951
88.92958858111425 43.33415071205896
119.4395014733758 66.88502969667834
113.9722810795737 63.60643470520231
89.37525588609863 42.02804888739115
81.28494645172306 37.75386689943572
99.14436920305457 51.6749927310541
77.91634214376037 28.2985522512627
81.32665690056039 36.28540591849864
52.84593292130162 0.8459999911911754
72.56788489317677 24.77659037762202
137.8295023026048 84.69366373501022
65.13499174909769 20.16336283936593
86.24630740452253 40.15578576283071
113.4194224507907 65.17290670071624
67.31812334214253 21.36724086574383
61.87413838892481 14.3723596583128
122.3798782245876 67.27423713874991
75.94403573974716 26.42259714894483
66.73140068680158 15.00484001963254
63.22702556053809 14.03404796133086
98.17529957649288 50.61478851493772
108.1000309853985 60.27661416173787
123.9282940669977 71.27689675029919
101.4962702304585 53.30771547705955
115.9065076101668 65.31722568075268
120.0236340506029 68.17763402865307
115.0989778386706 62.7479250132137
103.5580695162471 56.62549051568125
78.87353951183991 30.55613699708052
85.06522476949422 39.54927035433701
131.9115572257931 77.38703109648641
98.48305081292844 46.98305297326525
80.10196950104147 35.59346343091299
107.1768043952339 58.01049946959876
90.33993433023585 43.12758739204429
85.05786366940804 38.20132203869091
58.582534421105 6.152794638765331
112.0383424293449 60.16380535070352
64.90786028171055 17.62437742715013
100.2428412377696 52.46512666077486
59.45771555687352 7.198719551531295
126.3875811777555 74.09221545079727
133.3655928728234 77.63923135516413
129.3507651512182 74.45946241431542
66.55668614428699 20.07941284753235
137.7060700742717 87.29389072140187
124.4130617414545 72.60712678559597
56.55877055374245 3.059500433379685
78.87475057314512 36.35167957716567
22.865451717243 70.11047360720009
45.8739085184312 58.03235666735699
37.88287630476908 62.41252364041071
138.2508098045561 91.19226183215
104.8380185662396 6.597033994572325
61.51597358080189 45.79123756679762
75.29080592162506 34.11930081389038
94.95693011976121 14.42642347388956
109.1486743639968 138.3851857487014
40.05950979116846 61.04488040021982
55.11767100573667 50.55978628362568
0.1689986318231163 88.80549865437513
15.2414752593754 74.95651945947317
88.72181701317874 20.68825448336961
46.58127503325004 53.07309218036978
70.90279296697163 40.79990651203702
97.37576138895491 14.89442412972685
136.6676630201025 91.22643189291676
87.54202275216863 26.39501516028234
139.7810371255046 88.72217884976939
20.8289709084275 72.06127978731061
4.234922067159047 82.67615187969493
1.746103730028382 86.33046687631486
106.1800462524616 1.443377146151407
89.48225842755915 23.03378121053167
139.0026566580182 89.96422651985318
13.05786103207358 76.21706549505873
44.9777920709191 56.92974922789265
4.818991828320416 83.96369655704079
10.25009954188057 78.93427659995817
24.75272705556615 65.88632084728758
102.1193492160991 9.045168474706635
94.67718692294905 15.84916703877334
100.3141255723791 12.47375727932175
94.40305327111363 17.27547724999715
90.0775018231855 20.17814767301399
109.7123316717217 134.5018338154806
83.82905407567168 27.45929140539093
65.54981627062988 41.10891001822652
23.46658471421936 66.62764929799448
46.12111192894152 54.36203093374976
29.0880807741785 64.46435646638174
27.39961709164193 66.40291192990678
21.01012195197142 68.22792133161055
56.68367658600534 48.0679644939764
11.74185463973803 77.01989242359855
33.51134948119416 63.002418522586
91.7132889384946 18.24024048360909
35.51572590268298 61.50934197857288
78.99138481464708 29.15431832872087
102.3316639300079 7.607661276283333
91.43078842573281 19.67842250792938
42.21010571708807 59.60899962463413
10.50555054052875 77.55742447825028
64.1941904089753 42.17125681786436
59.07360502538673 46.88839610864858
93.05690947061433 17.75469884951563
71.07278990178163 37.27335602304705
71.37121001234949 38.50020341010511
90.30015034416235 25.33661675271208
47.62947490797937 54.12963851631847
107.2345611351082 0.5735657898762561
98.72134656175746 14.40415541435834
73.90586645070213 34.85112226564637
68.44713419661529 41.648632507049
57.51581826224533 46.87503678375218
7.112897846925334 82.88849691190637
71.69823039755744 36.07650558940875
50.83002081961306 68.94754268619469
69.56748591201671 67.30337852520275
78.15878530355823 69.64438670239252
79.59515025863948 69.71761277786041
42.6720865441424 67.89068523925312
123.4328417730173 69.93958837545959
95.6802712548246 72.57892803524214
62.34901060980134 68.25915408175358
125.8176500543988 68.95511967284213
84.66152339024624 71.19101857121578
119.5972727060169 70.67788935099917
87.6782047325331 73.69956467175648
70.88731995236931 69.39667135661487
56.18068783212679 66.37125423840918
129.6218583196679 68.13479183006005
140.2503887509084 70.59866182427696
15.63864006409399 68.60275087636293
66.85647702027919 67.73929275295843
97.96404801138627 71.71470614511792
114.5618503843858 68.77288386423561
96.51387887773059 71.5183835322635
91.26791439727398 70.13040482889136
92.76431705817282 70.16122702396923
17.04005474563282 67.75122011165844
83.20744241801924 71.14569445054208
136.0756706952301 74.14034383467693
7.426197824765842 71.10189886125876
46.93357185820521 69.02675767492178
1.519410208927372 71.40047372364718
2.399719027078521 72.57395913747575
11.20215257521788 69.74352348818493
51.49864024908021 66.53145519164867
48.393823674757 69.50976991708447
112.2805746501398 67.77954131293694
137.940745574455 71.82930284860177
28.52489718989679 70.35926932500738
118.6023016431809 71.85104818546621
132.5725710598251 68.49893856173779
73.18167815218179 68.23262936467331
29.99284672736669 70.68222726200368
108.2875366258949 69.33209085764221
43.18684552329868 64.17574986096918
89.83707412822012 72.51877234064723
17.03519511367512 69.05318594032845
116.0556405819504 68.76404304056516
118.2791242362201 70.27776935631356
8.150691429725615 72.31379406623125
72.46361490751337 66.98607419401722
28.88697304217983 71.66144363756572
31.09577987106292 69.66656097580675
76.01985028816887 68.29114365984582
41.28332801615264 67.48601889500344
89.78410433765359 70.09538635172774
135.5899147719755 68.6505957058973
67.92346673026137 65.06045629474878
86.1986570065268 73.67780726334735
100.2193244206542 70.70763091528796
136.7532928327154 69.32066650846122
69.96130598036466 70.33146206162898
131.0781717609569 68.33181224184354
134.0883245628779 68.61733743149148
67.38851769513565 66.43147754524767
127.2680354657936 69.12189919670877
105.7952069534081 70.28812521206778
109.0849419981355 68.12317984052343
124.3667199258166 68.7845378842744
61.53026498222535 67.06739325672216
9.626332779464498 72.2383302711647
54.04507902746111 74.95695873326483
64.98805909120823 80.17451350880633
17.01898287159932 24.80390919003887
3.896896668054411 8.692951561744358
70.37321686652753 89.92411153290045
88.66807147548809 116.8198274906771
69.97700360607335 87.58701719524062
89.71108825907322 122.3837953417706
60.2128886272162 79.39033522716377
81.7941471078456 110.086699623376
80.6197031536683 109.4810000590307
93.73460421849484 125.4229881989541
70.30684227366072 92.21516269548162
9.408631531460337 17.4839339016511
50.56921666582239 63.5834920062868
59.66436167474033 78.19331774127453
13.41530918166263 23.70034751001045
51.60852756741856 71.84325988586851
4.57779386015251 4.914323834974166
79.43036596063543 100.5234572215724
45.18038374385507 53.23360867810167
87.20334456577415 114.9186394349689
97.80627847193114 129.9756242087726
69.04627616601658 83.8607193272579
69.5856360479727 91.16074034137418
44.99370115952092 50.75116863566481
80.00144871402088 108.2715627816159
51.9238909965671 63.44413914435498
29.3551043216038 41.47766347590339
41.93976755566981 48.6418968775011
92.44731224616079 124.8855800013369
5.420486401858956 11.18443038920117
88.85055396920824 118.217918584712
50.47759820335702 67.53662937655048
12.45772925326454 19.92120526524663
22.17384588331104 30.71121060290712
50.20740296917523 66.08565003181512
24.8063265574266 38.4826508962873
21.53226930266858 35.66519398214469
2.996017650816146 0.1814478732467511
75.3516858420093 95.74201606172895
100.5634699142195 135.631027612768
42.74875782755817 49.77319771860693
19.34437466236981 28.40751980664689
45.56339336883381 55.6433104802856
99.242911749741 133.4912715499027
51.17492460762151 70.41254395814124
51.27308636279547 64.89913577495483
48.55935906768814 61.39412340615274
83.27408304111357 113.3704975736588
8.827013052011502 18.77514189867748
36.32896985109148 44.58680780378147
80.55923889307314 104.6575095153646
60.0345616732999 75.86391246405252
39.30843481548423 45.24856624160588
88.06166445965724 120.4483364494945
35.869149044592 43.36513962364803
11.63951686923389 18.68188107553069
75.78352822104858 97.11912220054379
40.88643951770732 45.14631729614252
68.84681839632786 90.01266406129261
91.1603065492525 124.3508772246733
40.11090562740269 44.07443302983475
90.99912111777867 122.907585763123
61.88863003958124 79.43985396273159
69.73419502611489 82.65474241005028
7.782427753521508 14.9802858659983
22.6260613242813 33.17202741739865
6.197819385881322 12.44494120929099
73.50998760673872 94.04221370830143
3.905913222856825 1.23516534758688
51.95644131281966 73.378157798925
26.8192621210549 40.36930997989785
89.87452843021839 123.8187013973937
40.24955081643652 46.39326111556548
15.60217100113509 24.86904407597492
67.48531690756691 81.38475409678634
10.23283831152772 18.73058767100889
99.15649993827877 132.0079725622555
31.3266467678639 43.03689385376691
25.05308744206867 106.7549766377102
93.73425845638202 41.41342874026217
50.22404557856878 78.41081973823961
116.8741026824409 27.13246096041871
12.41162688577489 116.2866645898511
43.0888969977866 93.20979969153527
97.99080028376099 40.75324279423038
63.50524085856267 71.48837765726918
77.24181734616811 54.22821047164943
105.3156012508996 36.84015875053159
115.7481141071993 26.39806274501422
69.9953860910846 63.55009427281524
60.35840285635171 73.4877556490059
123.6325212275224 18.76741205684543
0.310027108491792 126.1897601890571
25.21921976329876 104.1824837820991
19.52478881173684 112.0758688378352
73.40198477439284 59.57040235440024
89.76536969146701 44.44029976973533
75.66856343990386 56.79026376734305
80.82474990762066 53.01379526832349
86.85822750081962 45.6754146509567
10.15453928917296 120.6688825083229
127.7804362588895 15.76719852436931
83.57333588075878 48.4679856973703
8.738889063243166 121.1383231488515
44.93929198091039 91.3796615065132
46.49926882460359 86.86747744758922
17.11349779705049 113.2103583030611
125.8382618696542 17.92392765375533
3.954483719145573 125.437386242516
23.44092212304078 109.2058297019862
24.21344190966117 110.5370713464036
45.42833044181677 92.66832122440424
136.5113369378587 2.3999483225427
56.48802093976649 74.16519637473401
22.42888171022954 103.8293890607537
110.3352128378363 28.56844833569537
34.95050109151737 98.86264648813783
39.12171992644889 97.60443851331135
126.2907660944793 19.34390491770598
108.985866524789 29.08362035452614
117.8222324685209 24.23994178574162
107.0877072960551 33.67445604198657
73.63692004741 61.97842730223323
48.14808984812103 79.72271846455131
82.54870692513033 49.43326091822434
107.4413225133362 30.96142963923383
61.21620144049777 72.35759960055159
70.62913153552154 62.26386648121206
132.064470743593 6.700435254237312
76.24332384289568 55.33930112546915
124.9702359064334 19.0826763926847
81.82866603025384 51.91789981062411
29.64477795426408 102.0525244625985
32.02981706337651 98.58894428752585
47.5949450490188 83.28797016692965
30.2987486434677 103.3424072040768
114.5273211057133 25.79827182938854
6.30729124486677 121.0571986331495
31.23493828716904 99.73235864246313
98.94983399074351 38.04594600909695
5.134900852720332 124.7160730337229
12.44644692215879 117.8570226902591
118.7126604485451 23.09197736950269
129.2163670142083 13.23180335639309
78.24999045682272 53.13649387868018
33.47198070679995 98.74136934526035
47.5030929068814 80.93598206450145
74.96400250725759 58.02176570280854
129.6903840707714 11.98695245309092
85.79864645074097 46.60458266681542
68.76037614316671 66.19876562628775
92.29661002468896 41.61911670537826
98.47871783933849 39.40366175752475
131.7954218219522 10.5226969557478
118.4340913212148 25.45776451554743
133.741400108222 4.91446113466734
68.28541885244465 67.65975342232309
68.5427558732579 70.22191030183183
123.2435561416209 21.17297902450556
107.2639378339828 32.32414177940957
84.61698733184659 47.50832673340581
11.17737388159656 119.7916953393844
82.89697938635111 50.89067107824671
119.5686796418977 21.90237275071075
67.04173712698331 72.76137297470305
7.534351815520511 120.3772448490957
107.6209347619692 29.58877517557983
78.83621451901627 65.87357805195232
52.8599028146254 82.20507495942451
117.8042411508766 47.75676498840427
11.31019389554056 114.1054169292706
48.46427470314556 90.60269539739467
97.60967311019859 62.16851353742898
59.84660166825173 82.32180119034112
81.00666562875733 67.26591709002484
111.640205179936 53.75442121297417
90.52437367077542 66.52903814473571
78.87505614510923 70.93920096032583
56.87992947916627 81.54541416397002
127.3725267595493 40.49502125360885
139.03029246688 123.2199193501548
25.84336492965135 105.5270437875431
18.79925424185088 109.9062932611493
94.28924288148987 63.14480306867602
96.30771342640364 61.11973040887585
90.54392068101957 64.1396384368154
88.29841520417251 65.20582679412314
10.08641588419507 114.9115685462868
85.34715849370123 65.03264694143886
5.120290355035449 115.8856377996829
46.32935631229472 95.35112941037252
83.88304410638152 64.94023181529923
48.01264168172305 86.93060652555903
13.40549079350269 110.9318927352949
135.9575808160988 31.16772556044657
140.1852238965055 122.5054535035387
23.6427932311896 106.6355974843977
22.82567675283113 107.8779787584714
47.26523249681891 94.2214396765237
68.13816477034989 80.18136880115809
24.43528244851689 105.4038703712105
114.2352944132518 52.66143639583284
37.80339526854223 101.241974732972
36.3699978165128 101.1365320824979
120.8499931266726 45.48021147512566
137.0138565898149 28.19745115333216
124.9009264217932 40.29629834009207
78.13877136227876 72.14611108165499
48.63706361755958 88.16640512886248
114.1453309201939 47.58982116050722
108.7444450989267 56.17016978983511
71.26761060139737 75.40866855516333
78.14566329482363 67.10871525752442
114.4953514711879 51.247773038435
119.4413645680555 45.62936277464908
101.7241057496617 59.8515551217097
32.57135723066306 102.2512591978347
34.91763082980571 101.0863320685816
117.8681743586553 45.4961256265746
30.95462695522271 104.6190445270691
129.7839038257612 37.69141701981321
1.491006875967077 121.042993954549
31.89828881616149 101.0079142407245
116.8804985728425 46.49320909839229
2.665092457506861 118.8519787493469
3.884367476390926 118.1065124587468
132.1683976438291 34.78256555733992
75.96656870553301 70.79172507888069
33.38745425235131 101.0911221557589
52.01260720546938 83.38187875687998
82.42584880424484 64.84360924359891
112.9462625694746 53.20298004178608
53.80051480035718 81.14214625667898
115.1630440810576 48.49763238021879
111.4708552180737 55.1567599873684
124.9011432838065 43.18520896968222
139.2529453022752 29.2148436813311
134.7873248752086 30.51189405086697
134.5664142625063 34.84191477063569
73.69376215874497 71.91242746532558
130.9669636760581 35.49301842420209
113.3882876874125 50.37701638973451
96.53615796507002 59.79026769037137
6.366463873441185 115.2302472298805
96.3294253475964 62.3641621920608
122.8719129712645 44.59166255598499
67.38466035837493 78.97265015913074
8.834661450577665 115.5227927263341
25.69719946376193 10.66597024629267
6.716494157975128 45.62350515227565
22.75853848184918 14.39759178420001
3.898815066868079 50.43139913186986
14.9733751629325 26.16810977632663
140.4757100451542 51.0937144032583
12.15952186655128 26.31098520628624
23.91589594346739 7.333084408741553
7.740045083237371 35.43573854083763
22.854938416058 18.2014230167946
9.315668147812669 37.93589509461785
25.08895567531681 2.591053036766605
9.493265326662019 28.98315209259943
5.739195658064101 48.46411677664666
8.727418941753529 41.88141277608573
26.25953318870496 140.2286858589391
2.894177453163215 49.46671875509902
21.4737483169412 18.42667235941857
10.42076410301471 32.77823514970508
24.5685649996105 9.969498914292137
24.28817949253784 5.026315465893452
11.52935532690752 27.61600148197952
19.70955543068045 22.22277515789762
24.40173666571256 12.74702989643121
9.792406747870487 34.08783634213339
7.503446673544765 46.5713041506306
130.0314021681477 110.7962167441967
128.3109323536964 128.1614332057677
128.9279845316264 126.9280876043503
128.7072184466478 117.2783643893108
136.7176836744201 97.9758153633437
127.352064873874 123.5525146743961
138.6280326626142 94.35397556082764
135.7859369219798 102.2012377838069
129.8552203069874 113.6465615785007
135.4258048431448 105.1621486608241
125.742080375512 121.500446904099
129.56045017864 129.168998646588
137.1097341346634 101.6147345738035
133.8494650781529 108.7882314028524
128.9223160082707 125.4995934587737
131.2300818525283 111.6009810663152
126.2013564962173 139.2839767787363
67.36670524911368 4.863476488786507
73.41572027553083 2.873217526966238
89.41113334955226 133.3142190786576
50.81234459543981 6.087414599748348
0.4161000936543593 9.983361103204683
13.54797855863618 8.342411540577682
2.470665941912014 8.728121913254139
87.07866501571972 134.9890947137546
43.01526711171486 4.898295714794651
82.28970876053103 136.8010998768511
54.88364655046337 5.470156411294013
10.10665582301838 7.114990049327952
1.025369229035489 8.72202284587606
23.26030184635804 6.114497194341339
18.99130665503392 8.731642816063388
35.99216653277244 3.556648935970884
69.4736682763386 3.732306986201938
53.50952010805452 5.710084261461456
47.06174449035217 5.139922571104598
16.92002419881333 7.018498630851706
38.47730509997816 2.606201842376823
76.41642635195663 0.5108469419349145
30.48776601699096 5.882181084079207
31.38488802208299 4.842635416028167
17.89891782125173 7.775431558969488
34.7459737140655 5.480536258005853
35.91777129668434 4.9687083001037
3.150418114838279 7.467028504380359
49.96064432619659 4.999617882422818
25.43921938062858 9.136093307793766
58.94413151920919 8.601555281209512
89.52620507260565 134.778991510155
61.18655462385966 9.364918337716933
41.94237568497502 3.976003021490816
21.25350939115703 9.456501533859052
57.03635022288606 10.27543222318897
8.741887633619658 7.17630994825656
68.24825142107591 93.84522556719435
117.6861094944517 9.922425921717124
70.54712650428074 86.27369656074853
95.67806827925595 39.87806902621274
57.57202354423728 107.5926345768819
52.11963086311618 114.5411988010765
45.23423793038099 138.4641975620347
80.27052826003631 65.95913543885906
100.9140476101398 30.80928281339472
52.78736895349142 122.9181248316659
82.49576577243243 72.37488494587109
61.84847866859154 97.35642408911598
119.8327290580157 2.665089200457103
47.59019844024314 131.1624283222893
90.77760906782214 45.52921148466674
91.24388184783699 44.22994717129321
50.2870150791485 122.5349980830079
83.39641107808222 56.1971263659424
83.19234015557045 61.17878432594749
85.99680737592155 51.72074920195843
120.0195106097732 9.249596695230904
84.84584584647091 56.4060507679529
54.02736653540269 108.6214188199622
77.36755527265119 73.31673294629307
69.06246082988962 92.68432382825563
116.7775634614627 10.99256165828974
49.90390109363708 125.2713940170834
58.28866162576477 106.4129552236584
61.48969541419886 104.622021753881
42.30259675481137 1.115683220978585
71.27792994249849 85.11998984108018
112.3949288358098 19.23723816479458
49.70351145727152 126.6420113583879
112.7912901490543 20.6146902083414
51.50834339629776 112.0861833170974
43.97320624599729 138.9369589614227
119.0965078097147 5.05980260507658
112.1179579888773 15.35990410851132
61.11017255354486 98.46255403447098
105.2500931222575 27.85044723377461
111.4532438549049 20.18938734771354
100.7460258406923 32.21658772413814
78.86278078177489 73.43355108667978
59.05451054649789 97.55518086485256
88.54445512761538 50.72852487134735
110.8400325534515 22.66921994711433
77.05871779261697 78.10834491362669
78.87280148795283 68.41521741432388
84.63372923506968 52.59073655396366
85.87542170806651 53.00686529589532
60.54813966972694 102.0759928262862
49.99282757839433 117.4855347561277
80.97496511829949 64.7449085033829
109.6959369967853 23.48540036104016
49.37604676331941 120.2046871302888
98.10183496790685 36.90886881221277
47.84322760091933 129.7438119530542
112.0423711326234 17.92108239056391
120.4423562463367 5.525979918039247
78.76358399851463 75.8073325473862
71.24120640252613 87.45159389473157
80.97129483246059 62.24199490374115
118.5135001834509 2.17158037118799
91.69794655744698 46.64648485914051
79.41480873176731 77.00748515051252
93.22056206492321 42.72389966974391
97.58376397122915 38.2886324945149
59.39619316673765 99.98376905928103
111.8110656974625 21.64817800092352
83.28059111326127 58.69877711448643
77.90601745246305 76.94071973910812
115.9842253643153 12.12048730633346
102.4945656208164 28.89046289825104
87.72317098847628 51.79923875053406
86.32400665116099 56.57038638122247
119.0482941193699 10.26419895628182
62.59743368554961 96.23052652811225
103.6718874319322 29.75140121571013
59.09134231478043 89.01488862885155
89.13617140527438 119.5540968813554
59.92906748374452 90.18800759363722
80.52275981332585 110.8200228257153
79.40317533444576 109.6883750287478
93.40381809830386 122.5143174561877
70.1561234976558 95.62504835757031
34.8765546852267 60.33174590792556
60.95759928893079 93.78584246381874
4.43260828572023 41.12883301293017
13.82826317378108 52.1371519393668
49.49048650725389 77.19452563131298
102.570712078448 126.3776150947026
76.96493312178912 105.0529294510614
15.24337466164681 51.6599222437869
86.05381906352352 115.8876255777148
99.7289133301406 123.756418576027
61.42777556622994 90.15264674683397
63.04722347523096 92.51209385638613
20.26555921945398 57.64631821550824
78.85525061401697 107.2057964650265
46.1736187292981 71.27113370371349
14.15357128204988 50.73945640085411
17.08030806801791 54.88294548481633
90.01530829741769 117.2671467451021
106.2970996028685 132.9027481954215
1.201998452139758 39.26481091625102
44.7097977171648 71.003203243843
22.70739111964365 58.05460641075575
0.6680365708986258 37.97983024300616
70.64082192243184 97.05203999974374
106.2934066628077 131.4961530532158
16.33123051143044 52.57553054555363
18.15344022795898 55.80172283162899
101.0135148819351 124.3331065784162
39.87572898395337 67.08217564313485
40.79325978825769 64.6983787297185
40.99712684770904 66.08819422163911
82.17933108960466 114.2417665422807
1.391882873293742 36.76261344174776
76.44242115015201 103.750346289156
50.99951580649289 79.67007369227619
36.2702478312881 60.17969762311945
90.25630851311779 118.6439155076926
37.0271263419534 61.32335353744433
74.28417969173765 100.5980337221486
40.25313383089994 63.40163298550669
55.49981766136266 85.09106072114162
98.43242707715154 123.202692281027
10.56417687930525 49.36796766493276
92.0963279251053 121.9851325589536
54.37646652157876 82.41977162430801
58.30019533183484 87.8327497072447
68.79735712135562 95.26303750734779
48.66687111721438 76.10926830091708
11.64745528815395 50.28893437425899
94.70698290660803 123.0472577822744
67.56511299619957 92.54672573022002
13.06367400592792 49.81370094710383
102.65313889006 127.8776574748308
8.481005125776885 47.49580132099377
117.7370955527194 87.35829109020385
118.7658743681907 89.93701715001818
121.9650257341533 73.59269635296735
121.0548575612483 70.87286795613882
116.4953666106329 24.00051886426249
115.6858252709355 128.4306144821883
112.8672679331162 132.8783777244556
122.0426466240182 77.33199108439401
116.236155508308 31.62639311844435
120.3600028202137 65.77888273533345
120.1348508399666 61.99493199723021
121.3736419866075 95.88650961623122
113.5662597744247 1.663534248396931
117.2609704060834 35.41086991430458
121.007786764947 100.0428808586144
118.2067414073878 11.32949691954791
120.9030723999154 101.4792082175196
114.1083009948403 4.586036088563231
121.1120994252043 98.62361561050319
117.3787713955062 12.41195018821774
115.7105279645021 6.557680562521297
115.9374463476178 18.61706873903265
121.9906782393825 69.74338542886765
117.2825840469934 36.82166346059609
115.9838321337799 22.57990595401343
115.0894189229262 122.9723351972609
111.7556807739475 139.3125809725202
116.1417097767695 38.8117695008473
119.8217246241081 51.8271870924902
120.5171703030352 93.61319351447128
121.5212583040314 72.2406596870683
119.0743577068027 50.52771220844611
120.9645589361353 60.81198648088301
120.9253690360273 67.07729710284228
121.5618355233496 62.1507079700599
117.6998593216014 110.0572887330268
116.6437310757378 44.88036377502124
116.626671084645 28.63452798212888
114.0463998186599 116.9813390407507
118.5192165388025 49.21759686567139
116.8758967770134 21.42430862461499
120.7943334134885 102.925588432409
117.8469622558794 108.5804242588176
121.2522448142234 92.27961228609624
112.2276432837687 135.3655127519291
118.2399700218643 54.20016557176059
120.6804530867695 104.3792320495286
116.4725507387528 43.27716408230781
119.61210797932 58.19018578453567
116.2929859016995 40.28543560887692
119.1277609858903 56.94460928741332
116.9907187693061 25.55992497077883
115.29176985811 42.54783245976025
123.1903406818619 79.98228703094861
118.9530510216481 139.2896984498172
113.7751635676481 118.3450305301527
117.972467967366 13.785124713065
115.4963147653677 133.8284323782768
120.3071175810009 59.47602885445031
118.1551726258504 84.7961309680292
122.3965708355166 74.89375306915481
115.9541660387294 120.2232024305904
116.4117328511872 30.13328565731151
21.08792735603305 127.1075880105228
0.8088096050557635 97.21233735214359
26.80980168797691 136.0791390861212
2.029193905512656 98.1434625540098
2.807209887534212 105.7654332238765
30.16843968556474 138.8190433747057
6.597051739864798 113.7915027037625
5.181563799918682 114.3744128846372
22.21947081974025 129.7774131192768
14.89512390842147 125.1877519966504
2.908048654854714 108.3672673105858
2.363111522850502 103.1872060562676
1.170820522728418 100.9002002873276
21.63895626073263 128.4380776589831
3.557915639748872 110.8840332948138
29.23413470445651 136.5015484595439
15.11459023318474 122.6760866717718
13.52119587436576 118.606545186502
30.36223829562776 137.4075383872404
19.11185960336876 125.64546128341
24.3614986150027 135.3570712423015
140.7867266034562 96.29496860824219
13.07239035586321 121.0489047859959
9.280165663102686 112.6717334324767
94.4554719336432 90.89184709319125
59.80908539757294 87.81904547048656
130.0561416624923 83.29020059194494
97.93679804804815 89.67955994885641
89.32569237839895 89.46211925325659
128.6250667574362 83.12996489503811
74.19854845655368 85.46671184603537
64.42217100217245 90.1073557004389
129.5145651899637 81.9633323345867
138.8941863801744 92.74781443539294
17.66091648960728 90.83511932059206
31.25133889684888 93.53538423367209
99.63045421939741 91.53248183172083
93.66417495716732 89.61572583740268
112.1565686773671 90.16996439911023
87.65871880385279 89.58476882259751
94.33009841860088 88.41261327085361
0.08222796115099637 91.32500557926902
45.88005707487094 93.98923512231771
62.11021028640008 88.9468081617613
52.06389148803365 89.61894473803031
3.753582123029679 90.25228547978988
1.567803643333688 91.38528051168421
20.16683370072037 93.71390918002015
46.83161270981993 92.89145341986634
72.00629328259765 86.35850994603138
15.13557595469458 89.24470038807533
10.2545098846968 89.31387974764397
110.9545773596435 89.53106780826872
22.57847146074208 92.52690443667801
34.15071909338142 93.975233360332
84.88755060005144 88.38388073094939
90.75702735996973 89.6417936541621
50.54808549949428 92.09683996339901
105.7968503714356 90.48200660307015
103.1560392146649 89.39869041864465
112.9413808136794 85.9867932341886
103.3085676224667 90.88657254840477
23.9460937057461 92.24679111305208
40.76172955954708 93.97092401022023
29.81108274027283 93.3155737684426
33.19345354845333 95.0390305613742
76.40185355565079 87.00177339959824
35.60565811352784 94.24419902459451
68.03674587842987 88.84835990494543
105.9499381701166 91.90469449610119
125.3647161986994 85.237901441399
53.82746103525277 87.28018728975351
56.04349256027221 89.03040735809481
81.13223604472498 89.44394095406501
18.90551169779022 91.74950714914588
113.3222535640198 87.31509382050298
132.1764623537547 84.5977242860112
86.15992704237843 88.96578222080468
130.6597514766702 84.59657992541074
118.6519123535775 86.07851228399774
137.055619020657 85.94413845563156
123.3869238877298 83.82792976581212
67.40145891265264 90.1070770195018
8.169104799420122 90.38956503102268
95.51898929764928 101.5697901926321
96.70824778826233 92.37858920894342
94.01975139000542 105.8068928775834
100.432405094924 25.71744522874776
96.33021476724677 52.14016982850531
104.3306452526289 139.1111987430373
95.27549285499015 76.10865735327215
95.59405203463248 43.62423758083675
98.97032283392507 68.09709489217637
92.86171066986148 88.43227606088692
95.19625973658711 60.28427802386486
97.32234405267984 70.39884095657808
93.53488988872544 87.1799256111952
98.71490882246728 55.60925937148769
94.25141974660299 98.29348071871786
104.0642647631344 136.0922273651146
105.5309773203288 9.16812692329451
92.97697590051496 108.6474383810224
102.5225679140336 20.92110122322722
88.834561333699 126.1196755627786
92.08520527845062 113.9738659170579
91.79225816698008 112.6823049632
97.43042153216652 28.17686608831274
84.48519785364654 133.7410060587181
103.6245007735937 7.159709554073903
104.6782717760158 16.12123825485092
94.07271518995212 80.94629458743688
103.3228331109031 16.64263346414143
103.0572528180224 18.06331548324541
105.1993798412249 13.27658678609109
104.7358519704657 0.9562794684397318
97.1317165574398 29.60297521492005
93.62349197257787 95.74280998110373
87.65473348849072 126.9643141015475
97.35118109860871 49.49402683964656
94.13625520437685 83.41447215283954
95.88890565984653 74.91800241908307
95.92133860772023 49.69119560130733
95.2671962590847 109.365306787125
98.32234690736935 56.9029820599783
94.57066378672913 104.3700833174346
95.31970172288177 58.94048991483218
102.7880895967922 19.48953668337063
91.38606181664082 117.7205247128867
96.72200107831787 37.18104872289143
104.2161587675034 10.98349248160446
93.9986336881713 97.06577858745563
93.96609904102343 78.53532350135319
96.45655782076953 48.39429397870474
88.71642879790517 124.7013911922281
97.41961176802083 65.73157381204098
96.54499527262175 44.73185491985957
95.32954734785824 37.4448422179595
97.55289140940987 77.10003808738441
102.2694807168652 22.35163562815545
100.092401059566 55.23782527258499
95.62527360198965 93.59575859143648
100.6749479871315 24.29528063117949
96.6010762908444 58.41959976453588
95.66801380861806 63.38363872103557
96.91866797545366 30.98245144095417
58.72985658637905 114.2770725488247
59.92746861175996 123.9348078849409
56.85187880313894 108.7693249110894
66.43073595545863 7.815903406706912
62.1066391051233 65.75293773937862
60.88535039504818 80.38489131468828
62.18137499005186 2.498015307516611
61.67824082291653 69.657088456889
57.94896957293851 117.0614625997599
62.84406019328128 54.70168426389651
62.1584274236626 29.78448784140733
59.07940413153452 112.8133644785445
60.12747555549102 92.59596648723604
59.28664142205354 91.4121753971842
63.0733761925471 41.04609196548684
65.29370274017809 0.1734890511500133
56.90619393868629 106.3056341094395
63.74519689521667 55.75071564456967
60.67648961465617 30.09191733593349
55.17332913666956 100.2315587086233
60.77471902510635 130.0754801319329
62.43383955575274 74.96105782338014
63.71108156933069 20.36203291532293
64.63512752290505 56.85262852744073
58.3424184103938 115.6792949879645
65.36686938625196 22.65129723116064
67.0373839711154 10.12666573634459
55.05949130726071 102.5110595170306
67.20546479182246 2.258856730909197
63.84427288594624 35.72687059919337
61.89581342624116 18.24494096314271
66.59825219141891 12.33484343988363
64.6959511448149 36.85576338315203
56.83973245712699 96.50516491586887
62.49621952504797 52.35022125724917
62.65438876946686 72.56251295191406
61.77587901513812 63.30559817127717
65.53292083910296 57.97314234670665
63.3756250984498 49.56871830674123
57.18408398574483 98.98895242465515
60.99062418199964 127.1938372139699
63.0666503057621 76.23524299345704
58.17187356896119 120.779771911125
64.91502583050537 25.25378152057563
63.83936865947002 137.634721146331
59.05341674800295 86.63656819146271
63.64485608010793 39.61879498613123
62.14787091382648 47.02815133303574
62.84189227224968 136.5772539086861
58.21896370271981 78.1036281590878
60.52159439475875 86.60082055517695
66.40323324079996 32.85296105953648
64.39662359826403 34.36993058386634
66.73863013332917 3.699333548025431
56.30767428749903 105.0120961360017
63.6287711587706 16.62663969802787
60.73860180605494 70.93533633739065
65.28571285932938 61.68435528249179
65.22648830139444 12.38365305397544
61.63450981535562 41.15022261198343
63.81338191761486 61.85803778274497
64.22353196636931 38.31626635356594
79.2173708844316 111.0856458756227
94.08992681272369 101.8101550707656
127.7577685884065 84.29146142772828
53.87862349622667 112.8416866847982
64.87187806146579 111.8926384262041
129.2121859195863 84.45838214169004
141.0136851719886 137.3620330395914
26.21998861858119 126.383704781514
32.89265751131446 122.835082239216
102.4610444879055 100.1466935221005
63.96128537912864 110.8895937497642
114.9932168622281 91.2588745188264
87.41918901004931 106.9036683308151
16.00248893847608 127.85868223108
99.25059399648951 102.03688807602
12.87120926018171 130.1034705993465
60.54210413850225 112.6644430235972
27.62023861804656 126.4345637870252
103.11728550926 98.11137217845526
17.40734843370536 127.9974600342309
11.41004391379407 129.9299111776907
36.09106838474192 121.0213475545953
84.70806430753959 105.9015519288099
73.09690254984109 109.8916932518908
83.68125384816788 106.8421458041967
36.90127508636667 120.0661825694966
112.491329099225 93.01528831358226
56.23156794532922 113.668018125095
42.45915592136013 117.0236580569207
22.49523669421764 127.248429162854
97.86062450641526 102.3704907602025
78.1218598566528 109.9800124516021
105.0799726217661 95.83065430839365
113.7383781440048 92.19715794499888
112.5702866490368 94.45957064995075
96.45423506101105 102.6718105131945
88.37611944500334 105.9751277019577
48.94482533722771 116.5157459696065
29.22079560130966 126.7156468187329
40.04731610199044 116.4763269156628
33.74530507571667 121.7230630331698
7.680210557501642 132.0897370254988
27.00356666495252 125.1409573091983
71.74226456791267 110.2746942057241
35.13877909927567 122.0807710965677
103.8428623629477 96.82853122080749
107.3974324878054 93.82604652890149
121.5410343702344 89.88896652765148
43.21929162690819 119.3976312159047
5.242053235122516 133.5286099966039
46.20894995370023 117.2142006359806
108.7265476124757 94.28073585973586
131.4895892244841 83.42272024551622
100.3502047810045 99.18423145489564
130.9269302236573 82.12626915334063
120.1382660579265 89.86593752773889
21.36596373579186 124.5980393197766
134.3049165907325 83.10695402087289
123.9975285538921 88.89629728944344
66.20237490309815 111.545416062171
8.860306514299204 132.8861522817531
89.41740791359193 94.55694011579607
123.4259743447421 73.75983300529083
40.029538731598 140.3530882143759
116.149318921249 77.12865895138944
66.37578737700007 115.3337659436016
127.6597294488992 66.60466892275791
48.42887427895948 133.4989016723143
98.56889975225155 90.80076899717984
130.997366472482 64.22263388731774
106.9263822633738 81.41485203203024
86.28222093555279 97.28969653803767
98.09770521829562 93.36833115241691
65.15351707839703 119.3293445800888
89.76422250773764 95.94351084845228
51.05003244439833 126.2153844925299
81.55769907792929 108.6391018136772
78.38310937619133 113.7806045132027
82.99059920962038 104.0363467903843
50.24452826418019 130.2229417634198
113.0976818615267 79.662714873102
63.33353478446118 120.9623205368737
42.83644384360146 138.011901073479
129.5817489640771 61.69810799357387
131.0075857522289 61.58380088871618
140.9229493701535 53.62290474034306
91.48017767107478 92.6669122777828
78.83721061474326 112.3497124690085
105.8494243478804 82.33746495527893
99.53268848059329 89.87730010530386
122.9581295622913 72.43353322896428
119.2460339878763 74.50168507980834
110.5538026439714 80.2754531929683
130.0245703072664 65.50941649342676
83.62277641991145 101.6517362360385
55.98247559897127 126.8758122251696
62.5860816173287 123.7571576383109
136.9629795221478 56.84477075736822
50.68409475843578 128.9843370636808
71.12727151406345 116.8385298728001
90.47908565721336 93.62127682865811
104.7619303224742 83.25444993019273
0.7807100883775937 54.71684831511073
133.8461960600362 61.05925975951285
140.3816308877575 55.00909068602616
132.3930915747531 61.32715623204308
92.4532928398534 91.87374055585947
126.7433137342665 67.78511978235143
111.6720027990138 79.53520812524306
39.88195538464651 0.7052527591492187
116.8941052542616 75.8807250215348
126.3315043098114 70.28966068534048
67.77687875876762 115.0374934763369
85.68122258530742 77.30355119158989
74.85990397070867 2.300483894551907
86.33168246598382 76.10509666399167
77.55444077893466 58.21506883120153
88.6710307551665 90.49297459169293
78.09342991726551 59.53041055358031
77.47521794764349 48.77179066781296
88.54452493387453 88.3737035371562
81.03188952534893 69.79180085242488
91.19108795817169 96.41890449211787
76.25160762104966 30.35650991851594
94.37047480440229 108.311397008611
76.11644870236627 42.86610573227961
76.11271540907191 21.06716036821517
94.87660313321275 124.506068206282
94.42793132819912 113.4284066174003
94.30302184521494 120.1379067134873
74.33870270676904 12.62109344159929
79.20541748851473 45.34297040606228
77.45378497791975 20.62806434968071
74.71962194428149 14.07617579035594
87.55556049113218 84.78845370050901
73.60271604099628 4.429208576929542
74.59849537519575 26.87444686936576
74.03318560902399 11.18560532786086
75.36883130562541 23.96776620792621
87.20438810810553 88.29130295378143
96.62818530340363 130.8812297951652
77.78202834975201 50.25124849407765
85.41434249167318 81.06301272967751
79.57326328662327 67.1842768429583
76.96610478721607 56.81822738930885
95.8227919907356 108.0057193843863
76.72805730556637 51.2346365673879
93.2107178611502 104.6459514294996
78.09056602624966 64.56101770783873
75.13092360853793 0.9136564751878483
95.40677365567588 119.2088770179919
76.55052830888201 28.8833895395012
76.5798929562113 59.45822481865134
89.16019924503023 93.15217279776391
80.23886880538728 63.43757919703405
93.58358975064402 123.9694613060683
79.520222953748 46.84842955380495
95.17740716971161 117.7584722143916
78.91497174274257 43.84851327891582
85.51150485424965 74.88664297806528
75.47871030960751 41.63285792816659
76.33255326383166 40.70168333309731
75.41258806293052 140.4877696460105
85.9681310222349 79.78880837421406
75.39160063318793 18.48871966379535
80.26189194034139 60.93845551407556
92.29076456110545 123.4365993362355
88.91820054588814 91.80430595705899
75.29406157340968 35.51344658659683
78.49949411854745 47.80268943445769
95.45171050157056 131.7895121963761
75.21075659619444 38.49319244808713
107.1521349011047 40.08527278863244
138.9536300837692 126.142740123835
89.83229344879761 140.6686839460487
125.0182727089366 77.66881830109834
130.3570136329092 90.73419333997496
103.9558190365823 37.39301223716062
118.5273462570896 67.94772739623077
118.1799201619598 60.56838873824433
139.0436813202604 124.6862715949338
96.02649405672884 15.37546104946397
137.833330260154 125.3461747862705
108.2465957827588 44.84912524997208
131.0811841624256 100.4322115846172
133.8480476503657 119.3648745476981
98.45189841346668 15.82639527248575
133.6938511581201 95.86973725842387
96.61430335403234 25.80441018940544
89.63881683229202 136.2519700635849
128.9270240612871 88.71532890576036
88.60351800846561 1.918455039188476
100.190382599046 27.13225685925814
113.643226627869 58.26750940456516
95.24689754101907 13.0077600056153
99.26669217796909 18.17359947471075
120.5411349506246 69.54083917814154
99.00210536976003 19.5976937196223
133.9618772792016 120.8844156663389
99.53308494838173 16.75130084162461
89.76940819151945 2.612686071737776
102.1006578020813 31.67254154597643
110.0295960194727 48.19159127106501
108.1006884346753 41.06520893633105
130.2007599687517 95.26917619297751
122.4855828664048 71.09087888375737
109.6209002012009 49.47465584728992
119.8089892787543 64.4898521367778
119.1335001177487 69.24559211397354
115.5434439054981 63.95031625757414
130.7442776962535 103.3867984815138
110.6227381218281 50.4941334858666
98.48143824843319 22.45197703601321
130.9567620279994 115.6792065907681
106.7868992003448 41.51108293386267
94.19441972680524 12.05231280105416
132.2368229413988 101.1968920014756
127.5686099185319 80.47276918917589
111.8187954993526 52.31762411251314
131.4475250579486 92.94547714748111
93.89344567001504 13.46603477158151
112.6614028274867 56.02425819812115
112.7982176536456 54.63323424522256
105.8183265661743 40.53287398555986
116.8351147550796 60.60053563141562
97.13184859952892 22.94583357866438
108.9872510630212 47.22638113522388
122.6250673795582 78.65604926919687
132.5639076512627 95.17219520340804
130.1456951977256 109.329702449271
92.16803689575035 137.5218717238418
129.2756327503147 105.5689287661439
132.2844918522048 115.6174844176195
124.095310876854 78.81595949193974
126.1088632452891 80.30262164398425
131.1651952218801 113.0411585285873
135.1867312788491 121.4472657521591
102.2903868586547 30.27984603207202
87.00014330363504 74.90385248300124
63.43994856514574 102.7363676075091
124.0447155084468 16.226550518476
45.15205265684165 130.7027732662616
106.1823867115828 39.1258828860343
92.95210060841524 55.89738264442295
51.43844877184095 123.4462000619162
89.16813816195932 59.22982435997847
91.29984061418982 62.98860450333669
89.03276225090201 66.45292401938249
127.1734279403864 14.4485856997445
87.55137984725025 66.37868932205134
54.03857004100471 111.2582454133955
92.03639416525179 64.2449319873529
71.09276934048226 91.09910683062016
124.4863341558383 13.71456133883797
48.55581240780278 125.6813062960765
60.98245645615645 106.7088804561605
60.49875264494555 105.4575576358922
41.01635118902402 1.622024929278258
129.3958391319052 5.858529564530635
74.3646960177698 89.21488197810402
48.33525673659518 127.0411029528119
111.1839423319017 32.31847971897903
52.89592707198366 111.9954086187835
40.54638014914634 136.1795838649506
129.4912033991024 140.7004524058646
120.8871583953306 18.16324336715562
70.13640269551513 99.4848117367648
112.5064021101631 31.82737806908538
117.3504906792608 22.82812124564411
109.4774200487733 35.49731023248466
82.64674109488789 77.32823932989065
64.4137948506683 101.7467281222804
96.80902594596671 50.82788323750652
105.174132442631 38.18370200837526
82.16592416683108 78.59048090794086
86.89240581936093 72.46770177490137
97.75428787595803 51.96950832192435
125.847024876589 14.06750572914071
91.45053323726694 55.79805940120586
65.37757638527118 100.7416242929151
53.04807268355095 120.3465961314844
88.38299605249283 60.37679150971871
115.5112172111587 27.8035568622601
51.75993094364168 120.7608868274003
104.4041415294672 40.86121837073016
46.94146834477663 127.4426522197717
118.2285132391916 21.67043291360686
128.1146282301555 12.03987065871153
75.51647249069281 83.07218261271233
74.87790159253984 86.80156332954009
86.81525918589304 67.56449792642894
128.3883090611986 9.655703291561728
99.47514688687215 48.15104464923925
83.91820398281929 69.9213538323678
98.93359877908333 45.66409655066374
104.8638192246868 39.57466066983734
128.9306290494203 4.274714746510682
70.66801371958096 93.40900181199794
115.596656756471 24.9799513150102
95.78443900525271 53.45293484452176
80.57155888538996 80.29678013056885
120.4671826514939 20.71866666687333
107.8095577284638 37.25162900916029
93.71126393838065 54.81626363421061
89.9382329128232 58.08198250019954
119.115347382811 20.49410520962766
63.97496431804421 100.3756881731159
111.3408049125144 30.89841509851917
129.4900466336262 130.647126466057
137.6070683984024 126.6809338503259
132.0551695660278 129.6856469223062
111.2421791644221 131.1023788569937
109.0120749020563 132.9816184350366
133.543386197565 127.7775056410105
117.0070373958729 128.9468165046523
127.0703926362207 128.9062647589297
117.5446725285969 131.8657123290136
126.9043784718254 127.469415222991
121.1622702639027 131.900879736065
130.9415518315573 128.7278487390242
51.49693096827071 11.03517637895625
117.3780765424111 137.2958121765522
1.405701308614576 13.81664429114337
13.34825239872491 14.8217010481151
2.80311148879595 13.78798208519747
88.61133422162344 0.4328704224093214
50.06673666680124 11.18427061095274
99.63420307659474 139.5605687998152
111.5230297023854 132.467698021443
84.97791462060688 1.401873913045577
105.4341276360306 138.2264579374782
111.2518194239559 136.3951774264885
50.62292669960435 9.876645362142126
87.38579786947489 140.8237655000745
4.394517855144616 16.3056686572321
3.597157787958313 15.0470209880594
19.91951274816213 15.04881895088791
95.8787439418106 137.5406684257789
110.2203623619072 137.4070033727096
20.95593671217796 16.02352833571455
48.69416405803896 11.11241648438818
92.28100321798362 139.0455892391973
72.32173427988549 4.144034992501443
105.2714955465339 136.7448466323762
57.37614783395198 12.77417824256761
54.25971830251618 10.73707512678568
108.9259792717808 136.977782241284
10.5660483365039 14.89786895546228
38.26278206245566 13.82685427599061
76.19658656578807 2.001256090656857
30.13910095972035 13.22688457330914
39.51373382743542 13.19722134462851
16.14350369866856 14.67266461575194
94.56151326999725 137.0477731458932
113.1753963659965 134.3382231333921
98.424601559528 138.8397880800151
35.52297494108819 13.81765521860379
40.78047741781774 12.60351871792647
111.8384778116436 133.8779564032148
101.8580986592868 137.8428724768043
11.12714606537172 13.59730848389002
41.03281117415823 9.777218197036808
55.98541745545588 13.03864615578652
137.6869184111872 15.27359268078026
108.0572234311585 139.3109174783136
91.06088073132308 139.8599710181047
63.89341774390881 8.725943009498025
34.91372740632832 11.73229892971303
23.76411184083859 15.45915231548227
113.5125091442321 135.8297027203815
59.29569407509455 11.08964492216534
11.95662644980581 14.86047499694998
57.31279683376072 63.7953054316265
129.885498034608 75.79175883044678
1.139134977109986 63.9877973487296
16.13703427664005 59.10369676365389
68.51849693401164 63.73396951334303
98.83011009660207 76.89327838444721
109.0380513609557 76.58852931235346
101.1205979396559 76.67054402149813
89.29790863459291 76.15471546893447
92.2659888909976 76.18046884091436
13.84163751404062 62.24788821569566
83.24046840017621 73.64764577118575
16.74243221874159 61.52052018484474
51.0322408765963 62.24627484724301
7.919788870676011 62.62224992298031
12.39510291949137 62.365757744137
4.046991451613735 61.5269755422425
48.30448348719069 64.40869153619337
52.84353740389811 64.42962273955463
112.306493454637 76.02751097247275
24.82143989261951 59.82205101085773
106.2244724502029 75.4986385878244
4.829063151463223 62.7247432589387
72.37703126165744 69.45378110522039
21.98991210933882 60.89849849572938
105.8099714909012 74.1237692911148
15.7687426264676 60.54945062833629
58.27145375535222 64.85069598532525
43.05524598517242 60.73813297271174
116.8357289069849 78.36082118597699
115.3428914573991 75.96201003203014
0.3419279462556076 62.74249380391736
71.77807523322213 68.22793225031594
33.92483894798094 61.64492138225481
38.55064771324566 61.16262700756567
73.83296287892419 69.48521620427583
42.29771608075345 61.96740194233699
92.9086503205844 74.97911993280665
131.750909764645 73.51546854268338
69.36470011925287 64.85289424951696
84.01626590818098 74.88357506330166
96.83053566419279 75.85378134026911
133.7247528458584 75.10250461585838
70.19158904423675 65.96294008406113
126.911988490176 75.40198820890643
132.2791538495835 74.88270861983537
67.06023255239022 63.92539480158559
128.9368586167192 76.90505848784514
108.4711228312348 75.28329222427136
122.9608123127302 76.18993275147913
125.418428717474 75.22851108651331
63.56241370459521 65.59613050600026
9.451254416790766 62.51581154636158
57.84836208601502 70.79257094669521
63.05487029195653 110.0061319093749
56.80432868034854 55.40110205348861
53.01394604901954 17.61358735253131
71.29759954551072 120.6227129551313
64.25606814961347 87.6998734174234
65.23734578168171 91.30023113642054
54.54130602120066 44.49076858472805
66.9336060371924 106.2654263351394
58.63384230339108 57.63254445293526
53.90683431570347 8.214908401568801
50.83558439441092 38.38406354203548
66.02111849691593 107.4900375796706
69.59526280121304 129.1196015904594
63.28940057631021 73.83496999600771
53.48246439527312 24.01907376222583
60.49925861984868 59.80289861568488
67.53048935613234 125.7547160138542
54.42482644427172 28.91835043300852
52.3207594512299 12.31013205438792
62.32338873486468 98.7348401002352
51.66902287730716 42.02095883102739
53.03107736269627 21.58021528128473
50.27023641209613 3.489801647098379
53.3979202617483 9.578760376094795
62.54426937461233 100.0434455423578
54.38281477435777 51.84039283677595
58.91358713170771 73.29536037784807
56.75443068307353 65.0729872132941
59.5680585270904 58.7159328945954
72.08110871626266 138.9924628642306
55.97851932419239 46.88352521906963
62.01544967933039 102.3790223425782
71.05807885659574 138.0073511904372
58.53868299777623 75.66908714223186
69.56510639761544 122.518529775699
53.93499684668443 18.69043650910411
70.30410754223128 119.5959366075522
64.9064073721884 86.4672898085048
52.51140306238784 30.59426271459646
55.259184015325 45.69506399914834
71.5837912583917 132.4849709514621
57.32752310574624 79.2045649160834
64.1204694265865 85.27755204223118
51.64520564137118 33.23876768042985
51.90047636137592 35.90847637692536
49.1306933984006 4.037033665101397
64.97304526239317 99.36042428636765
52.59992207764699 19.13209357005715
59.31232652009778 70.87646695427415
53.30786448944436 16.0910409322975
61.9971138797855 59.62695428675775
49.33203560286044 0.5869015200549483
52.95141269131095 33.05975803876279
68.76255401517864 116.0921118636772
50.5054760275921 39.69387914208241
124.585400011762 28.38691639576669
126.7013731290508 61.48179083919631
127.3380462139139 62.81657712495085
126.5331501265051 108.436000681064
121.3606027479345 9.815508381860813
130.0624984904493 137.6835172179607
124.9448117741268 30.99375375396583
127.107145499713 102.5447229141137
122.197258245916 14.46189684253227
126.2019812682488 98.90799386669374
116.656231765156 139.7738497323868
131.2743473403703 88.33105106347087
123.117169253828 13.35716082616612
130.5953438893895 0.5846740825458816
120.7464405599256 6.940366738190234
123.138311981977 17.3284491934473
127.1012448910105 65.28744336355878
128.5904691162772 52.82067705112183
124.2626993505132 23.44410328349877
124.4579696407357 120.9539312991203
116.3768899874599 138.2892561954123
128.5583712539201 45.40594410038854
127.9613171772914 51.49716430566024
126.5577533182993 94.60062490732302
130.7057846998546 70.8195332020408
128.6611544339975 47.71821613696871
124.7186567414545 21.78946101620512
126.0961865274146 60.13638233642222
126.5043911769919 63.98078916705809
126.8166840760735 105.473705077
128.5981026940199 41.3160286217857
126.1123884578399 33.84639702777655
126.106421458177 112.9593590866611
126.7626884896635 55.1577765518733
124.3326053200178 25.90854248237123
121.4862141370366 4.57699177041567
126.9615045406996 104.0045987478839
125.4775278449676 119.9855088285068
129.0280231260665 80.64620621416445
121.1712584517245 3.150112869126966
125.8891068975678 56.33169728906991
127.7501051568467 95.31256919419769
126.1271550545744 38.21880248731409
126.9530238920946 58.94143095586485
128.5370828344542 44.14548714924075
128.7796496435942 50.30598030299902
124.9845873225083 24.61441688556432
124.8620723654505 36.00203404639332
130.1684707804556 69.48410670705603
127.2518883678185 101.0942091907715
129.3077704408998 133.6866679551102
123.5557135116555 22.41821546933895
126.0790884882961 114.4661527328012
129.471197678523 78.22070511433056
128.5787578476338 100.3964466343599
127.5918200086214 124.9976396401508
128.5139674202792 79.33475939634556
126.3453072377289 117.5443805060199
129.04602493169 136.6907940082963
125.4546133518146 29.6548866528438
0.5623551231914922 98.59535984866839
139.7535570810341 114.0648035483825
1.731762852088501 18.9384248372268
2.466996262612739 56.89373555334218
0.1774332845621861 93.62012586927199
0.8497230127436479 90.10004155430732
2.398551280043678 50.75277652610399
139.4357822699817 82.24443624819132
139.4640291827464 75.84809843796552
0.2487531549690237 120.3364992161796
140.9086942274824 76.02663288885209
139.623970263002 91.33721471715744
138.5750425101526 110.4693938438705
139.8746382221018 116.8465602531143
138.464270515315 73.12317269268028
140.3397105344511 74.66918484426786
2.750114188210974 59.23114577140824
0.3557716704962553 18.99172455286411
0.347905638758191 5.171338819325768
0.1236380999865414 25.40049450810835
4.898339385883156 35.54529025164081
139.1876095865521 104.7963191332002
140.2826518909799 81.03792814072273
139.4242474914571 71.89059694920095
5.633256923511773 36.80756772935432
140.3477044094622 0.563432938565822
139.2339245019313 140.7526736594948
1.939465867065302 65.22345460134659
1.858005770032751 30.41671250692515
2.103871673317795 48.20946542467532
3.318835188668026 60.363059368994
3.352433034297057 57.94929515036763
140.9686544004203 69.2156869997242
0.4516194038354531 77.3372138642556
0.5653579421664278 21.56714030670004
4.926974426112632 38.13219336402173
0.8639679052898339 92.56864662575207
2.741912044726285 66.43906428032444
139.8088012820144 115.4559590917898
140.1057371783461 121.0688296351605
0.9061522256079501 26.6395677049709
139.7250589939693 111.2353041010847
138.4892559875596 111.9224193448941
140.0228357735787 77.19436886736503
0.5935475047170061 48.56982687222484
139.4384427036202 139.3051718108428
140.4480789826193 6.219442221438465
1.691630080347173 27.88409754177998
2.01045753899311 12.52585557513137
140.1149513594532 1.978740316565931
1.094821719645887 95.71485591300699
4.451058574380757 55.26359871698411
1.121200981121507 20.2591310283063
137.871624722479 105.3846531413216
2.477353563468162 29.14161852316102
3.16099810011365 45.71259385424807
24.59621924863472 119.7239766054237
22.08964619553896 97.39880429211711
13.51068726252457 53.54446511277095
14.38374907087689 66.49630489740633
26.76740672797522 127.8000994705987
17.22179490832607 82.82322800768824
14.77766514858291 63.35863122790071
25.71445593026792 113.2363722249456
26.35887969133238 109.4009834722215
19.31016154094726 94.72471235964768
15.57711681083662 50.27176305166709
15.05094572703788 58.15991789222493
14.41958639220686 75.98888624696524
12.83801222227587 7.065433236956665
16.5294355853801 28.61505927356103
14.47054214630929 18.55699196237743
12.61016463812465 33.93098778688537
15.13688774304427 87.81146773686777
26.47583374111115 106.850151837564
16.7639360869502 84.28988477079504
14.16830628059063 36.35039754340939
13.58396318003801 0.6667029947766577
24.99760774029423 123.665109462387
14.91518986950543 53.05549686646753
17.1662769509992 27.30752742137507
14.27224316553602 55.87104850031371
15.35443045625218 56.76798225155692
15.31530307193801 61.98256060618113
14.29102260891725 64.81173227172047
15.88355221720225 69.98511823628374
14.167990143542 9.616979632714999
16.25180657292162 47.51047666806978
21.28819774256508 98.59063236792909
17.87549201633145 85.14426920255187
23.34252412952855 100.0862167336423
27.87783176914452 137.0123779840533
25.37072001355947 118.4697410232667
14.2136500018051 16.05814832691019
25.6040437731254 125.0192411182988
14.10531021267984 78.65023875716533
15.91479987647939 48.8897008404485
27.14683053408734 113.3417444377336
15.07851846124628 17.26544771957958
14.66477305639654 32.52721120748071
15.71204923342212 12.18345865619396
28.14740855089374 135.5847828771161
14.2394400576689 4.545362738273625
18.80264153827907 93.27590852240201
17.172335620434 43.3641692891491
14.02730338770886 33.82588739080671
26.62300456702258 129.4700477189888
14.19429123611452 24.93553879032892
13.53239332791533 3.236933772297985
16.87696779666152 44.73663826068977
6.020796655227951 101.6123579600685
41.94135927801788 126.3069265215606
4.430339412955853 99.06411131808449
5.309843324860745 102.9322597187006
32.30050280375065 121.5525918533666
14.93193351560744 109.0720823669502
9.114734536535991 106.6060550444446
5.262248645594775 100.342215446481
52.48146218138006 137.5825998385149
3.026025015618132 99.17720365767691
50.73235421840883 135.4373811518759
43.33022914408073 125.8525413635163
30.77054045715364 119.2138047874435
9.671253497285793 105.2878378281009
31.59405554304846 120.3859460144169
24.78928884319659 117.106173258168
34.31821987335059 123.1821957709611
138.4160864424143 95.87171084150158
42.98328610898616 127.1809047220917
35.67665890103575 123.4375863136978
56.31632043353451 138.6886533600914
37.16524161958044 125.4161045848375
23.58187091025962 114.4206565946503
36.08963380221693 124.6393123911554
140.4928291078732 97.72329550525039
10.45903323000506 106.5179898714555
92.20416474567386 45.33006100730577
76.21436931311665 58.16141679906043
81.39268157133634 54.51278521147537
87.13912588889345 48.42207366809084
4.117506735695289 105.5930626365558
130.9370302573509 18.14908747130523
85.37853407679829 50.41093354213072
6.105059273017084 104.1486416140649
41.53306262802743 85.19730712267068
132.31682981989 18.07918889976077
37.56852962512546 88.48178421949534
13.2033873610843 101.6657771925747
129.0261928465345 22.0193572532777
138.5705792827781 116.1726256008238
15.39172172188283 100.5718233278206
0.4476151897181392 106.5261188940434
1.591145713366912 105.9513014214741
42.88701615503012 85.18844429584769
52.15917147243321 69.41255110138258
16.15213690304002 99.38587646592948
110.8840109269588 35.1156520478561
28.90084725809326 94.48162491802253
33.66778284856684 92.69021581444041
129.5886913960398 18.22023168704536
114.8288589002859 33.67491465170024
126.5614159314201 27.08720224900398
110.6300353728059 36.44782415588411
72.77508507787613 60.83389465739728
47.30435775167393 78.55685921001765
84.93557956288852 48.96330300369537
107.4935551979003 38.64594092828701
52.56266746708849 70.84745768390169
68.24852416359643 61.32361512547549
136.4820921126941 17.89129115205033
78.36109899807917 56.98986537108362
123.1644519080825 28.40417007916004
82.23614370525139 53.35569428471715
18.3813201926061 98.32816368825067
26.54738736826361 95.37760120919029
138.4738394216222 113.3606125426952
30.32591438405102 94.64289484778664
117.947563619814 28.07862279066726
30.75672754241526 92.22638957805675
102.13617736898 39.88432154668413
140.9932916586194 113.355401546409
139.696001622488 112.6721269014712
125.9997543086488 28.37570647869281
134.499286328734 19.25411689365642
78.61944355583093 54.53481640043809
36.11602470009987 91.90201360829136
44.48729109316776 81.16320678779675
74.99849306191433 59.37763553467772
90.27518289569959 46.85657452051098
69.74427838689935 61.15232190912997
94.1506702159613 43.8266397303107
103.9188215463951 38.64170876626137
135.2798022434171 20.50133913950648
127.1378949646757 25.78603041988401
133.7057225810539 18.01294860224969
49.84895831680743 73.67921690582733
66.49968536974613 65.25271380587364
126.9293589440591 23.23198727672495
108.8429997378484 38.16951178026527
85.93241771956778 47.95586093796701
0.4615892947062518 107.8473501619063
83.22937961669011 52.27742225124705
118.7531075891997 30.4886801598414
64.25007949708973 70.29065744380478
8.858446344295054 101.5479671427931
117.5021405448224 31.05451706083063
2.191931217251092 15.07327230064412
3.408935557446702 12.50220359619992
7.99296900413987 0.665850087760729
1.705469332332106 7.507920915070257
3.244606709059716 9.967601254324524
7.33618233331328 2.054311519438226
140.8021667905527 20.3065918459816
10.05334457046314 140.2531101911469
12.33582321705263 139.1333666066897
99.37092250678089 82.31306416805513
94.09289353004507 60.83841916159344
97.17085714558908 72.82515642210542
91.01201357039839 38.06423859277601
92.8920388892162 58.27532729633425
102.1788986255413 97.3040736950213
91.14545487542981 21.10889861832587
102.3980500768684 103.911638054876
92.97462045518806 30.65166392435462
87.28180828228625 137.9012928331016
102.7481329305725 130.8180837780655
102.1507240748627 108.2654875179062
104.8487216284233 122.4968787830718
87.41334065277205 2.736124885387452
90.77360596177472 35.66906568469642
88.1778191476744 11.35179313577905
87.98878014266361 18.28878792203868
98.33244862027156 80.93968877870527
87.87785929824582 12.884138180078
101.6121787995792 133.2235576230654
87.68106595956698 19.74767101652488
87.46944648461407 5.821229278405811
92.07627579179051 28.55393137219063
104.606210021518 114.4508330056391
92.06644235656054 49.09186340798254
105.3502407609717 121.0678418607586
98.7650805141529 88.60085006206931
96.34174382316255 73.76770126043672
92.14939332114518 52.45437604439245
100.6190265866339 93.84148666777149
92.18885932944805 57.03602075113975
101.9621457592332 105.2205684776896
93.78335400446574 59.4957297588348
87.57496401036046 14.38392254081556
102.8855049702308 119.4191845827506
90.12864222374446 36.88297380104081
93.8736369186512 26.68435568167574
102.6049790282279 95.99052052008938
99.10972435467824 79.66296017859067
101.7310600196027 120.3644938582065
92.61397849517711 47.75197106825244
105.7307785776452 113.3609112772232
93.04863097560896 24.37346133243106
95.83529700007686 65.6890125952219
90.84712426395696 41.82453167010713
89.99094664439872 40.70263695472923
97.51739830656864 74.42208903860991
92.77173118744891 25.77591006453068
91.4128325679267 53.41618048771014
103.0287099193683 112.5653475278812
102.9198529020928 102.358277686064
92.18229474574117 54.68087665426766
95.01994514035017 61.89178519569018
101.3722440085456 127.2811512477297
90.13735060877961 34.62155144800639
125.8855170679155 62.65656853646317
103.0029520497237 79.82671846190605
86.5631228843453 91.91183295808575
95.10668954966901 89.68771104683448
61.110237043177 115.0792255716878
84.46650672667326 95.47041435514228
47.6197919429687 123.3443086175747
76.48619008164425 106.3378614802929
68.34438290032359 108.7323056097466
82.44351718868541 97.50608891281463
44.93695881092857 124.0762653149179
112.9177093745235 74.8568442998064
59.33935022360392 116.721806900006
39.81387384322831 132.4557231397757
113.5162763487277 73.6716072076003
130.7856271704369 58.922543811056
138.5655491712128 52.74748853993202
93.00323128196636 90.76910759232383
73.49800707727243 108.5017262865297
105.4717395117665 79.38399215432193
95.6179847792186 85.93215454174434
113.1884032516322 71.30545616276549
115.3428422589574 67.53798311535508
121.827517266036 65.95013766192191
125.631424803309 65.14097635598938
78.31526139785237 105.0608644329456
54.98673133772715 124.5775357332121
52.98051892344526 121.5808076748913
32.80192735001434 137.8022016462075
135.156684514767 54.56390538067198
40.46014891664301 128.2320806294455
72.5079677663466 107.6334004749437
34.12363246044978 137.270528179344
85.55192234659938 92.68462986590866
103.2349520878384 81.23833371554801
137.136230696906 53.01155762604903
130.2824873282847 60.39560503898874
140.0139173408535 52.51174732796986
138.0452157447235 54.1346321846835
87.59801681111193 91.14402518155578
123.2827211784838 66.12898265660795
107.4987073192233 76.08774031704537
31.48491695314662 138.3374140582246
114.1028974532462 72.46988178946386
124.7395594569712 66.29967845947067
65.21783347711862 110.4326434688024
82.62216873561033 57.3583133108509
86.20846000791352 58.9847097039917
84.73754727913018 58.84633882524093
6.670830052118535 56.11191905267761
89.8644612897462 60.47846391992598
40.80691646887954 53.65942446663784
65.18645915174999 55.51490652962176
10.74764532865376 54.49515019155963
20.27713439016738 52.54497237037099
44.64318618415536 54.53140947824393
68.97367019872692 56.34907678907328
115.7161933721881 61.46695936450099
24.28311891301541 52.51084091916236
130.2974148017195 62.94944089395882
134.1347331247961 63.52984171540559
17.75708383590383 52.10377500319698
71.88278105028049 56.00178598826783
11.02557784332554 53.08699669164222
49.15677350636491 53.3877195618397
108.9233039449215 63.57586878680045
74.15983530562833 56.92165309708893
117.2959976679375 61.78096625914035
125.2714304380964 61.3183759599093
114.187085187224 61.94084644731619
92.77575954678161 63.10861473430278
36.89511003271148 52.72830140730937
36.28500955868049 53.9718634288893
79.57927852838303 59.63622084824559
38.42852172045694 52.63154230745372
74.8569670535971 55.77594529793147
72.80858319046544 57.04601030704644
102.4474473457576 63.75016798520112
0.145945208531114 60.1788943913626
111.5954888226139 62.9649194436548
138.46089278773 63.04668659625444
84.05824616338737 57.53885509060866
1.628267252624627 55.80252934564046
132.1802818565531 64.86734008963354
137.0108193923653 63.21613684664445
47.19751563112501 51.76225688661797
122.3987673675202 60.98045224764921
100.2064005610367 61.6563412444367
93.49177279405804 61.97658897145484
124.4401794406125 62.48792287303452
58.90841731885354 54.05286108506614
9.372762702140092 54.94355647277222
86.13196788367198 61.416733030101
83.96071233861581 60.00690520079736
140.1880051027834 125.4638371358734
89.09435323948763 61.63409009447106
121.98174778127 103.744117977873
132.7643355012023 120.2967305061306
67.27779341743287 34.03323153193118
122.3278413390911 99.44189795558836
75.03874493766791 43.96459398387317
50.65353140281754 14.70360573321937
63.14284636066355 30.81419228553414
122.4490446420235 98.03952211485904
57.65940860624438 23.04300550537923
76.46195501593502 44.31873312395094
111.5301909381246 85.76475105180877
58.70117030223309 27.98583096423858
49.44606902722045 12.49374831014713
102.7889532544266 78.43923784266889
131.52961725241 119.7437717557104
66.97997897347818 31.53847818814219
57.63256512614275 19.14198012734055
42.12075736888626 2.546250320694307
55.7521474665037 16.94374132179285
78.82760363428285 49.29808225370675
104.3480129493013 80.3247878966789
114.9071380076072 92.93054016920476
98.46729951459515 73.16741146746828
81.99481193679206 55.96097612259832
114.6089843948902 89.82116673600423
107.1485740924605 82.89172500732739
79.42388228872362 52.18382711305346
123.0369160814825 106.0097058589456
84.65917069739349 61.29880177513925
128.5409831151971 114.3483541328019
57.17585507234078 20.54047933209882
79.1398089045657 50.7687290154277
123.1649599709219 104.5516192746903
117.7058721429158 94.18608346478737
78.16782455829829 46.29760622928104
123.5362868699495 100.2324345623288
76.806548569846 45.79535742337703
92.77879765205014 67.82474686028658
67.85776068565808 32.71353464053019
67.58387035459197 36.51991954155361
43.84319628808253 7.165302693675254
99.01714321454197 74.4840005028443
54.33425485055122 17.21274601013376
82.50231211032357 59.87803898319397
51.93496636138802 16.73375377729455
113.2534188077603 89.48278869104691
125.5126022446022 106.152428949683
128.849315027189 110.0173674542562
43.22934474857433 3.46039001118054
130.0445615713666 117.8242560691307
76.4422983037381 49.75556681616879
123.29010420666 103.1011738594966
58.59793154906205 24.13436505055698
128.5654791928953 115.8093188881661
136.5659017964658 123.3268281448987
68.14654119851807 35.23608343403068
133.1963716935813 140.6059854274089
134.8450456947667 137.0876094716126
134.6555417933606 128.787440903546
134.6567169053127 138.576359013732
89.77295898693538 67.68959796005259
80.96471591003548 136.2151522417998
89.05423621969639 64.04400967831135
86.90980705431249 94.91735854653335
97.10219756756123 16.31541935770669
87.74475227985216 108.2783086458361
94.988434580869 27.61821514985553
87.30954029585712 122.7378346874855
87.65694110259236 119.1995945078534
86.95205116253595 112.0472932782189
98.32328174019895 137.3344611367177
91.59140399213562 36.80903051563063
84.12114889866056 129.4371771931763
97.65249179830117 13.47133023205834
97.91590102925355 18.6702948309034
89.05538778025362 84.71928829088212
98.76082798872224 7.632207066447196
97.65183697922971 20.09428026808943
98.18273847033893 17.24783761285509
98.48379182048141 140.3499542236388
96.34553438167394 27.24499795031763
90.02427476365517 88.32935646607345
86.15042487641981 123.4741195267868
87.77638834128661 49.61116558902454
88.26783309333659 83.54017798997516
90.54106781135867 71.31798265048559
87.16234637069486 52.9348379663002
87.07199154059576 113.4735472206708
86.49320387046676 54.21017933287665
87.04529350563145 105.4432566032081
85.42841687626155 60.13671546456827
97.39059740082968 21.51957941346427
87.16499337284597 121.3626545880351
93.0356703015477 36.586038597827
99.69659733896657 0.05365332298365866
86.65483976646114 93.49922100215366
91.3051840920764 72.53797873265296
87.25183116905851 47.11531351679501
86.25067879478399 124.9203709935433
95.87529599207134 10.18235475406421
90.5187718332192 68.91443991229426
87.85912719163125 42.19672318243973
88.61429401602796 40.86937111090604
88.20556552434222 81.05313993242225
95.25868650566281 26.24007154999033
86.99863751060521 57.84158990600047
86.44353554068508 90.3550071283824
96.30716431055106 13.95490218554067
86.91447031525146 50.691499401296
87.14011791091026 55.43814842657279
92.88351636651879 33.1901657424506
9.50291200545025 109.0528786999511
20.96561141904488 133.3638511318939
19.37321197432391 129.4532941686123
6.170293326293611 110.1401951037334
3.861841094593719 103.04494989781
3.531737131791377 97.80585539429173
17.95730073071007 129.3137830232251
140.3585753792186 92.52046877606816
4.312802590695006 108.0562592574356
11.01132319283608 122.125061673866
9.999094125600564 119.1467071152626
14.061641857597 126.3793293658976
21.16078612995492 136.9734542614598
2.089978317360799 96.79298455975984
10.05048781776263 116.3164663027803
7.920681741744771 113.1842574180545
133.114999851221 19.31546536786558
112.0036301604808 140.7666260601346
115.1434783352093 3.621300880345049
124.0983155228935 12.28778020833607
115.4223555420324 5.086573541982679
136.0564648004186 21.75340749569994
110.4574023337748 138.8438399549315
126.7902319701828 12.98486290670752
133.892200969315 20.55560198539596
116.7340375848381 5.57388461776021
84.62025421787961 63.75497250844711
97.94986061954783 98.51890024175121
85.37050617406926 24.6940385120426
98.2420897963908 104.8796722405668
82.56115527784166 36.92778780464493
85.08794447833215 7.240657244389292
98.60410050451803 124.6792135789211
97.609985814871 110.4027022183416
100.6842567408303 121.3397199489284
83.91476793154439 6.439650451886567
82.49603481055809 39.82192517457943
81.91165187226068 17.85645333154343
83.57490271084608 15.92568033458111
92.59185602187048 80.98329474035884
83.42422222511097 10.74743580135276
83.30707126135817 22.65060224746033
84.98812575979248 8.720075771234651
86.29822644485772 28.62917326723153
98.75546463261485 103.4712460689291
96.81999475243761 133.7993172499959
83.93569450395015 49.92100082305252
93.43897357083554 84.66903432560666
94.2239911174222 72.55460119936761
82.78641166664978 54.78660229257009
98.89566310116004 99.54816895337989
83.64945655493898 53.66811140185887
98.71247731300232 107.4271170985497
83.15523702844321 63.65117121899056
84.78212711440955 10.1869409767627
97.82770486274204 118.7927909738863
83.95820679304222 33.24172037698117
85.09328194158972 42.42771133792154
98.40366432420652 97.12672868828113
93.53190236426428 73.76772465561744
99.54474484102259 122.2661011510504
83.26636320163765 47.00947105276857
96.50480396339795 118.2726218994133
83.96988828764567 31.80891364649722
94.27971177774695 70.19781957810035
83.93547376901498 43.27118466249573
82.51880834473867 38.37838487427081
89.47393313974621 78.58437586904707
83.63694410707897 21.2212214940229
85.522755531223 57.70060035080044
99.3665538246629 120.7942213549063
97.43635713141228 96.06822855934048
84.13290063274225 44.68223151263954
84.36332901182855 51.30234513319789
97.89647572050096 131.4381139219651
83.93132192245859 34.67306646993516
132.9934588797416 132.1420901294974
127.522351972688 138.6336059082689
133.3465140201498 129.2215540243152
131.2960510309782 137.1544179128898
16.37209915963966 135.5699080764592
16.91660097385111 136.8823830851844
140.4284244292854 90.06064066580269
8.056234541554732 109.2229167399867
6.675103588875492 100.3210522981017
5.091579861039286 97.8313580355004
13.97367862544399 132.8150246761013
2.965664025437876 94.00318610101047
5.78959851747377 107.8892353086164
10.07727445349199 123.3437559233259
6.325529198296572 118.1632606188426
11.80654222094743 127.3825039380341
3.262392242775873 96.44117764894349
3.886086824604538 116.6483663195103
6.316931701609863 119.6072892368032
134.4693575003158 140.0694944095769
135.9306344790331 138.0426044292131
136.624874070413 132.2360022470864
135.7409996987547 139.5200271234069
51.54552145272993 100.8912236397933
41.38013166967615 87.73994054973782
12.6056369668811 64.74876392635881
51.93527526534831 107.1402200554858
36.72562573432377 79.04580159687185
10.24661814269517 57.35392757592648
13.4740538461437 59.92448939267136
43.31094141363371 83.89526489185363
74.3820595351079 126.592739109089
34.10722389100649 77.82953698550084
69.64234318209517 126.3502335554077
26.47097707890726 77.42742555291667
52.01694397792914 104.6963331235206
12.54868699468699 57.93675746841572
12.20281608175049 59.52999912318318
12.91170543442567 61.0751149868881
13.28504233034406 65.86451115021788
17.36501088627237 70.38894891467086
77.85292220079471 127.919170395658
52.92097586859735 101.099060139247
43.89144403231322 90.53838884714639
27.41335675751142 76.13498710341703
70.80683921811453 121.8553083615702
29.09230909335782 77.84480812980037
68.55701120459382 121.3465125285942
36.76965364954014 80.43667303768306
38.09455516790121 81.08206394767141
79.12928510971744 129.9052360782708
50.93905827442138 99.60206852703988
48.81899159368141 98.23450841504031
53.3608424298457 107.2768675169592
40.78021769356339 82.60914639706411
6.85989392902894 54.5579494783488
69.84878791588348 120.9671040406657
6.268631735562345 57.59691463499923
60.76559003122715 91.36767850975568
19.12440853176441 135.683009477275
129.7914625409697 23.23336352496084
15.52433580313546 136.8128633013213
32.8981938187916 114.8618238387442
43.13674667046678 109.1457903231371
53.28217167423912 98.4168632181927
71.20902613944837 82.71795003910067
32.82605122305786 113.4171055613753
112.9424694152756 42.59172161024845
47.55150576960935 106.8927282579706
38.49301482551411 111.8460345181643
131.1131896533066 20.68844196901506
32.24201925623687 119.2071900654944
116.0191960299325 37.39879448264938
127.9562952509078 27.05164152732074
114.7781829468373 37.99111073883015
81.06310844320394 74.83632567083851
54.55564650412359 95.59717351103779
102.2844655619831 47.63634825823184
104.5366388919278 44.5476434236955
75.59722121897458 78.03605966265016
80.30387332248623 68.49071045100264
135.6910454237886 16.64571207708488
100.2244802081153 53.7804410382609
123.5842190848492 33.63186913007998
95.38552983331238 57.36884625566787
50.73819651443918 102.0905348347463
42.62353924449307 110.4676824497842
90.5769930543551 61.73178053914926
29.16799058303246 124.0230223226642
122.2497864694906 33.2125420608315
32.4793929876674 117.646542836304
34.35627292489812 112.9391965150981
110.3273778889345 42.73166415104612
10.84478303385306 139.043968654193
26.38938815130808 123.8015854662711
126.8752476442007 29.62488687051329
132.8864890204709 16.78657263410066
75.05958470571836 74.38673293589973
36.77215110941863 113.5137173909237
66.56738582839598 88.89087341683341
83.15943581748043 66.1379046123415
137.3439640415525 10.16843508085202
102.8752608540131 51.40677661313332
48.52168202737065 103.2033477327832
74.24494652484915 75.54707606135061
102.6933078953145 46.2544891913439
114.0844115730691 41.82935522974362
133.5030104539709 15.48778534916268
128.8007866667266 28.32176141999289
131.4586273391523 16.86643117098016
98.76084519155745 53.04289228497692
75.74201063961753 75.62301436337722
128.5346889149397 25.76205864833709
111.6575784726844 41.95119027873263
94.2766355409739 58.2105804247326
23.65190696159051 129.9409365963286
90.66194959376112 59.32801295416916
119.7996167482691 34.2611454362585
67.15850812797684 87.64135974193745
125.8048512580869 32.30277468112641
137.3499202578459 100.1754975469622
140.8912314391739 82.36514276345241
122.2132005461222 100.8626443955127
24.98621122770978 85.36725076163906
44.9712804533022 86.62617070241529
113.585170896963 99.56845456257118
78.21146220582189 92.6289057871617
20.22125032892056 85.48043548565917
1.29780051372095 82.48188097328755
107.0972002479416 99.13454737231096
12.33990528392855 83.6278438976836
32.73636315353507 90.10346584272375
80.99658366941412 93.39387138069222
95.47386896185616 97.64848001517477
50.67181957031473 89.55136827214142
103.4649138973651 99.41048379182389
109.5190184375183 98.5679034799972
100.8329432341183 97.80505949441007
15.9035207084052 83.28738061978206
45.90917364504689 85.66141431124554
27.50581432774971 86.79103996669366
30.93758658557299 88.47976155138178
77.26295162620555 93.66486817170572
34.18929420482267 90.3676002180797
105.7290346733144 98.75305628215881
115.8220769931557 102.5190005120344
112.0419560455217 100.1964606782631
122.0988930399599 102.297867241652
54.96846582580572 91.89305004022883
56.96697325665028 90.27792528729036
75.37294754193677 91.95113073852639
27.46097786934683 88.19918013467174
106.5794769533437 101.6008471549651
125.9266095789883 101.7779259862765
99.82163006978512 96.76508094133821
133.7412861542654 98.9912639643604
135.9909529454636 100.7221422674392
129.7546553160602 101.1456952365058
124.6054366576241 102.4466514599124
68.2272502803998 91.35245281152272
8.63265072401687 83.19114580189039
133.5881024491636 137.6092861336555
132.6217652696383 118.7616022733377
138.2275193534725 102.498164439497
132.3611072427916 114.0160546979102
136.726332196304 104.5380693060776
132.2406032033362 128.2147684917708
133.3909822063758 139.1139024687488
138.0352381127762 103.9426108477527
134.7597651043875 114.0709458823483
136.1508749030252 110.3856078771073
136.0612357948115 111.863529960134
132.4479538270408 126.7270444906696
0.7321992502288925 74.88419447791443
4.464218011144906 93.98794196049451
12.47081101343909 105.3439955809027
11.02634924969094 100.3489369894049
138.0416661309686 75.66824958912512
137.5228384098611 74.31339232614185
8.071447673173475 97.84279181723895
0.6902876374504999 81.15999831143564
136.9977434017339 72.97522224199936
18.8187010401028 128.1380505877158
138.7651081436527 68.0604174425971
138.1521825407188 69.34052340280333
1.956951392660485 77.45818025296384
5.18458946744945 92.77354359169341
13.89356781466689 102.9595991916064
16.81037682006632 120.4071011071212
17.09836692793903 117.9387046721711
1.346199464917216 76.18246457463599
16.29012908982786 125.3484328630722
21.98851563829322 137.9857401364357
3.821038833465094 95.20469995679777
16.53780443076621 122.8623716662325
8.816473849621879 99.08178310324691
109.8780316016456 1.630995699172362
115.0294795129269 9.047693167240302
118.8229797794058 12.6806858118399
113.658757687704 8.400854853566363
113.9450603797187 9.774648967023417
127.620543125866 19.55310954496985
137.2344580810634 30.6531301603923
113.0667395958957 5.532360894742431
105.6287218748424 139.6793275535725
111.7370229642656 5.024182603336674
125.4361317489341 16.55701097043276
138.5625544898054 32.97229838865739
134.2335356322508 28.1511699484603
139.1640306414798 35.29362079936271
130.5688292026734 24.45010675661859
136.2654952342901 29.61352477114561
138.18054250799 34.33953957623005
108.5598509012314 1.114692015606046
120.3507397831999 12.80172946673451
131.3493845906315 25.66785564425276
138.7299995963204 118.9762351437944
12.60591633742897 132.687489420347
0.3076140249559241 121.7778162116952
6.490102810829772 128.3566697336777
7.717480225052683 129.0598024256946
20.40903339210594 138.1152439925044
9.985833949089702 130.508394839313
10.4407791551414 68.53746350620665
43.54886979001648 50.91644425293094
137.6740756541937 78.22808721117845
110.6987393797839 140.2845475849733
4.488788723825655 73.78684928109939
24.5044927931083 56.13920897214904
107.6226291372579 8.830300045043469
95.75195179989338 16.79738579790678
101.3951387807233 13.40239706314655
95.48141802105644 18.22094006540233
96.30085913640768 20.58294661132243
82.563375443084 25.41115933350608
65.11715052871992 39.55947533178419
18.52264166679454 59.57508820709059
26.3926775036112 54.28251397477077
109.3862584274981 139.802399358803
16.30796719360024 62.93637866351175
11.09583479134476 64.88096418510118
135.9000427178282 80.63630700672579
50.06377478819074 49.37785190528458
8.169087227783645 69.8357943908679
39.30558027706701 53.77183634687554
96.03914605096674 22.00488681923665
34.78667166718436 54.08642041996851
77.6438378355756 29.75278784461478
104.0536339844844 12.39535188164061
94.94738174421491 21.06664446500024
41.68297618387613 54.80726228176435
138.5717888096925 77.03423389818499
64.35273367920604 40.77374492730122
112.5802872968437 131.4291356992727
52.96257372318053 46.88313879880358
95.77947839473923 23.42389712996201
68.70614170655047 33.88828305809787
67.64846483354138 39.02793372488058
88.09707509584165 23.56766923902992
45.66962469403678 49.4484743980525
109.0705611579384 4.011265816403363
99.79965121577595 15.32944332947188
71.59126602614658 33.6372141589089
66.30944368170253 38.92573932403587
56.07750660400037 44.53218722284142
8.915557068091591 68.58931319950068
66.70848861386075 35.34401139215691
24.91251285775756 109.3080833505087
12.50201399759684 97.96380616868646
55.72650523842184 133.7605834715261
8.82091715057348 96.62150320803801
40.00913520800735 123.058037141337
45.38874254134645 121.358726363935
32.71637849087673 116.359173324987
3.699316882556525 92.75748301878284
18.94615113383262 102.1235555659813
31.58930516046864 114.3051156787676
35.69489819384958 119.4338269922147
35.0495178007252 116.7826962769473
55.60583486670945 135.1464532327705
66.24620302955948 1.21760653596082
36.04004892228765 117.8489634626452
57.83426963431774 136.7483806658624
37.75219074788242 122.6075393765903
28.60650805632515 113.4651768669357
41.35230011925684 122.6075318897101
6.65259215498873 95.32619246188861
9.55709339025022 95.40474059909495
2.296469687672274 111.4667222589494
62.04061056258502 107.5473329310796
107.5425785501033 104.4374392625713
83.34496259689948 105.4402027049485
137.4220651442852 109.6992317251412
27.78493679724056 109.4422352224894
107.0558915568341 103.014248178105
49.68717742770697 108.167615250227
39.95390428962071 111.4279915385374
51.17512518615966 108.2632037873859
99.65225486183465 104.581818680568
70.4087441958561 104.6420824729591
104.8163516185514 103.8213008806645
136.2946542676205 92.7484967315231
108.9530875472603 104.7690654552616
94.89296861628371 106.9184190701767
97.76603050201655 106.3016819177172
41.69179035315602 109.3104258678344
3.871326823210215 109.4283571428339
31.44989006969061 110.7448227574053
33.71185985547714 109.8295628783914
140.8948524001634 111.9954382308442
136.2669827831872 108.9150082158537
71.3890657658099 103.6381927783665
34.36342608509148 108.5725546031125
117.0181243968004 103.3432588524451
115.6384492553597 105.4344266484859
110.4172303473799 105.0961151498597
123.4132423218268 101.6607720425512
45.97593927361258 109.4360030881304
35.07563250851755 109.9232226271346
52.68495011100622 105.9775522584873
105.1544962728849 101.2299861755211
130.0326496830191 98.22650438260735
103.6042444816361 103.4915697313
137.5805460158114 92.28173739365498
136.1955406916957 94.22339682201454
124.8678962125027 99.58145686066771
140.0948374474314 108.4209166590929
124.7360900678684 101.0086468071346
68.3472592758086 106.4070056299639
11.04233035146755 105.21442827618
34.12529961566079 81.83482959810073
49.7977963337325 64.78868441867239
48.78187473758623 70.92262767775165
13.24670236637972 96.7847505391324
111.7982751369911 11.7262168539292
21.4116603359814 90.46808439578459
31.36662594309098 84.66572383118542
114.3961413632455 6.052472023881023
107.2180731363223 16.5383137049896
104.1395806854661 18.96476996697024
106.5243080284009 19.36729868130491
117.9472156206598 140.2717237952954
94.7092273713948 28.93948424310885
69.23169195712336 52.64031821432538
43.94518349725988 75.7095870798441
68.02429314831834 55.18100026288509
109.5185652677993 12.24388576891003
49.16704199844374 72.36849538449157
47.31012279879277 65.38484642676654
55.63877922171324 57.9372641092766
71.34726607170192 49.42386317064776
13.98859810728012 98.01755651717879
21.39420206669029 87.53516410104965
1.233071858100097 113.9845583652675
23.72481493310094 83.24615490732027
103.8647609580511 20.4001611101236
30.13219602633681 84.0517396706984
86.4873079746865 34.48385165128986
0.1324310617488456 117.5086440097816
1.376824714440618 116.7624792538251
108.6488337985892 14.55913671735257
114.079785270801 138.7982360891297
89.01292991963243 32.70190248797449
38.02592391113552 79.67590386567538
34.15044209642863 80.50366601419526
72.34462120512386 48.42916321895289
114.343387717646 140.2709415705854
74.38275096593168 46.40516945495948
78.66998462744098 42.37271181139725
77.25152079619797 41.77955878935157
79.95313662941508 40.07992004232355
101.1773231269481 21.43772538352079
21.40394791746798 89.00442578154005
53.02875328457363 60.74249449615217
114.06670014484 11.03599155151871
99.57512327489472 23.37756401197665
79.94817945598103 41.52832087427774
1.585205967982651 108.7141941558944
73.98076684874378 45.01983578712986
117.485397646493 3.14015915667078
60.74355699838599 56.19963790559303
5.888688765411008 99.06727106937021
87.71692925877923 33.5241564641975
138.958285869574 74.4600442326589
5.653573481326362 63.90076383075458
23.74368760058507 43.95600680862498
42.90010899861183 31.3722256439228
136.232588234808 78.06466530873226
139.8947112514046 73.20726390945084
23.44663621982275 45.32297966745559
40.82797695230438 32.86157980359252
50.96863166226171 12.28658157239873
6.914801110609666 59.08742484220679
43.71310699193452 22.32188156540085
54.77460922890457 9.381371309283947
52.02346776620725 9.731016806704478
11.8388232948876 55.45835012186028
7.763592805330802 60.25396435403425
8.614251521719748 61.37738658061615
5.069391854542172 67.53218608355552
135.3351439019513 79.26755633950485
22.00602776370559 45.76360560334715
2.861108669894532 68.89374529492362
42.293853091109 32.77613020390606
38.10258369247437 38.89528773142898
46.80667454383503 18.16130417802313
42.00314815263385 35.29499330254679
136.6053256779183 75.50056486003425
45.49799009460747 20.45297945564718
19.90241293661266 48.91146210894931
41.75419296252807 27.72520059841206
38.29698215324359 36.49802605661297
53.96755878778821 4.389042800038705
48.10131572626473 14.760006229636
46.79054533349259 19.49423870577563
27.67888985023621 43.9025032958468
42.75912409773937 25.06207028273149
7.787262281211052 56.77360692382344
26.62169049349103 43.02237375578343
7.312955774834212 66.23409372929008
38.16167463063361 48.01049858533204
86.23760224789778 8.064247405753035
3.062207850436055 73.82626093668063
23.2033588463184 51.62126739497478
74.72902215621336 21.44554770823903
77.25274824749968 16.80100766574153
91.84629068649187 133.0406876025614
80.56703620237586 11.5879587884934
37.41628019072044 49.21533665241655
83.8615618878198 7.909151134719051
74.42524470880031 22.98380803412429
56.31095162595193 31.02658171252105
16.43673133079798 57.68915622721627
16.7530177042167 56.28353363267852
11.58080410782544 61.0164856934542
8.129575542668029 67.40819396263093
44.52962042620879 43.46921801919816
4.370409767474078 68.78740288632109
38.25543699470995 50.29484688767391
81.61188440517687 7.807050725545835
34.21903225845162 49.35827508167026
67.67478241085368 27.82320051883809
90.57567944578469 132.4524401771374
39.67958832338193 47.79704517656162
134.2635451190617 76.48115570506917
54.35966234402209 32.72343587416469
44.0731496890398 47.14397002233378
55.80236498819925 32.39136842481449
53.28233501879131 35.39804642772853
76.42328687401034 19.60246462710879
42.59546263118803 47.32986998807122
88.36226473550364 135.6194865539201
70.92389471533471 26.36846482493088
53.75014049739886 34.09756011098119
55.2599579505548 33.75117282536974
8.752302384223269 63.77372910810704
48.23021077208843 40.11433636958638
83.72631889196968 117.7388366659167
25.18675180297528 81.19538984337525
30.24164816582381 81.25027627785323
55.89014451867075 101.4095234164045
103.9295468565833 133.026130834821
4.105436477306303 63.91255341637566
81.25629341022936 116.5948124727663
4.151524059927457 59.11171623021275
100.3312877057454 131.108962036242
9.677122935060558 67.35805870358371
11.71902718939753 75.76542119132307
82.45887145299049 117.1831498035853
54.46505187960999 99.06450128216133
45.60140876476546 87.96217369678868
23.00144857466142 78.50522046182917
83.81930919418969 120.5932589346655
32.82421327197999 81.19885370678193
72.07702526307634 108.8753813360721
36.76271220445032 81.80630735109176
26.48087757449831 80.4872507731954
91.29423854650101 125.7898127951984
87.53945501297518 125.5450133596166
52.55045855378602 97.1828354313764
50.43003138226617 95.9360077916419
56.55984168484522 102.5984875716097
37.94947041533271 83.73112421493114
90.0063317738086 125.2476469843804
64.82443565233145 108.1396054805088
9.682229788654896 69.78195567930256
100.2596093362907 129.6389026242773
2.972315759115598 16.31864212500298
18.26296105223733 2.245395797367804
19.96303099770245 0.6591558306014431
21.88938515974385 140.2893506314348
23.71684624989382 0.7341815871954199
25.24745254743869 139.3574671626899
4.806561264412995 12.47618183057513
4.201893791506611 13.76363640433629
17.69071094544939 3.535986055371381
140.0260006865259 19.04270832006268
17.14381024416146 4.798142215860171
9.448363701458037 8.445316426790969
93.09001235250587 112.7358311096238
51.04831897663555 136.9706257824324
106.154698607067 104.1221722097003
78.99698325831693 125.5400718340027
43.62490325200735 0.6165963160692273
101.0608541141794 109.2699490741989
82.58426389530368 121.4691256794675
103.5027971344365 108.7203760758573
123.9553550509848 96.02454875124953
108.4426535798512 103.3083458772924
81.33640013330032 120.8943546809181
106.5012603270191 105.5155281453339
63.33759978910385 128.8180270589207
83.7894695150265 119.1711304136121
54.44120210396432 134.3886936764607
65.78576336885294 129.2529746225793
112.1071279126406 103.0289964247743
114.9279675789705 98.84760428643563
110.8071766601176 102.3896228209006
106.8757486886084 106.9447405145627
132.6204169460321 88.4724597938357
105.5303342090652 106.6027364657953
134.866112601616 87.15404257312913
125.4579340137871 92.46249562078047
39.74010420242067 2.116769857147763
136.2812988981031 87.207759366982
124.1170178994414 94.6250582619344
70.9806707083671 128.4328091109429
127.6802566393052 3.886356048992868
126.2806377179548 3.548063423752684
131.646180047783 1.529044920418183
123.4555560808031 138.4450553438969
130.1178987063842 4.763487456971514
134.2838382008721 0.5167411893847416
7.046980335107381 22.75228131544067
17.51762062678546 32.37955956922637
49.11316300178088 67.11912213112174
25.42555152149227 42.12086004173471
19.8177993631047 37.31942547904934
78.66369612336791 94.02372578779668
106.3051293979064 129.987379184978
38.97443997828178 49.06788046160379
15.75253846374906 27.39394647357688
44.06687187681423 55.81384485131238
103.3284525467392 122.5758203715162
53.93065614856149 71.28080319788754
48.74761317960805 65.76078791273171
48.04078871393425 62.78156636365713
88.25237292203404 112.4960842247198
4.90649180913425 19.88227351502404
27.44394048316375 45.30065183451254
82.61493825899302 102.647326034441
63.92560586995944 75.09971099652149
32.0340445332284 48.11446900089398
92.97452026380202 119.6238787666581
30.74506299103351 48.0255723613676
5.580488601260921 22.72426025620272
76.79588610831203 92.28284977227024
41.28732307477073 49.96984854971075
73.92321816087407 87.915821809257
102.0128674888872 121.9065007633581
25.74324857079223 47.15707778949474
93.84578399004852 117.2481344337579
66.05328819484647 76.46626695632142
70.42885716033678 81.46516218025251
0.9712303277751273 6.321558849416394
16.69779466726603 31.15384328866297
2.618344361826387 11.24181676289743
77.23654911787074 89.90468465162833
53.53862696984663 69.84921995871238
21.77832204143542 40.73849974786481
95.62289706897293 120.6629816668459
28.1466269189537 42.43773835489134
9.207264293729581 23.89988232188626
68.90233498065253 78.99873959386932
7.804013192898086 23.96804940765364
105.1748334519663 124.9093202633565
25.1753848721239 43.48981801200441
20.31416223683955 13.71762781245346
27.43424242818889 1.936995738893072
29.8422753872832 0.4842473053112665
27.2559792302672 0.3658835525032038
3.72323393078045 26.57482782005324
31.1425893507443 0.2107761077828471
15.89362489707183 18.47052827689479
140.5356085944471 26.68535024728189
23.39103484164324 10.21328391528181
25.10031745920436 7.828412982250337
5.747919526721553 25.26558179970443
23.05429925060661 13.04511690687448
8.440518513938914 22.65875001584702
23.39270068974064 30.50947034624235
4.217015416873221 36.85620509811562
73.36152288611135 13.68680061865213
91.04918988475016 0.2965406700938144
80.17704897626001 6.034417012990372
75.04671184802403 10.12112298647608
67.95077668165551 17.57898480558156
56.27669381928035 23.36720127527694
3.514318219437274 38.16847619722978
40.68846763444923 30.37301699573305
82.53701247727828 4.343839643172141
35.47097155163544 30.22739586137807
58.11011387343707 21.63274883715649
93.54362339695516 139.7379230837895
97.0493510610452 136.7016347001794
39.28935365235143 30.47670356566091
50.68117028113464 24.68408120298034
103.0755611331195 138.4990704629969
43.68658251029122 32.51618807322372
21.79896783508746 32.01470491783293
67.22353934747244 18.81762161772405
34.10660981422137 29.9445106111413
15.46529410944347 33.72644869166398
89.81627800394318 1.104027621002425
65.74601889524644 18.84286093071513
44.56369230348284 27.27924862307971
58.57034590785247 20.23095981607999
10.57536177339226 35.33649963866195
11.67493521704697 91.73792407845791
111.0324086439638 18.72774402322421
17.64089044177765 87.99722347470141
27.73978095427384 78.51155555343378
125.5345577990627 0.7424739539997316
114.5937402622494 18.3693199363296
105.6400845845904 25.075816963366
108.8785046250727 19.15315475852057
96.05640641809683 28.70958747654813
70.98195019811148 54.70605085881298
43.59287020146262 74.35720246747459
70.84594738342773 53.16079752065636
109.737447866276 18.10583647603717
47.28340915874997 70.33656861475816
52.42873827148292 65.65687801337897
61.07709618174114 58.53494330022482
125.1878388444959 11.26362999534043
71.68761405112753 50.83446442559559
11.73640176599049 94.30394460209089
18.90142669280733 87.43815377899193
26.39808451272003 81.91607496648533
107.2241898367686 21.76425994271099
30.32320704567357 78.45627374087267
89.1900970846547 35.68044798775615
138.8832396199033 107.6392676166967
137.3132775996076 111.1601002298435
113.2831906650023 18.10671353786396
126.2253218263463 10.24715410622823
85.0373155901088 40.99381044786632
37.963977476199 78.25828142301825
29.02238251490105 79.19590177168232
72.71520315189346 49.83730794218025
127.5447025008871 10.70695075921903
74.75601182734151 47.82863022871265
77.84076223803278 44.79101707317886
81.27865063370562 42.11061664573931
87.6226774847468 39.67093791722665
107.1149068209944 23.1880245736635
11.23815735550381 90.30369366808344
53.95054064117457 61.83424237155657
116.5628598747005 13.54439531955387
102.708966843798 27.49735755940872
80.2880940410064 44.42974209857518
140.5154318538202 104.2193732698275
75.4182121098647 45.37120509349808
119.6680631514903 11.62661049168392
61.66385471769058 57.26595075698314
5.930691951416574 96.58178873906104
95.51469348000212 33.36349320341318
42.21296646917379 124.9334563275945
35.23908861929169 115.3184949415441
138.2360349170444 79.57496553174416
16.91831552397795 98.20440865671148
21.14850063568926 101.1082226549893
30.63869797000975 111.8352539517743
37.05171853739316 118.7427131294472
34.11361806369825 114.3082186313663
49.20990066785487 129.3058066403133
36.55577276756359 114.92324335851
55.09755567341722 140.7057285733751
38.94781166659769 122.0844228295854
32.07744721833134 112.0374452753806
41.1063904191687 124.0006006300411
10.33941117049961 91.62832369295671
7.465749750215293 89.12425940337015
113.3567582029885 6.977873868812279
110.9322437336761 17.2581940361029
111.9724183636953 73.77564884669948
110.1658782614049 29.97982822502729
114.5926979781943 22.27208219987674
111.7656915672494 128.6436675827816
112.2889829664636 7.900678207432033
110.9516907556385 134.9132842707619
112.099365334202 36.13407598599005
111.3829277032929 48.24491399368575
111.0026449065816 91.02316475677783
110.7927341207147 70.26332387933041
111.0383562528856 49.4058903228932
111.1352685846279 112.982919308892
111.2347626393716 78.30169642752442
116.442207784621 62.80632413750202
110.0759755355874 109.2209508218299
111.9593387571868 50.83025293781643
111.8719250572945 25.31397646849903
110.2566114905517 117.2199657141089
111.7863883309482 44.62696150741246
110.9951063269913 15.92718724315134
108.0139541031651 101.9388426753702
107.767764397391 96.68856875867112
109.4629201141339 107.6541938780418
113.1143415879533 51.75341805954049
108.8808444752262 110.2119841581948
114.0872848709618 54.10824230608588
115.1865038008507 56.406069389609
112.6550752221755 39.68053131100331
113.4256738345362 59.67554316173069
113.6177433727727 23.30468810321904
110.4472476386571 46.85590330096773
109.8060746118436 91.92796024891301
110.5396857032976 115.7835354374837
112.7714010547221 10.67963895184755
111.7209315016333 43.27439955181089
112.107054752699 80.81460596221628
111.5247567240959 69.03168233084489
111.8235495456144 120.808167563528
108.811466258607 30.47335678425621
132.3409758402747 138.1388724032863
37.21809316498107 99.91403392058439
49.5799115034057 110.414692808421
5.143133827440224 75.03980802657277
80.23939513523673 126.1382436301764
40.68489788662335 101.5712963179143
23.11946638491629 93.67811714118422
31.41587975542878 97.27901571986121
29.43570498239831 95.78949283157584
67.57826324123236 124.24504985017
29.99849322744493 97.10822989529454
66.28566503860215 123.8933641300009
32.82661678619846 97.44948299171135
4.360855805213058 76.36720900465302
85.78678040638341 134.3618305414911
81.56352108314618 128.2150269840009
49.00708193395661 106.9420937073176
42.77403563630168 102.9820907664449
52.46333447813171 110.838361782158
20.16302266874481 89.6563169596803
85.65967343503578 132.9219696767269
66.1650475503244 126.4591638865118
9.071563706830347 78.27857039224406
88.24632177056061 134.1593351469464
22.1236113299304 34.36215645906936
16.90660755339842 2.266164824856608
39.59022453461505 112.7632806332855
23.59514810063589 50.2806034111322
23.59638351720599 28.1176323786366
27.80839913665018 67.74175040482588
25.34793147035039 53.39553337659253
25.31371730130215 63.3047069642651
23.85651760246594 63.9119716514133
28.16188913245453 69.05943597423364
18.5402570247485 4.776211858150482
24.87621741935608 44.86940473501981
36.13441362057442 103.6044629330646
36.97383292465218 102.429594320642
36.07529462420249 95.56818226340405
28.15684436250073 73.91499745495011
42.95281101299485 120.7862308037743
28.88953019562209 83.36248770550324
19.41381722136728 5.891696559155783
38.9285724906618 130.1148615107481
34.63341370011444 95.25904164993437
30.28159561580375 79.85608833764567
21.36199951674451 48.47067875164174
43.5110519635117 118.001263527274
37.88198563616714 109.6297848448894
22.33018693366827 19.55629807108994
23.78528363515819 34.40614022999898
19.6605176932554 11.27678226132324
44.04602825919405 121.7550441553444
19.0504934427352 3.434404597907025
32.60720132909576 85.20032872743276
25.59914742637342 40.72280633860789
22.60314798450102 43.04069451681775
21.76439844092355 20.87368391608521
20.20963432604033 8.351338537844496
22.30942238800997 44.40383104254668
84.91455250677468 15.42020852940252
99.25793812209174 11.53553139103155
86.25320180126059 14.9084046801786
112.0118310761106 6.470890369123196
73.67355338422836 20.38687519299697
55.84948679729857 28.60471012542109
111.2135652709369 8.860487814158983
123.5456138765592 2.672087301144035
2.814642814446469 36.84000243450986
43.28347960499731 35.39314085740965
86.87907662818958 11.93801216767373
34.56256415318452 35.00174483970991
64.80812206968635 23.91048542213257
103.4500497051421 8.544646955066407
121.7952899127023 5.998799186899497
92.83482686004402 12.48994686818954
39.3632059769924 32.93355282824992
51.61099558160701 25.73946988516262
122.8403324860088 5.047368470640938
96.89995007240832 11.10992673328776
50.64145053058023 28.48810506974826
27.81805645995344 34.41502268730206
127.3893512709437 139.9690928185198
77.85203035482272 19.25175095628733
31.06243052665082 36.64141100196646
17.03903031421686 36.02015307881434
110.9472181398039 7.419642204173194
95.54358896559852 11.58725064824463
66.70656403155267 22.67706773826539
46.76974523229859 32.03671841968598
116.4531585545141 4.113222824933233
57.27532608736556 28.29349565170657
11.36354386841977 36.58494189590482
103.5814424446871 15.22356414059348
92.26869945347657 15.35296356016755
96.83201137069975 17.73711051291222
73.02460274980056 12.23606657353933
59.09632683283609 14.98517736621397
53.22685521775871 13.41063221742665
109.6719946530979 16.66850938110838
124.4916463723914 17.64411794421745
21.61778028551503 2.847594003103854
38.3508248622761 4.040010523905647
89.32426235888097 17.78359787704116
31.2214166278301 3.296624102355456
30.00133725987943 2.964247703577789
23.00615143324459 4.544600320711988
112.4344651130822 16.69562328944627
92.54657758194188 13.91449554614923
34.77377899593822 4.054016484230582
34.78899818174865 2.663052821658303
93.60868046541762 14.88956295147495
39.41541730824277 5.002816254237158
137.4434169020726 21.70916517805809
132.5028616157318 20.61736049770534
55.45507080588504 14.435200238038
119.5215615269377 17.91713062317657
100.6177131981095 17.66952959190168
65.88247376441352 10.98047162757488
40.45933040388692 5.954177835976607
12.84057494734114 1.916482165227642
117.7667423946304 20.26030824631438
57.68486283221998 15.28054005743193
10.76236444459192 0.5398192489265414
131.7241305717531 62.77847082982719
86.0875528615223 84.79751709046029
61.04142374676446 99.75825656164055
104.1424701172141 78.90454150363463
91.99464759807985 84.6756063639363
116.059205422741 71.19267216768763
115.2962882625529 69.97484952830256
117.4101707542711 71.15972725716361
127.9887873463001 64.11281108969726
59.875233545051 98.74702975749979
45.82548104054604 113.3909048869914
31.37273635386037 118.1163056823378
33.15692889240273 120.3466193635816
33.97501552171347 115.795369381389
137.882823172351 58.00320306413331
10.95960386770209 135.0750682370576
24.18319751312701 124.85310535778
76.74938577023141 96.08416698383064
35.45980837780794 113.8986924035944
81.89995486718797 92.37065808947702
100.5594432307404 80.10917777710074
44.14016423803983 115.1960586901126
134.7149067030908 62.20270808635267
63.62734963968057 99.0111796483873
139.3337396836462 57.81257433739568
133.2404466583846 62.4020247659619
84.73514799457763 87.15120494153635
126.2000561547071 66.45874954419658
107.3278243577573 74.43794787541195
23.02893094640224 128.588615653445
115.0428969366924 73.63286867628499
123.8341944278838 67.4542799299721
65.95458858868365 98.42315263520257
9.72835600370747 134.9877754127373
104.4148911968942 17.53927386504789
102.4909914837676 14.31691375176232
92.21282723538597 1.026520755079708
117.3636835158921 38.22615014636811
127.117110448936 52.6771546309892
107.8025945545735 28.20845361179283
134.1002457644913 72.56385185874092
125.8683179937119 50.05428713337937
121.291803048908 42.38666120864065
128.3231168568846 59.05872608320234
133.4649060618021 67.34382154613859
123.6727771704835 45.84089582527159
104.9560674146766 21.30518566045172
129.1693006556131 54.16685565347345
93.10839507300319 133.6198253968101
93.19568718324527 4.718727613876059
133.1156620156231 69.80808998667553
128.1688946833407 55.31065628817203
99.52629132806894 10.07147580433475
120.1661130108574 42.92169117152701
131.6176333711544 60.13246419184048
118.7700785456137 40.49618968834678
127.6974988279835 53.98307943275412
104.6835425312563 22.75675978575224
134.6302080625151 73.94163170952783
117.4643367831575 39.64048797550335
132.6634834436099 63.68736388254399
133.6112753657297 71.1576741162235
122.1919801413586 45.66981913629724
109.999792565585 31.38228812086334
96.56504082775515 19.15988521588574
79.95859380406552 10.05697115224364
110.1633725786432 19.64289060557287
122.8078720014829 23.5842600789921
138.6794236437038 30.44570699280964
86.56679422697491 13.43128758983604
121.4154105662663 23.50498471176086
91.99228967440857 16.79706484035809
93.33169314556156 16.32058485151868
133.5825976680392 29.59490572729021
69.6866397929405 2.554260884066566
139.4805422443252 31.73230166907477
125.5301374181193 23.17921305326737
134.9536194160968 29.26489657099713
138.1901678921641 31.67791352294815
63.09525820488843 3.521460313052466
127.4032995675186 28.3377897802065
100.3525598186443 19.09329660114363
119.2910948231677 24.47044490836664
128.282742482556 29.58231864575668
109.8951168751322 130.4421279342025
110.2722025831083 128.8475989966398
128.3243522877729 122.5866779663397
117.9929104528572 122.2668586926993
123.6136362600688 123.3759941893816
122.2911274844216 122.8455419659035
129.3618265511776 121.6239697912539
119.9041842740491 124.602594450445
79.1090654904729 24.01093089593999
63.33854761635613 37.12396664112538
12.88726302895994 56.42443328001749
6.263630129974435 60.29955129048559
111.4746589967251 10.27179438646409
7.081886099148507 61.47803044522302
136.4411309407431 71.64729945683027
46.09975281772028 43.35732368151243
0.4753847614503965 65.30917520901258
29.51602319165291 48.56044744893915
94.13134193255075 18.70297297224279
32.60514446978191 49.36244293448745
74.20659741942974 28.34681474893634
105.3880142517239 11.89053561110326
113.807793192779 137.3184310842352
93.86045243053726 20.12873516246408
40.48201991139772 48.86970979293448
60.8362681225972 39.98167236729353
112.7939854919882 138.3225015616525
46.26151767651209 45.71644286158102
95.21349731597337 19.64471851731862
65.83528220546424 34.17926443361522
65.26587057436394 35.50767852238386
87.0466541190515 22.66259331847437
43.41134964166062 48.45687382712457
112.5656278013622 9.300688127015682
100.8827703833695 16.24760633167551
71.8756186078131 27.5150739575281
60.51332123092859 37.5236289728506
113.0500070829777 139.7887094819965
56.2193535686392 42.22585048607251
11.24108677401472 58.4306245191062
59.37534221506131 40.07356775885239
68.62124269264326 13.80732748774162
55.29059725201705 18.33593400278813
109.9829652337531 135.9654067685271
38.00541653118828 26.9296204227119
81.46213706310854 6.473210788911495
30.4542451196637 25.77865262003285
54.86337060085668 19.77648784158528
97.26478283174296 0.02710196469687452
95.94708049849783 0.6626475397286201
36.57355874345276 27.06864135406908
50.19873346463057 22.22375895677424
102.0677463882506 140.8654349204165
39.44243942951739 23.10797559376265
7.460945915199385 30.33521217146843
63.37491702487293 17.95342895033713
40.39853527780651 24.20773759582113
13.08563988131749 30.0842456314134
107.6234916273885 136.479689797628
90.98327315068934 1.807536663541948
68.11460274356473 15.0521476718105
41.34219572409499 25.2949540296856
59.0390295399576 18.84262749387132
8.088134434198036 29.03520541041273
45.92620968672382 2.410174919453294
131.6329486860773 49.40416989814238
108.6401525724359 31.85262443691278
132.3806667243181 46.83032805699868
122.3766837528744 37.285179779991
135.5068180711996 50.81993563134387
124.9018782682232 41.7357125551909
89.14799263314433 29.77070841422264
2.270906095390674 54.40940657384966
85.18951476555918 29.47964204042862
123.652930442644 39.4848235086491
126.0111993300693 43.97102289285237
52.63630878158755 4.501562593958997
130.9525920900839 46.24189017494261
68.69128298733936 18.79343374737645
139.4772950566018 53.88366420894851
123.6381374773552 38.05298140290642
56.51264915358396 11.65451303443195
136.2651054592307 51.86364784141757
108.4719508598726 33.21924745423853
67.29235868560048 13.70830364577418
44.4897770101958 2.880491582894746
121.1338136809656 37.91224306611317
58.77095812999591 12.4868459722974
99.72680541775701 29.93030963859458
69.82824809709916 53.86623835449704
105.113621830706 115.9550867309827
84.79479544672854 82.3672849992618
73.88403362310795 66.98184341436814
71.860783957602 59.71168057871348
111.076223726296 129.8191373442913
96.95218605266946 101.2843404698313
67.53814211993257 50.1531332928823
99.15638140933886 105.9640521438248
74.55710893824217 65.72408367996647
106.3559200017798 116.9120165683799
55.79456506532038 20.8648329786996
77.42528876577715 70.86247257251063
94.99187473025758 96.11378191626532
65.78599005141263 42.42918164396728
105.8002307447835 119.7950339206881
65.98272657248555 46.13874026191534
101.9485919140824 113.5464908982862
71.36496885488519 57.29360205270397
81.80754718491276 76.13808393854362
59.65444468304801 32.79263057255518
62.44377499849479 35.97397775112984
47.95085242536725 6.384133380081419
84.089733782436 80.98921809917481
56.25838291440117 15.56867862142418
74.44162184158924 63.20068692106995
54.80744329872024 15.84721745195939
103.2927681579885 114.011047251225
90.28231574704328 92.14294084247233
47.04915499387251 1.203093350055917
65.50885649919148 37.95717108703969
58.24024372767297 29.3513473178564
107.6778915091366 121.8628835566467
66.12278683820399 36.64306554684079
15.67407595259573 55.36772896457236
99.3393919278207 134.9862341001282
21.64044847480467 62.33120068701856
23.56236237098533 65.24395850391812
29.27838936623925 68.10242890107322
82.47913331342644 118.6033004084894
63.0151297602216 101.3874200837469
49.03524509494444 80.90744937697478
29.63758287715238 69.38536155321636
82.51812189565837 120.0142824687113
32.56538552997098 70.01064592055253
72.15997174457095 106.4311454671897
40.52458327245182 69.86016601805839
49.83539018411411 82.0888244755341
91.52789173895466 128.670971867349
6.718552938905261 49.44291095104438
86.36070098765967 126.3558377348575
52.77329640711533 93.29480367199072
55.77858556853538 92.98781689775939
61.61069295425774 101.0673574397376
46.49582677354859 77.37154825884933
9.908573057188429 52.16866023587422
89.06553627406862 128.9747764142273
65.79759875449433 102.1222177632768
9.628306539886296 53.55406416870473
96.72203632957526 132.3406802223526
1.084768241019136 47.35891950337038
106.1410434430956 47.89898403875649
5.569276996334733 58.98054903612989
117.7337310538605 52.98665630728204
123.6135150896163 51.17558514838466
135.3225080056378 49.51144782373925
75.6819760127492 52.22986295585937
140.5694105623245 61.53060127379594
112.7976877179639 48.09740062064078
38.96820491766699 57.45199611847876
37.49306154555259 57.57328022938664
120.5756120238045 50.66648266711228
80.18567361840238 49.87635990801864
41.0764090338138 56.07335698605216
73.29570310135637 52.70911962023351
100.4756368484065 49.38562777103844
74.36049880017698 51.720390161998
115.985841557411 50.78562350648025
108.5886647034084 48.51701563364657
136.7636367146854 50.30581659938697
127.297858252887 50.18700665833674
137.8156953647608 49.2392532615642
107.1929433461286 48.87736177634156
139.4830106235905 49.85174107062677
47.07890623536604 55.41049846922178
140.9926364232379 49.81160159460165
113.8016818997573 49.0085624633578
86.28442191194509 49.41982106876652
81.19449627520643 48.91093338424432
123.3076214044676 49.95524190762941
59.51979376853242 52.82191535589858
9.856184834464544 58.77379983106843
104.7664668090719 92.82197759131941
106.1923423390581 71.56840143108282
107.7437651527382 53.90479122249918
105.2048425587052 86.16581364745505
107.854444231415 61.66825600036461
104.185706647041 106.2679901355563
107.5718665544527 55.26781450168571
111.0319262267387 24.16576306794947
103.8267469338353 118.3698710046652
105.3883701037853 41.87117426720319
109.8849084510561 15.194908445743
104.4328378378249 98.31669034667067
106.0714796013514 83.81097131160659
104.2282759766387 119.9817771599592
108.0270661446165 51.20930680528944
106.8098377088566 112.4218689108923
109.9239975989172 57.03928407180565
105.1050376606073 46.91258632266351
108.4591228650016 39.59005717257282
108.2475821471835 64.61017932920358
110.506077007292 21.13397334389093
106.9053547899869 50.2354457975195
105.1463812152608 110.5146168725659
103.1209609011146 107.337688724119
110.6819174695548 5.96712978573055
106.4667867084116 37.71354448499918
107.4749233765555 70.54389597953399
107.5247430917859 68.13108366680299
100.177408334756 128.1754254223146
106.4319447396698 28.71754969046978
28.67911431811346 65.67914388592231
39.59672344239628 65.75760964118388
113.5643449418553 90.82947535967992
101.8176537817366 88.79892232306101
68.33197263927859 75.3098204137265
34.51804110782617 64.18456187963908
35.44787700754611 65.5137099161204
79.8959839719155 78.16666278763536
38.14843012266302 65.06952932596131
106.0811078639747 93.35018813328251
119.8567233847275 92.45552390707441
130.234033245006 93.75877557648184
67.68550949858479 74.03655242900838
74.92686822986884 76.78766513174064
83.57968288738799 82.24588585145808
52.95307851161583 72.31088920001665
112.3540286519516 91.60305512439486
133.7657123668878 94.3194742949114
78.50803388761807 78.18865245621919
137.5215030247068 93.59655132120547
135.012569449572 93.55905139874247
124.1445825435315 93.16670155399092
121.8587541061761 93.33021838985121
65.60017668500358 72.74700639538156
10.12938425814506 61.22375630768047
43.05617082487132 62.93246584648526
118.0471366323389 73.36419431763949
117.0883979508115 72.36163960762092
3.554258606317777 67.61910368663169
73.12360167115189 65.73413710563938
34.92270027472048 62.77944834567586
37.33118643804226 63.75001540172246
76.72268978331766 67.04608169546729
39.44095580086666 64.51871322238392
89.0667756244322 71.29046682652655
132.1671754360872 70.99039092154864
69.13229546262565 62.43579129224064
86.12494870782373 71.2269233480683
99.87445693893658 73.15476676317419
135.536528471435 72.78450892121793
70.83713425573903 64.67033950770515
129.7681935634442 71.97922161560082
132.6780080456839 72.34677608511954
67.64978684118789 62.6164809253146
127.784211307417 70.46434524726659
106.673119458801 73.06854276843126
112.3448224711514 70.14493347469734
125.380607926603 71.45062477826978
62.67591803330356 64.4502739401228
9.575594120630429 64.94347396220746
135.1062163975423 9.021944718102837
135.7209006356136 7.898894881214107
122.3645350964873 49.31177605248716
136.4367388461126 48.79792543154949
84.19049706745272 55.08291854153423
8.854049486058846 73.53115708013065
112.3792001359431 49.43038472960662
30.72698380463295 68.35207952543789
139.6303823107785 47.12168809846102
33.36442428746233 67.79191762016197
119.8594667709187 49.33160268388063
140.8622506952816 47.26357925573307
78.97104915132948 58.32807122865278
38.75836941636481 67.95357299739827
3.705678327821616 75.089856410564
74.84348285059458 54.5620164436059
110.2876377424407 54.32930166975741
70.86528076425877 58.5975990221938
115.3378349085491 53.57793621709985
109.3339239071911 50.81652040520031
132.2177048101445 45.38395708801269
131.3956325111072 47.7754548517139
137.4735597769852 47.88229728768171
97.23102071838117 53.26394290583067
52.1216383067195 59.61701317154342
138.8087369927991 45.64005824036644
115.5382906204479 52.10469330321268
88.60851964405897 53.0048064890524
85.02097086203339 54.0217229666796
123.5524983856365 48.50958173378501
64.96412626157478 59.27261333399219
10.31260037971787 73.44294260277765
119.2922515976851 73.09328909870837
117.8579856762831 63.05773724205898
111.4036222551236 110.0698794343436
120.0410281034801 46.81670403256523
121.2724624542526 32.21579092336912
108.8894227106516 117.6196867239625
122.6899470721615 52.17653451121368
122.8550576356426 25.9515266761408
124.8956970229078 9.841960825393476
109.013230783931 100.9125563208398
112.715064812963 97.32683580111504
110.6544198936299 107.9648961032536
125.2523048843661 4.535154151161577
121.5621399720898 55.88435659873644
110.1601395626209 110.6696369717267
122.4325896986376 41.61320312928595
121.7775647809842 59.64793511634453
121.2258472954062 40.83690167728115
122.072916783951 57.19621410108715
123.5563396328382 24.72915067570434
122.3999137570398 38.70759679035215
114.8578261558752 87.28007191803106
109.1629504784911 116.20965958049
125.4898704011774 20.55679876679056
123.2323517062252 59.81514657158584
115.764250317361 82.18100522323294
119.9227913369447 75.83740614478134
121.1781136393278 39.35610892448033
108.5791978240409 122.9361437768133
124.0831322947482 29.66399227507715
125.0419686771614 63.81936454414454
95.95472788990263 104.0820961658056
73.4529644665004 138.5390642712742
138.5628024026067 44.21898077757664
81.1891367339981 119.4107603328447
130.6654736684436 54.75481814339808
71.37157281389217 0.7564914395879565
138.3203010298336 42.85353523967884
100.171695327773 95.30611848031606
107.3940334476588 84.35847373875883
134.3064094533047 53.45254478375445
77.81146776851959 129.3174276163081
127.4990628099372 60.28579150158356
135.0888077517843 48.08812866152245
137.3858772625763 45.03814303510411
99.38519564816175 98.15770720595862
136.0078484807214 44.42400594328853
122.7182110941281 64.80500785641911
110.1781028972119 78.94140198818192
116.0075901652606 74.77358306560764
124.1716287287853 64.9765306783749
70.70882214451822 139.4345634673533
22.65219574891837 139.135361378593
26.39816023408913 138.7907043986582
11.39430404589794 16.15148363399855
14.37557440091028 12.22063255755047
19.98441971456548 4.530776931842784
1.964015379082704 21.52349696392631
17.97383650359073 6.14148840663708
12.49978043266846 13.56271587759846
99.43617466913973 57.90619578739868
40.20133021527622 42.71781363006521
34.85889376506026 44.52536100089143
78.05334343207143 51.71107468536239
41.93027188223022 42.548654125505
73.03923157973105 51.26024250505832
134.942722025202 67.35869377379166
50.01464176063848 46.84630579994693
74.07163550509237 50.26862535290331
102.8494540752005 60.79658276241418
111.8286394437454 61.57605077502307
137.9179935196161 66.89601938928129
88.57520489978278 55.50478715511679
15.75411727728711 43.75828199445922
131.3350854994128 65.84567431401243
134.2750586998878 66.09011595410145
31.14402979435945 45.32036338489868
122.1445432645529 63.4813308891755
95.93313886446067 56.01226400343683
85.65830662721018 55.30368691329762
123.5903460155958 63.64967691122616
58.20248750796183 48.04725393919229
10.92187404049239 42.80478097283491
16.578206063895 46.12777891875118
37.59616395618066 103.7217654997824
25.37529183445344 101.6167300396702
28.99861952718949 100.7432976573293
33.22617238625223 103.4877141490942
71.94534859024823 101.2473107538858
34.06212341274168 102.2886591735227
135.5982455497143 103.683667398608
118.9958275562503 109.423335807781
108.6449920052692 108.7900344554181
113.9652022779587 110.4055621209529
50.11589145816993 100.7927745677133
45.28928885604142 99.45114663952393
60.23318120799954 100.8806347165461
9.584051112028382 92.89427253294269
105.0845290355775 105.18403777715
125.650358317259 104.6849871948706
103.6005236246527 104.871774209036
134.3005192551247 104.3241366582734
136.9051510521741 103.0747275686198
128.1236133969508 104.7842842396292
121.7334489737092 106.6603863535772
66.78080948472135 101.1292280496916
8.860335937078094 91.65840826504942
29.17109349611917 98.25702233596041
27.74562966159468 98.07495640883074
54.81749929977839 126.0212638691549
30.59903584755027 98.4276755048204
64.46759109761832 129.7318757994399
32.69309198909875 99.86669670570939
11.62750170643759 78.43825320513895
68.67081785274581 133.4698183075022
44.48128982866383 113.7760695005809
40.34970840399293 106.4609569807592
46.84697124618054 114.4656080247409
22.63481616622859 89.76905873895493
69.58999445320651 134.4678729150706
9.574370057716502 74.76103271045855
28.36487142417156 99.41577103155271
132.2133055376451 40.80797370881503
31.75828555643021 94.84037068374197
114.2963605146511 44.76532292372661
0.06623788474923693 116.121833031023
1.302965670024821 115.3805388955189
134.5542994485342 37.88136025872049
75.22278887992367 64.46202655714794
33.69571554449647 96.32802704807564
48.31895094408267 82.09414452231762
81.69510381739441 63.54437298497083
110.6135433630093 51.69506041998316
66.87714836824537 75.26224063384498
115.4366186836338 44.0927391350369
110.1108373070913 55.68310505263874
125.8740458326407 45.21746004468613
140.0812509056189 30.45029604032277
136.8535352185441 36.44939850469432
71.52036791104717 70.59391008345963
132.1803559439797 37.79285486279137
113.0546694817476 46.71726026038636
97.85787340593676 59.50648088359264
2.504472378227064 114.594985522245
92.78037584713707 60.63407440233934
121.4352735135926 46.83659181147195
67.51924341666674 76.53039511926777
9.592553287762868 102.7790245048151
31.16971813014135 116.7614351328667
38.35844249348165 58.73897524741151
38.91785635459982 7.99227286299339
29.20518957000921 128.3373219248056
43.25736868412319 37.7832335486906
24.15956107593463 79.11617232729803
39.92370395050117 8.913736009702491
41.43102568060853 43.75896053580687
31.29475442367507 113.091639834122
38.97342103266882 24.37849199532705
41.83472750814791 37.83324499112997
38.17603590345193 5.503821447505838
29.47634078427234 135.0729732533641
38.30683795580934 12.38915277857179
26.22193024033483 87.50143929182119
38.93925862825836 28.05732599270919
38.04087708623388 45.88441334484894
27.35307397982754 133.2059330636662
39.21191893754821 6.47926755740007
38.55829894385294 21.87800505021092
42.55469916926438 39.05485657067536
90.6577533792706 17.28457944442254
92.78154309160954 19.18754618569043
127.2728593643619 33.21745532619617
73.7851608797705 1.390539743054754
133.4614053957044 43.06704482758897
108.4046391952835 22.76041902022565
137.191882000924 43.64724443646396
128.5518276376277 35.39444509092024
134.6838644689979 42.29612870133693
98.74023537901689 21.02395126747625
119.3346665547485 27.48748258684956
122.8972363074397 32.17336716766597
34.30697899563194 119.5527049530186
1.52067660303725 122.5063068629505
22.05473942307331 116.9672209940424
66.29773380075308 125.1406804467868
34.7400702297511 120.7233672312496
124.9609590251959 115.3729074207874
106.2115501630339 118.3377419625342
94.07832469177367 118.6919290006438
42.16012523052375 118.4236578985741
22.64415618346935 118.2892005032911
44.29791903159258 120.3745196652237
101.5698974974402 118.8822318530462
123.8331501520231 116.5076199868262
112.6382725845528 117.7069620203648
127.3196309952309 113.6636953546734
137.3413935912187 116.9034572622185
15.94935764222726 121.5508110643807
131.1076054784723 114.4234931413595
118.2635102712668 115.3344875691933
68.0814707195939 122.6782646554322
7.512351047572254 121.8174026185165
129.9364818471094 112.2373489976384
30.20995918830284 4.371052220056368
31.79485104509394 127.4976855753056
31.5602736891134 79.12131863139039
29.97893251632269 140.2092132290551
35.82212794834282 47.01864625486118
32.72362173729453 129.7557791677855
34.49362436225039 111.2808729231794
31.39695832905904 23.07297143339194
35.8881761207451 37.45008393387783
30.7908434237793 7.428396844928888
31.58411166729022 128.8354610817341
30.29230520029513 9.972324125968715
30.13712583014028 85.49947691614558
32.45580969904753 28.01027647000982
35.2741321875439 45.78100695018031
33.93503360880032 138.6831968387422
30.37439592790841 15.74136237864615
28.71907506728848 19.77044861267773
34.80276421912226 40.92079997346355
24.86824603920996 1.220040926653776
88.94621393343893 34.1438900715462
34.76179609632008 8.59689412951532
39.43175354124398 14.64162342661831
130.0306982199896 53.13128823758537
82.69249647563235 32.62397268531186
115.5747842417438 45.60961374164749
99.86930467207557 39.1545603322536
31.67877642737594 6.426507983971804
126.2326498702681 53.84711168896624
39.56586412938827 11.75863272038556
140.7646393757176 57.6049038050004
114.1994057568973 43.31564310186107
48.11653196756476 18.92516647302286
135.4880558202531 57.02357464753338
1.899547606732247 58.30513089639668
113.0162213801508 43.98632927753971
70.49277840702918 27.75756325065742
37.63866917138341 8.518243523008008
125.6496368828207 52.54922850441506
60.41679846438524 22.40630470764522
85.22301069325565 33.85426546580941
13.64568651082111 17.33948475258854
0.2734169793665804 27.91721826683083
18.73261814956044 10.19403507859555
20.4742304168524 6.964463368884839
2.158009434179267 24.06470074256523
19.10809234185512 7.24772454903678
9.683044598094883 20.03263953340487
0.002036136891114889 114.7373059572001
8.836618288209863 129.8023208455368
139.8573374164911 100.540417822158
137.7132350456495 106.8241617881708
10.1828461412556 133.6437601216991
67.03296556341719 139.3295647058223
32.9456096426605 128.3596940947873
60.47964730755155 135.9300376576235
35.39208338424291 128.7727060690973
21.61474207642638 122.0767947952122
33.21816130348473 126.9818459908968
11.30919701446034 118.4924066029648
8.784987669062206 118.3457193663583
97.27023521934117 139.6177025258579
102.5829809156046 6.167405610896579
128.4789504297009 32.3130319844343
135.7092221233735 37.16446422634699
122.0663091167249 24.78402766983912
135.8731796316916 40.13765345746991
132.1830787066488 33.29237514316145
130.9881855734003 32.51771774403966
120.0828844919243 23.30400801817185
126.2910199459002 30.87687331911673
120.1383297028075 4.102030053414013
134.2940340914746 16.71310125897089
130.667297254634 15.68288369400495
112.5278947698503 136.8495583023702
76.69263367625754 88.56451867979187
75.79561865993334 60.65059248027701
81.91541073328433 46.47182350806477
63.12761358458793 135.1644407418645
94.6826433940309 22.48446204521725
77.24477513834795 75.70679335062998
82.77477391483833 44.12855202864169
86.50121071804266 38.7293697266506
77.74304601297955 91.25022319391698
94.15187064302658 25.29764611613649
76.57128856565505 61.94507006049819
77.74376205724087 79.35785206547162
93.43184448213 9.65340938847457
83.01353644437272 45.56807108504419
79.85017009086849 48.35959716074264
68.91611253393879 119.9048636407209
90.27043616980457 33.30817526534903
35.41300063161886 82.52898536553234
36.04937127854096 2.162924351952094
42.34971245737911 44.88619480283555
34.05953779999564 129.2609175396449
35.95715336227964 111.1089213580065
36.62786951436376 23.46112321595384
40.40008361884309 37.81044118521567
34.38176099274478 7.107271566775176
34.57074930407976 126.3951349191256
33.83475681378653 9.506051808863004
35.23262991804719 85.42494303874814
37.54100193806865 28.20352467696739
37.30907798414447 47.02406400469856
35.25977787201186 138.1569668737599
36.00647528038645 10.9398179603868
37.13271185079913 22.1526522673673
41.81136372345085 40.28971290337783
115.7301735972798 103.9742773955107
109.8295977603208 99.89089978205091
120.5608578916697 105.8396151287679
54.70364242397748 86.24358747569558
61.96162493148283 86.519043798292
78.22274698911392 88.96462328013456
43.01918153826664 81.25564580960155
105.6733841736997 102.6810241812618
125.7885569508349 103.2265593147354
98.82751079141079 95.73504497035458
134.4814390420041 102.8294445511888
136.563452926452 105.9968500232963
128.2763749461181 103.3129954705037
121.8602916292082 105.1989346030042
68.58781706317831 87.6173412314311
8.747822747525339 75.88784173021531
111.546684906031 98.0336437636339
70.43217279669652 46.78107054512308
116.6903908532381 107.7355978426106
73.54583905650941 54.1385951721023
89.03328589462284 68.86641274186415
53.44119974104713 31.66604728896813
57.16445047628039 35.83958887809369
35.66519509526717 6.407187148450727
94.6249482066403 77.32326151757501
39.70736988976368 10.34267210035676
79.50725146443989 62.12982805758553
42.99799300194427 19.92660157750703
107.5535220632772 95.25347131522962
122.4844295654335 111.8113744639346
123.9887081258229 117.960891263297
37.98852940008963 6.979503534118544
129.5844417852634 123.1072331480899
59.05649035785839 37.7514879010205
121.4558303078508 109.591414270504
56.73391675385825 33.42396484038652
125.2676517825643 118.4742831970719
131.1528564201966 127.240169831162
60.04421733546999 38.82072003978626
107.5442374372361 109.8288009447078
136.3782201235149 64.58535984339723
134.5656233281588 69.93483880675142
108.4461076825483 113.9680955825752
130.4260796963901 77.12559711130979
122.0040020135944 91.17520371423747
129.9948405552854 79.52963584368818
123.9359755203885 85.15820208160648
84.73630120020755 136.620952101018
131.1441695768063 11.85049483506812
133.8069665767688 8.932572425319778
111.5083265207344 137.8570417000761
76.12438399470247 48.27953254620274
115.3384466792532 54.95412678334418
110.4583021210201 52.98981795800874
122.9914334983218 56.02832419488768
138.953573922616 55.27555056726027
104.2100116930131 51.00934360983693
11.97587506095474 48.88498502708944
137.5018873166209 55.48955309525513
36.67595949984762 45.82718326514033
117.5640597347404 55.31890140350315
84.38484705041536 46.10772557566631
77.1468078793832 47.28281446019196
123.5379754326401 57.3407151251267
56.80310083397224 45.70785574548093
13.394753759915 48.41790764679869
104.3778648226605 112.9992042660144
132.6233705983537 93.64506083974665
108.1426075068097 112.7193474656696
136.1553786230986 89.76086321953314
125.0038136045281 98.1641033260702
123.6628439193571 98.81755931309029
70.90807390736779 134.029047868154
51.84087321471423 95.9722721200755
77.52689619812367 43.28512660233838
78.77673049407412 39.39039552607099
37.20639507067439 123.86304314515
91.67493622715931 24.8549971029699
69.23747041996424 68.93127076771556
70.67440730112273 71.66541376799184
96.59440142075256 12.53214947481138
78.63679918307706 40.93893746439048
30.56931391842627 135.9883915721405
75.78051386315774 46.81469606635054
66.23994871622519 73.99720998850403
82.66620560846876 34.04810661120057
114.0104216066354 55.50836953432013
123.6595937884965 40.91098331898903
136.9636713655998 25.57143289308983
135.6837715312941 28.14753867799478
126.1017862357407 35.3146044785647
76.41343064216514 76.86087716863476
129.1329070339615 30.85310054692543
114.8201143913206 49.92129049859627
101.3019583707644 62.72870638478293
19.95395428759624 124.4668171843829
98.10898179859325 64.59534177011577
123.6566808015023 42.31823303727038
66.18469093416986 83.93087673548587
10.06699850744561 129.1167092488699
136.3252919611352 26.87034678214504
72.78599144687476 38.72338993121861
5.597178262524363 13.73965949259017
117.9568855207551 58.04050389889782
139.0945815671302 61.69353020804861
107.9106135880495 46.21451949862627
40.34678775773591 27.90550931014816
132.9987440447325 59.91273499963042
137.6281164098573 61.86217644642903
116.511377844984 57.2746523229861
80.05875172469375 42.96515430673616
23.71696679412739 19.3408474211004
47.21818526588889 30.55493989616958
124.0954881495761 58.65107450358961
54.87091236197981 31.34728174352696
12.80035216514815 16.10890553043819
70.26713589435398 36.26785119096574
131.0649669667342 44.58822954405957
138.2145189266066 50.42479769995759
117.5607770004945 41.07644459230922
29.21497417515585 34.85348843674721
139.1236102621226 51.3956196468484
12.45726151408838 31.39145991791857
109.7886051277142 39.08432348692828
77.54261382745082 40.14774633298578
3.881537674945704 29.12672315877785
56.63836467209843 37.22263535442764
122.4209627126331 40.14836066245963
55.19456747758188 37.41976581152003
9.642130741048303 31.53373990013363
66.98845600770922 37.7487762788876
28.99319567676059 9.376856418609936
59.92135834124055 5.748572525676435
62.1561646504986 6.468557271191286
39.5913746120312 3.547245872467824
19.98432170442087 9.808980600852356
57.55443381379337 8.899493884003185
11.68070133703865 12.28806691515556
132.0936582341028 15.57839901628016
136.9282270614474 37.93086957415061
83.1233743498604 84.95192335182305
135.9280079501652 41.53611536718638
117.3805310610972 59.33624247027859
105.2918640387989 66.7302407710574
28.62889558007797 132.6897033917231
106.7795191903365 66.89987734680267
123.8757243477091 54.85743830478406
64.03136639612369 96.41626078745092
135.573200629052 25.60195423493655
51.7041111314125 18.1544633830784
127.7321874052888 24.5051214984712
101.4385073345222 20.00810780978067
66.45005604361263 17.60140378337162
37.142843206064 10.02688663600123
15.59207747378957 2.092870703829836
118.1996356505212 26.67421430900298
57.17159779903999 16.66248743493586
10.07601034665767 1.866537759035321
137.6971253866619 26.84760231771119
137.1087705277966 33.48102107730106
137.618362414798 51.63026193875044
139.7072471888702 60.34627401365143
137.3509532390522 46.37456056614671
134.9298753825234 26.88840201213411
67.76183642317167 68.96173139995928
130.9614586899852 34.0004851741034
111.7804901676135 47.13940981314919
90.71529933780238 54.51471284663639
139.3534067454331 103.3742559818792
87.79752553612265 56.69516591000735
119.9081269893453 38.52303678995786
66.37975742854992 71.50270362878877
8.838841879087765 94.1281123210678
20.0491420400892 42.54777493065355
61.75639337319046 3.981261698986793
40.87515195763762 22.93457995298632
57.90462574826724 11.3841082387261
13.7332721464489 47.02711085156534
15.48311925759652 45.1786230619402
105.889475805248 108.0340101030397
140.2292604824418 48.56241962518867
126.8391734503327 71.62304735924651
118.563482063591 82.2297113557058
125.5679238683175 78.98319385396569
125.9589023855713 76.53310541721476
119.5426398150597 120.32853195824
119.1259969889372 133.8443560222223
131.3666862197332 85.79084584266084
131.2222881769515 98.96633582703114
132.4684909252263 78.77155304481683
123.187476273192 120.4218353307529
122.8431089298673 118.904303468378
123.3925175350745 121.9092800418654
6.530324682106799 26.52505647794544
128.311138559053 129.692023307
122.0937821982532 121.3820942184779
59.93091856151625 61.07114355036339
10.75375055890943 26.37831134945571
116.2637607581175 118.7852140201409
130.3988256884068 134.6471310360971
24.02014429010577 42.58849522891055
119.0345612367725 16.51739420657206
127.7733893749258 30.86015179463894
135.0853501627731 98.27990592739985
131.5631010724339 107.1636601596589
121.3417171396854 125.1768522503396
124.1827891642783 119.4316485309207
130.9670896759543 78.45570257155282
125.2887905109145 67.62451116925135
104.8611210957831 30.60270353377792
133.7392662174732 110.2819643072718
102.2710148973524 66.23800330450864
123.2591545029372 91.15460082117572
134.8153800822118 112.578044998899
77.59199032079368 38.64102697781571
8.800403879683158 116.932452819613
25.0892181400782 19.10894927212878
8.573650368275008 25.20114731742043
133.6507708020038 111.7837676676845
126.5021949699224 77.84227729307942
55.7392993720494 36.10819921441392
11.51219824622743 140.3385504947997
61.43050942655116 38.66184226565101
121.4421755468581 118.3802278717423
118.6270319789886 31.9746634807853
56.48928467653303 39.76872425752142
11.21862243346603 46.53815506356141
