# Supplementary material for: Universal hidden order in amorphous cellular geometries
Source: Nat Commun. 2019 Feb 18;10:811. doi: 10.1038/s41467-019-08360-5 (PMC6379405; doi:10.1038/s41467-019-08360-5)
Supplement: Supplementary file 1 — Source Data [file 41467_2019_8360_MOESM1_ESM.zip › Configurations/2D-Final-configuration-derived-from-Hyperfluctuating-PP-6.dat]

32.31611595706739 86.64539737982949
134.6994980998103 130.2907471071798
133.4976640479669 129.4810363347029
0.7117880244205667 80.83562841641492
21.9136176414988 87.65560533982662
94.46898105950989 105.0716512356436
19.07768041805542 86.73772486464352
121.8418559272365 122.7239894879936
81.56799635331512 103.0415281968903
12.50963517042658 86.58550307453329
53.36443999206895 93.9732077434809
99.78803931087823 109.6081135602294
73.09795667903414 99.33172571792144
120.4394153806718 122.9487073868108
90.76788849113099 105.5149708516048
60.48053570280582 96.22245693488445
87.49557282800401 102.9131373781322
119.8672251187027 120.7632604048486
41.51025656010223 88.76997880012424
112.9949083283895 114.7724215217005
137.4050589434125 77.99197240148817
50.93502404326131 93.8180787125263
84.0620828139249 103.5529004296085
116.1499644916138 117.0914530150337
71.69799518686922 98.9619633045115
46.94988716277156 90.64461401987178
2.1333499001139 81.29078596806553
66.34679921440781 98.96440279030853
96.566927826515 106.9212078097997
27.05521735403742 85.72955529900834
63.24743703311324 96.0738740242973
138.9464826775829 79.92951252040891
95.51676584454339 105.9958414607881
121.2525893600511 124.1487089898526
58.93113041508846 91.40820428189998
56.1623026315437 92.62982974896279
80.65823358804337 104.1126280996221
129.5115600477216 127.382995193587
6.064714254882271 79.93584484361185
15.23585398125224 87.9277594554913
61.8393600036384 96.04065791177689
66.72724605624624 100.6105785509519
87.31469047253015 104.4729163401361
58.46641491294645 94.18010069863924
23.63551387200489 87.62260751323059
3.544427801250294 81.75710074787021
117.5563441710561 117.0469180446778
84.40882462360139 105.677076516657
35.90011088615217 87.9101147839006
92.07956513574034 104.850709465785
7.265999633848957 81.92690964555658
9.860545263274615 84.21569894521171
22.96810620834704 86.47485793850048
127.3148758228601 128.8738101589511
106.6136364120706 110.8666834529687
45.60285263413433 90.18351867156063
34.76776328050025 86.98182064651795
44.24335502616383 89.72122007552997
41.1861905837148 87.35586968302377
128.6851238877178 128.7808737871876
8.499885788882759 81.80570913316998
75.08162434863593 102.5221789429191
77.85653656307235 103.2895318093368
48.29208972528937 91.09945461410884
63.93716248019266 97.41490136456977
102.2740027805365 110.2619150185343
74.79351141377182 101.1211356149853
137.1109975004183 131.9004408383767
39.77487121812879 87.02298745675037
65.25101152907781 97.59925982303564
79.25672785450082 103.6903234946692
30.57124468393653 88.43121146081907
119.0676221657805 119.5765352441392
98.67382831310449 108.7557453322247
75.35863270160509 103.9081113486513
12.33406002281938 85.16542044177311
132.3239662009935 130.1878913938711
122.6614185669082 123.9805656745347
125.9174840253424 128.981842954396
13.83381007488071 87.1607330945902
59.71419798956868 95.10789825667845
90.5162901223905 107.0654804616559
101.1667479900056 109.1821457692489
11.02958335947468 84.72654094699671
115.2704401193739 116.0457758614681
33.41789112181751 87.50466889962215
107.9945587173376 110.8832827152699
89.68982399838002 104.6291965257655
111.5718290974993 114.7923267233188
118.3005096751228 118.3436726174331
73.42199843764531 100.7280473837598
52.24293194945253 91.54307631177761
4.748765662830125 80.81670755914004
20.48265999467668 87.20683678194541
100.8542851051416 110.5978192742945
28.53581420956185 85.95707702954806
93.15619625554969 105.7439406808316
30.7688531515578 87.13721112423846
135.8990770530399 131.0928235820987
50.98499647710101 92.30231581991194
108.6623123019395 112.2169704476477
88.60064852092174 103.7737631061111
98.4338702628436 110.2711143240473
103.8628599030474 110.5544553386171
130.0511023737853 131.4371393801612
105.2896788965987 110.6733875254452
76.46470031544663 102.9029313304948
38.5249590759902 88.19605939551279
107.2378007753774 112.2198126518842
16.48127538490611 87.1461893127005
57.55115975793328 92.05417072911237
70.60527775200606 99.98522901861378
37.25529815539925 87.42221557063264
53.48776992358653 92.47598828912921
42.87397182309861 89.25347698373277
57.7608338371965 90.61816977439321
131.1239401787176 130.8285377796513
49.64888259498963 91.65083057462239
109.3789868259881 113.5207581917095
125.123010141604 127.7333777964549
9.740731766545187 85.57372443242961
113.8057969896234 116.0560381111702
82.82727610409617 103.3482171534428
26.0901873927778 86.76942945278805
68.25331299404108 100.7599530965388
140.3438738583525 80.38616068505125
29.25328656793092 87.36423209382728
4.532317367661698 129.9895070475542
138.333446445234 0.149811356097424
19.69870844053174 101.3891555447523
104.2096326266142 4.090354296761813
78.25664604270938 35.8001258481571
12.48182697364173 103.6967906895958
97.50716862423236 11.72311889863895
88.06611382585041 24.49524928418116
77.40466343254786 45.83756721164515
50.50012019577267 67.85076098889398
102.9220407186711 4.359533574461386
5.800692771698763 126.2602202684659
0.8394065480791217 133.6976777664641
50.10327011639718 71.56652536258569
74.17566083216599 37.55474067208733
139.7242501482955 140.8846458639352
77.64767244205177 41.53119175508644
84.81179590383702 32.86759185815488
44.9298264849815 72.58933849594759
91.27101682621755 16.20302301862181
0.6180930647460953 139.6485867042418
73.867802824042 46.10492601542914
37.16408147508661 82.37238505068441
70.53896605423488 54.56157968739069
70.04992456979012 50.1287153637224
39.25834913700302 77.66900447801204
74.03583800950531 38.96003616197487
39.95527546330327 76.3554079517925
53.60585214107696 63.9772101723598
11.76810133947722 108.7652403179617
72.66885950682303 49.94403597784171
98.92025803706119 7.507770375373168
92.47656173687108 21.30207987146617
79.66110562008929 33.82623971210536
94.23956843513218 13.72433598772264
22.2631446671287 100.9438313935165
71.825876267666 35.76548423401569
61.65188185874888 58.52847672014649
20.96396107966349 100.3258700182266
138.6135991074436 2.770184000621494
91.95338653154252 18.72377514206102
9.641603110428708 121.1170244398275
27.30002713641028 92.25776474489953
43.5575219609375 75.0020254451216
63.59468602113105 57.11513573131757
55.72445922919768 62.61466247259532
70.32566369381492 53.05098287839483
1.946606858119215 136.0762243774622
10.91319050925137 109.9014506020275
12.08215818522095 106.224023736162
47.91357022198809 72.72639959247653
96.5616825299348 10.6544562800071
66.94233880544076 53.99492715427783
100.6878001469596 4.873704340081468
26.67401755532567 95.05643581562153
10.979910010997 120.4336627672955
42.88849132602002 76.21583192568912
52.07921210180528 64.0768144484488
98.4446133606902 8.933648096565536
76.25151118727483 43.49425461993866
56.31596239009232 61.34587004717294
73.24125231168487 47.27828924515635
35.06344197682303 85.5998216888803
50.00778652041362 65.43876230925554
15.31676975117769 104.307713126989
80.9766016242005 33.2984941084467
88.39460070985727 25.92851025395703
46.41438458016274 72.66278627136998
54.193543166007 62.71767601673117
8.266217512348346 124.8796500112559
50.91731571477604 72.78857226406902
28.11345661850655 94.64489783083914
77.51663556150034 44.37259794212397
37.28834982178329 80.97953522589707
11.98650117299633 119.2676013441841
8.289045541394636 123.3641868771356
51.52817223951175 65.3288199542251
91.8609394623557 13.16180603809079
11.20498363375962 107.3500941456249
137.7818521771632 1.573816558942057
31.98336534351446 87.98538905984846
4.569131257175165 126.9581351325076
11.16849882443981 113.9294412187004
4.474122033052037 133.027326623606
75.55618346026013 36.97923174939549
92.42910364895086 15.58205614069326
7.136073991425427 121.0416306088552
20.18311108330296 99.28759356806428
95.64338845813603 13.40267902953999
11.47629987754797 111.3275785158015
86.92887196054468 29.52127668234176
82.26935108989422 32.75619279016863
18.21059338850249 101.138124003495
64.58217752282005 58.26858082654091
89.06006331584122 23.21316924983224
22.79216225710251 98.18861867453705
71.41200423620278 50.71976802973772
17.67402176478961 103.5352233156533
26.31352578938055 96.36245266518074
140.3238140192384 139.3184354931882
85.99248987857038 30.61094489108487
90.05693050784564 20.38295402143512
23.63339467804455 97.12811595861838
12.23648535064883 116.6984426342543
104.6098716431803 2.781621947085207
33.61534171168663 86.05183164202332
60.20526558850639 58.59222495860363
0.6446258743527574 138.3341693794883
16.25047702836829 103.2208485614606
24.94248680762466 96.71710854948289
44.24269352641718 73.79384621262415
89.5518214250767 21.77476237927586
84.89703453861374 31.50539291814207
3.236124313883912 133.7651766882007
75.03687125229602 45.50042864980526
66.51843015302066 56.70816378108022
29.32127475239534 88.87688649552335
107.6058511514123 2.520452794432021
75.72099725719477 35.54415168206967
11.67916383346476 115.3518163784415
4.506449003214476 131.5079398316576
49.42420524194855 72.77866888002605
36.44156935093164 85.0920760684652
3.30443719742769 130.7058432256893
29.07414008046065 90.45433841511201
12.62941638640426 107.6360699859033
55.12189221533274 63.88145389559329
41.42289129098486 76.25459725445235
96.10016034641224 12.03114710075818
87.87506169009266 28.41524734385982
37.8589753451861 78.00286706205941
36.87934431736564 83.78017046731202
12.98237469366205 105.1071920516607
99.46430597346281 6.059092455701682
68.02981674105348 53.28192850912419
70.2072746660325 51.55913819674027
88.6322338439162 20.65915598879801
27.48447625981546 90.83316905481422
58.31754226661442 59.94527049892662
57.81843490823469 61.27071387224958
7.057176904955927 124.0553998397081
107.3134450391205 141.0332432176894
37.54145492551838 79.65069766856075
66.90369503667337 55.41978694894891
140.725592845505 123.7096390420463
20.47717219563331 140.2493445610411
20.40502152299752 138.8059919525352
139.4589202036837 118.4115614089572
29.84829258925327 6.192164930066247
27.15317138812944 3.6551306954389
9.354706056931285 136.1319231118752
0.9130263689875464 126.032065669698
24.42811177945318 1.104784505179623
23.02624074353043 140.1402645583149
15.49070749601053 137.1288319351142
21.70872195920916 139.5103449227865
25.82293696565171 3.097415044516169
14.26511823528183 136.323959759246
8.155351082525826 133.8554651886433
15.48713600120446 138.624881335955
17.91570642693965 137.252064713903
19.13633644085068 138.048130266496
5.766260729452068 129.279073767514
28.52969255751759 5.640425491089573
13.04528971022844 135.5178785219252
6.961089098376172 131.5766413254323
3.369057045428682 124.6313781185384
3.355400823684608 126.143719170374
4.552114281125704 128.4731331100756
8.182808507273322 132.3582398982925
11.81093516155369 136.2137161060562
140.6988646708367 120.7086622459842
140.698678739004 119.2162526598538
14.26051278461248 137.8152322684417
27.2063689826086 5.085894755614045
140.7210988865359 117.7197313710381
139.539055618149 115.402704919702
24.34991326297208 140.7301057470078
139.5047501763627 124.4124409074592
5.743672714839191 130.7881455677554
2.137479482894198 125.3301553807559
16.72446155293329 136.4389231381283
27.35797549000104 9.414201944106763
24.49241750897831 2.52694311230033
139.5014833800592 116.9227853609274
131.7410033452721 0.3691632315057755
137.3901994155334 96.28957316373494
135.8953699931813 128.0619252729993
134.0735234243952 138.1288521201201
137.1361416403164 115.3731318885029
137.198369366331 113.7432893039315
133.4235494938762 135.5568864599209
138.6819976085576 96.87000451949099
139.6680644014819 101.3617110966106
140.3638368036511 98.91919085953374
133.4707057495396 134.0008917489851
135.6905419934668 118.9758972177412
138.821522462375 106.5555493315707
137.5492951518208 106.6155424859075
138.5810351182176 111.6720195250875
133.1709755991846 137.0714267121787
135.8721527877675 126.5588520214618
133.1225855498475 0.01527878819199557
140.7097886080476 100.4028837082645
140.3907023973102 104.2116575842543
135.735211201191 116.0413834993465
133.4981513892365 131.0063305524122
134.5920657646206 124.2870259998654
135.6048842472287 117.4429758358291
138.0395630454129 110.4996401002078
134.5230268693367 119.7682476374023
138.0403258008998 104.9858189228957
134.6544307157421 127.2717901817261
131.2901946418893 1.84216173257863
133.4403567305427 132.5237134426125
138.9780382398595 103.8486149044619
137.6459253899895 103.3682968838009
134.6956913957112 128.7747362616616
130.8424770840287 3.306330267645965
133.6066724432977 139.6154379720879
135.7755780342746 122.0313013899902
138.3393079829087 114.6022457442195
138.2050676325356 107.9559663312585
139.6262912685476 9.259027516499515
138.7579005258302 15.74812638241109
140.2045657895402 12.26630091516657
139.6062075763539 14.7225927531674
140.6194891430142 13.5989094558715
140.3838591838791 16.22691836816153
136.4766091501746 7.001178737907409
135.3674556334272 4.476878557931188
135.8621991338993 3.174254234515348
2.060845777830562 17.84272338499377
135.8636055367672 5.68191851283166
137.6049656078881 7.804346482929576
138.4579350882524 10.39527167036611
138.1137591305703 9.076848463718521
133.622939319659 77.88583559789883
133.0795438734758 74.96607024944781
133.040539734903 108.6241810208008
133.6986393737884 79.52318857469621
133.3110467511621 62.30247248592147
133.3454759919065 122.044774967015
131.2997825444381 138.8838588851764
131.05784530364 107.0107094065034
131.8250296588839 114.8507593642054
132.1728526136275 133.218801245935
132.4807776568533 72.14876202698012
134.380544438688 93.83107792539792
135.3271377977495 92.73223547653882
132.6806561163201 87.21040380268273
134.7429630299485 95.25652013648036
134.0598490516232 97.66494022656656
131.1669546212456 135.1299588082985
132.6333205229733 116.189097510783
134.3271682553778 59.47385439673758
134.3688418703897 100.9194333554224
132.4372527068259 82.23675006448352
132.1791411329018 70.74985272136033
134.2918122450117 63.34820031570153
133.2045651463658 117.5063652127194
134.8823524010683 78.38542542099729
131.8777985698165 112.2884442866752
133.1045775022732 68.48343682004999
132.1628036519516 136.096708619012
132.0802761310156 121.3884971740604
132.2186633089853 139.9714430025393
133.6894084712462 96.24480752578859
134.4046159074538 99.13438686601853
135.76006379073 94.20541464888291
133.626007427762 109.965344048025
132.2779413124287 131.6967089054428
133.3760152112308 125.0416351992319
133.2279373018424 120.5356252084224
134.8015226164471 91.29212613547276
131.2942633923273 110.9327861569266
132.2172737741293 118.4636210384374
136.8044228823403 56.25776239956081
131.0771112131831 113.4843173094588
134.7844848369685 65.85700246901831
133.394070082445 126.4943814457351
133.4062498057609 88.53993014984631
131.9019988753786 85.95701582845082
132.6208760237089 84.69463465138736
132.6420725153305 1.474774178365503
131.0717584682053 132.3799963821749
131.6033226191843 108.3986908086876
134.7830184483755 102.3710419551608
133.4547966973246 127.9948907622434
134.7172749222021 76.9127738031878
134.2017634240506 74.02967197439214
134.2702342027874 67.30301709392032
131.7626811880684 4.457027363994397
131.7694654660021 137.4906959410017
134.7777400046702 61.95450799064319
132.0950011296362 122.7738303520599
131.9375269858226 105.84805121167
135.3610294557181 56.61583522570838
133.7950000440113 103.5173377959264
3.972591057616253 89.9285946794797
3.353485598306269 117.1651401875073
139.5326652633537 130.5007721408472
138.8931094526415 139.7511166548323
5.769557833596766 53.79648191248332
4.626404047415043 50.15294147741306
139.256822438346 138.279107076392
2.932766564076901 70.93891998202915
139.6772605045861 76.03985857864011
139.9018474535729 77.51322221921485
11.39114024211971 27.60268822058534
140.7364597893705 125.2204030454892
5.805098696238085 47.35711382012079
10.35748406508413 34.94518667692292
0.9551639700401606 82.24333217235214
0.8681022401888425 74.14558091580781
2.773981932900496 69.47453209111883
1.957506898607626 86.47647493653388
0.5834293259368777 5.095705057899834
4.90694847635787 52.6859956595813
4.042888168581763 62.02509324880309
3.802535226019436 96.572572316576
4.721702739305575 94.25302316522236
4.905304277652241 67.55643354753714
6.221501226197433 56.38023126843331
139.4223222958857 136.7013072720793
3.337461205369411 64.98761610746192
14.71513118080971 12.04697016784447
5.94470222134966 43.67970049065486
1.14478827583203 3.728639602009963
10.17530336950217 33.61184292870374
5.132355728995732 97.06567585095945
3.647916374763714 67.17341021867436
5.035803439417966 63.04493920809747
2.297534590760598 87.93819756757188
6.971204937586365 44.68605066450126
7.238063652176873 39.60911186093504
13.70951271713617 15.8557464404421
5.11213960099085 69.04074104966315
4.73828315536181 87.57280351867516
2.678124340892274 84.12967614639543
139.9735675569703 2.587649427315885
10.11116448388944 31.10195360153695
2.899336882665717 102.8444436190744
2.378612846163418 82.70303813982427
5.853135410733816 93.38839608182553
5.989183730361355 60.15744730973369
8.259154734735073 40.74940069908483
2.36856094871737 108.6954822800143
138.3251664089742 131.205640945807
12.21470665148433 6.329158937361687
5.218403375956913 48.74325569167539
139.5241833282106 132.034237708958
139.1581400025155 1.326854688706775
10.50671530107114 36.37038335217025
11.88923609635147 7.823520597635651
140.7430284634922 126.7379903168999
2.254600913581854 113.2621291888959
140.6852769365521 134.4240266736629
12.56931140325844 22.44577365903477
11.15859537482778 17.41493266443968
2.143031554048859 104.9328729415837
4.71934954037385 64.49583669786939
3.096526947541139 99.00373729153502
1.006093920196852 113.9843510968679
1.792513522866194 106.2010451348195
9.283791135402982 37.28305817130342
3.671767109969744 88.48021598825004
12.31835531318896 12.2653584680509
3.496030561271155 100.4661740294013
3.011314706519386 85.56696207378708
138.2918692865798 135.7549612399357
13.214987904207 8.661196654497131
12.63684495250294 25.38027131573975
14.58601864918323 10.5959536979492
4.066697389472784 70.01685233854124
2.135992667545441 119.3401106110755
5.283000709716259 55.25820071653796
13.78041088148964 18.76814554344783
9.968031332018308 32.38052107487027
6.433650998089884 42.35744509537774
0.7836361561352269 135.2631200864937
11.21655772321592 20.28812795178988
1.442346245921315 6.293166479187041
140.7996036284378 75.07357841521599
12.50143422498182 19.54047059205279
12.39025926179917 13.75290571650602
4.045535646429185 51.59034772096711
3.404467349170055 115.6279631153458
0.8908529656431973 130.6095873028636
12.66460014675729 26.86109983032804
4.556435869841992 60.5327650155504
2.143362406679122 120.8288063133108
140.7441414523692 128.2614369853039
10.12219682318035 29.71135443908264
12.53474060790164 20.99003759589336
2.486581713912514 101.4136548054313
1.749039469723161 71.83170465263544
1.109060356540663 110.9317407230208
12.60394581162753 23.90890172389513
0.6008097028063739 72.66140018986341
2.747134663193779 97.52879234840326
15.93973818686351 11.25289981677836
5.343665215725064 90.46359107895231
13.64912180340485 6.274578024287969
5.096656654593656 59.11005148088171
5.766734537153735 57.74982142899134
140.126956327243 78.95550010630846
12.47078509099217 18.09531089045468
0.9072679753723871 123.0131167336416
4.951331645089878 95.6677753320638
11.14019332655341 15.98953189314321
33.74376001747097 6.426436278714247
26.77487855489224 80.9515694574438
21.61965038839134 138.0980969604265
32.14329350641179 49.64207731851399
35.6062093740768 65.66016259057565
34.98517503186417 4.084496170641985
27.56878135506457 78.75427942750125
22.03334465779573 118.3333817088811
29.09425123522544 74.01748066497785
35.58275405886256 61.97700714935024
34.06831803845181 57.3319762850944
32.6923852943297 14.63802979665693
20.43515401803863 110.342668696566
28.66937019928331 43.91834673007481
28.74255089500455 29.11760713909628
31.78927490729306 41.99483370307582
23.2195782865577 3.360980575629065
23.16467400662158 1.936644839874344
34.51585875031308 60.9879062386153
25.56084848591562 34.98989525518545
19.25413026356329 100.183409606407
26.15828764795284 36.29959912533531
31.67782565190537 48.28415934448754
24.54944480323162 3.950911522703222
22.16794091346832 92.20559932859379
27.03516951869437 35.13947329272927
35.22960613090198 63.40155940070414
35.77567663317097 55.70835799618745
22.93321568112373 138.7231149059223
22.5358752406833 130.798727992861
31.61128988949728 52.17796588191561
25.90433398886391 41.24942861979985
27.70575990820877 30.20741642180267
21.20458131837042 123.6280025762262
24.55354960822766 86.56210948966394
23.27482576884067 4.787686763677873
29.2713034785788 45.28137044780514
28.51173709392186 71.28864211954031
25.51495514077102 27.12468262865412
35.51752259011871 57.03312953095488
26.79643698671184 37.61665058210326
31.22737918839647 9.649048894029931
27.88054655048433 19.63333051063682
27.45757033237394 83.3489269628429
32.2931724487297 58.95135572963689
27.22683969455613 77.32041989123016
30.30882396891107 41.74180587156955
23.66383333199292 134.9847216201655
18.14760535488766 104.9287261507899
27.10702741790164 23.4996995543991
22.15712099818919 119.8611487653922
26.88950824691982 75.90078563721406
22.4063731046082 93.69516110078881
33.67106078926378 53.54033105838103
30.92314500776222 69.43257451285344
22.94520814633264 126.9840952370106
17.78482841306863 113.6870345463004
28.22609171743185 31.55358384609809
27.30534065594964 41.3978657104157
20.11004120712867 106.5721545464079
20.74043506704141 6.419131687799846
30.23408996117228 73.08149922128848
22.65800825492291 125.5618958520024
19.82537159354101 115.2335950956632
22.85672966312673 132.2357231657625
25.198762877523 25.6376375419687
30.08701235557297 13.4649001128168
22.0033048250121 5.609208083384112
25.99799592278553 38.78425568779716
18.86695464999166 98.81405371168741
34.63639956826093 54.70381642886836
22.15601655217288 121.226387935197
19.0807805550654 103.8583728318703
20.12370144943027 97.98698738606784
26.84063102404865 22.07042052547458
20.0237367609552 102.7970680304365
22.50520488443827 95.09203855457839
29.96768603137934 10.54137790309097
31.39207624960153 14.04061806626216
20.03375199647924 96.65631099459554
23.49908882983951 121.8240738376166
27.9962669013331 42.62121489869271
33.25007162764041 67.4784645467074
31.48940813991141 15.50560759887103
25.99956330254462 24.49740288881329
27.26691832399824 28.844083792404
21.76192805218089 133.1950065579904
19.83094445650697 109.0162902282196
23.39233128845742 91.35743339593446
32.43741733043098 5.856006584136769
32.08658591247917 68.34405101997298
22.01421299425631 90.76930350674058
26.37849436543092 33.79162315405755
26.50256197399018 84.46900843738743
21.78393119666972 140.9327438235788
20.80624644112005 114.1764520450465
23.58967624923232 129.8794442725067
31.15255471264895 50.76642259079778
34.35510583373004 66.31677224658161
20.64026617810434 88.61664911814118
20.6939109101756 107.913636201629
36.20610435827329 1.729394754368365
23.26186730678126 128.4276223249982
29.0329368507089 17.26677690357741
28.22801883533973 81.757031325836
19.53650559262334 111.4570988685072
22.16134552479715 8.502418306844925
25.66664728482618 23.07226430532751
29.96260433101823 71.72413576961928
32.4983893787407 8.76404117515581
25.52881665480217 85.52256068899113
33.7564486733203 58.65452615084867
33.60495473187991 49.84435698788911
23.9582768755618 136.4392708732744
20.67531978573962 90.14503714512203
26.8982798513203 27.44289617816127
0.7111918644037463 12.70334866923903
2.194788417716073 13.16303410540494
133.8345415947714 7.731420748211651
134.9721736362652 6.675109393461058
136.5847046256323 8.607996392279974
140.7848667357454 10.05893105449164
0.1693658454810189 11.34765728400352
99.72657480974627 53.05936373528733
104.8299548983066 16.94907047978628
104.625556293684 39.70863425313297
99.63097512667991 54.53129793878168
105.108469153147 5.306704375645231
97.68957964159419 90.21965451019351
105.7775167033531 40.67375335426714
105.6134134068833 43.15783961566407
96.66214786662491 93.01585930240543
101.0500957347808 19.96429971477981
97.30890595820081 81.25402407804037
96.18519209994361 73.75527586435014
92.91020451840751 107.3094069760061
98.87311934397006 66.89526240755326
88.93467921732801 137.5312764623825
98.24048146301101 88.82237553514608
91.78111004652969 133.0025126605687
99.00172410767948 30.34977512076498
97.16826269305574 91.61925951140751
97.70489521629698 67.66224836500074
99.68124826442437 50.11124772744126
101.2789095947914 8.440782749485937
102.7624375010971 23.33168799152758
97.12362635253413 74.79550241467716
97.72084884409259 56.69384377133323
95.10846347825374 97.30640360443601
99.95834834772988 31.42706370487286
92.12392430001618 111.8703806348818
104.935033945778 13.09295297037978
95.62882694048854 95.8583463057961
98.62845481698672 59.07613897922956
98.410913247368 50.86699330371573
91.83480273602282 127.6396709308853
104.4661284638489 0.2356840126148278
105.1137091939183 38.32588255113442
104.4332621962263 14.43755173617376
90.73136286293489 134.0483057616376
98.04473984539143 76.00218814434015
104.0991040197041 7.997560091392679
105.8814692144461 0.1124433737184956
94.73220507521037 94.67563416420856
97.64227771417347 83.75264181102892
98.55358880471834 27.95302227833106
99.52820747219961 48.6373359908448
92.40256990209416 125.1360981697799
98.0861684773115 63.31662576838843
91.44275588555695 126.1917567664897
95.77762682637201 104.4257648595594
98.81038088840698 57.63964979296212
88.6077832977324 136.0914260146703
103.6851695777146 5.510677140377322
103.1310391982668 22.09111482821961
96.67473339483723 63.84820044039492
92.49215704294922 101.8020095578221
97.32872059495625 70.28344808814907
105.4467235818844 41.87683901764098
98.24310710611903 82.40141631300553
89.67288244322225 135.0735877397632
104.0342726861063 11.90727107033911
104.3002305200367 37.19376837671002
103.491096632338 36.01676243883256
99.95513984827141 27.65954561962091
94.77374288410516 117.6759419747944
94.72265716415953 124.4723009289144
92.65293430972822 108.8537622584914
103.2177474079347 46.22760736535715
103.4308392476425 17.11483638018962
93.88244613997873 101.2228334541918
101.362142100398 27.36527811736402
101.9928279494558 47.04527401870094
98.27675365772036 61.91839476748758
89.01628007300286 132.2224963589915
99.49294367230095 29.0185691032342
97.16150332944881 68.90875547019897
93.64929135811832 102.6624362163095
89.34319670527663 133.6454439003482
99.49158443376612 32.73323168058151
99.3326554947301 68.10648344288946
93.00290305646372 114.2366163833949
103.8033627922744 1.601847261705725
98.59821812883295 91.41400700757815
93.08885531148265 98.88859220716935
90.0040386604622 136.502186776297
98.82353520910745 87.43648888125786
101.9699288485903 21.06067287680275
93.68593087125154 97.52807900576582
94.11378375034086 115.2005724999513
104.6059483968735 6.666730566170735
100.7309505930961 47.83960715460983
94.21681693933866 106.6499873138024
97.49187059066404 71.72859854593281
88.09732260357752 139.8806691880873
102.8846817712695 37.42969368551847
94.56415751803999 119.0705927612536
92.38759646551642 110.3729162527224
94.85305520258913 120.6674924284282
94.29058809477092 123.0103525701266
90.1750953022229 2.123894227505709
97.93681731943958 86.2706095486877
102.9983940812994 18.49085164014055
103.2542523168232 25.65098336117226
103.1250388321293 10.73609168749716
93.23947592091518 112.7536643799242
92.20235435929192 129.0759121277526
102.7065299819141 8.213212534760739
102.251569464466 24.64946947291436
86.84075406134536 140.857746522395
98.98635134625347 77.1885769054096
100.3911752203001 33.8910295698466
102.7647586059906 27.04900417349579
95.42974462056624 78.9534049749512
98.46550810595527 60.51264608089949
96.50585874096885 65.25999193966986
96.02052111579579 77.61787398425867
29.88777618389238 7.637139980844688
71.34837788755424 31.88045837070521
101.0185683925533 53.64382432484225
41.44046943096561 5.89421516011637
73.57821400045624 32.57213327619333
84.25779879420169 41.45561742784366
119.5449441832451 66.69584651718588
114.9850504001981 67.19093596345331
37.61211902474925 6.791691551563416
105.0783587315966 55.51823651599812
57.9416148560881 23.34644785686148
130.9367367717792 76.83223638004705
75.83748361844303 34.07528464310428
82.28453560150376 35.56764973790278
121.06390947686 66.51921524879907
28.57454676349795 7.080738270281339
111.0432252530805 63.74347821141654
91.32613435957529 47.33502802114231
60.52304678479701 23.62123350803673
45.70618474517974 13.81315919367185
110.8891344252533 61.1339423054784
82.12317519563231 36.92851602124652
97.29500766697613 51.63205939825443
35.06507700662826 8.476682353770132
82.30337406485455 34.17945815105099
60.30344924527325 25.01647082216346
46.27663785980176 15.18994271856114
116.504328514739 67.03250510212244
123.5582385756082 67.58853238241758
51.8775233981432 20.17155495800862
67.83476130608652 30.30420845448902
56.611049874975 23.63176333029767
108.9034141352205 55.95476081731315
128.7661819936819 73.64261519540264
98.4644294061732 52.35996585694948
40.17477423444427 6.659333819842669
55.49231177316017 22.71093296553439
93.92489202614067 50.84279562058316
54.36373882183242 20.40855538607573
114.8347337775659 64.68231906973826
62.58517337697518 26.72242923016456
42.72749278730982 8.080089632058225
107.594535686807 56.79223882517275
90.56784526744029 46.08499925752729
32.40017999446537 4.404729934197356
127.2031469000806 71.64708390605517
59.39916898582323 22.79972235975812
105.0819889477462 57.02010522187394
33.79653804416033 9.343896651415635
136.0555463121023 77.47085880562875
79.48283371643971 36.65093329438068
80.87287744177125 36.09351703775472
61.67564923664193 24.46535446158611
61.45503507049012 25.86856476189428
74.44202480019527 31.57958395151861
129.4411214232679 76.34795713015491
110.1396292683326 59.81205509446171
103.7982126870596 54.85367335574482
84.87868734481839 43.92372150100523
126.9177070666014 70.09118073852868
106.3320989332761 57.64319669405666
64.13360760905145 28.84306085608922
90.6752752838777 48.57828255570188
93.04767405250668 49.71690230317053
95.40637555121884 50.65383784030819
84.32804906140865 38.740466531229
44.58516907693797 11.12503443208669
52.05644944731588 18.75068580893124
44.8481547283281 14.94025124515252
118.0247746772712 66.86718373398909
102.4688769699702 54.19489654350797
87.6348968591859 43.57438613376732
66.36781353050173 30.73977845603178
44.26042036440982 13.55339802060746
44.02287444332365 9.985102657259237
96.004606326135 51.91794175206446
63.6784154851175 27.58712671805263
42.713789646317 6.603558932030985
49.62953920132179 16.98434685483382
124.1137627626069 69.02755504020867
121.9458073823734 67.69790163886772
126.6147323218122 68.5255803656522
89.83467405588506 44.82437199403798
32.46860144408058 7.309003461236297
74.68531654399851 33.23883983895578
111.84510107143 64.9585761125188
68.89304765863925 31.27269404445242
91.52703889637262 49.78337952938929
77.03525627950764 34.93920102161486
114.1592000909708 66.01284082645179
113.333474403607 64.82475916878816
133.3411594713897 76.42604376749317
130.5350895531579 75.43128791042666
35.04423341212065 7.015479680962
64.9417254813694 31.21870146920021
55.57855496737583 21.27886992168099
87.07433744480754 44.89256858060937
47.70349915669564 15.41261051336598
125.229776755269 68.13051964123899
89.04947394409113 43.54736257021926
128.5259438031042 72.17166596739051
83.89321892865141 42.94248178817774
33.76961638282674 7.88476889361817
122.5823404544913 66.35591998611373
108.8342405062597 57.41598701680353
50.93424135905807 17.96395938991391
110.2529582614482 62.52933584126473
53.0319378662423 21.00423797252139
109.4753048806372 61.34379842308926
25.0361064083548 79.17549994774762
20.27683779866523 135.8733583897411
26.28275774437216 48.19793142548524
27.91044191871654 65.26694956304864
31.12445299761682 5.29970297380108
23.61813976329749 78.78573905977238
16.92188771162565 121.2293742470435
25.13517344338282 74.04098732853507
28.74756118730274 62.47764123780965
29.40106171243445 54.29289184710246
28.85611915188795 14.36333813764471
16.61625949286013 110.9778944513498
27.87430900905187 45.00307162592598
25.13346933340794 31.03952999680471
25.02006279271947 42.48891656451985
18.04865355393332 5.111339503323181
28.04094910523664 60.06289641951932
23.2418609177101 36.18242293969043
14.39255219952168 101.4779544105854
21.82018565650474 35.74543830399905
25.4670394739862 45.41288498840888
20.53769999953649 0.646007327504507
18.45008544834623 93.27909872784613
24.34403364495396 32.2174972515507
28.94342448275841 66.24557575664636
27.91389330840292 53.6533228120369
17.97434212822034 140.2232017767609
18.31079234490321 121.4918370770122
24.04227277815957 75.02756692610721
22.89647168708362 34.82595144598344
23.03616098283941 32.08384747487607
20.11905291083306 125.881196520722
20.17192701551953 85.77386034102634
18.01522061228028 0.6515512550255825
25.85486366077377 46.82179377711785
25.58604398048154 70.19146623492172
23.25931169317513 29.25615995743105
27.2893210881939 56.15514499386313
22.22049449565609 38.50840875211043
33.67335759590832 3.509147126894339
27.70752637982408 16.73209684040793
21.19586617250267 84.75089992434181
31.60605121677038 61.67408593039818
24.71005665226206 77.80142399037297
17.19437934416842 112.3383516030791
20.32802207441943 137.3562412481401
16.04360914677417 109.6052389588103
21.6794173597887 27.15091646665576
18.82147647073693 122.9277117947778
24.37647664536217 76.41747855312482
18.55442552934816 94.7021480402164
29.05266324756287 52.82196093609924
25.32608879012169 68.67572508419485
17.48708706719478 122.6781812093402
18.34633973907722 115.0189456751228
24.69003775537197 29.68180814860116
22.17855749115175 39.96288949497518
14.05262448436929 107.9272462521156
18.4109892306125 9.567494381259634
23.3844523605141 72.23867840412409
20.47040120357509 127.3621115216679
20.29230918287939 116.5615025421694
19.79953413095007 129.7609429802382
21.61586402833279 25.62133145197384
27.54772767148459 13.8026737331267
18.04810504455621 2.12848200128361
23.49202077941553 40.50709018624317
15.01505512798246 98.9431986192138
26.93567258367377 59.11598525486137
19.20446000486721 120.3279999581585
17.38486612404217 96.98982938138391
14.71600843875484 97.49168750869589
26.67471010107934 20.60331598722004
15.7953906700806 101.8123547831254
16.04245145318765 96.52635544100819
28.71854456491832 11.4377801297658
26.39561502638905 16.18081124010489
19.79476418233992 93.86264048205793
19.33447885530624 117.7186600059724
22.29792695894495 41.41391802612713
29.78063728194416 63.46172599868309
28.94068650265676 15.8206963634932
24.30416357632288 22.54072999303299
23.02779833584868 27.77690981794288
22.26708506795066 134.4452818582408
13.90099041061971 103.9974417970142
17.6976669327436 86.26836027606839
28.66512913048715 9.979081547825263
26.7258027696831 68.01407168075013
16.96275354668255 91.27336455102812
23.33867377750725 33.49010880074221
25.59347639506996 81.87754295837239
18.06962380843974 3.611789813813283
16.88282469531154 114.805627487315
19.44434453444126 128.3753160167443
26.90871984033805 46.00095935495296
30.17083237917596 62.06623265870162
16.64597528352389 88.49920014758156
13.50811049907099 106.5177488382403
20.14568011549621 131.2139242764805
27.79405618459522 18.18733089363338
25.34334024825892 80.53436261019425
14.40400678623931 105.4083382396054
23.07287958315417 23.36884339093481
24.80817610479437 72.63003161124392
28.61851962309923 8.526674036744492
21.5627267349414 86.20394524464861
27.15865641688655 57.65067898350014
28.63505566540431 51.4133923503917
21.39110399388534 135.325528702914
16.80602358758495 89.87370994857058
21.63479042126238 24.12908059417692
79.26614838941386 5.983615960620517
73.40555000908286 5.306422648920895
114.311552999421 16.13307109278965
60.73234597432883 7.090986340767956
137.5164551110827 26.8082612684289
60.81497459774634 5.633933372811279
118.502084177698 13.71494161996517
64.70528597403347 5.137462987637004
134.1282187102258 21.06779376934487
51.91107739400058 3.68247117817527
90.31019960785326 9.749079969358476
119.9803744890318 14.41027073709557
94.16505114390745 9.986174806545696
54.68931609221437 2.32845512921509
68.39458108522504 3.599263752404738
44.17818934003841 1.320612831574101
95.14105505035243 10.98979225276612
121.3962236999661 14.7587310929362
58.17934215036168 7.227783561267925
56.89160447680839 6.619595380857112
140.9515033739954 26.9307418595148
130.3768312435193 20.07316362668419
76.31155994780983 5.628607635472613
102.5322595188748 15.9665782686027
53.76803581504491 0.04698540197354133
83.51604952161534 6.149316262125207
110.7905455706606 15.18144482106222
108.0680557865391 15.46725468051682
48.15374631477064 2.216157953092536
117.0641068689542 13.53625140339478
84.39870308946352 7.289112444639761
42.78683120473122 2.11115294626266
129.2919803228584 21.14497183528101
98.9069285798374 11.44233907640103
122.117529796362 17.63240954500563
74.85230026829581 5.467452665784768
91.3027817548308 10.75552540155399
101.2277698611482 12.31565539620044
123.1631806531171 16.59159732465243
69.23462082725295 2.426074147045563
85.40391170051157 8.352319114760698
126.5922557754611 20.31345620556188
136.1490889746276 22.65163831699702
112.1487163764978 15.02903568811369
101.6355886737632 14.82464079211089
116.311149152161 14.73243971245204
109.4211020266721 15.32958214671789
105.3295141804922 15.63104474031561
123.5141131705218 18.03282197023726
69.87535155007225 3.724296161997179
50.75787034299879 2.875951619983489
94.62072292028189 8.614503607355857
82.08459794480865 6.322766697750467
62.02855595531415 6.393673478640657
72.56379513717644 6.479021021216933
132.8751545962996 20.93298685303125
53.59832206747364 1.566141090584454
55.59493135727872 5.92189992276618
86.87100117679418 8.048863616434279
88.88910186039551 10.11298731692533
45.3358397603957 2.300474139142121
71.96043215390624 5.168299346180057
1.084649478532126 26.10501647499784
106.7134006756873 15.53070887009149
55.80315680311081 3.113030619564697
100.3098905786857 11.18182424354247
66.07555223037106 2.592695988254091
59.43572026129159 7.81910684109021
112.9624308689764 16.24176589186234
78.35767308737903 7.069041418596442
123.8463350549185 19.4792214684543
120.3623974253672 15.81511365791108
138.2822420183004 28.37958632494695
80.72059850109113 6.24128252368889
92.72903956232363 10.36761445409689
138.1705254301845 24.17833616428072
103.9307549946619 15.77644257268228
49.34462070060118 3.233922046569003
116.2255618113295 12.22715803368418
127.9490267794923 20.72870271408101
107.56198302725 16.84732485054005
117.664515279057 14.95519990197139
136.711839668583 23.96522006218646
131.6831160455656 20.47178488369633
49.65281649943674 1.874281369036657
66.94008915789102 3.620534864338402
70.1197342708622 138.6817130689461
112.688325370526 49.06281239982876
106.1077667122659 39.36597829331551
79.99437913493054 10.35780968338135
121.8596680516874 61.04682283950594
111.3808386924645 48.37440765228895
131.9761137668194 75.87973567308191
85.69455172437868 17.45168223929862
95.50873113243979 32.53875290051795
123.645333090072 63.39337306057551
118.0853519154614 56.23500088988448
109.4615411436955 42.10472112817608
81.45376146066982 14.64290089489029
80.22508674317906 8.701176738247236
116.6636627839849 52.49495629403022
93.55057345216186 29.15997706565597
96.75565705687418 33.06296659859283
120.077855220128 58.61814543848514
125.0795868533092 63.06949661916686
77.15599521567233 4.480968176733718
85.89219494261064 21.26015905882039
118.7528237575453 58.80171185189463
129.9089708532802 72.6373960559859
109.3681719537575 46.46820516713586
79.44827520024799 11.76921529393615
103.680814866612 38.64561817179777
74.53962043169123 1.597600819092299
120.4457245118303 61.28138546202106
80.56955772378593 12.49560897354048
106.8582982843662 41.99701461922655
108.1056587202664 44.28914571900822
128.2716182375744 70.66248617275919
75.68641863307695 4.320266752978584
116.5948981458437 51.03640829865285
135.8439734496554 75.98084266235539
86.25491701946551 19.88803552072784
89.26570038775766 28.67528208608439
89.30578695001638 24.83478677034524
70.89198767596841 139.8564528783201
83.06695285545003 18.04739112889374
131.3360125158171 73.08060558334986
119.3457370773354 55.53447425453932
110.0602918628245 47.66617461439201
107.1765134229711 40.51725306156919
128.0079292794577 69.16228340317043
108.1126090654792 42.77469878677056
84.64980735372814 16.4141334463163
99.80474241456143 35.20722332933261
101.4404298108903 37.57861385003444
98.32887455143336 35.31759071832336
109.3415014099505 45.03642420471218
82.03551001661633 15.86736608687177
75.44415853997927 0.437448483385847
109.3470448569422 43.57505850032565
83.23945417306489 16.70568844409565
72.6775168766687 0.07657230387206959
86.55638238106576 22.53484285327828
92.55791048172316 30.28941696669444
90.68188595879825 28.85185366872684
81.69198461241604 13.31153556306912
75.08411672327038 2.975270106864395
126.9017679459802 65.303861180447
123.0876864579862 64.84123068821918
126.4261432846945 66.92262519089206
94.7093152845522 31.41801106500324
68.61116216829426 139.0537441984351
87.69285235345137 23.23270950490255
100.6242937438822 36.38050926528468
77.77805308298701 5.779849817730116
116.7669588018123 53.93386828222904
115.2890531168103 50.36131182209603
134.4645648372466 75.46864919614823
131.6469909998938 74.47869075714981
79.88500130830529 7.335668707708169
88.82379595754895 27.31087778482351
92.10541993026533 28.99751743807362
125.5187305222246 65.63845121484307
93.19159638819031 31.55799362161381
129.6452700935741 71.18916563194375
97.52985039182597 34.17952725386191
85.20608451684571 18.8225199098996
122.2038437849097 63.67340021736001
113.9874655151199 49.71618655488361
122.751244567532 62.22729451203789
73.64649756186928 139.8383694121468
118.0875356517098 54.71835272467784
123.9381414096237 116.0369023232372
133.8946177282902 107.4976455748068
122.4888565193432 121.3601286175186
121.7081635044362 129.370701291275
122.5300976475785 130.6082295759451
137.6627219428665 97.87231372677724
137.2453150742925 101.8563383368627
122.886239458284 126.6129594724207
137.961972140628 99.38636594755266
127.3439301184852 114.3601464661448
116.6029146772462 128.5932538768569
129.6204906694089 113.3073615754331
135.8132658852639 101.3474214694099
118.0376663623166 128.4496540451845
124.6708632230252 114.8318954409098
130.443275806842 112.1189040998962
123.281757918254 122.6166451322877
117.5057045654626 136.3282849017473
139.3287849702425 99.88884945204248
138.2837521321403 100.8699020326613
132.1654164992421 109.7651850256758
122.5729609217446 115.8872173435094
122.0692303915332 125.3749012207258
116.3231704064155 132.5071051549486
130.7286005170185 109.5642160889609
123.2612725386019 117.3226041150729
117.4576485126454 129.8029377114533
126.7152351577703 112.9616182880177
121.9391634551144 117.3046535002893
116.6349324656058 135.090867737939
133.3339473893594 106.0903089866095
135.1892524535923 103.7950722826267
122.2973733219231 127.9927651105224
116.0293335647845 129.9369562807189
128.1617365711824 113.1410762863998
123.1128933467878 129.230985942955
132.8337642361427 104.6808391720261
134.2040093701448 104.9234150938993
77.23720616623395 66.86029795122424
73.63002796252388 28.88407253397188
70.47119280248702 36.09883331130845
72.67702610010923 13.79329639990061
79.93818740210668 85.90391876375033
73.16464636130161 7.782171317215141
80.42449515824117 93.934762600748
76.77757819820076 50.03441997512277
82.60167009775024 101.9285077970404
82.44459188791335 79.52349254255877
83.51749493216192 80.48442272715826
75.01707480006171 41.29786340892802
82.86247679271717 83.25144887855261
72.68373958510783 39.43910056981132
82.057805754393 104.5535728449266
82.99050895454501 121.2355807834057
80.23436587401977 77.55540781449928
76.98372980127829 48.69637935831148
69.92426270882817 19.33494891075742
74.01100944423651 6.622654654162305
81.43592237003277 83.74288010939611
72.79923749705856 31.53022872691285
71.60884860488059 37.20717757201264
79.00021419317349 139.9739941959664
75.17854591439749 9.296772622817372
73.29741620538665 30.29942030895605
81.86706224066143 97.52855663953002
82.08733434051298 126.0457078557973
76.49266387611154 64.50851054554556
76.37215861127113 54.20571176121945
80.98264749689058 131.0982967667831
79.89289402780889 132.1509379098951
70.7177730019891 17.02229030913101
81.35128262449226 78.54652864669772
71.28171546513377 0.07491279461259188
81.25938538446445 85.10916093434406
83.14378649563365 81.86082233870408
72.52029075929511 20.58463383659009
78.70013759909484 90.26021469285824
81.70854038322291 77.18742400577931
76.2552895454303 44.92350677898877
82.84361722775387 94.64071329260493
76.57687345009839 52.78379785240556
81.25824715410357 116.9227701915311
82.1632439088683 120.3561806236576
73.78057007547537 9.077899038214193
80.31701030690742 71.13106769859932
79.71966871596891 47.67170353767821
78.5508642216472 46.75271753781378
72.81750372244045 27.75584487644037
69.8413677614748 0.06148622476615321
69.59019655903309 33.68927888850855
81.47301708705309 72.11355233898584
82.43032558972942 100.4810652392001
81.86379813951206 93.58787634922673
76.28816812048862 42.0983680393613
76.65402595670911 135.2742822878485
80.84965503391756 92.54310732638228
82.51950469664094 114.2319690175292
74.88851724657066 28.78853052926308
75.7659732088448 57.02148383826347
82.34387802664037 74.47581209970934
79.79235735326914 91.43905476674855
80.58298642049417 118.2832037434651
82.96398104116317 124.6672484900148
80.62307245101388 112.2089287885872
69.93600800016027 32.27033019067776
70.45700858247105 15.62487286563227
70.76924564475249 2.580944046534075
83.04983050552875 98.22917223598854
71.56731988748719 14.6538173123215
75.81218704580782 137.6658315985479
72.80856130913934 3.98422736278551
73.49851037419965 11.53026636516109
77.73444311037771 134.2467131415903
76.09584443084206 55.62604707084135
81.12695618460612 105.5248506369417
81.6304324900351 128.552445659549
72.67972620810744 22.27379694440094
81.91745553237205 115.5795188892944
72.12778684889771 25.3534473805754
82.03953282187953 75.83346465259804
74.24496925525 4.137116032607084
81.56967381116559 113.2167203049216
82.35093061477833 96.06165889154305
76.12111147559382 65.88009203602118
70.59767149468465 137.4157498227541
78.52420303223015 88.09429731447347
82.38899675099229 123.3542621137961
70.6921742163447 34.71381943263751
74.37702098520238 10.44150887692111
78.37815668891469 48.1923657652991
75.40934685969216 58.38936065378971
78.36610517723206 67.83203201223424
81.16298942531574 127.1470637637914
80.87999673237528 110.7186682351151
83.71589208849761 120.0220662687399
82.77668538867709 108.9672437008692
77.51704941455274 132.8390057612868
78.39501349676448 91.65382826898066
76.89423373893177 136.66289936326
71.30776369479045 19.89511558861151
72.43608662918243 23.88531387584961
76.1458110760645 60.75955183102639
82.78406618040746 107.4901306041078
79.65162117828869 130.7273434598329
77.23039140854084 61.74676317413732
75.05718208982337 59.7654747461978
76.68190472282211 51.39425604711498
69.61614481603807 17.93507230908646
81.44367763484159 106.8363629941604
75.77237834481785 62.13666561910485
70.32075522822453 1.319799751400517
81.17321879497453 73.47977770514832
76.86008786110969 63.13103597714413
137.5151342851224 36.55620203327567
49.93487721985106 69.12592749503766
86.0175116542981 60.5570943329552
107.5525219458318 50.94567879153043
127.5544562443327 40.71792450642177
41.85152727718845 70.08776938865958
139.5541026438601 34.77529729949009
89.29903469503 58.42027594752598
27.91088344938448 80.2210709105469
110.1464791723261 50.7007812045472
72.4589970831903 64.20353004957735
54.3424217788103 68.90205521168558
32.51766236366262 77.66073289341577
38.37586203010562 74.05003294778876
56.42780492984851 67.60614704342711
132.495683232481 38.64505893195214
136.8715210949627 87.53999919110102
133.8716276355404 35.88424080931097
131.391306771175 42.08770080825381
98.13418357190548 55.15782377786425
94.1479578534062 57.05985272219509
28.95615253318965 79.22143045742402
60.73524395935383 66.80106477278682
6.70342473323798 91.01605683142689
123.7190028842283 41.72107888908454
123.1077179896375 40.46472606013823
136.290711928927 86.06882058209375
44.13499096883256 68.8286588121417
68.73344123525334 67.30485697355367
85.13957702301236 61.88970962785493
3.588472902141307 32.07664818947313
119.2141827329259 46.43512232762991
8.669644705392196 87.66570633047807
24.22878722181427 81.5379929875335
45.60973288157502 68.76688516870608
90.03273810139213 57.21539643973203
70.60918471731371 65.79550956031146
2.231243021927188 32.88741991835973
20.45750880595189 81.87008955305204
138.2091024064137 87.7700789794861
35.90796703272782 74.79343535142999
140.5432460168536 86.92863697133204
134.6238692095071 37.09036398122557
55.85177547750372 68.8341386213657
102.341296783953 52.80756705143658
119.4147259446055 43.41525743949093
64.5878036194822 66.94142052741357
92.20474616758069 58.65889780453853
126.0583101768393 40.65460262706432
18.05468721961208 82.48416154349697
0.9308968438645923 87.39267023654752
53.43714305700055 67.70005026596371
26.4696217098108 79.61424047612262
58.32639689509237 66.17667690904688
53.69298036680723 70.15867762148906
49.06642995500144 67.9385829044278
51.38660635698719 69.05004193450789
41.12609680766268 71.31273599480647
108.8279445396349 50.08355081854157
34.72312970797248 75.72097476975772
104.9174915190309 51.17388302742883
50.76725582460978 70.32713074671854
67.59394831032057 66.29525808289975
87.74750422034386 58.25855670829728
91.45264352490895 57.26958300750157
30.34592704940348 79.6384973278043
115.3612866162038 47.42824991389011
11.27565209824874 87.47952368499318
111.4037690226876 49.87262656549251
101.01118861546 52.208023818691
95.22446401294496 56.15392794988845
13.70018994714491 85.62357808394663
67.19778298736482 67.58464258657838
140.9685142210649 34.54367397029936
120.6726201294627 42.51587718996082
5.068623327146849 89.00637523173914
86.56005062610316 61.70796517251548
7.558119943385358 88.61023569717715
132.0333860833436 40.81150180870419
96.72039777621035 55.76040102599603
12.64891673499353 88.03006673144614
31.774446935384 80.00280492168856
69.11289026747517 66.02460893954999
136.0353009384167 36.79653296346535
75.74614902915609 67.24739052490534
10.07109099909262 88.31585633605405
18.44619091054147 83.8913229312694
39.81198740896077 73.89106296738125
37.47528692291535 75.26285492544997
104.9953786832419 52.60217086269604
81.99624406352424 64.3336928330378
83.1593492768507 65.29453289914701
21.8292022211219 82.24741563709452
79.07508366526248 65.10342554280099
83.71719975231343 62.60412854680101
117.910819480401 47.25326860017582
115.3004947998662 48.89565936160363
48.47251469079574 69.17901831811923
34.9924018710303 77.11381165099209
139.5731416217126 87.9464564661838
15.02891905124372 85.35317593489559
57.86738590460183 67.52337663218763
46.95011087432822 69.03528850545786
119.1216083840785 47.9372127950146
73.54348861332676 65.244051421346
40.31957551977896 70.09643057584023
22.85824595547777 81.19184108679096
1.328734300781528 34.26023638388693
122.0237383610686 41.63729983305643
75.01875742461611 64.88584641724513
80.2036873601831 66.08107215142793
6.447661831180038 89.54063141558511
128.4965036121314 39.63118940245316
116.6106699811903 48.07762612353757
16.04397199905503 84.42332440829318
63.14294095570261 67.30487412339184
86.94441197889019 59.50501473500417
78.72310874140679 66.47084829827089
121.926895491324 29.95274909785908
120.396021320473 27.98369092272688
134.3227053537404 34.23084640013348
139.1046385270967 42.67056596397281
127.4528314205975 33.07475066911883
99.93388072831762 2.079953606402117
114.9438199564894 22.59979862837147
140.1861494436249 39.87883741942193
136.8853158852914 37.95335634868129
107.4693027815739 6.371351261000945
139.6364032455998 41.27158142812137
133.0731897532675 34.82235373684465
98.11762419819198 0.2244424199437869
116.6026565827417 27.86606962613335
131.4310164279057 33.08532278107117
128.8384844913271 33.41599594993636
109.2860658842553 8.794963457931074
140.9936682885729 44.85420836864754
138.7025199997954 40.17281417034367
100.6125703904251 140.4619483405194
111.8989027532664 12.44730723747107
114.653640117642 19.78109574297011
140.4705735646805 46.25629845861553
111.0463828835161 11.23105299793453
99.60539399013192 0.5497614287826788
131.6860903303073 34.59575421868382
94.2628637544416 0.4847810436236979
140.0485050558889 43.76544095525882
125.6906237286202 29.79923530992775
139.5285177438105 45.17100908625309
101.4462034027739 2.544293282728625
106.5475743223978 5.166761338862719
116.1849457190465 24.900714273686
91.89159911529697 0.4367116323904076
1.950155593381103 43.16688341517688
121.5111968768463 26.9846261603052
121.7224615452619 28.46524770959475
114.1308153607609 13.52254226964519
106.9544434170068 7.707015514821149
113.8506444960357 17.43502317293167
110.4956431418262 12.58080097945149
107.863700456178 8.916631652149656
113.5973381432619 22.03458260215178
138.3737824445621 37.67580315448821
139.2679968058831 38.78159209391935
103.0255092017584 2.928310378961182
135.1851990719483 35.58895909736692
110.174529016209 10.01298110943373
105.6258140556749 3.961010161163023
115.5902230405849 13.47059258494599
123.2473760826312 30.42569372030644
117.7278735969339 26.96492828752408
119.0646746580921 27.48710098862128
107.9921690980373 5.042817665830543
114.8800487276824 14.7166618810457
127.2289691352825 31.64808867763693
111.5994828837317 9.897398946618949
114.8440662234152 21.17493930148457
125.8911245871805 31.27196199142701
130.2593156132417 33.806468441702
124.5661410483159 30.86945266919781
140.7855245150087 114.6942009227875
29.80533236626375 4.751412146524274
27.09137425416327 2.227580020506943
11.87934478220654 133.2096556956266
2.145190490356065 122.3208045292478
25.57828300595817 139.8700461243666
22.81881757762655 137.3081755628476
14.27617633593007 134.8292033205504
24.1287065702304 137.878368248858
25.75869704544519 1.673275436784147
13.14012064543521 132.5009403339168
10.69878619662016 130.936101007022
16.73130846325051 133.4996034235811
19.11455439006506 136.5552356508838
21.51781591017226 136.7016660016921
8.248539094767059 127.8799269585885
28.42388874428275 2.773030504716046
13.07474642820108 134.0137740961195
7.005356087202204 128.5755426020261
5.85209403437379 123.2374182646545
4.626188907273697 122.4327606126706
5.783612077421621 127.770453424569
10.66162829213762 132.4251956521784
9.437679709231015 131.6442617850703
2.160442365276387 116.3218570985044
3.372749490061323 118.6613753633792
17.99752738233972 134.3096174355897
29.7540824874574 3.314211877289163
0.9454717788923848 115.5050042013783
25.44840690251659 138.4363950030502
3.390341004810599 120.1438583179548
8.21211153701103 130.8623012961471
3.391064561234323 121.6300022298734
17.97625278065008 135.7442544719169
31.08025882594568 3.855976206931051
25.67948001884158 0.2493335070414977
5.821313945223043 124.7488147718115
3.48764455490016 4.858580744530605
4.423295660179597 137.5327247665596
138.3111601166349 126.6385236702164
5.384763866559878 3.233323763753333
3.160386649951815 136.7866237635204
3.506728082035097 0.8749891726419841
3.192541819954761 135.288864169164
0.9557503427913308 109.2401714836203
140.7296821644418 131.3246479747183
0.8707934326580901 132.1483755526589
4.38678457822661 2.171442323362726
139.5313366957731 127.4474493064692
141.0073549931752 110.2873030884887
140.7124282290076 132.867268842374
139.5212657045887 125.9273330569064
0.7933615368905621 104.8689661000385
138.240064441082 122.1003383976775
3.297240504591677 139.5733473661724
3.736907861823147 7.256677012011393
139.4631019146729 121.398030665071
138.3265526832047 129.6815725337436
139.4849984790459 122.9031147223178
140.7400644437185 129.7900656763774
140.8469493576472 113.2003200897984
140.7482273393493 116.2104000282599
43.52274257919455 50.21461887856476
53.22992249633466 76.24995713929174
56.335829786522 114.0016139989216
40.24740315589273 9.56931807356008
54.21340542905678 86.85980613345107
54.63960054214215 105.8666355410566
55.71443312169293 74.7977830131024
53.02553745445231 83.3523824937094
47.22659325337053 53.44661412763051
53.82083676604875 97.17799912881009
56.98035658975736 128.1478600055263
40.42806915604356 39.73516997414097
55.53342597769609 86.17877694132922
43.03262746944699 48.79857569661686
42.30813328247061 29.09060336792956
40.57427832871335 22.88183910596751
54.94677566017379 109.3569073872637
38.77868044936658 1.532723993742271
46.76556944564083 52.07918784325807
42.05013067156052 23.30367011605419
56.24557175626711 135.9947384145756
41.99886682151729 32.05644428739541
44.9432204265843 46.54430843384019
54.49145683618564 94.70714989648583
54.69757310181483 93.27587685183133
47.5454307336642 60.9094123220044
48.4941631247623 56.07428702707622
55.70924676827593 130.9564400710453
41.39717546548699 1.518263232772454
51.87976689050106 78.29433332680735
41.68925742072077 26.87646285442412
56.60300430139869 119.0502337619272
53.52129249908335 99.71143978185341
41.71188415690364 42.37378205328851
53.0814042289392 81.9089338572082
41.54030703829643 10.53418367920449
45.44682432132217 62.27363314764866
43.87388976711705 43.86066145618395
41.6697464558676 16.91967441735783
42.3773114817814 24.70117738836682
52.64818960711006 104.7932896916481
43.27340432939373 42.56073087262539
49.50382016531103 66.68449316443981
53.07861763750969 80.45771067997698
52.40969151123747 72.78453862536095
38.73069097593871 21.10212733871856
48.47206206034409 65.60373261863857
54.64225994163777 73.84872235809875
51.58717732406128 71.54514068854839
53.007700349225 98.3766157801756
57.76605229434002 129.3115369535851
43.97555503781081 51.67217170550745
53.99457536435739 101.0199281154606
53.58135698686327 103.5205407577505
46.97357800180725 62.16903713961527
42.22599005210285 37.44722041745089
50.80637606874031 77.62152785565139
55.64426021863645 111.6820609145911
53.95737643442306 137.3403119267616
55.33831184500349 125.7538024241935
54.89619751594939 127.2503589124103
56.36747111063085 121.9809275698043
41.3632644733464 25.6029744243361
41.3150055719206 13.33943229763357
41.86352624180541 35.000439990361
53.13633333927807 102.1772815100916
43.50419434028968 23.65480183385176
55.61266304895145 139.050639418862
57.12320479673961 116.2741928670483
55.04499487373621 124.3495805614655
42.06001926014196 30.60789681084519
54.21733582045181 107.1116500892581
58.30820536575727 117.1154109746796
42.09379736626021 12.01167488418583
40.16302673651936 10.89019041359341
57.69416700308279 119.7055693583459
41.9070020637194 40.0164743369149
41.45513054079443 7.392304171731451
42.71903955899971 38.96730779052747
38.39933643346917 19.716731911947
56.54003654686488 132.0907861328426
54.58356300243837 110.7427593343366
55.41420572119439 89.03167040558957
41.44570619789463 2.934208846706358
51.82774074047921 76.63721619977765
54.55954534343981 138.4058030628025
44.95799970442953 63.6115252661109
43.46255581220836 46.31391770113785
56.85547811180248 117.649412335565
54.18690769260834 88.26591285508579
56.82044857924666 134.5930777165358
57.42803869193909 114.8790577146882
56.34358218820051 129.5631814292164
54.24821069100814 75.27322857924514
56.70813718855768 112.5911822111955
52.43990454833798 97.00103173583427
39.51048733461118 18.77053395479154
45.97251598273069 64.80382207522143
40.5962529619671 17.82352044314435
56.58546944036912 89.81859465055631
45.35906638065197 51.90184548170338
56.39854337725762 91.24391856963025
57.69123031641357 121.8456491260726
52.96639163066271 84.77354515556731
41.66563342424312 33.62733226014149
47.23274150362116 58.49038419377494
41.43491603777262 4.406010161425505
56.87645594363131 138.386615444436
57.14626103549028 130.7065036955038
47.82377252668817 57.2661491894068
41.32024242168303 36.23846519126395
51.76444550070774 79.69958793429814
43.01076386659402 34.50521887702737
80.20756029987668 41.83634255746192
61.94352956459372 7.86254231854855
98.4915353198933 95.31076310550665
63.36264681441956 5.720095720838348
93.32620691974981 80.42609667485132
86.34340116746742 55.6622052712045
110.085424635358 134.3165536513498
100.2102029760178 112.017340507986
91.41484461521365 75.70972428505321
73.18900431960198 35.2949614010736
96.78434944254305 89.03610216068748
107.152667116914 121.5149325351383
75.26125829707742 39.82881179714969
99.1246463003055 90.00965489274058
110.9581263012627 135.5476822413087
89.22538643514773 74.06082914780228
82.14783408645091 49.5157620142942
68.76441462355817 20.15106554488023
63.64459627562131 4.262267120623553
90.3519835515275 76.65040881592051
74.64844147714091 30.17428726515765
95.87251056571093 87.86397739375184
75.39698672002918 38.39908008083186
65.33426505203805 137.3874223496928
98.69705275208592 97.85678912530987
64.24884979317012 12.41062233750255
75.99469186139807 29.70281178389775
97.88463819817727 96.73226775864458
84.89618086642764 63.39699913459913
83.38565781434859 50.42629940880448
109.444868405671 129.1657239365537
67.26833244705338 18.35704541830431
88.21795924454575 67.62933537165819
64.0529204957581 0.4183953375904093
93.89639038965673 79.12015154554754
68.68415375727622 22.58431247944221
100.9366084933788 92.42373867502515
95.2171295080735 82.79118109143317
81.14940251359825 45.66380975795999
84.57278212834444 52.92701056153804
98.78740298559117 101.7881766234885
67.73014350638803 14.83583096593686
87.47684786587416 63.84601748382637
104.6966148310815 117.7701143409635
77.78758344930094 40.10572394407816
80.12036598967056 43.27297879446378
71.74411881385704 26.74552482196997
66.47366726515807 14.11363172292533
72.27915950104506 32.93632898846745
88.75836774112705 68.89830240896136
99.84920262056738 102.7299218146488
92.95577101959596 77.96514876232179
81.29552276188697 44.17100793457787
94.63965567057505 84.16218323684834
99.5510523076355 113.219397429305
71.29246028579928 28.11524862242105
85.65559886670553 52.07493760667537
86.26819269701029 63.00248929413257
89.69438454277703 71.21383567975015
105.5070384611447 119.011561116868
108.5741410993912 127.932213861406
99.21202398642919 105.7057083476487
73.38030240266522 33.91945475378846
66.49997585117703 15.61749284984903
63.10151577186227 11.571047454921
97.73027258321825 100.7998581259347
66.757311944907 137.01663420071
110.0025385153864 127.8276442435472
114.137265970176 137.8978245509246
68.54028697226315 18.84017930356729
61.87460091302676 10.76573204063274
87.05106002927512 56.96620352347401
99.52592530448831 104.1982938575661
69.22725260822861 21.40291768021008
64.45634519209204 140.1210304655565
103.5012411529822 114.1076276506939
104.4624696062404 115.1119464713476
70.64291906964866 25.77117104072209
100.1332918753784 97.52981180100736
61.90929484424996 9.314506640634471
100.0099808976548 91.20997385411926
109.2144722402122 133.0838689729101
110.5642525291115 126.4920616378987
94.95402630542452 86.7019016678571
87.05270431791298 54.50267690256622
65.04785652874156 1.52476206516395
99.53277444773333 98.95599510076381
99.47964929031538 110.9848275998525
72.03672193673624 34.34853328495873
64.8762039015408 138.7539618283272
87.25614935022054 65.28127791858584
112.3804472821543 135.4347862757744
85.56505229218322 56.88913443776361
103.8850339878504 116.5511816613317
82.05810114286048 50.95701480575089
98.93475924808372 107.2420360171228
100.5720964706552 114.4059938269512
105.1543718104169 123.0011026126086
105.9958078798824 124.2320098911608
106.3242495350794 120.2622295801392
95.53657091902758 85.326410921755
71.00718554067458 24.38878869054308
69.86165287040293 23.48927187004033
83.30763935829137 51.91541159580278
106.574849710067 122.875652659099
85.51125749745552 54.30465178989462
108.2735379510132 125.3561005325971
109.7644796073697 131.7399085054994
90.88062975498305 72.1165039519841
82.24966934812872 48.06771815883969
66.54445444042933 17.11721691755745
113.2567338898565 136.6658229586486
94.28178262009234 81.61474672136414
85.41286017074816 59.25410492590292
60.63811544418391 9.973409920683114
88.53199156509689 70.27471791503568
89.47226145422654 72.63094113742464
137.4252892931738 140.1143027579205
3.966070474180972 3.512357901259985
137.8770786937019 138.7368061497962
3.034516681661056 2.265910476038435
1.457924260437982 140.740790191983
137.0550463045272 134.8861232472195
1.657601570966866 2.37253385808873
137.0890791062421 133.4063968490737
141.0423703578524 140.8405571260906
137.0616673946964 136.3156309092055
4.446021686101901 6.057396447890215
94.67994426749944 38.8317876962997
121.0077961826593 32.44606255230155
7.737496802490424 52.03682433121652
117.373870351087 33.79948490564003
66.52984200232355 35.94333950931612
133.3616993504107 25.96458529346497
63.69110213411803 40.23580685253323
77.56509763804138 42.94624908338138
73.95955581897989 40.39486763829892
26.71469214264619 49.56863491433561
47.31142820040618 49.53744657778277
44.46392316023695 49.06660964732671
24.1763261103022 49.94695446220363
115.0117146299043 35.62356702867519
82.80235704891307 42.09077744694931
95.38908046898059 37.65801582594778
37.81668772581919 52.6755338788892
72.77082485047636 38.08473795333999
140.7024707150682 23.83623774831363
58.85201385928092 42.56706933500712
15.30706373836328 50.84083652044873
139.2547294673699 23.09778868470372
132.6237112854682 27.00259476877265
140.5920465631714 56.61708983686133
20.21362510484801 49.75849680225495
39.70189629369787 50.68513483059099
61.16742795808907 40.77919999994759
2.942810494822667 54.47818264328546
34.07921296832004 51.12949716071819
38.7675610926552 51.7032047261637
103.0982712314242 40.09882312876238
133.9874672101737 27.33801866122719
62.36251365076679 39.89210740746677
127.7323454444004 26.21935777077402
10.40893549237696 51.33843412984006
25.65217628499863 50.45940812762788
137.1821119716548 62.71364208817309
17.72192125930846 50.18254716680152
130.4565936569452 27.06435889430491
19.18575506561346 50.65549762261745
107.5031323048044 39.121146879254
64.80262735044005 39.39092808648071
49.90389106382026 44.86878911518799
65.03921991612647 40.86075324523856
123.0451951530901 28.93278436210872
41.20752184528228 50.97812685652317
29.6763542213836 50.40485366212005
78.88740871490964 42.39506919992152
81.4461650026159 42.69772826314708
53.39746673808085 42.07465356187686
67.9417023003042 35.47724460495284
119.6757197290393 31.92325489998063
114.8725197249297 34.14650302885669
13.97698123336585 50.5229717945185
111.2901425646109 36.83769743442173
42.60817526391197 51.34761579366609
98.42390398379982 37.69660078603269
99.93494262875006 37.64676707427446
97.61436096032614 36.50555067024727
11.18924731853454 50.06963732387683
83.27085444423805 37.78542647748939
0.921198473281873 21.61096043134039
12.63087944716667 50.17567988028689
36.30331510316125 52.75067911901618
108.9040375767596 38.50147460650571
97.70682319480275 38.90969135777068
85.70941058570392 38.58625329807401
9.094961770037095 51.7146178661068
66.26695606420193 37.32778886688244
134.8220548383134 26.2333557250656
112.4923274599742 35.94875193509653
60.00139312923735 41.66039790370906
110.0932970777115 37.67763355644885
90.9673865938573 39.86119457476602
137.7279158613107 57.33679995743638
6.671771520340728 54.89437566183796
22.71316846218809 49.41268140679909
49.33511860497922 47.33933014702867
0.9747958485032068 23.11678853702831
90.30044950072261 41.06821519752808
138.2438254923744 55.89803004645282
16.72340839220384 51.15893250985483
7.556850107317613 55.98453998775955
69.08204401799505 36.48803230536099
93.9785652011459 40.0087833225724
70.25251904255694 37.44612932288771
50.35532252427375 46.2882434124553
139.679968168569 55.53631467170322
102.2597770807229 38.81029490291846
82.59673370164531 43.57842852239319
125.487746061405 28.3233634089105
116.1973123046991 34.71519770257423
32.59773454330301 50.99206678517857
21.26233945441291 48.87479355233671
139.5512325837412 24.62561818776039
48.3183793755269 48.41830361724079
57.42975468596109 42.08042481088749
113.6901366432406 35.05108029868604
138.4814657239881 25.61175981423003
84.74865225622543 37.3500714753755
45.8840312785926 49.30950529911496
126.6103034212431 27.26643347989888
127.954881458675 27.67857569763031
89.471700274897 39.81360273606725
54.8265368274187 42.55386831677228
87.12627430416741 38.53055889436921
118.3418305924187 31.3869533765175
136.208271602483 26.51423018619072
129.0952356483099 26.64104570609155
4.37024271037231 54.14534186982903
56.01925318295005 41.62352454290103
135.2734626673936 60.54365432935789
28.20484315963236 50.03190657947231
52.06237196498713 42.92695209499932
62.17838886649707 4.957880970488778
119.3128678806939 64.14528583202809
110.1993197826525 52.2086480336324
132.0769474872282 79.85776414542352
80.94969023760413 30.4428794923123
88.48026170693959 36.12573748389931
118.8605367062841 68.04090236886192
134.592440464939 80.89379114145692
113.1774670951647 62.30144975553277
103.5564300596074 50.5605745273156
77.25620293758382 19.53736632704801
56.66536284453972 139.8978600434181
57.45135380248261 1.137891324691524
112.6950743957529 56.82245857831837
96.28295596644831 41.3327398174921
87.76880686862332 34.87631417837814
58.84744918347705 0.6956058654410326
59.88946652998332 1.799580758256491
118.6865954507867 65.51821579515094
122.6435228600442 68.91155280352284
66.80232432971636 12.48592526828738
81.14389033308944 27.63359319053408
112.8696895328454 55.23300943130572
128.5848922384849 77.49530025032053
104.6805861799783 48.31661516057487
73.81684186224537 12.86118001732912
101.8631149796252 44.14176990416879
57.75109294563785 140.7921437914084
116.9813026518737 63.16640807707633
74.69696908099999 18.52229783625308
104.8101407209732 49.74957654026548
103.4466163594388 49.1229104111594
127.4289801202293 73.22170979570693
67.62159370274047 13.49598263536002
110.248239007556 53.70731330569294
130.6040188655945 79.89328429271831
82.18654360577126 29.89064475975022
83.54413584683584 32.18306621405102
78.72530623951201 25.75868420811278
65.7143517695374 10.12903827823375
79.82209916757417 26.63653890912923
129.9652146896613 77.64632077061609
113.0554294321936 59.61822052557962
108.8865902648169 51.55742841226828
95.48846353755529 40.07668102256648
124.8475279804057 72.12422122017182
106.1931808022521 50.34998425623866
78.69904753153381 21.52837990577363
94.78812020696658 41.26678714828169
98.55307224647389 42.70559904702449
100.6526197809723 43.62542205667735
104.4457072443485 45.41191919292444
73.19209477732164 16.57367613205014
64.34720171050738 9.479906003049699
117.8305774465714 64.34142825276091
103.1343673691722 44.77243981010673
68.91095525935152 13.85055060189043
71.23465829924085 13.18637853193539
66.62072336679149 11.12916515949479
81.10773641625305 28.97836415832853
58.57751562162747 2.066555552018917
93.16585393766552 38.75393478891662
77.39669462959962 21.03633957872802
63.20116002322109 7.190522332511327
123.1837235143256 70.22824371762111
121.157145835278 69.07368184512937
124.5955099875074 70.50059054957342
92.36870548844431 37.4944688194368
60.92151216267457 2.761194317991249
83.51076824368079 30.83478349845619
85.92317251388268 33.48876461617746
60.81703211202018 4.211929676596077
97.7754633836438 41.39765534051944
75.97977517749406 19.03105830532918
115.4913852696917 63.3428117787961
113.8058931363524 60.95224933447397
131.132379013567 78.49059123779688
127.9441786422176 76.11425975143354
74.32873599354861 15.60388569721511
77.7644927684895 23.72438218862186
87.19791659098802 33.54256556346006
126.1696818133868 72.66260777578999
90.04067605522673 36.19028696789798
127.5892256009564 74.74506285575282
90.83861646367502 37.42324386859548
74.52287076081632 17.0436257185936
120.3947977136787 67.87251303123084
111.5012008749171 52.90440775759045
114.6467776258741 62.16151516339008
63.17118295048532 8.648894105054479
112.7855755236188 53.62432050702736
121.4042729010487 35.44370464856657
132.7236487713714 49.45008355350628
122.7765391566064 35.977745958286
119.3416212838906 16.83914531736409
131.0158754866033 57.68446469228804
129.3655437052178 47.68480152034703
125.5338966492077 39.31824483285795
116.1235663178962 5.77476894490366
120.2886238421586 37.90293492261615
128.1526141400699 41.91531063940743
119.6374753322151 18.28024715498589
126.9738153901918 39.45440334079214
125.0326940121325 37.93261443120348
116.4668660683121 8.336824928105353
130.6311808213592 55.16786683135002
131.4117379493251 60.18617505106597
129.8491897902069 42.28158829610416
115.221592357652 4.538779129193749
117.9056454614802 21.6984570315741
131.6762684718559 52.30193513288333
120.7103850113458 22.55229989586394
130.8844165890761 43.41106545715247
125.7150734765759 36.70856479958507
135.7425389096243 63.04003162761914
129.9086893654616 46.31816956449111
120.3562856417695 21.1026355606982
132.8709988421788 59.82937141048432
133.1230765682314 51.9510375616677
120.6018310732057 29.46287282760574
120.8049120668878 30.95053281364951
111.4272970219209 3.50303063754891
117.3367782677945 9.591726608287116
119.6182398160847 10.75913281769608
116.6616160836502 4.454075490630141
111.6252271139345 140.6814910720813
132.074254096039 54.8161159713903
118.928311319947 20.70457200552787
130.4634732817041 44.91736692453907
123.7754887136271 37.91213922029964
112.5162627097918 0.8570224924357122
133.8166548982639 60.89292179255963
130.3250398327216 48.7350621669901
112.8738878799936 3.402876456813527
110.7403457974946 139.4579861017004
111.9709645873063 2.18234556030785
118.1767208561861 10.85205245035158
121.2116384987806 33.94676206522632
119.3344994938203 22.10815347406283
120.1842445238132 26.51225548236011
121.029830689741 24.03040981505419
122.6646428485174 37.40008080302457
114.3171674043494 3.307871103514973
131.8384205189717 62.66563063026027
118.9703695214635 12.07651255467767
119.8717548592141 33.41335024799812
129.1336884982211 40.93909284485004
120.1613275326233 36.37848044769374
130.4836134363227 59.11692233557029
112.1707630320062 139.3465361022311
132.2012401423321 50.87418244488224
88.17258208254967 90.67514157353429
128.0810557071376 115.7308392315469
78.97148092850928 83.01357964705309
82.57106777056018 85.93231203325801
121.4999163879612 112.8848268862749
51.05236428026569 75.30481579036656
73.91791151464183 81.91425322165189
116.9274549660253 110.2407893608026
24.85689183147979 62.43228544630412
37.83384659907959 64.91867335887865
94.30615421989108 92.06953089597377
118.2893417199037 110.5877439969106
66.62315250558353 78.1129364614161
74.46142694968708 79.17678764563345
2.784611793552017 48.0588064465599
17.07455245346376 61.93219998725058
78.65127501140381 85.43834081353934
95.2325100250543 93.24951567775231
36.91062753520077 65.94960184516759
21.82667410502355 62.72814867936378
71.86102535129751 78.71786522548105
12.69280973446045 57.02811488783749
100.8616687252061 96.23535614319731
120.0605795504443 112.3678982553355
6.107384574085223 49.7931262541403
11.05456718001234 53.74307397311045
99.33586021079503 96.42439019227304
42.60466388872516 68.88117892530755
73.67257597584769 83.23968240378223
34.74563946917223 64.72410972524158
126.6580300387778 115.6379798618236
12.55324336643742 55.58649570990047
2.238050083062154 49.46025928563358
30.51114898697735 65.71262933176016
49.50859320923846 75.20349139513307
140.3565552411896 50.1625883812591
75.00868960846027 83.0374655039105
81.19333451199095 86.4695009419837
78.59134215042452 84.20780969166772
15.6840378108466 61.15778345023943
14.13552203477062 59.04865233354804
99.09573837705257 93.95934416633455
16.84068615594149 60.40163560212248
114.7555295409408 110.9247195297113
76.3749338569491 82.51661230396694
101.6516480538178 97.47767204233158
26.88547670697903 64.25350433368712
41.83539156391816 67.7203313330579
33.74512024946884 63.68139458282379
130.9193950804074 118.4652004435478
109.6898759246772 105.5493808293044
58.22890412886905 76.22989565530084
47.22113298444502 73.9140975282092
45.72565005275967 73.85206731524802
50.24200312303699 74.02937122731015
125.873415871855 114.2044514959393
43.38149516046565 70.07545971020423
108.4359871165853 102.8247081409848
85.3892533495209 84.99161498941766
14.01161297697347 57.61239386351524
23.16381323113677 62.71044055309071
87.58965332804415 88.18036864754013
103.7804095552772 96.13086629178845
59.47600873115774 77.01944462450322
3.719276282141515 49.10394308413454
56.98466421229347 75.47307989919966
74.18045651442935 80.54878721892756
83.97808529061938 85.47805031018619
21.70987335054482 60.0424569916336
133.3409811136716 123.536671051291
108.0463651284485 98.82089909665655
9.88046103863927 52.88164948333043
104.4652159466044 97.42563662989349
25.85810396825061 63.3056148649349
122.8738509016576 113.2617838728426
134.5739102742237 122.7864223093296
131.8943952887882 119.8109490147028
8.598094688719669 53.20606547346439
63.70811368964515 79.22444750251991
115.0627757771158 108.5261791522069
102.3392740393475 96.14630435480336
128.7997962021 117.0736690990185
6.935173949980086 50.89220330308842
29.38216832410048 64.86724252551458
98.10586995114311 92.80458946154837
99.54433681388664 92.61218578835728
112.4922611491699 105.7218479344181
123.2867787653772 114.6457245359665
89.58415724184816 90.301163106153
69.24624710693612 78.38533829075492
18.64273318341772 62.3299701212427
107.8549912439093 101.4715164748885
38.76887724379733 67.62818271156686
92.88810734507581 92.31882766594897
62.46743100415936 78.36639547614089
118.671999216056 111.9944462428254
88.61153018746471 89.2009883683438
114.494202529595 107.1963883562602
105.9472499303798 97.41810688261631
106.6047039540952 98.75126696198129
55.62618414610321 76.14661427851753
30.84761627513662 64.38384487701427
109.8689029467868 102.9150747128361
86.48464942622923 87.23605153548233
68.07763471771489 77.55031747393588
44.15085946665705 71.31086236488339
65.16748808741389 78.67243666589351
40.27504644660899 67.71137405773821
129.5073148654048 118.3908756661334
60.76695514406751 77.81660554349348
113.9166842998595 105.8573275213217
134.5243419819352 121.2598209641314
38.30410902784417 66.26514230900993
111.0851322985075 105.6278278665875
91.4789708244794 92.58851180932238
0.76910622439504 49.81175571367184
73.3062784061907 78.24073758513453
14.26569667987117 60.45028769862292
21.21864005255571 61.51093277813212
58.22954974814655 77.68970929308891
135.8152526971725 136.8290198620285
124.3601914442031 139.7464737861564
130.3681979392927 0.6789623479861963
135.8377700107597 134.0860686421295
125.7481702670194 139.6302738482223
128.0539507587732 140.7344586231499
130.8270506885006 140.2950995106595
134.9777359670271 139.3601637455826
126.666063325461 140.8789293458054
129.4398831466775 140.55103749153
132.7043156798579 138.5337144428042
3.30928547053483 36.44314585161615
123.8982337972122 34.97182090577749
86.77369433464932 13.26518000235847
112.7058780521594 25.99707824916448
4.88618710976505 35.95156265983029
0.803824753680654 35.6874487552749
85.74045028716689 12.1852183043188
54.91267039280733 0.8450588931013192
81.39730878589739 7.765197693512338
135.8052151942256 34.31301864486893
95.79918667075589 19.67121711867959
113.9811789352635 26.63726213774942
58.23983754359853 3.298432942685929
59.54937503913754 4.899208797212736
130.4174751250461 35.06914247856549
127.704302478175 34.47034690724249
76.02630627507187 8.124606746008649
92.3953406522506 17.32127039210785
0.2642837084668071 37.08186605807876
81.23498916039074 9.513082135083778
109.6624272422107 21.87005438103536
83.93442120578551 8.634607842385138
136.5494271794572 33.1205624528944
99.63274495275606 20.22557530688752
124.9825626112197 33.85258227384185
74.61160260895957 7.936145932234932
89.51061903567803 12.56031500393998
94.32757207699494 19.83558909151393
107.1612610189389 22.30987431517301
67.67538614442614 4.88987756022123
86.07165445319754 10.78315162741215
118.7114341147654 34.35358453580841
117.0092164979479 30.83352455694544
112.8821809979955 27.53737097264247
90.50337414728121 13.60174922229435
111.4247797885101 25.37774725634872
108.2663020630163 21.27056096236053
106.8816101259729 20.9020001528395
91.47894321036767 14.62050183384854
69.70750588821004 6.265574600328739
98.20107717612341 20.48818303790941
82.48435112016732 8.915367445638491
65.33588422028842 3.899283061990479
72.32293828348517 8.949783479440814
140.4027248631279 35.95561481001941
56.02533963494904 1.667650422903183
89.16984596739823 14.00838525765418
85.00629440032013 9.711134748257459
70.29127083712474 7.585629524846932
138.1644680643996 35.15335574833217
102.4685046936324 19.70913207389876
58.26767264669151 4.539669646193118
93.36069976541805 18.6153978529541
66.2640016731813 4.877908506329973
59.50730815936786 6.36937169684609
111.237258800304 23.86884540526576
76.52935458010809 9.515748614604099
120.0538385091021 34.90104020258548
117.1985067960265 32.31798267699186
79.09723371417239 9.584496683689467
104.0134450891039 19.73722174177845
109.8958932756899 23.31644339444442
96.75006933190396 20.73988893109765
126.3290310812393 34.18049170068304
103.2671155033481 20.77917614190239
114.1735703488621 28.16040025209944
115.869513433985 31.7511866245719
129.0734065067494 34.76684711967531
122.5533258674477 34.46934371969684
66.95368170756903 6.188207112791992
101.8974032353877 76.62992542503744
76.2240262797622 96.41275956864062
85.78243316028862 93.89843603581986
89.04827177664353 84.81075075015913
62.57453030981545 110.6746703117054
72.04360788749462 100.3233766514775
1.749795910449987 36.81574295777994
0.0654780801535817 40.97603573473661
106.8498167137278 71.7430403563822
94.8468999073302 80.27952523521193
66.85536026337876 109.1294710243701
45.06895503913894 126.2179827730002
120.7735075121052 63.93297179918998
123.8131126181327 59.33036315087217
76.68754257213392 93.46036603746036
59.69587274609105 111.639229937746
77.21092692452252 95.5747794555724
120.6810519614656 57.36213156974514
2.090152711154859 39.27229654899676
4.126604597626644 37.50426543366743
33.53741583590705 0.6002565117285064
25.9331101769393 5.955782767279572
69.50762711397935 107.6183833625385
64.01027168629098 110.1395325219261
83.32343606509779 93.24888666416753
127.7477850177859 55.8587801171666
41.6215813967928 132.259083241087
86.74240343562454 91.08240836176275
134.6835852501168 47.64988696513647
92.79778603555432 81.781968568872
108.3450205486859 71.61795569134678
138.5855548914769 44.07877128432708
79.0362637729239 94.1878904350974
110.5520370005733 70.15615190880378
128.3725967136397 50.47086110758597
65.44219556998767 109.6286875549537
135.1959680081827 46.2115509090526
27.30597359961204 7.964189449379693
127.2121508851737 57.29455210740501
71.02438753806932 101.3037208301784
84.80130423226828 92.87232395260207
62.25092481868919 112.1069111233781
37.05384613708043 137.3393271840674
87.93798115711908 86.72520452624256
104.7052894553504 73.34059479227452
74.15033230732566 98.33729356158358
55.26674601358901 113.0934395058737
77.6266080731189 94.38705243929175
47.9877417214807 122.7726076446499
45.02630604862181 130.1044079056347
46.82007326955383 124.8284373017548
46.72444968500586 123.5311335205736
127.9049578728335 51.90521836244275
71.31273381812021 102.7449416240014
115.6698495947708 65.85937428733234
41.13247319254506 133.7309973846649
109.7450338654506 68.96992018078431
103.8272291190549 74.65018757486828
36.15004000282519 0.2429000327280878
59.24291607776319 112.9579547413955
137.1346439986834 44.4060796658183
133.2441751521183 48.02173672485099
51.85856954973053 117.7004774530464
102.5099608456965 75.35286051589789
67.01150619319877 107.6695687203316
53.84585105496955 113.5685639498942
1.002019129996425 42.0723933195277
98.83010199826478 81.05152408661347
43.57336407578791 130.4509976951439
50.5377841467691 119.8533246895232
46.40139275998025 126.041708320559
89.44283185534921 83.45561060498142
129.8161827640741 50.1378210590952
70.07415536752218 105.011332909946
27.25625718024451 6.521764017409972
39.19924148234366 135.4630373660893
35.85552028898714 138.3195387799822
86.2693760115986 92.50106631889868
114.287498959247 68.52210954642185
92.27312029868781 83.16416181030098
106.1534053225225 73.11604405154957
53.4972083167868 115.0338114351036
87.90398256492945 85.33257830207309
51.76861340219843 116.43467364744
112.7714195126079 68.67613380266482
42.14081575776921 130.8195022955267
111.2585410989692 68.82618402574866
75.19688825431622 97.35959714576957
46.75973252944423 122.0938325649546
57.77818026244731 113.4727534766536
89.0266165584863 87.70679831998531
70.02309234117453 103.5888394017955
125.7204147522514 57.54106022154687
32.28433439128463 1.509653279450614
40.09063742002758 136.56892994056
68.236235358512 107.0190813778616
49.2358334385447 122.0396678467111
125.2503209684998 59.03352120868546
101.3992937727601 78.05729981389405
121.545367038496 58.41331452874053
96.36871010539789 80.10356630030081
49.26641684275231 120.579418646718
69.40390328283915 106.2560191054299
121.3210335150651 62.4868798020187
30.94364746012904 0.9759372437714808
131.2703837427477 49.80015560997911
99.39786887006481 79.68793833116213
9.385621094476377 2.331968641678284
138.17253860221 137.277704384771
11.58744894900096 4.056590627439888
4.492014373229281 139.0054020900666
15.06868808078035 6.175016918379347
1.953876134969441 139.2152944198431
10.46140453036712 3.191395849058454
15.55720382576055 4.884655515440977
6.969196638051443 1.179763307363076
140.5098232695728 137.6548172153481
2.79280489873537 140.7246076654802
6.880288416295523 139.1067090182533
5.648592310093887 139.8432265686653
8.05851899892834 2.147100167351834
12.7506909913532 4.936109284809103
136.0828839396086 114.6071758585508
93.56478576445738 69.36927791897011
62.13698311218904 32.31759996009814
126.9862299931714 99.4723976198446
72.63850725945372 45.81734314421755
121.7651698666135 90.06225404469997
125.7716524805969 98.22305650430596
70.12946112911523 39.91393243940213
104.5756722834135 79.8982057674272
123.5626323981878 96.12645968199328
94.80598464826215 71.62359448662859
75.48931663922444 49.12870023321049
52.35102528356313 26.69583506898311
45.38913112351209 16.3418252540687
99.24160408756408 73.35019475164748
94.83982778865776 68.69986879758565
38.8834052431185 5.977271731852625
68.66570672623072 39.37093835046124
60.97880010311691 31.46304934320863
46.79167193305425 16.58702029109337
105.455190289115 80.82737057380825
122.1854902053126 91.39076848228643
49.27182222024857 21.13538994988478
64.33708395285414 34.13443118851759
122.4475453497687 95.13738939662662
59.58256862389631 32.00452526956182
90.41962348415875 61.07830165922634
127.7171236929592 105.0809538181857
79.09990132523613 53.30793479243475
38.90411720403611 7.449776918719622
50.44907124897792 23.48196475235319
90.10498846253439 59.67608189328899
58.20097396822064 32.56371781683281
99.8574889589828 74.59410644050283
54.48928828231938 31.32359913697846
42.99491777269976 10.94157118675035
126.6975086376355 102.2000728250262
112.8916764229213 85.3129322908386
70.46172796504231 41.28275010747758
34.94238640672614 2.615798103730473
80.8111892115691 50.02205841174091
114.3932992780308 85.17854220050626
54.73581639971747 28.48508912309308
91.46338415950665 63.28203469076985
36.28899226119529 4.687793164941138
135.1388645875419 113.8007664815499
120.3234352976705 90.03225585850689
75.83600299922637 47.83351006103659
74.79678928620983 46.98690518168254
52.6144248676984 25.28518635375817
60.74605783549325 32.88027818012024
67.68278619018854 36.82895298370597
128.5941387657288 103.9434570681211
92.5122121101884 65.58024094642327
134.7162926143718 112.5366081597001
96.22050605062803 72.40932020246993
72.29327365495878 42.95909761000282
103.7121688627605 78.82683179881006
102.8311378959949 77.71466403596837
57.0236401787707 31.69453263978305
81.37016869001681 55.27319359358597
88.55522947152718 57.10359959025969
91.29351552106598 64.77463226361448
124.5885577125789 97.31248998050884
63.2530973240663 33.20100272828459
43.64154051684746 12.20891440057932
47.99043574716793 20.84895153037073
128.0952154315973 98.65882252955409
43.42557727934454 14.67581470786181
130.9144587276082 103.0992275359676
109.0662375408746 81.79219671033734
138.2986426215145 116.1419449639022
66.81549163934045 34.54115553948255
92.36150354949059 68.50003641526899
135.3203851551199 107.7560529816416
41.98361775887667 14.49014261955653
41.4664924874502 8.91169864213358
97.66305525957206 73.23613125013034
54.60797978019311 29.89633594468033
40.19651464294253 8.125716717796871
47.18682418219189 17.99703374388624
112.1278910254026 84.10518410687426
116.6021613786798 86.30915913684279
134.2066421882188 111.2618614512621
107.5758295184799 81.90064441791922
84.94494193982918 55.58850316654174
33.71265884786249 4.967682776208848
121.7509438125616 92.70296065219193
72.44802868844027 44.37318577275396
78.19926504971046 49.58636027863405
94.7664469371888 70.20014861638091
87.83023747419968 55.79291355868162
132.4743481988996 107.2452862747108
83.60695709098185 55.55248924877289
130.5298067981342 105.6129721836272
109.7654725351017 80.45034728204617
111.3406215061561 82.89631657750402
119.7080031316173 88.61383351813026
110.5511485311943 81.6786959716956
37.55695609260678 3.841734709444574
65.41630794895433 35.05679423505435
49.15429048989894 19.7310719469698
80.24638482214921 54.27550323496354
48.50778302836854 18.22939118943193
128.9554156750525 101.4166128801141
79.94748162465626 55.68940894072513
117.3699947010873 87.55699888973956
131.4327981978088 104.4549064313361
79.43827210879094 50.49892252398551
37.58856850270916 5.319048345917573
115.1242429346488 86.4013266369939
101.0460082613967 75.36082617699736
53.37588874846385 28.99884753153691
90.82692586429167 58.57185506778809
51.51388872910402 24.38600643602382
92.41597685070239 67.02165692277059
128.0741702457988 102.505678229986
117.9994778840003 122.1372569452075
119.4769959558 121.9894209909595
111.5073262940006 134.2039453454104
121.028681787219 121.4578340743774
127.3953579176758 117.0307857204281
114.9030513205714 132.6289423412323
131.041593441353 115.9530589518429
118.4776548000536 120.849619617202
106.1391449398694 137.2333941629957
134.6578273087144 115.1323601187651
125.3799830848816 115.9235126602566
138.340113087728 113.0476910245273
103.600482179999 140.0133494082596
121.8004046355046 120.0740788895398
114.3496595556718 133.9755963424025
133.8423899818223 113.7833581287072
123.9472550700166 118.6327812211533
117.7673835661885 125.9152472434489
140.3356551279495 109.2017206511055
107.2430484921942 134.5424628338998
126.0572635720722 117.1584498268023
116.3145213279577 126.0598355459325
108.6639047849859 134.4292688384306
123.2198976819229 120.002822855072
102.156467279592 140.0767147786002
109.5351465866294 135.6608961967585
116.0022612788498 123.5448104050922
108.1119401829784 135.7746801174247
104.1660784196013 138.6818227520716
115.4627250317594 131.2824476494008
105.2625892048061 136.0007799432609
129.5428423670795 115.8346357741683
105.5848589235076 138.5801682432059
115.7394382847566 127.3884377337085
136.1674033803091 112.9025396089889
112.9290189248006 134.090640706905
139.6218994063946 110.68355931618
64.46404106947215 92.28122391652124
88.94654950122494 100.8029153751114
120.0571361065121 126.928072428961
45.05711417659285 87.3656489104236
10.56939233973958 75.8834150080327
109.7256445657968 118.731083403309
8.192271988060046 71.42753404380882
50.33822875298059 84.92708253678234
85.22110032701644 102.8539957191703
116.254775528706 119.6805373837018
72.76131598869276 97.94246544922186
51.59373609508104 86.95524010137417
8.500323246513004 72.80654230002935
65.48258806345255 94.94006336234945
97.38414979979498 109.4058984499122
29.27062697643583 80.67266814221945
3.144851183063666 72.370612547113
63.10451315184585 89.61484043615764
138.993155221694 71.57846542617153
95.2739332553258 107.5710097386917
123.9294353286204 130.4752212849755
67.36914709988126 96.53499032234389
51.61955569045328 85.54404834830656
79.70015194251664 99.78855556704782
135.951682775455 69.32937699898186
128.8025276778633 131.4090620356791
132.2822099715809 134.5909073721319
5.674655066295495 71.94436810266903
22.2044230835867 78.41507549118498
60.43730530572525 89.37036065515066
67.72426865317266 99.44211524934498
86.26679523495993 103.6353216257494
61.59266474312535 90.19746517771165
20.4322096419213 76.68650399488283
137.5576317531334 71.07557260147884
10.24644246914812 74.52885405606476
117.4550378874895 123.4310875601531
83.92872481635838 102.2443241151634
12.0286826741754 76.17812036645556
91.84112623585985 106.4082753001913
13.50105568002301 76.46111962113852
21.86281660494378 77.0373990962827
26.13961593939486 78.23836544635105
126.9427241027961 132.8652973005178
104.554112638009 111.8429578419914
48.91788995337685 85.74452953888461
38.29715715201846 83.29360488574822
47.22264015549517 85.55599078131732
41.47631905177575 83.62525319662842
128.3261826337251 132.7659619983771
21.52011193996341 75.66424416874152
81.30755029030362 101.5834808623361
76.96684539338241 99.08159034307262
46.1573291906688 86.45279049153686
67.67093323656779 98.03725271647087
101.0695207993269 113.1138040381778
73.81792698697491 96.93238848831518
134.508070600257 136.5494285015975
42.94608072748193 84.08563942801854
65.00471405526214 93.60513081020888
78.3298693020045 99.44905901668885
30.69912202990682 81.02247256975078
114.8423791099081 119.7680578830852
96.3306609410059 108.493887547159
136.2589685946864 70.63861001645763
82.12457935799974 99.13290846980507
17.1780570108509 74.68811033569997
135.3855925421241 138.0217500620878
118.9320897468074 123.2708261901552
126.1119657779077 131.6047947143244
14.6094945037638 75.42239306527868
59.24164415588003 88.54115592091478
90.98679798168374 103.9575222163712
102.4679101932651 112.946840233891
4.291480491347857 71.46089775130388
108.0831569737879 116.1604266895962
33.55743102625476 81.75108337500326
112.5753402988464 118.6246868347552
90.09489255881985 101.4734662771314
111.981128146123 119.9362708210333
116.5548102088051 122.2366166703677
76.64743205368583 97.7272142622692
56.72068646994308 88.37666601102856
140.3005678996899 72.01521646620371
18.99104247287288 76.3510877439638
98.53468256867575 112.0238901722106
32.13271327009991 81.34629085595472
93.98295393019237 108.2226477400779
19.7355259400346 73.96682631608979
136.8467980311042 137.7612095492761
129.9119308479193 135.1947165375922
55.48583403056135 87.59877478325419
108.3117641575106 118.7951502598325
88.77275662596659 102.2424572032919
97.32471563024863 111.0568348464146
103.0295044328011 111.5996180667999
120.6543869110771 125.5478614106523
107.2727036624505 114.8608764691382
74.8967107441507 95.93375574229252
34.69688868310575 80.72769167007027
105.017747179637 113.5947623335861
0.3485946005931074 71.16205060649598
63.95893103564562 90.91863269841679
68.95241350659521 98.32535209283238
39.21966771906692 84.23326784684778
57.92599260511432 89.18398117450813
39.93262179927248 83.04324245953833
130.7656299468709 133.8206559380827
52.90155285799258 87.56904137867362
110.5587497257672 120.0001737576006
120.8851559791875 128.1427679192552
18.63438815530407 74.99979091848986
114.0154236155937 118.5599903449147
83.70852323709234 100.9153372674759
15.71835783457597 74.38393621116241
70.31575323032074 98.61833791179001
9.619859473473943 71.81170116831454
36.02052117670693 81.41863843898832
82.06870469997588 80.90855747864192
79.26822510595453 81.68127002792971
58.81814518661778 102.6670599116584
70.73688643489703 88.40893891479402
90.34380942876319 74.98110047498214
114.3960705349939 42.35113084102141
121.4385522099771 36.90903789950806
53.51393235344514 109.7794878591295
101.2250530567936 59.34735779962152
94.97410256534495 67.23243366796723
138.0418862231448 17.9380718674137
62.60145682993164 94.74699602979473
43.14489575375168 124.3085114608343
129.7212663831964 31.07086324962324
63.5960733789835 93.53390562747124
57.43369129488288 102.9994281304621
76.0853166743544 83.97141710690349
100.1280583384704 57.13489881158863
111.7569456905664 45.35099395686108
30.67956951554904 139.1460440818712
25.8791924755454 4.524127202028832
61.13048508721249 94.70459179464973
73.46501174869979 85.67255635869864
134.3543116278278 28.72885503090301
79.57543120004753 80.30532366894207
72.13222207950655 86.35908852930827
131.8865642304718 29.23499513472935
41.73593711476281 128.35055534304
72.08447237221327 85.02521757857127
132.9675791377723 28.35974519738612
85.84140269069995 77.52257262091581
105.0513530949412 54.04596545460564
114.3476776620598 43.84172729461079
77.46228477852996 83.39940402878119
100.9408928271598 62.23804997027068
124.767747270752 32.36152754203978
55.77953189325322 105.1015420122195
102.6220381132791 57.15905005407582
137.6420610892172 16.61871387084703
28.35103810248145 1.342965373144509
101.0688837778074 60.77627264955098
60.48208376270115 100.9757262211462
101.4159682616559 56.45184101771486
135.2233362175349 23.78433216185788
54.07997193913661 104.7785560613879
34.40782760072405 137.8237164059355
59.70927203423089 99.93978120900428
107.6420054040444 53.85804357349004
69.35021200027516 89.19305594171634
25.98817504947011 7.394499122200042
64.82183407544412 89.82062962807672
86.17196225446254 76.18066030616444
49.84356948174197 113.3650003318639
41.23167363752141 129.763336891962
42.65166100676217 125.5256629678972
43.15483720180393 127.9903665601402
114.0224298608376 48.25133943853211
136.9954859982389 18.99178476588613
57.88083194847687 101.5191890862333
110.0967229990796 49.18693775974776
37.40434751847423 133.2491838766032
102.5794674964596 55.64764371681273
99.31606905719508 64.18176018068007
33.24409762710891 138.7497063539426
59.16614493886833 101.255589651985
134.2709685162948 24.9019467817453
116.7865203793036 40.62964147219523
45.6389698086398 115.478706155373
93.64626918738399 67.86378659251586
52.77784939324716 107.342139408045
51.33229258622185 112.9256901520259
117.8394190930134 38.25470737779087
97.70410183663994 66.13803064712542
42.21210915771067 126.9256840950807
43.09578591674246 123.0174038263893
44.34282186006398 120.7518401415709
85.03962408747564 80.16620919257021
45.62195997532341 116.9511863824445
31.86582463759554 138.2240843472466
36.81629406739844 134.6796546207894
36.46328151711374 136.0289932846564
74.72450188747155 84.57361559460759
108.9336877091404 53.03451814774864
89.08252851403691 75.57206010636355
92.3065421130318 70.01649112532199
51.73366299490844 111.5367260396905
139.204815623768 17.10090785145271
88.83825372971373 76.96752047558741
45.59459059508809 118.4465229148891
116.6624127461495 39.13860443704868
38.80709476291636 132.9441942790489
112.875646322054 46.14096707036967
66.24066715356339 89.97129566572936
48.30419066319081 113.8452017727054
52.45734221000808 108.7701965902987
65.41180890882642 91.14337990646281
136.9083284928086 21.50077569059174
66.97143771994985 88.95768681335308
115.5851041284955 41.48915667549682
134.6831009250333 22.46906174108128
37.93191172103349 131.797017716561
39.32170536024111 131.5128697504471
59.77005209031933 97.66684991398962
45.56734144003546 119.9500840577805
130.8193983704261 30.15908052610412
126.0984601782095 32.73615821409776
92.23061696131239 71.52774378617015
128.5915640718991 32.0338723739241
135.4809713341853 21.2744187434613
118.9961542184451 37.33205118536525
46.73994430036036 113.3252432663
70.79465430684643 87.03354814288173
101.3391187177389 57.90623640203632
29.59863863874254 0.4457283152949795
99.16135012498421 65.60484350948865
90.64790935614397 73.53940589574562
72.05833314234302 55.2517393850094
84.12610371592967 84.13986732108771
88.27696323235749 134.6636799447732
66.06385157241601 45.02654894345864
87.58680992287545 101.3744732743655
79.89954997668285 78.92450945528367
65.28762730101927 47.26879300925393
58.94811179758908 25.56059432698061
52.97025954429803 7.247328332537783
84.24756767158377 82.80758865490934
53.0730241659291 8.622424321527234
65.71828018886529 43.64390202333047
62.39459759411122 30.89134439219484
53.22074204009493 9.960062764995428
88.15606862351176 120.0058022140567
58.02577569532161 19.81307926819744
62.96590492070006 34.65758260040219
86.26220731326684 96.33807427741041
55.72181656056063 18.26994988484913
73.92819343470224 63.87356634469089
68.85899324776415 50.99615604621812
89.43449722276073 128.3334879582214
58.14821042350614 20.981930119039
80.99381701518404 79.93248388114768
86.67288998421063 119.9566703983273
84.5666171572756 81.43791608408145
59.905124580056 29.2392110948406
83.63712934669459 88.21031351834895
79.40421154714075 75.21441380022556
63.48609069254904 38.66814118150928
87.79747996629609 108.3171786997087
65.12551215872705 36.50299444248217
87.31942510527747 125.1670914429354
86.85883503726204 112.9701984483299
59.1367887450121 24.16696144134002
72.07223137410035 65.56875289103368
87.52589970668852 137.0672282407947
70.01376873228807 58.36124270523451
71.85353310003671 56.71607684209371
58.79080052680558 26.96501665007855
63.53842125468339 31.74461499847541
68.59492373208781 49.61457169344147
75.3714738700284 68.61044856319722
87.6658942932488 99.96827790444642
83.79696492260199 91.87736813283048
63.95112106721589 41.72307965155546
84.27518414452317 90.52321148782571
87.2005699598737 135.6537891138129
61.1935113148472 30.07119194138075
70.29243700589429 62.09337259915787
79.0937429133524 76.57536961298364
83.87015524652188 86.82597793362467
87.20576126571196 116.1133354626478
87.71757100212155 126.5724195161731
85.85057305738907 111.9630449600642
61.87004174892036 33.76234617776386
53.07390767878209 12.17350635074936
53.38630761332077 16.45683857076713
88.07663716169345 98.50574292957886
52.59153912752853 140.195809787939
87.29755325287378 130.4349802466927
65.62793188128795 48.62185472770366
52.20313467051049 2.242315086588262
64.9441775973534 45.90446699006499
87.03408969582436 105.9733303274626
86.87082614919645 134.2426757489984
53.2749011082654 14.88869108783774
51.64082869603012 6.600453422659359
89.40026072838694 113.1087931200001
58.5382263110665 29.75993836433285
49.48572945301431 140.3990483808196
80.00500870608109 72.49375520110344
53.83262267510185 13.55694741610102
88.10765194905044 106.830623859252
87.83502042737359 138.4801383454993
86.74835555020091 94.95232612190233
77.67539782658578 70.54523200911639
51.69867271712558 5.146151132242792
82.22520673507353 88.64987019531239
87.38497566357422 118.6836434659755
64.15216896256734 48.15400680209365
71.45172355193583 58.0540656541374
89.24671239436094 138.992104653058
78.83895981899708 71.51629920976092
88.73976878773482 121.3775565626963
90.45260273319236 127.2598447163213
84.82736511758131 110.9577461006715
88.27126085799867 124.015705995975
87.8244143009077 114.945350783795
89.28242060370845 0.9858270101850058
82.76641641967088 90.8897065616498
63.75080415808922 37.1022827614221
58.25037688036405 22.15062987519879
71.68411940367071 66.94736331513145
51.52071622557065 0.1544856928835871
86.43025404158156 108.8810062092863
88.37535862754062 129.3960352335208
74.25197722807189 67.62978327140016
89.51626964768127 140.4891587456347
70.80001842573222 55.80623071497804
67.42627612935139 50.47027526241285
52.44141096968541 10.95477364607252
87.1889842837067 97.44329311580567
70.68932434804822 60.75698153013695
54.55832622437086 17.36308535034763
78.53253653829604 72.87595775011179
72.52532436006511 59.09543863527067
126.9091715270512 91.21341752865956
127.0948507840673 97.85229628468871
126.9447980034058 92.66632226179259
126.858263120302 89.73800140101181
120.5186535157687 117.2552536631747
124.9226856096964 95.85300161132095
128.8354631101481 86.1933294277361
120.5565457131188 132.1182428698753
123.8709014103847 112.1763692036611
125.6179142933769 99.48887853492957
121.1277100595779 130.7458311021652
133.0921375611475 80.90969883392084
133.6386537130051 71.23088785972885
119.7871804071873 137.4594586433605
132.5473547379542 78.67229119282672
131.7666248374993 83.50830329405132
123.2182470748566 106.6516682441791
135.8011618787419 66.84234170154639
118.3828512247867 137.5700554245152
119.78050216673 118.4187469155798
118.0454186295239 134.9726373033186
125.9949124923488 96.83377297175211
125.3034741510627 101.8708904223231
127.3701433776314 86.50174395228142
125.6767656041291 93.24741773598946
122.4607503904281 111.8042829448979
119.8276117995281 124.3580486745451
118.8812404741901 129.6615178493858
126.0248576500402 86.66823574840036
122.8871290589414 109.2413564535529
119.7887760270759 116.0455506117471
119.9981302468809 133.4872220057151
121.2270320455339 118.5598495201009
120.4037734579057 113.7024366586885
126.8808558357346 88.09765521609025
128.5564699169896 83.78099623281624
129.4762863852738 84.89593591740341
121.396667353842 133.3598106383695
124.2727914442233 109.6277583233818
122.6836543944823 105.1755166866491
121.4759052615231 126.7634282954589
132.2076242879694 77.34787070972671
132.7794983976544 73.54957324547094
134.4143095206171 68.89791852380459
118.5934717551138 133.613320173268
128.1580580047441 93.58826210198598
120.2981717110862 129.515954825303
123.5427834255612 104.0761420163184
126.2091377796135 100.7707628932541
49.25926823940426 82.64582791991673
76.41723749118708 40.69234600171589
46.83224524016914 84.13329892369087
55.46572277813788 66.36833273611757
33.38500001126366 104.0161673752596
70.93978044395483 47.9445708226018
88.5014303272237 11.51030751532501
86.4115441498577 14.67809196042848
77.10118648804061 32.03972226241521
93.02915263495947 5.265926072803222
21.32089931032161 115.4972024538491
72.98757702743193 36.68847429081345
63.20271040266813 62.18332235481819
27.49037714850688 111.1399213501414
7.274791399747312 5.347348256204763
82.94223380413116 24.48058537767553
14.41581186127204 131.7919642473822
34.5286914876292 94.72085674202503
47.30765903598775 78.92161917538243
62.13794662658656 57.23276111597576
58.1685078416151 63.72499204157382
71.55657827655268 53.68719071388827
9.299311933982157 140.6210962845217
19.69833927601304 121.6691456942573
14.30944809217491 133.3219402455387
48.7705664142428 76.43082001489957
100.8803545651415 1.145219926163681
90.74815332018167 8.372846959122977
68.17865402472425 54.80922353057964
15.76470180164503 124.9859187075725
98.90507280101433 3.075830942895702
32.02867033103251 104.5370483096861
15.72356855077278 131.0834647494107
99.09784851142021 140.240902197106
48.70140479149731 78.88901462965659
54.92704889014026 67.63724690235253
94.42296595335367 4.847635765058719
73.75523656844391 44.76724591174607
59.7815861197573 63.81339784044053
71.87016323318524 47.00140902229007
40.50543151466798 89.75235149912594
55.20773228495881 70.09736097987408
14.01296596669249 120.7989417153444
62.64680519364843 59.72331797295303
83.30960747872862 25.88031874805123
45.48835945805666 83.66785946681753
22.74026564512655 115.9246492828777
9.328799525276734 139.123476010478
57.02491930429925 72.4698105695109
34.03498465641575 97.55030428980101
74.91885098726112 42.67300126911754
44.71278497277866 85.97226989221399
14.75150446639065 122.0305995647664
23.86928110843051 115.1036265184411
56.01581175755362 73.46134371015764
87.0897202348968 17.14074730893942
45.78928468890439 85.07326703339305
9.256834712632504 1.033102485346662
39.32673173105772 91.99692030768949
15.43414031674361 123.5326682273116
21.69931249833215 116.9007904481896
15.70607196010316 128.1307568946318
74.36869042718718 36.1392123065763
86.05556169891953 16.07111894409976
10.59476791656965 135.4191182172728
32.62864639083943 101.5728526163594
91.6258960188393 5.62088403432281
19.80818452658177 119.1324497559437
83.62435918864861 22.22387668287637
79.68471143175127 30.96762777298328
26.40486661181421 113.4783212388526
65.62551013052372 59.30886556827488
84.60045165597934 21.36764830354368
29.91143692491125 105.7751009338001
71.29091864406314 49.28502476561215
29.45219121280753 103.4149311947107
33.07432904438117 100.1764787234163
82.51828582428466 28.34575677209423
88.14734031011831 12.92939690764583
28.37356288886158 108.8585108572584
20.68670561749845 117.9213805779685
91.18709939588263 6.995923475765449
36.69556712609501 91.6790991389329
63.66433373473566 60.86170981298669
7.667259339415281 3.808749681532387
9.335732565332334 137.6311047594453
23.88139001093872 113.7574506419565
29.81732695107728 109.483315595321
48.00087075631001 77.63343374368797
75.79160850139273 32.54118236349389
82.32911248525571 26.87884809190973
73.54691750335128 41.94072046272112
69.39285799314689 55.66902680447195
34.90207884014167 93.39910571532143
78.40486815520354 31.5083690314079
22.38531448357232 114.4680532415925
16.83170315698412 127.5179161593343
52.50388487147229 75.21270459698957
40.60514390254976 91.1567348589134
8.97249982456154 3.547326659125795
34.27525727127309 96.1097124476133
29.51170902225135 106.9748166849963
56.91132457055263 66.29100473948853
30.91866288733767 103.2522129165167
91.73990387330704 9.373969062819471
81.44803137400643 24.12737194627421
43.63230291422433 86.89002891315326
42.57533746882692 87.82566366705403
26.2925726490118 112.0691653430745
97.84882406303858 4.048077129554453
69.28010785550505 54.02817368023975
71.48300984285471 52.18476142548715
84.32024192461981 17.80679839017082
33.68244400676245 98.88230854154754
61.24418357637833 63.74511971389065
60.25347064248091 62.49324249030555
15.76644085808572 129.6387449427953
47.89949663064115 80.33629179174864
66.07467959107888 58.0008383426697
131.6215801010947 93.17834939039534
0.249510742870997 77.99411262253903
40.75880710284199 77.49695461171159
99.69539649176778 88.61171080331283
128.1620013406152 92.06724538136768
70.14581758729094 80.61919044361942
71.31905437683504 81.46386062685616
8.001442858052917 76.5849156143376
82.69409158744713 84.59781496500469
133.3311432984494 94.86994576014047
95.3267331439166 89.25402920839994
29.39783114716478 75.40857821130093
138.3201115905123 75.52696144533631
65.85387845310984 83.85714333185952
138.0893360696492 74.0343613670933
102.011610796834 89.63873405711688
122.8409306312488 89.05461489298786
47.93275834630794 81.82787678662889
75.29286700262007 81.56872096398473
129.4110939243005 92.94745238332696
2.834205402109112 77.5536723105
26.55757446540142 74.48645840915795
54.35115846684552 82.62068567983943
78.14486176315434 80.69578346389069
81.73376074698892 82.32599836673188
80.33583962001357 82.82353153074122
20.83970853691188 72.93088076536233
135.0826118571074 71.64428576351122
56.9982555733987 81.21966376459116
9.12195973158618 75.5584341298288
110.0601641023076 90.91951729611593
111.40362200742 90.57788592039226
76.71015183892773 81.12199055879174
11.69272560133198 74.83851995160101
108.587899091808 90.93016031651307
13.14665605519107 75.13050220685079
31.11147145365729 77.24112533751811
27.97990451197442 74.95159678415111
119.5713882814716 91.28553036355342
51.78232942640476 82.64582183826469
42.359827755598 79.99298081231717
43.03101560324542 78.80266037357606
46.45007473541251 80.0441022516183
130.7298163966041 92.19888887374972
32.21003400178543 76.26703563202982
86.76238628265081 84.3250280053548
36.6656405132341 78.76419260928142
90.45979214358371 87.36796082805354
104.232069893557 90.91516652229427
62.21800388353717 81.32717949805146
50.52764880383283 81.92394788024978
72.4945955226885 82.3230065906656
85.55786163320576 83.64171556699765
30.80726852576122 75.84436638727948
137.0765369010554 94.70549904648975
136.9678909414521 75.01731446970012
20.48329398525289 71.57832457797909
136.0931082219922 95.72767721404996
123.2146596071408 92.23026350363284
112.9493281446128 90.38299143468458
14.26194943303207 74.0865239335411
64.65120177649017 83.00110380421941
100.5515132595853 89.79244526313535
3.988204208385319 76.63844621246811
31.43428490835078 78.6356295786991
92.92264996087944 88.3079886103513
103.478127317119 89.57946339646682
114.4345981299123 90.41316809270407
94.3970773364328 88.08407912918959
63.43928366538201 82.15616820889446
1.666716618427637 78.47792516253583
22.280981674787 73.26651086454378
69.69295623537428 83.43095420420606
123.1809337420018 90.54213108859308
33.9275401513332 78.0809982649287
91.0077110056978 85.99926610585095
17.92684582412064 72.30959199176921
59.62491903778892 81.26347477824004
88.02155701863167 83.76007277104679
105.6603380916331 90.92847289879607
107.8233196487306 92.24748685417428
55.67029054231422 81.91253645657083
32.87154305110895 79.04353090531816
118.9154430268233 89.88463017545922
5.435893619624611 77.1295008219241
91.96315895169246 87.14677674305726
68.51655298156264 82.6071901045641
41.64893936202796 78.61051906488989
60.8865315070983 82.01732670709853
36.32081435649773 77.51628866472009
9.447296725996193 76.9287766449021
124.3429099750316 91.43133446858191
58.28855910742743 81.95672575014143
118.15427903296 88.71242253164483
115.8232761639331 90.2132918719749
23.7112693532239 73.63387739154828
110.8748784903074 92.27532958417507
93.461399949157 86.92338132271546
18.28206782057999 73.65354713155284
72.75525347198959 80.97489019170601
5.128173898564213 75.71528994628665
46.60070509305829 81.35767456335228
116.6010766847252 88.84909716460147
121.624426911655 102.2385001798842
82.77400254241472 139.5408973883719
132.9900176743126 93.51193793536332
94.64144844627899 128.3944187667637
120.7535031529753 103.3339638375937
127.7784633295338 94.98384555464386
130.4677240325318 93.83829025212114
96.68020903007378 126.278029477161
87.94720514617963 133.2448673292287
117.3419315413852 107.7151322521939
122.9630130311237 98.79992067193976
115.948402699544 111.3276090935585
93.6099397514149 129.4520629250718
95.77166003927766 127.3712268520083
98.10144566601623 123.6158296978881
131.8795828314905 94.49110308626314
118.1997467786566 106.6278782619022
101.6935436222561 124.6263065311197
85.78703187322685 135.2233528233717
109.1419275623512 120.0689571064029
96.8600723435305 123.7713658241902
127.424417420243 96.48467523780121
123.0138438295421 102.6203830290034
133.9065967294447 92.41808330277098
129.2935012206414 94.62820713753372
119.3450966146553 102.9842496492763
92.513539263754 130.4997151688541
84.18169149335583 139.938217097133
136.7233616941901 93.11241096667595
116.4763170889174 108.7951712636847
90.40318535961673 132.6117744676554
104.3195917660621 121.7754021064501
108.7062700246191 114.8316137351592
110.3220272859797 117.4053740927086
112.3697153083429 116.0666548956609
114.5858610045669 112.2595235194474
136.2360372202926 91.61394755133776
99.45230919750759 123.5233203583295
115.1609057363728 113.5770998576636
84.69412016834623 136.19811297628
118.488927240758 104.0929950636489
100.8616294184695 123.4047841917711
103.7280094681307 123.1374743461849
108.565791218098 121.4156227183531
96.06236513385829 124.8927676259908
98.48487093892565 122.2807006207856
83.59115218191728 137.1798507556222
105.7390505303717 121.6357436532326
91.45805512062584 131.5612108149202
126.3637009610807 95.45754412432753
110.1400577037857 114.8109183263877
123.8991698295825 101.5504484158343
114.3849804412917 114.7913120173036
124.3523588001318 98.80210451508938
38.23916687073491 62.46182338707888
49.17110037973482 54.88000257351666
135.9142701094952 10.9728364961824
60.91421530824945 45.85276464658823
14.67249878161481 70.33643071518135
111.6034786857463 26.91205637733508
82.93103397663953 39.20122259901402
96.00958998238913 34.07362872258663
36.5984434354313 62.92241104182215
91.6213834624092 33.86092253981621
133.8534889366068 12.96555150699924
60.14977152146651 48.17605920676782
138.7338556951604 78.49821511936329
128.6892235390445 12.75571522950196
42.11372075465372 57.27629138069306
62.36184813735304 46.32648289099668
19.30897558857398 67.47264683675792
47.76481566922956 54.7826845103076
5.958515411209185 73.35761955535533
32.679833543939 62.68951035084226
43.40239974437267 56.82595581085598
105.8517448111403 28.81568057511967
118.9677361011521 15.32439300985805
63.48399372542 45.42383293173327
117.1941225231902 19.03917843440939
18.26359920220931 68.55502131495436
17.19712485704009 69.61026803199712
12.15413972636339 71.08225176620265
123.4524815808181 12.79698683478617
39.81949593730631 62.2992990313121
100.4417764305795 30.09730149246675
69.04394151657185 40.82641862684107
53.15743421582813 50.96302024021045
68.61772672614053 44.61937425440608
122.4190465108961 13.67464210110808
9.301917861245428 70.45628710846651
1.152298207593494 10.18988538538983
27.32817852542858 62.89672223999764
34.15040632883358 62.35034641475873
78.99356696332786 40.96299159518029
80.32682009721238 40.38994223010718
115.0811474377706 25.75628406427919
54.59648551033806 51.48794793903878
69.37900804890704 42.243648707788
132.4483409905118 12.50658217050279
67.65804033654553 40.56557577878539
24.18044648856657 63.60833506051513
112.5579395776469 24.45396900068881
45.51600506673525 55.94725532628485
107.0255679367739 29.15945327417057
103.2375164715298 29.55441838014233
96.53093802314123 29.58917221759616
21.69607207179794 66.71988995295989
81.64856528846909 39.81326798018041
117.4178399749332 20.45094411808928
26.30500681097583 61.94788154059098
105.677714345839 30.21654784313765
90.82492196484687 35.02448066976257
83.6306114233591 36.40674903891154
16.11683628860491 70.65626833542287
67.17381042485077 44.14572307227402
131.4702869944897 13.57513174053591
101.8536650562607 29.83722031414654
64.60405001344508 44.52759523819144
97.49362505191377 30.58655944748986
89.29022571876658 34.95090504237196
4.547024000606935 72.88291116481308
28.34803517270278 63.8860784326944
51.10246761856758 52.81385353536169
94.66198634605446 33.87071220548868
0.002120727594666644 76.54773906547463
20.3265505036441 66.36303304142523
22.61620494902103 65.61746296691729
68.80502527121612 37.87022712253108
86.18816482675319 37.22924335134867
72.73704969566559 40.80653308927633
55.59350441612317 50.54413524615244
13.24428168154472 70.04146975057043
134.8683500902554 11.95921174251682
109.6718611375659 31.79113029228449
81.51801431859273 41.27215993324256
126.2920144423155 13.44541996271475
121.0913532788492 13.3213303712381
40.82497963590153 57.97440680395468
31.24085268629351 63.04434435992878
1.405724991499476 77.05315626736081
127.2780041865235 12.33751874789846
50.07162318119864 53.74371114414668
57.64964672484 48.64698541067943
109.5601861549705 30.27920630338035
113.7220490662935 23.51999626493505
85.18439719158715 35.93079239015421
47.00633719337088 56.00841345122247
2.272096259984495 74.70125153809187
116.2477633761177 21.63546757272017
124.889902179816 13.11467047182688
90.90224300483005 32.61722637426691
59.06834941213494 49.12632764808144
114.9192635950998 24.21602865763145
110.8246176013106 30.88453570971129
135.524787400161 9.548162101977059
138.760987298069 11.87185778103956
13.58675417857814 71.39449257007253
56.21750623417503 48.15227846763594
40.25599470343669 60.85101521356987
10.7339918318302 70.79637147612654
1.546472464417703 11.56813788867817
55.18051705032457 49.08840542338893
67.36163088312196 117.162352449986
50.26875715732925 86.34310086703127
23.08606687357269 45.68392363896746
12.84557987626642 34.43343630343229
24.43551836658494 46.26737736349196
59.94118358020396 103.6642535630266
37.12740757615588 61.61643614341509
36.02789101984271 60.65932232218913
64.89741433894305 112.4028814740591
19.77133660443828 41.78938233137236
77.54853753551913 139.4272642316034
16.95344805892398 39.29144237149013
24.81593451850993 47.6851142130301
53.31663567565008 95.6285550156108
56.20874638090034 96.40584420827406
37.62683134037326 63.68489431414589
28.0988264561266 54.97896469912614
72.50802976457277 135.8457407065876
32.61495608584053 57.59993910167329
16.76216912323645 36.31898387146681
65.14468721885584 111.0486176620463
55.94768708294689 98.87353928111405
2.740820203104116 11.74945203456246
25.2335691777572 49.07558499684753
37.32491838656975 76.67915711916875
18.41533656711756 41.26836067166072
28.99578524955107 55.87446919475641
15.54794999992291 37.23455126070974
60.85251246435394 105.9825342101626
72.22468924204803 129.4846664700111
35.23628751521324 58.35621618831164
38.0584614915484 71.46114456044241
30.04068571598953 56.9103411988379
49.28253028276977 84.1126900004231
41.05721428107888 79.71890980073654
12.68226915533887 28.35446793493245
45.32104343598724 82.30816622035972
43.91341642393291 81.72763769960477
36.93855185423496 73.89464778234768
55.30473243946142 97.5045568724757
65.69659615332364 114.7975131362361
27.54365179012624 52.3044276370617
66.07764819802493 113.414823391521
57.43192086010086 98.96432442908605
18.29310957938351 39.81824627860703
48.01680048115533 83.25565333844885
60.33173236546477 108.8360785732504
67.3433999154479 119.8271579252682
3.417177755582401 15.64876284898962
67.43075692710227 122.384199835655
69.76957996671408 126.0157450253615
66.47744806326713 115.9585492404212
9.930198550388546 21.01103775103721
2.202770638287372 14.81290966725338
22.49078616074561 42.88961186639462
56.69838916334925 101.6351963045103
28.52632184568065 57.17454427238547
74.04496091300285 135.7374437902692
4.669044163127428 17.95262619947729
59.70664675500265 105.0570930021481
73.43823273122995 133.1344207375669
59.21207062953994 107.9154781107966
68.78598017224667 119.6842328496461
10.0085913556355 23.91244505353224
8.606118869959024 20.27062559992433
66.66142424717584 118.5975537029803
22.78976504881705 44.28267753677779
15.63512129706295 38.75020555970001
13.95638115683735 30.57144028936703
14.15844148797031 35.07365871949455
71.1602503053881 123.3108960104815
10.04635504163582 25.36900708392309
61.45418406107515 109.7536899078705
52.19558393041689 93.06239243630704
12.70514520318584 32.89924191017731
0.9416247641592473 15.65645411916335
37.54226304405703 70.1471958949256
72.54469634977521 131.9923525325953
39.10424920358737 72.65233614124348
11.36148684219612 26.12205766221408
51.74289191841638 89.88217964750687
73.0851107523597 130.6637283966967
66.33396173500209 112.0507192819869
69.88648306594125 128.5488604521359
12.65357808006032 31.39720005610124
14.26575935718876 36.61967963076231
71.95995963324248 124.4819638599606
54.70135625736893 96.15883872602566
40.14401677517026 78.73916619497442
9.969029642572156 22.45915530629635
52.14148305041856 94.55979382609286
38.54397338794087 76.47248713478859
50.83726661232574 90.8576585918162
69.28780606920334 129.9260989544801
50.5044901823408 89.301120569969
37.79391998094296 68.78666191866438
69.68182495834904 123.4629331180792
70.75688758271821 129.6898438291983
36.40712248045433 59.35131502806269
27.13821638757799 50.93874444551939
6.000486916722995 20.19914399059947
43.74142402421582 80.24303785920533
75.35954017625033 110.370053613062
114.4924178932721 73.58265611994806
96.24820302303085 90.43314178138675
63.68011768090649 121.4076437558804
48.34911798596755 131.8679932574328
107.4941083562302 79.34103000042191
121.665982504302 65.13750364417396
90.03904008389691 96.9170607087356
62.11857541676372 121.6487481934087
79.00549947621244 108.7427188149977
131.5463412579834 56.25086998716302
135.4887617905172 52.66988506842191
45.70799491383755 134.859814590966
72.12555645458822 115.5913781481385
47.76139844409984 133.2321846730544
86.38967439383812 102.0318334581467
39.9760188731126 140.4104270409222
93.81510069907334 93.49682289740115
133.5186589191625 54.46183446099181
100.3083052889646 87.24759123000332
109.3432590360566 75.33505716100677
84.97723298499747 104.3741811407533
115.8954675120046 70.8798951148224
129.5669531948774 58.03705769698511
73.28478174460841 112.7367499036334
137.4566881594586 50.87420675572544
88.98923684766585 99.50993865465068
57.70110157621006 124.3442805908597
68.70630711417823 117.024072700562
42.69360924793733 140.0631515679747
106.613471467943 78.1565619983509
103.0728709387084 84.40878860594411
76.78286673212725 110.6021455015264
40.06009498357526 0.7927368429159906
69.82181237827481 114.2687914447744
52.74234811240979 131.2655948449815
59.16821735010131 124.2201471440917
56.22836533158151 126.9484352363613
69.25863923536808 115.6271055518205
136.932652747522 52.30903840606457
89.56352789626719 98.31598634998396
117.3325200524629 68.20439941031417
44.02048441024694 137.0890367643879
115.1852887500573 72.22867983901223
105.1455015438961 78.4515142513408
51.28089668152899 131.427275500839
138.3776014376988 51.94790461931779
1.304288226223345 48.400909772091
56.85824886264299 125.6203243615807
107.2114159694414 76.81748589927507
79.967159952516 106.4433764758251
65.14411125287366 121.2575157511335
100.9368561377039 85.89678256705886
43.36416934852814 138.5397551129455
66.04424712797616 117.3337554953019
45.11337004157525 136.1811068506668
94.80669590036207 90.65524929060018
124.5523367908718 64.54202496534104
102.201700722111 83.18916894847473
90.51788297897359 95.47395480299974
116.6164828898031 69.53904334947242
92.40569374189793 93.75804962684009
113.8162172728028 74.93899987886905
60.65236007393592 121.7263229472354
38.71205709452906 0.02940785629606254
88.63058751880035 97.16096153676749
74.25075277568931 111.5305852804775
110.1993954079724 76.5396449798737
55.56935285903069 128.4193178676117
112.33499024135 75.07447367667281
80.18558688753841 107.7981628031817
49.80689638194214 131.6410545726804
65.88090570069259 119.994942496037
102.4351716706712 85.75860911417047
72.91085661334768 111.2259571057954
127.9609548716132 62.35537205176925
78.77830116690345 107.383449404986
59.93204447601043 122.9879421178132
125.9972419026923 64.17427111673254
103.3103233378706 80.42579465838347
120.1836589386882 65.33189169676857
83.4261290436433 104.7571825336412
53.36403971938672 129.9421399174483
68.46250963901848 114.2722943664672
128.4906312140228 60.9038306098013
102.816200019056 81.82139965544816
128.2017383213271 90.53288774934197
122.1471883888673 103.7078961872506
123.8866358936279 94.66593143760502
130.4991390233681 90.83362603552456
114.0375884485265 131.4029404994183
119.2261267844165 109.5250328628996
123.4675501833087 100.0806767259229
116.8604255127655 115.6954136231619
133.3454072236474 83.44254341647994
131.8343657335791 91.0075331202468
119.0497448985309 105.5332772083394
115.4713715832581 118.4366989790999
113.4810019643678 132.7463474952767
121.6948455224136 98.14570127684227
121.102022127338 100.7939974639653
132.6438563926425 89.78499275594403
124.3378602201804 93.10380112676486
120.4448177769791 105.8986027877239
113.9965450114728 124.9644192261168
131.1663305060141 89.68972791746842
118.7308352944325 108.076512940205
106.68831281956 135.8885155546637
115.7482713365253 114.8661355332307
113.6903349505898 122.4165144011815
111.2881355854985 138.1191591888528
114.5613202409653 123.6440776017685
117.6115865552481 113.0244570448372
134.1269010533031 89.89024371607759
133.4067325348963 85.92974412351165
134.1711931045753 84.64554702527391
111.8341008462612 136.7778614401376
117.2948471326299 111.6527797492285
121.2926753370151 104.8021239895103
115.4380728920664 124.8592349142371
107.5614800265456 137.1196276133126
114.5996124990597 130.0614348992003
106.4468624208338 139.811528928004
125.5963589445319 91.96669636075914
114.2999782994185 127.5083676142798
122.5180864190511 101.14665362271
112.0583221038242 132.86039033106
122.1758046415684 96.5607720165074
69.89252599715786 82.00996448747534
47.74538762590304 50.90423377189209
36.69405642247317 28.06593986927126
35.22617287665011 27.76569721210829
72.08314126587265 91.61670366086145
36.77257160154483 17.8163744305334
48.64230621221386 53.5779502379557
68.97240838757214 79.77979958223784
35.86371006014836 25.3679234364397
84.04777216101239 133.3821144470734
40.08713408028523 33.60345199021656
46.41159307641195 46.7806992941766
74.45687033881745 94.63995349350874
80.83111568680928 120.8552647219678
52.65466303948681 62.82748501270083
49.99900250541742 56.11463573984361
82.33663569264998 131.5169175320594
35.42974581762174 17.30224220886612
37.09962236123721 29.39539700728502
72.89203338600613 92.65243679456347
68.19786773825946 86.98323300725549
42.6103421497358 41.29065580964431
67.05352574398682 84.68958081897586
32.80593275473088 16.12492305080146
58.45141501103689 70.12505935705016
45.39092139212789 44.07157601411145
38.12635946342338 18.30306746562447
77.61731127306217 118.8522161797813
79.33229274443579 121.0928135539219
44.82884274919575 42.73964133330235
57.42862207098573 68.86219024792386
31.60822941983132 16.95782902550508
58.50766761173969 71.77669584455488
54.54030135933888 65.15708823713068
37.62262358127527 22.04244993280931
49.72620606662223 59.54134681194363
53.03882686472284 65.23877026623819
57.41167561851984 71.09787570302619
72.36771085159712 101.7350469202297
73.41751226045137 107.289731867057
48.18182225056423 52.25396205979352
73.1018956477085 94.12085647415779
73.43159483096913 95.56333217702831
41.31085694936991 38.61143535471748
59.69343400510611 72.5879194042181
69.47038561527312 87.73917783775576
75.08491412667634 109.0184767647954
78.47936268285022 119.972104948338
83.92268127142229 123.5689246928436
77.10988089686185 114.0317413898617
35.46326236513382 23.98809043537471
30.01993683114613 12.00185086153321
38.64506333053049 33.36622252651837
72.78931842219403 104.52788351382
39.53273217633016 32.23586634111152
82.18421777065312 136.7948943714757
61.84194842040098 77.15323369915501
82.47912320288866 138.1805583070899
36.53148706675276 22.99522436945164
73.70396341534106 108.700849792045
83.95792248331622 127.0538456573955
28.78183595537894 12.90057507333749
30.17027633018765 14.92488007103817
78.24344102643545 117.5146758394264
39.76414668740451 38.44199363964977
30.26832683970669 16.37401478372079
38.39952357839122 35.81974361929868
36.15166438667492 21.60297476574722
77.98065623435296 115.1272406033131
72.60879720879892 103.1612156051916
67.7970002590444 78.9463691300999
27.47763498429133 12.33563799768372
70.41479805648733 79.23325910057216
83.38825558703897 122.3799280225884
52.28548084980162 60.47839868518057
43.97917762237191 47.67435446466444
63.08572316773068 76.81744428033748
83.4302163327083 125.9264719087757
75.62707759584863 111.6859812730377
81.75923475235643 121.9955049824512
74.1818376959567 93.17240458533068
82.9719142151761 134.3791283360826
72.05977065653586 90.31414854749487
66.35507234496657 79.51418514336987
51.29773600232257 59.42319882736387
39.2410023004201 17.34257890446514
65.46487174164524 77.26594845311466
45.42827738555969 47.91833023003097
73.07876380942699 105.8886985051785
83.36737861414198 130.5061546804003
60.68296179193857 76.3296863607268
36.27556193319923 26.72684124305195
48.76051515956418 58.44894963016569
27.41461765790925 10.87184814363878
76.23932480285931 112.955518183259
72.08267921718642 89.0141756578968
49.37059242606769 57.26333980980488
39.09158566799402 37.13799373777545
59.56573558598448 74.04153293333763
40.61263580751453 34.84053946224164
124.3191405514617 2.672626125457265
137.7393154457185 12.86806389884038
120.6720126784892 138.7091754137387
131.1120452237331 7.714328800280023
123.8770157206045 0.06346217652197679
134.4610750369161 10.5127400287214
124.7988896906174 1.316714074991526
127.6414351709684 5.050609240408374
128.0983541873958 7.524944881531044
122.9669171624628 139.8559577634622
128.638767293118 6.272312392450182
125.2545348094185 3.920751318157165
132.5965830544271 8.478858132092146
137.3657297635881 11.40803415672408
138.1818751452136 14.31178744515378
127.1395846441755 6.379561972031379
138.1618803873587 41.57190765434044
110.3615550577039 65.07527531111191
103.0259624139687 65.34448777423448
93.46860967831532 72.41059885102125
22.15143030928823 108.1401042813027
65.67260030498234 86.86520865481242
24.43845078725887 107.0278842232601
119.2246945621976 52.42821636136851
125.4784708504029 51.07959543159306
7.807112315883854 111.9398012120094
44.99646350587052 94.04828785534164
50.35922064772133 87.80505786869695
76.18708783400447 77.38212524056243
117.380100870107 59.20872049867516
0.617390280396802 39.58235245849329
2.671999588222589 37.85489284004134
10.64940878281187 105.9407439679593
13.1849569916369 109.0499217800765
56.79503939952106 86.93817846178042
83.19560940107249 76.82975968289314
78.7755333220386 77.94249538108693
32.25029603412712 103.0545206561249
9.243169241296677 112.1792234852915
68.36531502969366 84.05813743238438
134.26554596709 45.14188897111511
82.83642123328912 78.17510557930655
107.4232847033623 65.32441699647669
135.7043532405134 44.76820694365257
74.74722678558526 77.80023162465484
102.6491618876296 66.65055125007828
127.8675841003458 47.9991840956693
45.81533212435507 91.62582873872526
132.8173134099684 45.51598335778446
20.1075214520442 112.8080456007894
39.2922349691069 98.54849772191005
14.60849785738797 109.3312170518934
36.82482888071655 98.93653776787438
27.49127345964515 101.2223637940645
5.720843836668938 115.8755250522897
116.7131353856534 56.7937474689253
44.06505157155203 96.35817306318852
98.42507109386685 69.15218940634182
48.10046993294335 89.67268213197215
7.008160869168046 113.117492019977
104.4267822351619 65.33402268654888
64.46389920587679 85.95006734924087
15.17180059757495 110.722406976332
77.32804197006782 78.34805384527213
87.86414959270948 74.49930895920095
40.42500994603643 97.6310238006772
9.491215584195009 109.6337204523631
124.3400612336116 50.12415815311303
7.049833141326651 116.7425114569546
34.02870936704472 101.1642168071521
137.1149091604336 128.8680109341298
115.280778075544 60.8380566803379
9.776182703563084 107.0766973679275
108.8976520558843 65.20918674987773
101.6134599473546 67.49204950989689
24.26648286704447 109.2862734765351
61.94024090229883 85.77218307658248
136.1904470293315 43.30659975429027
130.8554457763782 47.33998733841413
28.002508599295 103.6859757775531
96.14938288780259 68.0534477480664
26.25386418492819 105.4344400153511
33.55694641510708 102.5990738845362
140.750267108794 38.48500339508572
99.76266916515003 69.58313302891102
26.58031914682013 104.0107356152502
5.829567446252041 117.3446514028892
35.80398493846306 99.71919358203282
84.6870044647067 76.49267253962711
132.3165481368249 46.96555536552459
59.41455215196128 85.62167345676447
21.30971284977663 109.2382863215033
24.95497774420182 105.6781229709536
71.58475163975132 80.09330006978279
112.3964730121174 61.07341583413979
138.3232252820696 128.1586444786892
83.80478001095965 74.11861461051726
95.99096101499636 69.56794703074468
43.07644349821623 98.70854448407039
54.25259057120764 85.45586934055815
86.67371372129443 73.4305814974727
5.903499881669378 118.7885698199341
116.8198348273867 55.37607325263433
114.4106919705293 59.65141813643871
60.72190248265431 84.95645835552153
43.84261814200547 94.94099373309869
4.642325490479462 119.4629005740317
40.61361919317497 99.08025594361213
25.22337435387926 108.156157590791
65.75411526309516 85.34846919197348
29.88470503716052 102.0964401447586
121.7873578899497 53.67102896699333
58.17091042722585 84.83608558818591
42.89799937878593 97.25879871630784
49.04399659496335 87.22654543009172
18.95620607836374 110.1179233634726
122.9900803463379 51.10817899649865
52.91756198952815 86.1756569209218
92.10927007797268 72.98121907419235
125.9675716540256 49.7890027047854
105.9331645805275 65.38706481577277
34.55016852617808 99.93338957832999
73.02564836391559 79.61177020657369
111.7004054168143 62.38392504450626
0.9117698220755245 124.5188260799044
118.0061836236335 53.21660321434436
91.83473301691389 74.35081049745831
24.22495543521521 44.76970043018567
133.9449894208421 38.5229652976163
130.0018388754305 39.70274039895848
87.5253514596495 48.56987314656752
98.36685901142147 49.51974213215003
34.60333032678104 48.75946917261825
59.46985913377878 45.37111420344797
59.80804166040335 46.77153118275887
19.9644562780734 43.22822693695487
127.8534999301947 38.32395388402496
121.7495853317085 40.07505306270409
14.75330928172118 44.12652900831619
32.63450268251933 47.17231277473928
40.63037686096835 49.62491426665669
61.24930660855668 47.24525074483597
2.240498476160806 35.49320164275424
4.283959383095472 47.71370497761104
30.11193439856895 44.18179174726897
38.14461099590589 50.45759639999212
95.29065842796417 47.89403805156379
63.81787782040102 46.79355748503606
8.947507682131356 46.63514117003201
30.68526138233657 45.55302194574253
17.37968704989132 43.64198414792178
133.2343905979549 39.95912669498266
13.59104037569642 45.15598800761307
106.8861888011512 43.57140627984374
105.652250951875 44.556240787654
51.38650903060879 45.27125143853273
72.57377530247925 48.49178111484154
124.1372798992421 39.27669742836672
41.56466207797398 48.53688707964842
27.1928911411903 43.68592517396812
75.37324079774619 50.44968596320983
74.24773731957848 48.2447915987613
53.29828931328201 47.16518778056605
69.40544624550478 47.41213543070368
111.9181502432834 42.447408858501
52.87412811432945 45.74174397982253
12.22394035003085 46.16285333436069
106.9136617225092 45.11523438597634
40.06544082880389 48.29811243853091
8.247176230575445 47.99701976232446
88.52755640223488 49.75740541821952
94.55924257182784 49.45179229600158
97.19332622210658 49.00367612326095
9.797721624330494 47.6980213888375
104.5531803101042 46.86606454106064
21.65542732904224 45.1693924884319
36.6074668048045 50.25794908919845
110.7655409530854 41.51486476083022
100.9751663219195 50.75780963885983
90.01814861458367 49.7850512841884
7.355022514249804 46.9828740089947
67.53252628665892 45.52824246217675
138.9823035686316 36.26494494921085
119.3818701178947 41.89716353980234
66.41780100180283 46.39923980027727
131.535060959951 39.68387734559924
93.68869570254627 48.45924571075532
21.35766359624034 43.76377955692833
18.79657755020866 44.13908860168218
49.7765872672419 48.73001681561928
135.4198653551859 38.25378286001352
87.12998967592645 49.87834255271724
16.1888301534316 44.58476567853381
1.691930681112851 50.87780459370847
69.00251549334827 46.01995018241281
102.2099999082275 49.93298227172761
79.58170302872333 49.09999139599529
50.79933330896673 47.70193902463659
139.2950691863822 53.02127545980127
92.17401064844398 48.5569770768349
83.4742886640185 48.99122148395228
118.137776013126 42.77235996464871
113.1400162422024 43.16056180508219
26.50183056324143 44.69800096010991
15.97509961326257 43.15857517356606
48.75419171923108 49.78855599633355
56.91688803910676 45.80983733667061
115.6265087442219 42.99999199276425
84.73422149040621 48.4015193462345
44.91817757550283 50.48407980071695
120.6393494285071 41.02636374275315
86.01249396948231 49.17649037762162
58.36629683853734 46.29212817845988
80.92641172204712 48.59180925920464
129.355486297344 38.45419694031366
116.861102030822 42.13366714143128
140.7422452902262 52.66140891715906
55.45187084748104 45.32362783451865
32.11542052189814 45.81317680739782
54.3581865041077 46.23489234393402
35.65120247617232 29.11135158887417
85.40626543585348 13.6085110174596
64.45460968422675 22.06770239863723
95.60286185037683 9.609595894186109
30.71727193494941 30.73395106266246
123.8290684987364 4.020670292849388
61.84120447872339 23.04925705559688
33.19160545412055 29.92120004770776
129.4866409191362 3.544689746210232
47.38559090817994 25.16395909980104
117.0186843706277 7.016877466090009
20.58359387769369 30.81661907742742
56.4242588726303 25.10318887854558
5.833116113208729 39.91684005638339
30.22847682770749 29.38864556498758
17.90479085449691 32.4712011257032
41.04627031223082 29.56425963483341
114.6819953404494 5.856782803301495
97.02418857504958 9.271916410321989
54.89985422873026 27.07361225290379
105.5295878428549 7.850916195921306
11.68789325610034 35.3633440153331
73.74794727842327 20.98655890097101
23.52517115635965 30.74447637017881
121.3468197201975 6.765511479369282
4.413414022608125 43.96368827834311
97.48035748455774 7.888412646019792
6.880338698383879 37.39904476960337
45.87234364538504 25.52146337641331
45.10412011822988 28.30596966332894
117.7175629703127 1.798493026791336
57.75895943193999 24.68289707156677
25.81653703870913 28.5642700957582
89.8936175673671 11.14047053806462
102.2068618153026 9.579409938456756
55.09133028436491 25.63602666083168
63.03919013157198 23.93099634681246
84.05335679412086 13.97665529917501
7.982211711262594 36.68176511757054
111.794052240414 6.038971581940682
26.19362617059501 29.94810524978067
118.6255459564638 3.041571732774535
126.6783025520436 3.812002124055034
112.3336553669406 4.721501931824479
108.9080743122303 6.251648292204892
9.147451372428707 35.84800236898829
43.73079242167239 28.71815770050327
81.91852629074093 17.32906134580159
48.41878115809676 26.25359886061332
38.18271855921251 28.38695065175144
90.88458354482094 12.15908288426115
83.05011863497204 12.93974494699
73.58441543482624 19.51596631865628
8.011293235421185 38.18997920617723
66.78725069007564 21.11904854261073
128.0934201534924 3.692223884045648
80.69904400579438 16.73926696042016
40.68338648396802 31.14365803904187
67.95682600141413 21.30051835441954
87.11797090497352 11.85512274345721
2.375504222463544 45.62046090959959
80.44395720841105 15.40589737024125
17.92518192514068 33.94074725847215
34.19588254591311 28.84023129050722
15.36716053693081 34.19254304847248
110.3499956275004 6.141295446604456
11.52623101073543 33.80721925601642
99.84264474321608 8.691283901311785
78.37691609913389 18.57669940369265
65.70461090976302 21.64961353121753
19.24105516255496 31.63883093029686
117.5632937267558 5.695415810541772
119.8958311456548 6.853682356518829
74.87437973597829 20.00612684778608
120.7751837329993 8.085438039157506
16.61792459265794 33.32706857114477
14.04427608331971 33.5513493240902
124.2590033846489 6.624690561394593
43.41260909511633 30.14474683945239
72.33371172379042 18.99150794052476
93.7102190523627 11.36138777109621
63.15565857811579 22.53212117433403
105.0267760693452 9.193396775927708
49.53626494024643 27.41613233392024
103.6212721588279 9.374297207990411
125.7322339447023 2.566835665245224
113.2386694876169 5.944429650161417
39.85627817471386 30.07740897757932
79.52276038494018 17.65055437001427
53.52030961871368 27.59716348271909
52.11822910300481 28.10190004653582
122.4030848004562 4.114126541182003
32.73204003355817 28.5768582093155
56.33705156598216 0.2677467537322956
51.91826459057641 9.521970392489267
35.20283334100119 37.70158026146463
15.75155352978243 69.30734715864212
39.09963259312439 22.47470028182371
140.8427308564945 83.20506499245479
35.42263285176995 35.30372493963305
23.76824603293954 48.54973114804669
135.5165343808083 87.35337481489837
32.83298705168042 38.5018615663625
54.3167352198435 7.980214903857202
14.76148292881375 65.33268211151953
23.32270267965308 57.00219390122042
4.572487011100027 79.44107485809829
29.80954412993084 38.01642568242213
23.46160722977096 39.14807445791933
36.11270792555334 30.45886522514638
55.23359587408048 140.4715259384254
50.60552113014897 9.071826313560207
15.46115550890261 64.11469465839912
137.6818602508257 86.29609822670606
24.57886035947771 51.33901246884911
13.8228807027959 64.51892511639197
12.48355351195987 72.44017649593384
20.98636480190621 52.61542584007982
30.4745299966753 39.33415849803116
42.3867804677508 19.61180159479768
39.48653403592956 23.85010291150885
9.93214218803605 73.17048175066873
139.6721740587755 84.16364526436809
28.81600202373982 41.52226911333167
41.29930609310992 20.57741796113695
135.5604709874356 90.10170170515737
140.5729686911862 81.80226496853199
134.8160764847387 88.64237234365065
21.31695945108536 54.06464918758888
21.88593620237633 57.02380358441854
33.69230594585831 37.43401915847625
31.13767726487175 40.65571746658478
18.1643648477437 60.97022912807589
39.90329411065829 25.24317564175804
45.95813078179801 11.21445173784969
30.66999576650062 36.92101378215602
45.24756756757689 20.27110585087127
14.30689127022209 68.96525987869425
54.31687679388113 5.186513409957395
138.6113675571398 85.16644474561448
38.83220228273406 26.15521537333745
1.2455013231949 83.6488410212776
46.54241444986428 12.65951287955422
54.27508590449867 6.581856569811176
5.750538352408456 78.53934048372247
26.4255716771186 42.60416065799639
23.49032490551804 52.20635582514446
35.15681225605869 31.53547994326717
44.85953604126727 18.87796406437634
1.905511311361876 79.88571707945798
20.46536615878038 60.44179795258987
55.65193266010995 4.535856153351117
16.6043896527953 63.24689876455783
36.06433590855688 36.63781045190871
15.02482877182522 71.69392696775651
25.44846533947507 43.82970433877846
22.04072657140158 51.69246065366062
139.0894463837849 86.57399938616624
6.887005796874451 77.60079029188526
40.19923621664732 21.5237903735845
44.00319328686818 16.08283937628395
47.37553814822856 11.56516530282217
7.685500354798077 75.18870460536272
37.76304307381473 27.07866313813805
48.25039446371223 10.53470573712086
13.92405811994102 72.74347634320972
48.10813826821061 9.289577332936361
20.50760674193397 59.12785965441438
14.99763921445779 66.63654322377022
34.22978507706058 32.61428073378131
131.7586509339854 37.39429715402782
95.28073503253503 21.00406778948989
111.7819683723389 28.44919064131538
60.52519182276148 139.904546463261
63.64594650142916 1.731792850166465
128.6807452686457 37.19620763574284
128.1119955523066 35.85556923276194
76.90402707838373 6.942714819106536
91.50449677439741 20.09924956932452
0.4725183162561242 43.46109784955491
135.2372465251896 42.19913825260961
80.96764186643709 11.10748290157312
109.0029847947955 25.7461916102141
3.433515919813779 42.88743653344586
83.59442665237982 10.01889791990191
133.1949742126826 37.2696010061291
99.17061032196862 21.56204493919519
140.5754087225317 42.36844821536406
126.6858302631547 35.58634790206474
75.46168191525732 6.783608753011479
2.992583096057402 40.39082657065328
90.20479207659807 15.09652993187039
93.87115417593122 21.19433497898393
101.6600356766126 22.36217088026087
69.07925353058909 4.933047755366804
84.38497276485452 12.5351431132163
3.935979015934822 41.52077907120449
117.5271085515008 35.27626340807581
116.0425430084494 33.2363101050363
114.7199658938698 32.6623277337618
89.88859430865595 16.51435207728792
110.3138146634449 26.31371324895146
107.6998503965349 25.17325471534627
105.0371211946347 24.07219539016084
90.95490544120835 17.60490909419616
70.51292693927265 5.040484340388289
97.7281628035436 21.81677161853208
82.2701677410131 10.45917955803324
66.43853977886543 1.268473138870994
71.71909450827296 7.663305179181971
136.6920929490852 41.87805364618535
135.7366686119975 40.77289843158103
60.18127939938945 0.2872217403865517
87.79677774479229 14.34537051389145
84.68304500831064 11.10308703288169
71.12459516146436 6.35942079921153
136.2866677809659 39.37273780163711
100.5898594046115 21.30801942596969
63.27633988747027 3.018713496347762
92.91434534102498 19.95589134644183
67.68013690736802 0.8651763542539302
61.2003616099589 1.25351636162854
110.108156143896 24.80458290274496
77.41767621670667 8.272975458444291
117.6792688659408 36.75856683422884
116.3444225692001 36.1906047600925
78.80775710081434 8.328966475982581
106.7770477972775 26.14742563170811
106.2063199625766 24.85607705663136
96.27268110730282 22.05671989619579
124.1882174098244 36.50591764322862
103.7044725780534 24.27484884901169
113.4073131298582 32.07850148561779
111.9464953742275 29.97125520927947
131.0819455602447 36.153659479879
118.8530365584098 35.83123218262939
67.67016211401604 2.2869675885041
103.9515101095937 66.66832571706706
94.76337932589074 74.19196290196123
21.89453303388064 2.746323171497305
63.42469816426828 98.68076499861382
41.90622888148473 122.4840658173401
123.59020930372 47.04592693734921
125.1884058291222 47.31349919925317
20.58530225297809 2.092481008111581
65.99129366941766 96.28257920417292
56.97350340249255 106.0273466924015
74.79198474681857 89.02743256503649
114.0016630390837 56.66857479278602
125.8004424792392 43.20628454575264
27.94910924115315 138.0862564211068
26.91278623963786 140.4201059472501
61.9412230527682 98.66461485478588
73.32695751689354 91.12587950572708
79.98806632107772 84.34141792549924
89.8938862797628 78.08746662308886
0.5510551800543759 33.12475663209814
38.51849391092708 126.6294126587268
20.62049999023064 3.54029377713244
77.56199225840939 89.1593336850265
132.4098703810826 36.02798914963184
89.42116807099029 79.51168644299996
108.2039952640315 66.55174872188647
126.6379076248464 44.48329081265372
76.11517159963041 89.73899453643892
103.1255180434074 67.93997655879647
126.638254088081 41.9197290306877
58.55370765695858 104.0702726744213
119.1464008787851 50.94304145563548
17.08745784215908 7.480679031985327
30.20389334570649 136.2684965915807
112.4217127222243 58.34056143919949
61.5714227178668 101.6826466219664
92.09727995731896 76.80092699061169
55.69567364145508 106.6251043348538
31.28300312760774 135.3593582270266
66.48630972592919 97.59906358784643
105.3060303741921 66.6715613144316
71.17148268835143 92.48811978729275
18.14001913643623 6.5549078824773
64.77142409886297 98.86074461382742
85.59074062303839 82.38524273270052
48.98591655949605 112.3112340741805
36.32984359853524 126.0188401761235
40.72473711556542 123.2235619480533
37.3641478169329 129.3069783031992
119.0818303323978 49.46220892038992
19.34093498091175 4.326942554855016
61.33861297440211 103.1329021288631
115.3881782699462 53.24054017395846
35.340295876453 132.3733967736001
109.679189841782 66.42767302808136
102.1491885189411 68.9183927985858
32.72218590894084 135.8756115643384
61.09004447589298 104.5575117229157
138.7307991082568 33.61077099653294
125.9544668222692 45.87852038433858
45.55178732709356 114.0583655830854
100.3830394227791 72.38329188470043
55.31674389897696 107.9934706890771
50.32432326871523 111.922413381755
130.8885628128519 38.51908700761258
98.46501622263909 74.57771068660007
41.81667650748322 124.1457610596647
43.11548584027997 121.561373615842
43.13652152844567 117.0627366523457
87.48396190582186 81.22208336027911
136.6802452091373 35.42294596892212
43.15047487620024 118.5463495067889
36.34863866024347 128.2529220545821
33.25968907247278 133.5570022200579
34.72187852311852 133.8862540281406
78.64372514838264 86.76535731774716
111.6772840954708 59.90200954941428
91.35876920917762 77.95062151748286
102.694107562884 70.29640295314279
52.0862466125191 110.1463830782283
88.93193744325752 80.92985930787675
44.32680559085501 114.8217155877171
117.9111084255303 51.73562001593921
35.85387378797186 129.4994117909523
114.0367714054233 52.64931935379983
69.73506142014563 92.00229498701427
47.75575534093985 112.5615568598532
53.85150744921448 108.4129279428719
74.6864737725804 90.41531903950525
1.060677651871683 30.63826586024365
66.42321433881698 93.78042232958624
120.3969515444813 47.1185757254766
40.46882686789615 124.7341776355674
37.60112603403062 125.6028728080851
61.42578312164461 100.0812922139977
43.14392002462991 120.050623965821
140.2175333638423 33.32180379023787
121.4167998055218 47.87517391292365
29.08978571059456 137.1785867621621
94.17729499214485 75.35715069702151
1.171668598217026 31.97426450031676
130.583330482662 40.95269225721968
106.7388430566298 66.64492168881878
45.47597832251267 112.5762935625847
68.76158019840996 92.98207797957241
109.5614024402172 63.84174351697764
27.7330044916664 136.6324882802013
114.0920059756566 54.0661287116281
93.58291098820384 76.66441095132612
94.47485038573249 54.68884856935909
80.69018184687521 37.49147865863381
57.72131584200746 13.78859991630917
54.39304996591396 9.41263997265618
111.5076343846478 73.86817443854252
118.666363305688 85.02794863635557
59.89188753804793 16.99997820831106
71.79476854627391 30.51089175294088
135.3965920953271 98.23885141925813
56.79733958712963 9.48173325892898
99.99600853893946 58.54451857931647
129.3594806812546 91.44874959595376
90.8609273029664 53.42387380456544
62.25588921652614 18.7735873082959
90.07326365165177 54.66109861021638
49.32312090593163 8.633766799021201
107.4922059964541 70.42102466227668
65.2949266151716 25.87430752361857
107.6525436755445 72.96014978439409
86.16481054727201 46.23828699934568
106.7039425417058 69.22336943419334
115.9161191164562 82.55095053452126
62.47282334459382 17.36334837762582
99.01424931949958 56.15087825471947
1.78740647486708 103.6851260822676
123.200348595156 87.4863931475164
79.60466039428812 35.2377868440257
80.96299831449178 34.70363737199748
66.95822051231661 24.03818760481114
63.28243893391431 21.10043735820374
75.82672650791669 31.13737460130242
132.4402146102198 92.16851879591891
102.2797215951746 61.55952454402858
102.195582270972 63.08331854183547
83.67073695566761 44.51605751756217
115.2882519808313 74.79334900593928
105.9942240500923 67.98220500783171
72.25476868341704 29.16880002974179
89.31502800600495 50.98920259758123
91.5577967375159 54.66098012847765
95.74274495876631 54.79045276708477
135.0813522475793 96.72014817191864
82.80819378871574 40.72177623083426
56.72478359933741 12.51526612991831
58.9095515471679 14.70428819931691
135.5196721006155 99.89587084069417
46.50081272962206 5.902101854378143
138.6300498493636 102.3489750199651
117.4808016143002 82.44725228124297
93.02038436326617 54.6163611206618
68.26533339286253 28.92301735562631
119.8879603807842 84.58351680675541
63.42793263658526 19.67014196371359
46.53913631341834 7.361000673881516
96.97183280542039 54.29204174956691
66.28384174109013 26.9398963879721
44.01624592836115 2.86038635487084
55.55012109378689 11.65054458825848
114.8136516933427 78.76814154809045
121.5916590842882 82.79770858963629
113.9798649090662 77.52773381833759
87.13821356762124 47.25553913535136
45.23929564914748 5.165157509504274
125.6152911128462 89.15447437291466
77.07258649464572 33.46841471680865
65.57587113951907 24.44473616505705
114.6238725286579 76.16152287449486
90.10168348387035 52.20723693290306
0.01910657401920895 101.8750589963384
78.33718286971974 34.36437238459972
113.6903299948756 72.38255675912711
110.6806447231673 72.67342586225224
122.0141980725659 86.52852281233177
115.6722046571224 80.00666208994029
69.77030313261716 28.50408423163835
64.41401610158719 23.45356248689534
85.83082996229389 44.89467583638253
50.45325886825601 7.497069992376372
125.5041569747718 87.88039704275577
86.00862571058674 47.80542566975119
120.9288655874893 85.66663872505262
84.75033333566515 45.50207560655576
55.50345844052915 10.23967915625066
120.035770604432 83.21187629492489
104.5601980580892 68.01174133613885
47.91281746555233 7.955931652254322
99.84222918446157 59.95469977960288
58.69210111634361 16.02835514637894
103.4744654548455 63.9588360148866
96.80128658299259 35.31234536798937
96.82890726804206 105.3649361267374
94.71593121894914 16.13946401230278
94.2202748277146 96.10989948501796
94.70896682918423 59.29166120021991
97.02041842285699 52.98137453518457
95.21175689768361 125.9688441159159
94.71350775486071 1.804259702969414
99.3457540116638 47.15869138850884
96.06528950590463 8.214854277437055
94.4953015848899 77.81317668142118
94.98892823124849 3.357968026982905
96.0588936677763 2.292371043962371
93.31959260927499 94.93183684032807
97.03784948135809 85.1128600577163
95.70277090074865 0.8390344540902115
98.20078966264816 47.99102699600193
95.03278918430001 129.8376050747318
94.03620239970249 63.51869495745161
94.27124545502005 126.9985011834611
96.0490330467149 102.8507040321173
95.11269641098551 57.85964744656084
93.15093139343429 133.3985833005076
95.47022603997695 5.896731242778359
95.49893928574377 17.25074328500217
92.92258304712098 23.885151655382
97.60836715395133 139.8922078916114
93.89663208016266 64.9686583054323
95.0246738961681 101.8790160717133
94.7995582293525 72.95674526155386
96.19636775928515 38.88993162168116
96.72388040927888 82.59932836577057
93.80700240489637 15.07485747456409
96.99718833521845 40.13030922475618
96.33169223518352 43.85434330528471
97.87123205671551 46.55568772138499
95.99735254190819 118.4761027040698
96.9539428167038 122.3725456910476
97.6158964488062 107.8444079352644
96.97824515510389 45.23781871450468
96.35612483739624 18.34063341762189
95.31622741310844 100.2157652982765
93.26231116405691 12.74255657495303
96.90484587920281 37.69692878831123
93.67559026625253 55.85999305121669
93.87330984213555 130.8717802557238
94.43037515392196 28.13807429894728
96.40566339109705 66.71057376392368
97.09786000361532 103.8163309980993
94.89412784970546 135.2333007572377
91.72636564031704 31.46234869420228
98.3663000891149 53.75194714776106
94.34426596097504 113.6669125132474
96.51876743444191 6.790954072955713
95.73396519780535 91.83663674905044
94.00956877527516 99.91428520292621
95.24660833264566 136.6729410417373
97.3475978886425 87.64753784710287
93.98502280558927 32.68092414830831
94.59017931328165 98.70813022944417
95.12073282802102 116.1863696452009
96.07992205408463 15.86998866636976
95.58129687240935 42.54217065589058
95.96516633380888 111.6000147036392
93.51064259697877 70.89914154570339
95.20566511331654 140.4861008351311
94.87564710070895 43.73986546359851
95.74379304286846 119.7660346672339
96.1750682755541 110.0975688099923
96.34990775680053 121.0229957297512
95.65439493859799 123.3676376971622
94.51250037649527 133.8181222349189
96.44474813764347 86.48364391076012
94.68528245453676 12.36123602311553
93.52672976012178 25.20555425605199
93.88305568129066 26.69449571583092
95.70427950939062 113.0801890954659
92.82748822024317 131.9442309743669
93.48595688856709 3.900333291754281
92.42109083260065 32.70771794752498
94.74002469956474 139.0565501039101
95.71137823688704 75.18463217502948
96.09778658126616 36.48296084313183
94.81015764718092 22.40391534591937
95.79066674691636 81.44149032487688
95.60585006502261 61.56119619085202
93.75797652376163 66.40116233613985
95.09753981305985 76.49419023069635
37.5749088080639 60.31857259856915
33.3199732002515 33.6892266351671
21.37239152285396 103.1900272734322
33.92588866106987 35.03208317177229
36.08284905216922 48.95882129661351
21.94403135788237 4.176920956142542
24.65993482231229 93.24634279682319
33.26898832069354 42.25546430527117
36.34192361468821 64.44096031822262
37.17491279725431 55.35122401205984
24.25226628021609 139.3065498138163
24.32224335191615 132.7026799421119
36.5961449050896 16.37454954822276
33.00442822182532 44.70600569638464
34.80752047658222 33.96085804367613
22.34323655859946 122.7043542180801
21.80844335376566 89.32297140514618
20.66871353409652 4.97885971712733
31.55342767124849 44.44692490435074
31.38828726826459 72.12215157737509
37.9402482563931 16.85483289957108
38.18195958625577 57.65859459896171
36.25063661418459 42.76321400880213
36.35567055819577 13.44201290247835
34.4282021981791 19.72235949638223
28.77314446403321 83.21319889160077
36.96496777752862 56.69780505575322
28.63053614609335 77.78500845714258
26.10601001613756 134.6375548333605
20.49287205217331 104.190002378909
33.63558276362462 22.18923422824425
23.05665690786187 117.3970432533767
28.30298098027648 76.36274778977227
23.85861178740674 94.34472846283174
38.55774133490896 53.79006363172662
33.51714456683561 68.80849376051034
25.71078066536928 128.0837263249231
18.65473806203615 112.5747101701598
35.85288760992795 39.0302384157518
34.98940460537473 40.09830046901808
22.42740749384372 105.6389203290028
18.34006091661619 8.087499505091973
30.51591241675836 74.45621831263031
22.50316732326408 124.1626253825633
24.55543602564023 119.4907463599434
24.98451844498635 130.4160850187002
31.90119902131575 25.89089824391328
35.16434463725661 14.34005939048377
19.39709438584882 5.771059615736709
34.34184745934427 38.76604446586628
21.4404965474976 98.80647339307565
37.15949213252205 51.51822593698005
23.6717732939185 123.2687463275358
22.93514217356535 106.9886851033361
21.41905896786327 97.3929352586097
33.24387532894431 20.69700596921558
22.20910493276713 102.2426566336976
23.76742393660547 95.75263719979677
37.56847365784468 12.54679021397709
36.39608281090681 10.54940047754092
22.48195329819863 96.55558753580348
23.41750675677137 120.396087719009
33.8816183980971 43.6046823018719
31.14421293410116 70.7657950518763
36.35580436132642 9.086183476513613
31.51498314869637 24.55885918872027
30.83810333507835 26.95905875682021
23.28308195177953 133.580700337565
22.43132104163575 111.7892171189063
23.45108380129805 92.79488171482689
40.09961963426687 2.251839626893456
37.30882164645545 67.37549105794056
26.06069880256783 91.49475859820532
34.55720230354299 36.36980789702096
27.9767378960702 84.60883902176643
23.10249184654898 0.5133939101562832
21.50333092264042 113.024503587955
24.64573210093258 128.9785123789289
37.26112422948823 53.94113437051448
34.6827515493089 67.78425168180837
25.09655443143293 87.82500755269669
21.54274574951772 106.7959353827998
36.34045656235568 7.62571098601543
24.06203648538421 126.1098926043544
35.60490163472876 18.76663019611781
29.67431988881916 82.06677421170816
22.83185130733039 109.4224408108256
32.2654273869268 22.19256968684645
31.65216878155358 73.49617490253375
38.86036780110025 4.500161655396234
27.64367486295346 86.99900817374869
37.90269528381197 58.98771062149567
34.0922432801354 47.41556274896676
25.02850223156339 135.5359402464615
23.21137702938895 89.99716796386866
31.7141407467777 29.65617193600278
134.2718085248187 14.44128744578833
60.5873920482011 44.46037610753987
138.5434661080805 77.01365872416365
130.0859994011424 13.15148520043663
44.0892665928893 55.70183903639473
62.0325577893673 44.94557299248923
17.48442925367218 65.85562159694027
44.41685142089142 53.12883640393444
7.871759844657343 70.04558281934492
31.95713030953712 60.30768222626202
41.06264937709188 56.44158941894046
107.1518003013011 30.54110014496055
118.2430689148298 17.91855398615297
63.15708540910766 44.04634741658023
117.3063072274976 24.08951275468573
18.91062395840542 66.09497714634675
16.82008939849715 68.25805676378565
11.01732246493461 66.89138681255859
123.84796207395 14.16777618174426
39.39539648926941 58.52415476464217
101.3946538560421 31.20095786286308
67.48003683474906 38.15177747698371
51.68694945373963 50.49484828698255
66.1423151246169 40.08110127349767
122.7926546301935 15.14592503161714
7.5353103450815 68.6617356585204
30.52164920581027 60.66668975090992
33.05719935077106 61.33509925098031
76.60484063639076 39.24964211386268
79.14336763978676 39.52236517332667
116.3918389546973 26.38524646267815
53.73026097678463 48.59369251664888
67.28083297369773 39.36381854655397
132.8612704486181 14.01235208953894
68.28396382469344 43.23621456923492
22.6092527919615 61.20817818578749
113.065957551253 29.06457268545196
44.93517506560555 54.51631348409935
108.4115532351727 31.1795859526647
104.2390448950329 30.63643673586365
98.48416190950607 31.62029433796612
21.33412698400072 65.22600903722947
81.84182000462208 38.33476376806271
118.5629565861581 19.34961525851441
23.88923000609408 61.57388300249814
106.1879203087094 31.46344886328949
90.10136646587439 33.77502843799928
83.66677103333143 35.06975582199974
13.92141685080118 67.56747683223165
66.83720616158855 42.77074262487169
131.8690686466551 15.07826755722012
102.8176621435468 30.94675950321758
64.27208164530497 43.1366078216743
96.96214483944283 31.82471078019278
88.61477008064593 33.66317071260102
6.781005819328459 70.99282042794879
25.26476793789412 61.04940322340553
50.6574164750517 51.46673597948857
95.31470458873929 35.23569689295657
139.4419344823478 74.55294151285506
19.90401600734654 64.96967776483852
22.52576927316383 64.09937278385473
69.92609401223378 38.6854836437707
86.89165908217296 36.07296853920521
71.34564689906152 38.6938201105599
52.71096908717144 49.54439913649554
9.658486408243835 66.97515084593971
135.2834991753725 13.41214432388064
111.0702142367136 33.87962505629866
80.49351196448407 38.93606908051044
126.6698809806894 14.89788568889221
120.7197417869871 17.24823083731816
39.65106935740997 57.13758472966298
26.65363982375603 60.53469565202774
1.998908653695117 73.26310096766777
127.6857283236167 13.8185608978978
49.62410991421722 52.4596598304534
57.28047815988759 47.22024400193348
110.9566020322969 32.3872476931044
115.6823512928764 30.26126908177614
84.87069145817185 34.43871477393654
45.8260985165956 53.29324739538182
1.137510356528531 75.60985102840682
116.0119029729213 23.38498156402227
125.26722414633 14.53113641980397
93.16204439248105 33.88615233286001
58.71796511512123 47.7035145308727
114.5493023874087 31.17056606712299
112.1092238773788 31.48419282075245
136.3128346269867 12.40729683758858
139.1758622066986 13.29078623998498
8.971602684707788 69.11143350702559
55.82827324985963 46.72964561283949
38.75273217966745 61.22121683015677
12.53134081368151 67.36229771660578
54.76546652439423 47.65423676465468
139.456506644602 18.57857511805398
132.034934181058 10.97201568947549
122.4748933754793 0.1675295451185216
136.5624073248863 17.62758411173291
133.4321083119591 11.47519059263991
139.3174934297815 20.26646745147106
123.3922224126373 1.420849364993303
125.6744678046401 6.501635431583677
140.7414918999938 22.4329702346311
130.6654217571869 10.53212891780428
1.016424500307422 24.57773992373285
131.0682961978755 12.05848690851852
121.5679525736614 139.9614557198427
127.4149936860599 8.717827117182155
2.308317204500784 25.33323006716137
125.1981996482072 7.909717774284859
128.8344629015285 8.831496231395505
136.1345687609633 16.26146708774098
134.682404197315 15.89726363508592
123.3294926824779 5.365271102004191
58.22879970752536 5.861649114828629
64.35436681229619 136.3784534397757
58.49745945656363 17.34214983951102
59.14067499711754 34.80067828190892
63.02439284024506 92.21522535436684
62.99040989037495 122.7305228314624
60.22808207225646 35.7993431856686
62.74050001084105 63.51842715931181
58.71184205480535 53.0609332486485
59.43692528835859 131.5642751985939
64.09056286020112 100.2715348530742
59.43825691292417 19.86581961864844
64.51408981718554 107.2782524135068
60.91616264788286 138.5222838776867
64.03559525543652 35.60956815462504
61.8059723954172 88.77939142984577
61.25411998464481 28.71803953868504
64.54920501896711 84.47785595634055
63.63810911622395 72.50716773810629
58.25029599075971 38.24933475507238
59.71645455864721 65.97375516416913
57.89009223634375 36.93624511197108
66.51674064849526 110.6391449385148
65.81077022396204 135.9958016258771
59.48711101467256 21.32701924441655
61.77738752664633 67.76810321329154
63.8142224482535 64.5776998984384
61.19015537044727 59.84160887578901
60.13010401645365 26.43258666900425
62.6607940855362 36.09849561659513
60.65368707067262 57.31331837892256
63.81426781971813 71.11655957556233
63.78167958297446 103.4067246322453
62.70948557356009 120.4435792490373
59.14774105177595 43.97131620243236
63.40517043041221 112.9180698805999
62.56180061965529 97.36845228705366
63.15405909011035 86.59392776355249
62.64230730854258 29.49399696482131
62.87959964336756 68.74633191649858
65.48544779320132 100.009390903091
65.40297586313784 133.6053240923097
62.26698686617739 124.0095624837556
63.05495583116839 125.1673804450757
64.38041280314813 114.9708955110835
59.36769461493962 33.4064768513419
58.08006395019164 12.58141537941674
56.36499866320665 14.0597279953304
63.58267817427397 104.9042011986024
63.47601262194133 73.91351278861917
58.11530668843326 8.624365866362366
59.90711229240394 127.7473676000519
57.1992082676819 40.65171631709889
65.66618155833746 108.1987868471569
63.05801437669474 119.3002196501777
59.68871002529477 18.41140556697527
57.13126440948504 2.488002981082154
63.59790502160983 117.1077106823734
58.66076400566865 28.36729820128983
62.18354875039699 61.04693422290264
58.06755392805825 10.00429008524916
58.57703532951398 130.4555027621885
63.36663249933098 106.3676939873539
70.69589441873032 77.84574108338644
56.92547411838724 5.252820046863261
68.72191589321611 81.18138527340508
63.3698631327905 135.4090812241675
57.73583354264821 54.15976470985276
58.36693469072019 51.56732415270877
62.19963229399767 126.2965384410054
70.98120128280392 76.45229464997362
59.81750746777185 133.9470529743737
63.19207344191678 114.2714679821315
59.20605721213457 129.0897723975795
61.83772229653331 87.2532503248903
63.95180867903161 118.5032342520978
62.61764556224016 90.94948675802229
65.97950273618838 82.38412440340845
58.58417021958176 41.15324520896232
61.96200271412915 21.60895962229599
68.3652207873516 76.15393564254023
63.96402717651385 101.8393145117784
61.46061472046475 125.2072132242033
65.7880063809464 75.82568482758241
60.48881886529806 49.58371071443197
59.69715655148857 55.95600061278014
58.03772435862349 11.34620603118498
60.81942749939842 134.9038108233492
63.89782470874358 134.04678038199
64.9401738610583 65.59708067650359
61.71489894129971 62.3864416728134
57.47964383922313 15.10806923338731
64.65383009363008 74.88339636070081
59.41175317121284 50.55919955147908
24.1843483789801 34.85990655509917
13.60305503556963 53.21890781585545
21.75366920054363 34.25062516709168
55.6023413913291 8.737425564402201
6.199325212034889 68.11506242657343
12.420956495349 54.19410705154021
5.912729010724828 66.6174438003254
30.91786280555315 34.49737804055636
25.28224923904933 37.44155045991398
32.74677950735461 32.3442663314931
63.42738571186667 139.1102209841663
51.00506757322257 10.58912612351869
13.77158961753221 54.67418696898046
10.313467281229 62.98667785291494
10.03717068782177 64.37578269639062
19.08412143082901 45.55214381792375
17.27873626200785 48.78556906106997
22.10530623033141 37.14225706958003
44.23229973408199 21.35974022722728
38.00898116399042 23.41902124767194
5.400625341638472 70.51460665624012
27.89517517766784 34.00309052155175
43.15204551345236 22.3181622918777
12.79172567290518 58.45454050462591
14.46359571677059 52.09589312439725
29.40778035650938 34.24291040833484
20.82240374982045 38.01275704474016
13.17732397994877 51.6763162240351
38.41666350393866 24.79187953785895
49.46758187745921 13.00547386602818
16.85976281183192 47.3856411040385
42.76794621418185 20.96654196100594
69.13177987849861 137.7027678629446
10.37640996138799 61.58007229839897
56.86509955318134 8.021718032569655
37.33892192537963 25.73655506059595
47.14996723258653 14.02657876092767
63.01062156541774 140.4715447395326
1.56275340274279 69.05542662365062
16.49413104397332 45.99251301009328
20.21865185081736 44.65325827127055
33.76816341675698 27.49413997487614
45.82255280330287 17.74848105062664
0.3071023107289362 69.69283394443211
16.26312896921957 49.76453449061223
59.58596023268622 3.36183260230252
11.562970176029 59.35016686347645
63.87269325088478 137.7453354795777
62.22047602800572 2.165194106150416
31.82321993884144 33.41959510822762
7.185916311163816 65.77794515265069
20.96688751214926 40.87163662190754
17.63582763684973 45.05808485631874
140.06269953229 70.35983879005269
41.67730682896207 21.93778654796311
46.27538909997048 19.17274156274732
48.59487647543025 14.22578833700421
139.2108991044239 73.05695372853729
34.81099254109193 26.41006392002783
50.24528509765409 11.74464844733755
8.626173678057448 65.03286371759611
48.8959745566325 11.67669236796601
11.62885508056635 60.82004012087183
32.21002846910198 30.99986063052929
8.27798936772456 93.08259234110059
53.01424724926242 133.8009142738059
9.14026235122328 97.68661532342504
13.60820811050668 98.65798849002219
46.29092349474298 133.5167258678182
31.6933327379281 115.7158165574129
33.00509230913651 116.292760737549
3.350500977795869 87.01988618265902
62.86583387381403 136.7671268681555
5.794569228715853 86.68175563208611
0.1202133444640834 84.58761997219108
16.78439562779117 100.767341074205
31.32764559033496 111.4109301451495
22.02646279200724 104.4130590929509
31.57834193122304 114.2817846417486
26.20610538427874 110.6720466822332
138.0032609634513 82.40158720801303
8.772819288826861 96.18450329729586
53.61006174566244 132.4571046864061
30.1330717905669 112.2879977354569
23.69980010794574 105.8824838252108
46.8736907596813 132.1604877075795
61.84677562918613 135.8260735774944
54.48004144993768 133.6448146819546
46.01110566159143 127.3842956455505
44.15272787578869 125.2131013850075
44.5862244243306 127.6424929981791
13.98198893582249 100.0587186429699
8.043881956059412 91.57657847007258
17.81697767037494 99.7732836134421
52.14793536267727 132.6123988178627
6.953522198635067 92.50697230064856
20.99093032126575 101.7313553817165
137.7652817108677 80.89856370946976
35.52698223967742 116.0403457866518
41.94617343219515 120.8820142941923
45.54176314484109 128.7349943376101
55.93932041971491 133.453682035372
39.5106446959249 119.3942974786794
40.6521246697804 117.1676392372745
11.0640039495243 99.50899015149975
28.61607724221001 110.2701091008761
58.77481654896921 136.6194431319052
10.5647925217755 98.10043583401104
36.74929771402996 115.2246686184447
55.35726607813265 134.8275217729594
39.3665546093557 116.4973940205343
45.95769307343908 131.1323568838062
50.68269618673339 132.7828132689508
136.2756835002712 78.95266672142493
25.88221725342658 109.2818886665683
31.18469454910166 109.9735986168221
40.75670331749365 120.1237052091952
38.06358569533802 115.8494111302042
31.45938865170774 112.847746445906
36.83928421761288 116.6458622123155
6.170996238949051 88.08375967612574
57.7571296836339 135.6474931308248
139.1548393242012 81.36895527898085
7.48670504934627 95.58662405238894
140.8024212861671 3.845712530967162
139.4193911454647 3.994048810876107
8.319674659734892 6.373570419983815
2.020119600662433 4.950191249477835
4.922425706383845 4.656196776475814
5.868384750466814 5.796414663050688
124.0364378583956 44.65604617867626
102.200533087777 92.14443714704363
79.11830134988028 134.6333284600243
119.2887518356812 57.16897248036223
125.1582878456224 41.92623201616892
83.71664561926653 131.9561160619224
80.49832936360531 135.0131782246362
139.6604075708838 29.19164585470115
89.64072409592758 120.1249607197695
119.5760774402623 60.06930985405093
136.0004296101244 30.44602690571621
100.6440888754238 93.75811054038287
135.197807178308 32.98962067136473
101.7991508821319 87.09852156656949
107.8333716644249 75.47992789380784
125.2878823006913 44.54878362059966
91.50910071081233 116.1083073958571
112.882848185725 71.19235768191628
124.6219002923448 40.57442280095091
86.86735649932365 123.7988670091694
98.15977834517524 104.765547494142
121.6278991591339 49.26646592272492
140.58307621047 17.75629216344857
120.6348243091184 56.04973789090422
97.38598504718294 102.2835346596739
138.3776869740628 21.61143232165502
79.41131032171918 136.0548856985196
105.7053272181863 77.01592200777257
103.284777476078 87.00517664865592
86.34211363056836 126.2870477919894
90.15250527251835 118.4930130472212
85.90891176313266 124.944616715047
95.06801315149434 109.1519863153859
121.7652462862056 52.14798319829475
138.3641584654094 19.27508693425196
96.33198463635533 101.271481718252
117.180069814237 65.69399879330122
115.0989042906527 69.69789586235045
106.044213823109 79.51152206145341
77.21989902839233 138.0595530736312
137.1333898209204 29.40816332358628
121.970955183558 46.58452909163065
78.02971488668751 135.6674821239894
106.3174734300243 75.66169151089758
97.8830004061868 106.3016331902746
84.45018089159409 129.6296993772261
126.4047949726785 38.1086016758695
103.4805444797963 92.24653289515541
92.81475908356106 115.6917749704541
98.13337288117485 99.34027053591286
102.8308606306863 90.86630386102594
106.0471241053402 81.97526287651779
96.72101534224282 99.75623402464406
92.42808928536697 117.1721724967166
115.807531328522 68.36406057172174
94.84173304690779 110.6755015845328
108.4844458531228 74.14761665529622
0.7509955739524392 17.04044365698646
87.81113317616843 122.6065255782525
90.9194705889349 119.5166669049942
93.48882520007635 111.2646849491284
112.1890630665888 72.53066734781909
87.29928063195609 121.2589539727724
109.1664394550189 72.81449603709204
90.83633678701082 117.215301322741
81.58445620604655 133.9768839485517
106.7981868342575 83.16115941566838
139.7711189122915 27.78109315901962
78.31194927535873 137.0796235199987
120.4580928629439 51.57782143158553
139.7874853568654 26.15844000037649
91.87174800906052 113.3498821988903
85.32543475352732 127.3617245968511
134.9521979300087 31.56362162674816
122.6550656476516 48.1042462381699
106.0453142601276 84.35585005476381
133.8850949923813 32.66560810810729
129.5448484369921 36.11475032009604
119.8984730653549 62.73290276023782
119.3045224725631 53.95267623026196
105.3992195981836 85.6556434443184
120.1074084386971 98.01139385107861
124.7136072745137 60.47590706870926
122.8963110577997 44.11600007736162
125.0154660877225 134.3597168601247
130.9196719865811 23.0848022295633
122.87718508663 58.18971982193432
130.5571367371126 28.66353049840401
120.6174891316802 109.9274209353317
131.5999156894316 27.75482203487845
119.3277453958841 95.29216635593527
123.4604636106296 138.4901856303831
122.9339251404412 42.74489601635331
122.002932987582 77.4774500902943
122.7792569371684 38.99858371118605
123.6211161609788 75.5704760518995
125.1202607345508 48.80631580211244
125.5604210856992 132.9828407811241
121.0988798237411 88.82190836969913
129.8300895501646 17.17995469978578
123.4327606911928 56.9413524792126
120.9829923687584 107.3713557289316
129.4642226020436 15.70746240813796
129.9061750682243 24.147490862749
125.0376079610153 73.51750776704948
126.2242485129091 138.2543090312402
120.531420209947 119.7134344651337
124.4748179404127 135.7398179578697
119.7056033132929 100.4272887171825
124.1502121889766 51.70684662045613
130.1732026692104 18.63830357018673
120.2140567737388 101.8828788602775
123.2749976975895 76.9031310941253
120.560677233622 87.27333110620992
121.5045515893667 108.8497619810806
124.2960672465146 126.4854770124042
124.7338591207743 131.7267925082373
129.2773465908141 10.20549837841117
124.5595202035787 45.97669637936613
121.2727218390149 84.17338020985873
122.3667923980051 107.7557609719982
127.202377740764 36.96167521573009
119.259654783091 114.7294149663861
127.1318106110865 139.5015261474783
121.803577229397 70.3431108363953
123.9665551802135 65.96954039293612
119.0187680479148 117.1709710475584
123.6995228305939 71.53990809001205
118.9672049012643 113.3928750161584
120.3095703821571 92.81194460595214
123.9859071088847 74.26806856992982
122.0228000250043 81.39681101036631
128.2580711380701 11.30852427060652
125.8481373435889 135.6160118831758
119.6756924159046 110.9591805415584
121.8334646652261 106.2752596451108
130.4382146775943 4.809390081138859
125.3300288556566 130.3487202770688
118.9554224426571 87.43928569311939
121.5216415582567 78.95874921688453
129.0847059421879 14.22908332184105
124.2677080192447 53.37761791569341
130.614897652096 21.56389907483363
125.3371089233803 136.9983921298322
129.4752495669466 29.61534157589507
121.8855901329928 55.24342958153995
119.5930204399927 86.13684526019445
124.5153872528763 129.1009458979407
120.2835250991641 94.25495373104559
131.6017760753097 9.398448978037505
129.9943395018686 32.47042588258383
123.243637315921 55.66246278998821
131.6692342436025 26.02446234224317
124.1822421946277 61.93396318019735
131.3873824064573 6.047839159693992
125.2379378735434 52.47087194306852
121.5394690247718 94.06596772432898
28.52876197258762 35.34992882380857
56.86128788346826 19.14464357974533
140.0811214140558 58.06276324754899
0.06767422381859098 55.17491504010521
30.03300648782426 35.58514985978046
24.63262670340067 36.25329830121854
45.6627732855528 21.6730220655124
79.41106018582641 3.410773429736719
53.34805593847724 18.04958513233026
9.033163993301919 49.07585029462108
141.0006139452643 59.14978402762937
19.43249471819669 37.47509283757277
13.82265936153199 46.53185283989221
20.66328284078458 36.61168952197089
46.16211500739991 29.3398914090306
45.88791794031472 30.79220985096271
135.2659383620166 64.44775707096623
70.15191812001734 10.23101182786985
32.18165461252124 37.17077254958679
48.52782358004724 22.29007600122758
65.46409329110497 13.20477716004269
11.35773327578935 47.50760517476996
33.05008478799795 36.10001023237226
15.83464727175679 41.70903588178296
10.52518599820665 48.84474459168347
46.94059308067654 26.52989303339889
61.28626473697391 16.49560834176885
47.63846321094864 23.55908561594554
36.28596424546537 34.22853699448213
80.74709179606421 3.493083416488062
68.44556906276749 12.47675097538522
7.577809143962536 49.43283750053812
72.12759513247613 11.25649750112721
69.39870877916775 11.40376374237072
43.26180337090082 31.59809330363955
58.31657656365254 18.63004177666409
138.6064342115595 62.39118316832968
15.72527010765489 40.24394736870126
38.05605969248071 32.07280253986227
136.7148609707553 64.12714199665855
14.59407463429756 42.67323617780253
82.88848303865601 2.337528205617345
5.488202758110986 51.22679667252545
72.96646705776276 10.18915212206132
61.50336065569522 15.09566240266767
32.42420435702933 34.76172102392657
0.9742829344415123 56.25563380214983
78.62487249605664 4.638539220007714
18.18692635282125 38.36706794760083
14.48441186886166 41.22307525112816
44.56515102257379 31.18413242635267
82.10898716350879 3.602679382801069
83.50261350093056 3.512161519564161
51.62677710086146 21.58377927616037
49.79619014324445 26.0622138783589
40.82782049908902 32.51787995745644
62.9834764892973 13.05623629917991
3.485070983867922 53.03922205346116
50.1722483598354 22.19052909246844
0.4569386443189881 57.69923152580028
54.47936506930083 18.90358919303981
35.70161832218128 32.88428503288494
38.55670419253342 48.07230659835113
55.41206925888577 35.05612951266579
9.699446523339589 54.34658427099259
2.692182714291556 62.43369419514841
35.11461116361394 50.09647650118038
39.11157491058133 49.38654154837518
115.5795818500118 7.092524368902276
103.534795518394 13.26121069108962
57.76391679137377 35.45426830029459
106.8374624284805 11.60602518048534
12.31856791345484 52.80131192865002
29.7687206639683 46.64693899054448
1.316346475744977 62.80974569322638
19.93520218345114 53.53553204349107
118.7526893112109 140.1656926423195
19.58848933473429 52.08679427879778
101.1381261048957 16.19110466414504
44.42470587885457 45.19259360967044
50.43583445665725 39.84709016273095
53.97142472650608 37.05092291873319
116.8136204721456 0.5577564873025244
139.0726798455456 64.94845047934292
42.50865248081109 47.43086067367203
28.34282196611753 46.34639329390244
87.65622934553552 19.61388440486629
96.91579128045304 16.97846662816353
81.91814907583645 25.39897860869091
61.58429253003725 35.22073699269819
79.82106342581017 28.06761912830026
7.611816348429361 60.14879901645894
18.18386821103357 51.569159471638
113.5918885513332 8.485972236160856
41.01522315396979 47.19790223668947
112.1506482243705 8.576542415029483
114.1392416370975 7.172815215609377
107.3485612586381 10.25940873556263
14.92527112468909 53.69736545028083
64.63679400836452 32.6716670501367
93.36736510525233 16.40009038185947
11.15989210377062 55.05540573636083
37.59020859820808 49.16500630134353
97.79137877029935 18.06580744207369
84.00988458290347 23.52358844038818
78.52277077738232 28.60944238122122
8.720151543022149 56.80440996215093
67.45359152727433 31.70183684424589
85.12677001796119 22.55517847342445
52.72830113494182 37.81031783454725
78.53803465231775 27.18296844969863
89.08828048493324 19.28509546821631
0.8537945851483782 64.24454092515565
22.32292543273539 48.00381657017096
46.35458946824396 42.95355684653409
110.7145181236754 8.680797823157757
140.4920104935936 64.60588016217756
16.22261470547018 53.42938599943277
10.05877518394835 55.88644205260177
92.82838987470922 14.1388837587083
81.04127837422035 26.28709915308803
70.33662558374 30.86926148248544
42.91868605711912 44.97701494540888
5.377818255831937 61.60655290041014
117.1928511163027 3.128900664657807
120.1631920254527 140.0643908377253
77.23541806509876 29.13926378796959
119.1433187416222 1.706997070644367
28.79226369101024 47.6919359062726
19.80840308637777 48.35370557498017
136.7866690721364 68.10032928999954
121.0674786639494 0.2677556532246982
47.28775375863412 41.81685885906408
66.03461095602728 32.1680136890523
98.32319626413084 16.69757627213252
81.27309102823192 22.64395214446071
103.0336619206842 14.61387299332983
48.82658153807989 42.1059992854521
105.4374776546613 11.74482962598816
111.2546411865483 7.357679503049034
51.83931349925997 40.05979516457478
86.66133385246428 18.52607679603203
6.69236440057847 61.20627026047961
55.17169003090682 36.31455092525475
7.310554311761017 57.4610615532583
33.12747569652893 48.5186238042673
119.6547744262504 0.3654897562543863
50.47437324414334 42.41780446500446
138.9713430399389 91.62408213889806
15.50404131899466 140.1127763716413
11.9238101054469 131.7172584516334
12.03087596848121 127.2986020359629
15.50401519511812 134.1527086521199
3.34142312668393 93.71442760942402
139.0987690925136 92.94488600089073
19.24648056021326 140.9791041907579
16.75320164526235 140.9191610255386
9.509008684600699 122.6836228186495
15.53302759410018 132.6475413451366
138.2833069564546 90.48531832733492
7.586228341664096 114.3713531556553
10.72127635679623 123.5312540881769
8.389627892351623 120.3295652577763
24.72902668386044 8.258560893739071
11.91057759964707 124.4068390664335
8.661762494449103 110.7866319104616
11.96713098469184 130.232834438893
4.484162908572269 99.48343253145606
5.343252906692884 102.3345889946658
8.056989164812782 109.3872697299766
3.927694463908995 101.9148884087875
8.532678553932772 118.7749888649738
16.73567525983162 134.9636124321252
7.209959768178697 104.0400119831728
21.84519932258126 1.314135844694161
9.446454683086984 116.3157640766864
11.98441001784258 125.8586758579383
140.4975956595532 93.52292542514778
7.742863042139406 105.4206589117566
16.70447750646477 137.9405351099154
4.101482270882346 98.03252448921766
24.60555872191765 5.379042906446509
137.4656057372254 89.05552437275189
12.01851750673721 128.7520668999486
2.204405446398328 94.61971373423074
55.92357506197222 93.96907438694338
76.03290238298928 94.9123613805375
131.2087689883264 96.72846602595045
10.69786757605128 92.69023605438365
17.24108524875967 94.13394658421656
62.21744740697948 93.38410623564243
68.6688724668673 96.89892552731767
84.82832741416063 96.68151735380077
60.06025877196815 92.26009259982497
24.70875012617046 91.86183905285864
3.09602159519886 92.28147433908137
100.0114891706243 95.08551197520484
4.475933247297793 92.81965445862048
119.62956122794 96.58345249933174
110.5336846348635 95.02929863701426
83.38866889185404 96.96104665261933
46.04038760060025 93.08693122151877
103.8628385766547 93.55237997704369
140.2894452139456 92.08148619896623
19.66009629511792 92.44254498678062
114.9366408775622 95.87578171793122
44.70118908405133 92.59724601412795
28.39971984452692 93.20960162354767
39.5366167682737 93.34003594000276
33.42991536520232 93.85676842555495
132.6369057967021 97.17082139301476
137.664006577884 92.00177256123209
6.111541185266081 94.8369902025172
79.95210598698493 95.37344211996536
49.58924285082219 94.55262541200482
66.89251833032736 95.15141933324922
105.4205964123553 93.55322760505446
72.40478499582325 96.55212173625614
30.85514246315167 93.6352118165708
64.06552842315105 94.84590371631546
78.58873591786129 95.55406640919649
38.00991205567323 92.6865756097047
129.8527624318833 96.34245491264556
7.212216937062074 94.02206974235877
136.6159266643004 98.88520671589899
128.6850527371912 95.9300873758534
116.6215717092885 95.83652981571767
15.92312581018905 93.53082793284985
59.13359333376089 90.00212909936062
9.586400804332156 93.64275642591637
13.20627575414005 92.32288335197163
102.2519815689397 93.52603649502896
17.11136389990007 92.69544388695707
36.00565047540975 94.33747518134746
97.29184014407106 98.22350725190856
96.48060301963524 97.06184374585732
111.3842078061336 93.79711558256209
80.91948075330902 96.32131255395389
50.72221798474202 95.25899949138396
12.03870176280946 93.21215191407641
25.94996085149833 92.80063942796542
92.80249719815512 96.36723267386913
118.6407410730794 97.64942852131202
14.57469358582111 92.91460339493078
91.39755847054403 96.65761965027312
37.28340594562206 93.83843529145568
48.56632123393379 93.86278113808878
89.11867337991281 95.75717476256631
106.9514828549197 93.54737142806411
108.4658145554052 93.55589701155164
75.39705524511474 93.75048207784857
42.18156222851547 93.0246995622004
113.4467496079921 95.58571344212147
0.5956161832914091 92.64531724043853
33.1396734822868 95.21182190186718
61.0097471130465 93.23584460804352
70.00534251041117 97.22525919528555
31.98765015927186 94.38865487063219
51.91207497391929 95.86797601648509
43.33899799390873 92.11060791765037
57.29924877009272 93.49308820657318
125.2486997292946 94.47832529975859
47.13824641064942 92.08915854351498
115.6850805294429 97.06328079122798
120.9310604705588 95.53546224203831
109.0877850048065 94.89438868793579
87.69550888189474 96.04776935183369
29.76877198485974 92.71941437166704
71.37195750360789 97.57395936946762
8.51587348562904 94.61665376759547
122.9218774596479 93.65108493543042
40.3609063865782 63.86619793161435
42.14970684181078 54.02374106147468
66.85581409522297 133.1946461350034
27.65843029015889 36.47758808453035
42.48459647958932 55.63495640900295
25.79625884414235 32.42344375098686
60.81842184462703 112.5668433075785
55.030280989401 99.91483794593327
39.50999042399425 46.97356050262798
45.86784375990302 78.70757544403753
21.88921161836369 31.41827253173101
41.84775953726547 60.22779074129871
34.12752190065539 41.17271039002194
22.65704217694682 17.38608356545652
57.30186467234758 104.6478468002758
68.19395086893979 136.6651703094777
40.32899621461765 51.99728902948694
43.38086140969146 67.64829660986008
29.16202408196494 36.68765994130779
51.69352622041297 84.12002558426151
44.34243784539319 76.25739936070626
20.38828740567584 26.4783296012302
45.0968319532104 77.50960422038892
46.58554058790681 77.56308659008852
42.64692880189607 71.30126177449947
54.44246225696997 98.58294291072789
59.86186462782368 120.5355954737357
41.72082661449925 52.44832303843157
56.74886035777106 107.5079882474212
56.63047832170865 100.225427566099
20.46924396951576 27.97292810682483
34.75510302310347 42.5129877939751
50.50827328557261 83.39596804153905
57.48406013956074 109.8234232756608
60.90576076515949 131.2880751240516
64.48012371961246 122.5978320310783
63.84244669565792 126.3516646074007
62.21517420051272 116.6924841999031
20.34911879030251 24.9797166876272
22.49171564773184 14.40361173853544
33.4848656379129 39.83530073876246
56.3395364412486 103.8374526054939
35.94585680528045 45.19364931695776
56.02534039601112 110.2882149790341
62.07415029583247 128.6499513952996
22.57331145538954 15.89233321657271
56.39826890821119 108.9067561560332
61.27140110424224 120.4233254461474
22.25036041937747 9.969681097141754
20.21541647430937 19.10550031720408
61.71896549497786 119.1078433760583
35.36196621107186 43.85422867645936
22.84638359604521 20.38707076046038
24.94021288361651 12.64894681870856
20.5917038021848 29.42435658791386
60.01851126216457 130.2138834689956
23.56038123188984 10.58006210375846
61.14555050572185 111.166463056192
54.13880904840229 89.69462917500115
24.86810532426128 11.17764304952857
42.75965451447309 73.76952207508073
66.3269832215104 134.6054526829798
39.68930188559947 66.39979883773604
24.8720226618746 33.59621174818712
61.46526432892364 129.9704054712813
52.91651968258839 88.96545354942688
64.98744663526763 131.3348738843592
61.92837610182956 113.5607614843768
64.5964950297936 127.587819861954
40.58077887374154 65.17566445119004
62.24737955152168 115.2482711116283
55.72349909914909 95.23686114761972
42.07215000265711 75.00625391349453
20.35227491300637 23.50472241440036
55.24367867874815 90.49292309054564
42.60381018762026 66.49550493672039
54.99487522220779 91.91237251643501
63.78671241556068 123.9061406684406
51.64756080838872 88.39694776356509
25.01474701329947 14.12583154138635
41.94034402446077 64.0124013489452
19.63253447663556 8.716992917267209
63.93766677325404 130.56385804713
42.02622632414821 58.85058227926427
37.43816114905215 45.42665262310202
20.93959344673885 9.347507057979362
49.215118754123 81.25044646597706
21.61904585474187 21.23552936283734
68.39078883294269 63.6958231645948
62.26289032160017 51.44333379491802
81.27028317034522 132.5428605304674
80.21315411014619 133.5893578846851
56.85788753399805 22.12533056830059
73.3511190274204 84.43640278713538
56.67564874922448 34.63425131021185
74.75273318474852 86.13014470639057
57.17433541527373 30.28016374608629
76.13609111719911 88.36565366886236
75.03403971916313 76.42168245951325
60.8870352744979 39.41939618762674
75.89075290636865 78.765859692739
59.57219078891605 37.30807418515043
79.73970793971193 117.2340976848683
79.97240629399258 119.7218050845965
57.59276010776355 26.07105449925913
69.4098913717372 69.49395864884777
67.73196452648314 61.34647102216277
66.67587032781513 60.32328660418367
57.44313467343313 27.47484099391056
56.53994171327145 36.25407541532938
62.63339606540074 52.87223151361771
69.3469165071913 70.72057701650593
79.96200249296275 101.2185541718337
80.82026624800436 98.77838410246412
60.28097506061869 43.06334574082299
80.33308775833902 140.3807932558714
75.62091484065212 92.46095531301549
79.64056445330985 111.3181968114578
59.77981240640442 30.61260629013436
69.49886641959871 64.72837065535089
75.59413926794177 80.15853285066157
79.38777689618334 98.3796446089608
79.1149659796491 118.6117645673694
80.97787928459259 123.322480548498
78.60941611995963 113.8554699356075
57.99198859997648 33.99623727264355
54.36718838608531 12.29130833985272
55.86337081123609 16.82858044463885
80.25841916686792 102.6505118189136
81.08866709006305 137.8421683909609
63.11283018444832 58.41531622743648
53.3155757806547 3.0131424450115
80.79398160651949 136.4301180234218
61.42564079833119 42.16866724648884
78.50642013782286 106.0372590037539
82.99914650332006 129.0196755330298
54.62005894492068 15.8665729404503
52.96843807710751 5.853050830995874
80.39139609825395 115.8989263764301
57.3083020729646 28.87784574359689
67.98601204126288 64.99907695855089
54.86066891387226 14.51848157924163
79.50451054155933 114.8757546167367
77.76939987180648 96.77248463685618
72.97034615367811 73.14790715535106
53.08608716911633 4.442724764151849
75.98199999858502 85.41921541971909
80.62411635700441 125.8094322297678
61.92070638610977 50.03784001599707
65.01137556029795 56.9906404221937
77.06154065114846 73.26477815978295
82.65385870284861 127.4810466885933
77.7778651561902 112.7726215765874
80.19583160993874 122.2022614842987
78.18798285391772 104.6769536508379
82.65205698850627 132.9561343530513
75.87525947584666 91.12535106621075
59.5730849544406 38.78485314229775
55.62295562165684 19.78581391412957
71.79341976861937 72.21200255989025
77.9338371549636 109.7848247891636
81.99768581535089 130.0455467460652
70.61969190381629 71.29419711781351
61.58537460173886 48.63981380050812
63.06767307828898 54.36725915878203
54.13295452323099 10.95517697981069
79.31761701519019 110.1150410109901
68.80356029472937 62.38147905494451
57.08074660199077 17.77473043373893
76.77239595131999 74.6320632498069
64.4683678042516 54.51031840447674
136.4074869222582 53.74505744390459
7.258593802730431 67.20583213999763
30.23448998047332 66.88977125832157
41.14018923214679 62.81605486327621
90.25710734846317 62.53321657734927
69.89350996411261 63.41756538016516
120.977417369204 59.8303689648789
17.87848818222726 67.19932686312528
139.0645439570646 69.00798806557093
16.43420814814785 66.90817612430489
11.12920830562073 65.3052654400977
134.963423802039 54.10486645042518
42.96218799588706 61.21980143451166
107.5964124570396 58.2914609234623
60.78378810497331 65.12894757574085
94.37787331765574 60.66904016267846
130.1003964792181 56.60220863044136
3.762012939548405 68.54017775989256
23.02648939423722 67.20544288514388
93.17409134729 59.76198742897949
31.66849990589819 66.92684532949662
65.3444108100098 64.28008351027745
56.63480287664846 63.79061230434646
50.10268559099612 61.86906897521529
54.78966204157954 61.45789834652692
135.8831110738421 55.1811128970053
113.7667647430061 58.12965432264767
102.5606390458557 58.64744993705617
25.85619750640958 67.04043955680986
103.7905447945038 59.37475333551119
45.9944025619093 61.01296995116906
71.37691497003745 63.14085727888623
87.70978989849795 62.41299862623247
91.6196477107938 61.74796047109352
20.72091170404781 67.795601064858
138.1401177188042 67.93757572019979
23.69284439570665 68.5030726062534
115.9531615470618 59.56604267379851
105.0561098004844 58.53464084930535
97.27408274514909 59.63030264805381
12.16919136327082 66.15676989105505
66.46232728977168 65.28998069609804
137.3258061562408 54.82062303646853
88.99111276052349 61.85594296457374
95.85437127229201 60.16939018305645
0.7428784619804047 68.11107321575909
28.04304511028268 67.34780591029835
66.87265792552203 63.98324376946059
128.1190932611109 58.3836636329947
79.41726382671514 63.72565344519677
140.4229378503533 68.69220324465728
19.69756067341049 68.86000982197936
27.21240930904908 66.49417169276012
49.11615562324175 60.77819942682379
111.5260705822849 55.89783714090643
82.28597648507322 62.96740403876895
83.45148254806602 63.94270956077921
9.858973674924387 65.74525830967403
80.85912868888197 63.33376934698668
84.61267817495776 60.35028898824951
118.2066858228672 60.34318332863455
115.0815207759414 58.53900345404018
39.01927536493588 63.62346995355266
33.39434327552409 65.0564253704203
137.4582755137257 69.44833652342095
53.2490182977149 61.57703152379737
51.68417145847453 61.71644199165817
126.6563407121818 58.68740981611337
72.84539044715036 62.84308464925856
44.41062417786705 58.66312842047196
134.7909980753975 70.26275008815092
126.1462886064736 60.15212145358183
75.39644923358372 63.51261708089447
79.74969792901713 62.33149251415109
45.0670366758949 59.85260353367146
122.3970160910986 59.62742234768668
110.1515140279728 56.63479374603692
8.589121253595797 67.78977820880078
62.29326203034061 64.8689394885363
92.90907493193438 61.13783285250654
15.37415739879608 67.96337823186825
111.5646945808058 54.42628907004971
77.96035785250527 64.11978403556836
1.179365416267593 38.18734248617112
128.5700190544273 135.3590781570876
139.0127876283132 46.58717358176162
2.653790405493081 34.20241126363685
126.1818476673033 111.4701055220918
132.9924738104379 55.8960985794833
131.2503231513323 100.6392061703041
1.537237146247593 40.67920313741502
129.9749547114686 81.22391946649546
129.4435727407532 65.81858140295148
129.8719851631311 64.42448053972487
2.472791391265913 41.78618056396613
128.0091535739011 127.5226450357941
129.0559649003167 80.08392561504508
129.0034349881231 111.93738983411
137.9787169962308 49.44186062042956
127.9000162673481 109.1114528322973
131.0417595501174 71.66418847090104
129.4304077053457 136.5829594702032
124.7238109404312 122.5210199214986
129.8982320304738 139.1558976879232
130.7049523684641 95.28269172987495
134.0444394456019 53.02790705037428
131.5960813627813 98.13027139463219
131.2071886945127 87.23014362916507
130.3728426224003 101.7252074400911
127.4700419764051 119.7431607851679
124.0878623192561 123.8706895381482
127.1181202717343 126.2823034114842
138.4975854527157 48.01254268991349
136.0126973679809 51.23483219490437
128.2389216907417 87.56872389808758
126.5087121139204 108.8272111001888
3.540048618883057 38.96768422430002
128.1125363302984 118.3835656901399
130.8874842963097 61.60704002695026
125.3337292723133 112.63435563448
128.9894650641097 67.03973810238078
125.3774386946472 121.1757681205821
128.0376480029209 89.0889713335894
129.2574380828781 82.5214122887912
127.920879944889 85.08313842831076
129.2251786091567 134.0080368453879
127.3707015922175 107.6690159904697
126.8455984509219 106.2196351077874
129.6433956783833 130.0927878051738
128.1263840292418 78.7752457109036
129.0440775555991 75.02314938711748
130.3706885662283 63.02072913356776
128.9844249345018 0.9056609331439862
3.739810169014543 35.07320182314056
127.0375907639304 110.290679338945
129.204117988796 68.3086856705485
126.3262313703124 125.0259358689324
126.3253974146344 104.7673159155755
131.93841783436 58.7597145012364
139.9495414576996 47.66862187400146
129.482151899283 102.8285011217195
2.409407742062162 55.90405250889395
34.3384840865649 56.00057210481508
41.1333527294106 55.00806528229702
93.16555089235199 52.14762279886664
65.10786834559913 52.15468403852983
15.19848476667415 56.78008758712423
16.2650453133992 54.70736820131732
136.7184240141914 60.20194956760628
17.65069992613189 55.29831125700205
133.8579774919308 42.64349307424149
26.76925568808515 54.63958982922129
106.0519271195829 48.93744390137795
124.3163151715747 43.21517265072965
52.80446768176557 54.64522857784645
79.28541442882103 51.89111919833248
127.2423408731599 43.15547106791387
38.39353290639286 56.34250656570492
31.88954364668081 55.16833593104836
73.64740692032261 55.09508155001024
72.7558532713697 54.13864715312993
51.52702891841235 54.18101594645665
63.6780608504152 51.81898196317794
110.5285805243718 45.97820479854874
21.60453238245076 55.52799072359581
20.45269504700402 56.38752019659903
107.4709164646508 49.50692845496341
43.47916631118919 54.37635797458718
84.76507715957749 49.88413759626456
92.37499940096424 50.96360338348599
94.64482058922573 52.09380524116075
15.05303200800839 55.28129221229212
111.4901119583128 46.91931112230596
11.37747341370546 56.47320346931254
30.88317686118482 54.27948881493864
108.4066225633216 47.31272585325972
99.70913822160854 51.57371488265175
91.62723243874656 52.1907415933866
8.853129359205244 55.46180409283535
64.01070600696272 53.19106318832245
137.2206629088641 40.4716366734143
123.070637559759 45.68331953814493
75.02127431350625 54.65055168360323
139.8489695084242 37.38325747781348
95.51400226266705 53.37736158747814
138.1537649451742 59.857134519395
3.321539125004215 56.98348073089975
24.18623044277394 54.94722132271158
53.94406547492697 53.850499221749
132.3903789967841 43.04591027548631
88.58641322701125 52.189120772461
139.5808584845447 59.50840961253828
19.04012343853744 55.84044693930035
8.063457130852528 54.48396436314975
59.08735436610566 54.54398687360333
102.2947971958035 51.3795098050226
77.72834307481655 53.7586954163197
60.09965066320624 53.40429307940283
1.504583465893045 54.81974612684632
89.33848088281515 53.41371772709839
80.67123109101873 51.42584032939668
116.6891929061415 46.5946929879077
114.2304226883705 45.32774858351967
39.79829147275429 55.76105956324793
22.98826525493634 55.80242342455422
50.53910677751222 54.99173336930549
54.99079050312181 52.98527527741597
119.3592900334054 44.97105533496701
84.57372361001656 51.30470783718469
46.34009841353561 54.68647116723767
120.6206789183511 45.73994299067564
87.04144591417105 52.03777154958554
69.08209280222655 52.44563628092116
66.59752190754338 52.65684083195455
128.6620222854777 43.04729354657295
115.4592683145455 45.95958839913249
4.781983124887385 56.67303023444423
56.36562109380556 53.53631751729618
139.1621071611582 56.97856846697947
25.74596184343047 55.5076033269138
61.17175034200219 52.36936829899046
26.77937173321184 138.9861425295732
11.78894957079358 140.6722380144747
78.49379262058896 131.779883691209
47.15987850589844 134.5835963699494
90.81270564857597 128.6995747892218
5.659873110782121 136.8068627612295
41.56230027347173 136.2679767459081
15.52257852513394 0.5460154508658693
121.9553758683691 131.9853729934614
93.23078123642004 128.0257125724205
92.84408505055823 126.5924349970877
65.9579744643756 132.1866970898131
17.93329472401995 138.7437227031577
124.1766504134279 133.1062494051986
97.47889412744324 125.0433290050144
19.19135396123224 139.5169203508247
1.905227570438521 137.6350743282062
30.47021619354012 137.7100554464034
11.79131609780985 139.1946254329543
127.2137797036612 135.4885862035852
10.54831350206216 139.8922972960519
50.06687558034307 134.1363703446255
74.95615864731924 133.1254891883538
41.02307716349677 137.6646259071264
103.7364444305557 129.6051175884133
86.69439335031707 127.6676403242009
135.8864559440403 132.5941842482877
42.53502454634357 137.3428366937596
63.41807899989975 131.8584534561439
55.07411877851554 132.2912647824833
110.3165785984616 130.3983354002381
13.0280163088618 139.9888085204479
44.24819040658321 135.3270504472163
134.6631325325273 133.3185431340427
102.8425198030183 128.3805909048893
118.3057697664341 131.0222677597438
32.04799813725973 139.6705486384689
48.61098527730531 134.3512453082347
72.91298681266254 134.5474752457879
84.78897231870597 131.0109530231935
140.620811064056 136.0164734981954
105.1646354865054 129.492396314119
43.01960073670802 135.9468481538176
44.80926911915882 133.8963547785447
119.1511796720746 132.2506886023876
57.40209786273157 133.2134479671228
0.7062262259727513 136.8285011844167
110.8723948470325 129.0596153489552
104.6258305187508 130.8369472414182
8.103236907601275 138.3668465245297
30.83163173668273 140.5857061019818
37.16564786639294 138.9760000431299
34.77832176977977 140.7385412681748
69.18578325263326 133.8842484167986
4.418361436774037 136.0456862018682
98.94407787457004 127.4648706109217
68.69174096513423 135.2871196564241
126.40119149228 134.2349528847976
26.6067278771651 137.5408447959852
64.44406699520371 132.6876420655516
88.06342467445472 127.9877355809384
101.3997459243178 128.4967131453214
108.891944847518 130.5063455840742
97.33545873192996 127.6454621199949
50.88487888979666 135.2881609389375
98.13579705176443 126.3188477797097
6.895348141660975 137.5819022232171
76.22584897319481 132.5425368766322
75.32289936158861 134.8013653501671
14.27385411757853 140.7793747541212
33.42233493920922 140.1931511925678
35.99695273783456 139.8392982550334
115.1671759310381 128.7228619090675
85.57780681400092 128.6976188519268
130.7837150903333 136.4451178147213
28.12311268317202 139.5266768644388
107.468618317788 130.6148886108765
113.7332195742062 128.8411725598651
112.3016853459552 128.9522888098051
60.35787752209745 132.6134607320025
58.87186875683622 132.9228514583202
71.51558409246925 134.7209110854595
28.25423246031306 140.9598608272072
14.3030826479643 111.8533278516438
4.844488147529722 46.34539135589345
20.06900882237031 123.0436278585528
4.485920508872827 65.99281591140202
3.666689217176318 63.50653646464268
7.224778439068311 79.03423123922225
4.926537802445567 42.62543780895849
6.376122914776821 38.57395942355038
6.464967657172835 69.57286806044543
4.924618788244354 82.24395389839577
7.576338750767727 84.84384056353498
15.51524963943185 120.940929528693
25.75794962507921 133.2229049101439
12.8811235626308 111.5993812125094
2.369804497832701 29.86186258902893
21.06754083439578 122.075109422926
6.445020610650546 84.21028857254359
10.90327821372481 94.16101479891972
1.780718605118097 61.33502354638046
1.132211382175066 27.64091432402848
21.8729465906114 127.8794642381864
16.53762913780237 117.3043008175727
2.046640329678161 53.3860953271825
12.32486621746576 110.183385906354
21.22636553340571 125.0006022969299
14.86883353429944 113.2298950865529
23.92759060938013 131.3158533781249
2.29217720092606 63.90890369576667
10.10773490601553 100.6049681622571
8.919306066708284 89.15919926397494
16.3325539010578 119.8266969781962
10.14376303356062 96.64884402663827
10.5799750751649 102.0072813364699
10.28503314296814 89.76044809763999
6.408924448529405 36.15853625247247
4.830288827782601 74.29974508276092
17.11238984215856 118.676184132237
1.882549294481399 57.33425731656484
3.739099618689365 33.48664077668205
3.875944971784991 45.31145629784293
4.944344486213756 34.31963196163348
27.18903681438503 133.7316091033266
26.04612197129454 8.841817357575659
6.110806672885425 81.291427717166
1.145855745602288 52.30513934581355
9.627355650939585 99.17152558802549
2.793666455212674 58.40359523670974
27.4812537962438 135.1741972168324
15.43092872301913 114.592143214366
22.21341373747737 129.3392603540026
2.553207430637812 76.13320154261739
10.11882915381367 104.5402382784663
20.83998550858266 128.8139906233794
7.079401995361556 72.39651001238062
9.620716318358998 103.1416740960019
27.01403125220706 0.8009706848781684
8.395853028195571 86.14872148093023
2.597939686735164 51.95028864586433
2.26851382426 59.860816282587
3.107870774900159 78.95925209426655
2.400398120738932 31.33053675304078
26.38245194715828 136.084900664955
10.49449176883574 91.22138105259076
32.41236978527142 43.34741474067765
31.25169755191991 32.07645081071995
14.597839067287 125.8893619692346
19.82394392019581 84.32960416531535
13.19478386528913 131.0129528042405
31.19604389789098 46.9214422117164
27.03887520604143 70.76453417310319
33.98391633251172 15.23877524015336
32.93869361001585 56.24639102154682
31.32258637858395 38.24827991599844
37.7753948401866 15.44541589971987
33.10889355071047 19.13255117446197
20.82645313042867 83.30253554465492
29.42607857958754 59.6464478297673
23.28664351978257 77.40682660165378
30.84196605686966 59.27841966233304
15.74225172665231 112.0978748249172
31.1438786985263 23.24309265139658
11.83556438952008 134.7136340859201
11.813360458626 1.087316457610882
22.95018911105613 76.0266267144268
16.05685630377584 94.99724789801451
32.15930894837666 53.59419253985334
26.75136955974158 69.38528696179883
13.21256201913432 122.0471759564016
13.44889881328311 119.3997495022755
31.5411990464357 35.83702732026099
32.63302284934859 40.91114994979836
13.74177909970695 110.4581951468856
11.75816611615079 2.584916274344566
25.90469070612554 71.64425306156105
14.14431860094715 123.118143812257
13.43474557173322 112.9997317228755
14.63738289116568 127.2922402893124
30.42762989891085 25.60578679296601
37.59312499575106 14.05086936628253
13.03334646870337 137.0132919756186
28.30231701843256 37.80396678530605
11.55260114169402 100.8842702547808
33.21239227428101 54.83562499660638
14.2613872711344 118.24922318527
13.81418055745329 96.49129722088794
12.9962797484112 97.46733792060526
31.88096018562636 21.01734295643664
12.00793085922793 102.2880498340623
17.31275027453035 95.59084157093019
38.67454919874298 13.1727494783239
37.72015556448693 11.18712436730144
15.58743765589222 90.68599334684842
13.67007321500686 116.9013731845081
30.94998216763308 43.08578201705004
29.26184748109677 67.76949660068261
38.93108137955775 8.91680135807249
30.0349251584496 24.25933754156942
29.37401650902007 26.66178218077047
11.79937131669685 137.7067895544531
12.55453164082797 99.77360528660614
16.34666532460339 85.80327085859876
40.14079524369213 3.708729598750804
28.04653460635918 68.67304591109735
15.75974085000673 92.09803753035406
30.31810715584646 33.15520253085306
22.19197618454177 83.67422918995885
13.99184368138876 114.3758463744138
14.39541573912893 124.4937730257324
33.06683196840066 52.31234036134296
32.30699589607293 64.06824449107344
15.07344753130903 86.60190569264455
11.55528736030595 104.8159800060389
37.640469160061 9.714608707639092
34.26684166134396 18.22630287491346
23.19540332734186 82.59610942068764
11.05479006009586 103.4113130127314
30.76917653925126 21.94527704027482
26.22976998602427 73.07056788074996
40.15627025185915 5.183399855930973
18.79186817815122 85.31899289577058
31.16592238591715 57.91698136347072
35.66262150818211 51.42643271352004
14.47662559096677 130.3161493890996
15.4112402048818 89.29363252401366
31.26000473738592 28.31018878956986
19.20695679219885 33.0749726288951
64.717775305983 105.8153436546617
60.34789793248106 90.87068572288089
37.05156812903101 47.85283256564225
54.37615046586578 81.18493631416312
20.52748901533428 35.14062607378719
43.39134440481836 59.78367049737031
23.60089064206114 37.57248942892659
14.94794317043674 15.03277533244819
70.53440904087711 113.0815625443418
77.23170638620155 122.7339700816729
39.44883326389444 52.9333936943715
44.88251742235114 67.5276258077146
24.61287279488552 41.18506437549156
54.3965763967981 79.75511832240292
48.724763647298 73.96467663177712
17.89434889873941 29.57756616709047
45.61480124468081 71.38909675182391
48.01533478082026 75.16138000902775
47.09381735639759 71.47930460471785
65.04796125379143 102.8146200572048
68.95051237805291 109.8057709132209
40.82514730546868 53.47304454429528
61.16610542570131 97.44900146086044
24.61559545333911 38.56869014651412
49.45724658255097 77.73341048945244
62.76954434996208 99.79124608149145
71.96820533145242 113.2732761339178
10.52022469878145 9.706920166400669
75.4993129719391 120.3919154230186
77.41866826507211 125.2312483274395
73.5769846130712 115.4975075370901
17.82548487787825 26.64865963400898
17.5353296654737 16.32968733265945
24.99462424598445 39.90198560711571
64.89647305463289 104.3236750616389
36.50739712991576 46.52784126821112
80.01983317966375 138.9121401959169
60.57136335892977 87.92105339143377
81.88412017245295 135.3930301815013
13.57940101372967 12.90243013437146
68.26171128790358 108.5597773474579
78.15885662317318 126.4664391314344
9.241093500131944 8.754260647796398
17.71070059761125 20.75658218621147
13.34119259161862 11.39227309901093
72.95621112183218 116.8161261262585
34.46777278019668 44.95432542800741
19.05058601489756 22.86821614108515
19.20835908516453 28.77590211709215
74.6413737826006 119.2204263784818
16.3524547952083 18.63150230963744
67.17675954787357 106.1140752623237
59.34537016540499 87.08792550959912
13.66394944493647 14.38893033208465
50.23887641662139 76.42475110125442
79.62426289773575 126.6877915077902
45.48886255937264 66.1957875954063
19.23770701739799 30.20522379655343
55.58278300845191 84.76070955408673
80.64350289381454 129.6169782598429
68.99706063614809 111.2672890656532
76.36219099744068 121.5579378866606
44.03835406136923 66.32421478403224
78.85526872668083 133.2133718172093
61.52302885267029 91.85889110283181
78.98862038214827 125.2245291698767
46.29099811074472 70.19368732708473
19.02845419201804 21.40895172034166
58.10904142207943 86.28331744041743
44.5548581588743 64.96683496242782
65.27830547240401 101.3206424775069
78.34347132647864 130.4128559085925
54.3025938507723 84.04386051039982
10.83597581687828 6.840199587355
43.47979874329904 63.77645610202232
73.79189863276558 118.031525022439
70.30986802419324 111.7550621831501
43.24088218888121 58.20578105205436
38.00409711252919 46.75175498575396
15.0028601552152 16.50696805529709
53.11684644905809 79.04237985467637
16.30014313408435 17.15967438608615
84.15187439235616 4.767158410171642
55.28629969099904 24.1773400797273
93.07856127111729 1.412865582471523
11.98419369571154 40.08141565098925
98.56997727483316 1.603013509658687
20.48510473578362 33.6763397908097
6.388437301920295 46.003534298591
97.10372663687983 1.241899781056774
13.16361282076082 39.13286092237764
44.95887211343603 24.26565926366498
44.52665843341173 25.90882094999788
60.74003581931647 20.71145868307032
29.21446597004529 30.46974720829513
102.3822146864199 1.566461152889974
50.08961070350061 24.75332866464893
66.07040974545554 18.67538587107192
90.66889436303701 4.595405906328774
9.093735684700231 43.00415070803278
26.69442402960929 31.29664654428414
10.7876760331561 40.9447323951376
44.01611746517585 27.25035018893784
74.09783074000954 14.21145467798615
48.69206186696405 24.81546640290329
38.53012330030655 29.68262510527542
88.29112083063188 3.855459587231155
82.90390431937458 7.526998836018429
71.82970729881613 16.08268613671323
7.504171760316237 43.38933000919158
68.19435514531446 17.44199342959242
77.14604065834398 10.9638421989134
41.01105731918824 28.08382770823581
60.85069881756915 19.31194189397407
85.5249774411174 4.623256816459415
17.98994278852959 35.42608423515429
34.65743611541576 30.18722245057862
13.0980587780155 37.54507207345329
75.24360910689045 13.19713239647211
63.65430238436883 18.225501434133
21.87695396086865 32.91063124971475
105.2655264867513 1.461427769753604
78.49519303833171 10.92988662037003
19.22479370671721 34.54523886590393
14.34966756900408 38.1754800912121
42.65017021229492 27.74412248675344
76.34244270992572 12.13331394919255
86.99475431817143 4.311956027876055
56.80816963441146 20.64142387422127
50.94037962029238 27.14782568909051
91.09497917689774 3.185679776755765
39.00789893822232 31.04180508172263
69.31173695377281 16.56359353249177
3.331246557717386 46.67636175475649
53.95323340896946 24.73142006744347
51.63701933121031 22.92575760828668
106.7262050300925 1.324507529214012
33.69016119879019 31.26686512113705
110.2621087901938 16.55251266210873
78.45801584861893 79.317768447958
72.11666397554455 87.69659302235438
113.3160503978609 12.32218188057979
73.47508744423914 87.01133694004545
84.33726658954127 77.83064694639185
106.2003404130598 35.63181578161377
96.74836784904626 47.73610397834184
77.82870133018928 82.06481349917389
90.784166305558 55.94479274532893
62.86846972367348 109.2471750154056
88.67232827822416 64.70884462079349
109.2332030707108 19.18200739296783
86.62213930566422 68.07156253651948
67.56165503117835 101.8131154831895
104.2548470085454 41.04556021267756
63.70797808520131 111.5468481897772
43.73830801031721 141.010548925789
69.65706687248409 95.80136553085617
113.9086603596224 11.019211916761
70.67195955182798 94.7409478731264
115.9168816661024 9.659892233120281
107.3029571255768 34.92927818026285
113.7788009475409 4.627390105951801
96.29507595775375 46.49606244221547
49.49737026313127 129.0650855657093
52.53771916269291 127.0667998998844
52.622529449341 125.6951525111442
56.72205154889642 120.6326021761981
99.37019731824476 45.76548708026816
109.7954002155574 17.95549106523101
66.03050601458922 105.2242938697017
106.0036718331529 32.87753225706862
45.71408589675863 137.2545439634047
104.2523487268054 42.56346503373003
93.94877291737306 53.38620294068588
55.31951687114447 121.2781887964489
104.980889317202 31.7895924378503
54.18567104499178 122.071616446641
88.88523950058953 63.27883320681908
64.27749517586066 108.7209001929071
59.72763779564232 116.721727530188
105.7460855131541 36.92837258378945
95.89385303568089 49.19310119302736
44.84113853721428 138.341361381728
55.45668286218547 119.8255168272079
46.5269990347615 135.9344998755692
83.51655895958382 75.48005869161003
65.87139192869118 106.7262057368299
72.2066332231898 83.64071831340522
100.5426812607332 44.97871960090713
85.25014052218252 73.77054750168972
88.45327924690838 66.16328259068557
58.03151852105411 118.4146483242368
115.7568736311908 3.217112988301471
106.5176071346912 37.98254605002487
44.18869305459147 139.6650369286922
84.37097865176621 71.34860343570706
60.2700939972225 113.8246491078487
48.92831064748457 130.4846226636713
71.74104249473196 93.70156023451472
47.44923833139188 130.7922310811891
61.13741702018459 114.7400116830343
73.41789878618117 89.72443363884517
68.28388801619248 95.45505526350703
107.9423632809391 26.73650011685223
108.7748519773887 24.23416121726446
66.18882810498229 103.7150736584084
52.73925720107636 124.2479156420774
111.3344328827066 13.80261198639459
87.48477483641891 69.13091140608218
104.6587127022974 33.24806440290239
106.6509609401843 27.60302014670752
51.43444066821643 127.8289819181011
69.22898525146904 94.40084407741952
89.09028425009706 60.58855792014359
115.5571396582622 137.7886926041411
84.08172918876859 72.74186729611036
85.7860314091036 70.96487221404777
118.0263255265084 16.47541708562411
84.95920928044208 5.951653287279376
128.2420965171379 22.21492215350328
97.97517088447535 10.33497530501366
121.7452056433282 21.53493535563449
76.51386495474985 3.189600377545422
95.06534082936908 7.247728360628682
100.790222159521 9.807932216723257
121.054249678095 18.66593634226646
68.34507289448095 140.638787032994
85.888212069258 7.011833756702466
124.1676796992256 20.93806846861844
132.2949703241839 23.42557956765312
111.6229909718549 16.43241412317409
101.7162126414214 10.94599762306667
113.288897321308 19.04010962523004
108.9120214107073 16.73689889713698
105.8279922483478 14.29716892022473
118.3828988987834 23.13313550407976
73.66560095208595 2.789816095424046
93.62333477897647 7.62205296596632
82.77202764849309 4.912735657520382
65.4688786442721 0.1485325759369115
73.14686892825324 1.434272445826871
135.38200494799 27.65365778365717
62.60545115946522 0.785375366790833
87.87745209434777 9.081650129319483
88.32540754959116 7.718033508901948
75.93304423850908 1.831263064085342
140.9164606087209 30.01313063593812
107.2120303760458 14.18943427762998
69.53347626395372 139.9056523514374
99.37682256871155 10.06259241530211
67.3127796168516 139.5117755081013
61.96806125055661 139.49274965355
112.5329163329714 17.64006685056079
77.99003848303681 3.328678497246376
125.5329197944343 21.36490113684336
119.9939493152899 19.68825456962279
1.135731731077335 29.1597389055093
80.04559167309515 4.799731842016634
89.3142916848081 8.735748164524972
129.5858074413629 22.64503146755574
102.1342879911859 13.46035471838876
115.4220039471924 17.26939624869432
126.8908591038031 21.78952155064902
108.5794329689377 14.08441428851764
116.8519097048138 17.5880620182838
136.8123888606193 27.9946907434588
131.2919527069473 24.56117714433361
71.74502594186855 1.365828798411703
80.65645462195695 81.3565107191733
55.82385014367274 30.79261993555212
82.52963136796117 87.27123642699596
77.93830978582224 75.60190299542681
62.05048971659436 38.66142197347111
85.56942936586842 106.5163067888444
61.2057208792314 36.67742173344621
89.64373604924499 124.3307870114546
85.49065812513578 113.4977494418573
56.09420006767912 27.97135038570487
70.23832455893749 67.0965875486726
92.45189440205189 135.8941341228926
69.62390029903419 59.71348248610926
70.36651846690174 57.0148395869398
53.74134345550669 26.18039770667271
58.94215662212626 36.15007066126364
64.48047344686846 49.50327450713678
75.01675480144597 69.96850743473455
86.30268254143044 100.4485360141819
84.317283437379 94.25061858246525
62.57944468120765 41.26404535141498
82.31600930911132 92.22828773843945
91.41055183514302 136.9355543111622
58.3888823132428 31.15239511456179
70.98952885275162 64.47405241392713
77.63487199021466 76.97142517578044
81.23427405713558 87.72495517238734
85.13505485079739 117.4492934756516
88.6967461314017 125.4542818664431
84.47680099178953 112.4591746227236
56.85307943952954 33.13762473286707
52.4220720048984 13.45948590107812
52.23169760819275 17.27888866703305
85.81538469987031 97.73484163275462
47.96222971039545 3.696673175230299
90.07941525877905 131.1819358476874
65.95566823662244 49.96799505580638
47.36928797010588 0.7991172681995775
62.84597375381389 42.66143737104716
85.97629169682106 105.1514155942308
88.69334313531265 130.8062204680398
52.11774030819943 15.79030437032016
51.7339904927246 8.076056547341503
88.00986108439139 113.6557549063755
55.95546649699283 29.38098475756617
46.73924708519338 1.901271063134623
75.88208118635333 72.29590381027491
51.60432203759854 14.52779765642772
85.31969524210942 107.9204638916103
92.81562320580559 137.3257985032077
85.29535448368468 95.28686427894898
76.18551133963521 70.93425234736927
48.98803128169136 5.902673183543898
81.71303557723439 89.90430311884226
86.57998614758098 117.3990065270203
62.69477127057016 47.70419882014239
68.59547372859009 58.63512531379441
90.33145008971393 137.9167205576033
77.35890324962749 71.90280878260877
90.11087642677604 121.6904792522576
89.0829450845382 126.898453949142
83.46481680293371 111.4533831128261
90.56542535525541 123.2182346492784
85.8165634007082 116.0571738664219
90.96547730467933 140.5020109117494
81.27305856154034 91.21305535553583
60.82870441368244 37.9749411255582
54.26719566221933 21.84670107404907
73.86345605493992 69.00002479242167
50.34769914953071 5.898144618765217
85.10090795801764 109.4264746858846
89.75814886268381 129.7573994476916
71.28406030809072 68.35248009133203
90.64355524731603 139.2801205220678
66.26916664458059 51.31411316396386
65.44521587123371 53.41411893485417
51.641042262177 12.06581811451628
85.34485697547422 99.0888903243158
46.6750020928662 3.136773934777717
69.21683690774783 61.0541488579017
53.21068621476372 19.55080989561374
78.23595164493214 74.23748969160823
67.12500424652001 58.98685660950037
35.42922195955776 114.6172403493072
13.3123583476806 126.6030211589007
74.79611991143175 87.61569867086408
136.6349418270732 45.84908692677825
88.41446994914348 78.3675576304757
108.9642208599029 67.77095746282743
77.28440558671656 84.80410822338568
108.2273871681405 69.10366804573334
129.3191032945671 51.56049447179394
51.8121311272129 102.0474641782361
18.69908174698812 125.4690677119019
28.31392189135702 119.7704414020345
140.2160357592481 5.230672273462821
30.37730796740698 115.1458306927648
17.67399422191144 126.5038521115483
4.422474587972991 40.13406755886446
8.133675240403781 135.3537164096143
124.7384267444732 56.34008115393208
56.77020850192155 97.70714441072695
92.34904359011519 79.21540421119765
52.51516234524573 100.8220675174146
19.75021031044975 124.4012305054112
47.73002893684634 107.6132482156639
105.9292902610152 70.53334266626851
64.39292509549206 87.39380462096773
2.166422447436871 1.019836296256585
69.49803778501249 86.31394763243553
86.10690626813673 81.23780576795681
45.41052272689063 108.1752529626889
19.09124544875251 126.900900617624
27.17156259775954 120.6454343926014
9.377675957506824 134.6334302795138
128.2913423297724 54.41317338813188
9.405967140613596 133.1374723842997
51.29055560960995 104.7492994452693
118.4549431915622 62.96457677869342
26.1851253581155 122.9542833045578
110.4609816022995 67.63488696480567
104.1205533968846 72.06815682325362
26.01939282274595 121.5214607623214
58.36317389785304 95.43323190165455
136.124599274034 47.28729152390304
133.6481452345314 50.52086198903002
39.12759060520582 112.2058466666385
100.8431513602663 73.74520909762779
47.65801938093514 106.2645848861515
44.1939655071163 110.3978887052593
2.560685497663154 3.6245323399672
99.48897817733173 75.84381894218461
32.8961631444754 114.8601634133961
28.49284617235133 121.228502088103
41.62135758936229 110.6006953007175
86.52967441225395 79.94098066717508
4.757183188386075 0.8541257892774622
130.7552917626626 51.2194684502351
46.30379971066257 105.7812106622901
29.46255846980663 118.8957641084935
30.49874312540402 116.5805122182418
76.02701379052672 86.8811204535218
112.6558083213096 66.15838884686941
5.684686936110057 138.3035229880786
90.87706973367642 79.32302139378328
101.4915022434422 71.30261214949319
47.43636723460091 104.8510586970492
36.44869540860671 110.9745675762543
87.96305988173613 79.78112509895986
30.62691843160186 118.0220957487455
116.3350562319554 64.51913495260821
15.9990296694672 126.4403104380466
111.9617569257431 67.49123092161268
63.01607329013341 88.05288507679906
46.87663505970994 108.788558235735
6.89484935362604 136.079094246535
48.51897183631547 103.9494339253923
59.8197641211318 93.75545923341976
66.96267374799658 86.15562689575286
25.01956206296831 123.8218585060174
125.7868027567584 53.72449114859624
49.86939494683644 104.365714066689
37.88791647879185 113.0031326569276
57.54644343561118 96.46434191119604
36.55444621227667 112.38703995458
124.3662131927896 57.91837190831284
40.37240813124622 111.4063115210953
96.61355042121484 76.26045955883866
120.5811132488538 54.57802891811377
102.9069674332366 71.65303230881887
42.87476968653328 109.7868996057387
73.46216948156361 88.36654150146936
119.0391415373174 61.53856693532913
10.73758763128268 129.451984987428
135.6099076232556 48.72389330299794
97.51860252692182 77.40622826361665
93.77534226346889 2.620780997198365
133.2755791312641 29.75129411947681
96.54553332125393 3.631707748616993
123.1155443724997 21.9725212776554
100.3334782297028 3.452704932878315
102.1469948410297 5.546020865651306
118.6348587684893 24.57869043042836
91.58099077717119 1.773555055007378
124.7688422890034 23.88762194615804
127.4773267456 24.75249068627982
114.7653648130891 12.24234536676553
106.4452052650746 9.049352674893074
117.6566851833499 12.27589694117225
112.4684781613599 11.11203766122264
108.2362846038834 11.48154561557901
117.0756609193583 22.69625430358224
85.83953509555617 2.155771730724279
138.4622405112021 29.87027510759216
88.0718161093388 1.538875197270132
101.7246609854151 3.927684716046309
139.7556675078687 30.72113634376377
108.7588904873127 10.1338698802048
83.43230604617558 1.139351822210114
103.1477083639991 6.793208897709283
116.7905350316353 10.93862421347248
125.0355028739309 25.36790589913532
119.9601374706215 25.04583063293641
123.4197619821582 23.44730231226021
106.0345377589004 6.504513032033947
126.1199101648334 24.32174243485644
109.636722544359 11.35721376869369
116.7611472592575 16.18425752843658
140.8256709124191 31.71609716780518
134.6461398256172 30.13238256849746
129.2987059982702 28.10149269674523
15.33704213896731 58.24965294837685
18.64276931308065 69.91638308912549
14.30159297319478 63.24859621383075
7.980288405612346 45.64474099403446
11.94771389626068 38.46674322939819
19.45213984277297 82.89326178375013
17.56529739613877 70.96223023414784
21.13671287502185 79.43660032947417
23.57227962500121 83.991449943356
33.74711859130177 109.7417647806457
27.77235699668451 96.02679962251617
8.786451552939424 30.36714555557893
35.21490844138935 111.7759756835076
28.89430706028746 100.9484553412275
20.7850535799405 78.0565130395683
27.03063540005918 93.69224885419764
13.88170425070146 56.14988736714616
11.94851305593198 41.71087378684738
41.30443116080465 139.8614813974255
33.87243445492053 111.1657533152783
9.581180233835749 45.29290092413986
28.82919544602129 97.03353362386235
41.94886376746011 138.7023610149084
10.25628006026728 43.89276034377837
3.386437264701224 17.16141136102818
42.65789594427982 129.4032931944504
39.08179621231603 125.2603803107174
40.83767243495422 127.2740169864593
2.163236211182916 20.84771734060406
1.01726712850136 14.09281826337294
11.09766793830248 52.42264735534679
27.91488504206031 99.84075449468789
20.0930808680245 70.23198366204278
42.50934288072105 133.3162923524564
3.466173757394874 21.60914477351358
32.39720837406199 109.1262376506988
32.29000545615146 106.2509192762605
28.35668009300463 98.44006675395393
6.179588242513434 27.52689158112651
7.482853644795296 28.23914109474753
34.21237917183083 115.4465627609681
35.79259150506969 120.3086162594311
9.735784525916145 50.20206166079365
11.35455022145153 32.23306687113018
11.83962613885742 36.8953419359486
8.79675757977717 28.95491081837895
37.12952753065431 122.2420967037042
37.15127044229273 123.5765743598155
21.17958687490989 74.29504372306018
140.9135054396021 14.94339523522889
14.36755396483517 61.78910707272248
24.66355621382016 90.43628876530092
6.160534757565318 26.06175435591481
22.53858269300842 79.79915051388798
33.11319710782912 117.7283323397569
42.65687930883693 0.6889250676770499
35.70936283410567 118.8865665438374
40.72757068904126 131.1850709655292
3.376693829123852 18.6334777017588
22.87220244698607 88.63656936990614
32.27266878847426 107.6858742280923
31.27208008519974 101.878595890925
4.776203375634653 22.37016335476003
39.96888775327324 126.2378145138719
35.86741035116044 121.7324865120344
21.48129456080822 80.83207817230601
35.32547718315953 113.1953142389001
34.41260271147964 118.3060013222986
22.6143128389699 74.64598461549963
23.99182014760805 85.34334626771748
15.48951246076729 59.71494156141605
16.98093465306398 64.52945049142866
6.128964666874414 24.5946552816073
24.21609407650688 89.00422007336073
1.965948045013309 93.18488843649443
1.710363232698692 91.74930581206124
135.6893350430803 84.64827448665316
16.78113550184378 1.354847290384379
14.27072639988071 1.19606114502058
10.70579102684168 122.0305437159488
16.72904763450515 132.013311536741
0.1879707607166533 89.83021494691913
8.442358500963813 113.3067164201844
11.96988536337181 122.9033168463191
9.60823044707322 119.6497748635924
20.83406132478326 7.872795733374834
13.06740982154755 123.7196027205073
8.935257163833723 108.2319713167046
13.24087169642791 129.5326491089756
24.66495110379988 6.814135050132949
5.923407857158831 99.84401421853201
6.741536352831492 102.6658922607994
8.341257737666739 106.8228531774206
4.92178178884299 100.8954858402233
9.789566676164945 117.8532066928158
15.49692092356816 135.6398600804081
8.672004369573926 104.2850546043319
19.29237164956525 1.393814172236476
8.963290456512034 114.7677045909713
13.21275218072115 125.181874715712
140.0441105703736 89.26841000799902
9.204671215197664 105.6744550456702
14.26146353439531 139.3033178802562
5.465235883869268 98.49676674128439
23.33636986810086 6.220046841685416
1.25352118515677 88.87569263398699
13.3180654814094 128.0417922502069
3.576426523921397 95.14235026306139
5.890647479379798 65.24063379060854
18.84813334402339 54.44411243613607
20.61505764697081 51.17866523864015
97.52777348370518 2.60328501672596
41.96569384904577 46.08997396403494
49.98851339780208 38.68990660572349
54.00673848649202 35.60578090607058
1.375432192530182 66.77959636209199
47.43414510199845 39.00904847845928
30.23846043746615 48.01131329748497
101.7390778359061 0.2589387202125491
66.6628245041527 25.48350128190019
61.31650744064032 27.30842083448405
90.2059951662646 5.974273817841215
16.41199305440922 56.06939248542592
20.21756032150838 54.97543107268658
40.4562082625627 45.87138349456511
55.68500102125574 32.21491372108514
16.66059608146812 58.90930282229453
54.21472030154462 34.21212261982159
79.16570256279084 14.69269336516962
136.7253108060465 73.54722212141391
35.56163108549032 47.63635322813856
92.06914436910095 4.22542266650832
82.01061705971756 11.94461936645621
74.02258872183985 22.2888276560565
11.70434592386443 62.33163762455342
68.05811009934179 25.17022936695561
79.31406263323635 16.20587018185469
52.74355577263442 36.32946672820556
70.24380076754858 22.19413364356042
86.42632759450662 5.665861560574911
2.770351342556868 66.29504948533867
60.00217808569352 27.84689140168347
23.10984853053325 50.81275860452079
44.19716198947533 41.45609808433914
140.9119258188261 67.11797168352224
18.56785573205891 53.00591912842826
13.14559732377384 62.41668133133884
78.04500089074533 15.56532349521889
63.9437924840412 26.2271044646828
41.0511992620732 41.08422311227145
7.653703456432495 63.06698351087275
75.8147056365236 17.52922793945403
27.33393282286767 47.3247151317203
21.65755362215906 50.28338549821687
138.6443547200086 70.24698046763224
45.10934301440167 40.35988585907032
70.26511908704724 20.69328916877414
87.87132906918522 5.32676416628967
68.35073673966785 23.82405549716515
48.88035958927691 39.5798152659799
137.8497610143942 72.54573992302068
92.45879120907608 2.828626161092179
51.44669024436426 38.58411527330876
77.08854755769268 18.04501455385105
9.075202381019903 62.31614510311256
54.36498835739956 32.77388383004132
12.88921225555574 59.85363127860694
33.56356643816895 46.0639334468019
45.91137167049762 39.12659224050245
12.74185218367812 63.56730155310397
116.7843850888839 106.3095583835094
77.29479150238119 87.61027397048683
101.5524343116678 94.88513978278434
22.64910169916294 69.51561894228711
36.52648954673499 71.08666175062805
29.70779178481857 70.38940369457799
133.2936048830205 115.0726767142894
112.7399675550026 103.1544768398777
51.82107269437849 81.18599084944815
42.25275672350497 77.44586817697223
43.64781432719298 77.48367298937676
44.34936934729654 78.73109138798461
124.7961190715992 111.1255652689287
36.63031389351921 72.41282570966938
116.2085817147613 104.9190021751324
87.18662440485159 89.63932271104457
0.3848578148762541 61.70356313753569
35.14296169185204 70.57612909804591
84.70646040728984 89.14212125248675
105.2707857860728 96.1177498766066
60.80335655639254 83.48493627567657
50.57151088086741 80.48784867292046
70.79889499116065 85.65452560475364
79.30257310103764 89.03710607340766
24.48812874662131 71.21139189660326
108.8626778642075 97.54787036987938
6.155119067950605 63.87912370253225
107.6042372233778 94.84823908677373
23.05954609733971 70.8484065867473
136.954429785329 119.7819106982667
121.9995934079182 110.3309817994735
137.054656786296 124.3285219793709
134.4399545043687 118.1730414441476
11.41300649665282 63.85646159001506
63.33656959988696 83.63643983454911
117.8435281746166 109.156227485361
104.5766515323065 94.82741631808619
137.6629584934798 61.28955343303647
136.9685017636534 116.8270736678781
140.506262909594 60.60328201948229
32.55029773252824 71.12705482053309
96.15252708133492 94.42305908083799
97.59821532552962 94.17776490819669
114.7695024362664 104.6886666883481
130.3143507153183 114.6509042891675
87.7111305227544 92.12510233350937
62.02858660889141 84.29078138662966
139.088098545922 60.95084866034053
21.13735324881347 69.20186471729468
80.67421064363829 88.86639237025804
108.6706638085782 100.189690776488
36.11249575606293 76.09637038204916
91.00267635950297 94.03295770020532
7.388143517297857 64.42406467267489
59.55798214799294 82.70855779976864
123.3908035668265 110.7215248046409
90.53839511580826 91.43433444735368
117.6374168324472 105.2023024399519
106.0981762446491 94.83177045153963
107.4117331803143 97.4652150846842
55.69116505675758 80.48967129806974
33.93751817789708 71.5454896564169
111.5414512559524 100.4399234144648
85.04963460349687 87.74438556879069
67.17411576707383 83.22378907121826
40.58091991843185 75.07748325837397
58.23198547992012 83.39335612362729
39.07348932891031 75.19940101550743
127.573900702764 111.7428311609088
56.95794055557215 82.64532521342592
115.6262042249857 103.5358816574289
136.9950176678661 121.3035006217367
32.78936724526285 72.51865641169169
110.0993010044499 100.301618316195
90.0728822696869 92.8860369541718
8.862352899618411 63.67813291470828
69.56423444343096 84.87406089109791
136.2256986844536 61.62470599816661
16.06863468012538 65.54521611054813
49.3246255537358 79.95138898576224
18.75153690266842 49.25538214184834
19.31535322220008 36.02068796359612
39.12824720952629 15.84401288781176
32.94756322088708 17.61909400075383
11.36989770639056 73.4920813499393
140.9913891160386 88.32284756307557
4.077583200050043 84.65580709571077
28.23794543812186 22.50628405896325
27.47724128697821 24.91046606554978
139.3855410920798 94.3957812943146
3.77423526822641 83.1880276447088
2.865009177133298 90.85112336638183
17.79335564057144 56.67147226896722
17.20580598074159 52.5011001347112
22.03278797178337 30.07501392686249
19.63784065386639 40.33874224609961
17.88839223488935 58.05902624416185
26.53008257377567 25.9929088008117
39.95514098806915 13.25243163921378
140.0280331359543 97.42000294936061
18.33884467003809 47.85831186485759
139.0011163625163 98.39471654677362
12.51901741084253 64.90860730805589
140.092772840918 85.54451977364441
31.87204633246948 19.75071270121119
4.411066234881543 86.11070829828145
40.70086456072192 12.03105565367035
42.69397142494713 9.532375545234544
8.682922464269307 79.36432738508385
20.53508702224782 46.05897516357829
18.57565385709097 42.71159096145924
44.00659351859071 7.317033338912347
29.37873370446918 21.52449102468039
24.41248076013305 28.24790647334445
3.333996653153048 80.3501014439411
17.51535625108901 53.92549626774775
42.72286851706301 3.613177725697845
15.55751604934177 62.53733802018158
20.56721602276582 32.25233229659745
11.46044993831531 68.31724946014639
19.53928454750162 38.90126741486367
19.42866948321546 46.95374265882087
0.8293010012425269 94.08485469661231
8.330627191512162 77.98006068045058
40.36447168900101 14.6809757243445
34.111465089666 16.73320796883571
8.808119877068547 74.18345133678208
138.3667202645307 95.29334725594008
30.54691398373343 20.56803770505744
4.232272125170857 91.37833090021003
42.7080710616536 5.111761441399414
10.07826089155093 68.16583032515473
17.95770917775671 59.48132033492838
10.41319738821499 69.46242020128938
139.7003658258592 95.90759043679512
24.16805501784209 26.81329370394734
134.7770652403617 43.6953661396506
133.7537788542687 46.57978227792612
128.7637033923995 18.21662301983822
134.4383886556458 55.53955730144244
134.568785449827 51.59497385542816
128.4270261962914 16.75732707165784
128.8466630445325 25.1867769878075
121.8884293953078 5.445941645914619
122.2409771749395 7.990903545972596
132.600274552485 53.38185928660065
129.0298650747086 19.66731352028732
135.0918923527511 50.16072976150474
134.2625153764093 41.08061957796333
133.9143841098822 56.9729784957645
132.9544886918466 41.64160279122985
122.4105612188297 10.49503858365564
120.9706637486613 4.200586689128211
128.0664916756518 15.29063203735022
117.3366042082694 140.266237901562
128.5455668002253 23.70600761621965
132.1952674368103 30.67897306560543
125.6273572883361 15.9616267632187
135.7774088073656 59.12181469005035
123.1795819178658 11.53060602638539
131.1162486828952 31.619511579219
132.8189726303264 33.53615961736083
130.2419700891264 25.61844846692039
134.842193856574 58.04746604817603
120.5644792350443 1.614474240978199
137.0521455631856 48.36498058268808
109.33921750725 92.25340162396959
70.09907789608464 74.1736255319267
107.1150895292921 90.93197937773233
36.71038293699851 58.02655138355781
56.7204466059851 69.98728886388143
31.49131940555329 56.541219311279
140.1793998311779 106.7722879187831
117.8758769532645 94.91719812551456
60.35573835734287 68.26229317883748
53.98357736182581 66.42998598576051
50.53992008863218 64.19448914240509
52.49296547148572 66.50258062962854
133.4359013668494 99.90718435797825
61.44878670665972 69.20745675725671
91.84408733183881 80.56588235999276
26.43931316043845 53.23124371095506
12.32965044934808 44.64155862986998
96.1333146310434 83.95614351113869
102.6483636945452 88.32381256700275
47.9625126151567 63.29521022996294
11.08239953897884 45.00932734546969
62.40678285305161 71.54484158733203
80.56359590867406 76.19714984724621
87.34001007331634 77.24722965626211
11.80778186158421 43.29911673496365
120.6623722357799 99.31046999252187
15.80966334894157 48.34461716811234
127.5478935181399 101.0323498439877
30.37833649042732 55.52722370780211
129.8404561002955 100.3131728815511
113.90644479891 92.99533679562093
8.597329896630489 44.32067518521765
65.03676097009296 72.07538352785396
101.167155123369 88.43692298962105
2.90922249240259 44.25004396166228
15.36396115398103 46.93893715748982
24.96335547802156 52.72929250225807
83.94659687958726 79.16221612102873
5.403029461292028 45.00144278254896
104.1215020006273 88.27824450756636
112.4356622735592 92.83485454456327
0.03053460118263772 107.994990901041
99.43474803192636 86.0713603892838
75.31808375789494 75.04295442976925
15.02503410748789 45.55683170455607
118.1426598652861 96.27232181711589
46.4384264136844 63.45891044236134
90.3887098039568 80.70983488875152
76.4818010959799 76.0045653651642
136.6091967855352 104.1848438090441
86.9445261598425 78.60125536337513
136.2134096326795 102.7849482149795
106.3671275316229 89.60420932305018
107.823889458623 89.60193967925041
41.45641239550797 61.55564599377399
22.39345490146424 53.0958604499483
116.3544270795189 92.7229099197303
98.54545262986574 84.90803708492712
59.96848858677146 69.6795588601974
49.53026223782027 63.10546675388645
67.4561676439294 73.91078286669334
43.98779394401087 62.40986316235107
128.4320446245081 100.0087960455002
66.25306377481759 73.01300968466222
115.1223229676591 91.78746365563967
122.0018254127944 99.7217706028496
42.55358565038394 62.62688084399129
112.1766295650204 91.59428124428835
93.73205153785685 82.98024841078342
67.68170786635527 72.54376231177061
39.10166641136659 59.88435296264952
26.0576345917069 51.84298690062032
74.14627550660475 74.09132615317571
124.7617184522515 100.4520184403381
105.7595355617105 46.02861123975693
109.0282493629924 70.29471244762401
112.1506637653639 86.66299484421141
107.6316738883844 55.31980806435519
122.7892301062949 133.2323806910281
114.4589081791491 100.7772060915212
96.90141278428663 5.297614268449894
99.82905286612625 12.55907337514581
98.74444294103223 22.88082341323814
96.65532261373065 140.8819721314747
106.3701551633079 60.52603521753927
117.0650006979905 103.7909086514422
103.7219601745025 53.40700008585149
108.645571483518 39.9195100130944
110.4134952487889 79.10476467364691
106.3492314801711 54.68401115954497
122.0694203426844 138.6009316206305
100.7369714250393 13.68804542489956
102.7142532204621 34.85068118301974
102.3065098842803 32.33690976971866
102.3164555781535 28.44609920547816
116.885932820631 118.3556509447806
123.0944481551411 135.860798560965
115.9122526251944 100.998011923632
105.8907004788341 47.4990766630717
100.1217056586198 18.88047817068818
112.5911249862098 96.69678047916894
96.40859568190658 27.22024011703418
106.3062230457398 59.10403527432597
111.4133750010454 88.01100035567377
119.222343495155 125.733098349585
123.347787593642 131.8542519219275
100.9115541400407 28.73847782035978
108.7088719188667 76.66677540325247
115.6089791598943 109.8643030402811
107.3043964115589 36.48525782318654
118.3307096283581 115.8625194881744
97.91415280721698 6.529494150529185
122.5761909919212 137.2338257041889
112.8479147099921 82.77704934619261
111.9736685956481 95.26817302024965
117.0801889195909 120.9279442260215
112.7110645734804 80.22809092589945
99.33967193689632 25.25342142947398
116.1537834535583 112.6377540659759
113.2329038933856 98.07198988640521
98.43371932772376 12.82373401268463
103.6376738517082 51.99046984500795
106.95869704929 74.30977498712518
123.6306942318691 134.4839719622295
107.7799901174692 37.75919275614189
116.6356825148931 114.001067004613
115.9261319205939 107.4157833989253
108.0951285490067 78.00207510765425
118.625775030413 127.0942140174408
111.8816614025957 78.99430664814001
113.0003763279153 100.5935783650263
113.5400588352154 81.45242699041273
99.72903897963383 16.42962796703137
99.78163972233668 23.92999238397866
100.6276650817454 17.53465109138611
123.9602573602 137.117865232981
95.71720506960244 4.576186998104935
98.98130305619671 26.58209870259504
116.4878593617527 102.3924616609984
119.4657011695139 128.2975781258743
109.9421857913155 88.15056276015741
103.2385689125456 33.48667425415911
100.385712120864 26.2996564658997
109.9599434917495 93.59314192684631
106.6317436159224 64.113880466859
105.8638262233129 62.93430100290263
105.0934491904104 64.17643799635695
109.2796516512536 89.5783679062619
50.94365125890792 43.83843564746733
64.84160002023799 37.94809374612517
128.0723799795171 44.32121040796808
42.33862987316849 43.66420962901095
27.46772255786363 38.93990279505469
81.03015242052342 47.14462537538104
78.69811202431617 45.28750604680737
55.80794699291781 40.2274435629421
70.79962310156368 42.67405547797599
5.478230770353868 37.31382013076436
111.8495551332449 43.86979179818934
73.64656047038731 43.37504905372663
6.845428993169068 41.00759379628975
107.0581938335256 46.65670002505915
35.62777157065786 41.4303906838197
31.98177926204918 39.57594405433935
91.25126639289138 44.81941650414708
92.7324027177132 47.30384984532786
94.94746380693586 46.28600448591688
9.55403145332642 38.63481367820904
104.3255340610329 43.95894822564824
28.96204136986285 39.1264606543105
37.13604513060734 41.67954388482732
110.6319438722363 42.99664601389243
103.3328890164691 47.68003742858459
89.89920703057258 47.35366363647634
8.525563243010566 39.42777795648193
66.05550207476718 38.67537639783374
137.640715344415 42.98076875222247
120.5910268884626 44.17625006396072
57.01818202475666 39.20993714557412
94.1084706693825 47.25540762524467
5.392771749338522 41.27976419151355
39.26785188639034 43.24251749500355
16.85547227133891 37.812256660179
45.9198258880829 45.4179241509747
10.69226411103065 37.80952860890545
133.3322272187425 44.08384661426098
88.47357646776022 47.37658805465811
13.19342088017946 40.71024454993642
71.84631851340481 41.69681140794597
100.8761403908903 49.28893981921124
74.98380964776383 44.08094410420682
40.79802734919915 43.46212504500123
91.99308024181204 46.06632267296256
82.30780917528431 46.60317172201223
118.1292576624999 44.27321708216952
113.0452725324919 44.63495940136451
18.08551554856309 36.90466281447368
14.41872360715248 39.71776981013254
49.42601666649831 43.45590348934376
58.37967442008129 39.70595246113128
116.7936926933739 45.1136403505208
84.85213311592065 46.91595218093296
46.90226968269288 44.30103466016165
121.7181745877698 43.34120024390418
87.71574429905186 46.07395836782258
52.9393571995064 39.19112596475442
83.55442067502617 46.05083815534168
129.5720364293625 43.91617403781434
115.5621753434145 44.48796659383562
54.37748556931717 39.75956955471078
39.87457395880491 44.55515286247316
52.04520937484799 41.57735797754404
46.54206521558038 27.92743898065193
93.80617241882676 125.5450498948982
88.26552290393161 112.2250371241987
48.69857426977006 38.14769792261458
66.86323995391056 68.92139890530186
32.52190432293007 10.21940923548937
96.37850783457378 131.7686472464449
59.01681415366534 64.87776732823959
57.25370721149893 62.5356744999092
46.39599638569367 24.26793404224109
52.5441130749325 53.24405116379317
55.37100185644218 60.18244556296976
69.14057651473622 72.02513641949596
83.66972255548045 99.45519910130693
81.4040962660677 94.96736028386751
51.24244529196257 49.10500386607896
77.00936387270333 92.0355938269384
48.14191750812449 32.82942818795537
65.72486763889995 67.94030905957797
77.02086165209306 79.73191808656813
78.06789830844563 93.04316882596883
93.3001033816122 118.3831243305148
93.33863785223008 124.0745749847097
87.18646002321729 111.3812284299839
45.50262417772702 26.9360126736084
36.43709910036862 14.92968850060678
47.20336283650557 30.38469842605263
84.40074815372208 98.08849441022826
43.83007353732246 19.96385549068014
95.18897230500458 131.2575938909122
67.88470223099164 71.20234598878729
46.99509148620502 31.83422793131282
84.08747537292041 106.9740755532614
97.12760491447013 138.4492599647721
36.34091723616638 11.96986415576669
35.08245436437448 11.38377251828892
89.20385694150386 114.5962035246594
47.98210092772884 34.29290609960299
35.09331930075709 9.938080691673624
52.12945672856803 51.87138205923738
42.02158395920286 18.26180044867487
86.70912161611146 107.4059285932084
97.21141366130277 134.7119173500552
83.84011243334103 95.62226137165896
71.26298757416795 75.04999566047181
31.16145889752413 6.746417210359083
77.30886360403836 86.18316261571019
93.76228367458572 116.7760473757427
55.51240395542593 56.13547516301201
51.82547695800839 46.70100093411885
98.08590093543516 137.3843562608444
73.87076330857086 75.47857908693443
92.55415985645452 121.1207919625441
90.50000319028587 114.053954008657
86.15610624409352 110.4096119035213
92.89895117701109 122.6102830581456
92.31658527902856 119.6430084285349
95.9334506809553 134.1783569463695
77.29208392453984 90.60882395360321
41.31569126677149 15.59842133609006
53.04263542334042 55.88592445708085
43.05588558651289 17.21259221307499
68.90404182013837 73.37754720199889
47.61159295109741 37.32039272627439
87.49560942326077 109.8302329388211
95.50932110290873 132.8014063458747
70.36724773864515 72.746970301386
96.68206627722805 137.0411937130218
47.81108390485233 35.78718390763796
54.2605026155811 55.27156815960009
31.19574427557004 8.196389312741506
85.14336386351128 101.4620776032764
61.99386225595087 66.24528500807671
55.9234415310747 58.87591426546459
46.84504756473115 33.28800375191189
72.70325920031907 74.55082779016303
50.83177123578885 41.13941356757164
120.5512263483173 78.00422222682771
50.77852104054172 31.70401494184052
93.65080188713863 58.39952644412497
31.74198213560978 18.38186794822689
128.4433529198207 81.37423939427269
73.9981565866191 49.49653652591466
74.02464207355973 50.85976010852906
37.27457106225837 20.65794954968428
56.77562449023122 37.7944666904849
69.69881347369707 43.64413360690202
130.8446385307699 82.39039808792414
97.91755032785692 64.73179178144098
101.5337405820325 65.9440477811708
67.96790215087057 41.87971161321536
116.6759661679436 72.07387936545248
105.1812437961137 69.33030014385893
18.90616388533908 18.459666175977
51.73504505045342 34.01766970226295
81.59779972544818 53.76528546824531
89.31450903850728 55.89008318045042
92.80458601652006 57.23748482124344
6.332062211146982 11.35379840826646
44.79680326387255 29.75000848630276
18.75699461156102 15.4877759034601
47.55004978868705 28.9462677384482
40.94162879044235 24.24148373276289
122.4807185402293 79.94669617732637
114.3901312902192 71.0376999634655
99.51671519686211 62.78097976454424
1.692305052924726 8.8936652026683
66.50764626698846 41.41020886306879
23.87221177978192 16.5022006719996
0.8549292728298536 7.634430773762224
22.74653890090414 18.88483317733862
95.4252756826138 62.96614590677611
11.11904716008244 13.17398196069664
53.05157176125075 33.38395403521545
9.875015217338989 12.43039806202122
23.95629192328184 17.99727473439074
26.47712698500946 17.6551348406816
36.98787074911858 19.25183206523468
117.5276496237497 75.84828590083785
119.6720634161628 76.87384120258926
18.83473142197412 16.97546625133405
117.4548995128851 73.27554963498928
87.79593592034453 53.32357396655149
7.465189540128145 12.20506019037519
12.41977077871391 15.2073379804988
70.03185527764167 45.04947301496092
126.2241384787742 80.09454696117498
77.92259533403309 52.34685589768317
88.56534555456284 54.59476679456719
82.63080909461452 54.7034963179357
111.3720145460798 71.34103868846175
109.8577456415835 71.48310752350628
4.999166975686862 12.00607482816605
127.6095465948112 80.09388884704273
122.9381005033651 78.4488235711878
43.7032544434817 24.96332850798511
62.40427626290261 37.46317337113135
29.12829698920821 18.69663961954861
80.46780865469516 52.83064835235955
49.63125937019807 30.91695200072003
123.8819451544943 79.41726347178357
86.27495423224143 53.25611181751815
125.2938847206201 78.94847591310995
25.25599195426149 18.58193544561734
75.33851552915652 51.8156326154846
118.2780964951375 77.0679203307163
103.6986918286416 69.27291826154169
55.42164900855336 37.53890840371749
94.17207136103798 62.07011967490293
48.51887921839114 29.98076658353538
16.23926895610558 15.68194387117777
100.7368136023247 63.66620284920063
5.226888589868468 10.48949354245653
128.3920965158067 64.85924098355274
128.3801583204526 46.66050194170406
137.1919346596208 76.50458963851877
122.4574706199981 19.06577386585383
131.9142901591833 69.32240162739585
129.7218903723222 54.0784269216494
122.6123261297388 25.96424051489621
122.8361485334463 27.44661889966074
133.3268989038789 69.87171349479225
118.4574960061452 6.941035816115423
118.7681600824521 9.517283123182748
130.2296890371908 52.64997946441503
122.7932246809144 20.5113158974661
127.4464736956825 45.64450543172664
121.5519297528299 38.46339670213324
127.436523343613 63.82274622887798
128.7801458553374 52.99989725601122
130.4038312942965 67.10740662946392
118.0988929042726 4.370245704429665
117.9018462968177 8.265468740425163
124.3663351202874 29.38023528856093
120.4872631311685 11.95524283099941
135.5956239869948 74.5194920234089
133.9258575106664 72.61471543696
129.4174224391579 61.97702265311904
121.2855981608657 25.5078161895082
122.3618869548039 24.48242511762856
125.2554953225915 35.32990767191076
130.5236605775753 68.7150684317418
121.9455464621442 12.10621847459308
123.449208528987 31.92782518586889
128.9833747575958 45.31105144006732
122.3359847175048 32.95491331474565
129.9499964376468 60.54756351386605
116.4434337002534 139.026067161626
127.3904704548389 49.39269541471631
82.09071058454906 117.9573798465275
10.91080031771978 77.22883322317924
16.61623228531317 82.1158018441061
25.96900103618093 83.22522358049441
96.01370864533477 128.7528110182281
44.47606291076605 91.15656758937115
36.16716113643563 86.5017380004706
43.1297791850054 90.68856664878295
40.11951971510705 88.30435558263464
16.83940778023006 78.3965031822344
47.97092095815138 96.549114819179
67.78510927050408 110.2161377783084
137.2259211229365 66.69808326137164
54.99156217957071 103.7927095612957
53.21540325417876 106.028196731023
103.3010505277733 137.4466252565614
84.4338838447671 118.7647220637628
39.26506658338919 89.28192508450086
62.22771665703705 105.4626110554627
71.75949943205707 112.0491908178429
31.26936401399461 85.89312808404981
82.89052663191788 119.0065494254617
91.01167321465731 124.72050131399
72.7897938333394 114.2892249766397
0.4005833408028109 65.7034304678576
52.23061574284528 103.4397431013444
14.97843954745137 76.75114155641349
98.00768556888184 130.2002839222161
12.39816509889749 77.50272461413952
58.37643538172601 105.5604777041065
61.99170114993547 106.8998082343437
2.36387643357862 67.87277827731948
77.35833451724291 116.4156702696267
136.2583716923137 65.51383931347297
33.98730507242905 84.71920035821086
76.74388553579276 117.726879685767
98.44879572963426 132.6006607978169
61.73794542478178 108.3320434534407
49.2535354676547 98.75249233887958
140.0039717720541 66.04166366836061
17.04906950737837 83.46470153090718
85.91496119499878 118.6922539856686
30.17841057076498 83.43610663412912
102.9759234211491 134.900864415605
24.57066371518441 82.92101304752332
101.55280956963 135.0322110725964
47.93379587058152 95.09355943781932
86.36960867545788 122.4863910447397
91.94794819511992 123.6653662055394
67.72298908938785 111.7138936651532
99.42627243503473 133.8437181840847
85.84800131216696 121.206206425491
99.36185109591871 136.4445014801527
37.08955276387223 88.79886271722349
97.58477780491228 131.516603924033
49.52456209445533 100.1512731217162
76.47333325855729 115.2882772382054
35.70299925313811 89.31327235330146
50.57180417078205 102.0262841149771
41.79553969781709 90.22281526151984
17.23669540817289 79.74839422006058
102.3751804506086 136.2473776016308
47.33642750610144 93.5577674071107
104.7195225712874 137.3410732938993
100.7713955941091 133.781112431907
17.53829650419986 76.02939242847528
74.40762571148198 116.7158681617882
15.37411533474219 78.07810300286545
69.03130259911983 112.7992723578837
11.05215221297752 72.14298229852349
29.8807388283096 85.99907181728531
133.6387835572501 6.418276497991488
134.2518889667005 5.199498468317421
139.0109883949559 7.918716214935829
0.2318911976115784 8.899574377590973
2.602234045343765 10.22757568662718
130.8211283921653 65.52111103920215
98.45173874798296 103.25839824849
74.34150551712332 127.9240474805324
127.7394144633347 67.71025873805594
104.8756134188683 92.25585321306585
82.79197278206841 116.6099595969044
61.3595042082425 137.167536304303
58.01503046640955 139.3480692387451
81.38985298989071 119.3304152379094
76.56864190429987 124.0476240958848
91.58079328751788 107.9575827044505
99.16066220118815 100.361217161023
122.1236916823918 75.77005445823281
59.45096631702932 138.921378210004
116.5605222346257 81.23474524724365
110.6581109450948 86.78502821937253
67.83324306143038 130.2042970276402
113.6474785517776 83.97597174649276
94.7383928421275 103.4871398160037
76.61355612929533 126.4710381938109
103.0546746397327 94.80578264175821
84.32234826810334 116.3186856205882
100.6289826661504 99.90874461692448
120.0434686243681 79.38608266111726
127.853713505326 66.25376846445792
102.1761317722795 99.00856794748326
67.76746724770908 134.2304680542608
125.1505369610143 75.10425313634896
93.40444353118428 104.1856882520233
119.5216632302772 80.79283306865047
68.27124162446661 132.800152774991
68.75413782323197 131.3365805315639
90.75400843519911 112.5156207396363
91.3030204538084 109.4880298809397
106.3314576671367 92.25133853125892
78.67606646578143 122.4566259627292
107.039190559223 88.27781758129335
84.98200971423746 114.9222544820042
72.86360940091288 128.1180287754869
119.1192840679758 78.26569529910306
78.10000296405055 123.9461605264118
132.314289000798 65.08888362822832
91.02188030465662 111.0025433444096
75.80580458319824 127.7317527720549
126.3020729027117 74.26775943219283
132.8102251042947 63.70097535642174
109.176539791923 86.89153435035838
118.9883097639463 82.21298519333075
67.25633469671587 135.6290459145627
70.19205891387627 131.0670468410073
108.4992281172098 88.25660115865968
5.471723030889316 85.1993791637332
33.41230914244004 59.98354023020642
56.2509827267835 26.54846247251841
64.17100974690985 13.88992481595085
138.018334000668 93.67730075947057
5.114546451273082 83.71540943851443
1.509285981428211 90.33540845197994
39.82588460338405 54.38522225166233
23.84278586901558 64.86792501565969
42.10754780111662 49.90454099199523
51.91067018018767 32.54295479617942
22.13302449340453 68.1947198809582
50.92358887480525 30.21582066698027
64.0207766319852 15.38902034377238
25.30777688055535 64.5316087031443
78.15811306338456 0.992183572514758
69.87962632316938 12.76859016694029
12.81182826073988 73.78940050830182
68.71610783754303 10.0891380069326
70.8495921804477 11.66722387744048
0.520284013036926 85.97858576103532
51.48652737769123 37.04771468031144
6.818583857149991 85.8174599158508
61.07634183637631 17.89864637826148
7.585370047711443 80.48775717225202
50.438477951305 34.62763291077807
27.711525645221 61.48908148476188
45.78343457642119 41.6117575931731
78.80943483758949 2.103351342628373
6.235789591295152 82.80988119178858
21.57344264557515 70.54247754409768
79.3863189231034 0.5014176971459846
23.82126999763624 66.22938288039033
71.47930386949352 10.15329750924217
63.87139172206338 16.81938660543515
41.39886138249751 44.76788748637534
19.01879484380864 71.27077966292532
77.33527164585095 2.078791408938124
38.51247352280544 55.04014768217033
29.11148477978235 61.06378972719407
0.3037095873410398 91.20080191036021
10.24206780368778 79.59029701981994
46.64705501594511 40.37768943703585
60.67227472220642 22.16951968935953
46.36410017518875 37.77207435595034
9.79522601620058 78.28668894977794
50.16877716791606 37.46714259518659
2.601678964230281 89.40353552355707
62.85902291325063 14.51699697920786
16.82521468695819 73.34739037979321
52.03854663930682 29.50297062160679
34.90040582875449 59.66963830044353
48.03481777316734 40.62907010139335
25.80308248092772 76.84595407858492
59.29736627065796 67.31988455790145
52.84941517578397 68.96797489564597
46.91401973158375 65.9738173254124
51.95765437490148 67.76978094070738
4.951214953771238 38.72336126911583
31.92524357799233 74.87809282035484
100.2291390557083 55.73873799127607
35.29246489868568 71.97666268165567
106.3403151913896 56.15696473753039
50.99928405400621 66.5840833886942
65.44117585275571 69.31295992514762
86.05867609550609 64.38997888648278
92.8113674388272 62.63826485461714
30.02728639004479 78.22601053910554
120.3795871837888 50.11990775399008
11.91150529774583 83.66252549839002
112.7367172820776 52.07442270788308
103.839424968855 56.34389716839851
97.45410222242126 58.15205261934023
14.16551280829897 82.85801573818759
68.02267269075872 69.88250263327335
138.0747662871322 45.49948714961857
131.3869337150223 45.92762789519667
138.1445721559423 83.76795150475094
90.09171713309028 64.01291173402974
1.585359637048894 85.05330255210347
96.14457381845098 58.74345181170999
9.050452101741902 83.09258864415081
33.32695606463146 75.29661032935414
69.87165049362419 68.35602016512983
131.8696578049196 44.45798403228387
76.87200540096434 68.22142351529615
8.686456212433393 84.55715112982368
19.7211083665551 79.07868500960356
38.84486320052368 70.11376889571039
37.82532552860766 72.81032257808435
108.9452629888572 54.50021933316482
81.34239419547343 67.04956375681436
85.81284935126898 65.78523698639461
18.67339683592241 80.09828392988695
78.01342900412769 69.18936215427858
84.33008984471859 66.21079924425028
117.8491504851486 50.25500703023253
114.0012205988217 51.18905567091385
46.39361542605241 67.42710223807262
34.1778665404434 72.95086795981004
137.1398924148625 84.82541200488015
13.25019416161116 84.08696545330018
58.87728891463239 68.70426316718981
47.98949026601985 66.83763796131299
120.2901361806859 48.6753092353663
73.15534562872053 66.61922413582744
41.0282620774524 68.89907026155939
17.6408352703483 81.11089010814037
123.9469527548442 48.47843093458577
74.63728701412755 66.25777613834346
82.83318232671662 66.64686223453883
9.927459006453406 81.935251560298
126.4042540205091 48.30735882084537
111.4471358902182 51.3841953082047
15.59294321823268 83.12444860444975
64.2858648940268 68.32079570705609
92.66738951579138 64.12089544118531
79.50494768495122 68.79998771838848
16.72253529908568 139.4334186693086
18.07270127794726 111.2244592789461
28.55854844275 23.90423833367792
16.12837776472751 122.3726750634529
25.46721313729729 75.44600416584471
19.90151182524769 95.26468064330129
30.10482009335741 51.76183354649768
28.24230046050253 69.96414127545276
18.19946101808135 124.1477583273837
17.95081544859141 117.5074896422797
28.80657957417889 32.89903008312596
29.63058370605826 40.42456177969787
14.93228676324343 106.815279278485
16.82086234814018 4.336412484288392
27.34730569643618 72.15329895261273
18.11860040513748 127.9561030435727
16.31795873243027 113.4591074932741
18.77498000090697 130.6609033410718
28.95095646199837 25.27986881767758
31.26474404847922 11.10748744131633
15.53241040259766 2.015047214590315
28.10061729346864 40.24517536940841
15.38104945112625 100.3853750914924
30.50372919821596 53.08950114342251
17.76081452168787 120.0884854437937
16.41453328111781 99.35170013303355
18.75018600642366 97.46261259654308
30.48461036539051 19.20259124553785
17.21090985609625 102.1599802885276
18.65833294509499 96.10015835334541
33.80766967387864 10.79851016617651
32.60881783922319 13.15647141151132
21.02243023102465 93.05671515832572
18.48605841470862 118.9049247190406
29.48561528667577 42.83187633901261
29.48407266032298 69.07872807019882
35.2742412517379 15.82987171762055
28.01466384499257 21.07903095513371
29.78750957242983 28.03296314939825
19.14624560116844 132.138831478826
14.83818120711665 102.8968846246054
18.03647630688565 89.02227376772031
36.25337127211574 3.211169743886723
32.9170898902056 66.2732164847971
20.83340396027784 91.60241527004128
29.74487812028065 31.81231350403253
24.9938410871763 84.27110213226581
16.80321186322464 2.839341879344417
15.98739451034258 115.9446693744963
18.31638796181705 129.3921762511116
30.69761385821771 49.38178671660156
31.87494573073858 65.42133481330723
19.26804157119465 88.13098346018872
17.492906457806 109.8688241795839
37.51683827574784 2.355514475309847
19.26523202510433 135.0028607307078
30.3764290204319 17.80292477404742
26.94883647575607 82.21087900451199
15.82485901883098 105.7117804910252
29.21106077712598 20.10848889767098
27.66154347094875 73.54905640011083
35.0176979401721 5.551294484250963
22.57263397349983 85.09213861346542
29.69940297026654 58.24495007957857
29.23717755218699 49.0451282018383
19.27904452740893 133.5864101710547
18.17620739768216 90.42286374465328
27.93056872153488 26.33909604026773
126.5526565837831 127.624429530229
135.7297836893712 111.5318770409108
116.9726113798648 137.6796404573333
128.2210772553084 121.0318368851635
118.9124493018514 136.2136107377932
0.5354094557567926 106.5540664999146
134.2466242938636 116.5305031100632
126.9425768643781 123.6808828954535
125.5168281179033 123.7734431255515
128.5012335694153 126.1839716072547
137.4342918434132 109.1969304878023
131.6883915954259 117.2042608511531
120.8495640193316 134.7306013873434
139.5658564076572 107.9879849685528
127.6114749907291 122.344567955174
122.2427142353539 134.6076370094917
0.4001601672554139 103.3424782704585
127.4750475480949 131.4920201768538
119.4504689321951 134.8524360549655
128.8780037013356 119.6996576046522
127.7562633952406 124.9271541085674
136.6354234320898 110.468916612679
136.7804599688851 107.8787760991621
131.5047722208337 81.12138506411546
110.4808154165239 104.2713529641854
100.6211993874754 120.8672640199406
91.06535059610341 135.4903273985043
104.102350163852 119.1725980929151
98.84523316593909 124.9127955199541
113.5945461942009 101.95782767681
114.7600649006131 98.23710447319763
126.4564695900893 85.28785054555354
124.2078276293363 88.4674078085234
114.2477145516525 94.44413214923927
96.46004286138957 130.3138357876441
123.4594880185948 86.02601297218295
108.3056275221964 105.4748082162355
92.11153347516739 134.4489772323141
102.6868804665523 119.349491109599
103.8332832636554 112.8420698789002
107.3791843825684 109.5159921374457
114.1827894268162 103.3237046042508
86.42448347644515 138.031120178133
108.7446276652941 109.5486088863433
116.7941830922739 99.85128967935647
127.634934841475 82.66782872087344
97.72760154327358 121.0349023013759
126.9715046153979 83.92415271557438
86.70308423629145 139.4398855741861
105.2801853210567 116.3479057352223
86.88479120422437 1.217545059835059
109.5010966669084 108.2235943434482
98.36025318802449 119.6778912205112
99.1571046780245 120.9578681809846
105.8216865454374 112.2258524903269
97.23017179292404 129.0756360944808
109.0669683941075 104.1827691796057
102.0681200979598 120.7201179433658
94.18303378281455 132.3409784348782
124.9816206746465 85.59229167148195
116.6378147061056 94.19099272685277
88.17078561666098 0.1744314542773018
117.7453930870728 93.47090042299936
111.3018524558512 103.0219279376104
118.9239829098954 92.48332164335011
79.85870832234329 46.21221470556843
84.34584514980816 24.87770675255968
38.15237291066472 99.46166798868873
14.20401648199429 3.95627153975288
59.744054309326 71.07917069054322
41.29560762280829 95.29877947697673
78.81022184874014 43.82839346466108
47.69059130476133 86.79731316860077
25.44457684498378 126.6563986100865
29.0562246001207 114.5787761698484
58.33103375372234 73.21923317671205
88.08806159757974 18.22243132679879
57.14898438456854 74.04073183907667
15.53791535464699 3.46356881156033
39.09989620417206 97.11088876690361
25.21917787627019 125.2418683588446
27.34849497169886 122.0934521443351
25.36690862063871 131.8235825060111
76.7606059609641 37.81884598667146
88.8354243128616 15.42824613602889
14.24182112945951 2.62171728881885
34.83125710429231 102.1250589241989
93.17758088441975 8.99236085748789
26.37811604131342 124.3769830515407
85.69872070264984 25.23393951693911
80.96034204878305 31.8772968643072
27.53753446615866 123.5261611686881
67.29938985959585 62.67048144435426
85.41850919797983 23.82048634698604
33.62437323192369 108.3187608499472
73.98497325151726 53.65405074889623
33.54986351686936 106.8966454125703
34.75559119926106 106.140018649007
83.65538679792552 27.32956228065442
88.48909807036623 16.83014905643482
32.52944855392117 110.5606178269655
26.82267835860592 117.7349664382548
94.04896594301982 6.247353052657504
37.00596069446765 100.3623403361345
64.25686009099118 63.25272220750245
24.70650352083588 134.1039261788852
28.14732035103766 118.3161559326891
29.18132420354764 116.01027460393
55.6859001939669 77.61668695768121
82.22735748538197 31.3246127417721
83.36643578491365 29.48468387589267
77.22122555511176 47.29585793866691
72.9014344826148 57.74397644183626
40.15944503149277 96.17900734524588
76.91421587291315 36.38739771760732
29.31461482578794 117.4474213105448
26.03324005840763 129.5241038097255
56.93798792824894 76.91069281719572
43.59024718609907 93.53038789616036
37.95862262721631 98.04379480168893
34.7313772845279 103.4443221995705
61.17672138889233 70.6043739895927
92.1812500647014 8.001585850681682
85.14394017976892 27.64232291704462
42.43495133556986 94.41856712407541
46.74253018551384 89.20943751373558
28.93320451159273 113.1485063151576
99.34554460360091 4.489505174808836
74.6934352621373 56.04859021068468
75.2606096449218 53.21265757053149
87.20864301306298 21.03909895423975
35.67002570533047 101.0805109003076
63.44558620037441 65.91920635956116
66.2260618752188 61.6474312789944
22.65849811507285 135.8868244041283
54.3884596734352 78.30100427453941
68.16494932016991 60.00472160416491
90.72632705341867 25.12787678201659
45.81494976946852 76.30845887237595
52.22690131969973 70.25515168758912
6.986728391140261 130.0753672039609
53.84327776742946 72.6709852311002
29.20458732361314 95.63025159522
79.99583371444902 44.73694302192954
38.58412687421018 82.0090091483103
11.89551383678049 121.5391032190894
9.494527533287886 124.1996894862932
53.03795846206949 71.46449601975108
99.3439595557543 13.93878370687713
17.24487815703395 106.0156526461664
0.8161830546744481 1.059371158050889
31.73260270893734 89.37123942234003
9.483345933027207 125.7085481880664
12.02291250749829 112.7556990820778
5.664529235370529 135.3096681696381
79.3187531187808 38.07985420400858
94.89192500208955 18.56658711739942
10.70399289697039 125.0447090460583
23.65332529137739 100.6544861437033
98.84527215732925 15.31820569284377
12.56364516361935 114.1647626155516
88.30595524483199 29.82121124164101
83.59046939739146 33.62029715346689
19.56275166595837 105.2336114392234
64.12353869533179 59.55582511758
89.76857646812547 26.19764076062982
23.45092928924134 102.0160348394697
72.74428850142539 52.78677313800394
22.90743790546916 103.3920251041762
27.36899105741013 97.38975549722585
0.2901947839936231 2.451580102839978
87.34986869061342 30.97824323101663
91.52839391269309 23.88550534150232
24.48366490127015 98.10190695504544
12.80141389771828 118.0688731776871
107.0723622882499 3.837781123941448
34.54126446630419 88.40660102178272
59.74991591823854 59.90850109390176
3.163424662714689 138.2316465495628
16.7348403933205 104.6168059655067
25.93426827885397 97.74669706139098
46.5175113588682 75.10343212395406
100.3125152290777 7.35516213188894
86.32535463103804 32.11752773050124
4.440834925883795 134.5424162748705
76.11286674667605 46.40331061657665
69.01598656899428 57.21011406766117
30.37536456431978 89.8763075980942
108.1810288757761 1.196788961627639
77.9597216339961 38.66610875308903
13.11313649857183 115.5344819402164
5.715490031738992 132.2981144538879
51.7207729209718 74.0158045418854
37.54822181257887 85.9805265925756
5.686354361433509 133.8064800011483
30.11642347421148 91.33292712768056
16.9169139877667 108.4994784666526
57.50621997228572 64.97692042192293
39.90147594486962 81.61196934277157
100.2409941262631 15.06279525583991
90.22219412330689 27.53098695715886
109.8609744900579 138.2326585753842
41.18133534529059 80.98598378148084
37.94310090967339 84.73018901216371
17.79155041459262 107.4023998844538
100.8591939389784 6.130336326722732
73.208732689218 56.35393430697655
74.02437711145748 52.24880689908062
93.43991033284723 22.57581802681584
28.65713622726044 91.77469016708382
58.78899255267257 62.52816199832847
60.72541580963729 61.166310607936
9.494387301108981 127.1937700564409
109.3085366497144 139.5728810397449
39.84909064603455 80.18606055833661
67.57504278714656 57.63556464295663
62.82103575242044 25.32683304036168
78.97389003857943 24.42549228023183
127.3671035974056 17.80478589574436
2.378579482816098 28.35461825115393
110.8324535482334 20.89264839371635
19.14086599757945 27.30764298342716
75.8561636667625 26.81093220654884
112.063761958756 20.12470893082485
107.9606126805742 19.73706857835231
104.424519809962 21.38170771778425
4.900130193209064 29.76827446147009
23.95421563759912 25.39185053438485
121.4045514295162 20.09081972906545
47.11511536365737 22.0756304020723
46.05954413850117 23.03875855520926
97.29012815971129 23.14023570366516
87.06137771316968 25.54214378446659
74.40395678446559 27.43911016910803
8.704203766301903 31.74827634878736
67.68831230059746 26.56025828052034
130.8633317127248 16.13617811551443
90.18519947943069 23.90650288830519
35.83760154587932 20.19904070928361
77.47076424720737 24.97112365011207
92.12478646178931 25.16016063557655
6.184147021293775 28.98955413481582
69.15062209241434 26.17989564321123
17.86702680088587 28.12287411737995
12.68177925564684 29.86581958848219
29.66282724984228 22.91495589659796
35.06957566491381 22.58435075998084
0.7894859819651459 18.57105275606513
7.436840618211687 31.10527771617756
100.1998427674214 22.62170288084324
15.2570483399899 28.27059496445272
86.67823665331031 24.1201235626955
80.25395323708548 25.12345673266863
64.20103497442454 24.84756478482518
16.56686438471619 28.93418468214811
109.4414776361126 20.46406922118659
77.27325962643067 26.32542886364141
124.5713429083855 17.00375014525354
119.7023294113624 23.57820304727124
11.41216219060785 29.10122308362558
15.26190021081973 29.75081510620784
134.0907785899627 18.43909831700739
39.83836182840403 20.15749662601301
70.22945319238582 27.14301220038687
106.0477628435723 23.28115281661221
84.68244723587344 26.28885712192901
95.83976099667139 23.36496209044727
46.64820025259803 20.59618750469184
117.5166058912568 25.51566258576675
127.0287408031824 16.35105822096972
104.3955426164696 22.8521572676027
34.69122875372764 21.15825564614621
115.2802150428547 27.2667144278999
94.36044135268014 23.892111496998
135.0970617650143 17.32682616744608
132.667560329999 18.07006256666159
52.81641449019292 23.82907106358012
51.21240465014486 25.75963218823512
3.63273875352588 29.06610691338832
22.83893516465773 26.29176807785534
45.06752972828841 79.78363169235125
49.28654805823751 70.36199775531563
38.75018263182644 95.65280482280701
53.96663929020293 44.82947484863595
46.50773976185043 87.78958507605816
29.92819136897498 134.791184218071
35.09905794867037 110.3609523614686
48.9878893887264 64.35194062903136
63.82811668224846 30.29093314884815
48.12003877401694 84.64187057341393
37.78651318291658 96.6689587038217
33.26192153690003 127.619416033444
32.42327319459955 123.0209773334948
31.80061711272139 131.3353076196499
60.49864913393812 34.32149970090843
65.08312686077831 17.67661371054568
68.88125119938101 7.526969032160869
36.0194483832809 102.5918778581815
31.89209704746948 129.8863067510036
67.25911060561009 9.942521434672255
32.31331373511529 134.4616826756055
71.99915767990028 137.2550675771637
65.48144028650985 11.74874563281981
34.98228391271029 108.9515030141072
55.60531200451631 38.86871926415528
34.8821059841882 107.5491302194938
36.04440663086333 105.3833820413221
64.60481513770412 20.61213095692852
33.99349033106751 112.5918456699056
32.06142822188602 120.0513574395324
62.54452381418088 28.18498515250078
38.31266624954762 100.888610091846
53.58963808386937 52.39125957907782
69.52251180769748 8.869118278242873
31.34451065430764 123.9097061908706
28.48110919071146 4.204975728958468
32.03258981081722 128.3688547955908
31.1246160232232 122.4219736095063
71.60120367220773 138.5593483837966
45.0343530264249 75.05137345606182
48.14822701983798 59.67003180052529
68.12512000409914 8.760266418756689
64.74899628770962 19.14348640105083
54.16640543834915 50.03089352292896
38.51943696188715 94.24189259086916
32.21729459605108 121.5241402208136
31.80903617749767 117.1528587697045
31.99658157424771 132.9076429347294
48.59780208517559 71.54380227022943
40.7586637321311 92.52445046943176
36.54450611248003 97.69442591593963
36.01831410975387 104.0018439905735
51.64446901507382 55.74468404809549
51.09938343721519 62.95388936713947
62.07937392257686 20.18546301691899
41.96766112387043 91.63239684550726
45.3673994150054 88.75686083300437
32.78305575530959 113.4281155486913
32.94240427698476 126.0718347565418
53.19851461397235 40.63698793556437
50.35079069784692 58.30619446790412
65.28426743090988 14.77485113620951
37.08090312198522 101.7194771074216
54.60202066927405 41.15646710143194
50.98979664371162 57.05683157290191
68.89790218312558 1.105820196780847
29.47630957877803 140.0581729125136
46.69016788317019 82.73520543020992
52.46123035261002 44.32540279037986
10.53641904690204 0.30899800977304
55.29245346720428 72.45115911319456
32.63214082274864 97.92075974898988
71.11408761061521 44.02202619189565
44.09564393129674 83.14632076452295
16.77210930640649 123.8679788262407
22.76289484848797 113.1441642612024
54.4907126590754 71.33219472322135
81.1229876524298 21.14097471253894
40.72660401994613 85.96160091918283
10.59510069685162 1.725773279089146
38.01314603735724 91.23217580805715
17.15239420485293 125.2722545862302
23.27185291325339 118.9178778557372
17.10424396019354 130.3954253801788
70.94959497535366 33.30533738009985
85.01232071149435 15.0323057439542
10.57372429085472 136.9165076836255
29.31482163967631 99.54474672626844
89.24398344385307 4.933008292987407
20.71875485715181 120.6092914571746
83.57711410348497 15.39765011462731
78.46607733015091 30.05386280535696
24.95458618872204 111.5583131532829
67.11354358483943 49.11200837693463
82.08513179874375 18.86224323450435
28.48432500432923 106.0862505780197
69.77394647599108 48.76632296119421
28.46349792873872 102.3223998954745
29.76542630217925 98.1136828779141
79.77245621750193 29.50273233082793
87.35726247185458 6.696441758024437
27.17249203546994 106.5831274620542
21.03671020844381 119.2798609666289
86.43913649675925 9.405410836190216
35.19893728196822 92.04806984441102
57.37832089130549 58.68889890569438
10.085268774962 4.520645077881966
10.56313533281619 138.4068125548785
20.99718131754168 111.6573697552578
27.24858140435881 109.6372597925733
47.29149644497038 76.35057275478432
70.45308805678181 46.51148108590584
80.16460584590575 23.6052441534578
68.21185477850847 34.08797314431025
60.48175236241529 54.76920112981558
33.75729045156185 92.52052018388976
77.17088432232384 30.61134638913696
24.36064217846144 118.0067919350372
16.9816491604252 128.9351909337193
53.2475445596663 74.05271584982421
39.28929941490208 90.62505605785397
9.747283491641058 5.908225736105911
32.96036299059332 96.57054417382014
26.8479542162101 108.1333597906549
56.02603071415519 65.07170052132187
31.11379701433862 98.08936611042324
88.79933385848629 6.347661491634467
80.01876028334789 22.07651053111223
40.46625771129169 84.57295852239221
41.86332173152695 85.02852339275417
24.89115418411014 110.3161283476801
89.72800350951377 3.56733952795893
63.35258857036201 50.44917490719945
61.17030781904741 56.09526982805927
80.93477931981676 19.70484866558306
32.13192984562899 99.15671902552566
59.23941861670382 57.22544032672071
56.86855384473491 60.04571879785967
17.88660631075873 131.5322230960042
45.16471765948378 81.01009389268181
61.54716960757754 53.69755544018487
0.8926156035867613 45.93460277149271
129.3060246283838 109.3523903853261
130.7719619425326 70.21005128282769
128.0699559833866 136.7401343165545
123.9396460272323 121.2685383881345
128.9739248815439 137.9631875355809
132.2259265560464 95.80445855124499
137.8508684328309 53.38325015111168
133.015135196237 98.54174766669071
131.974737953219 88.47661641966687
132.0752587668519 99.55135006103461
125.3527964946513 118.5516377376755
123.4802772374022 125.2335819888723
125.7092865443172 126.3784594217856
0.3645707622566469 47.33332419719729
138.9039028654283 50.51644271081722
129.7444232341508 87.26535100504395
128.4371616605263 110.5404646666589
126.7415188658053 118.4474037194414
128.5365892367041 2.307275303226195
132.3529066444603 61.24979695928619
124.3372618482685 113.5510192882998
132.8789676666836 67.23390095814925
124.6413508938249 119.9128942604595
129.5264547724509 89.84981510340413
130.1594764321938 83.64171359343028
130.38418428792 86.00845890036081
127.7969699330446 134.1126521892129
128.7696160080711 107.9386462342822
128.2403730181917 106.5137892291022
128.1687997219248 130.1230030756267
129.5826445197349 78.84649231981551
130.1974350653351 74.04845902321013
131.329457986006 64.08354049117166
128.5138683694519 139.3476698775523
125.6527317726491 109.9831488416031
131.7866605889633 66.4470251334656
124.9008953084249 125.124272032285
129.1172406497528 105.3628023983728
132.4656764896006 57.32929216189904
1.421908627918475 44.54694863062096
131.8264484851262 102.0011825745041
5.711731360356163 112.8660890227689
7.103757960333957 122.5377116412919
5.878186995759301 121.7382627361884
12.92504174070812 3.435424516768888
7.018123100804274 127.074418141092
5.976692771895143 114.2794647281945
6.932888363528864 133.0787478109667
5.842381254004875 110.4273917885315
0.6935465053939246 99.43695501738748
5.721066065068417 103.8194725665078
6.256793374166012 105.1606276284006
1.429537081703515 102.3170024261824
7.181575311517825 118.1306955248498
8.119699196431576 136.8551767837658
6.171931662633231 107.82256211265
4.645474521900292 120.9391406733812
8.235887320002904 129.3698652475497
4.364073222727587 103.3912705907387
6.586918082236481 109.1954176227988
14.15225439024173 5.1375700379151
1.385251795526726 97.00565209528948
136.9360106029164 90.41396957102801
7.034058022254132 125.5672983711683
140.7625435022595 94.9843596461788
103.443921688025 62.30505494801017
35.56527585862444 73.39446194050366
105.041102783748 60.05809130676891
56.02186294681323 71.30521274168763
62.61373885366562 70.15374988441818
83.61337520148359 68.95366029346782
89.69274231975025 66.91211094374606
29.70893577169908 76.812773538998
131.158538534545 53.7319763822179
11.78819589908159 79.84720695423727
116.4649223449714 58.16125767414299
107.5660528614681 59.77414979703622
99.69571269272005 61.37883960107669
13.28945276030181 80.12710051983728
66.45142359986072 71.64274673240133
139.4280997315274 49.08968850831228
136.5340250169665 49.79931335670921
135.4643229724102 82.03530368433016
91.12045236929146 66.23019720157379
139.3994438409925 82.79269142750027
95.27273849457072 64.38963703920703
9.21970862844096 80.63418265353974
33.60658668383346 76.68639638249056
70.82146041527213 69.79243516369377
128.6560683315222 56.94972456282783
76.51723067164676 69.57805654061936
7.674339324726192 83.32525479336938
19.35408626426151 77.70970474379615
40.50341686269011 72.57624175013474
39.60009377876708 71.3501639444756
110.0190824685772 58.12756421937907
80.64831862584319 69.76786231231712
89.85587690649412 68.25433384176864
18.28849562277341 78.73089819613924
79.16353603325372 70.15781391765347
86.11786935219938 69.52597843738158
117.8817705533183 57.70607622068276
115.2472729472591 57.29206737167898
47.76836661816638 70.30936011945131
34.47066654227816 74.34740382135941
136.7608309016904 81.91949129522891
10.79919496971387 80.87186079979945
61.01059161606801 72.00733894392486
44.87458457539988 70.0646795169705
126.3109455047501 56.22102609198011
73.51599171649168 70.36450994463897
41.96546692305476 72.53889644190723
16.19780763130699 80.76361144789436
125.5728180140118 55.12238491157007
72.34652481737332 69.39212186589859
85.10232118927551 68.52386492838764
14.74747333988618 80.43796339738979
122.0212665169753 56.80128699850462
108.877513207557 58.91020203819608
15.17054151599756 81.78734665894422
64.03192362614087 69.72408902334709
103.7180485640951 60.87332853649788
134.9561375634464 83.36812691665416
111.3494308422125 57.34717263824915
82.13068662505766 69.36921155633256
77.24594097761184 100.4814115018011
52.04542278032234 99.50887317471843
58.93952320207435 98.86186558744996
102.6235916714137 101.7582311139032
73.96931477523552 103.5368825495351
30.2865514164493 96.6433635189791
62.68425328448107 102.5545585401722
78.61518790483817 100.8475100387454
36.55419816086039 96.36388432831733
106.4496138079857 101.4117112617367
81.05045820206614 100.189740548055
6.345757591331957 96.23640023672732
132.7384517473956 111.1052979442817
119.5948667978667 106.9921221942857
14.75797286376732 94.35126639898807
58.23379203577358 97.69456784887413
9.81555887783294 95.15777144031964
129.8603472696491 110.7450576489542
13.59644652472943 95.12514170590201
100.9254164559683 103.6352820496159
21.15319759707548 94.47543217560931
35.20300368856313 98.48808594747643
102.394317007496 103.1469166761944
91.34684925709981 100.8426284783757
113.3311485781275 104.5087806219362
133.2998137876987 112.4318006143561
73.71391433131356 102.1395320050252
49.23498485531326 97.23063499203568
11.15359782593721 95.62248593342342
25.58484791498609 94.15959984874101
105.8375139850266 100.0509505493473
107.6535291499323 104.1004976741629
12.24445310859659 94.6384202117394
91.18112893180448 102.4037908788733
39.89472534779704 94.76440227976835
46.42642057399238 94.57849936305431
124.600074614886 107.0168889020072
90.3095983031539 99.80154491272476
117.9265260824731 102.6649203192394
105.0779549764547 101.3824386941075
106.9889793001165 102.751222781547
75.87409000458989 100.1044626569192
45.2457829788931 95.46145436827261
109.2742709694178 101.5571815916684
139.8813901397723 90.59478556405392
35.31867623909689 97.04251931273743
50.98746792256439 100.6919996511134
69.55248231551289 101.0597305360541
31.7364686327917 95.71728882013576
50.33064726565119 97.97234595256373
42.68610453529374 95.83081752270638
66.33128674682908 102.2161808047512
125.9826131010762 107.3598316934597
48.02292272717242 98.04504887968952
115.3522933438442 106.0516335224748
137.2109851703181 111.9449204591562
136.1688354456412 88.82914418652592
111.9009022080241 104.3743067755603
84.86424682195077 100.2056975685092
30.55577353570702 95.11082099081104
68.78140560828217 102.4565866051832
7.742333642576272 97.22700018641109
139.6840931603639 112.3746550099553
119.4752951360964 30.43666436910387
67.07086797164264 114.5290101212718
86.15088128211062 88.664061897051
106.3284734104032 53.22657542470787
75.63653307198224 105.2737971015712
78.09098853655689 98.04000838479702
54.21789013441591 131.1199172705675
136.6975979318152 4.365802098895921
58.41474115160977 123.0543228040448
57.66947757462182 126.7898230978375
64.99503691122733 116.1843756547353
110.5806748773982 44.46420419511407
126.2906722149122 18.85131994701113
77.54105716020521 101.8835929280603
108.7591368029591 48.62924575643712
47.96093055380265 135.7018583063455
101.2623123181795 54.95551733471482
100.2961483355694 66.79484727579108
49.41985467332398 135.4903764837553
133.2665333233625 15.50123124986911
112.9554324404724 40.20234427250261
58.38538148561232 125.5034014062418
98.66431857345221 70.63447294319636
71.25158372864639 109.2975996587314
64.32319895293944 120.0245166557711
115.3130598287201 38.53317329554029
100.6820422243447 68.45007744387291
48.74017510669378 139.2585933063049
64.81930145600241 117.5109569532785
45.04802342543138 140.8746969419705
89.89263458039352 82.09236344615022
80.44574652785921 97.51045498989957
85.28545267020493 91.49113941671536
107.6121288311256 52.39917096107199
91.33787123596031 81.94228853987752
96.1001320220372 71.00371860946009
58.40681316068887 120.7300055954685
133.0215898935337 9.963068088310663
47.97399342171281 138.1546694659915
86.94663067559858 82.71500431590911
67.53709473490289 113.1078032287615
125.2245392130693 19.89752846778025
58.43420010876446 127.9477177122161
114.1183060884116 39.38017985051565
76.76548943249313 104.2881244616638
51.53128338191873 133.9468716842984
65.28701158855502 118.8031900120692
85.24887062951728 86.36426567707784
130.477443634667 14.64648798324988
72.62395286403435 109.7541334946188
113.1742484203883 41.69831139934976
124.4765308969535 22.40897967338721
74.50574109812858 106.2703241739649
59.19248839266855 121.8380914730087
123.6969418117387 24.9293329087427
125.9722636532745 17.4023702608619
93.34236913587944 73.92664454333089
134.1185205976078 9.070259372045239
118.5335181349955 32.8712626073989
54.91118392382261 129.8364301324015
69.87709882897819 108.882394952931
102.4649661360628 60.11892477598646
132.3996366477675 7.055521160569599
101.9235444106819 64.49415171617227
92.80947154496432 75.39390257755882
20.54995403330862 57.75225301194793
111.3537026415081 38.35692391752208
43.05601531412655 52.86022191766041
98.48810049709424 40.1320843912296
101.4806734906111 39.99301952311024
100.7209798193766 38.82756022921921
16.54480718660298 57.47070991328626
83.95108284220403 40.11269476628446
139.6397333975399 21.69683186799755
9.024260183715576 60.88013477711992
36.05295390153874 54.3587227810397
108.3213260235972 41.32347978536139
99.99571396382588 40.11454464246003
85.19746797564169 39.98630073762053
10.24802138962952 58.71848710385044
65.38232795631097 42.25543345105518
133.7277041742551 23.6479286104999
112.586317657961 37.42956481167472
61.71514302284584 43.56075796261482
110.0951388908967 39.19838072337767
91.79053135214185 41.1225205651609
140.9537236560588 63.15294925400482
23.84381129112571 53.58806744508646
50.21585965725676 50.10698061503826
140.597700155503 19.37396514097449
91.12440709818669 42.32719412224257
139.5464204936712 63.50168827509182
19.1735121109038 57.2122294048456
11.46780132816856 57.90088731718054
71.37567338636943 45.46575347548417
93.28752494264549 41.19169032712946
71.46097217157718 40.1912273407392
52.26633302176062 48.12502720713179
3.165831130094904 60.94043225019612
103.0828172167726 41.82704434685375
82.42266117666652 45.09950818136299
124.1607246823088 27.89472075184396
118.1423441411967 29.90509206599052
35.11687285282369 53.44429063693293
22.71158765377939 54.47728533330442
137.6792087355996 20.37319419906106
49.18692097215235 51.1390192492938
57.70937386064124 43.48785996962474
113.8087243932414 36.52477366777541
135.7378425484186 25.10907916273047
86.55965180312224 39.85657658158254
46.32342586065458 50.70135183063966
125.2727325198175 26.84634672920314
126.3797366554026 25.79676354838502
88.81641185472904 41.04658574449003
56.57143822464606 44.41129344868001
87.99553112547238 39.79840099646794
119.2717035466162 28.95716797159279
137.6908794638984 22.82678871700049
132.7024211603171 24.80248940895454
6.560084534093647 58.89781969664924
55.10004344552121 43.93258327350383
9.014001128386088 59.51963903579825
25.31959730405667 54.12133783697198
53.60159500628149 43.44173172457932
55.87573439232438 102.6222750291415
13.35321066933775 43.62865723047332
44.37202270678057 84.5610953461043
58.91987299644044 109.3369990885392
69.45375226241069 118.3174341800051
10.60311868638503 42.46198194383464
71.03290526611383 120.7840559351578
74.28472653921398 125.4515297600996
67.88698900994228 115.7346426364115
13.43808958596704 49.01700614215011
54.51802655006458 102.3888085771079
25.04000628361313 65.90368401092809
79.70611499561069 137.475504645215
9.421834631933077 41.61835280279344
57.82464802961923 108.4216356538668
74.18256328697154 134.2909700642834
58.09672871892064 106.9785081594229
73.34303430075573 121.848768883739
6.175306746338613 33.40492590283988
68.05254476361161 118.4358571890122
12.83903435956436 47.58510609940392
32.3301051077617 69.74473063117584
7.667265789971395 35.3520190002256
7.936712463278877 42.08076926641769
72.51178874147253 120.6639113897131
4.876242003542598 31.26773018991222
60.02951658919092 110.2481369798062
49.32787335629176 95.87644323314677
15.74798575058512 52.22799695571172
26.35871826075845 65.52105489362322
74.01723116118006 131.8652409469333
35.31476836205282 78.56359601830458
49.76631546699591 93.07763214518248
74.47340985644283 130.4606858616517
64.63515158413226 113.6986190550975
75.01478661753028 124.1670999560263
34.9350769587676 69.16594223793307
73.66469793232457 129.2795126717596
51.61786422126075 98.08407112356987
75.4665479353402 136.2242417893931
41.25927701807798 82.30440419344781
50.75105399002378 96.70082506753977
42.69135226674131 82.70995645313695
47.88131584905084 88.22156747298416
75.06950132104457 126.5847862557072
48.45538730401999 92.49532873638064
36.31741006399068 69.63463789841155
70.2312664008564 119.5640777564198
74.17919084728801 123.0149140827887
21.79667623884013 58.53991770217399
22.94436029472295 59.63319689141697
3.643073043399746 30.55720831505286
35.96110468222127 79.97762136621968
12.61763671738229 120.5229062641734
10.65784981326891 118.9820448144458
40.28094304118341 138.9959082333893
21.53322878165236 126.4340352990542
6.37094157469836 111.7034272881076
26.4061589246795 130.9447714341773
7.253039457243109 110.5536269967867
2.229945951663715 110.15606753013
33.03846364423426 137.2870098804773
10.77469863416204 116.5725320111644
26.81023396040712 132.340994174019
34.19915891648201 136.3094590261145
38.59337473935022 136.8498899377113
35.50112385931452 136.8961659728918
3.535697933784285 112.5487360582357
28.57429375818021 134.2497219736276
41.39140312155315 0.09656873147344269
10.30105539989906 115.1163287270387
27.07175943170796 128.6215482544149
4.819870749549167 111.7872136553757
3.427860886962768 111.070323118295
24.33590228210616 127.5362887847352
34.64468614447897 139.2652450708415
39.53834967050641 137.9439898753743
28.84120241047572 135.7175467664864
102.3455786898482 79.22170802331424
72.05522961733601 95.12953700788898
4.607389257087394 123.9344023680963
64.64765891397421 96.18154111971873
79.44338201234314 92.80058408526662
44.01665953662337 107.5533680433319
0.910355630663094 127.5521488455489
18.86437870727605 116.3538660431226
8.364105576527288 121.8279140748196
55.41646398301421 101.2119333047037
118.9475225088747 73.14564694224171
15.11168801006729 117.0967218662426
115.9739590170986 73.429227489916
104.2779001716321 77.35887732343838
26.52436113561904 114.8886737862111
58.17099110889554 100.1526360537558
36.33960999237803 109.5679965623918
112.5165288740502 77.64702101184076
51.46368705061703 107.7425828074906
44.1457346587053 108.9751157730209
99.76654504631138 82.20418333631882
32.66091455957994 111.9947309530903
14.86918325538381 119.6280759232011
40.28608910883456 109.9877386736287
91.72316355807905 84.57547581793469
121.9526161793546 73.04340026309661
123.4672260288784 72.95176428529986
121.0748005341053 71.74797187308275
48.59993884734496 108.482575483316
27.85672146182734 115.4437236028539
27.73220401021742 114.0170971086288
85.74393395816928 90.08830179144512
119.6453425951194 71.83326988381579
2.083695918076504 131.4269663871858
90.33501563100282 84.76758340057501
113.1585041001924 76.29474391577422
49.96313780615181 108.1357365532343
37.58958971887017 108.7753404506126
89.42676759435587 86.20200503122436
19.27512269339008 113.9193219592627
108.9505261798931 79.21838046414189
0.9034140507662967 129.077929231167
111.0456323396666 77.76147920405688
74.41185772133439 91.83286406727004
46.45831820550451 107.2504049994409
2.129774692062692 126.8460975583721
50.20206868901259 105.6958226787874
86.61705055872117 85.82556951467983
67.82424156507103 94.04776520939284
25.28985990548973 115.716484340159
135.4184380954946 68.07733378190406
50.48002581778969 106.8936048802515
36.23489651678118 108.1676141902299
60.54065174115328 98.85392706244927
30.25758085987155 113.7152948031229
125.8815064267638 71.11122248263804
38.94094863134221 109.3803112286812
129.3978197873146 69.73284834513122
100.8818061825468 79.46638975789318
118.1644283288462 71.93310375032362
93.16601475675732 84.36954417496064
41.53560703957998 109.1792780985821
71.02720538001218 96.162084792096
4.586464095959476 125.4447831694691
100.3418351295077 80.8473773897155
114.4787154430777 9.718374998082766
112.229146079192 21.51853344679742
115.3566591134654 10.96200428565666
101.8670245891178 118.1580431930871
101.0765678790802 125.9745157857369
102.8302118110355 105.562144818156
107.2615631395363 48.11927837133445
111.0855699845918 17.79772777448242
103.6561049142444 98.76738427993774
109.8293182560001 40.60835178258641
103.8359316270522 57.86074239293468
104.7923333423026 75.84621123502853
103.3976791941954 127.0463738074023
111.1864481826725 35.34478860769792
105.4297300321649 74.51577876623644
102.549472067674 107.1568482705348
111.3412674382687 39.87266845847884
101.64962035616 111.7235856473052
99.15460687982433 114.6011428027489
113.9530771683736 0.7542012037181524
103.9418625422504 102.7007089115245
104.9189942768823 89.59613836050139
103.2085056283482 130.9503673363246
100.6821887337462 83.36447982181279
110.8867738472858 4.821722859384749
104.4391939397086 99.98784957436308
102.3768720139657 108.5521898709867
106.274298920589 51.78243290300862
103.0923754476423 0.290188036554537
105.4084042761729 71.85449408232901
113.4141199375472 2.081034724589614
104.4008714902578 134.7728042101172
110.6226015408412 19.38034138929768
101.054334946553 116.9604187750963
101.2636977280249 107.6467162071366
100.1449746981147 115.7611696055091
103.1329860145527 124.4910629856498
102.7413651108989 138.7803402116646
101.4413206411708 122.0675976410379
103.9197409682849 85.67996240789327
112.3805764530571 34.46641142755653
113.8130080344359 25.0926789274566
101.2587080840111 119.5236011819041
103.8287598662409 136.1144103971935
112.7264504517219 13.66410462602627
112.6965070673105 7.260206998219854
104.0899033133422 132.1869514894199
101.8405904702128 80.63679852399252
114.3666049989113 29.6705344795519
113.5570723349877 33.56801507944812
107.4718668244453 67.89112096695024
105.0086519192919 61.55483097765491
113.5986908769002 139.2379389306003
104.5245053933488 62.93534364274887
101.2917431770011 82.00865286914475
36.50028871865833 40.35501482333433
58.31301147128442 74.75656311430235
68.19390933196777 88.44487676881583
75.92804922681056 106.6297702727171
13.13918439214642 7.401880329340361
83.61909024705973 117.6750955846464
84.93666709063051 126.0321270399213
80.0763781772004 113.5331842072868
19.09062886734573 25.82243005947559
21.27368680445573 15.26977644475583
38.01848208581242 40.60064014773632
74.21420917950009 104.9043761834801
37.75571476418162 43.00508790186755
84.3743416657522 134.7953597124332
63.24410118106166 85.11746374534583
21.35690108110599 16.76124150751186
76.49424276443915 109.3152133838767
85.126729130399 132.4117749605471
17.26824308052147 11.88080152982051
21.44129991177681 18.2549342949483
17.18019565793109 10.41605043868621
83.45437151777784 115.2552385527271
38.35761464674977 44.33143910898564
20.3560147154097 22.05746915047327
21.84305935476678 28.63171807150988
81.00557560560581 114.5599889496377
19.97300863630505 14.63805935888141
94.23924349760161 137.7003286355426
74.48802021784969 99.72329401278564
62.11935431243838 82.80907622033892
21.10767056557121 12.29988107115158
56.99560688881145 79.80131645845022
85.19816909622763 119.9562994088842
48.52610838267717 62.02554157552061
27.29276160463266 32.65646720511021
90.52822628384001 0.7164530745259198
59.68006716890439 79.83521288043799
85.41242502430825 123.6693637644766
85.45830763974371 133.8173377740659
79.11157495445654 112.5093845161826
84.89781105953881 122.4247580625716
70.19449310106808 93.40560953352859
93.21723646688909 138.7341460734769
69.385709607934 90.56687605663916
66.88913976230367 87.59970493785158
47.4356268040541 64.60258792212788
19.06241728503088 24.33804573706641
60.97168672063137 80.55809332642423
45.76888740661188 58.51926370160279
77.35741354797578 107.0131091399752
85.88605472586558 130.0563875619859
58.33101066295814 80.52952487764165
93.80123300490854 140.0248820585023
19.88749807754387 13.15242869678929
46.60258211942477 59.75092387340868
11.20268952067157 5.407116606158181
78.23161709305249 111.2339777893285
70.77066328660867 91.09064757119708
44.76645909126876 57.2450279086837
38.94368160916492 45.65209599318593
18.58119379145397 12.51708583883554
59.49694837403187 75.53226744000037
18.97226290654158 19.93830477956123
126.7067515429701 136.8733854472958
134.6001671975653 134.8841085523938
124.8452464985859 138.3755574615994
127.5990605457148 138.1213811683939
130.3551437958077 137.7842167056433
127.5962372593788 1.072124832637956
115.0326929974378 8.409301485307326
108.3833009626357 7.580594459354902
10.56740108296639 46.3668316610682
52.86479850478738 34.83735253502713
89.52047078833502 17.90466929762993
26.57650557729772 40.07166053001397
38.65174666555478 41.91863933486598
95.19010635092684 14.77106463264098
83.64307389772782 19.27309558082905
75.98491831657456 28.17879168279693
6.729228690012586 48.37087893396812
67.21457427538147 27.97237184579128
126.2004339138102 1.203175319906834
82.37430512397587 21.67477318350201
50.60306638951689 33.16305354524616
76.38733478753623 23.77843037825214
90.52012753225418 18.99665974551194
136.2879864252293 57.69225032830108
51.58597973681988 35.51909540551492
17.06411064551511 40.75539074073857
40.6196094633676 37.36053446293906
109.8165358159679 7.464709494716437
138.7667020601697 54.45849541520714
13.19964311566441 42.23224911906053
3.156099263068358 50.51860737574643
96.57029150337293 14.48515962874714
79.81581729623363 20.61246341898902
65.70593137479248 28.41034048783984
37.37102222442201 39.28401263200665
140.207430281202 54.09637787170347
119.001565543337 5.61302195435975
119.5351451731251 4.285794981958492
76.09113065062259 25.33238558484375
120.4433699411825 5.52855297663748
20.88843810680995 39.41658105008442
17.19727958876983 42.20741220089765
122.807576290527 6.689571239397988
45.21118636527794 36.58073358317991
70.78306602766069 29.48841473613306
97.95409620010803 14.20585600244678
77.54669972190834 22.46116645892715
102.6301312525804 12.09762006036584
49.2883145151571 33.75941523267027
105.9391461066117 10.39398690556976
125.2739574074059 141.0005116112399
113.0360088304756 9.797109387291396
46.69123478082302 34.76654618138679
83.47755172786447 20.70616783441463
0.6026002963498617 53.73769977372778
53.1983384593774 31.91239991271943
38.23654745248454 38.21332806354416
122.9018936251944 2.77083138062977
43.82483384828713 36.86062580208407
102.0742048027021 36.22956201545576
99.13401155060126 36.47395451206141
34.30276495731687 89.79264855663109
2.119523515403524 128.3676440676568
10.07718686044993 111.0427645980029
139.5102326386005 133.5726906960186
91.92691436376759 43.58430921847108
113.4368146240675 20.56544167931181
7.205229048357515 119.5466986888372
25.0382751720942 100.3918487909993
107.3114829190703 32.1084676932423
10.35086658921732 108.4894910383502
99.21999226412591 38.89818158979011
89.14840964153794 48.57768762886488
21.01053820064295 105.4717005220926
68.31174430883128 68.55181361699609
127.1394446346574 2.448535766386981
105.7485392731234 34.32532859090815
24.28650313526771 103.2053072204623
78.57179111272715 56.15829439287809
23.65943701247417 104.5710485027011
26.92809190804206 98.77558710259528
138.2984725627242 134.2492986793325
104.8766089302314 35.7649432975501
92.60729636120723 42.38432907405371
24.74597564379187 101.7761817895357
11.36110120721498 117.8447375243786
32.88247976517842 90.27269736623593
66.07117832193951 66.59913140947813
135.7630556338634 135.5301660256937
87.80588462490975 50.99349598094318
18.66934373595621 106.3122094400757
25.46796449059823 99.09628340671603
53.08566542360126 77.59057485244591
94.09500490556317 42.45669137354486
2.052133332689093 132.9674925544201
77.17906049019869 56.60104205782438
73.9746497583225 58.76042641653634
31.48585029537835 90.7921416947796
121.6287079027939 9.298418154649038
108.3099203067348 29.67523799109991
83.04913153550206 53.29438121686724
9.807044953241205 113.6337856344577
3.275319896081142 132.2343085516296
121.0833998519882 10.70854927134032
54.43560890717797 76.84826189374412
38.07171267801561 89.759324186246
3.341593180247436 127.6607269624403
31.19094555738096 92.21844003022181
15.48017432370307 108.2165645667155
123.7278563519983 7.935364199589075
62.25655963345687 72.94198738325584
36.80730477245972 90.26854091948134
109.376153136896 28.74564763484387
112.3975673092787 22.96371741443158
78.85105917270094 54.72511790921795
43.29220801469934 85.48751552173904
42.20361714688668 86.40793650887987
16.3584298945609 107.1121209757789
115.5569589594783 15.90421253092049
126.1965023248961 5.159967057945345
86.0694498021967 50.74962625629037
73.60470995808909 60.12173782617809
104.1944989129287 34.60117584744368
110.6630128563892 29.3583069062846
29.48479575921642 94.16696532709423
66.62395554601085 70.28555641069016
71.76588939020894 61.79900797736313
3.380772181977422 123.1266968938481
124.7572425672281 5.266865185805374
50.39320742346661 78.97671716295051
71.07759511442688 59.4094291367526
23.40607457781845 7.661844436512911
140.4975296825988 1.173683212692245
5.828285776443805 0.2252325449957322
6.957401447833479 140.6076820816901
5.757649437651348 1.798911702729853
16.72674554544312 5.889024031313483
8.088247549160181 0.424636008075986
13.00916135247344 1.918910447042859
19.49684161846495 7.224396002893245
102.9753681595165 43.27394472062838
50.32017189777564 124.324673081394
47.03150099796751 128.4083651208022
49.10484594271232 125.0594614595571
51.68533576803789 122.0300897798602
95.60073568045368 45.06972863911481
108.3787161808414 18.13197814097167
62.45779135182229 104.017577929424
104.5845639734047 29.22874390915703
42.06146173702381 134.837686371833
99.96845175437355 42.57464952763461
92.38906885599782 53.38792153020187
58.17553460595582 112.0889823626652
103.6815577783862 32.09466093526584
53.01766123941337 119.7372147778347
87.66728312803941 60.84587617126687
60.60897747258115 107.4158619514497
54.90213887263332 114.525616798434
100.9049099671651 32.55214081615681
93.43487268160555 46.06001669567109
43.92461690039475 132.8931924785845
53.09629872648361 118.1842273565318
45.38697728015445 132.5082189402576
79.70489448957589 73.85467822769796
58.58233227406245 110.732826420471
70.87320697753216 84.23898115444062
97.7609283061514 43.88733880413891
81.7892831773901 70.74199551659389
87.01130109617279 66.70865936349558
54.31734655851283 117.4369255957404
116.2874256776058 1.890371135516726
102.0591873741157 41.14845136674706
38.75712130620629 139.509762294288
83.98065462911644 67.57885092930798
54.546652961859 115.9777999520569
46.50986120995253 129.7642183102242
64.19127034593278 88.71975211322848
48.93398896239515 126.6313475884519
54.20861664012337 112.1438806775827
65.94735036656583 92.42168834595927
65.60461646612622 88.44146114197817
105.5690475114824 26.43162797023438
108.5090886292941 22.77883417080763
62.7734734775039 101.0794741666008
51.77275100826208 120.5573428790163
109.9539133694412 13.94939105607247
85.48616345248811 67.1515783137197
101.2605532698414 35.05286369889757
105.1079975571695 27.75154560457321
51.57804765906374 123.5340987726205
68.2629143915885 85.5208033686756
88.40836643180491 59.49573825287355
115.9152805488305 140.3670477614127
82.63433122815263 73.10917931715187
83.25187104897431 70.3441934988127
59.12236403215203 140.3168281211898
65.27544160807837 123.8081464462005
65.36110745586522 126.3426710061166
70.65207239316153 115.6454726898203
98.29554304707976 45.14229724205385
105.7641361126816 18.1007038812802
78.90683854391108 102.2668668446841
103.7102008659379 28.13011104567036
62.39718023382138 138.1263271470475
101.64270752078 42.56739994421895
92.23146982433819 55.93245735934266
98.05762990603736 29.32187192144246
63.47086420533882 128.4215333945396
89.88559892327422 65.471049844921
76.21157889880105 107.9803579137707
68.11212920702023 121.0413084623319
98.09298160097823 32.88824420874677
96.88204020339947 50.36852994179387
70.080391685 116.961392773093
109.9776140626344 3.608748733457642
85.45313510641948 78.85264258458072
62.39863084362496 130.9856349011137
79.26295050846353 96.82342844815078
106.2345718010216 16.85035873862391
79.88687917626523 87.48744642909951
62.36129377788636 134.4918247755434
112.7139283298013 138.0077399234101
99.28598323623628 44.07159724084081
87.6406123321469 75.88668961346455
89.88093675449981 69.77446266902724
62.91539465366275 129.7064065865095
111.0754111011609 0.9643429761112378
100.7044639970982 41.36595589504765
62.88773333723688 133.1668609886667
84.98581646369495 75.14127777177507
71.52409570385039 110.71759450988
66.20911584625161 127.532756411965
77.06694349330257 105.654477036351
65.95066846485483 122.4817956421924
80.22365605024491 90.16832851362912
73.98154124417952 110.1178777729265
105.7189802002646 21.96362801870675
104.716559669477 25.37927961450356
74.80679854974197 107.6468615228462
64.57878288711103 125.107147117669
106.3312704221395 12.9546199513866
106.5726697589167 19.51508442676618
88.3006440123543 71.66464092182247
98.96352236293204 34.04648576617262
104.1520643874614 26.72815059280065
61.86859584636775 132.276954337843
60.31313088473234 136.2296155389887
71.26252849443472 114.416223001173
91.63343730558623 60.10405923833323
113.0589594892001 140.5736709545844
91.03891234706765 70.65161503878535
88.06635407252193 73.06933213658128
50.04072096003415 127.5787553027601
50.15294558291994 125.9151449478965
49.21018598678768 123.5139193426287
11.86189830786381 51.32383757934677
42.07894257817909 101.0915401994689
24.18592109143432 69.78827328951323
58.34601205127267 137.9622915125971
8.919347382500582 34.50278144286698
50.37463104190187 130.293407921357
50.51739567439915 117.0257328016857
45.15091956810801 106.6836789479283
46.74062380553162 110.2819652168336
2.352293745075752 26.84095506186895
6.158900155496441 30.45182899275695
49.28468438263525 119.1289024372518
11.9978074135441 48.81858481172768
33.13864365032077 88.88890058197114
7.488748715985991 33.99210738939161
10.79871702663525 39.35015542922368
53.8866927889971 134.9926287068407
7.428161188266871 32.55571430483978
50.98003182926446 114.2731413831739
45.50521829061091 109.5779527787852
19.59987377195462 61.40629118660461
20.95913520468266 63.88397014487206
55.67572438497955 137.4238802353025
32.60005022141697 82.67290169297392
0.8836469014658945 20.07794799721327
37.28969145307816 95.21539846212735
42.36248150431951 104.0294175170255
54.77389403961612 136.1958257624422
50.64371939997814 115.5928290876213
50.91384233816671 128.9864349461909
49.25530226796424 110.8671324693638
40.77797454490427 100.5355463674305
41.0533012553046 103.4477171935925
35.46330710733028 90.71868773966153
2.274446239142563 23.84204574288593
46.62384373981618 111.7718151121969
41.75445713351897 98.16759067853384
31.62924660028698 83.76503506391226
48.01056035034527 121.3195465719715
43.67200136058315 104.6178328032702
28.79796073393114 72.64257013581422
59.84856066302643 137.5632452282665
49.27694109444841 117.6783699414322
19.21944320732202 59.98731950654656
20.28777347213361 62.60065110777165
3.62395468235077 27.56833125555765
32.40856959386259 85.12808307247668
3.901140920071016 11.10832213624223
4.670056096464918 16.47148099626153
10.13960907827102 10.96432142029569
11.87132428704426 9.246214584808026
14.51771607078794 9.15255509928566
8.779225093612034 11.56739427849435
17.10544263676663 8.952654757852484
7.657869496906224 10.70958079774994
4.696390516748703 14.97881747110681
2.146944477324427 16.37140816428343
4.835018094166741 13.51821934559445
13.19957225777951 10.02089413030741
15.7849412856752 8.418096303333797
6.151333844695247 12.85492917913813
139.6107334199608 6.586639878362504
137.2942311911201 5.630653887905017
140.4018589813226 7.851195083283802
53.90825492421542 126.3278417685514
37.0962072035497 127.0385075477454
10.74073017635122 126.5190271839357
29.33772349408122 126.9303804054693
137.1040472282087 127.351828562991
126.1644692908976 122.4295770674622
134.6304314501278 125.7842027708523
130.3134001399697 119.6545364908011
26.58759724205071 125.7898274453472
56.2738401647909 124.3728802332468
56.94569551557964 123.1645292143334
68.89622591975407 122.2538214471493
103.2901966511325 117.9599863997289
44.09313334642927 129.0472523005336
47.47269067843703 127.0589901698989
114.255468815518 121.0942623734739
71.68948197480942 119.4567992085232
111.4028307300607 121.258331173805
117.6549000192846 119.6177554855549
30.50756240750337 126.2035763465098
35.14294885515258 125.6074323396551
31.8867250117924 126.9048359285607
34.24247938855312 126.7055226166822
126.8043470219044 121.0910505377553
88.05210555929543 117.3744506028267
139.5348242386347 128.9723350647423
96.21893479567093 117.1303806430499
61.44909179678198 122.8956870312385
27.95845290592901 126.3463980898738
97.3873670881314 116.4862533076704
88.83383231329097 118.7020493549322
100.4391444302345 118.3355092228518
107.7311531976121 120.1527665035011
91.73231749929488 118.3536483434807
48.54336226398667 128.0285734731749
106.091141000537 117.6131859977657
3.325501875004119 129.18145311794
66.7455961633277 123.7092289221335
76.98533715733443 120.1974480226379
23.85310058351267 124.6999174367726
40.31736529333819 128.7006400885686
38.87529492312854 129.0469144447313
98.3539126263627 117.3146945844575
59.90426927727504 125.3474064657979
129.6145554940683 120.9912918218027
30.71913567822243 127.6305658955113
109.9820821281927 121.3328610433826
132.1488583140879 124.328444686877
112.8280342684947 121.1823462655983
69.56878216649191 120.9082551410455
51.2827346382609 126.4882467418564
74.00349891823485 120.5381515245373
8.252779381560662 126.386288380044
44.39844205857977 123.7337126725379
6.85949494190633 115.3801448833721
3.409473676212294 114.1168384877707
10.63318309448642 112.4786972567478
135.9558147239046 140.43913043407
102.5331883450929 125.8364566576336
116.0935591150408 136.4416284770381
26.99656177889559 119.1881937820307
136.9011068988763 0.4483807712652381
53.5792896382984 127.6982509042932
59.15529481874007 126.6278237541423
75.84056754001681 125.3124176789549
104.8411088229731 126.9258855838185
41.33196335074358 125.7662386183683
25.8565144274781 120.0685268516771
45.50281490440067 124.6490661830222
121.707175528611 135.9798875126627
68.99388522137143 124.8194226606425
111.187783696497 131.629830592659
105.7149996360561 128.1509344199329
34.73301880729797 122.656198870777
38.08306082808643 124.3789062359961
28.68533615572616 122.6807417398943
29.81308889063133 121.8221590571692
81.60408789717376 124.6617800446182
4.612607335766208 113.4675864526912
100.464103347574 127.304081298992
60.6600921299207 126.4443663677242
135.4516447131108 0.7651953864000212
115.2198868530728 135.2070711859379
30.92921481536295 120.9408179576859
84.43362234417353 124.802613710931
90.06379276289452 125.8050269061125
17.42657444062978 116.1501273076549
101.9418193192397 127.1706140039863
71.25747634977331 125.8235438513142
108.0183571026385 129.2725419697321
95.39102827496411 122.0232038013437
47.86538240692012 125.7107953311389
99.60793581656331 126.1311123382898
4.658600745228037 114.9361449345368
72.65854287573724 123.1585446846645
1.020124767186137 112.4588379027666
79.45506837849219 123.5601029062172
25.67818449301658 118.6025921556377
39.43022805816117 123.8253108805433
36.39803742074599 124.6664830482085
120.3130955604711 136.0974770135794
66.06366311124626 125.0378963445335
138.0354930969526 4.196849487984184
134.5188951883444 140.743634008184
33.48644874734035 122.0997877064639
106.5918887967652 129.3813009477126
111.7427310981876 130.2895376987134
112.612314814636 131.5180971850681
67.53763939715539 124.9351328596877
51.43615058742185 125.035882737487
72.76226014114584 125.6327352706916
10.62615238808505 133.9195878080067
118.8011626879893 101.5417693213908
136.3955636280369 97.27905305817134
33.11846809807458 130.5050899926173
130.1655222247071 97.74916955976916
118.2420962817774 100.1355668316093
29.38477396385325 131.8296017703071
54.17444435403497 120.5119714477667
52.97444427268301 121.2806613987738
100.566874044137 105.1380729330953
60.99968741149809 116.185584561802
138.3146492323339 132.7302024567623
101.9199888557492 104.5792416247706
43.63239403349538 126.582407411573
60.98596887979206 117.70456040414
45.54583731410682 122.9907160903856
103.8133434185551 101.2782710234329
83.01024672382405 112.8350375499044
112.3834941664916 99.23970996346114
26.81376718299023 127.199945936042
35.53342066428628 127.1467704147278
33.28452734160306 129.0621666923443
34.68815711536613 128.3295194462971
105.5039123706546 102.6964642772989
109.4833575175905 98.9256194042372
2.004531418448706 134.5186808886257
93.73899216042969 109.7582198628312
59.04821356490032 119.4065931298507
28.85723132193926 130.5752368967696
89.93747424878519 110.1118713143961
90.2336736895119 108.5974565890509
104.7967759574436 103.9556251124598
27.43117172274298 130.0615330111522
107.2503898816612 100.1072754583363
84.00988718554757 113.8715285052706
48.01416411569286 124.2053016966062
115.0431229384138 102.1550243886716
6.908817976113144 134.5795565052247
63.45600291300673 115.8362624398632
74.13292966236698 114.1073208226467
21.48089547750791 131.7441702561775
39.41173484345396 127.6550852641591
37.95281654794323 128.0267686453596
88.55993235368021 110.7294690463546
52.85101299542673 122.7551245807331
128.6871597102554 97.39229964126483
30.51270393546715 130.7509814066861
117.3579660082431 101.2574712351542
120.9359818893032 96.9427547959715
110.9248319903086 99.06950105345908
75.58561828126592 114.1385151722446
50.43263217663976 122.7886336725265
71.50670433733916 116.8956280881326
14.50728195632257 128.8380420714779
123.1955585762627 97.53824234684306
47.98862029005113 27.56486701346075
40.31470780064799 26.66147456468196
108.14317131593 45.79183671348866
101.8857147181836 45.58967931183217
85.27384590116655 42.51073363449002
3.414910717334472 20.12028491436674
67.12093393076299 33.12107897714117
139.8260850082733 51.58888818362153
36.931079678633 24.37428486714429
15.18690672334944 23.83064278958459
94.17928824039009 44.9388762619994
8.645105048662071 21.71776123002291
52.04826367003258 31.04944080080947
17.7652693480628 23.68950727002866
17.79078319192497 25.16734592563601
32.97660838320031 24.80092594186737
33.36149134954429 26.14620697955231
129.1883121139699 55.51440053724222
11.25224842700036 21.73548951391582
90.47558277451749 43.55929430879514
16.46300055441455 23.03072457815636
74.54817488680672 34.71088038746107
100.6628121916274 46.42488377588848
68.52793048113865 32.67743608456729
92.69580027659225 44.83253237026364
78.12012472371667 37.23246056165561
117.8537714478408 48.75297153013327
112.7481129741261 47.5999380986793
4.726678882667396 20.89470210314711
13.84818269571544 21.68053108331544
42.93101549465261 26.17728001515409
65.72146014108868 33.61050075412475
121.6996189599287 50.67646829179831
13.88062312027816 23.14413218361065
88.20232735710266 42.29741012299303
49.82065872329332 29.54854468096349
122.9815687537898 49.63610269063373
89.6591494372459 42.29485140097059
34.40982027478406 25.03562924924041
85.81061027195899 41.19849173460177
126.5132904474365 52.21816438222063
114.1117585587862 46.79205332248327
55.54193153138753 33.64690772577936
48.9759579632365 28.58564102247608
7.321375430429574 20.96461263638408
126.9503023616815 50.82044488091656
22.86695027587282 24.73908774701594
141.0369764000719 6.470777066082405
59.19683609500937 13.39637260827944
45.41809534509095 9.711798009898038
97.26181144428641 19.41363096067099
82.71467751255591 14.38107192340255
72.95622069111998 15.16546858597898
3.686099677945875 12.69191174443364
69.06698638521601 15.23580325411192
133.1015028440346 19.56248789406976
79.10235451780974 13.14042811161631
17.45823681136433 14.84374177951883
42.79003847132079 13.31943224001009
31.31773565724552 12.57244640582071
87.45009539990178 15.74880933826978
9.845723002453779 16.70472810540398
80.30497941227394 13.88445053528149
8.543185913830662 15.95334067515255
33.89025260962936 13.74805721133792
26.24326668103496 13.23248575475281
55.37040495090405 13.15419665276679
140.7248158789094 20.84593829416342
20.05664900283994 16.12760847692181
104.3216739464639 18.26601988810305
7.244823111255707 16.61369184828586
5.959468183212913 15.81012468626865
94.04045392080089 17.47390142437692
76.79355653001132 15.00578520080319
62.67439322192732 15.95577022251367
111.9098465529567 18.84576862480395
77.92967170280301 13.9844392113317
124.9068843604422 18.44405605839156
121.7619166374566 16.1974144212675
5.95390435941681 17.27670275844687
136.1676171132424 20.10919143248561
38.9812856411304 14.49429157173823
75.48188160689678 14.58417013369883
101.543300078044 18.63198607233534
99.21147043450647 17.79220141441415
48.0191444553936 12.86565400551083
114.5754452622822 18.45466205408989
127.6652432489546 19.25896903305806
107.108924838432 18.2566561368736
23.71336210518924 13.52973732236768
115.8695266928274 18.7301289701197
65.24489790714516 16.26766807997569
134.6454859232518 19.83295513891198
131.6123209267529 19.07369877792213
50.91050685907133 13.20373118748055
60.10186062263514 15.6143982022952
13.7456275243525 17.31360159316728
12.44388643239688 16.65213939954947
0.3458218134541202 97.9555012886352
3.256462136989448 105.6800844210814
5.508299526940787 106.3238203057673
1.056025142672218 100.8966947624074
8.414294288613592 117.3280748471243
13.02786590669176 138.5038516897058
4.93346739055216 107.6410275035482
19.32608052420036 2.858668439988767
8.145462350858908 115.858764246629
10.75627414949702 127.9817766675594
4.680321563535271 105.0018537914021
4.582178331882838 110.3915932534374
13.03890915991875 0.4198091728744436
22.07670995944667 7.049325394700857
9.470127956367163 130.1544423118337
36.91679605674998 35.56563096346202
76.0826923981767 139.0384297814575
66.7206187310766 8.714192593868976
8.936012971512525 58.07621120899123
72.23639054163698 2.668528428873265
64.39725611530579 10.89444731697073
45.68360523170902 32.24563566511048
56.04933828335676 15.44287824788643
1.818428765558995 65.30035221605105
21.13392943441036 42.32265494646632
23.38356174780294 47.13548166497436
37.75829448448254 34.47187297906238
68.31716121785354 6.213585369015433
139.5397133760777 67.53503306750974
14.84051533848866 49.3805964308558
76.47322088671756 140.4038046798458
10.13977793445412 57.28000102858273
67.42647862308539 7.472822478079287
60.61639040661866 11.39475507015518
36.71535184515144 37.96559825020011
6.438083771639694 62.5327753947123
75.04804496898581 140.0933492458764
23.576253499322 42.02778097744089
20.88588890202655 47.46405256004508
138.6101791640719 66.42873375912362
45.55796167516088 33.69179697821313
49.72265948469656 18.4197774879385
49.12574938968265 23.4826856620269
136.4645002337859 72.0988464986704
43.02574989813029 33.08885341226063
59.35417997347201 12.00607684685189
7.863171610061835 61.67575327591699
50.67765328008999 19.38498672905297
7.837303098215356 58.76446176325765
61.81913171387179 12.21468996445071
39.19434331509234 34.70544862794674
8.247354090913801 98.80050109314962
136.9004116338863 100.3806240926493
130.7168516592373 99.20544771650223
119.1572786192525 99.05256228636621
17.50807189470822 98.36982273253091
60.20106435142622 102.3028364203782
22.49838248788624 99.63814386965461
31.66356780167746 100.4923409690461
103.009360032606 97.51666070679754
23.91496882363242 99.29424773873976
40.92217434395091 101.9934518399629
100.2340179917294 101.29350466608
92.23959512215025 97.7990232812391
111.1358585978872 96.45904996147401
71.36265943337666 104.1346673993066
49.46257365742916 101.4810621499669
12.9812469761141 101.1717859664917
26.4886203669988 100.1384744844465
101.6913095147781 100.6609247765985
115.3376921374832 99.6100812845923
8.699324199712445 100.3001952961226
91.68844242247712 99.3182080168299
44.51291803925127 100.7380927059843
46.84874525416089 98.92124069525767
90.87762136339698 98.1850217802122
106.7640593077169 96.1333871068538
108.2393350198457 96.1819683320295
76.16636695370656 101.504907194549
43.37182307592436 101.6568918243587
114.0919476056174 96.95206470676463
1.719800226832304 98.48589623197958
45.78514257010246 101.3111821692006
42.22255394004287 102.5621542192926
70.07090579477146 102.2752057518443
30.27555551314314 100.7321206538802
50.91351781306699 103.367153779936
38.42274314535975 102.3020057787876
67.52358060515708 103.2097860017826
6.928456231656209 98.73066126874647
129.3799335133988 98.873487911037
48.21269830215535 100.9633862358022
117.6917984932359 98.71736206080398
124.4184175804787 102.980690245128
109.6924610774718 96.28363566579654
86.70543800167802 98.92625388044027
37.26990996024173 103.1726646258027
68.74656877337782 104.0198390714294
125.8117567238772 103.3160243599587
2.790119130093449 107.1756901588802
12.82250198668041 78.81224816852175
52.55000239719857 0.7920303476962125
9.150071057316495 90.64763637876304
39.2954728133006 27.49707585480838
6.340217830452717 101.2402943557806
7.8065418290512 90.08679198418268
45.13034391568125 12.43999055579773
45.25467610004536 6.655703980567412
11.12322443710907 86.10393198604689
2.131109561718961 117.8419902924805
36.85437488682654 44.09596739503959
24.07953716781205 60.2886399912392
37.56174694581412 30.73756456710916
43.44536848199773 18.58611588422557
11.45699433077599 88.89834162306377
21.94669462806094 71.8922293083636
47.79030993606009 5.12242687976283
24.55630599368089 67.42546394155892
2.187878001312806 114.8077139805491
137.0811030721314 125.8391315372539
37.57165525946117 36.89998729567711
19.38489057822817 72.61668307419383
140.7115095428448 122.2056608807007
34.5878693981111 52.3301245681859
25.51849409452332 59.67534534560927
3.329147829152957 104.2435485403815
12.31687165243454 81.16726708227372
2.261633717570047 111.7639012495869
44.63479779268483 22.78177368171384
42.64751244556589 15.83667940291985
49.1919392908228 4.61602909420672
13.89095125879162 77.78084815559565
7.33553191589706 100.0940610028295
39.72398460554501 28.73854794909954
11.42336725975884 82.19120050892691
45.32042853134853 8.171465502343976
16.07572496716972 75.72022134083207
46.55010984950607 4.477898209046692
28.30668307622306 58.62052390770738
35.02665249808491 46.29980923617637
0.894460288890496 120.0238212735731
6.44446298700405 97.52618593470972
36.61125516229336 31.80508708474331
107.1899368145416 33.5693323132486
133.3405658577885 91.0666368328917
109.9906337733931 36.17738892600506
87.31931120213608 2.730170514950724
92.61728863067269 6.635661494112407
120.4695884688403 75.52439632365366
121.0442473580662 76.6641612655521
1.40919813660385 107.7111297255643
119.7107147286183 74.34905542807972
97.8754836562201 25.5395318499348
85.59426689031366 0.8093406454870441
130.5254061727483 88.52930444919248
97.45728345561474 15.59191319983933
118.8988237676762 70.59018194907439
124.5248043082838 81.95409158772902
108.5808449600262 35.59390435338576
140.0137087395727 102.8162104795136
140.7020661600901 105.5351352318977
116.7869941262848 60.65385011753509
115.3219756361916 51.81651122150201
125.4514022476472 84.19742008523671
124.3254709836445 77.90349528219112
92.28644990075493 11.75327853216241
98.33677318982471 24.20216666281705
98.69884234236727 19.14670117241694
88.83930024084353 2.538846126121282
124.3486233649904 83.28797807738424
97.62401013397456 26.85775318458588
123.4686209814844 80.93853840792445
108.545496540256 34.13354798938418
95.57318701254023 24.63210423680535
118.1365754082227 69.38422844961778
112.7021972411751 50.55721851770615
117.614717378448 61.79282702479538
115.4906082520486 55.99885350195576
27.74423324031619 124.9439396017713
49.47266013162474 137.9336383296887
43.38920135968672 134.3440215878178
15.69077206326884 118.4672546290424
47.22365533323202 137.0523833477531
50.99400491085563 137.7815578506424
29.53202067915051 128.2985563412809
36.59596747401709 132.0860844500438
34.29284542906307 131.2552651357771
34.48881168928028 129.8222539765365
53.1601764641678 138.751043723215
6.910340726659323 106.5835502097548
29.12050715883004 125.5394644773737
48.70813279122768 136.825838172097
14.54654244804691 115.7410754896358
35.60372468896627 130.9162234529792
52.46998290388483 137.5786030810729
4.142223522011811 106.5726149247308
7.528544868218437 108.0106271859481
24.83971461567749 122.3911589271872
39.70674319961316 134.0545075912788
40.63556674915305 135.1613953813424
30.83374566698267 129.0884728853053
54.09306233478878 139.7392452393294
135.8418960633687 125.0532468215318
136.913793105877 118.2771520196609
82.56133999629024 23.15165825054629
117.3389013376851 84.96486548328782
134.5023455215052 108.8725541176818
88.80011301752359 31.17630050326781
89.3917458097816 32.48649510449814
135.7551034390316 120.5184861535128
83.33693915957888 11.47913609237028
80.09923731529037 2.022188405268834
116.2618143234499 78.63383204613935
118.4367734907242 83.63899576710425
132.4950770221191 113.6558596517107
116.7541415767098 74.63681972472199
93.87446936800607 35.11480407289375
77.92243524303011 140.7701930754052
124.3105453815225 89.85377934765874
86.51558021081084 28.05704275158571
102.0948767452341 48.48267720788445
115.4299354798823 77.39560954957952
99.22213436392616 41.36639760714197
130.1803120040556 108.1764764791513
129.6456222820647 106.7727043321363
113.5838266462932 69.8555304652072
112.0693185738126 70.00898399664288
121.922979313745 87.88937400876424
117.133517641533 79.86077417869726
81.40447309471891 4.924735491409295
86.09799295431777 26.61893295720406
87.8712985353752 32.32263009534413
126.74507024895 94.0892910073896
92.3638576475435 35.07524116021089
118.0673715720348 86.2975772110409
135.8128080079403 123.5486594280961
130.0064316067204 104.2236394442609
94.59885713000067 36.41046355858005
84.8395597596385 20.0938708071188
116.7797955237809 83.72667528746196
108.1182598233115 63.99361151265079
106.4575873928066 61.76326620327318
107.3574625493577 62.80018018917331
132.7051749986306 100.9424327573737
129.7826392856024 123.5460992651957
128.3612560399029 123.5836736045663
136.3735684917158 1.823942931181482
70.22057676644674 14.22263201754798
67.92272411162971 11.28067187500322
103.4240937453829 76.27639647564165
120.1201499442566 108.4582958490256
74.68125632351793 25.94623623230203
67.69376264547526 138.0453921340059
96.32937984244226 57.18315127358008
124.6655518112585 117.2851191287586
75.111496536074 21.46436801919999
65.47576460743082 8.774884483603302
111.3911964415871 85.4426645600814
113.6297053802417 91.66870462875409
138.7851330508884 5.367193324557752
121.8763951251622 114.4222931923157
106.8741709880689 80.68826476154395
89.14248067434448 46.1024718089062
64.5862594508002 2.87793978614397
126.0613270737967 119.8224897563069
117.1452840810781 97.292990968959
79.67578016401228 32.40549651359427
66.31655153022442 138.4324980130823
103.2524385010536 73.22316587249693
136.4156971366242 139.0887217021952
134.6772238495962 131.8135013450854
90.83432427671903 50.99584016903223
121.075647432541 111.4022497412518
77.24371823780493 27.70671114855283
119.8980887485543 104.4334456268311
107.5915641370502 84.38582336573501
132.2347341705673 128.7101724974177
110.6200482209025 84.22624138722597
112.8671065589513 94.16622191263464
108.3344164642517 83.10873206125039
71.0004832203672 18.44394397562449
75.18477926046036 23.03294503293136
86.75069874349781 42.32752713374611
137.2469010015188 2.975470389059178
131.0449360358393 129.4677536503164
88.44639878182954 44.82276812383547
115.5761742060239 94.78758630327059
129.8016103656662 125.9978873731836
113.638889018241 86.52921323582198
86.25263191534835 43.5985778828801
72.08240218989431 17.51748217196084
112.1636058188834 89.22117559130632
104.3007559323615 70.6391393595356
97.05014744552582 61.04591048924712
64.49142683998335 6.621613863804862
100.4733813103904 65.13227073526043
110.6849135350405 89.39055155034995
129.1984488390054 124.794477572484
81.38268601686408 139.2540761801144
87.61998641194003 131.8347388458362
103.9792332649687 125.7068256580908
116.8887478913601 124.7395714599649
111.4323103778896 127.7240116574485
105.4161830358747 125.5822857714014
131.0399313383546 123.5839951277746
99.95460259694268 128.6198955367079
73.2791474178113 136.9845319252528
86.5408717555068 132.8363604618313
102.3076098842733 129.7180669029742
118.3535146932187 124.585509571877
107.7068485698229 126.6983740832073
99.44283286618078 129.9555785917551
99.00082174290718 131.3009833718943
83.2832218574556 135.7862387587868
78.64261799750406 138.508841382603
113.4301023960632 126.2892359853256
91.13769145642328 130.1278815673371
130.7458376386869 124.9579227309192
107.1455619885656 128.0397369111658
132.0776955580646 125.7446978195538
112.8645176266786 127.6186676225426
71.08601634902458 136.0845761347277
133.3275365361309 119.1032313533786
119.7198381794031 130.8849146483954
129.0944271346106 122.29041431572
115.768143044443 133.8578797245754
126.7387616185373 130.2297158158234
116.8861799808623 131.1553435935759
130.9343985367865 120.8439411109083
130.9867922565486 127.9337022233226
139.5650337036785 113.8731125535246
140.8441909714912 111.6685159437866
16.12214787627055 97.92750845944656
18.64972619553257 102.4647172014248
14.91433999110819 95.82789637075196
2.292230893548254 7.497662525369828
4.8856952904824 26.80563986269804
4.899714334397789 28.28662713045312
14.20143586760964 90.06155014604433
25.48564848427602 117.1451583457377
8.349683009106354 50.55523578029345
8.732623420641223 33.16003356797449
9.644710052860702 40.17955241617714
7.47582549231363 29.67952645721463
29.71102298239802 129.6563566786044
31.60926494929873 136.7943963716264
23.7907107555196 112.2172977406066
3.441826171320923 14.11596527267523
7.156248268345079 53.4363626710357
14.38894955218862 91.48820875385788
4.859642175783827 25.32726751540918
16.47323905964674 72.00378483476004
28.17510416605104 127.7406436829519
26.65385139551914 116.2987594214657
29.65802545208279 133.2962872381072
4.685097457689179 19.42193685386802
14.56877711134705 84.18243368650461
23.62794087074538 108.1651985371373
25.18368469148501 114.3431414844506
3.519994489055995 23.09649007038002
32.18857815008469 0.0644163266162886
11.30865284816594 78.54764294582279
23.51033817650642 110.737370615785
30.98298912271544 133.8491812795607
13.74068503443625 81.48507333283339
15.37102785549457 73.04245347707865
10.3264525947194 60.1557303988556
13.55775501247505 66.10570747538777
4.822036759808314 23.84834664606119
32.35228433190281 2.955590041424866
14.01217724269178 88.62557893770348
132.214334934181 2.988469696286421
133.5387336549439 2.550802400546492
72.36796157036927 12.48132549986356
54.0034643094878 123.4975401065907
66.77206589531043 47.75910368921394
59.4852327534341 106.4960505472694
55.69444282142915 116.8280436828362
67.33061237154003 19.78475652453818
54.26369651658005 118.9965892275603
68.71455986828492 27.55242548828135
65.78067745962078 62.96551076814424
71.35661650242291 3.861772871418239
50.21617322944357 139.0454928825659
57.09970963241589 111.2007851819945
66.13931399966596 80.93332652083004
72.28096211743505 139.7763519899116
64.77534560297717 81.53258695025217
68.26709138164695 48.25960834421727
70.89715714937404 8.887059063736238
66.76795611096287 29.35231881554697
64.00515926409706 55.75507819147618
55.47745124503795 118.2679543994138
63.99763705139283 77.82502643133262
50.20527602009687 136.6328898523622
58.54077868186206 115.7674937722276
51.87826976450772 130.0641315563353
60.63686944014102 86.43113180177431
49.21939989453674 132.9961758867059
58.84834280607652 114.3477178803902
58.70756208231413 92.82210344721517
61.98200977127111 75.75731641021967
65.26524178507186 29.78154060950154
67.18431360018896 22.58703147231236
64.93124113409124 80.08295491964397
59.08056551606167 96.51934559992502
53.91970039606255 125.0055755358212
63.30606616675885 75.34575857174258
64.7983972209977 50.83935292952239
65.81692679807612 54.61523845538688
67.81779543795518 16.19777920401317
52.53624895297487 128.7274477198912
65.22048326716022 70.69672813828366
65.16735622028354 60.61784462929222
74.06010911321719 0.2000764277712883
62.1245421967397 74.3538538911224
65.41532405716964 55.77659212055704
140.8848078010317 48.74329862421895
137.777094642405 39.07085556413519
137.3718804773249 34.0783536425284
129.6827624012691 11.66249224673445
129.6066972234632 7.596647187839987
132.2655515651157 16.57454910651034
133.2829240411669 22.30761286913829
137.7987592131533 32.47275923574735
130.2638200654349 8.994518170820427
137.3185495528004 30.88151988943916
135.7411823545343 29.04860126325174
131.2432293459295 17.61591222382515
129.0719996024974 4.944272837368564
137.5663212923496 46.93169510471859
112.6587430984284 38.88493446606945
55.58721297567828 7.312077897623407
91.18408689027287 26.39236731146946
80.80403193691227 18.23383890835584
50.16256665873355 0.4823947236048053
60.67188157230927 8.542097965969251
131.7926294703771 48.38768091927593
95.73390922357086 28.41580475433318
54.46198143967835 3.771798075819957
88.129973009482 22.0143233126018
74.89932395971957 11.83372075955077
59.3820633262746 9.242161899862358
109.8452022714583 34.74817558319761
77.85047764717591 12.37304923359923
119.310092298598 40.38947917529795
115.4726435696592 39.99508640202181
75.76739236291228 10.71609880562707
111.9641493864954 41.05536620228917
92.56775180555228 26.46783355660259
93.02594726106327 27.84196049968065
51.09872510487313 1.496160623674625
121.7979903121643 44.98978148410699
97.1819070796042 28.30318663584266
108.5059836300046 32.70513725339536
82.28101634142077 20.18962087418704
126.8022590432182 46.97574803638467
118.0870851812955 41.26393971570849
48.0488111436036 140.5817367690798
63.12366106765512 10.12577324182194
134.1694092376781 49.08848861576244
28.9890098952653 104.7295391580134
27.04738657569871 102.6072648374692
51.81708770398079 119.0951327540335
42.99104800732612 112.6789270908892
64.36451499737217 129.2448505850373
46.88451549301241 116.1536914296857
41.75537217182828 113.4769773963381
11.54378851194662 97.07895834353452
25.65916393999706 102.9116046490977
70.59677587181221 133.5876800275914
12.49321046656684 96.05878702175471
60.6475210940467 128.8701565304288
83.07315732033415 140.8774678605101
39.03739298504884 110.7897644115528
69.67506022368406 132.4624085844075
46.83594692957681 117.6539798966032
61.3884629042035 127.541844598022
46.8025615093241 119.1504851174614
136.5732099213485 83.36103428611089
30.92497819380269 107.0765153034397
76.332352791245 133.8625275739437
31.20110799279742 105.65104374581
44.26828852651676 113.3562889317871
37.69213118517816 110.1786235727233
55.40693043550726 122.9603689057989
40.45001793930813 112.8336881610855
5.59959878312949 91.92689722889469
66.88639487936695 129.0696213158926
48.0415455714396 118.3887227030979
72.02442384401225 133.3597733310679
133.9598945553609 82.17885797751001
9.370782069553171 92.13963359482369
5.457349432404293 9.00420540491101
23.79173152221407 15.01325384052651
100.0514660233876 71.00804567283181
11.10954820871396 11.79623835193061
50.29529917971396 36.08082428919428
9.008177677623978 10.11656897897203
24.0508517568305 19.50118342369112
24.16449745319703 21.01572571152524
34.02145704864028 23.63336254963347
114.1933431069289 80.11978836810492
115.8875525291032 85.05519530849919
20.1369444876447 17.61771558966293
113.3506715854925 78.88382122524811
82.50802208516311 56.34473487061749
6.54856786093448 9.839269186665234
14.86534360958359 13.5455957795838
129.2147630183556 88.53252657575871
67.90539459649297 46.90125754146278
77.47598441872007 55.18300380778967
101.1651372182973 69.92580949562104
84.73690443434225 58.04293565353746
84.05020821099652 56.80112353904611
109.5713450357796 77.87695512471915
111.6830324235789 76.41854185153659
5.417344668647459 7.288662153870282
122.3750094563534 85.10305582643379
115.0492505582484 81.3451073865928
44.36319149912714 32.64040694935179
59.73497909751277 40.25358058805707
26.56213463855834 19.12810868889013
79.66401185381854 57.14069357455678
49.45632962582513 32.3198682049812
124.525666901856 86.94871793055695
81.96736584999549 57.63490569084312
122.7807721670586 83.72389912606346
25.35638037980582 20.07903654854617
72.72327887106155 51.38149368345004
115.1917220495414 83.84720404953551
102.1881952876423 74.13658548874901
54.17234501134102 38.39212480910383
86.2756800316423 58.16747506674351
48.30657652747728 31.3958091615191
16.16039745091601 14.19731214197793
91.10685362015724 67.64373282383114
36.12460481385169 106.7680235143237
101.5605833643021 106.1282915456572
27.57125747434114 105.0701742259857
39.97585828648705 105.7465871319047
103.3628178541607 104.1291571814239
88.38378532876831 105.3189540205021
113.0718099805075 107.0580338042337
135.1356255511004 110.2003711408338
63.13206211858605 107.812813930452
46.11789484975753 104.3010565064046
13.42720243630631 102.5836740315367
25.16160853954924 104.324482315128
108.917141966658 106.8558453719334
107.561060248577 106.7916246398187
9.150606904833383 101.7364055649366
92.29959017142588 103.3093774380591
49.0421394646562 106.908691208911
42.5048668499421 105.4901552210872
123.7479233776901 108.1365628336389
89.45266375876732 106.1818642251814
114.2068211264754 109.6652587808785
104.2204317752497 105.2881597933165
105.5637454253517 105.3286061212401
79.63376196500474 105.0904318847264
44.98415454582125 105.2068440069124
110.2898396993702 106.9138013307019
2.088236257622158 99.96028557974861
51.75347700376675 106.1621264203901
33.36934580668491 105.411718972585
72.33161039844761 108.3103476470746
30.47156848252897 104.4787088402843
48.81178796753291 105.4210975634279
37.39058330656091 105.9797337925183
77.62705916482867 108.3829645582079
7.742407061260007 101.5045216316116
125.1269318595306 108.498000666656
43.82850823716006 106.0879362822269
113.5060301916473 110.9936737019195
135.9905709271114 109.0901217146356
111.6744611457676 106.9793288586416
82.74227749391176 106.0108363384727
41.18427888551471 104.8991085606686
70.9450045780611 107.8802333710744
138.9068706472612 109.3351922882231
21.23836654379601 95.89928655533417
60.41227528753567 119.1430453800459
38.73676663170881 106.5705026307235
71.84360747368785 121.9823302218718
96.26533912749882 135.6746053969534
52.44223360116047 113.9027821953782
45.44332458578234 111.0492912824164
11.65032700430831 90.33374503820143
25.1284231687035 95.35050180777752
80.22055394048057 124.571182876056
13.39860187164745 93.73374102583787
52.13544420666958 115.2294330872281
96.17412278384954 139.4741720665961
40.08338507771801 107.1637300901906
80.19105766639946 128.1474375156016
86.21122351340949 131.4386076637536
55.98715744427992 115.4180121408025
99.94641250918262 139.1225551196058
75.7118417186626 122.8786350888297
49.59389206463789 109.5228875058149
93.48947069175408 134.8524852827986
135.1227461638188 79.71069257727355
66.6486183355414 121.1778647708774
34.69600777369237 104.7810955011162
77.31252835425732 127.6760182831935
30.68884655746428 99.37792441444292
50.673790389911 110.522143358589
37.48388216319103 107.3748043669096
84.13725425257185 128.2982037000651
41.43216284242939 107.7627943055878
95.70371995801202 138.0589464842922
7.289309655943589 87.15299239863555
70.362650172926 122.1186584476701
42.78562946651456 108.3676920380543
74.85461804542923 121.7124180072743
137.532382096435 79.50932623354713
13.01680039751679 90.899118242407
139.4937771713842 135.1195224841297
2.896540024225681 6.136111518123534
33.83280990716479 12.26608593876744
89.72621899595525 30.01543459601944
15.85161762748838 9.823645576275577
73.76375392663277 23.57276130730098
6.636639242595844 8.263185936645284
32.55402107691624 11.68278164495892
21.02471885481073 10.82208460752975
50.54435038922562 15.55002405331705
134.7742943175104 39.67202044288745
24.79721293534141 9.713334584197542
95.94170928320436 30.90461623517829
8.046618250903236 7.796393679252631
26.17352935169595 11.76247020265664
85.58171095022081 29.08933047092443
84.19506256972078 28.58700754213376
65.89028567230579 20.07736641594981
108.8257105997331 36.96469137348144
74.96532692204768 24.46409904701758
116.503634068454 37.66063077141206
115.1473305957525 37.08960476639148
4.40907099522664 8.320619083231993
39.09844476177053 11.87177490521526
71.47574506750257 21.47562146180071
113.92261533466 37.97942764876564
73.25248355638513 26.40547304463809
91.14934246285246 30.16450982089403
49.13250145687186 15.60234633483779
120.4610691587409 39.4645519858717
93.94003935568583 30.40595464040476
10.59368257318672 8.300018856071064
101.8161248310476 33.70482056341789
130.2238975797111 37.31089756272396
119.1568545449323 38.85845788065227
50.03462527328765 14.32428758037809
57.26083449656031 16.42891093601105
19.80214420352014 11.67189787911488
3.049885481585861 8.71894351878557
7.468649178464224 26.7902261426082
16.39851805196761 20.09891221008149
35.0997409801727 12.85374097704045
27.62478137506075 15.26942383677615
11.32675337766681 24.65208040081776
15.12545732542676 20.89708716311783
56.95694031685083 3.896030954462669
65.87108349887859 139.7976469079927
61.57128310881716 140.877298466471
8.759535491423289 26.07464639639298
8.725381528288267 24.62239545814857
13.93992487955764 26.09358191908081
38.90800023089882 10.3620752856646
15.15735850216577 22.36088965930053
49.15893181876909 7.196156607793166
26.31743977740707 14.70599346365725
44.04831342245573 8.717164422739486
47.76188548999505 6.576063543493466
3.596605308799771 26.07385839398879
17.66001472377772 19.28655604579514
102.9944243808485 115.4264140094784
87.47613743018924 10.45780928222644
101.2728788316743 102.1933688475516
101.3901838434803 90.97063895340779
104.2809303724123 128.2650335752998
100.0582469538698 84.71678621026958
93.11166940150763 36.31448934933015
102.9899253200439 100.1520122168034
100.0098320975298 108.1862729222621
91.04290702794688 21.43001861494061
92.47024356572467 39.93187183294474
98.87259258114408 72.05733022674687
106.3765269033859 133.3077400255031
93.4061503537698 43.65171325485191
102.4568833903544 116.780122892062
100.2423587447745 106.6578867242215
102.0365730719079 114.2782121681849
104.5675669163148 124.3582688443312
107.8767447911827 139.6912321579787
104.9154244745551 120.4001454640455
99.16020389321125 83.55443778344657
86.12922487037314 3.393320300160289
91.63586682545332 27.6873334211644
90.26391677610997 31.33393052177838
103.4982391903335 120.5577243157517
107.0077571899452 138.4652726193384
84.79832382724311 3.345016255301235
91.58751447627125 36.2518195981384
106.0464467414642 130.7248639836414
106.9226966462885 131.9600046214477
99.94537904978337 78.29330222068273
93.87837922724225 37.58246535357141
92.02257745372766 22.60802888017213
100.4818046879945 76.85830598486287
96.84544427617205 62.44210864868286
95.14682882498386 65.82527976935226
97.88637403174233 79.91012869561656
8.549083092448733 17.38900727315748
6.20330588511704 34.86050116863377
15.87845035245366 7.078682637397983
6.160985941063041 31.91535603913435
7.256813328000782 18.06329913677727
11.12862092801002 14.5740035427964
7.441494054747589 25.33509648679205
7.405228701207974 23.87722282330453
5.969872430044302 18.73964844590598
8.686128623452523 23.16900233797244
11.85370511704345 10.68200675339184
14.50443609447703 7.636728238936244
7.28427473784878 19.51324238354433
9.837958053305993 15.28094987761889
39.44005232980501 117.9413651614423
140.0206393375894 62.05157665502748
47.23489872344653 139.4579696812533
46.52246265856136 140.7279860663937
38.36489698963463 121.545418517548
37.07924623632774 120.8735681261285
138.1333603343337 63.82686750763042
26.09269545569422 101.4976620921558
18.31239008489266 91.85269010279117
34.3137635375078 116.8751508217403
45.68151530506194 139.5474906410908
36.92556638725254 118.0649283152885
43.03554317548718 131.866150749613
6.256297325056213 74.76769891184104
28.20644732967583 107.5387081186039
31.05056972283282 108.5346378264221
39.59681010807483 122.3396567451307
38.2269340858517 118.7049568238437
3.694790054939987 75.22055685290455
34.10654816799234 114.0190066416171
35.62025759010482 117.4637207167813
10.5759480927024 83.19742983909023
137.219251117462 58.77201056981269
4.283783009416205 78.04703980388581
12.82819767318722 89.46796879342214
44.33876338999765 122.2503963637949
109.5068856638407 116.1232288997571
78.86859897692226 116.1835119337186
111.7504762632449 117.3651309516902
120.6280486568908 114.9517732570457
39.57323382739563 120.8598028716618
38.30355141796395 120.1296145183116
29.62647089705722 120.3549791519457
30.76781526152121 119.4745842183105
121.2865112570635 116.0328441349891
95.40550913926769 114.5947331466717
139.448053203283 119.8998628103349
138.2110755416033 120.590193753144
98.14469239817628 113.5148568596422
59.49506833963831 118.0526531766645
33.34202605848787 120.6237401174778
108.9008940317937 117.4511291781131
91.61359649947124 114.7896376748503
5.91304356282503 120.2464302096429
101.5494241227428 115.5972509544157
107.4887451261292 117.5109981922375
86.49579242069569 114.57639447523
45.54817700247474 121.456926120588
105.8441756352389 114.9099835721159
4.555897278545023 116.505523921274
62.48910912932744 117.9991913402653
75.26285500607931 117.8979374187816
24.70543489851461 120.9572264699027
40.78232230701653 121.6507405529108
37.00723656923525 119.4769837410922
96.40077309524263 115.5396634757441
48.02926000189246 119.8596600725674
130.2387821956157 117.1459966955573
34.60950825888206 121.1866783416118
110.9362888684364 116.0934290631063
138.1904524510614 119.0905072704895
114.6436121520018 117.279070584238
75.86675596468396 116.5776272656437
50.55246374815018 118.421892023196
70.88176153888237 118.2246028086523
0.8972441438828388 118.5287326786114
21.978148737229 46.57802211483764
43.48181794204103 40.21113089373803
137.6762966966934 65.26685317622001
14.3388341798192 47.93091877580948
6.315456844931444 52.3301753344595
108.5253433350161 3.720307055147012
78.52628309054326 20.06610184095853
64.93702450909724 27.33061835520469
39.5427257160212 40.83184784695555
1.369701139743103 58.77941745102707
110.5230934181027 2.288863876666209
76.16646151534495 20.53974239390753
23.94355253407675 43.40809289158609
17.96312561535726 46.46202289352601
44.97704812839965 37.93521032583278
69.51527840568473 24.8172205866567
89.76377349302923 7.363516489280559
73.54440290429527 24.97913933506165
106.1254065063635 2.647080065649609
49.12145020638399 35.22407527360961
98.29588525602733 5.304363521585385
46.51870828283481 36.261897270151
79.65475872523457 19.13368909071993
3.852210473124352 55.57568135534127
53.28085228012841 30.42505959925476
0.8673261514996531 60.24069138563682
40.16756424689674 42.16006881073575
114.4892019866154 140.4691820659367
43.55535265601112 38.05723219573966
16.51835774974669 25.98416857238235
16.58964493262875 31.85485199687552
45.73149560976688 0.9484478464770316
15.08910005877288 19.43590489096041
44.37772361777633 117.7483783758082
41.69279810563417 112.0328359480743
7.828154331956105 9.21489263413658
8.558557794146497 14.5131236194981
30.69190219884049 68.12547174498316
33.2295550403929 80.39461697650432
16.58017404341769 30.39608144507996
36.33697522424778 92.92996109907985
38.8381885081783 107.9745439340374
46.45415480449009 138.3428230765442
43.09588038246213 115.600689624082
44.48185580621575 131.4892266773687
16.67805662999825 34.81832558331629
25.93399255091251 56.86761991157317
35.60735306743908 95.57868720976377
39.74172417649877 102.8734405481029
34.03286217743091 91.16077061885134
17.74323474559228 22.22081286125736
43.04342319850645 114.1410301436154
39.61859087031317 101.4348577651304
32.98129968231695 83.91119538049396
44.36381771512284 119.2455546893634
40.18886599569015 108.5751006678358
6.887259135025642 6.824915932762694
33.05826693328935 73.91255322247174
39.86856174973965 104.3172809538243
24.33551108869674 58.93018000061216
24.53292825366315 56.23830303763584
9.865099225892932 18.1335103515444
34.82560183104525 82.0608493699103
8.611040349348531 13.05777125773353
25.17196959630704 17.09237517952155
4.929808739452259 32.74623220955382
13.9661527617092 29.07313853972638
43.98094791048881 4.361642919623614
15.24083473935011 26.7883305748022
11.41454786966688 30.63516595071733
16.48974117508744 24.50477941548753
37.63492899621811 8.258862174665717
20.29118831257617 20.58725892251097
50.95311289965623 140.127210593166
25.09197766862339 15.60717351443772
43.97693014219731 5.852735092312463
48.76424460679913 0.7832376173712819
21.52911086656188 19.74817654498163
32.30619589237256 27.23288578352433
97.03861660818852 95.58966454807354
113.1865045157562 117.3296619686936
22.3313664222875 11.44223858665066
115.1214683519347 122.3266118202518
93.37177190859759 90.88944821763823
73.22633198490573 71.7435347440735
23.63656293342649 12.05182681305061
100.9095232369887 98.63089651990282
104.6804895157076 109.2968811545134
56.94669842168438 56.30030835403041
90.84417289423457 83.33829798624538
48.88537809908463 45.94163923303912
117.7397093669497 132.38077366697
74.4157409426319 72.7045427547543
107.9348861663038 113.5336806409808
88.41880226668317 82.34436801935517
104.9114862649091 106.6838498640961
103.682422099363 106.5933496734685
115.6735668121929 121.0069365188423
106.0412952454859 109.4108038068599
109.3850381580175 110.900190424252
92.53396733331367 85.76969761349655
48.41375406022178 44.54915453552096
55.34714077268939 54.50876967336821
25.487932948434 21.58057930443477
74.69889675960796 71.33023020928906
47.87347122576023 47.03741935210982
121.1850822982758 137.3474953184057
72.02821013082908 70.77596593327226
111.1469278327084 118.6765210140237
117.1827213477745 127.2522207850672
24.48005028798576 24.07278384828274
57.90609398262926 57.31484210485102
18.49383915103449 11.04114062052173
113.4096825168183 119.8655029721027
93.87110684086896 89.47817697834847
58.80569925206396 58.60318431301838
64.71069635481835 61.93273504136896
39.88326933554963 36.02875602655879
19.71751729258901 10.1948577149796
80.874802553032 74.84024572127474
37.16641887573369 33.148438825351
12.98937749233369 35.97817066443235
80.76436460016004 0.774082540776536
65.91161359264079 7.422652563063236
59.35098989963431 10.63709297597597
17.90910948810074 31.02384246633457
76.81550056673662 0.712177632728457
15.3009052597133 32.69925255428209
15.45749409942712 35.70908916030191
40.93538426295567 19.21062300456811
81.70361798681341 140.6460380260742
44.43966041487225 17.48092362616984
48.20526374629629 16.81166567941391
32.6133985546593 23.47290971927709
56.77909652100361 10.95434382390541
1.839598632683966 47.00346749170603
51.00700276109757 16.68543880666573
64.4341365164444 7.965941178569909
28.32797625648361 27.743649182145
119.651579492271 69.22936786354977
120.3707667272181 70.46204664662922
95.91936199491604 98.60095128043342
121.2503279671376 74.38905052983984
92.67796010014699 100.3521036627855
116.8633507028873 77.24348222852325
65.47400500173346 129.9865003689527
53.18117256973408 136.2424088183593
89.89428507346607 103.0606325560321
83.79280558327343 109.9638935620968
106.2302343972349 86.96239411053179
65.55947910286655 128.6342707938779
109.1125330259856 84.32722236655836
81.98101629521896 111.7929215485292
51.68525083042311 136.4362366891081
70.46724845646752 124.6545797348842
114.370868752605 82.66009542228853
76.12492455355405 119.0555742345767
128.8935712171052 63.41347635284733
84.01697540252439 108.4320297464345
69.0699254952093 127.3936851124862
124.9149206944938 66.90870210445605
108.3904167396873 85.63288582223359
118.9804784783683 75.67236460639882
68.30069105849523 126.1939024289671
57.98546493180695 131.8348017233194
73.16052456096531 119.3476666666712
133.3917502969009 58.40345785300126
104.7605609179222 86.96780521867684
6.320381126026921 4.298905460966732
4.354386736967844 140.5614760298984
8.652678380789725 4.943575488461539
111.1285495801727 125.1592699000011
122.4370758985564 71.68075152164437
112.158168376623 110.9578169894384
111.7558908824666 97.86572999732304
122.6428238715526 74.35078272823878
120.5190787059963 81.82051721006155
2.113038832341115 19.33593344452462
110.410013212598 136.8907383630952
110.7765442681006 110.9245568674898
112.8539389848077 109.6574342173265
110.8334058292379 122.5866710338596
112.1465094281558 101.7975970590923
121.0168829798054 80.40042968934161
140.9682056550986 28.48709000073974
127.5746907681669 59.80545442583524
140.8836993839356 25.33952205814618
110.2663411067622 123.9194495658038
108.9854650030819 137.0047967181592
139.4102614767927 32.25816629782481
126.5212879653754 62.71749740027467
110.8220896994282 113.5132410953816
110.6359250966948 132.9724801592806
115.8660231233313 87.63368764665536
138.5313745947261 31.28594848171526
111.5409058968061 112.2361190188534
127.0497830630889 61.2601657496142
128.8514900357984 49.06485465394714
113.6816890597737 89.11114407513193
13.81476254854684 20.2227530105776
22.41127956393074 12.92019315546315
8.785237483197086 27.52095672564386
10.08000303481873 26.82574512040642
9.894585083800964 19.56900513408427
11.28960235765107 23.1900927345333
21.19055400701016 13.78234771992266
26.10780036174516 10.29815544444938
17.60120715089569 17.81083202836651
134.4370233342662 3.575665712010428
134.9349195623226 2.155002011994675
132.7084478234247 5.48341279591844
122.5623640952309 118.7039538405807
101.7971453986538 131.0629787796603
85.0084456536329 137.5923840566369
86.11107054933679 136.627515602439
100.3946679068039 131.1701696697445
113.1257846242668 123.7385403170019
109.1352982973238 126.5931882461894
99.87939962142225 132.5158676945283
93.85101178247834 136.2780594766098
84.43184556294408 0.3076315543595303
112.5605215571132 125.0633212334638
98.11186954699879 133.8558199546892
128.823153334231 114.5015119863759
106.2764213303182 126.8093686407295
136.090516992263 106.6122829801357
111.9955030442919 126.3918133241833
136.8529150987354 105.4962366715571
38.36598528373887 122.9504068147864
30.25947991935467 124.7553475548681
33.90762971810509 125.1119123577056
87.23369202560617 93.55002076464976
120.4671625161245 73.09593507108869
6.765826574334832 2.76584170045707
91.94955654614893 91.14478326722825
116.0790715252748 76.01350856761616
52.78552357169746 112.5371039709619
28.41133294194714 129.1445757306078
89.12989758184352 91.76434758185891
44.3759513444122 116.2710101817442
108.3102285675484 80.56500159277773
27.85080487016695 131.4573427216941
111.233598131208 80.33803590531205
75.56135461246029 98.72207545351694
48.16535289926772 115.3626246647451
8.117287202181609 139.8792895343464
53.15323369142666 111.151833484144
101.5703400096895 84.54627567275421
71.61346794563232 105.4743575941552
20.43332608481731 132.725771738979
133.3637189370612 66.03583383005223
40.70964340950393 118.6339839311682
35.95449672228172 123.1732587986454
67.33410895858486 104.6203500885518
41.94295376335425 119.3482016763178
125.5805278886319 69.5518755270885
32.64264554464793 124.5237680116978
131.6536559045973 67.90381361317323
104.3402179465566 81.65649636749329
118.2219308140537 74.47740966890372
90.99591323515358 89.9801132474248
49.48981129618829 114.7243639132877
68.48000147991898 105.4007003024608
17.97118440917978 132.9133288169736
103.7106983472842 83.04326311255514
33.79100170232699 134.9358361092187
36.02368871114088 133.6140310547418
63.55895812714225 80.68255147364771
89.29412517874887 37.35934115749415
82.10334967957117 59.05107927537051
80.54944317352523 59.50823631256708
47.22788869252301 103.3720855238262
114.8529473791463 1.98409682990286
73.58953799922315 76.86243448369697
81.01705055756918 56.64864626026741
40.58862588540574 115.7146981023235
36.95032402221384 130.6481932687208
59.48717514912853 84.16240721181072
48.09807132363873 109.7555118723229
48.32190243604249 102.4363783763669
48.12899663068547 99.55360852850782
67.542359579418 80.34909687944416
105.2417897236525 19.28063919177741
101.2491873708433 23.64902899036359
58.02972902789355 87.72978457205416
35.0147431648175 124.176756237047
52.90661977474666 90.35779174687735
40.52126210080996 114.2702681363807
107.7195810204302 12.83484342350128
95.04798930801044 29.66844711213276
78.31386993685189 62.7353091582791
90.13261266234908 38.60484278192844
96.92311446466073 24.48089203288438
42.93988152472369 111.2230685464171
72.14395210857232 77.33645733420705
79.06391033575379 59.94374986356686
29.68821354661644 1.879375631827195
115.0231935541129 139.1313995688057
71.53557571862137 73.63703160625107
77.60147703021191 65.4937319234473
35.31564520926259 135.2095702039099
12.03420245541534 98.46267224736734
28.89683384916698 124.1206793826258
37.46326168508018 0.8592748497356212
27.99168902266898 116.8727008418974
33.00311324789908 131.9615214736117
1.593159955564079 70.43432388051636
19.23882591896714 107.6709731074128
25.07379465214501 112.9381302302204
38.26550018637209 134.3769206264073
38.21524479121108 138.1945772606047
140.5469393490127 73.56974946434967
21.94458268142611 110.5142581420622
31.6118296279514 125.4128000566399
9.849040705507711 86.91100713840542
138.6536971220922 58.41985407271645
0.4838673786681457 79.42146928039942
11.84483736460303 91.77445855511398
7.266068033694923 15.16435734967254
17.9188173302882 63.39403121464942
19.50142692937122 90.99954073498971
13.95993275875875 27.57949285386712
20.08928673578828 80.46246593931781
30.02154718216363 123.2898581420306
31.92967176700892 118.5964440067713
34.13072992944005 132.6317916427204
13.97577183004354 32.05731214794652
15.21534171160737 25.30707771063621
17.87802730613604 87.64356539538726
25.86920562662414 106.9070122854394
29.98464756861633 110.8674306360488
16.4346699127984 21.56343698337729
37.77428686993652 135.8028100312382
37.42935341021001 140.3897570031153
19.06498882861575 81.48166655707125
28.80298243761123 111.7149014792144
33.71261321374297 123.6128391851379
9.449414192730549 7.330876209850106
20.08211368751198 75.32374372342713
17.4208717949329 84.86194137839121
19.21555663603229 58.58499930254307
18.44196893094287 64.73769854730604
11.1845132918284 18.84791449151776
34.88472900123481 1.147024865161455
19.39998837040351 89.5390149458017
7.327283056830224 13.69738436474111
66.84818798798609 140.8440154425939
62.11485678894361 3.631984439956149
74.61340801319662 138.6896925676619
6.02879484740665 14.34743816252136
38.82373885406899 3.022470772221065
81.46184112646225 2.231125708355933
82.11400349532876 0.990284227848767
50.52783233891445 4.331990752841568
84.42961399002944 1.988339759199806
18.67063804155285 13.99964763524071
29.92582714869676 9.086450345978477
45.28259577509781 3.709337289085303
73.12927537897286 138.4194084806342
17.36450238083563 13.35671310219142
9.843238503933216 13.85957596000433
106.9302816739468 105.3981742670201
39.4232021665521 68.88179940650998
91.91247005127062 95.20200575125273
61.05666988588067 79.11841359774569
117.8715207287162 114.5108232762885
88.66100179487007 93.21057463420608
108.1268271647431 108.1799422288805
105.1525792980447 98.70347330717121
135.9077924367442 129.5778082965999
106.2315106632328 104.0240612361688
56.97140082637183 78.3708594576394
35.83292296930347 66.98330309771406
110.1169812068955 109.5807403262291
83.24728545906552 89.57986909217881
67.33362413265817 81.77328568150855
43.45104306808449 72.53820661308706
62.32970794459935 79.84553548566377
41.27737506312977 73.80325308374788
130.6279320677592 122.2115507328244
59.55872252576952 78.46449498644861
113.0245866658599 112.2541836008347
132.2162875425014 127.2321085322355
36.22057878618776 68.31902110449899
111.4889047076657 109.617612078229
89.59775409102907 94.32739245214952
0.2325002596154551 51.23282833866117
71.05478317290844 82.83008956182869
12.950069238335 61.19087717241698
19.39679895925847 63.63535589623853
58.29199131179636 79.12632589667334
134.1184912800357 87.25251664654786
97.10297761176726 112.5263641355033
134.8735101528259 85.95154467169222
70.11295642849011 134.9834106316168
75.87270750216516 130.3227516742803
90.19169680796517 115.6917286973101
105.3515769129227 108.0277727620794
103.3406168511635 109.337637673747
84.40730811700533 121.1996726609896
106.2212799871776 106.7222752415727
88.73183608479656 116.0250893920249
51.76082596349847 138.9615559633928
113.8677603869245 99.40752361034949
75.38448153468272 131.5969627097171
78.78182223447904 127.8236335238662
96.75350203682923 114.0159059980023
76.48682942954966 128.8970139234005
125.5847981114121 90.56513872353665
116.2351068765386 98.45090717523941
119.0304908251733 93.87613739530111
110.3061092429296 97.68129718962076
57.22978347766079 137.0133241702566
64.86288114911493 134.9964211126767
71.10755333571596 132.2101678786746
120.8867928165733 91.42174281447565
84.66387652558255 30.06606333928389
138.2914497026674 125.1230620795204
69.32459016162379 35.09591673867811
59.74888757833626 51.993604349884
29.33230067820563 84.63139476043742
109.6304817089199 1.077203834082599
78.3762535719524 32.93815206576934
138.2660464624378 123.6099950138899
43.15925938565161 65.11032700140788
34.33982379072993 79.46102751482039
3.555006749210657 109.5418860419607
28.04692469401399 88.24694341366711
5.086909547509112 109.0447381128945
53.85056852249415 60.31583778510624
50.69512799447435 60.64196225407694
97.03994104584766 13.1045775535331
87.45078758878611 26.98884061491862
109.4392001134668 4.928561724340647
41.10673101670339 66.53667401029595
31.1403683282854 82.3925584217551
8.184559492264466 102.8985177575474
101.804321585241 7.081979931753802
63.02573003004969 49.07837666440353
56.40809487776708 57.52158361662191
90.57524561914319 22.69782206417667
26.57619268626687 88.02552038797583
56.67476141961039 55.02756279618332
54.44465438573887 59.02265439572368
0.9184089589263085 117.0184888365163
110.1888058266854 140.7935699293465
25.54913451264428 89.11652870182655
60.82547115981033 50.9874974273316
131.0641543023767 84.75801815467881
97.05377718004621 42.60764860285345
76.93412489037685 16.53227418572655
113.47071736347 67.34454391889788
111.1598988298862 66.29249032064732
127.0139387121046 81.45417896587931
124.8174023045708 76.47504708893639
76.65596222953482 13.50712767525266
78.91893514955207 22.94914242764147
86.27553693945235 34.85078840724885
125.797283454977 77.477881952312
87.74191318189662 37.30299037003262
126.7225024335936 78.72745905308925
91.65202698017198 38.67162409971721
78.20278067474736 17.09628673569567
117.3997628587928 70.72653775314889
110.2421153391803 55.17793480985846
112.5108780966356 63.61936683065858
65.6645740054538 6.089489245601526
111.1242653470721 58.75390563220385
137.0220052843431 122.8155879194281
137.1163640014967 130.3874381329448
138.2145313317619 117.616324144521
82.51055386309234 61.5940267450231
103.5500661577618 133.5425490945201
81.15435154800093 61.93098230926027
97.40909738702526 118.2470452612157
86.4377624330881 74.81812360058096
94.59917209035831 112.1704015017033
100.8779637531478 129.8302254548069
97.04790219816263 119.6579279719583
101.2951972006605 138.9958633081911
100.2588297899019 124.7668262895807
91.45496353841882 88.53922323084274
69.30774659905195 29.88158970850347
65.79703356758016 23.02532362103662
78.2679225439487 57.57904575324282
97.75178003348657 114.9917566799051
101.8883561815777 137.5922306033478
80.74818569190312 58.15334616395983
102.6804465005903 132.3037247434054
81.68076750334275 65.69329573766646
78.05190005219136 50.95643269287952
61.68454417763 13.67158601405721
92.42334863163406 89.71243203946038
81.5625905695598 60.48060335447252
60.52763214361931 12.82935332679448
82.93061048072869 71.73173823678979
80.9936094854413 68.40712655624921
83.8353529197647 61.32407242044777
84.63400496820201 64.82654047981001
113.0044701312149 73.7288740731193
110.000990645274 74.0048884907888
10.10661435005119 28.2772133693303
16.54723161580389 27.46331316385852
125.9715810231002 82.80227150839437
118.5852554856446 79.66165812251218
47.40895441246581 45.65891796145723
55.98886655351189 52.0316715136936
2.216793414000756 22.34840233796044
76.84987496953077 57.99996075570046
46.87071821538495 48.15878632664026
125.7310097993668 81.4369013868492
79.36445399864097 58.56460569485713
123.1034456798692 82.37270271608837
74.31549621334366 57.38523597048508
62.69399723804765 55.93518759333684
117.6949057973438 78.46924979809357
101.8656958813122 72.69373030160425
57.36523335303265 52.58750206588827
80.1270395997453 60.91359471944705
38.89591752123224 39.52281466956904
3.564424288080589 24.58633959729259
91.10530634558776 69.12995827330636
68.01336033170136 56.25607320937338
44.65664122514148 102.2316995628771
67.37164227846809 131.7357614424492
53.13609224469727 116.5731865322367
62.89930339205669 127.3629538595735
44.24161210498895 97.79391685025226
45.66498753317467 99.81811748163484
45.55771326335178 98.34153950381487
32.61012689998628 91.66295677788789
51.02476057628787 109.1242204079675
41.53745532884584 96.72077964959243
23.9368002093717 80.16249450802414
60.69587614303025 124.1158822992641
45.94061565349311 102.8074481097662
17.90921395700478 77.37559675103715
66.4952368439174 130.7017822964
8.43900424760742 66.37156221041788
69.63987631360555 136.351764637212
3.672413064294527 59.47270486065591
12.8922310146414 68.69015729175729
30.74649617399474 84.74675019931838
129.9169345231305 2.110262147689586
134.0253855418397 1.103804272577976
119.3403617313298 8.190000999534616
126.1688635031044 9.290235127488565
120.2120151894612 9.442020523844487
124.658119951204 9.175050428970188
109.0691602142522 2.401312548372784
123.9326700347852 10.37051887782421
115.3856289857818 0.6548248610135162
127.799737245891 9.951227261919728
137.1939803369271 15.27395866532241
135.7093008769428 14.85747616900341
85.3071332984785 138.984072231881
98.49724549984809 138.8795388798083
107.7945023612804 133.1954314303428
100.1308246364301 135.1461678375355
91.77526176237838 138.3786472495225
83.89487418532256 138.5602444281917
117.1831610735088 133.7370772193619
100.548314596951 137.70289013255
129.7110403327144 132.7440789561281
104.9611143163521 133.4222577299136
93.00892305647507 141.0062033954587
113.8013570487934 135.3215147614324
83.21916580341167 57.88861409142928
33.22363047064638 119.1701557629134
28.28040109807659 132.8048007063576
120.0551316347002 2.953752897397715
56.90811734146347 84.07557019200335
43.5195408581365 103.1402625347958
46.93077999056541 100.4000780242699
45.42963590568545 96.88133370858472
119.268345249234 138.8156910665081
66.91408391765515 76.71154319146092
108.0371212482406 28.17231137637641
111.0393826074045 22.37705573798612
64.40905550602409 76.33618069738452
37.79257979619628 111.5877427354192
49.45865540435766 90.21774074155752
36.65469631347225 113.8043308621548
113.5240737153467 14.88417772507657
46.65128990731636 95.97154717936303
80.53994482283473 64.71391637792966
109.7845602504767 33.28170562559499
110.5069360892006 27.83910219470345
41.3117564520999 106.3385914800003
72.42645533272412 75.94745002403512
82.98598635397987 60.20638758850188
25.27647872815098 136.9912915786894
121.4809566328379 2.864252855870817
75.59785672966159 73.66605641461562
79.85524739665426 67.4417416716875
91.15738316194631 120.781430486895
139.3805315548325 105.2982794867954
99.68719790497032 117.1351275329549
89.20060106849706 122.8482249635613
106.9070712005384 118.8842330016479
93.58395292816422 120.0454947226375
52.36505019924528 135.1053977525721
106.6689319277504 116.2158434778384
75.09813500319881 129.1055691953738
79.28604192713561 129.2715535602224
98.76054043648365 115.9758335484372
77.94174030761886 128.9535462417189
125.4580739135945 105.8931878955678
112.2712126011899 113.5040993639964
134.7147087827154 106.3524108929135
113.7302144227993 113.4856188011805
61.34095549948161 133.5846325580012
58.31115446925224 134.2843830106542
71.63794992081138 130.8404364164208
135.5421957277328 105.1972191910889
89.17169460441666 107.7093376086068
91.52715454810219 122.1902618010048
89.47171848727814 117.198688665278
90.02398287832609 88.82922114399744
77.82550269920108 9.630470181080653
76.301122506282 22.1472941036426
81.87857109850977 52.35912827959599
89.65300341125001 111.6161306814651
86.98495075560623 129.0469110649671
84.10213270845301 54.26759478453624
85.53968042136988 140.3901330080151
82.48372032901754 68.0037901906157
83.54402930762571 47.50577913609168
75.655583040233 16.03813072610383
88.18233412647402 94.63860366244431
83.80066434599361 59.13468509307678
74.47720806606853 137.2932290596622
85.50921499439258 72.37909948872812
84.6980463141697 69.93833486520131
103.8718698677532 107.9851306358088
106.7553795399758 108.1078191426284
82.46137331422267 110.4932021179222
48.08057946788888 116.8855133737989
110.8774674295657 108.2696068366548
4.604831638045615 117.994236209391
59.87015341176777 115.2853531187349
74.76795318199952 112.8701929768869
24.13412796830695 116.528191451319
41.86993794584056 116.3856810702987
38.14634033736969 117.2770871866363
88.86521219077716 109.2189411346589
41.91536515336355 117.8543371404674
124.0718204077285 105.5419312502518
34.51013941778128 119.7414013829311
113.6418709735654 108.3752547939851
132.3810855603316 103.2984892690832
112.2567440522867 108.3218543923475
76.97721284509328 111.8227471274643
49.33507465551328 116.1934038934148
70.20001352835936 110.3360411800197
0.9003455357598023 121.5156445812705
133.3685860081737 102.1331831916197
98.98089557850224 118.4806574616778
110.8438994860357 75.20404993065728
101.2778752711487 132.4177057503763
99.97097638756929 122.184981002052
109.8402474891817 83.01038938815338
125.9040086475019 11.99057774661683
118.0109748910904 45.75916154914239
125.8331661029559 22.84200811777801
99.81852095078125 119.6638390776878
99.31580164368053 137.8256969857908
123.9408777835787 26.41177421386813
124.2149338456884 15.57624929905395
98.72077906338743 135.1274867205284
106.8853196255206 85.65253007365095
126.7768562359181 10.82716376895403
122.1296504784848 31.44897440385401
117.9889175848056 39.76075725483634
116.1352197232442 61.99881498982283
130.0748281253207 6.284565477411493
115.4997447281903 54.61794601444536
105.5797491607612 88.27917953782271
107.4196722688554 124.1166001814263
93.90130194817957 121.6016810384602
48.01259997959622 129.4149740016427
102.2950231824465 123.2756915493206
2.104958305787922 129.8943665187848
70.56122740318656 127.1824857428534
77.83644302949462 121.3328702199549
21.173603490439 130.2718857899589
38.37162902835247 130.3980642289957
40.22222034995627 132.6265309317314
108.8422439345366 124.0132784508936
68.38507708626179 128.7887769156447
129.9386399688918 128.7227343615789
30.71808941465788 132.2940287616536
109.4114219192303 122.6714702478199
123.7074537490801 127.8552193973414
112.2598098936919 122.5041797317278
67.59928681710585 127.6039924875067
54.15780723280486 128.7578172871557
73.47413305382146 124.3135694106155
9.49193230782277 128.6719410407005
106.4829261418923 113.5563857366264
112.0408345726744 81.56420692257664
117.8586805523457 138.9210954184323
114.2968492735664 40.83753516230082
116.8096208279824 29.34887926040705
107.992697422724 122.766040330377
108.4336854127275 138.3483478779953
118.8535002056444 26.02780491181293
106.8465840867053 125.464814356917
108.3427008214458 131.8496654358136
109.8908187469015 85.55432091751088
119.7319421993796 13.12419144810174
117.9371634444786 28.42975952744598
116.5775190876245 49.55976782826567
114.001477148369 63.49889285333927
118.236755815059 0.46174167349261
114.2370863066083 55.3803597190285
107.7030883433442 86.94970730661382
15.26989769431862 31.22294895635584
98.5223667852659 128.7696953032352
68.32571831276535 91.51957615274051
67.94997742106584 90.02992952214603
47.65857337911687 68.02533997113291
7.363699774417437 22.41960932323086
56.8542700865822 85.50681973629041
41.8537302869212 65.34408940233172
80.33900715938941 109.2251507863222
100.89691166838 136.3702309651684
55.63188514274928 83.33868638353094
105.0210528330438 139.9281478525147
102.1502956457742 133.6651518146351
39.21218949354797 65.01451804919786
81.57565507454512 109.5618960983183
67.36274925174382 92.62724822090898
40.59008358695159 59.43426759381239
27.76907600558718 48.66922161139607
6.043710122830096 21.66148593939053
55.6835942923376 79.05659381102218
41.92592101590913 99.62450927114442
43.22662941999518 100.176531333842
38.51453347608236 86.83042774331619
13.9118476095663 24.61504307015429
47.91749846348461 111.1671316387278
41.00655738416061 93.89244869065419
35.33241425842215 84.16685413450008
46.78103373235533 120.6297327276062
44.81650663395757 103.7230555435717
33.74749581152373 70.16644924392681
46.94142263665345 114.6796097785783
25.78976521686823 58.29356113884827
24.58922353507796 57.59986244217486
8.572657891704802 18.82782440305939
35.80609274856424 82.89838162970294
4.042434379807322 9.709092263681674
135.3345159465129 73.07617714201297
102.8888563640109 121.9241911307925
96.97854622667504 133.0702290855914
123.901343669121 84.64522297165087
115.228681518664 93.36113984072965
92.19851078750689 139.8054920690136
117.5817156942094 92.18943546012423
110.7042462775539 101.6668509725731
118.182879076767 91.07281387030287
3.74787553771677 108.1772946119663
2.453101266999869 96.06299509420109
138.7887263692479 89.21725296772593
136.251041909648 80.56047879756525
2.142379256627629 123.8214686783017
1.08903091948344 95.53567096948967
44.38118218856626 99.25616203068041
77.02742917411737 131.4038756412427
32.3021830019442 93.0340295988937
49.55758679190715 102.9768120860768
39.46992078339007 99.9900123003775
3.409957838139055 73.79724549537111
73.56071945317947 126.7733099174556
47.05790513298674 101.8779664057977
12.80452908209866 82.59368285068774
68.21729070273378 123.5973595508331
28.17178159817442 89.61491936836939
72.0577557917707 126.9726668177544
6.565512660568139 76.18056578517799
26.09233767810415 90.30453956806562
66.92274961630862 91.20608006768082
29.67770997184362 108.1789689030536
50.66659307936026 99.30260459638247
38.56093017216211 103.7435269503061
57.07331541793869 94.98129906496091
18.3674587900437 108.7680227598037
126.4045701917641 75.94039666985246
46.74742451154616 97.43344074909734
127.1831631266035 77.34179225708712
105.1878638304172 83.03847138957217
118.0433937966122 81.05986446013516
94.03790795376504 85.54507227809741
37.32475974384968 104.5844988451601
70.69962133998608 89.74760091634458
104.5541173872589 84.35273675324098
138.7341391825387 27.03778190198415
123.1116489911069 9.201657996368944
125.3843377990301 10.5195714138542
135.5567822667176 18.72181392017891
133.6697069468838 16.97814287572659
121.9807033518465 1.519436763572121
52.8932350241774 59.23234383331236
40.30186051152356 16.37763551223175
69.53210262192646 76.98922310932882
47.87508436046345 43.18951576917808
72.03499410966002 106.8880055875259
77.13122514793828 130.0613270806548
60.78129648414455 74.88206936459615
44.27161971983114 34.06205801725699
52.46794567600732 57.0099139071312
36.3170931655918 6.158891421433488
74.98878952750398 115.3910237023678
69.19808792248153 99.66323158911729
53.49218888787174 57.96487991848574
44.07549554628012 35.50001794556884
60.90722728678129 73.45156410918977
44.36938177198503 39.1835039356951
71.36833011219639 22.98112883334313
38.80484255488587 79.11327756258042
39.22378194504963 85.61436339863559
27.61157487905109 112.5863283929837
58.02467749050822 44.88856504418462
54.10947779940355 56.69699217290646
73.40773298510972 18.02103091717802
31.62134672510792 96.95381560728796
56.99083864144695 51.07348405531645
55.0340598140043 57.67390162325462
20.6071050372806 134.2173259111969
38.62749627315167 80.62618211994354
58.01323777407043 50.09552369543198
107.3626456018661 23.78899805076158
102.0519259155211 17.32762005608847
123.0382980667715 54.21320619988626
105.4668177227958 20.55267963714694
133.8180405660213 64.71467432899809
112.2489626426103 32.9827967996892
109.2206009199817 27.26387335272495
126.8883383055013 54.73899913380994
116.87164565682 43.63629269576541
129.030015455888 59.47129042225287
120.518113650849 53.06004456263206
95.20639344795632 26.92327347891883
47.69554958418576 19.44080238805503
122.0686398660155 23.0014037206366
127.1886494720362 23.27266113951902
100.7940317775582 24.96599146303472
21.70037766541026 22.70682884372451
115.4842684152199 28.76653863045921
96.37040012146666 25.84774904686338
137.1402675849837 25.3434997371537
131.9065697578855 21.99901101249106
50.50321240150524 20.71206663722076
54.14392291586383 23.27532861692244
6.088636569275205 23.1272496203968
22.95751797076348 21.88685771134293
39.8103591327734 130.1069146773301
53.87583922871129 91.16872613115135
41.8147141136731 114.9284764092424
104.5333370068819 10.55232263678834
72.76004698743763 68.0026957575632
76.50157125970598 59.38124506113042
87.33266550044604 41.06971875500331
94.80904932224043 25.591518655455
44.22406410933547 111.8738426926779
69.81892121164576 75.58642306906968
74.68810383267419 61.13476573892294
31.02255841233796 2.415148291358796
108.7508322829601 140.9107060259397
68.64529063075408 74.75842717806748
73.22876468637143 61.48296755449304
43.96561665120561 88.30319124476905
39.29069247326758 115.0601915607848
39.21159370199103 113.6294186305255
48.9456457973303 36.69679810973028
44.42196933781392 61.04890794424192
46.85810066646108 10.15216938630113
38.64630908607506 105.1632265544551
46.65431145848856 8.786537636280752
46.29657593131232 57.23725772184204
50.70650968018637 28.56387584651036
33.62023935220806 2.051960697185992
42.56052874490223 81.34400142442414
49.48451900526614 40.96541280762595
133.1769966879897 4.103987959966934
49.21046575207964 88.71788535865207
109.700058113969 125.2553600373014
114.8691810948536 126.1806823860514
14.31637342516777 79.09973799499112
111.6939091996255 123.8298253133425
81.51991944878978 108.2127029812757
15.78422363069821 79.4150942805642
70.66403296646318 106.4886691661886
7.378807172466222 73.79321573384109
34.16961865408888 83.21406804062104
37.97792722257477 114.4241478172041
105.8225743739769 134.6561692742666
97.7585379867344 136.0665035617166
66.86656757622728 126.2628831761977
50.49178418420108 121.3052996713268
71.38200838791188 128.3300852638405
0.0174640195970996 96.46625928401609
126.8207685415615 28.73221940658985
109.1044614406112 12.71516937050831
116.0389627118081 20.17634980807379
136.3390197316701 31.85002922715609
133.5871871701904 31.18501684123508
128.159222278076 29.13865603687259
124.811260475329 80.41336042574099
130.9365371599417 126.5560020175623
124.9362923332536 104.4315027499046
124.5426063231606 11.71976836131534
128.3597396723964 30.60601291066021
124.3646786122645 54.77791919917809
127.0231013122569 30.19390751177074
125.6127125325837 61.60664474586783
126.5483282955232 7.706361594801269
123.0273207987464 52.6895751234585
127.2020292870334 103.6417336293777
77.94239426289647 58.97990058482218
88.61792347500591 38.5556303050542
101.812975461877 25.99471092593037
42.6562594308952 106.9407579301832
67.20359965012931 75.30297061443605
77.60155447831745 60.36087919826842
29.30847759631577 138.6217082961663
114.6768999967703 136.5539670040202
66.03824994392539 74.4055190650287
74.31022568149324 62.50423993067403
105.5048012625822 132.0719134794634
116.5750998675984 91.28364737462141
110.0939555447233 112.2223193868635
117.3515239578282 89.99086325693057
113.1704767306496 130.1780573331379
67.72047777635362 51.85280204121394
114.3885275591919 87.75018069783202
98.45095750761188 78.55722155953239
56.26954431686441 43.02078090560339
78.68200638521749 61.33803348656082
45.39670871204002 35.14854243582354
16.04912034112917 12.71113785915751
87.17117630752763 70.59063905377135
115.1255562564669 88.98730243038783
113.2415397953496 30.57629877801894
138.1569260064231 6.652897235776651
16.45019092542432 77.05529505092218
58.22941327332067 55.74991539337514
51.89764516957453 58.21256824678005
135.2865038897684 8.059625828278628
61.85054422496047 54.9407539287432
132.5012218381427 32.11383333698474
123.6590082112957 33.44208321740239
49.59124866355332 10.20091512170375
60.33788362962687 14.24422340530102
23.48199062149853 9.115329592336582
136.7243673151033 13.85657380491704
123.290775689387 60.783222481245
136.9870174295106 9.998588033114288
127.3034355523551 53.34233214025832
112.9074059874454 87.88739459228972
59.28526346927273 135.2835462363284
72.33014586551164 118.1333368634505
108.752860334479 62.58572829382232
139.7513312638829 10.85927121037349
108.8016105858268 60.26309087482141
96.94756969881907 78.7630493212894
4.2470919572317 58.04393821210536
11.81711379235774 69.71168619848419
26.96308068482525 89.31811870324461
59.27533735657505 61.22380893682298
52.93740873551318 22.39600824621698
64.85134181945293 73.46702592993438
56.60869435177059 49.59707212401389
23.10376743757871 58.23114602147307
107.8429037349927 61.32737364566715
72.15019885694704 60.44992034378602
42.74206680358845 36.05643468181155
15.04805613984379 17.97343398686153
86.91067328303842 72.01685327176959
