# Supplementary material for: Universal hidden order in amorphous cellular geometries
Source: Nat Commun. 2019 Feb 18;10:811. doi: 10.1038/s41467-019-08360-5 (PMC6379405; doi:10.1038/s41467-019-08360-5)
Supplement: Supplementary file 1 — Source Data [file 41467_2019_8360_MOESM1_ESM.zip › Configurations/2D-Final-configuration-derived-from-Hyperfluctuating-PP-7.dat]

36.73079220562401 24.02952966434836
40.2435731366013 19.89935405267229
51.70540061335418 4.47583543115562
42.03480054712745 17.71711727348902
26.935800616326 40.36163320761849
34.12203137591468 23.829924862453
7.133236328959734 72.37718429719317
48.98549443570128 4.81997652107405
19.97928121429773 51.98674059969186
36.93144961394362 22.47826915554157
43.05772636735558 11.30693791666697
15.42055206559777 53.07296290162522
44.2736969013792 10.30535823120595
54.14294743627022 2.43034028114591
34.14497785683183 27.30863730688409
44.45639505167721 11.92741958036432
49.45150713234343 7.957413633175158
24.89817970488204 42.4134503501176
26.42984012966857 41.96621444144579
28.43436807068656 39.88828150467155
49.222616855556 6.389766562863629
21.54306691168444 51.59991549241366
12.23669949356029 53.73816878579602
29.9096154987318 39.51662499150532
34.33400378338951 32.20399791648077
8.509142844475047 66.71227425352924
5.732613020897418 76.32611012983966
5.783290029641232 71.59950863116281
34.11432882106033 25.57675142923798
7.129525252464651 70.7850346745898
13.2688827008364 54.81255312750408
20.05440462531342 47.75979417400849
22.79374644314928 44.39771517575964
42.06611415270789 14.09079044628636
46.95103420870214 9.902595403744003
20.62078696569745 46.26598829278444
9.790138770178823 64.15687215603823
35.47537726864595 23.09765076026878
38.71564180037957 20.4181866006147
14.93016992170275 54.55426796839387
48.40831773017366 10.49578212910545
9.932231556323876 60.89453142543185
11.31658437033258 60.10430854037863
40.52537859423882 18.29718538989648
11.39765539706911 58.49642667629824
43.48567254434285 17.43582247638055
44.07457073038916 8.69759243710968
32.98011472286579 29.86996024926809
16.38972411726213 54.41551181967766
9.694396770415828 65.76816927381063
16.91603230229805 52.78030140579496
18.43429551607287 52.3833152118565
30.69730964562855 35.18005218212783
33.19264323813391 33.1542860241679
24.36250516462273 43.98182058493952
30.90661202782904 36.58929970306462
22.21299028168031 45.90176298476086
31.86307401214606 34.19066119475384
32.93580707336101 28.19002709176962
37.18506795203555 20.9622614473396
9.855569389199966 62.52850960141524
26.10815104203077 11.88237266698205
27.25204637548856 10.88415602010737
7.996473939654229 21.67851922792747
36.73906888820238 5.56349472884463
14.78901390301481 22.08779732588036
42.0926887565037 3.364270179272863
28.4790116616238 6.726227044070621
139.5886313927048 25.83715512077845
23.923475559456 15.54812950312857
24.11888212603232 17.1601794388626
36.9135670019191 7.153450369826515
39.3582247118536 3.765174155050921
5.375664201694213 26.56115472922558
10.6938020033205 21.53307297606544
5.366873653449431 23.36642650059913
22.85110464979893 18.12613857149786
21.56323074241786 19.11027382610614
35.42547510153718 6.476281552454419
4.012651340787358 27.31234020140135
16.09438979720913 19.624207087965
23.57748184494966 12.24225646361037
17.41521317418061 18.73413768776274
29.86449645071612 5.969278772260569
39.23623629615374 2.20559686720153
34.06059021872131 5.660170133160213
43.33406357424234 2.309379981629477
29.72757976393488 9.037229040951852
28.43546680067718 9.929335197833183
0.9971429780662352 28.36917857826168
24.94505276520236 12.89094043129106
20.13079909120367 18.4929335307708
6.669307733779622 22.52495848978245
18.83896336867964 19.43593527047921
5.394600162354742 24.95462652252592
2.595399353676075 27.9644065004767
13.43579941411391 22.96751535835687
13.34761405966015 19.78685982924178
31.28352079977126 5.265420779277902
12.44483951956992 7.255327405898069
9.773363841183684 10.55116889299051
5.876212051847358 13.21373365035014
14.14280624369984 0.7153141735094477
13.51521148194528 6.247063542818697
18.13944723331164 0.7458969632415312
7.043074991771019 8.820600618993707
15.54089589671026 0.3029779725922159
16.92764998529954 140.7763488801585
15.26117981900769 1.913845534396155
5.063476017535757 10.69116316527517
12.51946050241306 8.842990009150681
17.15210583087314 137.5983815709796
14.85140280892198 3.523879481057999
11.16280175076235 9.768415253023644
8.39481226212817 11.29154553831923
76.81651177702719 60.17107257973554
78.52841185539278 27.83515469182418
72.02277994734908 46.01207202643067
70.61473217606007 65.54333017461906
77.14852718383382 14.51405373214022
75.02267789485192 83.1733490078115
73.75050236063269 96.49257257938606
72.6659095169906 91.08784263924765
74.28337180600649 39.75867307078969
78.54052440136357 20.34630001430412
75.71924217720688 39.16263811424948
75.62415579511303 59.05471525289417
79.56154233078583 33.19908521320886
75.03005706454964 48.5464226182382
76.77076514475512 18.65374840508456
76.12157248930262 7.770140411779013
76.82967234279604 22.62509113315156
75.88128346347436 70.69008480695194
67.4070322267965 138.8468719294267
76.10566278570593 1.525450750671975
76.40328372270878 46.28394694641705
72.12599054253162 122.2701914405689
72.05880703116213 63.25571810877769
72.10903096545229 115.7438985322456
74.95734095790777 35.15521195550561
72.65741464516302 89.53507232118615
76.06408675082653 3.100052569648621
65.73595593656586 139.3410208290344
74.49122253204796 84.54384720832158
71.32298232513914 91.76189993447564
73.54161536055291 56.4140068270405
78.88331142644265 139.304780660405
78.63842851601454 14.94477265521302
76.80483337619685 41.66670662072171
74.32036218985874 72.72468119266782
69.717338167276 127.1357505493163
77.79475392441257 47.14408785268055
71.90745296509881 68.00191132619975
74.32373114973909 107.4336583824552
76.74502657797395 13.00352647933438
75.11417451548013 76.69711955909666
69.2153913366495 67.76724884873953
76.64602266603849 43.21506996772671
71.97663021607455 64.85013206591307
78.43593009358965 29.35423289794705
71.30358029303369 87.01329022667751
67.77195244731739 135.0557587951949
70.14745466413105 133.5622432053636
72.49629529192468 119.6225759498743
73.01292434982362 112.6994332488067
71.82933641533664 118.2423751050203
74.17138129960307 103.0699770965743
74.43590639875178 111.8513647966552
75.29111890860541 56.42842127628657
77.85281298217802 11.87024185054754
68.01207481535172 137.5360099039695
74.40463473896037 101.6556293657549
74.24399600781503 75.57074832101168
76.07581322260666 4.671542059979645
75.63583457816159 23.65072648071594
77.88032374303285 17.49557977664968
77.50791286802718 140.1257165315832
72.97497935956029 111.1871178196197
74.26400344156497 105.9849667074147
74.54434668869018 55.15292936863115
75.07919331193138 50.12720489057828
68.71518353056958 136.2019109060957
74.36258359243121 108.8984866674578
74.51723590164897 80.60034964271183
78.8091970760418 140.8857887998624
69.38090207378686 129.7173991165452
71.31480043987519 88.62564429591063
76.41939949426158 9.241792479569897
75.30474161753355 53.48373868112031
77.20351235612672 24.04970835238305
70.00404718550196 131.0174251417407
75.49727414631299 81.80224352462599
69.43353304024828 134.8843242820386
68.73722042470416 128.4160080370627
78.06659906520551 33.91275653820971
77.43972779660423 0.6636969960721697
73.61789535905254 115.75865603837
77.18226732291167 20.14844136050706
72.6585247846094 86.41044840126582
74.71373350022176 36.6648008735278
75.53686432560438 40.7244913799905
78.61281791302379 26.31073822124855
74.12831247620333 104.5606963755129
79.77282553150607 30.12794710749097
77.45138490217711 6.992446470296469
75.87676622192058 72.09570771482265
76.04588167820837 54.93707743992488
74.21660980718957 74.2438338646798
77.52772515906913 16.01680638295177
74.61677302387267 100.2149936923176
73.90112861504217 95.01487120761608
80.32885574280262 138.5287550843897
73.53261927345152 97.94616122484437
72.76786317285408 123.6446727873266
72.75001945095778 117.0543624875709
70.74244062476492 125.9704962032789
81.03966107886654 32.37639982839521
64.29179731031678 139.3731784379154
73.45460649969014 62.54703666914829
77.47301075702254 10.31049371800822
75.19529636291807 79.22852253551055
69.24165312882091 66.24977653392769
64.57552189972142 140.7410282638446
73.6495527395554 60.95067240717462
73.97685591598774 93.51645896444944
73.26094543426164 68.89498020731182
76.38652500603254 47.81321247932154
77.8522092025413 45.62203440738224
72.64256033477568 92.63292203949194
69.97286579260594 87.81268379180419
76.44906977139799 50.90646410989519
75.9335367598527 37.59816510034759
73.44663578847957 125.0464217424089
25.91482254826988 10.14109484014241
63.02228189502785 54.37819829923829
3.467180770387528 120.9463231228933
72.00181909918921 57.11362474594442
114.9819515269528 101.6206059709876
49.71505509433776 36.88046567948367
100.2862539503965 82.18114115607119
138.650973836875 112.4134473243355
89.25289470312146 73.97483706900348
122.9175115659898 110.5588005809317
37.96917735939468 24.9743331308545
57.76884709960103 44.46641247867415
70.64188473858145 57.93094663095468
20.56522007445385 2.78754066969022
32.92285584973791 21.18743254340366
136.9277120842328 112.9474329367276
79.66349370956696 61.1323143006917
34.20473101362981 22.14027842369824
23.16076049793947 4.662239548883106
127.7561887638926 110.1811551096878
135.8635913752849 111.718487741257
83.29541982216342 67.45599720059229
67.35521359015166 54.9922024948975
28.32736795228263 17.50661865125691
92.34546903773013 73.95753088663857
107.4913127649419 92.03385534839872
130.7586081423265 109.7848460461716
84.87393898514273 67.34082073168499
6.961358446914192 123.3255278125773
20.73567983900723 1.127247093048117
66.05542629408168 55.76425570862071
115.1375729224778 103.1597088862344
131.7275952511409 111.0793088330371
88.92040500369296 68.49328505169736
73.87949630062285 59.35752424354019
120.8886436284853 105.5425212919978
4.537500822433444 122.0997240632113
121.9162678719304 109.4788949659834
113.3281887296023 99.46047298753639
54.5346104513149 43.36338751502037
64.55132593455482 55.05023074912593
97.93150149582651 78.07321069002401
70.41263652547291 56.45524581616819
88.40117882904752 72.6130208584586
87.35235693147058 68.55402411764589
78.79791598991676 63.8996361043078
57.91930543536104 46.14901331842072
87.69328143817302 73.98453540020901
51.16044471778217 36.94614237582643
120.986220400139 107.0501007950494
120.756498916975 108.5464945281019
117.9249748684304 102.8247186744702
119.3806062880662 103.4110356656516
107.0438491569943 88.9844900491139
109.5865624402163 95.42755539357384
96.27288365941239 75.34055487833245
72.1156513441409 58.70492153419208
38.31342028758316 27.83359894052525
119.6072775798422 107.6468841303446
109.356107456678 93.90235678365823
99.533761089625 80.81069191795805
43.86377563913976 36.25843859670974
0.5733613626770588 115.8523492294731
46.99069792186141 36.04700664786787
59.40458323700668 46.9892327570161
38.19606206739248 23.46405046367932
125.1498184278858 109.1544086321602
27.73263142527412 14.27019259823758
107.1981807795761 90.53372092500503
126.097356883452 110.3354990591129
118.1722762901308 105.8298812395609
78.50040920979163 59.97382272384688
120.8303659005678 104.0380461389827
137.9947007279844 113.9234948232573
59.56745311586421 48.51748921054882
112.0593431258566 100.4586043462334
93.88994671267703 73.95309801910177
116.5969252617083 103.7025219369715
101.6963235597186 87.64995471382699
100.9140338351986 86.24275019677606
29.84195484659122 18.16041157359373
48.26280545862915 36.80084061272447
61.34176358759905 52.24583442853697
52.8101343125713 41.02931713443647
19.75173565249127 137.8245053642999
105.9717283650514 91.56319176117059
30.09583752781262 19.74764671862289
35.63686289323913 21.51652825503448
40.96167354893949 28.56952727217195
96.15929320626911 72.58323085845329
104.0882350235714 89.24972226351531
95.44059649380885 73.95757302089278
31.58315411341881 20.40338636832044
2.773050874931538 118.1981808825054
111.8632436162003 98.87597944838166
19.66135651746584 139.5071787590707
140.1801040807859 116.1001141116348
54.12397016515068 41.79670677615813
24.59434814500195 9.408119342333805
101.0015546447213 83.53738334075953
62.83206740374769 52.89040817898811
43.42033516883751 29.40410869857661
37.76157135749545 26.46073497497853
79.8448719109419 65.09688663874346
105.5223373680463 88.75000148405393
61.04086180527953 49.1976633619208
100.1406568974214 84.88938831638099
56.15781836267298 43.98626507384218
96.35815139996048 78.07689737798077
111.6662981198526 97.31655629025093
103.253901907454 87.76730402158309
109.020078178828 92.51792925462571
43.45046706690074 33.75040662562089
23.08268088990948 6.198716365559328
25.73475517194973 8.384579646940638
78.03029626730941 61.3071019731991
41.93271616281736 29.7857288659162
27.46003248869461 12.60955995414519
100.3192933756563 79.45526196974151
1.724506404498758 117.1334482324266
80.33812763397474 63.70333567553762
109.9512974075342 96.93987747502943
21.82841936922746 3.721784119543972
79.21208066384804 62.49678335281692
97.10350891541688 76.71173824500669
128.6540344451786 111.3887850024038
81.38284384830806 64.95032313166064
8.420419348764499 123.8310467314686
51.88778593254617 38.3958477576634
133.3117989058975 110.9526185108848
24.37100465185721 7.576366991761577
60.90380323149179 47.67529039236187
45.0393392789955 33.40715936272785
90.8019323143841 73.96583773693997
45.4107605672453 36.14896103884652
61.18616071056219 50.72522946923349
139.4437528475637 113.7183137840958
135.0571159764128 110.390682989801
42.93471855391621 31.00038137832731
2.350566401360354 119.7329639630138
52.66033067134011 39.63590879937257
92.63889537236231 32.8270097269731
53.49637004239526 24.60148595333833
9.743661164650137 9.037137098582523
88.07084294971756 31.39946175395443
42.90228514943915 20.55400272239338
65.87473438085992 23.82740493566758
98.94148298474833 35.05060004539324
55.91441174783036 25.86445794376985
90.91744841585323 30.13745081580842
15.31985950505721 10.07769612507543
65.05267731811216 25.09138239837721
34.71116286939889 19.01169614912591
66.65159728744598 25.16476723931167
50.0694853452074 21.95022630166683
95.67590361041582 32.81430085989879
101.4379676072825 36.23131277818684
121.2765375640931 34.79213212318612
131.4282481562697 36.98758161490956
119.7135549236912 34.22873860061744
73.05181716278332 27.33990132306905
29.49764811491177 16.53247950292056
56.77138573190054 27.20557315091523
16.7233236186458 10.71465987820711
118.1968113427368 33.82035742004329
55.06461269705277 24.53218119996361
102.8710814830155 35.92512413619207
60.46813848453854 25.40999536902538
113.5533345342569 37.25248060778963
105.0966700750835 37.16706165131446
85.32236974436252 31.45262894065817
134.0665927725499 36.44387728355018
8.452100601787153 8.162022603572231
15.44974882053363 11.66616089812967
129.6308681872666 34.96922166696634
68.08977200002673 25.12186827882724
82.55336308664316 30.03848538086347
103.6736933342805 36.98463586601484
20.37015321387833 7.729145096121027
83.93229707104179 30.74202893430041
115.6358153722213 34.77181591217128
135.6978039398186 38.5681977023679
99.88196721073463 36.24409423468985
139.1519615491246 36.27094329258976
98.05001864664611 33.88088766611868
13.78568765524992 7.878977259832317
81.19463062075705 29.32743881862042
96.42974957775269 34.09617002841514
15.58616410864363 13.25350648983953
122.8484339249384 35.39287706995206
50.95751157673246 23.3407233313607
0.4070260283877543 38.50997016208822
54.37877976535342 25.9559667280284
69.17432595402056 25.97531835886963
86.69796615352932 32.1948014878163
58.94691624930727 25.55618240954015
45.86594995127728 19.79862340233304
29.18599363596707 14.91243375219071
107.4942563523495 36.14292153797766
128.4833331758229 36.00012352494492
74.34492281971335 28.24795961117336
6.173107090316531 6.122241235553792
88.16967533150589 29.80156274288387
132.8936926140513 37.54473492919105
32.38087001009925 17.70757985074185
48.35015810393734 20.31177289093768
11.13944977922446 8.281188817500128
1.559171146307358 39.68863787103975
75.76538454326146 27.71730705638109
4.159429728768268 40.42688757735972
32.96429896290293 19.4570971556531
33.74485261318146 18.05120595248685
37.45213161600361 19.43580081551022
140.1938732620866 37.39960746226067
77.10101954094237 28.5577540779873
30.65198649151507 15.5110488160511
108.4156845008107 34.92661114569041
5.24477583625704 42.61747393124064
92.3199442366238 35.44906800700449
43.18711780061707 18.97836164751925
99.6852371385457 33.69580571339506
137.2274810399514 38.95258261631786
79.85592731161138 28.59266324226272
44.67694231129283 18.52689202701617
49.6364315412136 20.44488754919525
113.0843448193009 35.8253063783901
117.1227703153781 34.99961258268548
70.39640902394358 26.93548365556551
125.8159178195662 36.56463510528558
93.43725774914083 34.3442404874733
21.723360035886 8.473638052700123
24.76917159605157 11.17426878030576
135.4183818563421 36.8897159257402
51.89887387299463 24.65756995378179
28.5844944745507 11.64459542535499
21.98765082227992 10.03077071188253
124.3709515433526 36.03349900720636
9.828065042208236 7.484239805833784
7.306036604004811 7.167926064710632
23.41548525226883 10.58922745925514
59.63682100617617 24.08993338604859
122.4568911690306 33.95376838561062
35.91185088900085 20.02258130823571
2.71371930680549 40.88995825873196
47.04186578344672 20.93410618107659
90.87508495061428 27.7580984044234
140.3098055452495 138.3245648840319
1.748863989475157 136.2865770244552
5.080769089512989 135.9981829926711
138.4175149544395 0.9172419546087716
7.65117063827767 133.076238415033
0.5048014246508225 137.3082867147066
6.57636811988288 134.0210032767899
139.1279875758918 139.3513134754161
8.739468021186953 132.0923204686335
136.6403399164107 4.554968458272426
138.0148427389205 140.39522998467
9.824010907829459 131.0646112081285
137.7583639487518 3.563473441308778
135.4277728869318 5.48613105272033
127.0671376725809 0.3534872769736852
123.9495055741312 140.7444171543243
139.4439901023017 133.8765334202624
2.212866272519238 133.5451290066742
4.546455490831375 132.594318990764
9.246575639853512 129.5674286382851
128.7308434632181 137.8094355332825
5.551997090117988 131.332016000093
140.812917606075 134.4219534679851
138.2222981438133 134.8665970930832
135.2836643778333 135.1540883235566
134.162061833939 136.3080215677084
129.8292843435872 136.7389970463901
6.622668714479606 130.2068901716826
130.9145309217921 135.6598406734277
8.619255156696296 128.0032565267184
128.1402689496417 140.3025272258551
7.65839794917078 129.1130737851538
127.6311593424874 138.8777326794986
125.5111803102411 0.03653551405311536
132.5457435934196 135.9826204641016
137.2284716509613 137.3139821525885
70.16163536388882 54.97321700596468
89.4932601921403 36.89196566916545
59.20047778306927 57.48681855671239
16.07170536128327 120.9615092704355
51.38296263267273 66.28782565591303
115.9404135022498 5.502171641667849
80.67312428855249 45.79393135283815
98.10119796203844 20.74448991361645
104.498941698804 13.8068529146788
94.0557427496195 27.46947796803048
56.39990136814404 57.70401220967953
85.00401075671682 43.74482186742057
70.71142484453281 45.21904939367504
103.3644149475597 16.39262553862807
93.26952536103359 28.83603814780485
94.92131574224534 23.47172233484698
99.65989929468344 20.6335308528337
11.74002544843729 128.807570899667
27.10351487513082 95.11720668449631
18.69521979061518 115.0950464929303
111.2220669871278 6.924624071819995
19.6230696735742 110.2359371385294
102.6970472255137 17.78295319716303
67.14894070342274 53.48439605208732
118.4074513794775 4.258874376114629
74.97029817157242 46.96431641946276
20.2269358767057 114.6577741033351
61.7044362288743 55.21914166047026
26.97494879839228 98.41269148736951
107.0134156248089 10.78422000774161
86.70483583834573 38.393111184346
108.3975473750826 8.450977736496307
68.86795215595534 55.73007588296028
108.3564810782826 11.57337185741777
52.66021666279936 65.29013803558311
83.56616877330899 44.43989212805412
101.1462864842721 17.9063724788442
65.85016053518284 54.26479561029118
52.61167723423936 63.67494550513615
116.934025836296 4.313048845491136
39.99828979088426 81.21378125515587
79.22755666180288 46.46137171038235
34.58175688276661 88.57207450136335
31.23375242765542 94.78506910796689
94.08409522670564 24.85761367652686
105.6875198641351 11.61600012727366
117.7174941911678 2.710754458422685
85.11021967612348 42.21559887240447
55.20189678299113 61.84075470732243
46.76689219751975 71.95740324562843
25.67132739009478 99.14662362452455
13.05855961537533 125.7713359904891
95.70900231397358 22.05262350929252
43.32044618114755 78.69988602012103
25.31175922095916 105.9281039565313
53.83058153667486 61.13540927384593
119.1019679623238 5.775088905298494
38.56554272317284 81.6074059468686
17.1488985393494 115.5276774607118
10.89023938366221 130.0010471697463
45.89445365581609 68.04329965175019
90.89915820870124 36.14632174987789
47.28954123859607 68.59305312119184
33.06445206178837 90.95902918989904
111.094098356624 8.415360418227214
100.422285539471 19.27908371757526
25.51593729640684 102.5479181742328
69.27046409331169 45.88842011984455
22.60819947198775 107.3183986727642
115.2193991719499 4.22126113549899
70.91998263203833 49.59455825574123
38.40397354032825 83.14727021142558
31.38004867189794 93.21257326521346
88.09608395622335 37.64136472550889
27.03832221738817 96.7459483661393
109.7615910596635 6.152875028609437
15.57901140249778 116.1998239310885
50.06287424265903 67.05024839546633
31.63269358258245 91.70520775324056
71.17439530174066 52.63147728774607
46.18383020802643 73.54848506095441
33.28870554023479 87.75175633758928
15.53008247918597 122.4987133752512
35.96707959595889 87.79004685450144
23.971041743429 106.6449351130817
82.22204824684232 43.61525275598287
96.53426840115166 20.85259623833925
109.6131227358029 10.70370237231566
15.53208308299718 118.0118552345749
93.41594852736957 31.49808001122204
43.68728064448403 77.07656888948333
28.40339751467929 96.09551281298472
85.31137343266333 39.14459781752029
85.21811270902087 40.68308694984083
93.38231756667969 23.61307713638964
14.48779929750934 125.5635785897308
114.4239465730676 8.037514677220083
57.83209646514666 58.38978749881611
11.38160789372999 131.5458289334549
71.41222323038082 54.20024431071225
48.65024041506904 67.71795110528038
17.31747102035361 118.1939353051584
44.62883271790797 73.97044074318019
103.9925860394195 15.03166069489319
25.60211119357865 100.850600281344
35.98008807505663 84.65732660983612
17.57067235418174 114.0200567892409
113.7784158223397 6.732109808233665
91.9914373179502 34.0303079644313
21.04062208008387 109.6112769314644
42.96385443350952 80.32501371227575
45.70715932430155 70.82894474124362
44.1121578248902 75.50428363588976
41.87352518531814 79.19895072502602
61.97440604554513 56.64178633223865
33.20831784075148 89.35429798724806
69.31705191078872 47.39823058844435
60.70193786943591 57.43375819578396
80.76630450086267 44.29079392317671
55.14466592706442 60.21584486212451
72.359928493666 50.25668617314932
92.52630420259327 30.19236569221169
22.27582312710156 110.5786438689716
29.80740867911108 95.44980985041782
131.0865592913645 128.378561514856
121.1527382642853 137.4753216024971
133.721189976277 125.1909302930693
9.548240638777168 116.4119187903992
126.8721484798768 127.7423203744942
135.8860425474311 123.5302360584108
2.50758745205566 123.8770612774562
114.1455275340617 137.5414591953926
127.390987640051 126.2168324454034
6.849820985684545 118.4448222503991
118.5156954910604 141.0422801167777
121.0158670490457 131.8205302945974
6.68594882712738 116.8567225961496
8.17609407239846 117.4214293205882
140.1497218776673 124.1842555521767
127.2428151660735 129.5109711920682
5.317391907264922 119.1650526386588
3.065249792285166 122.4929895201983
122.1016775359583 130.8050538281546
124.3503203906403 128.8984965050455
118.0731054432106 136.3920535700854
131.6057415344575 126.9033490412491
132.1327654868074 125.4550299401204
114.3864750139482 139.1119038874648
119.6144493904925 137.0038578254394
125.8754693271181 129.0703142793793
121.8584243086734 134.878612193363
119.9590945390372 0.4202552446482992
3.859715324911834 119.4693468470273
135.309231733704 124.9372372233364
117.7195183297609 134.8580479844844
138.5066861281839 124.415904166694
0.7959912746568466 124.0003765663949
117.0356042825669 138.7905148822886
128.9993171217538 125.882039155962
94.17245627141948 131.822491475113
89.33144574248084 115.7734959867902
84.25606082115259 89.78631291768794
86.19895527230362 101.104476485859
53.73886744674773 27.38394300835315
61.96182055983542 42.33922711929108
69.08886233522072 57.21863808457998
52.93541840804427 3.472769173737529
85.33295860983036 98.16075047742643
53.26071064863296 18.21933788085299
51.70366109732527 16.35777494854961
80.35357085928082 72.66986146652046
65.19712857821935 48.20477330042888
50.05308731762582 12.66033680334153
91.6529874535123 120.9735650740982
67.91046535443718 62.42267875818516
91.25323764816488 126.061097342039
51.07169674437213 20.63193275747386
79.92197706345532 82.06341815950681
49.66824617102107 9.521395778455995
68.26424354110441 51.17929107757175
92.40847974848806 122.3299327784113
83.98923403650241 93.8585600805136
82.49385948055765 83.17891984273884
69.34613555082633 61.66431598351024
96.53053924830461 135.173017090984
53.72688450334538 32.94889323107807
69.7304734270234 51.91153246080673
81.58834098356847 81.96099919725228
91.2578237172284 110.7599924948655
71.73417971025424 55.710101612042
80.20297596518526 70.20253839112227
89.01889592651126 114.3720147961601
50.46380662716491 5.442974146283147
81.33914425664908 73.97821842686479
70.58240220850554 67.09582952835549
61.90935058644209 43.82889899559861
70.66886558906543 63.98030666278209
54.38937662102038 34.35427624976644
85.16139865342942 92.70957729876535
93.200566195986 123.6297751060097
90.01265128556774 111.8726347258122
85.80793282669401 105.133923613532
87.34066190340324 99.97728038000378
86.45680089079119 97.03917598733662
70.74564040467824 59.43786262772755
51.72004939070344 22.03400089391794
87.74357786135717 115.4081334857287
83.88475420611861 103.3730169148219
81.55842449311096 76.63543567770625
52.83227000243264 25.99124948047203
52.40315874269282 30.23461464694999
56.66970595138021 35.97209840135733
51.48884030789714 13.22696978627322
92.2430407845068 124.827593103701
85.0377414232572 102.229353527819
78.52487873122246 70.14157546166653
92.60800861503252 129.8700371498945
63.74171572310598 47.51646933330271
86.21373581013746 106.5731316329668
80.67800855487071 75.30665945752699
84.19276702261973 104.8430252127851
84.62055195308697 87.19463050215398
51.60946868550357 14.80279640471037
68.44355123807483 52.70489735465475
55.91789496207193 34.54557760409017
89.34323783143461 119.535118287512
92.67932999708161 131.227153748463
79.36025626012034 80.42381444030724
88.32964825403405 109.9331555481075
86.52383856628649 116.5348735494622
51.3282791227272 11.66032336490005
83.73516392345471 88.34455171994533
53.10610991100628 28.80873409599629
61.90176265174444 40.59906796137886
53.15766664659144 16.78189679879362
83.75162389625821 97.80354163642565
63.65435701425587 46.00755390007235
53.04482814880504 15.28777516935669
75.95260212844899 69.09867512941489
95.46827130405359 132.6544410740553
66.79146627221009 50.44798358836408
80.09596030833031 79.2085725459166
61.57440539845989 36.25296109757278
84.75041907780101 91.25171942662536
87.7008350313039 119.4129088482126
86.90591997912976 98.50409260628551
84.40635118053763 95.27585899249429
86.57656378299434 108.0502268388085
91.19999507990136 129.0097844821822
52.97043683665014 31.59356222617082
69.3166982614766 63.17504576327701
52.61097991528516 23.29349985574934
80.83770113853912 77.94173617094621
71.93074446903765 66.43477551528952
87.0552251673636 117.9900457371935
70.80748698996318 60.90277318717006
84.09471025581595 85.84399111431951
74.6595059723266 68.21765471599259
63.40349647592088 44.5631063367013
58.30707864698593 36.08870472458896
60.64246667849743 37.60451046465269
83.39921865649106 84.40723903854541
90.26666577115438 113.4158754933217
66.6471904977346 48.92081622450597
51.14097594476492 10.10256557016849
61.58846798293416 39.02978980105131
95.26849594496896 134.2135696516196
7.829458834833705 18.50349807273634
4.170024321288714 33.04550232265678
9.903434325638685 12.07022980618454
8.147838739968151 29.59444700122906
11.1913037351083 1.115205099434684
5.601351549039692 32.6511989172782
7.693586954519461 16.92313403321852
10.86315560864381 2.820357044610691
11.65341802755339 138.5971680284885
5.301461937720104 28.18563389783523
10.62659064437462 4.455649615620056
5.393061292639435 34.15375669106374
6.690268508438009 27.33264815909047
11.38919968361108 12.79438666322396
8.258167267645074 41.96339346058477
8.659565561894533 55.6113839789748
7.833177924847861 43.43262476097369
9.718038758485033 52.87954042274026
7.413291351682131 37.75501566314769
6.999661415471619 32.02441926777279
8.550516890786286 44.6919910516051
11.55124551911745 14.34912793867818
8.957709560963167 16.05074431198968
11.16230329933207 6.809222877180606
10.36767802313661 139.4345695974566
6.94513383658738 40.83678839079583
7.269130606740273 60.99795539025727
10.27503433454627 51.37312463310414
5.918804431250297 61.87746639130899
11.99852725794151 3.972920667353858
9.930721756387403 44.51030854536022
7.239929001325993 56.17391674196735
12.92087942352888 47.90172940994988
8.429643618651626 40.44487750919978
6.351139532630702 36.6715658698854
7.93954001393943 20.09667762369678
7.325412217830328 57.76742214894304
6.875393132902798 30.36547313655036
11.41591178322415 48.31439371507365
8.037427641492643 23.2665020970768
8.320215346979328 9.758098099241851
6.718846031990304 24.12130149747766
11.56620456701368 140.4365744423773
8.046064996523201 28.05750819173056
6.56352637472624 19.39146634241924
137.0034763361921 78.96807232861383
129.9579822450177 69.04260095964187
8.254757526859811 85.77944965011808
60.99174730100346 3.153682383852012
104.4087362122159 51.12960334398327
79.36576713451348 17.94565749907268
88.09895821542113 36.09749989403246
114.6249726937689 58.178831185067
63.20337728069241 6.459996541570719
79.01323785947282 16.45611845535629
113.5822373931615 63.23458808981605
83.84450979227998 22.92780811326903
109.2204790829827 53.45630253123621
127.242084512679 68.81214901118423
107.5112218797817 50.93104094582844
73.58687402392825 12.53290197618891
62.79210870956856 5.002049505871469
125.7689187491805 69.42340177251309
113.9428137545149 59.51040315277672
94.51698827476548 41.93506470615723
62.43216212353676 3.504733560682832
65.87212856874383 5.461257371474392
5.542360578616639 82.54304602214822
116.9851420080442 62.74073490792738
97.18412968177499 42.22939649350975
88.15739359436496 28.33802662267923
0.1562983208357 79.40069613501878
123.2655813011517 66.12057720286509
75.65873766430623 14.17513836823778
83.95475192761945 27.67445993779879
98.50279123591959 43.12057322952321
86.74610594831486 29.11850593765421
117.9758195711753 63.90155764439477
71.78124082352139 8.465710200777995
113.3056196940829 54.52911017763349
92.02895568206765 40.08350589605445
90.8764799822078 37.66708274676855
83.87615349436908 24.51535308705509
95.82519164407655 42.86720617910957
129.7967910255533 72.35481057493982
107.6211129571693 53.56472885538487
110.806289250651 53.37214394890748
75.21644500175353 12.71278224710774
132.8730905145441 73.57378525990312
131.3594280401781 72.98962020732037
69.15580597587933 9.571059976912276
82.40746537257914 20.71157335419227
90.75952501485219 34.64145177387215
71.97568955948853 12.34868135707701
58.15616084588333 2.309921442407307
102.7914075399635 51.1852674654732
70.7794839678825 9.681341048493794
113.6281508237014 57.04848483276506
124.4426772464833 68.50150848918737
88.04294216932904 32.99928763756959
113.2460862158331 60.85048020268427
134.5577030941141 75.6424001340331
66.39531935877244 6.808276112449415
101.7477343316094 45.79193947049831
81.0199488490729 20.08292859592393
128.5559124073099 69.74407270972505
129.8650397109999 70.6942374391875
120.5930962600573 65.19711678777762
68.01354969689291 6.924418125431698
85.22074841011644 25.25966254709905
101.3929629322793 48.3734360241818
90.76558166603519 39.23722430509013
85.33957347280096 28.39979947973632
124.6059678406245 66.99978093884744
82.48230413643441 22.25259981164302
68.57559303871918 8.24346910111413
97.16540149526462 43.78214907085103
111.718561655248 54.6233526036462
106.7704451082826 52.32675933402526
80.13572991186415 15.46075553636245
118.9741963355705 65.10941105059385
134.3656136456583 74.13558721038287
0.1939223482951286 80.90154148126368
134.993375356855 77.14982094549865
139.7735308273071 78.70159448782809
89.40421997816584 30.56867567259756
100.8375602208248 46.99727100744141
71.39041397669202 11.00012425011285
6.937353898665581 83.30254496319976
114.2688285757403 61.90970834494031
136.872205097634 77.37445271736723
119.586076035953 63.82170675514534
100.7685049905042 49.65032024325646
128.6770858129119 68.14926484356305
59.56952171613055 2.753492485644468
115.9229787362749 55.54506941982545
102.1627941170999 49.8482888663851
99.90184064393448 43.9171119583316
1.525209322815874 81.8179688249801
90.50458187383053 31.53947184323081
95.02780482839759 127.8748196580061
105.0299047513231 118.453237579284
101.2711840559903 120.422655403105
119.450376696848 93.46801182088916
124.3192317454915 92.34762868002153
135.7407625030557 80.02816784889788
122.1400161500821 94.08183027672038
132.1162268301383 86.10634872616895
1.742380019588575 70.89688509165133
106.3610942403499 115.4150455070837
99.94038642426395 123.3223125225404
116.3027269524687 100.72404297013
100.2520758415808 125.9300535766729
133.3020853861809 83.6696212284461
0.2138832871867598 74.82790073860289
112.2474238498303 102.0438180385257
127.1831583575355 89.46030221008354
108.9569439741483 111.8699094880236
113.5101013141919 101.0205647282361
112.0435110905525 106.8743850082051
100.6065645963342 121.8844549736561
130.5659895203427 85.75974385503778
112.4813821272128 103.6144847148751
103.1930033882772 115.9549612980981
111.0449936836205 109.9021343656747
120.3861294956502 96.88139642210474
120.6676044066764 94.36198794791522
134.5031087914264 81.08939005014204
106.935197570862 113.8898157089981
131.6922232919362 84.52804496062096
0.1457185202119771 77.8922095805622
99.74356080958505 127.4618232709362
104.7735018674494 115.6910800271589
112.5795316054363 105.3411268350573
99.25160780573066 124.7050044966701
118.8178483189453 96.2833721990132
117.6670625300831 99.89113933844757
0.169769327734127 76.37003324103969
94.1641386756677 130.3673320973027
3.156339384239153 68.46725708885874
88.09963642879573 133.6762166041816
103.4806865248012 118.6915897394854
5.880850647170625 63.50541459473602
104.1283819303545 117.1908407114697
118.9526568248962 97.67515612913184
4.552210890927257 64.3900867298549
97.96758523419791 127.4146077419506
129.4468150309771 87.03560645717272
109.4678449088327 110.3164068294261
135.8984209733141 81.61938860893753
3.121178922118989 70.06368868795994
90.88375204437212 134.0035264228373
94.0718895632193 128.977032522608
138.3332203812456 78.02966831685231
133.1605001550582 82.05957859687803
128.3529286267741 88.28857669750016
1.626214547458446 74.02538114864103
96.49928408705564 127.8532200154174
3.183671180277591 66.86447106671753
92.77216695685966 132.520580344084
78.14932358751666 93.17939778629642
81.06242148529935 98.50056125940378
45.36175598241957 27.37060695623792
56.66208056366657 47.09508875986584
59.19946587366419 59.14915200793127
39.6911038964131 6.871372680734657
79.88393945208558 105.2739475348044
45.26563218452686 22.89693602011026
39.33999519637662 12.57485251575707
71.22128343549822 78.07648654082422
64.03601810917731 66.15199565601134
39.66059516225616 14.19242372374072
94.0836584762678 122.3976772074083
55.58324548976208 49.6442159311163
91.89728434224774 127.4022596644233
39.91753556776174 8.433155747547994
75.64138116026551 85.56807805330563
38.05038703967222 4.664478830217971
67.86481985115502 68.55633009480569
94.88015027873816 121.087081521427
76.61864197810326 82.94959038554121
77.32206827845491 85.35329560490825
66.48068777907139 67.77600242320871
98.1653620388185 132.9843091487447
53.37544054517615 44.2657286878859
59.26001501855704 62.2968057501984
66.56486150402122 69.1789352400145
87.05078037854184 111.0433043678402
62.16603209072994 64.00416048705985
69.14912459583284 70.6252395835713
87.46067504799896 113.9815304592786
73.92435384783522 81.99831209940949
68.63622511145887 74.15748122311464
53.7015334735963 45.82409539977527
60.71534888521024 62.96570907641808
49.64593755951837 39.69957307106735
76.80198189254698 86.531845283648
94.93081418323796 123.7268201565543
87.23952165292877 112.5245059187011
85.05610035494647 107.6595120368489
78.87708637889588 100.0677910906013
79.57220938824344 102.3954814938736
59.2292675107312 60.74952571327243
47.75119342199142 28.21232123937185
86.1719069835341 115.0983262118845
80.94417852413527 102.6681127183788
70.24757303678358 74.03354786712536
48.33391842853273 31.11787575930293
50.26595178849135 35.44346838042981
55.75482705715781 51.25695995172291
41.43573823825002 20.98408493919803
37.94424021396739 3.070341507707107
93.97989751933491 124.9093576729185
81.1846671331507 104.1994374081766
81.14949163420837 94.59438685459445
93.57209808331011 127.4417017352038
56.83789033056291 48.70380032479154
83.48992488624314 107.2715394728247
70.53410743400741 79.45842778222782
82.90238645136228 106.0198011347907
78.07677021857023 90.00535648824925
41.88415230502314 12.31620977256216
49.50105904131968 32.18082575647693
57.51799008245987 55.16577987339961
51.89817523049273 43.57645267237168
90.2662319872848 118.2553966677466
40.18182328297066 10.01222840868016
40.77156199806997 13.28631692212872
96.86638206650331 132.0369793643246
73.4563465680302 83.41480612422134
86.85443498351275 109.5497997492409
36.59722438237017 2.285619479868777
88.06308887921558 116.8196496323007
74.12346764886414 85.97035780614183
41.72060440098527 19.36712336935682
51.60386831859483 41.82236747760951
42.27663773951969 15.96608321882351
80.19989907854905 99.6348521632362
57.72322754296347 56.79668694945982
42.60994521698895 22.14341817226701
44.84424062788596 24.50178518747082
72.05290894793474 79.46871067677418
96.9677905157493 130.4864988653359
57.17297215430253 51.92445303830089
68.3997029642025 71.70772568326292
55.20758598049732 46.44173010658292
79.63478830739892 94.0164287612768
94.02421609024319 119.7788788321492
83.24931069494845 96.35341102142947
82.77645118082728 94.95394119911458
85.38995568208793 109.1655848856006
95.64895679898744 129.4097000104564
48.11181603489875 32.81558870221065
62.51304985107974 65.45255197859157
47.30896182966947 29.88329319377019
38.20537245883489 6.236573679970946
71.08634184725173 75.44127909109183
65.23247274024816 67.09571559554139
88.62134210661092 118.2372568343639
56.26791118942858 56.10844085672741
78.03889397221813 91.63407107926852
67.71559164461146 72.9358251964876
48.93349084700412 38.22570201865916
62.15789702369208 62.48200935098443
49.35587503941534 33.9583787588127
76.84730633022259 87.82454101521972
85.58104310262382 110.6673814870719
57.33924467038474 53.5408870860051
46.32848654560295 28.62239419502085
51.24245420851293 40.05056889352999
75.34572542427986 94.39028089678366
93.40890121932637 87.04831532143425
114.6465070942724 75.05447131846444
109.9215162864601 76.52187896502208
86.81534837298749 88.8528728532298
126.8231001359305 71.83479563127491
117.451177203705 75.39892636561859
13.42066679503319 124.2840294308902
28.86396336704692 112.0213260146955
19.59036880659287 116.3300795721138
123.7603038596418 73.03750717287342
26.37334630497811 110.3205694059514
21.62528828891322 115.0456022001493
138.7623029330412 64.00672292488808
63.34731743210056 97.12412254596553
95.96601195473579 86.21330739538678
20.53377832428965 112.9259018031848
97.19712364611516 82.15576821723532
35.92342183881627 109.2279315542268
125.2923100770028 72.43837970848462
132.9274329067889 65.79469434084879
70.94407967011128 96.32313273172858
67.35855527705834 93.87197402701328
120.9450628112968 72.75078030994916
82.13394647576089 92.05144428056722
72.22840306015439 97.1303333091536
61.60786543397331 96.90236007440993
119.3700462256356 73.35318724317264
9.513167265194426 126.8415279384381
38.68416503116377 109.2634825107138
87.1848932905565 86.17968331563716
98.73109016663162 82.17779897283449
58.16054147123633 98.81039836161094
45.93244446147879 104.7131654021737
49.90436545410222 100.8067793471012
24.83002539878467 112.5943371805678
57.47919957247644 97.38424599874938
103.4479323756476 76.78441137937938
83.24994710037107 90.95217758855185
31.70265290405221 110.0345752880539
11.79388816696928 124.5392525003028
111.5525447453753 76.07868467021962
59.10455546667792 97.69817779960883
140.174856925968 63.14098722634718
46.97503850239222 103.8495194140692
90.8956392746724 88.04865749426779
137.3208791511413 64.88080806709438
0.5131451266175883 63.82137613826427
66.45966103009539 96.60549633123188
18.88246275343325 117.9524211844149
10.44281565128528 125.6318580512939
101.1065587602102 80.817319243163
131.3313739275022 68.22395120087482
33.11715554127137 110.7631787945588
53.38644967466799 98.30494801448631
108.2934158853905 76.74088723712529
44.6350022909493 105.0782879188065
79.44144029248746 92.47887911786732
22.04672653867864 112.1493437086528
46.73899566332221 102.3783174218314
106.6636136972967 76.75580218549763
101.8495013310329 76.7700469564827
87.79080399544112 87.62032386784442
17.98317882006399 123.6928373361679
48.17825755650087 101.4623127864025
38.79086165299636 107.6925820451328
122.4980266409233 72.14621654061067
52.66704733565096 96.91379692695212
34.5088035307725 111.5546364045186
14.04851194328556 122.7314736344692
117.7890628750327 73.93351422961169
113.0994269136171 75.56542092004166
30.27081166144196 110.9606768384112
94.97886118011544 87.36747811743608
1.883889283642532 62.94819209045224
18.20306913836035 119.4394987959312
8.689072122516851 58.53901837685668
85.27211191205072 88.61241641493055
37.27663288381792 110.0204906396093
0.5214463712710093 62.26836301997506
103.5053578191496 79.47709457923511
14.95955075761467 124.0401610785531
41.51826851163337 107.8134023570633
11.74476498610363 126.0575953059989
54.2808023048738 97.01809992076618
105.0518366439912 76.7786623988904
96.93740345858599 84.92492368104402
17.02680250306105 122.3360733320923
88.74450600230048 86.36625994929948
75.24509322044743 95.86447320707074
66.92912642267567 95.2305978075004
52.51305644312024 99.61669532045485
20.99701537458982 116.3202544151646
134.4874486961092 65.04468440252103
25.11581672833256 109.320569145443
50.98119008705329 99.5319642377938
101.0928041844923 78.10984393195727
104.2980582026868 78.13145903894953
65.97469887270317 93.98260701426622
27.60161421059582 111.2976590274651
43.18927914209261 105.5944079587434
132.6929933199467 67.34779794307266
64.91892908846202 96.98244574162004
3.272236286708214 60.46573156481813
68.49808861293475 94.70760252722586
76.78833460717124 93.7986618291856
4.634346215563768 59.55092942305311
25.01580588511454 110.9952002812685
42.93786537308631 107.1843963689141
130.5708553337044 121.6995254352885
137.3869449088443 105.1669129594404
133.2705624161343 118.7004831629003
3.975058316436238 84.83041019187816
131.657430165614 118.9238620134902
134.3813350505243 111.8998842964869
129.6208733638145 128.5372195741953
139.7275828303276 111.2341768308588
140.9833674757579 96.35095749916483
128.2087122072427 136.3946133451542
1.242170963202838 103.4077812452823
132.7421634508362 116.1582716705001
132.1454131344447 129.4043783707233
140.64455044102 94.86665046150695
133.8231341701062 113.3509019420409
126.1089014202485 134.6100646208733
5.846210762015471 89.91688812501211
139.5422926698075 106.9588893252297
4.055904011716382 100.0824992149398
140.367817290403 93.35893851121186
128.2860406248707 132.3948159546999
5.519689320359251 88.48576394201422
129.5088079516656 124.4928735556383
5.465213852501039 84.03973120157073
131.7220227126663 130.6748994898926
1.485014425496334 96.75118968445351
1.904567512171856 98.22781372460994
0.9042572183578774 99.33042118595149
5.419338371061936 85.51368523835733
131.1326569751069 116.3809364153063
4.073521368681445 87.86611814780193
130.7493750972248 131.6435382371789
127.208970228281 133.5193392502179
126.5468433063529 139.959970757664
133.2795634167479 114.765048706262
3.132521835163375 101.1560570069575
132.7240029952441 120.0829142197904
3.972322018652015 86.33118463300316
130.0342243239138 123.0949389533469
127.1116164549238 137.4616092428667
3.0504994077164 90.32072885682598
8.311517927926591 84.15702414866973
127.6921629844568 134.9700857315135
0.5613293344728261 92.3062410782933
2.182325272464796 102.2650934345094
136.4859640050065 106.3690408044305
139.8120805764924 104.267475813217
139.234831610084 109.6291577832497
130.0640034719256 127.1070524409117
100.0708562178768 116.4509947450945
21.48446106439951 30.79607602287485
41.53986375583171 59.50023411521439
45.74082652910921 61.64684758053824
25.89596555829085 39.24499012608577
123.4750989441692 2.300465188477967
84.644119651328 100.7538268956682
16.08200540402384 26.07003080215275
65.34881633919755 82.75787061830431
59.21994968567607 77.1477455184926
6.414998552341038 17.79515148103497
107.1977393161973 123.6822523999824
109.0306791451993 119.4742830402094
115.0351576195512 129.6437817654632
114.4701472508734 128.2838086405509
70.00395025122936 89.37396748133608
67.33235717651507 89.38772669292017
98.54211016734163 116.723394955975
46.94621257079882 59.16061330723117
74.00892679159683 91.99666326328251
61.89578891907296 80.91390168465996
111.5004910731789 124.6474626352361
10.52933873527885 18.35292719978539
105.6032173951737 123.9428978249555
108.8428599796566 123.4986067873141
45.54694010993789 58.45150001634765
54.65916969193206 70.62495273647639
31.99929869152112 41.99802953696926
88.58333781957232 104.3913849799538
28.95550921339384 42.73046467639426
54.93636932755908 73.35742108786663
56.76983373125717 75.97321432284237
106.2310680595109 122.477385827718
65.56058646487388 85.79099098216427
65.89320849456985 88.72809270037395
39.18409756747786 54.07107665418114
4.803578590531576 15.62919987577471
38.04848179949231 49.8793855850309
38.24687795788948 52.72581147497154
64.26768508597014 86.73736572497322
101.6238284230427 116.2070429948948
94.09303067477899 111.6981511447143
29.95335631261792 43.94815960092765
87.00184114584654 104.033422116884
81.92303491784128 101.5085263569044
81.59367662014294 100.0468736872965
47.21024414142745 63.94993805555451
21.49509255497672 33.84580698303863
118.4523023725734 132.298942309242
92.68942904536743 111.1910441977348
92.53131897239766 109.6336649706372
54.32703668744218 74.79644387541336
30.96269317945837 40.75889169016182
124.501531214543 1.172811939002411
31.94927854332499 46.44439528185379
50.01622216194015 65.4436326608395
24.79622027942427 38.19071108397629
112.9685919345105 124.4820837428801
18.70735506889777 27.67585168565042
107.4666412896253 119.5923052011662
113.9728421129701 125.5063635426936
88.17455336054842 102.9236142767295
79.31569246271154 98.43167149061151
105.9315541016219 119.7377330075807
120.7433604396778 135.9464557726908
30.94045369912734 45.18797705699421
20.01973412415564 26.88345212269789
92.12860681714569 106.6465132461322
61.00456225741469 79.65147708215898
87.76209835087958 101.4531714632
68.69555433954646 90.13478997388606
3.30208510128353 16.77421813779823
48.61204684635791 64.66184783986012
17.37870540612275 26.8725187542893
42.73833458032195 57.07710008590593
42.94654484836946 60.2153495009047
118.8481066256199 133.873275713355
93.92948913686958 110.0871650177851
21.44853691056863 29.24211755197137
44.23466411143877 59.3336237406176
40.09187724932888 55.40531654392631
122.9505340707228 0.8558255334401359
60.10919362691302 78.40569609513474
90.15963419729393 104.765867849927
100.6454212840229 114.9703404581489
23.63070551284027 37.19147128928903
102.5671005875979 117.4433168764791
64.12481212033629 85.21709705845369
116.9819499636861 131.7277345920167
34.64236303321903 47.40219844946684
77.72773241431362 99.09150736863823
52.86039589322991 68.26737062056698
31.47853402300847 47.98676681438781
22.48033190049961 36.241623866774
66.03158491585482 90.16766008735607
97.74138383439207 115.5068503841178
36.50262807653223 50.00089795983545
55.56636122665157 71.92954414492343
47.13501062898108 62.35817474285039
76.73112701858035 95.2420227497379
96.42352279961536 115.1163010502188
77.85491237280213 97.63145006543947
78.0660081439482 96.07052097807833
92.40309521376506 108.1298533038881
121.6936853746881 138.9142835751164
22.81459386973486 34.68695035860129
9.231166981390217 19.22058996913875
37.37095039627106 51.36336140073814
51.35463639904265 68.02967225152982
27.94839142827078 41.52778584801128
14.79439993485107 23.68613135596233
55.86100506504869 74.66443432268795
53.7735628648468 69.369565283985
94.39572543216856 113.2520830396009
16.1332649736736 24.41516206958957
22.83322174912455 30.03172039813027
75.36984005760762 92.90749644100738
113.2632026828144 129.2515174686503
64.14367835479224 82.14849103679654
21.33315401593217 26.11403607473962
21.39659563662164 27.67855885049237
6.263453435865545 16.23840626695075
114.077476948001 126.838341040593
13.40706911909697 21.37418160754573
57.65373897031643 77.26764980785474
12.019026052065 20.65895697455975
75.37528166040678 91.39246191882337
76.37686312842794 98.20336838700241
41.32418956058233 56.42744166892779
117.3654119556345 133.3095491799302
34.87409054223502 45.90382170230639
122.2862747004507 136.3817754692712
36.30289421762899 47.11689445478945
127.9374399220388 13.56910511818232
125.8211460366878 11.19675313749859
132.3752374497416 18.15932154743725
109.3475185858547 1.569963231852171
3.798000674751165 19.530137121243
106.3630158379545 139.5271409750481
123.1417619889526 10.23727526993392
129.012540093331 14.79877406250975
1.459052501040512 21.2672110342764
124.8003999619371 10.03349302384816
130.1204363899585 15.94534329280141
116.7968146251873 6.911272869173011
121.5247108716847 10.3046119267436
134.7299673278379 20.33128576576005
110.6256609304145 0.7678824690927096
133.5413613343322 19.24854680980435
112.51532877366 4.604080934302362
138.7432781687206 21.47026610323897
106.3150871943543 137.9694497496463
107.7667971191078 140.3096091791815
112.2637852914536 3.04395517463715
136.0154690866402 21.35318190851182
120.6742077186366 8.817978333967812
139.82776831796 22.51334601762014
103.6096938297646 137.9058210799488
131.2386749953107 17.06011563981078
118.3596938838725 7.108455865182698
114.1239397629478 5.305748803787522
137.2965314881075 22.2805170841031
135.0285067302588 18.81617171652897
129.690039616775 17.43624096799366
64.25636593172941 21.18975888163948
73.02423596680092 38.78291994091061
81.34475124113709 57.129227321139
61.9836482880819 25.28583367789221
64.33363969339101 26.46167844693234
63.46542517220222 19.85576346661603
62.69649885144621 18.50293259469371
87.72301341858754 64.42261018623896
69.81844046835323 31.5443042621061
59.07080160696041 7.09469209874873
89.59048393562682 67.09800738642244
100.9102684891826 124.5633086896514
89.38731231900545 76.73790734750933
101.2562887023121 127.0358517301588
68.58232112033382 30.63902644233451
90.24706397162198 65.70356443061966
61.31272229511618 4.699494537622567
64.27916272531121 18.53878129567613
99.12775182343556 115.1890584065807
96.68528120491538 101.9940606647626
90.48703342605309 68.45068517956582
83.40501467410117 47.47005845309363
104.9457064342 137.1678263874832
101.3058976977076 128.3780014059094
67.70617760621164 28.23212870755417
76.9687989257272 40.11521781970585
93.90849229078117 92.96989031984192
94.92546665948083 91.7919429594226
79.308160592794 44.95553811355416
89.10476357959884 71.23094586655098
102.1878408912425 121.6711915864091
59.42996086636632 8.694555392314035
89.80061181398412 69.84169384064357
83.46027070453405 59.59338154207576
78.09828366395418 42.57611610568819
89.95995758855183 72.5900524131235
71.09020611771084 32.45132947471531
94.89109735930857 96.01288036913691
99.46140412292587 117.9426863904848
98.64160230543753 112.5284049235439
96.25685610618737 100.4949671176534
94.26038937630763 98.67978497912915
91.86782508371782 86.76861434919981
81.81220725365394 55.75965755113986
61.86009317699713 17.15515697499119
95.36951532875992 107.518146819402
97.85531789689526 114.0210601486592
90.35695867734162 80.9750561136529
60.79777011770278 14.416826949983
65.14904323101797 27.72051001413545
61.67725622001774 6.214780934944301
63.46271825891383 22.51044301526444
57.00439070761203 3.430597933692631
103.5953110942651 133.2044015541151
102.6515545680185 129.045284392007
102.8129018638197 127.3614230155055
103.5558624791158 134.7693008220148
95.55813318966035 103.178780021588
72.3786320698497 33.35926547740282
103.1196450683166 122.9302495514018
81.79450027147935 52.72075893487047
95.98051781306545 104.6625250084633
90.09319998609497 75.3555565908964
92.861360297736 94.15817647642577
92.42989294623891 88.30508654486252
59.80536524512054 10.3036515844965
83.30540899151222 50.50555982676939
70.06418311608671 30.03801151763768
104.9263679480286 135.6185564782335
96.84062007460901 108.6262578210775
102.3287887630073 132.3281051421894
88.68329751103019 78.10585850475228
95.82087206535549 98.99868443715478
100.3663505036621 119.1802064498265
61.2241270813126 12.94796675694985
94.39916810308762 94.50617847976363
70.64204513289738 35.40626047476228
79.69004943257237 40.43053828392777
65.05929404930873 22.51186958710628
92.95188229879119 89.84461605136259
71.94181072750197 36.33017125778496
60.84475139308077 11.44091341356727
84.59049926570636 60.77512579399438
99.53620160911035 113.7647604427839
80.67583471153843 54.77758119375295
89.64120298492284 85.09063783132638
68.85896138379969 29.12089330888792
90.3069042373764 86.55955366794294
97.84782736629883 111.1505723501391
94.87352461212743 105.9473754497872
93.44163611757203 91.39454100757985
95.13251727314105 101.6794563374387
102.5028855859686 130.7100306490523
73.6721549017627 34.26080429313631
82.42491932297736 58.23765260916448
61.22915091918455 15.83963848562043
89.52103880058132 79.52584983691726
85.69203686077039 61.93845950633062
96.65466615322688 110.0187948962493
88.66637513459159 65.76088958722237
88.90105747681393 83.63761577396239
85.11157537738467 63.3074640895198
80.54182873458618 51.83491982577878
63.56063903907659 2.324295600280356
77.95891744792554 44.10296464330939
88.5454311999687 75.35018341083628
84.76467815715867 48.31842607194196
74.48061755500403 38.20604826971283
96.87844178170481 16.72139988083729
98.8918066779037 22.00847322294523
109.1945609297297 62.57162562719321
121.0859793912456 92.97000437598901
130.0486424190794 119.1440353058484
97.3570443400136 19.45981049042884
104.1466349179178 43.73372847041914
98.85611897497363 27.22679183819104
105.9724652180488 51.03955174594597
91.50119677667807 138.1469572122117
94.67331117310985 1.744151839084585
135.1549435550053 128.9866145744161
126.258543865674 105.1937280098284
125.4304942128756 111.6818615350654
140.4039678182179 3.016774791833599
107.1847496789324 57.38923037965395
98.69063233282748 38.76374372515332
96.21799804175771 6.605179499197391
123.3727542619498 97.85041645653672
138.4189501908481 136.357767913527
98.61061532461757 40.09940279594797
93.91596303947466 4.710410002043464
124.9349199437003 99.89153739615196
97.94567004103249 15.69747615865101
136.4365909449034 131.2709315777591
123.5274645689378 108.9467838997281
119.6230067205629 78.6251575946481
92.79407108009526 3.719420679401652
127.4475410432398 114.1619303276419
101.5748478502089 40.25357594146988
96.33789292293508 5.136436740718023
111.083760611315 66.50041126630043
140.6136175186515 139.8223195994428
99.65259024504175 28.48157489167627
106.6452571024138 61.22272696590436
99.29065247451103 37.57814551282502
94.28603953640972 3.195345314083583
98.84118581118076 32.48730933174033
139.9779041531941 136.8697032540814
121.4839964805048 86.44370680235032
98.76316281039263 12.74055047190575
122.2597279882212 107.96887138409
127.6191816786952 104.4252567735933
123.4973879427327 99.30266182388358
118.3707191202788 77.75300809397935
121.6999029099933 95.68431303305623
106.903144127509 54.89998368927881
106.0028717410269 53.71136782459943
97.41679675506113 10.37146156932647
126.3154474369497 103.6367646999598
122.1624905883426 80.42166997559409
135.7575526998114 127.5534271124209
122.9893089217905 82.7738418122559
131.6293069680647 122.8662937248758
97.37697820389701 11.91072615518928
103.8155798349153 47.33235392261841
124.4283714004768 110.4084629412074
106.7177359081463 49.6017928069353
123.8591164023172 111.8541296535348
99.83288957779106 14.16367594671285
124.9249602753467 104.5478197016147
126.3259936803567 102.0843535622967
128.4481150340518 119.3568263025159
106.5995308988324 58.68011083866868
120.1672588772512 95.59280302601287
112.8187424759345 70.17052499896491
110.0893954403448 63.87438448742506
117.1246288424023 76.87481441097944
97.5221616420578 7.298511301914781
105.2373134935074 42.58181591188096
93.49959022742303 0.6975399528202277
137.9062141213441 131.6788662788365
115.880587440926 75.98183937180255
139.5032526968853 140.8980375352661
116.2082577853486 74.51590717164127
114.9643615160873 73.59445155366855
98.87194898558762 24.62048130641366
93.01076025201968 137.6555362485175
127.9339175667751 116.7730678939204
97.65008922310476 37.71520052302644
124.9696150092505 101.4091010697302
105.2353367335465 49.74210967333102
131.113160117144 120.3090992002963
98.27247497176758 36.39568810008856
98.04443066262115 31.2438523088949
113.7193842470308 72.6246906949507
92.34610503025429 140.7089052177257
105.881101893349 39.99611288816696
108.3153346842424 61.27987292124671
105.2074811329605 52.42630932231199
121.6025574171851 91.60837051146838
114.0170365283093 71.18599964451782
122.4811606055694 88.80907503984392
132.1751405286329 121.4705262922088
96.05160746675577 9.579348906094751
121.8791605204337 81.86209841385799
122.9505980872858 85.84143240113198
139.8895116080957 1.419722181219986
99.6678143744082 25.87530071819285
102.9552193869674 44.72530624876417
91.19209764073889 139.6744296698657
120.8829193711916 79.5087373993549
134.7492645328748 126.3643453724465
110.8303545502427 62.4712608706793
122.1012432174325 90.22116518564246
121.2356881628408 87.90231255988897
111.6842146840709 69.09960283297241
126.4334197811 112.9277381559239
104.5188715086232 48.47905017196875
138.0681606177862 133.2971992537042
111.4876632093265 64.91724240114335
126.8928658180413 115.5648711968457
107.8458986719137 56.10076646593712
105.9332470188963 48.20996953306052
103.7390818935315 42.22816272061227
137.6886719470629 130.1079784381623
128.4795654556558 115.3804451685347
132.6778474621564 124.0346722385813
99.67948011190909 23.26864482291124
125.2600776358387 12.59479450827455
61.09966250713866 21.24092359651633
30.41705137374736 26.48583922420895
67.46950860159471 21.28885554674791
81.62575947177297 16.03130367597391
85.87619050582991 17.77788202717108
71.52996373626064 20.1972461213735
99.38745172597523 15.51264399490299
8.139486388979309 34.52997524154291
113.561438867226 11.92685471177837
102.5096610111478 15.02805786099859
73.14266601481651 20.53772796741618
56.60306883327847 24.39404515454436
31.62262092224914 23.82282549144814
107.0828469823981 12.32963968929364
55.25649733068914 27.32670874701405
123.6368561625707 12.78568539784963
128.567338022517 16.271516444433
135.2978742024545 13.35754174628437
62.66483926016326 21.18827073417293
108.43871359889 13.22834236969897
13.58157810743046 34.2894908690829
127.4654496153009 15.0286481401079
91.10465593582938 17.6380449326379
97.90780507396528 18.04664953054025
6.864608947856781 33.60116640206731
128.4596848598822 12.09344062271899
74.6799087451967 20.90133213480086
88.46590162022184 15.80479507027667
13.49597574726487 32.69464107601736
112.6071935069741 13.13101606456273
26.5896777454631 25.83533448603542
89.83127494640156 16.72391167794616
83.43623459846791 18.23220007166683
120.8372696014117 11.70356903262304
105.7773887096994 13.1607274319933
94.09249578987702 16.37140321051041
95.30114407119522 17.2627236698827
24.08339108600844 27.62862106196667
136.8609480676215 13.00539863256844
51.26593067909301 26.06441158212494
3.168395924552253 12.76794987381543
51.62004483652696 28.76612065881859
84.5069761995606 17.23022055942283
79.73149068637734 20.99897383320405
65.85773281307539 21.21597753260988
36.56730366626282 25.61812213306225
12.17349268292721 33.57335696753344
110.7493052176388 11.47219013671827
101.4859144461096 13.92012274352811
138.9073591226586 11.22692757728196
69.02771546369108 21.32132359067365
9.508812518790716 33.76102194254963
130.5478253399058 10.70030147922971
18.80330370212818 32.44549226234105
87.11476772133784 16.68218741258063
2.048669489090869 11.60330522400311
48.23488764889564 26.53098356113734
16.15951007662239 32.56744289700831
80.50595974326927 16.9877210009631
16.10754123870674 30.95568493504053
35.35239158381584 24.73740892321998
39.3987907603819 24.58068552335829
70.55376411426438 21.35645948650709
27.90789102501746 26.59903147903333
92.60683907799776 17.02304930364487
109.6256953729409 12.37481930616442
75.31715106250876 18.3262853478485
49.7212302330827 26.23229924304711
58.83160944744441 22.7630445874755
117.4809552201977 11.06252621909533
81.98187343589161 17.58982715536522
42.29453801997965 23.7357041969926
43.3707166333965 24.92700102604062
131.6297435610074 11.6227671799108
119.0694911567772 11.21394695534482
75.69976163521073 19.80346226020115
104.333207426285 12.39928042236108
115.06815426143 12.13821253209399
31.64133044124048 25.57650589046538
52.21783434194165 27.38505423064367
10.8236986779161 32.84698487385961
14.80284840070886 31.82247033096333
138.4347798655461 12.68101322848883
18.77239861778361 30.85778108772072
22.78031308597034 28.45323016941846
58.11420329498733 24.22796792441086
29.13964822204676 25.67071406918363
0.9238583152279307 10.4630775077479
41.91432581663521 25.34962786183518
46.80425129311696 26.94947716320303
133.7459375982224 13.73620140754878
31.22115890178311 64.68249865660668
81.26978118085792 38.28536980251909
71.56164976167929 39.34130835383542
116.3462573161707 14.9479523760223
93.28986367625173 26.14729296168795
97.26306561175268 24.68911139594045
100.46828642431 21.90293030540886
19.36712984582647 75.95715484550942
114.6872571838527 14.77515543296897
104.263194863052 17.65735071156797
64.57822722469855 39.13164871398049
70.09790185951849 39.90060386653844
52.90603028091019 49.92587689283576
105.8091330896688 17.62367413608509
82.66565827979767 36.00742431904593
124.7714122036168 13.99730890965031
124.1783743869703 11.4096961852356
132.9652035185113 7.735449636898088
63.16203616951299 41.40763616969672
107.4146871508037 17.57369430293473
40.21986656426932 60.34223204464676
126.862948153209 12.40079734914594
85.37336917172932 36.04201683950584
101.9899392611818 19.17053019087537
129.0426272816935 10.55294602069273
50.19876861976063 50.1841594095447
77.14804779803299 38.55637529390947
43.9273591639737 52.97607417928124
112.4403561098087 17.1778627855677
35.06530086719992 61.99905162045833
83.98873687449029 35.25341899588521
11.16840544200812 82.6126413653612
96.46815900928284 26.04865258570879
118.0913663009047 12.49265581502213
110.0244996884822 18.56825536026339
135.6519106239564 6.892122774501505
56.48444201358155 45.49135785215514
41.48706022586799 54.97834891853072
12.54551883088512 83.3991554404582
29.95895698535816 68.88128166609275
94.88272267321332 26.13083029140742
36.44702708088297 61.39802251181766
2.739759879830108 3.019027195036624
13.89258016982325 82.48135408330434
22.04350575685143 75.82072895813491
23.33148532744617 73.30214095745697
89.45145450845322 35.36102273706872
58.69266690583908 42.89063001443002
136.9865892820868 6.067191857597914
139.6705359576742 5.556114794705591
19.39283200867214 77.59451726207051
108.3603224327179 18.78691787387858
101.2407804923058 20.54205113568863
131.7875551757895 8.637796730032193
72.84011893434477 40.31033002358421
18.0669502985098 78.45966190584289
127.4163628512225 11.00401729608797
54.15172482268548 48.98267570488004
32.49360927540713 62.12036367496567
86.73241455385799 36.84315039733464
130.3915998260498 9.388927039547511
47.54466035087162 50.39832747443826
28.67681663569411 71.38288162089121
42.80683081719725 58.6214973820749
46.37870075022726 52.54531311364104
42.43994339571137 53.86298947426382
38.7165758023685 59.65602034068817
78.56390979231391 37.96545081420234
97.31404092426597 22.10048083836494
115.2028615171065 16.13208961713503
91.87618500150533 31.55963977301207
24.65173143758878 72.41726694542398
15.33157265587093 81.61969651446289
82.6772387127713 37.56354510376509
64.46641083034402 42.19107673882833
94.86826883663423 28.76208669571435
116.5991092987915 12.36019990429813
67.34217124034122 39.49162354204125
28.63179577378601 69.77189508708133
138.1699491201545 5.170323227339764
122.0253755361585 12.98378070490438
46.13397292264565 50.6926439203708
24.60369514041296 70.79555169142547
53.94855568127522 47.38872968259581
32.518238094853 63.76393644851964
110.7782530608283 17.03400465234381
27.34959433436859 72.26678865376881
115.7050178012792 13.57985915910653
90.90858682424047 32.97595316813324
37.82021204628084 60.80425518750383
19.34075272908851 74.32192961189057
48.70689471214691 49.52378844823949
134.3540078538906 8.094047507298981
29.92523547467005 67.26220796920201
59.49313529720369 41.60615138543417
60.41594529198225 43.05316132448861
64.47139216321162 40.63546769247679
51.6462384064729 50.85244413560026
44.58425088645855 50.23701990622651
25.97495041764929 71.53611088231176
91.64567449034641 28.91621272068956
9.775047147424326 83.40626947484967
12.53603271751502 81.77549899881886
91.06971881318786 59.03067530073977
11.23482551387412 76.24657951617432
79.0501219986829 58.66150702224719
115.2878285711356 56.8581825245444
109.9356286063055 61.22514449401318
19.28498843124074 71.0433240731416
124.9740968616125 52.99106698746746
95.37253150493582 60.07294660730506
131.1463570431148 53.43330908714072
63.52691798421979 58.82060533975777
79.64129727855276 57.36484677510052
66.36852619819312 58.74866084832137
122.4445137002646 54.1076885865394
112.2722247603387 59.72428003621405
88.97346646669503 61.52145009926558
67.73852337088523 57.97959745361222
119.8211520907399 57.24932400128154
47.04435419302573 60.76008134076571
90.49267422112661 61.6140175785839
74.70626002908512 57.818993321853
127.0841703175873 54.57282139090803
43.15683906884087 63.43250684332215
62.0886893279447 59.55097013529758
51.04703602316441 59.7135871933683
96.56467448262278 59.10695774448515
35.07947313048747 63.6820294435028
63.55144225091548 60.28117744690445
9.289031816079467 50.18525340317596
6.779151155922593 49.20416534073463
99.52748603314835 59.26619928406239
84.50896529432799 57.13268382451617
13.96419587772955 74.54622057758084
53.75134447369554 59.51911437223696
23.18250767392687 68.41441058824341
25.88212319637919 68.31504703233428
101.7450304515646 60.50254193691722
40.50027142786298 63.6134708153665
104.8026917251183 63.50739363144126
76.32058081682938 57.66615850803255
0.7533392555481875 52.36336392015034
13.96703762769972 76.15003737453684
4.416689734347711 72.41417062573235
8.486282995468656 71.56899205323505
116.9880903823827 56.57842243106028
52.44377269688647 60.42607686632154
12.60520552532075 75.40187092726158
106.4970804303135 63.59484135788905
3.955510403173964 52.39466386851806
77.35697128541231 58.83225458413758
17.9708253282698 71.9286376221546
128.0554770002782 53.25233698989852
33.79391099571046 62.77604699966148
97.115454765443 60.33333710750381
118.6658517124988 56.28642535250176
49.74920114472845 60.60194983572774
27.21930977464282 67.44741948696623
37.78350049347301 63.78351549347536
137.0245405702525 49.89245652268461
44.44016076569162 62.53761060895464
39.17259613941866 64.49274010705321
129.6109812177027 53.38787173549058
83.02063766346862 56.77939568510364
9.866772809152264 75.48993018399928
134.3973342052104 53.81646318455283
135.4695468619943 49.79299018604169
21.8750670691806 69.27682783740693
15.31138257817773 73.68110169729715
121.6247831504215 55.40161189791507
1.599274534523912 53.62902752940089
5.554104926411997 52.16550041419808
56.4780596149897 59.30212435491365
28.56055371580284 66.55810377893664
87.14207830354317 57.75963730509257
107.4692922792655 62.49592620577077
20.58032765140315 70.15420492074367
48.34759893111468 59.87825478611148
138.5888060373131 49.86949601520676
31.24430430299693 66.34206729565747
24.55360079216763 69.17655563677272
133.7102090170324 52.37373077842408
41.79049900593177 62.71248064986717
87.96152169936671 60.32364131094729
125.5180633903976 54.40498526937052
64.97695550078596 59.5234637928022
3.215013403625432 53.89415988549644
93.69920838151549 60.75113116544235
29.89958664174807 65.64616784353862
94.95091368269223 61.44360754308575
60.61482491312296 58.74525247422051
121.5808312365412 56.89633818753967
100.2501692374229 60.49724821371871
55.0711460713204 58.61009605520893
12.39035457158927 49.4935902709031
24.50517457683279 67.56352900080439
8.497407383900162 73.14960279451759
19.15266763690894 3.478829302062279
15.17209798833201 8.47923476516411
22.22070832451987 139.7972008492622
4.604577273463065 12.331707322467
18.91898608687042 5.205928995022094
17.67705325939777 6.566198113496055
13.91484487706983 9.460919596403631
16.39024314682421 7.516460410852519
7.264279254211689 12.23403678879491
12.59831246913549 10.3887842851119
21.97549579308886 2.095260040859808
20.27387329101633 6.033449092485016
24.72231083279683 0.7112719036572052
23.46407343975498 140.7816259858945
11.25050449749696 11.26988748903681
8.64969422676811 12.91906732525067
0.9487482499364426 106.0683112794061
65.87532065107578 26.32535794386949
60.32886971929928 19.92102994570222
59.74262077148802 15.45710652571032
122.7126544334483 92.66728039376665
133.7876354365317 95.41141541591044
93.8564395837798 62.33483237204018
74.2189106573103 29.77335608423429
54.91974041392113 7.136782789961779
54.64897063195812 5.57153267303369
135.1809049158619 103.4714824886456
3.052818310710795 107.883012290183
80.94794927515971 33.87465502418272
88.7166418342569 54.0875120966484
7.090420463903962 114.4281774850322
52.41608481925977 9.12087421668962
61.15577053180701 23.9611981896592
125.8766247420575 92.16479516521454
126.3502670548671 94.65370693710051
90.03115005880649 55.02473549095329
83.67130561187193 42.9238750034676
133.1360162671415 93.9255939895699
5.46073620550848 114.0424637578668
133.8482032626534 98.08580051159842
118.683844283731 86.16683058937957
67.6490674098371 26.53451421119673
79.42071397140298 34.73845684023161
99.13498603914421 64.51739054456897
81.14016262235241 39.78320041541562
100.6656553083669 67.28485783837337
52.18759099768045 7.574920434785064
96.66483597545937 65.70973981728548
86.06732336097927 50.7123099421426
82.33801745335337 42.10768865838592
116.2568533240759 84.3278352700016
75.53671684051351 30.69077483395892
6.374658541831165 112.8633991068039
132.8894169561635 101.9507782414809
131.4141516683734 96.68777145926718
112.7414889140285 77.03350154529308
115.2688253108108 78.95732685005279
126.3917854303936 90.74143914613103
99.07624311349851 67.20478065079297
92.55053903003792 58.37381489633017
59.72413047632068 18.5973402231471
128.0155656998755 94.36941590385433
117.1164915631098 86.74291720557184
117.8081011805065 80.72018825722979
59.65448621580729 13.67032786910912
4.557600881241816 108.1748095595145
68.96998999894052 27.49550482496887
64.26547029125949 23.81170449444421
55.18587677604498 8.692480136341866
133.6172466647131 103.3200967595548
107.378953190899 72.67121950743622
136.7324115845283 103.6848839081595
134.6387736879563 96.85760645746683
72.92108253912716 28.85546536623623
132.220304826877 95.29538004159259
6.557602563235418 109.9893397687997
85.98324405540455 53.74382348376412
125.3024508755012 93.62162918694744
103.0578724034384 68.72587283969142
101.4807746979693 68.6681623298188
104.6232607264555 68.77294069882858
114.0229655992844 77.99090231127717
55.56014300004615 11.77963040557267
86.17751591539694 47.6520093705531
71.48849019431184 29.42730796781687
116.5215371526701 79.85640883458397
109.4260000778493 73.98503893504568
111.08260537818 77.5028552189612
75.19528660090847 33.66831044197789
55.40893168416637 10.23502213603558
133.7858227145925 100.6623030955734
81.37857577825541 36.78222793756143
5.70479395043563 111.2646102200575
82.46070539058756 40.59893078166099
60.33577668269591 22.61809095840611
110.443169434983 75.07476454545551
76.87157743724363 31.55822019718882
48.74748163465119 3.258822790552487
56.99562672598223 12.34571908901251
87.38192948329663 53.14906403210827
106.4262222075607 71.44376299196821
87.42496987397814 51.60881566111051
119.1548824388659 89.90042912950126
70.227500471076 28.47435633611898
108.1025939481992 71.3614118694431
118.6614722394736 91.27970058212721
117.446302129553 85.26168668526908
119.9397457947445 87.04710697410455
78.21308639431447 32.39477008582745
91.32044985406759 55.92484441765207
58.56155153832744 17.9491197414674
118.0706203694698 79.23533819557228
6.057183543072219 108.4608808620876
99.88240340502455 65.90121217574529
119.8941788683207 92.07844221412229
119.5933261294965 88.49124053966752
105.4986662256821 70.13437919365306
135.847252571923 104.9138660382545
91.13203718329369 60.45193381677775
92.48263170928186 59.89055741204074
0.3185225251812553 104.577708408557
58.44930401281628 14.68376286799132
86.33287057481807 44.57836065828076
95.87815930953526 64.32126828611717
86.24778392526412 46.11695168939504
138.9148472391767 105.4638105662077
140.453978822815 105.7653737899788
51.94578918409173 6.025322022028646
8.696835652292018 114.8282081818382
81.25794424766354 35.23040586364614
31.60584214133809 22.08962973043615
39.00155493670167 10.96684680050362
15.82210329027353 56.12293001161403
38.18861103774996 13.51433466757286
30.3257702593464 23.02637608769421
38.41789878167368 7.801690050821762
40.97549789456018 5.922609659375016
23.87040988608576 41.29715185418701
25.40481049699332 40.82795654678223
28.08179612556332 35.39853721029787
5.679222691647785 79.45746148159859
11.22272404966397 77.8333511649131
20.52518900804796 50.44510469661419
15.45668444925218 59.61790193880466
27.86289104134369 37.05219719985091
4.273708135393552 80.25173086421692
28.02247586192698 30.06097971106266
12.58954160801553 70.58877070919503
11.20373438896925 79.42122230448756
14.0473336187444 60.30455876778559
11.24028201747669 74.662417853736
26.64330340342239 36.03656347061107
11.22803161130527 71.5264011467446
15.32202941745025 61.27285617476625
19.01753545815259 46.59294825307622
22.33414469137186 41.76542701845094
35.05849540859027 17.19043336771045
20.15139790999367 43.64006620854943
15.26151228284407 65.59175239902221
38.68582611410859 9.374132992720556
34.31651671969198 20.49932452024854
40.66044951389973 2.838378723567526
9.856487846829308 77.07022958565584
13.99183642226074 66.48355837120471
12.89282764248393 67.38485506792841
37.87488464915665 16.31440346741196
15.62571490118856 57.90113939394695
39.58215171850003 15.85977515607188
29.28335399310956 32.71263013734211
17.35794428907834 55.59358842547537
12.53461514060187 68.95182613699318
17.89750235864861 53.97554113711985
19.44062386155561 53.54475907990363
29.34706567040273 34.57051964623054
30.3766254450936 24.74319157625832
19.59130000982737 45.12772409888974
40.80824817939904 4.374934168367002
8.471940405168347 77.87759494215713
26.34086891963869 37.64473138151128
20.77419983843651 42.21209563933568
27.96962706815956 28.31835956081195
29.18993420995796 27.39962379242865
36.5914957430473 17.12852832416533
16.53143119553758 62.48125269350175
11.2388374934744 73.08537538232285
5.619108160815361 81.01712557054488
7.07991960213212 78.66979917706657
130.5903049730807 117.7596977670147
135.3710152691505 113.1327746779942
127.9110545449779 124.7632675420969
137.3575958609307 111.6906095896192
123.4086012598793 135.3013490757885
4.014745557498722 106.6564925169701
9.655765449790293 95.56307617151984
135.9674708593697 119.6033226195865
130.442557847908 129.9202000892131
134.8539063092645 114.5393643445751
123.644514420051 131.291046161148
0.6027349249472512 108.806058580868
3.018426525121343 97.15755909057823
124.7773952452518 130.2680825045368
128.4378946555472 123.3405969275563
5.87869288715987 100.0305962041103
134.8882472178792 118.4675422087696
127.7929677934899 130.9514566729494
124.525675590796 134.2344274134627
122.4098798450417 140.4203053378327
134.3402737001614 115.9338474385143
4.418619007164419 103.9568265201392
129.508016709934 120.5346779687658
128.9703076241372 121.932720504897
122.7785979552215 137.8331224638121
5.775418119720233 96.77099937669153
5.414053072665762 102.7542813801104
0.2287809869530912 111.5265194602623
3.438410944822218 105.1599752762414
128.1481658771128 128.5337293463388
65.88036312583671 18.59932452676669
66.67350415648502 17.31081234297695
81.86554250528961 70.15239120863923
67.64036084819527 36.50731367171188
64.30649288800393 5.259117406166151
73.5409115695073 46.10941269255082
83.63683180730493 120.2894929253365
74.67784230633792 63.52422750354182
85.88563670498593 121.85179325523
65.82575609119738 30.26737796932557
83.83027618992911 75.33077006289061
63.89981878113352 3.806357699672992
63.24881088944837 10.43657316675202
84.7348069434412 125.7513367244001
84.86751404171096 96.70585230641707
85.67667958700062 80.69324732558924
77.65962073833981 54.92708693698452
66.20420018595134 28.85304884703612
75.02149732991401 45.42415594400256
86.50284098021336 84.74936782047693
84.61082695396018 114.7872225729495
73.64239734043488 47.75588775537555
82.74985414339812 71.40063941961979
84.43585368349845 113.26999830916
61.61867401406418 10.24276046775037
82.93945026450717 73.99254149735606
75.86221257888106 64.51820168749369
73.7507747438154 44.48008402157325
79.1981335507743 66.4737959215325
67.0327805288895 31.2002803068345
86.70815394357075 92.98370956093517
86.3433984702782 125.8269151444485
83.12809245153427 114.3252909003493
81.26920758805068 108.9729707129693
85.77485735047063 99.62936143052568
84.20753991825656 99.27198791167203
78.59798816239422 56.13316998175989
65.93795830075751 15.9410772358726
84.93944652987271 116.2463199188564
83.48408706250854 101.8786375233562
84.82138676532358 79.35244674895856
64.54542080119019 13.1890827460046
62.8308487405531 26.60215418275534
62.08382474433501 7.687116214185651
65.06343597075123 19.88510792375472
64.73038887416077 1.159401949118794
84.55208796426052 118.9680674392426
82.67007510215178 104.543622966821
72.65808732248041 41.82756231828624
88.3127967185317 132.199970622643
76.41854955950419 49.36382318221683
80.03989558342157 108.2551954466751
82.01361286636926 72.68571139314685
81.39053687055534 105.7162278692169
86.22293695377722 87.410906183203
62.62853133652472 9.054230594683714
76.3495013499782 52.37258787167507
67.3831416662037 29.73858246031453
88.66741588332096 127.4708156656397
89.91046812372574 130.0448851319752
84.69847351990759 76.67903431772196
82.81411737777681 111.2439210025258
86.55331873338881 134.2773769654809
65.00724147676509 2.613178967760062
85.49560790780271 117.7235871161705
66.82842483825627 14.64565452193472
85.79530504118574 90.06232062516014
67.81898545375911 35.0224375234363
71.37904662691847 40.85262005212187
66.65795533700805 22.53919265938424
86.00446900585848 95.58884705857851
68.95977219566947 37.44972590453092
63.90572352864703 11.82088530018579
77.48708642884529 66.86255655863616
76.92651096566432 53.61714149995785
86.51697184254505 82.0728160533276
64.70110653418536 29.16462880591772
86.2745336377409 91.52461956929305
87.29965378783919 124.63231359
83.1044971818377 100.397582700221
87.13883341595277 94.438592492086
81.35644541235263 110.5608037788322
89.66226654146931 133.0587039019244
89.75659233604985 128.5670955768613
68.02181571237497 33.55498546247245
80.18468011736682 59.79509457549278
65.25171726862536 14.56567177983444
87.2604545608578 80.77954526104476
76.99460831115829 65.48570919381247
84.9716029108458 123.093499245367
77.65339796855585 62.67940542209803
85.63108825545102 86.00109795624459
78.62974276282019 67.74974545372993
72.21800458932746 47.32662731670541
73.92913622870519 42.88764924318754
85.7420533746108 83.33834366289898
81.57158308019856 107.2390449097812
77.77999807196302 50.27696938468752
71.74547191625422 37.83113011997011
89.84817459061756 131.5681311749221
88.45733652540689 17.37803745437021
72.43754444157219 17.73202061228692
98.84580919654077 19.34831306653648
140.5779607910466 28.48013297003355
114.1332234086563 13.37561107362415
101.8398083232593 16.48901871207631
72.5718008635575 19.11873653920993
57.29576368359189 22.88942476243704
27.70279032060611 23.23444792016018
104.9402350935044 16.24093885941816
51.94682872291395 19.33344127149979
125.9068301911532 15.23303503095293
0.03132793553210793 13.47539363792557
138.6164323067068 16.748054360192
61.87862981641089 19.84367568001114
107.2294087483722 15.12542552025472
9.412453458581554 27.1974149760213
127.0349638184825 16.48901874394803
94.83359119219583 20.61704176921179
100.2722216068033 16.69582207832935
10.75929116311989 26.3275462464736
132.0521701189448 19.66348047196467
74.97252978816734 16.84313612219173
90.87729507746592 19.15098212870338
9.406727754834977 25.60150425834565
113.0862846499303 14.57761022615824
24.85227666267452 21.8422627125966
89.64794728642279 18.27840201208872
85.11096698820803 20.42012456257919
118.164120068199 15.26896332165731
110.5187544257487 15.32343817199287
92.36228041038842 18.55324207221581
96.41498968203014 18.20405107607936
23.64888408083862 22.7539712135199
133.9045490444175 17.74550868387142
55.78549786373674 23.08642947837041
2.643268865566132 14.16870884778119
55.02549239699031 21.77544881814117
83.67300234628117 19.79046127144946
78.21742555001735 18.93674331784547
66.67551051231636 19.9428485963133
41.14279119128872 22.57223313565465
22.5066154263835 23.69382597208186
109.9416470235034 13.91384668768255
100.9270143943564 15.29135291194146
5.974022532926721 14.68557086109037
68.28483439586149 19.98647842898412
3.866435989578136 28.88249907162623
135.4489662880885 17.33506527161631
17.39574565401324 25.21886937213959
86.44856554882482 19.49941387767547
1.097203836933441 14.60830170392797
47.85689831848011 23.61114615398126
19.94370617778512 23.64867528983459
80.83201901467149 18.51436371363647
26.08628062270985 20.92928180184634
32.88062603368124 22.92385413823029
39.94802574815619 21.46245625276804
69.91354649162815 20.00222742870669
26.296306321074 22.53014629250413
94.89755899226135 18.80217609097609
111.5707712375738 14.29850077351421
73.85563752392105 18.01891092980835
50.31020383001607 24.74501130408169
57.25702477898779 20.27079519271319
123.1841027510355 14.19479818450316
82.24241431283716 19.15647574790629
43.76677237753964 23.31115113560599
48.78497460487127 24.92442260276428
129.2993573965281 18.94194172240775
121.6311108195673 14.51248727070351
76.42330135572736 17.16271400570286
106.4436638935625 16.3004279750245
119.9640740751836 14.87306051789862
28.9638297762877 22.29714063466262
54.61714112049202 17.43882533160631
12.10021809596051 25.4505903872631
14.78247888170938 25.30009237891339
12.11021262782234 27.05929855531445
140.6132633191579 14.99312115579868
21.14237800916344 23.02104058288162
13.44357026828955 24.56944082264789
2.267163567204593 29.38832618266131
6.637434401442569 28.91476741507964
59.51670167559254 21.23824422478716
22.63183462684415 25.2849137492985
137.0551489793436 17.01193704001987
38.44655740350985 21.94735813419753
46.33877026974525 24.06043703438084
128.1481151185592 17.77367947582227
91.73648456791734 23.36610823196943
110.7629600129184 45.79725874275166
124.2763340110538 70.03085174496046
113.0010131306513 46.57902195023404
74.78211926374311 5.492223918673958
70.82339639986559 3.103083056985988
121.237412331714 71.26577378971913
114.9606931042879 60.57691874196453
97.28596467777157 39.19208603243309
9.54768092469539 86.58094209048561
70.49267523503951 1.611487387376
65.96791493829215 141.0396971887346
140.2565616057424 83.32092506385973
115.3006472504646 62.97266278088424
99.93840095986843 40.64750389452607
90.79380960937098 24.93686880733238
137.3094638513219 82.1724184248787
121.6692996091106 66.54989671210464
79.03301959456853 10.87296604851277
87.81782098530266 20.40629727340983
104.7665548004996 41.12041830959108
90.48184250984279 22.17610183389508
116.3256127660438 64.0765027820359
88.20500600963153 18.99169411378956
114.8954630229885 54.40989026893669
95.92607743776496 39.71453994133004
93.89224999953031 35.90603436350926
89.15604044669779 21.28249710166459
94.75098431499585 38.66609612969336
129.0267529569986 73.71988046499679
112.2704106969149 48.06290325435195
113.0505663484644 51.93823540293725
82.4266719082308 13.54661311560009
132.7858195663318 79.05821041260268
130.2970453890267 74.11188245356078
2.525118364906454 84.17358294978062
76.01294286838194 6.289903784293633
85.6699729454933 16.21566651929586
113.7741861363094 50.56934388682873
71.8097688902174 4.243582109677567
67.67400554795556 0.4238595943166412
107.2032601184198 44.25010504667615
68.90273237787957 1.642141486713695
6.886226389988209 84.80466973936728
112.9599384571858 58.37862090047273
121.7607087229281 68.23597855309076
87.15613882684534 18.17670045090886
116.3305799717017 57.91041076300902
130.3686530420937 75.73636180591311
77.60802800542794 8.554220069417013
102.6169553548117 43.31762769613213
82.75939943543473 15.07458647322597
128.4367241011595 71.31815897370777
128.0381090329497 72.74112137620379
119.8401608556563 66.41629424847194
94.87091827876714 34.30333121661386
111.5431307595132 46.8561694976629
93.60679803226306 37.6260274525639
92.39667635013311 24.79851502189666
123.0934314935296 67.56570716713071
84.22574570505273 15.65788319885504
73.57131224273981 6.177350352538076
103.19686489829 40.69402162143025
114.5421461431163 49.19493074407291
115.2924904293497 50.47074306728152
80.57492206918204 11.45656492870421
118.3394468697802 66.40628025293067
130.6194618778109 77.220715740717
137.1400612449488 80.57157650238761
131.8689068708912 76.14903554619494
139.918082172596 81.76768932176769
94.93213888342491 31.47242937209395
104.6032509538333 45.22517309567569
78.85984063145115 9.357968819262606
0.2329021231340746 82.38045300844358
115.9833872682491 61.63710139036297
132.2540381295319 77.61110603004529
117.3441740073138 65.2159587161124
109.2307438415683 45.7334441085379
121.5028177577857 69.76202248661686
116.4965027837507 54.22923893892668
103.4021203986725 46.05048984568015
102.2993174299147 41.81777432523236
1.065912122347444 83.5470616949349
94.11652691208144 30.1282224281195
102.0781115386881 24.41246769682131
121.8222201375936 29.6563880778285
135.7884963292519 31.6589852447658
114.1221569106438 27.85336136175316
72.15806641477788 21.61928371519038
41.64266445794594 10.66069591800412
54.24453944088927 12.76916682099876
8.943193579352313 140.1320555786398
113.301876188849 29.1398999947792
46.09692590948338 14.02679263841653
110.0910155223577 29.05100177694592
65.08651949133937 17.23984042531911
110.9612003349448 27.75746241562152
115.2116756746176 26.63005125657588
92.84562379562932 22.37253022690742
123.4359359023497 29.1576745798334
12.24099380519572 2.394075454603981
19.34796721054244 1.801659700672883
128.9362726873238 30.66872661032305
73.61144362327047 22.05469469338029
85.17607996827985 23.64772257699804
104.4955199485136 25.53448063911671
17.92991451009032 2.337596205816312
90.33920609561953 23.59117745061365
94.26481497226629 22.12815313897983
138.7656171405927 30.57187503841866
102.8847775069069 25.65687563255907
130.4104745083598 30.42098915250152
107.6993520096578 27.88559718352728
16.42194808448797 2.90263395698851
85.1544176740811 22.03176551806242
96.47521667554781 23.39656191738133
13.7947444916004 2.115221052482994
126.4611795360027 28.50160699057661
61.13899317350922 18.4553881946184
0.3827523944419718 31.26180332885875
58.59548597938402 16.39851808715267
79.81971942459013 23.9061879874999
81.20633605073643 24.64196495695741
67.49254627768289 18.66597882734091
50.31207352540645 15.89585048076439
29.88830932375146 7.561054275465688
106.9137213013282 26.6509332614621
115.5423481890085 28.11446573574613
69.14104308409011 18.73249088286074
87.7888076615954 23.59327444940052
133.1446171931583 31.03001617722097
43.40226220949108 14.60176127320034
47.5389862216709 14.60771050762869
7.247662943891642 1.367048549579681
79.64338679511188 22.38954413626804
10.12892283118603 0.04641229808835845
3.921511464160333 34.59185790735896
37.50751808598749 10.34603787066838
31.36878280567106 8.456087937165503
41.39714669929931 9.058231656217918
2.721795474527635 33.48306858906499
70.89059609927843 18.78767878472244
35.01388256838564 10.89838314538957
100.4753856996587 24.5221769184358
136.0924962564633 30.06393481860159
78.04844405726851 21.66715724662584
27.11322972566103 5.895365069487256
120.6456755772073 28.80185048231949
134.6172493507503 30.5540065580937
81.115906857591 23.09400364988751
44.90206727575629 15.12613866515331
55.68775916407998 13.35455785379837
116.761472436636 27.60320820505196
119.2643159245385 29.46159114884734
75.21244836944759 22.26490381928883
0.06511693958756457 32.78893508105139
124.930736477996 28.94409049086475
111.7164473262556 29.04753858572584
24.46172070079654 5.783838255873333
28.40960076592873 8.290545094747744
138.4415133107113 32.1310308610638
60.12815401318377 17.06969849309079
33.11232743358068 8.852819975037457
21.71300975129193 5.293259321304146
131.9130295963653 29.90666541178728
5.768843606058572 1.987173836398608
9.797206198943041 1.732461297557961
25.71424597227658 6.703949496264878
57.07699732960857 13.99476985838117
127.6693044925502 29.69692977937154
36.02844998515674 9.752516245045886
48.9742107760699 15.25083453285238
98.06090643253886 25.96294163163024
109.8993029154683 47.02052895474661
99.99922514536532 2.61687290598309
97.57338272793652 0.8047967281784724
139.9417804724744 128.3371553687802
126.0753546695375 108.0088502111851
127.0517115359822 111.5454935460782
1.686284242798021 2.147414685219335
110.6483754928052 59.86724512522473
102.3581524905742 37.57724612040249
100.0761800887213 5.60414499435325
123.1506122767064 95.06627285562095
0.859280585434209 133.3987440821039
1.23400156073328 134.8364438860719
100.1064548745383 39.14961774891773
98.70298450270198 1.788708453871957
124.6673824398389 96.83375299221125
98.66423650626994 16.86731349132016
139.2330901729989 130.9212220563997
128.8798961105306 103.5643958908598
122.3615387610446 78.86937950620181
96.76645356492564 139.2661369516997
130.6279499287106 113.8279821199402
102.8310826663965 39.22847237913378
97.5517825390544 5.718303446364668
113.0257760638558 64.60002863625144
2.066388511203848 137.6973089604456
100.4512165619113 29.72538479670126
112.0020696612522 57.18245062240765
100.4520871910194 32.31080447027684
97.1654516886051 3.95722454290561
99.63970446451148 31.09394152792135
2.662425015391862 135.0819142918851
124.2703569833007 85.29417327242211
100.3027963224513 12.95031949715411
129.8784636723723 104.4897310438554
127.7082360996201 102.7787151082033
126.330066547844 97.35658683711617
121.1553179125903 78.00208740198546
123.7836805551119 93.76889590017727
110.6728208506983 50.77157353766469
110.1290375180169 54.70516752280713
100.1860792590025 8.712397324190645
126.2789092783849 99.02372539031781
123.9567068912505 78.28791371246338
137.3171128738075 127.2529429525263
125.0369635007211 84.06785146626902
133.7873245783899 121.2351516122701
100.1698481755387 7.172049160773852
109.0906458664868 50.85326236188683
127.5298687754533 107.5292767164707
106.7605736957281 42.84082424211278
126.9059186397444 109.0545633422842
101.7077997247528 12.45251093030199
127.7460146809758 101.3053614308237
128.9812197229899 98.22424275779362
128.9874910106309 117.9658176242457
111.3348337539374 58.51850196139761
124.6516853941915 95.15419793275622
113.2005211103305 68.69466430813583
111.8558544603568 63.53537511764623
119.9281195321456 77.13816761331172
100.1799166548061 10.21235409803276
107.8480847929693 41.66156926440158
140.7437087392759 4.54502909680943
96.14905089990583 136.6342754499664
139.3109448566485 132.3505505125144
118.691078102473 76.27417719654404
2.221841465107631 139.196422569906
116.5326560937181 73.06713480151511
118.118998105264 72.46895105748835
101.2758701724691 25.77116822371926
97.91773547170801 140.3465389605725
129.5288074553657 116.5801975483023
101.4875791948405 38.79984773252906
129.7376929548574 99.38641860250762
110.6937240655773 48.19771327353956
134.3419268844378 119.8493835674682
102.0951698605539 34.73234085485527
101.2664750778716 28.37061844083803
115.2720292821763 72.15421259336905
97.10682687580696 137.7415742364869
106.958562997922 38.82011442494944
111.0580100566945 55.95189896274108
109.9302978952825 52.1147646021392
123.2422888176879 91.23359509834
114.3578021602725 69.74408055498995
122.8459369898015 87.31888263658783
137.9222754662063 125.8575824650319
100.1820002896783 11.64819674040838
123.4966447428293 81.38235981726915
124.3694864534301 82.81343493232103
2.403491327239296 140.741530284998
100.4655979132221 27.12586786575234
109.8967566678974 43.27967839934259
93.34346323153896 136.1758643321735
124.6614150772792 80.47914056100039
136.911189444295 124.6882340844286
111.5602595043754 61.08633693239932
124.4492579508759 86.73707163230247
125.3735517295526 87.9213705378008
112.1261090130668 67.60272314571944
128.0287844532259 112.7730140947293
110.3681229557186 44.57577301859494
140.6816988035714 132.84881546495
114.0821178150543 65.71024809769861
129.6155830646686 112.6147041969888
109.4585618540848 56.03022982996129
111.0153863915051 42.27847717229368
106.3072430170216 41.41816231270605
138.252314483268 128.4539029927354
130.0744080662426 115.2013389182963
134.8434724063247 122.3808920604783
101.2723952042301 23.16161940948543
15.27843997178568 130.8708078148267
12.08599480763815 120.1534835859426
14.12255808598566 129.8848903990603
12.47456181402834 127.3891781732832
21.06059303285593 137.1088663275338
18.38157205216452 132.0641983938818
11.77940556227666 121.6861999025881
11.31876187183732 116.0902247607576
22.30809200378983 138.1026171875585
12.34737831936385 118.6397553001245
11.0740251358512 123.1802735088515
13.222405791593 128.7411562099891
19.81722380717286 134.4427968992281
16.80372537333419 131.1450344441849
15.78094101939246 129.598175833175
21.10799328606965 135.4150110235749
10.24790794749108 114.9543734197119
27.68132346266881 109.5143763844566
37.57456115734821 128.9007997114558
30.70435896960566 116.7689192710729
28.14748595351583 101.0389144992413
43.08560319753424 0.6986855159677037
40.39789831215717 140.8642757188786
41.69985209663432 0.1928012092550064
8.248199282889537 32.89539316652217
24.21365151157695 89.74492898961616
31.67649031320884 118.0834381304446
38.05768872730076 127.3392093450953
23.12836745923245 92.35389186786908
22.4525064666826 85.59041348667766
26.45016375078366 108.5855173899705
38.90788306399066 129.8682908349148
19.09170144708504 66.02036357622862
15.18085350543638 41.59818333363128
21.97465614522375 72.55595565020148
19.28489096617692 59.37360269971451
27.87392065376648 106.0912849291633
40.88713007900231 137.901449514913
41.03870242737505 136.2224225962992
26.82865821206698 101.7897829960398
20.7178158930424 76.71138176711042
13.79120419337851 39.3193301856489
20.69018670821213 75.07609600169634
22.01139628341384 74.18953801848717
18.14867705045123 58.30392958673796
19.07091637455712 62.71626794340973
31.30234432788192 115.4983769716472
15.8905103410183 47.18278466220288
6.649369480866106 35.14125930554804
19.44254384436187 80.89731483068108
28.06237561999047 102.7190602441989
9.434529588513282 35.44846913435251
15.25967252461108 44.39280496195428
34.171036275706 127.0634564109754
24.50796531100926 94.79217788760081
28.31212264658021 97.71728829483769
39.31161220844886 140.0258722501925
19.12067088298496 61.05961272797705
23.59526087069384 83.00520377895725
9.967632063020645 38.42036834631963
36.5537411153033 127.7459288547706
40.08811804904238 132.2171932491723
22.84161817227226 89.02642980471668
27.77552600131193 107.7898795838575
13.85398199579692 53.37758898142753
29.55810192750848 119.5041189424418
20.5209363791162 68.49826241497836
22.30486911323641 83.94047666583687
16.99274586018462 57.22109489893622
38.7085909534926 131.3914730697114
31.87827124909808 124.9069999506368
22.19767100163246 82.32030146086397
15.09648802841662 39.99064236164804
33.09260033511794 126.0568858569811
14.38675638267284 51.86699950055056
19.24240515436007 69.38516128307342
25.77112326353789 95.72950506984867
30.49896637818045 120.8670533568416
16.42469754191055 49.96612811549655
29.58010297658922 98.6627851116862
16.36917637730827 45.66455431658233
31.44337840104433 122.1783629370968
10.02202429067658 36.84963514795675
29.08670362565736 113.5963782619085
140.901872846529 26.83867505810756
23.97945671225272 88.00054184588333
16.928586742991 48.41484382978224
4.445695137212202 31.46843598053286
20.76796792355421 79.99057321726643
22.63005717016063 87.29705731969108
12.52563683306375 38.51558849641688
29.79546520886799 115.2430845320373
28.9279809078508 110.3365808117935
44.50734385165586 1.217621415231875
1.918923403047865 30.84603082075796
3.508291327752228 30.35088192941153
39.89315756756345 133.8324835894936
17.94885052079943 60.01674803605941
20.79824556719997 81.63294596632505
19.05794956984519 64.36571902611153
31.08437709838387 119.4654870166145
24.44840835150958 91.46719084521443
19.13215345693401 120.7510054061552
18.20178792545579 110.8386562520513
16.76508769169526 111.4267533463419
9.662009475954587 88.21134025205501
17.03225320409258 109.7966064163838
26.31867035797593 136.0804089173157
31.35706733777155 2.055924292941207
12.68875459239734 99.63390355156118
19.49704146454912 123.5566562741705
32.71061163051682 1.323099127992538
22.67260943166945 131.5484001074398
27.61091873934897 137.0662057167165
14.76396700821757 106.142741856941
19.74772609959551 119.2770377062475
27.52826770609639 138.6968109474869
13.63639275536893 103.6008331255461
21.26763275813905 130.5794816498662
12.50018740550883 101.1148962141155
13.51733623701804 105.1643918777799
20.45476529951824 124.900554252135
12.73322587416502 98.0665040910567
21.74290657509692 129.0005986604716
11.07520035672306 96.03520059911966
10.88836369859073 87.31301195195492
20.36725128747098 117.7742864883758
23.70658278213677 135.7203278534415
31.40966681915553 0.4131910893230858
15.85296156474372 108.7497314716015
24.96790911881363 136.7299981931736
17.92498538529484 112.4589960330081
22.7274556698925 130.1448430849365
14.61901325077091 107.7296641431474
18.1389183634574 116.6694014984518
11.24140687745939 97.51360388129257
9.133112349714191 92.4038373240712
21.40103708586255 126.247091743238
20.81665707631352 127.7572637644215
28.81976365238715 139.635516072486
12.41142311399894 102.6570088963813
120.9465589103652 40.69719521798732
122.0360840643667 37.75864481445381
109.1897318209027 0.02602908039822107
0.5564559179365626 129.0592682456568
136.0901727792879 109.0710657788015
135.572179891599 107.5493519976535
1.419696447336745 0.7387658548628233
122.7645089428619 70.64737652310727
125.4223968852579 60.85899428142016
116.4382383511682 19.05770613746057
111.1741362410602 10.09139007885849
131.0342629047879 91.44626480040532
4.023199712655588 135.1945256707465
117.4830895006603 21.7169487735145
131.3793997179254 93.99572397269768
122.1653824723249 28.23428446129894
2.065310471653103 129.3551053948572
132.1369064542955 100.6612096552317
125.6290306687752 58.44433572784816
136.5078057950602 118.2102310633534
112.0807325697333 11.67572584446313
127.0655579917907 58.48660997946259
3.396191864094099 136.6144890913932
120.1243609569089 35.68476346362152
121.1222355239407 47.15566204983107
116.8084457035168 16.24962096786469
117.6673416572474 20.11422106401979
118.7739275705161 22.5686567082122
5.152476454841485 134.2092063190911
130.9807729029706 87.25238791361375
110.9944724112864 3.861041113301269
134.681807875843 108.7160456910508
132.0388796168354 103.2136356439693
135.357869533311 95.72994715250144
123.4667896792105 74.52186497053842
131.9669833357248 92.59472814620257
120.5183525570359 37.094434583511
124.8184886106676 48.87140406194474
112.5228734125942 6.077442155287621
130.2405521717105 90.07965749083441
126.267380158607 74.90772271773774
0.9801054484698676 126.4883237514047
129.9934076114332 84.3428653377089
138.6693008940971 120.496380600259
110.467641997117 140.273441208368
127.6686736346747 64.06535887675045
132.7537668566665 104.5996193719538
107.6608678110722 137.1789494950193
134.9322601246005 106.1292428468035
121.7679440363618 31.14124797571129
133.0121560175846 96.71968431591056
134.8359327664199 94.31475497401041
136.4200703922251 114.3119519567828
107.9009062571777 0.8062406292764995
124.4222000190874 51.57346433161881
134.6986392021767 92.90068761097096
127.3932861382288 67.2544404869417
123.2872650665899 48.73026334075475
127.5986726636354 75.9262895441572
112.2918734966093 9.140654448711688
122.9702089269198 44.6967926202393
0.9699634762449665 3.42990082096493
2.467379442145144 130.8445331244463
124.0312560571703 71.53775225867726
3.521857720040926 138.1666577478167
125.0196634024973 73.94930628757815
126.5360462186707 59.90644429513885
121.9233697981819 39.39505198318246
115.6485676857425 17.53203883469843
137.0283956284072 116.8029605526677
123.6146696520956 46.06598901998273
133.0028473488003 99.3655040802627
124.9824376998364 57.05772015543511
137.589156037261 119.3500042243075
122.4123014926171 26.78698142013082
120.8699291794721 33.32466557111075
127.5566611516163 65.67938740143381
112.6826265151865 7.740516107168331
121.1325884652135 25.82333768905102
120.0878904911199 23.42908781255237
125.3926965149948 50.29064664964685
129.8898757266946 88.50362448967205
126.5720462618871 61.63789946389169
128.2640306115393 78.55213300037393
1.749202541985032 125.1978264374675
118.0151265115029 18.61080469345944
131.5641074971948 81.5591405568768
127.3019040158911 77.37234352111228
3.623729277225566 139.674928168823
121.3719833091482 24.33873930457804
121.5933725738098 42.05227822730465
130.6624247009757 82.98606770211103
138.0996114491631 121.8862504341276
124.4943883145608 55.69423843235468
129.9843024157502 81.50940845716288
128.8536966252608 89.6957238989427
129.0892734875941 63.36755482696971
131.4891353061822 108.4526983494402
120.8656758464771 38.46449659496787
2.962816168471226 132.2720781599275
127.0955755631057 70.35462044910989
133.7746454815936 109.7179101551977
126.0583140067555 55.7938032418685
121.6855529201511 36.25747496718262
122.2989580290908 43.35528850788815
139.7431295450695 121.6635634495413
136.6551231247049 110.4153479071991
1.432336815864187 122.6521033385454
119.3265340545922 17.88727984801909
23.45723877069275 117.4027926366759
123.3996155943545 39.69286392007623
61.33975647957226 85.94888620278516
84.53446265793079 64.68701359277914
23.07578350045018 114.6314917593206
82.35414516752915 66.20101962021909
30.57038021260749 104.5066982262238
117.3834005342431 43.05177812960518
102.2287371525878 55.12684922464305
89.29460324814372 64.3671321201695
139.6884637090272 24.18852260224661
66.48757134347329 78.18274943162174
117.9039628253994 46.82660545491766
65.73352989305759 79.50293864497942
93.47788392396112 65.57231421499992
62.81675415964585 86.30045621654617
131.1705135038861 35.37606833912829
129.9917554356739 36.4675020961956
40.41488001389531 97.8836286857517
71.68128486923814 71.14205424347018
98.07420230669337 58.80124029058678
52.163507486737 89.76501609305848
49.7568395480827 91.23865772562122
81.08229479205627 71.42623011483344
44.60050990451994 95.94753608000133
124.8718287021477 39.2509537396914
35.98426616862101 106.1817701393441
70.35817810977379 76.78551865690012
133.9922851554321 33.67442148591608
83.48914134151988 70.07912914971152
62.73017541651694 84.8379277508533
30.40204439010283 107.7753137692274
17.83927976112831 128.0517095686006
102.2481212139463 57.97002693304319
55.32876235280238 90.53214638182826
34.88705483859605 99.03513104644338
117.0042818073521 47.999958013173
101.0164921525557 57.25577981085569
138.3150103510591 24.8258867777718
57.97878156848267 90.29163929736423
20.07126551611361 122.0771614839305
15.48322161476034 132.2225181206971
72.91750586048855 73.4979898469993
109.0673659685879 48.27775507607544
34.59483518224708 105.3846051280088
45.56633833084374 93.7123116930494
103.6489389184995 52.4762725538481
127.2842794126667 37.00696687333782
34.62542825254758 103.8130495296661
79.7649874420287 73.98957443434549
24.54927002200755 114.1771713892319
101.0150542161103 55.76568253260857
44.40272711644473 94.41653621169621
14.29779020158432 134.5291959011494
64.88460758025293 78.21153791367641
95.26276377911276 58.45050749093712
132.3429979273893 34.20944468396375
47.50476838950195 92.30562847934357
19.89741179564798 126.3971427585176
52.83442302631103 91.37751126070418
37.57989398403677 99.19980536366167
119.5322509269128 46.98207580772653
53.82206965161368 90.26401580472513
33.24815465174828 104.5671255694241
18.40115921837303 126.5533630023683
66.60502333825394 81.95139607941029
29.02220976464669 108.6478047514935
92.47158948639017 64.3872957495032
122.486867723629 40.8291017356346
136.3829702464912 28.49782455103241
22.52534511373911 123.2391781536198
119.9949233917648 41.94312677177977
63.81533225926866 83.62381576854554
31.86565025383166 105.3419553191704
108.2748837839541 49.58083135009947
133.6411799852954 35.02793885484565
16.32099965100281 128.1561674427582
134.3452077387913 32.12007896258805
41.81473241773516 97.24973944453804
6.39610377503598 136.8822099724889
77.55017427740363 71.4584418783457
114.6045318898124 46.61044668961515
102.0970325032416 52.53582933992767
70.21088626779104 71.6604945480909
11.79694836182829 135.1091087563175
58.50961788250489 86.33479291932444
137.886907485499 27.9633408421208
40.31360154656531 99.42578606775139
46.90400049963607 93.77705513477753
22.18638206159192 120.4107450111294
126.0616741818503 38.09083006510189
138.1280923601798 26.40542269901998
26.31287734236014 112.0701873949789
48.01810812014087 90.83514405203729
118.1024192712006 44.3419833034706
71.95278938146109 76.66384744271457
95.03575054581724 65.569893406585
83.93176791749889 66.07288027339918
10.45603276414597 134.3567454141697
38.8786454334589 100.0667918973895
39.00126034344709 98.5285401197258
9.165850293438547 136.9030060832326
95.28810968882297 62.93554149102393
58.46797446215753 84.96922227936071
103.7606474197987 57.93284961910657
99.61584845283247 57.906676688683
67.20256490470815 76.84472108481391
118.8191884388914 45.6513992150669
26.04874127297089 113.6999817185914
35.99093167312736 103.0681967456486
51.22598568065167 135.2546779073653
19.3761714847924 111.8805748127736
47.04585118179891 135.5843202629436
67.0538902641096 136.4417695667517
69.01364835139343 138.693147990421
45.55093947218167 135.1269353919724
44.07579757537097 134.6609505580786
15.6265714331177 110.3740326066087
29.39598058596879 123.7997970681464
33.66839388672233 128.7813471752575
22.57756681754756 116.1893184572536
38.9755487823768 128.4673046365884
57.44195733422283 138.641031854281
42.65900015963423 134.1261830487164
51.54312274051308 136.7688214554802
7.991873309971161 106.0449235087274
56.89055721940201 135.5772831367291
66.2692549806706 137.8660647915925
11.75509006121005 108.8182496559187
26.98025019945264 122.6357841739961
25.51137211465145 122.8456976094376
72.2657701871216 138.3539903231263
31.07139268246095 127.8014019185638
61.48490582436805 136.8450246035601
10.27538338011156 107.8771835897975
47.35033550969226 137.1056046396727
48.54011140986527 135.9485665253681
9.514495569904375 106.2912996480512
59.94746142611154 136.471415415251
36.14936951937459 129.3973191170565
43.42826088101019 131.5127866975277
64.59330557584062 137.9732630102505
24.0263072490614 123.0506196849475
54.51941363706521 137.7113240843696
40.12503028872312 130.6814881130273
32.19420277466372 128.9962544783141
14.47191187245579 109.3159289213975
32.65498763069546 127.5333539098257
18.43379305829221 109.2009311917234
28.44597962702792 122.456979288275
73.35170585641644 139.5359094856834
10.44295188147854 109.4311149740504
53.0425647560586 137.2345918532401
23.69979029924943 120.2052348851199
58.67697713724441 137.5585186958113
62.87514295366803 137.3699361403619
69.99300130005102 139.8913477652609
24.96257521667277 124.3855541778667
22.80562694706811 118.9087475261356
55.70840162390632 136.6545205746168
57.18875959137848 137.1085033509245
41.60577297141506 131.5002740997493
13.09271086940473 109.8380207337281
41.33532116240892 130.0091469921882
97.30973619459189 2.383156237847745
111.8542654865636 26.46632309242501
2.992134883855816 74.78630000907479
109.3822690185199 25.24328794827536
102.8622396132954 7.06800513629751
110.2059959419608 23.93372703651962
114.8574006616628 29.33728888237071
98.59268034763059 3.316191376853064
3.029786009414343 73.22333711983846
103.5589886790373 19.0517505649715
128.2366501658108 46.36665559082514
96.43586912102681 140.7920335557507
106.1136672159291 25.4152535336017
100.0117744775766 4.095427136724321
130.8365935443854 56.27932303258696
117.5424798013266 36.46106878093097
126.7107838536399 46.26681478439301
103.6856653254852 24.29684356396593
98.64930032710099 4.813622667825729
111.0333769952564 25.20047136167465
102.9390848075731 10.1875611431717
138.8389564634454 65.49889197546845
119.4385889383736 38.1753785542484
127.8731903017235 49.10835158783171
102.8065927309764 5.519710012755994
137.3719348120101 63.3607774715809
140.2138094936262 66.23604298158162
101.4151907802279 4.798517520589601
107.7422576286528 25.31528260091669
102.871357612826 23.05335891239209
132.7595082440628 53.58362096812559
137.4268764843233 61.82157770649288
125.1726108053014 46.17106464515222
2.96520529404354 76.343083244864
101.5910305482421 10.95904885237069
126.3478915135882 42.1943846484408
94.97624676691247 0.2185216808960893
134.8768787002929 57.16160325475597
140.1973265073321 67.83754830353615
130.5612417603459 52.05475052067656
126.1141736936229 44.8647904062887
91.80097387583083 136.6465649380285
128.818101110957 47.79181033014277
135.9374156828069 64.25520766959845
115.6100068622288 30.65333325258706
117.7862423922025 32.31094596237492
136.1329217867131 59.5589895997684
93.8247418994066 140.2123540854067
117.1112983506532 30.97531136626115
119.2885231546472 32.73142419453674
128.4488753967519 50.53596236610925
132.1875779270597 57.32245426933525
0.469354852877127 68.57334307657311
103.0165048025796 13.46352327109109
0.4135300990658395 70.15719608601479
131.7094369162351 54.757320769489
113.5303031185173 26.4795775690151
124.1492143139287 40.82758581553757
92.67231014283919 139.175359731603
129.0269276500491 51.96272168469068
1.793332631479666 69.31369036928336
133.6540856445421 56.45645381394024
123.3770707346661 38.37577925034832
1.681204122168291 72.46391391544581
137.4749413523094 60.27411950394276
119.0193795687624 36.74506935381946
125.4712882748457 43.51095488362709
2.946662310701949 77.89784660916251
102.8222913109201 20.43240349615627
74.71739134641003 2.384705900420643
65.99874286598666 38.52360835401247
57.31077136294839 122.7161196072143
64.74951912512331 56.54386293205985
60.05423030673506 112.7740720299935
71.31165387616495 30.95678590547999
61.09088699335323 115.2617381466599
74.7003071238111 3.934800326668293
66.54015351884311 47.37704579292092
59.90170989737597 75.77595803716906
61.51953558622604 112.1951993625175
57.07988280567343 87.05567424797272
76.20879249598929 139.3779449474851
72.50541716175952 23.24245516894363
65.648716986473 52.76381784228995
63.9574689222701 67.80648160890458
63.16299567494166 108.6033956928105
65.0282658784658 62.46825023213027
60.80978127691733 77.04739949972219
63.25151471556767 103.8823153456502
74.60242989607617 11.38232504867085
58.7259612666355 87.73733150226695
59.09729762246015 89.28549987387726
67.89004103300478 45.06459000539182
65.10908384480348 63.93572343099856
68.27557253970694 32.10834038842352
60.48043784385939 83.56408747948116
55.496205365393 127.1099142872278
50.22966559074037 3.896568861006808
49.87906841583315 0.8653376147539945
56.4595602767969 128.1993726169212
64.62341047643528 100.0474954793952
50.73384342842055 139.3341057721592
63.07840078243024 99.54226673561458
63.57895011678399 61.74694177581617
74.14223710844135 13.90069806510692
63.150642640223 94.56996715171543
60.29285896361314 71.82177596026042
73.32218142877943 4.718132388289754
74.47344248669074 26.69949355305159
73.09801871534832 15.07426388971662
73.55676960666803 0.1344677179433174
63.21229090904319 107.0293805580226
63.22736701013183 105.443304876115
72.76918938041622 30.36868492465172
67.97670722558053 48.14006683459747
59.59567797444888 115.8849358047855
58.86006495771403 118.622052119168
59.39515986498666 79.76593884361716
74.77814228165231 140.1944556820082
62.77953632258193 93.23272221279773
74.95015355545365 8.771312932733768
50.03664490337402 136.3337142470965
64.15318457160534 52.06430427043008
75.65765768405139 29.19667063326804
62.83796443870282 113.1168155784391
55.76554110836857 129.5762926730258
58.51800493720047 78.53375751303149
56.5504348940938 124.0068573041213
71.92177534358368 24.79498989944083
74.8250633431924 0.7988365131660553
58.10794183034629 119.9096771922613
73.52707047366172 16.54149105281729
59.61404568339422 82.31305890853405
52.41729099517879 134.2137976811413
69.33458873870724 34.48204498507712
65.81358658642186 41.50336086167651
73.30193976403946 24.46398057215617
60.12785500678307 111.3280239483866
67.05885410099533 42.57111733965232
74.58601262824179 7.239934894247564
62.36344726714583 91.8005013650957
63.99193544274995 50.55387011699987
60.96384100551606 70.53868527570692
74.64022676592367 25.08231949424011
63.26569641801161 102.3375266166672
59.99708400519235 86.73450369695183
77.55971305792531 138.5302634754534
62.41132021047437 95.78049531808747
48.85387438989291 137.448691777906
60.25940482738903 109.8655961147998
56.19519697902583 125.6874303348694
69.56357202082525 33.01499298774066
53.57604755223183 133.1409147191083
57.47741732192706 118.4511659880949
63.76272136819063 64.66681252187743
75.56312101313232 10.27338861833911
60.57652439575591 74.41917091782159
62.88283361118816 66.83408590834452
63.43719700653895 57.3323549794483
64.34558054615381 98.48076906858836
59.04662304653905 83.70788193361805
53.42884293394577 131.4439435487873
66.48609989326285 45.81382812753321
59.89068427580351 85.17645285466365
65.90979514285422 40.02375528226599
61.84403672149577 107.6986167913364
61.66057529112483 69.31092472150289
63.85397946885147 49.0357830978174
67.48111847501123 37.9978298109775
51.0477466779892 140.8804324084125
58.81105103192945 117.2059481764832
6.097566247707287 0.418342870391182
53.68185766322753 8.137585095847667
22.51015190214236 14.90135231495935
102.2868062839863 140.2520587571106
42.84743024826824 9.682909535255414
124.0160296096175 3.709814399330783
72.0469730229194 2.52446011156951
132.1616300409234 3.033200588438374
67.9622755573978 3.079731758701955
102.2854164021271 138.6518173453208
130.6775985191893 2.52976591400988
99.5490282065979 139.9653462118694
84.17607064849678 140.8705316878396
13.13489424458333 16.62232106509945
129.1092627192494 2.128691255665557
84.11894789896085 2.877491764823432
96.13786647741756 1.290555208503288
114.7459373088017 1.165575903563308
22.67622753317599 16.52562758245124
100.8868499976447 140.9937282225296
56.70354109238635 9.242138809336589
127.1869627605057 4.68254453792808
93.14426887135568 2.198189742965794
121.4749224399035 4.712088990016238
111.8987939930337 140.9731206732666
90.51365214582469 1.717172098272032
21.40864901450708 17.50735127303372
123.560007500178 6.295652425813892
80.11201352965857 0.6001517832739218
105.1589010441393 0.7838684160335732
60.55478616049818 7.449099939068345
73.41685470867679 1.663273954148149
56.41551149470612 7.678089868906833
128.030559208869 3.23629350199776
28.0225054872923 15.89775861914037
107.6731655148617 138.7526470167826
86.57489482687342 1.74330239953174
122.9951814813725 4.888010951284418
68.53772600626154 4.373501775847887
106.4660334535035 0.02803662207800538
10.39907489930051 16.77032190736724
77.41957158924373 2.260950986659982
23.7437986531722 13.90394616441626
47.14880102153739 11.47656315536899
15.72808964213595 14.84257085163533
91.65516597036031 2.720137968848475
34.69366103224169 15.48439601362961
31.79515843023472 14.4443979411578
40.47426621976575 11.62200588675407
65.38858015601269 4.075851421840972
30.33419519105346 13.9007736729908
80.07806384928602 2.177469281645002
99.05557601328493 0.2434548315309248
52.61634478712058 10.66464893648438
36.14928573692425 15.81436562443465
38.4612998175296 14.99145352635292
106.5995871608657 1.568657563990008
85.24582850343324 2.103234483316137
45.69934506599383 10.89868439167178
87.97689957374921 1.223504969347669
119.9434432535276 4.499437852658102
81.41722479919149 1.363467724525041
86.85389518986854 0.1845259056135287
113.3224072761029 0.5630533057504886
17.15376937075199 15.52206087623908
26.56380572763998 15.24144141144063
89.02773202475382 2.270800305228786
25.13893400754345 14.5688986424211
18.7116186665849 17.81626893664592
128.5800746088696 4.528536035484164
17.00948762083537 13.92002016049181
4.968974743591578 17.0904896936206
18.57371692009109 16.19813629963777
57.59502434107942 6.615989733573288
36.75715281300747 13.07138789320246
48.60745535460978 12.06564948072845
110.6264060202927 119.3346378865553
90.92149183993581 76.75384268402817
117.2043995161495 140.3881798777788
110.1231521083501 128.4551911100664
58.28856184577983 27.03822202610043
86.13127214801371 64.54891639528664
53.43050251506554 6.58666821480726
64.85789848547437 36.13596972705272
105.9041471452498 112.6827832023871
103.8228334311778 110.3205959912274
86.44953161300735 67.23751962172264
79.1144510568144 50.99660737083913
108.1935639872071 124.8351213238457
108.4341262048894 120.8770158478864
110.9299400586645 125.9505703817765
59.6827720103226 30.96326812668845
68.09963325218446 43.57711577664122
98.63649587446965 94.03888146602223
98.42976188772677 90.00875614320937
82.04080376348662 46.62978377166242
90.6643246424174 71.19807344850889
109.4373905358559 122.1177479799299
53.17750530702188 5.030367593227255
91.36469481434949 69.80076369153167
81.85554017917929 59.62273326049198
70.95821515930521 43.80898111329995
93.05783407559176 72.56221208831299
63.74052381254803 35.13811774412284
100.0794175890946 98.44541933068876
107.9510919551185 115.1218899320324
104.8665695810227 111.495308460164
99.17465042454363 95.48903705092667
101.2246969828555 97.27354577418581
92.71850415251269 82.56882043636838
80.17886297181681 56.06413764338406
56.45452526937298 21.55829241610915
100.9206818808835 101.446534415478
104.3401445171469 112.9967584106875
91.20262653744149 82.45331737409745
55.80566344898033 14.96257272895191
57.6438296344806 28.52693918683173
56.98552465824751 30.03665510556699
52.78627468365113 12.2114558124634
112.5028707637859 126.1390785221355
103.785096880401 114.476470863299
111.494488011169 127.497520103233
105.4054190963215 104.3756284296233
69.39768204625878 44.40174026469079
108.6632406838671 116.8003733494394
118.8422260520375 1.563376811302142
77.77953930850659 48.6873686904377
101.3561022719625 102.952352346398
91.63195980076236 75.35487321527604
100.6080487273186 91.70839674217532
96.62294655948338 87.6979582175356
52.92791609462017 13.75885855179157
79.21045953170946 52.42068755743502
60.75536512272316 32.29225091119578
112.0443678084808 135.196686870212
101.914099161836 104.471443202907
110.5122538842095 132.5193744778781
93.17030697489864 75.34736169015092
97.55862237886173 95.1815225961146
94.31152611007516 85.79342260149458
109.6349957721536 118.098347231469
53.90961558045203 9.680104466458733
99.69198941820549 92.90972638552165
58.62569663012795 29.7125608004088
115.5952520474178 138.1717045797741
69.91045864870409 41.41837841617948
55.82359736298602 20.01637397327621
96.851321564926 89.54165452434071
68.8000417293501 38.94881542065675
54.37923281781784 14.32500513076723
82.93185744207274 60.89784539327819
103.600200510608 104.7952450148061
79.2300946470821 54.70561557463671
93.63591053377839 84.11978054962027
61.7139315374613 33.62311667681615
92.0577648804036 83.95347323278965
106.218649564173 106.9577601458144
105.7976694815039 108.4669301455346
99.99355358839556 90.24437413711161
100.4981271195185 99.94415923863481
110.9271941708709 130.836049451448
62.37485838428156 34.99615753367625
80.75721286012987 58.46837925817469
55.98720730929949 18.26020096882438
91.86786041127513 81.05735280350213
84.03899629342169 62.10244640850044
105.081129657914 105.7850421246954
87.09480854032078 65.83446733771572
91.7369708881142 78.16542429054128
112.7405156050604 136.9141620168074
83.4959336532059 63.45174918346921
80.60651253058758 47.29926363676639
111.8620065682481 133.6710556301322
57.43413257059714 25.71959528829838
69.6543366415266 42.93834492690657
92.21757130636556 71.17509412391935
79.15047397504367 49.48721991967847
115.8067359405691 139.7298332039776
54.38805656232847 4.001772897493653
66.15230630682218 37.05698013566219
120.0008549188479 127.1648096188582
84.29006818348266 121.6985908349782
56.56497085520419 119.763210127273
6.405391167190625 126.0199710219135
69.36674232771651 119.3772114776479
93.24768958231448 121.0608961135561
139.076218328649 129.540369762732
120.4526142479434 124.5730638298083
54.98498495650164 119.4777458054166
51.98126003051532 118.7886239765745
112.6223631672873 121.7880294648312
1.674361920548258 127.8801308782867
110.0253640212699 120.7210182503237
111.0314538457416 121.9514271444948
15.31050479170034 111.992961566386
33.23328515930194 117.9857876152969
83.36511203474053 122.9559868845649
66.34576263935797 118.5184098494929
38.57537074669857 118.9864646240437
106.8581488777102 121.0344621153916
21.79083461230271 113.6529371704768
42.48368306964706 119.5226956428602
45.26231186919264 116.5762565830458
95.7331160347567 122.392511270335
70.90475792492779 119.485993826023
124.3039345329422 126.3628303666029
76.31542771727248 121.1533011509838
71.51359386972327 120.8884646111886
67.70536291811294 119.1303989494807
116.7629198272897 122.5613098745378
81.75233737442007 122.8234371815994
2.532935973011044 126.5683457594219
14.2158001354885 110.9249668213823
132.671989349063 128.0394849636857
29.21691191256197 116.6000140607213
114.2035009236935 121.5951055034575
90.0454504482631 120.8796554680315
104.6654213147364 122.7127316847898
115.2067040157154 122.7934411422012
79.49031238992985 121.3223039376428
101.5460487374967 123.1329541477182
24.93444133594972 117.0570658489158
121.9897512925278 124.4147996795984
62.42726496590998 120.1947815202422
48.39354216727306 116.749654615821
125.8790259691871 126.3469336299949
77.89879238938029 121.2301751494306
11.47591661480247 112.0317729837867
53.43335613488539 119.1645973655869
47.43857517092983 118.0581730551313
89.12552724684426 122.1232355206399
60.26736521764671 122.019548986834
34.72613042095181 117.9758024305771
81.08990024683122 121.4342556168652
45.0488383756706 119.2992522577809
102.5115896450354 124.396197661508
57.30286316372456 121.22630280998
43.05882715181282 122.0895487630555
122.6561439495258 126.794962038872
45.91349469578111 117.9850993229968
35.28950974834475 116.5843326451737
12.42326213725684 113.1181994353081
41.01029217589034 119.8838268479915
99.00549139648125 122.0952051439571
19.09701808126254 113.5235283330535
37.70740417276417 117.6068971140817
87.50068731148419 122.0014123393897
5.49936486170675 127.1599919906981
73.12136884175466 121.0035804429364
73.74862716225556 122.3829673500534
36.23610272973106 117.8655296194098
58.69192089412898 122.3214791083612
136.1487368908754 129.9765685140363
85.20086981423036 120.4298257325216
26.37124550822682 116.6911168832669
118.7712499393809 124.870279881161
24.06241137894389 115.8051138754289
4.014440771798913 126.8029276546063
51.01942336466985 119.979132777766
117.7787511744201 123.6858631180881
63.48986724112969 121.2961149487445
49.49384275202065 119.5819211345768
97.36577448383332 122.2890004935397
136.7898538330132 128.7056179168474
119.8303485305411 125.845187934843
9.970474259563346 112.2106544599786
128.5119126997644 127.2408070548548
27.78847499377693 116.4736481980815
65.05414288848438 120.9537296560781
130.7415730817171 107.1737646564628
7.9111351223354 122.1927990218763
85.24868056091593 72.66414016158905
6.376627815440733 121.6465383682633
67.85228718511925 59.45980038334417
119.1813200884491 100.5084650808289
129.0440868309908 107.0341017982318
86.12096932947129 73.99438627652951
72.17393884549097 61.67452390601366
122.2266395380168 104.7208190954681
13.38589865250655 3.429979310176636
5.596475930637476 117.7737369432715
16.57852200100944 9.108446715491016
128.7969048087781 105.391066118576
114.8083102210763 100.0947399454073
52.20173300707917 45.1973692916842
63.25696153890758 55.84258364212355
97.89101449875734 83.55832826176416
17.9720931020825 9.73316218376428
66.23621778367855 57.26101433835777
84.37049355068456 71.35801287572012
85.08659246157754 70.00589520930949
77.31418575848363 64.07635213731808
52.46255033247878 46.75691489184106
14.93418418538519 6.852593214567114
82.59985182398879 68.82365318604602
47.035678985157 40.57173764138394
126.1679206996612 106.6629839943622
124.8354223179652 106.1417320986664
122.084377792062 100.1939751544903
120.5896711399183 99.66197301893533
19.18441500252593 8.700785270897788
105.7465769965333 90.06330452707165
110.7959045918601 94.37180512935284
94.79681177877872 78.10338188812594
67.89537376655367 60.94113240396113
35.54428265216447 32.816211940674
123.5627708833328 105.4472674861064
110.7832078406831 92.78427405139948
95.66864037161085 82.12421967823039
42.55909682358568 37.13248744244306
1.303056643472149 114.4861092500541
43.96105393953846 40.21513158949021
57.0081989230701 50.31279562561011
32.87327017556652 24.6839555550617
127.580847540662 106.0641095315681
25.84197334305907 19.3599706078822
104.7350176191632 92.53158905908397
132.3692366359857 107.181326895709
122.1430274761048 101.6834828727703
76.12499175918339 63.01611492346409
120.7574437497539 102.5585444285321
0.6984283093031224 113.1080953699041
52.70540214106335 48.33205496064821
114.518227360303 97.03537358869146
87.83818656019446 76.71319871360932
117.7981023186516 101.3511454304542
100.9015230069878 88.96440631341366
100.1255539807057 87.5389208600056
22.34811047441212 13.26521403301746
45.49757154725826 40.41094343320268
9.115553262214881 138.5175748619795
58.59326832565618 52.57737420034969
50.76337608228356 44.57343333464274
8.694443614129492 0.7149717982938451
108.7035112771126 90.95672685073738
27.33816322892085 20.01168037928596
35.735989102731 31.29341905407597
40.41995814199149 34.51272713398936
90.2190177186344 78.14967851264589
103.0456675955364 90.48957772574862
92.45017731958309 76.7505083140737
27.54319396259811 21.60603976661097
6.555631308985898 120.0036642428047
114.6397274744699 98.5677524499113
2.965582353355082 114.7983213111579
47.62023880358096 42.00076649789116
13.37669267554216 4.793769485995515
99.42769287164128 83.55914902863833
61.51132816159549 53.74759860961733
38.86282395054737 34.77760130075421
34.34807472790487 30.60590712292567
80.78333235803809 66.32927700933871
104.5351261084108 90.85151518529879
58.27203660299868 49.38126316828204
99.30022112634377 86.19479692810232
54.33372588088879 50.5886003568796
96.42147698193466 80.77911102131259
113.0408576357088 96.29695226513616
102.4646136283926 89.0757219748123
110.0565869291246 91.48303879371316
36.92984517790539 32.29717066091345
20.54092431159124 9.408124896887637
29.06538983066053 23.96528637497291
70.73507502071628 62.42710218519169
37.85581592900486 33.55569487919139
25.59180182397388 17.79647852142513
95.60538597843374 79.45235477605283
2.314481284190342 113.350478881289
78.34145001702336 65.3519263712562
111.1056330153836 95.97180065146172
20.75867063902844 11.02123564607731
69.25439939612609 58.69678219564865
93.98670201125861 76.73249574732505
129.8996566070759 108.4344827878991
81.72072762469797 67.57556012492726
7.518269133415778 140.8102963265435
43.27871614421986 38.69518830164326
8.367154058453007 2.35108664696823
137.6724606501027 109.3118407208449
22.18052555952726 11.63450178764484
58.75681657708456 54.18441496733649
34.26621059391201 29.01326337472847
86.98404861463824 75.34429591173658
49.15526833998605 42.32509322486036
58.43415216688524 50.97897358941606
140.3214874416706 112.6897815046486
138.308000060498 110.7346274887822
41.47402460932343 35.80426618555971
3.350283886545502 116.5431570193463
50.52897426580341 42.91336159969728
116.1195815414411 128.6222142210688
137.1963205536461 98.20114363870188
7.369886846969692 90.3856111997185
129.2682580135177 109.9316893600245
119.3851634355934 123.4497584211653
1.133087855426847 95.28369152838758
124.8553183703748 113.1046318082681
118.7947075239556 128.0665028825995
8.535251159142287 89.2113122954343
133.06746316202 108.4566325545473
136.9435496969921 100.960289383212
0.8309709787626425 93.80541648098341
123.192198513282 117.4147976560701
117.2961922532533 127.6932516307725
122.0936530259461 120.2997817661142
136.2723876709893 99.47061145474906
116.1977173346479 1.763639223410311
134.2951867325436 104.7271107932959
138.2319624392721 97.04886741599924
121.623331783327 117.6568009714705
114.4887974873723 132.1932980537721
116.2063360086384 134.2773635932328
124.2934102765545 114.5364897848345
136.0602140904024 102.2150380962854
115.5121590760852 131.1664843997164
123.7409156534727 115.9739757687193
114.6935370779629 133.7057958395087
1.805726923536085 91.29144246664636
4.587557371086192 90.86096647940577
121.0712004741431 119.1091897353393
120.5151018207392 120.5598190865978
139.4243130095194 95.95346534062062
116.8519430942873 137.2849387228472
61.38280769807552 113.6874594966982
4.18362246746964 2.467851577718196
67.67211553301534 116.0528177046538
89.83095177632875 123.4756673223657
0.2835857756916259 1.869234429138572
58.65927818464773 113.3912200393276
51.55165375610343 112.9712578570392
107.6161734364816 126.2480779107786
133.4924879208305 138.9307269619499
106.5844816458553 125.1162673225864
110.0936966679208 127.0717603997533
19.40624392878837 98.01834085513735
38.58975351705622 110.8501293224921
82.69435522925275 121.562859214866
66.27888208569931 115.4902228838917
43.92827579526194 111.269760567269
16.49342237163164 95.38225326308084
29.21548557956924 105.2979407169197
47.11720646215849 111.3539877821497
137.61706655053 138.8439424754733
20.64542002670067 97.22015335240579
90.53251842386766 124.803530252742
76.84542080651418 115.7763794737762
131.9378435094289 138.5275474559449
72.96531636949928 114.2525278284685
74.47233321802076 113.3004399517087
29.48519931828745 100.305317846516
71.42780425372104 114.6141896840908
119.9334362048336 132.843727949071
80.4437091412392 120.0361110709752
125.4948068087979 137.1108510518318
34.54607400310906 108.462762228011
108.6908813875296 127.3900821301219
92.87752530747302 126.1297321107423
104.0435190615678 124.2244186427055
109.8586329055667 129.8530023005392
29.39566534997545 101.9630401928615
78.84673673085571 119.9195882439701
97.58860913390303 124.8616760619447
21.90900130229224 96.40954597902616
121.4382103707926 133.3540601911427
54.97293997465341 115.2353961725454
63.63334288402439 115.6569016639193
17.98865662587682 97.9683868061516
133.9308480750255 140.4513588136579
78.22884972730311 118.4789691045956
25.72623199386845 97.43993727830893
49.24244167258171 113.1383609843928
42.6438116123425 110.351768884713
2.9802703155472 1.378397897641199
13.61827037650342 94.08189552820286
122.9659930726696 133.8176028996142
88.91122266207569 124.7579739409214
62.54544087778489 114.6569187955895
33.1609527308271 107.6999657848139
136.5173751150373 139.8798738404286
10.32043141408239 91.39697855665051
79.78751831053494 118.6384370196088
10.61969689874812 92.94973961445326
101.938640745164 125.8113669356896
77.6475973596398 117.0202063160515
31.80082644241707 106.9357507425064
118.0639423224104 130.7159597153474
54.56906660734673 113.7005601718069
39.98072112044004 110.1057514750106
17.82679727253346 96.12385445041706
46.80418553418734 109.903333114087
98.28724251151003 123.4928583688335
24.48070657775719 96.4933384356486
47.76292909048867 112.8334132142754
88.21024975688293 123.3773728142167
28.22914746095438 99.3686692415519
75.99749214604122 114.2407144577341
70.03967464317643 114.1053680719865
138.862227416424 2.497904499008905
12.11811931880175 93.50495287565511
56.01340607207148 114.0312585791472
11.83317294634392 91.96633156420226
126.5972507142314 136.0433679958897
9.991760328637342 89.82516108855305
86.58966744285836 123.246312906482
41.26270618525992 111.0073773956576
115.5794341048382 127.1785952756769
33.20122440591208 106.1450212726967
130.3445385714359 138.1613046213716
45.52848263444146 110.829913333546
112.869921156991 127.8191122000966
64.84819900442464 116.5749294456811
54.22952162011024 112.2337316511824
96.59788742486064 123.6924130948766
135.0147928455818 139.3837732416097
117.6826204040889 129.1621411300194
15.084930513933 94.70137366916924
123.8837792630395 136.7535444057754
17.85587778113372 99.8052318559081
52.73019382618786 111.8350799821045
120.8554526874954 61.00650218519698
111.8692885534012 23.9091956616988
8.099319621804884 119.0581722746913
106.9974300954925 9.230101066884597
135.4293881249652 88.7774341565874
107.6260591669983 20.13540280077545
112.4322219300913 30.3922230712019
135.190263524175 87.21090242059205
106.0036998585997 20.24087173867538
4.949380657549731 116.5227095201621
137.8752308739824 95.5521829925537
122.39764619797 60.88130985380083
110.1039274224676 21.30534201328672
124.0115455536802 58.26125254855747
114.5851646921964 36.0157118533401
120.2127964573715 48.36048133169572
106.8749803608973 21.48538274801886
107.0990050297881 13.83021190798888
112.690828162072 25.17804393365752
133.9836471275083 88.22237222006949
105.4360947892334 3.888493521485339
4.20340227642621 110.9536626302675
139.4121041238855 100.0685116388297
136.4919719573305 94.92718891227652
127.6943831759046 74.36442093426319
134.4508948595037 91.32640798583355
117.0444140102562 39.12784260041082
120.8151847762521 49.81589863724001
103.8568617079708 1.541518365339021
134.9056970561658 85.68366971681345
128.9981987917954 75.30095823545879
133.326341532218 85.12905233234933
1.537805143210217 107.5864575646558
102.3999885650694 0.7413867671174108
126.3186334213909 64.81998562978904
137.8404589172015 99.72492695697154
105.2543160205687 21.5901415399003
140.056598344451 101.5838567165511
114.2689952022878 22.60546885504368
136.5860748963188 96.67357585601029
136.1831241762497 93.41718189290764
2.111950680493798 109.1121647390957
123.434307129723 52.84843940164843
135.9285305847149 91.86303978433271
125.9275407086503 67.89868783351822
123.8608511166681 50.15734882024192
128.9784894088691 76.95948558519855
106.9491090269138 6.174162607653723
120.4478011256163 45.79119181452239
125.556806667792 70.93087418587783
126.5332631303918 73.36040642184675
125.0214848327117 62.28174542690639
114.0421187226227 38.6925365163998
105.6528991436982 10.05694634020934
9.362112905770431 119.6936258872348
118.3236003078481 41.87580328949294
138.4977687934701 101.2448524831601
122.9952319550634 55.56504534257268
3.908851133373126 113.6428673287694
113.9943590256578 30.5459766244675
114.6415988771877 31.91460100229416
126.1130985860029 66.37328672647557
100.9704735842471 137.7634855418165
116.7028230524315 33.53398082561307
115.0426502178094 37.45951237720676
122.8860885365131 51.44549913943764
132.8371312338673 89.26257856784392
125.1284853127719 63.98685638821537
130.4257460098476 80.05799833996261
105.6902519677203 14.81496456970467
133.0895014790877 80.60600243688249
129.7144113182287 78.50297793362034
112.5764315301672 27.76485635157911
119.0468297215508 43.15245978406685
132.034127586295 83.04237110415158
3.607988458317271 109.4172901228406
120.7772845924357 58.33209628333566
131.7761377890134 80.11838941285372
135.688555268862 90.30880795541816
126.3818317780089 63.16804073998158
140.7126587041556 103.0886171847545
119.2408661467731 40.7090840211059
123.0014724076726 69.13379590078937
1.884914231693568 104.870928618636
122.3857211272312 58.22076367796994
116.519054977897 37.67740403075619
119.7457898562325 44.46633367167519
139.1581498499964 102.7593043409024
2.481965845659529 106.3700448502963
4.404570720458374 115.1854157191393
105.1254104071227 18.97376302504219
90.53174760487057 42.43339764779697
34.01989723427258 3.93999910495033
62.22940963587106 28.05484780884711
117.6679160048834 61.38688726337811
93.04411261861864 45.79032161112937
85.36353613577145 37.59528448438817
1.587286478288395 75.57867184207021
123.193056175011 59.56155050778174
63.69809651905078 27.9105717812471
82.44011332394284 33.05058057884566
95.6226760996924 49.13193316781268
84.02217709093142 36.79849793657147
121.5970615450103 59.59506986746812
108.7949770278943 57.34671901166225
89.14557816416625 43.15736258072602
87.94988715438834 40.75180484115729
75.39133695940968 32.18541827381085
98.31677362302401 47.74142819590161
134.1913172826214 66.51912148148649
105.5314753357033 57.42648287624157
104.378574255743 56.49570862107662
52.60021270117137 20.78729734270448
136.4924295203339 67.15595492333146
138.8987562229747 67.07407032497937
54.23432128965565 23.21579615770046
60.7351690601372 28.16976182138381
119.2908613850629 61.17420053341318
59.81673746691531 26.86135139847333
49.04954161237143 16.96292304421772
35.34972987423256 4.802507321523768
103.6817792600612 55.19015022597502
74.07169560402608 31.28236160717422
108.1572217842585 58.66646207074786
130.3702383675063 64.21322899926506
87.84631546868518 42.31369322749431
115.6502295786499 59.24254028365399
4.36169588080877 75.55415885567805
43.23058183733064 12.96931148046217
46.26655014200697 15.57528793854501
94.30907531010995 48.24911304558022
64.2838241270511 30.62330710068568
131.6509476806331 65.02603933403644
41.1712919812102 7.482482675639676
29.91766881971127 4.38269298280623
42.63239537908009 8.086755343592252
138.8588850142247 68.71851965420693
123.9798583615037 60.92160335136191
76.49448120991417 34.53844132132076
32.68761998023687 4.593883338609645
89.24950150658613 41.57857383836182
86.63449546620258 39.94335605245241
50.35418782158649 17.53335228975497
130.5042074541544 62.65146563568725
72.1550010825602 34.84083542601388
44.64248858604346 13.540135141099
50.49263062859514 19.07706424019427
91.73721526720189 44.90363027987411
109.0496671480717 59.95502134231393
100.7410581757334 52.58393681536025
63.21385988709057 29.37298909534482
127.8688373839069 60.87223596051415
138.5589652817715 71.74999160988324
0.2701042056354907 73.26572194308191
135.2013268344481 67.44405535832783
73.88987843104125 32.77608929848235
98.36303935731574 49.26773712620551
53.42612040108593 21.95644563651825
37.17169430433938 8.737225304137398
116.6758691313039 60.29386345051722
139.951280999857 72.50672574871821
129.1909744575991 61.79090291815905
99.56668629579598 50.19485256086676
138.6913430072749 70.25271615980418
56.12402456396084 28.6976944247853
102.6764847902583 56.55920501893549
101.1373068807088 51.12060262495159
32.6883310176399 2.975808135192588
94.3612471771597 46.67471005914192
4.340890440406801 77.11597836292985
47.76362215346763 16.15730055278581
82.55254264168479 34.49025954381585
122.5023890103435 11.59067401529018
71.74646874982925 99.9973842201899
109.3268398934299 27.79982272335936
77.76916578724986 84.03192531904783
73.293006873488 99.38142197415561
115.8918321124843 22.30249975896725
83.26807304554553 81.92418958691987
103.6972110679068 34.59406234801298
64.40406881367585 112.6332473414961
85.96329921531365 71.31188258702251
68.65580586927166 107.4152809708064
106.1993367109346 33.30246849629216
85.78001921411064 68.63009845409856
124.5304626553876 5.0737419094934
116.3372317214962 20.79745769468616
126.0830990941401 7.303405287512671
110.192206691913 26.49571916514629
86.66667408978954 69.94044590071601
73.98800539517613 87.45130839716425
53.78722489546389 124.6669091778604
44.85765756500435 137.8718051495784
46.50576689883073 132.6043607980452
95.85958669528435 41.29624321379382
70.04098718493535 106.6933517274051
70.05978866539213 103.6395991346862
89.93319100218793 56.63841531145522
125.0531674733483 2.644598754360294
71.45566701634652 102.9504991925284
83.1234793925744 76.66469369594215
97.21341038399277 40.69635182435229
68.65281850954517 108.9510988704796
107.6355316329335 30.48414002713928
115.3877676058031 23.77187302490494
126.1139423074378 5.604515756003445
70.03481545113286 105.1706776280091
78.23070472426502 82.71716626785621
123.8039753510713 8.912421046820407
90.0921971043918 53.44184550062915
60.01385822705947 114.2760200793952
55.96508474061165 118.2726486097696
84.53567344404317 74.00001706703638
90.19151133955654 50.30346533954256
74.01298019933816 88.94676750118205
125.5182762511719 8.656432141288748
43.77397975015174 139.0286773572376
51.48165531225298 128.9723071641492
49.9224932191122 128.9503243856034
90.29773659331927 47.17211262685385
64.03449369314784 114.0541021491675
46.7833530630626 134.0777844934466
82.25231929564549 75.311081969838
55.25130582474328 124.7065639619409
88.32481069403723 62.99117281952159
109.5199354122982 34.02712816052552
120.4454496983438 18.8981750274348
55.95863679277381 122.3658797730117
100.7400918802329 37.58204443896507
79.34947532846655 83.64421888115184
48.32775319581832 128.8119125386505
91.81077819884871 43.31409083440057
106.1117734401461 30.67434824761744
109.1549128091009 32.76405955198754
65.8623136565717 110.4410953864569
124.3410492207762 15.4124189644244
91.5676209525603 49.62672196185422
122.7664843811771 15.63035961986544
90.14373272913734 51.87012358830376
82.42692401978145 80.65624363726297
71.57117438116039 101.4536514978036
69.98396479262745 90.9429360623096
119.133787015395 19.5613275264871
69.69577557137762 95.51913893124686
65.81633965819773 112.0481781717333
52.2501508024982 127.499384662257
119.5678271515972 16.27374943377762
109.2216565621386 30.35069821286314
47.42079044638758 130.0496347857239
57.94689256553601 115.9563893091249
88.66677899800904 55.65856239921639
83.22013158250101 79.34044077067098
90.89037483952666 64.31106430800621
85.51435838780348 65.94727653554831
68.62157926936088 93.15830942346341
89.85364357701611 62.97401997567194
52.99838596303278 126.0560817047412
41.92273419184779 1.793072085822636
89.60932547767526 59.98911733339061
68.63896577728195 110.4841670711782
90.24148725799695 48.73853147854789
69.88545168664929 93.99825260997805
72.63225698500111 87.97642670157398
90.43942021102187 44.02293573364199
120.7592422109187 17.36424829530479
45.86136500585155 136.6997251755216
55.47854442787115 116.7786668385577
6.414892339679326 135.3881279667913
7.882224900230131 113.2086311745719
8.835504931545044 90.83205477320789
5.824574555343894 124.4650383960565
4.883854149989094 137.4416964129204
6.01843956329687 132.7525056967913
7.107793514229941 88.9205004099302
7.159918974944103 111.5835356173908
4.539025703342791 97.59446103047479
7.644904861449206 91.89244391456668
6.737638565282048 87.61218521154136
5.06618029880023 129.8784408344812
7.00404114690294 102.9247119167466
5.168233532401812 93.80990165865967
8.209229112856196 94.95402652833161
8.649643436365901 99.79254302357879
10.91949245706504 85.67935173948904
5.538276278601023 106.9457129504439
6.862719747436949 86.26771213827541
4.963845581627851 140.4939739811649
6.090682935530015 128.7126660088398
4.954713019575654 138.9542850280083
7.822881341440013 120.6269685782945
7.066472990193106 107.2486997028354
7.968081104293128 110.2652704998382
8.219047424370853 87.49929268287359
4.575554076593048 128.375451792403
4.660365749297498 1.055614163444174
8.460203194792721 96.53515216992801
7.493520111836185 104.4923560386992
6.413042104436836 92.87168403676856
5.472906841300667 95.28513238454158
7.370385830744596 124.9008688747938
7.275206398038836 99.00978249732901
6.020599184339792 98.29958790402819
7.824739799630203 115.9175719341167
137.5227369753895 15.58268941656088
67.48054129428017 1.797764647789734
106.9992142950723 7.7047507666237
126.3574812433629 13.81155403537083
94.98659947275597 5.713769435869069
86.77105325352711 7.030973808119739
14.59395898765373 135.8983374389981
19.52226885168772 0.1323159451044467
129.4848658593269 13.35767859050658
82.85355495692829 5.09452243720069
92.21716311490535 6.861109340910748
112.8244028456349 10.49579240284792
14.37116945556932 137.2614381970021
96.12337546404315 8.087811262906659
55.83892177957095 4.519966356316351
119.9925595778953 10.14462918871965
102.9070142647699 8.624759818796578
15.86849695283352 136.7291364437987
104.2785966318486 9.332783233951588
87.15615103281762 8.331427736446051
12.99134064660283 137.6752600631367
135.9449175391429 15.91094954614601
101.5355023679686 7.892497446078223
3.50432901589446 15.26994627958936
77.38599681353065 5.439919630580546
101.4751393246843 6.337836034369334
57.28807844623417 5.023519660177579
73.29408761120533 3.24976574388502
58.43228131669528 3.904141222194795
36.64758438044164 3.935903959720704
109.7880207253723 9.222982082384418
91.05950882569105 5.829065885859448
69.42695183030807 2.997020009062041
134.8393263440215 14.82419769812671
78.73152093982651 4.588037105858892
0.5995790745943381 16.1668480028995
101.5631939195268 9.43406960511826
45.30964312091429 7.707197539076082
88.20862415204945 6.9914419504342
18.30654413304251 140.1634478522801
43.87513413573786 7.10007472076318
28.50963157478728 5.119430547170032
42.2565982095871 4.931591881290298
66.43217374678206 2.901500489221855
35.30895104993485 3.120986227575548
80.07348877673434 3.745637529559001
105.62661986356 8.508982470464614
48.20189614332531 8.923448217892199
20.88003321400654 140.4981530704883
114.3842964871754 10.67574704187492
85.58866508023802 7.868188361423197
46.74907084699378 8.317433713108397
81.41600284133146 2.925391365975722
131.0772370255462 13.02851922339936
118.3621472105215 9.819996266989618
81.44312948961611 4.451701088357011
93.60748438604737 6.287968851762535
116.7857117416709 9.620573065548751
24.62918790494781 2.388170918095525
23.36080404943932 1.408138471343271
84.2124713910116 7.231136983061468
39.50644446292213 5.318055220052193
22.10878133058259 0.433936446675143
139.5377025160823 13.8191076295873
12.89297468470889 139.2967280905478
28.58356047844453 3.499762158813261
59.86399186118488 4.333927002083826
137.9793779693411 14.13544847552169
31.3172996682645 3.676666154635891
50.92979782318791 8.549628159434537
132.7895232916447 16.66672500784401
130.2022891555647 1.073782481207465
128.6335720239592 0.6908331108018796
131.5097556635229 7.119203103901587
137.5046801542918 20.78277094324561
136.4113386875064 14.46352884753274
0.5556436043641444 20.24592818848004
132.4910355229177 4.594618540182823
133.389190777045 9.402409678758504
138.159307440301 18.17128656729871
137.5852693982792 19.42399274384702
132.6846053272213 12.63396452447147
2.340678615412289 20.0943218039832
133.1042318023555 11.0523799229303
134.1826111730796 6.589783856019448
140.1049665756395 20.78499583349775
139.0828406378699 15.29399857657991
134.1857533729724 12.24056686287284
69.39513598063998 83.34112821653812
70.39920265725942 99.17424061361638
67.86457477030268 67.01627112864365
61.72043388902568 29.49946858730182
68.64844972945343 54.22485304753692
65.08870592538402 68.82690049336486
70.05735796438502 124.6264685251858
67.56074453168844 56.4922696164474
65.90330273489982 70.34761298673133
72.90907636706156 108.2134139614064
64.26475598964986 9.218157660292411
68.14766874900232 84.13328242204543
68.92764468612663 79.55992296522497
63.27001471449063 43.05049840055386
65.24902613032734 65.4398663706271
66.32328637995094 35.55812903833782
68.56401846801326 87.08074998544949
63.74170562728357 134.0903058310028
62.81899220395508 135.6399753668836
69.9229413525204 120.7638366500698
70.07099471756329 112.6572542828141
69.34682996594225 123.3052676408362
72.78121608811915 103.7673688887125
69.22830116976552 116.6696503733897
66.4612160895239 61.70282911250298
63.48380359363034 17.17979514572319
62.9994213860407 138.8148090613695
72.8837171985448 102.2678856833881
66.12467994981036 72.90688475586735
62.91131831343139 13.07955408862618
61.33130324033208 26.72816461466736
65.32018256555251 8.011043328252448
63.50768499488201 25.17895986436676
66.16501495383756 1.394908009697313
71.5114490906185 110.4222252062659
72.86549001975929 106.7397050753458
65.11158412895674 46.67207010713356
66.9424892621283 131.12576790962
71.53653193291912 111.8704749415667
67.40339034537345 79.44887554903467
64.55685215258623 135.2721822233839
66.16471887311637 91.57414887141911
64.78570862395044 6.652746246292566
65.47326958977234 51.25253398076853
65.44474779745821 31.7033265675387
67.8140548372433 129.7598731427147
69.29220999304894 81.96038447505963
65.49529107707014 136.5855148204041
67.14777672399147 128.4583780082768
66.94045331501286 4.274198499109273
68.81228957557204 118.0705473189915
63.68787559671387 14.47978382765344
68.35116336514547 85.62476752838491
65.06256562068789 33.14726753741929
63.11265118370518 39.76835180296202
61.89505239586268 22.56403959704516
72.78785906979151 105.2722178044996
66.5016227423551 44.24067609154643
62.32068406237602 11.69799235630461
69.64412574853405 84.87036233892186
65.32030615451195 49.73314414833634
67.66842012094652 70.20479913995288
62.76956637527073 30.83150011734361
73.08280328835704 100.8193728613629
67.412218323057 90.90887610846943
68.10934383845287 96.13101931835112
67.46541425205903 125.7916705102476
68.80826998309948 115.0829559015006
68.09207906345162 127.1112308612773
63.42181202147182 33.62231307193041
63.09261007581497 140.3864396861165
66.49560822343012 63.17759440022196
62.78098840893111 15.81327237479143
65.40566125436943 74.24510591670123
66.54597048316606 66.23036629743574
66.43811463757285 60.22734970466261
67.13820640831915 92.52755983384364
65.59884108105346 76.88236219314489
65.05905233755176 45.14996409428228
63.26151723169215 38.29475851056903
69.35673576025091 96.94859067129951
66.30319886165918 75.55321359479038
68.11444296113986 49.65780480002397
64.6190280519312 37.58727785619179
68.8792032987642 121.9671344544845
128.6762191381687 92.91797194137794
106.391785762675 111.1251684639897
134.1725831151143 89.85071360285303
113.7001426411893 102.5595772009785
110.4429405063933 107.2678744986956
81.64680360270353 129.4880928512303
75.24470465676737 135.3102545430537
95.25568461924141 116.0055302550219
137.751901088759 85.23718842662561
110.9867905864692 103.0671422263121
72.99763895529418 136.9164975724677
89.59703979521481 126.1351737894069
109.9665150996238 108.7837900346537
121.875882733707 97.22443958544213
79.67457042933252 131.6784933974304
127.5041980028964 91.98218800059874
129.3397714931723 91.44159422537622
102.7568779892328 113.2769986625286
140.6880328672875 84.6570372593872
7.001181786409687 81.78253697333099
90.75967627601929 122.2314523872913
107.9269605949585 110.7282723057533
110.8870080737664 105.802718791294
77.05872331330303 133.2843496451025
69.67532528532669 137.3268306837041
123.2350102087368 96.39146000842557
116.4477362665609 102.2158547883779
90.42407571614568 127.3917457520097
79.51263891655564 133.1154161590794
76.73075795508909 134.7543456964347
102.2067860344539 114.7339689088294
97.25789348781257 119.6229970536131
119.0660429159766 99.08255991286765
96.89657215916003 116.7573595272591
136.6886226570055 87.74364075453043
85.8828479439306 128.7148118075428
108.4206907657507 109.1693940617
81.32730369340048 130.9530539924587
86.94972124549155 127.184112865565
139.3098980151072 85.70510895717737
68.47060286915408 140.101051204798
2.668279794124226 82.67879725652877
71.36086759483084 137.1537973914571
131.7032626831333 90.17724407396462
95.65810926077013 119.7587276343054
4.164588507298537 81.8270396882919
84.4496377610409 128.2071109941835
139.6643381244031 135.414646925701
109.996692837105 31.54654632042743
128.9503299601384 95.55430063027192
103.6498872404498 21.69444530617093
140.4837603460755 129.9314240535096
131.2587633014089 104.5054747571559
119.6830278417633 71.88915371178855
132.2193544684221 113.6328833651832
110.9829589049027 22.62024576581035
114.6469782170144 64.3032991247634
0.7724968945233952 138.7521440428927
114.1279955926217 34.58985258863928
118.6309489809629 48.15791598620061
105.3018721074049 24.17973399096505
108.7112483890862 14.76635046412879
108.5450209937551 26.55713628193203
0.1481980852534686 135.8919357205802
127.8642471129174 86.88071520732342
106.8646456905619 4.644437047821072
131.7616665334674 105.877148185693
129.3402743216248 102.0430190832694
128.1506194322281 96.93908524063886
124.7288753496496 75.43780287057318
127.9774340399956 90.74436917363967
115.124492081949 41.54508651398261
119.3204127401112 49.54360036705649
105.2964132493618 2.330096292779414
127.325537314735 95.83266782451655
125.6416193092334 77.75654310161977
0.2201963634506954 127.7404282190227
128.9623690944578 85.62047974577115
135.4090732050464 120.9893845632531
103.7217483388262 141.0399893220217
118.3694790216501 60.00590801723767
130.2194897780684 105.8812462424629
106.9285647266636 24.0718543253173
128.4315401144771 108.6578732729791
104.4787858528999 22.94180961869067
130.4877881233975 100.7382971926641
130.6080214285315 98.05891681218279
132.2007676600311 117.5416873522964
102.2631563049056 137.0446122570289
120.8359822602049 54.13732198501403
126.9526849103198 93.30266783770682
115.8880631650413 69.31682180641369
120.4468386061124 52.47377174696414
124.3900347791092 76.87643573540117
108.3652856578486 6.915330706103743
117.1664301120579 45.5196480996499
0.9558993359808906 130.5209144929583
121.881927166094 75.09568941216743
1.010472610199717 140.255503153532
120.6267982953074 74.22027017947256
115.5799729071932 70.73355674459344
109.4991992664435 37.91640452871648
108.3363496948279 9.971196320175032
131.6760811902751 115.0063489484984
112.047027095508 37.03700925593961
132.209167566933 98.04685733734497
118.8119357950262 52.28502132538043
137.0391288480525 120.7433992434641
113.084613452521 31.77804890106598
113.6530249602988 33.17040465162039
118.4350401101939 70.9924251253322
115.1644125040804 33.3505905407279
111.0195873697843 38.21758645854495
119.8648210719943 51.06527658004216
126.8016524593689 88.12239260156078
116.6608174268307 66.48045181303992
127.6176526555694 82.88975146355686
139.469485155605 125.5670396763245
108.0565213648959 16.27675939272609
126.1337142298412 80.28231267970072
126.7270591169534 78.83105667167438
140.9788371896918 0.3225368507300984
110.8516131478418 30.30579534695977
115.7449774860107 42.91329785195831
126.8907023798581 81.55597691154563
137.4985208558878 123.2723759559145
119.0933575501322 58.61989764272451
128.3435913854821 84.24772543341082
124.848237885978 90.88832216480122
115.6684007092277 65.39516599373441
132.2805658651892 109.7422683554611
114.5631890992994 40.12938885137056
1.315142404232087 132.0216770690708
116.1664206078225 67.90071926013695
130.191930582787 111.206901422111
120.2894435857702 55.83874885529023
112.5358959939333 38.4695615834386
116.4344308673626 44.22858178248193
140.3750548178487 126.7014925826946
131.1794224468813 112.4509215036129
136.4635617967631 122.1300286521754
106.724137836142 18.89798848359805
78.81105614684643 85.20732585131468
62.41056324422466 76.97954346744592
112.816541258468 117.7359485131506
136.7404259620731 132.7252346147325
9.459115195858461 28.77729232216058
111.8303877166438 116.5373444744292
111.2155365700405 113.924514714256
45.64284216255233 60.04596517834084
56.05351347650988 67.75658659153525
91.5926237007635 99.51771401105957
28.90717747294199 47.10223974661491
57.75985848529064 70.48665916073922
61.49913651460292 75.69502217515148
70.70685283780357 83.93111767877696
67.95903177020911 82.56840881838745
36.57034703656161 57.2228770547008
3.647931463782694 133.7531155574056
35.61967770086953 48.65020422064892
36.18508149564428 54.40300758791453
81.78633476283309 90.53371083926623
108.4417142508025 113.4614796631143
105.3274961748704 109.9537547996006
123.8764293694522 127.6033771206901
33.44051481096067 50.47475078838062
93.148813842819 99.85408146267201
89.59151332814848 97.69156132102125
88.02940905779612 97.36523524184307
48.53389262580948 63.07624530841429
15.00883030942111 38.31645930905051
117.3546092622808 121.0989831159012
100.7201879762362 105.530501148769
112.3370076410669 115.08262629358
58.04512166233994 73.19134182467458
25.81002701605733 47.82517756565154
133.7133703213606 129.2934414960005
28.37677241803451 48.64665550554687
51.30501121471134 64.59605840748925
21.72525025720349 39.09864759201301
114.7901548900656 120.1485521165074
12.14354815755186 31.95536737171585
107.4268500028159 112.2976351726862
115.7824803153089 121.3466308921793
97.56861051373531 104.9781540833921
81.11536977204486 87.35002519657141
109.3329228858632 115.6028929384681
141.0262643350383 23.49000558003384
121.3794129565845 125.949525577825
26.90714809878048 44.71874671809967
19.05284885542282 38.65411721879368
98.23941986791958 102.2997217103926
64.23034919710236 79.60595557634571
125.3406561781958 127.6746886510032
90.03381460921857 99.17914408359347
82.70118275368223 89.50092770914314
49.93109830026632 63.82459897407366
16.3391320208737 38.93080934757133
38.90794741732863 58.15114188490509
41.64866556947613 61.08347804777458
133.8288753380984 132.0681532127377
99.61394599104217 106.7506190815829
13.66119938675249 35.91360172471257
43.05157005884328 61.81299257147287
40.15114901229665 58.77686055665455
66.63727490268431 80.62317489796965
93.58433285836463 101.3595958262656
99.1646917600915 105.2440394346447
22.8131060662706 40.20076884506703
113.8033059200856 118.9400875822683
76.14585409066787 84.27677590877811
122.752319574485 128.3813871766229
29.38185455142638 49.84699556212081
87.58188929631446 95.89729517677452
54.32590496706552 67.73219048858657
30.3690718225751 51.06787576794605
17.69996093649597 38.02325402031214
71.33656184682604 85.36609042376239
101.2266815835401 106.9172868661175
34.69349799498207 54.63295308654317
58.68751863314707 71.8411902655651
48.44558801609485 61.47937081860761
82.424232735552 93.52838508053505
102.7706344415861 109.1732945686447
104.2147827166067 108.7655996794908
85.56821837966946 94.1503307277855
94.01369036894492 102.8738648368413
13.71602110585136 37.58425996181381
4.015128226651445 22.60771797487506
37.12476775265416 55.70744085144272
52.76305058223564 66.88865007063829
25.90751626901711 43.55483603484373
9.508552029756071 30.39513587416511
58.97882841371992 74.49555328771821
133.2217487924773 130.6785401714804
56.19258288942708 70.48566139849707
103.0096313068008 107.5404161003283
10.8218651072605 31.19205173933062
0.1009657572752473 21.85973925114749
82.25079787001792 88.18763892640217
118.9370887285328 120.8221380743379
63.99917365830824 76.91710071463331
136.8389302683061 134.3431748583633
17.67166829011487 39.58602242555132
4.038822459468596 24.17997583163674
1.285460551199152 24.25195147529906
119.9534952951404 122.0066967012944
8.057168855797375 26.47064695270279
59.63454147225302 73.14589550328398
78.31692125186206 86.79410861228547
72.9062770153547 84.91353877029557
38.67252826120797 55.59178324294975
135.2572640112239 132.1815395458563
120.9921152996715 123.1682180970086
31.90610757026298 50.76621830380504
128.8535486335485 129.8511207585708
34.35852130501613 51.76329234993423
42.29615490132964 138.601961087464
117.1231305662142 23.16829945344334
128.5607654145116 5.896694944489463
84.15243903553019 83.19635061284532
105.4554451939465 38.57605885326066
63.02244436916799 111.6512945824288
88.23654018185636 69.88503414269465
67.28629567210758 106.5777635890519
105.3419063030759 34.55420676365127
88.01906330663552 67.15866534013975
118.9252107066114 21.09329771856285
128.6351216120383 7.434357165416559
117.0002772207764 24.56709104959188
86.83211747583897 72.63839630247803
75.3863037814438 86.9876372545024
54.89140674717441 123.3999059695725
43.45756153516405 137.4212838071749
46.42247855953251 131.2370017305459
95.77562234881437 44.42296925882569
68.65959191430385 105.8740993808633
71.40845874312244 104.4693255751468
91.21064510607867 57.50504339231738
70.1246565216892 102.1180521615398
83.97336869375559 78.01381748143059
98.55039370929029 41.55112870832482
131.0600543801221 4.060652891231108
65.89337479508748 108.8541346762523
111.0868166810008 34.24108618442675
115.7131515962922 25.21534289568953
127.2539044901185 8.246400202612937
68.67938221545751 104.3290293150817
80.84861136053328 83.29776267770144
126.3975811845349 9.763366439655698
91.40791040042065 54.34393947403628
58.72393303320491 114.7988241028349
54.44434751117513 117.9610367002579
85.55607397823105 78.03048504002979
91.51906058441028 51.19750605438973
74.01700046832822 90.46668977995913
127.827140408885 9.619496946390965
41.0054432743827 139.5211500225164
52.30337198481956 124.6462034739657
49.17271475914279 127.5133478007208
92.93986466914087 48.94133924829328
58.60549818703608 111.952843650467
45.30555311972553 133.5330781172495
85.41052161117859 75.33958843743486
54.36061828740329 122.0269316858037
91.82723420955834 65.7019206870107
106.0147173173854 35.92008259222726
122.8872546219563 19.73012721883269
55.58313777945187 120.9364403771236
106.5400935057096 37.37600485893953
80.30298520832294 84.83098554181541
46.68431279687339 128.7540306731288
94.40949760774765 45.10152819513215
111.5481207139921 31.63779600537856
112.1367151320408 33.02285802311049
64.50898468678945 109.5244676288232
124.9515346296924 18.00794307316634
94.46052325735609 43.52251767333308
121.5426644348403 19.90323105132378
91.46871674746117 52.76912325252288
84.91824651610136 81.96160706338956
70.23345544930041 100.6263586169778
71.27115901380174 93.30666591992582
120.3413587744278 20.54012340413024
71.96904736678148 98.56325622742706
64.46237746496463 111.0847483940807
49.98374182864569 126.134161289256
123.3929114487008 18.23398049710039
114.3083816366285 25.16752473565512
45.77165060454983 130.0686450483968
56.45264008158551 115.5941552317743
92.62488802551186 56.80289213067625
84.0592821758795 80.65235438617381
92.82586254615735 63.09120112452737
91.16346419322707 67.06610637097772
72.43977584552643 95.66259589328834
131.3156504295407 5.617776583535562
91.40114705501539 62.89025860319423
50.81786594399552 124.6938575187905
39.14944929246962 0.627610601711434
89.77518181657589 58.28501406750844
67.27218723520485 108.1395322341339
92.84537260577748 52.0886508367322
71.32457627577826 90.20897632354203
75.40642854876775 88.40864826703903
92.99080897934451 47.36638678366008
126.6235795686874 17.94090582270112
44.34171899813354 136.2129693091819
53.95919655316344 116.4113155755613
93.05333270978431 13.93836902043475
63.41176129188557 69.17012477974426
60.64729101605303 102.1239277997093
92.8750333567563 15.49459720988125
62.88451249974585 72.99896996578265
59.2900510413605 104.4200092184104
93.30088432265757 20.95229966134561
62.98059079113958 87.77768678482134
57.6584232454164 88.69496368273587
95.39949852421346 4.163395543713166
83.78532382863885 41.40578070737872
69.28160768312975 64.70970102787656
93.60921317982103 19.50160939225286
61.29682028783735 84.62274711534994
47.66890855229784 124.8005507121214
42.13375227627871 137.0773785144526
43.94816096368302 133.0473062558139
91.65979796586268 14.6290362919012
60.77280658994162 98.05894224832993
61.94358260836607 101.1390722786623
73.30268334333832 57.9192300482818
93.23592762356039 9.349990506403728
61.67999221333629 94.29527482268738
63.79200348187747 74.29251312780974
93.14252143555034 12.36340942604828
86.73983165736263 30.64068234852588
58.13325357413351 105.3258258259408
93.17669046083321 10.83720005095813
57.57400689292465 108.107578965313
76.92403098843543 56.26644160265346
79.18016803471328 47.97114743422929
52.43420986240508 110.2365260754059
51.45722780241198 117.2174323131389
62.60597649303144 79.58165215277955
89.3564857747012 27.4646732086804
61.23256125282929 92.82771483654913
93.37502215642827 7.848814194510924
42.60988969051616 140.1084486429165
50.90410184836718 115.6717077939364
48.42240189069329 126.1293918813501
77.75900090278053 51.95542346746866
56.20063457943866 108.5464969887763
44.32718669097584 130.2601179436543
61.71119643166897 78.3135298486614
50.22031513778159 123.3030737333586
83.47666986848968 45.95486960960914
91.41312914071699 16.16539876731816
100.0631262714157 1.140892401386354
52.3715587581305 120.4259722076678
91.79648592728574 26.2273279078273
62.17387886124405 83.46244012910869
45.94008635950049 127.4344291653298
83.98976714058315 38.35141747900336
83.89759139157377 39.88357713318594
90.42774450040829 26.3930913664719
50.34811272199631 114.1268888918691
99.68705438099383 138.4430530835584
60.5204761576824 89.81519967424769
78.39708931363616 53.50720293703218
61.9480387150752 71.75092126292024
56.28852050962956 110.0596413684282
63.18011907976955 89.26979654407914
94.80960145303693 7.24212568565515
60.82274129355659 95.43792706869485
56.07842324471812 106.9613844016844
44.33049358595034 127.4340280635008
85.31169629327341 32.97494086763427
43.5357593820907 128.8286579667175
54.93866014720502 109.5794736144023
67.91932763274308 63.92582788710787
99.62640835931808 136.8352337285527
63.09611019378764 75.62945872161704
67.90435181562995 65.46444292974081
72.3158980749995 60.13188825432006
61.52250269652125 99.51352729034187
62.74626897122168 82.20175101321807
51.17319699098598 121.772088643308
40.52008342509855 1.317216623927009
81.98070224819097 48.1402756426773
61.99039687459369 90.30250186046069
84.90886782855368 45.27152624811935
52.43924430708424 116.029254559145
62.67070996213418 70.45173202375216
80.56119509827393 48.80989982417412
85.34033431456264 34.50337621192109
42.75589801773638 135.7084897309231
51.33297601371387 111.2898810111946
113.8662740392411 114.8282643975551
109.8850393844134 124.70306744705
114.812522010072 111.9468068392315
112.0284741115457 123.1988218230232
136.2317836442649 84.71587608036069
119.5303744167922 106.3245715250828
115.2988010541299 110.5239174771484
124.9071372617858 98.3214725528684
117.4384454829116 108.861613519477
133.368713805399 92.4239307164847
125.8560218059988 96.00653678721044
114.369199636854 117.4915406385871
137.5113671339041 83.7292975761346
1.552469173609677 78.66376333111619
107.1975992483574 127.6935083916099
106.7127305988983 130.5168263428365
107.7020055747651 134.1900075980153
123.5719478643168 102.315078574965
122.1946225443991 103.1878488129212
130.5846394133262 95.39298413118078
115.7969242762543 109.1244704346441
1.561159349909464 77.12301692779494
106.298339308157 136.4273829145424
106.2588341419745 133.4396714266622
5.868897899591047 65.14500212254107
106.2943520658688 134.9149962873016
113.2168209268215 120.3723091598375
123.5364472042512 100.8014741467954
5.852239165494584 66.76992494839965
136.4484847860747 86.21956566754261
114.335452776707 113.382294858567
139.833568041168 80.23153876204837
5.811692149276052 69.99384071500329
106.9753771991819 129.1074701538736
138.5318118444096 81.16762995426238
136.0392919926713 83.1811752325261
132.8488045099472 91.01683390224309
3.077598417047091 71.64947933556893
4.452331949504844 70.82432375660697
129.334703994937 33.39130421228494
82.73785963314843 2.126174564437653
90.40369742576965 10.66260735160626
111.6815404867262 21.27592837188172
95.67770612812797 14.10468601840994
134.6095941077519 39.73103857157059
114.7770435527053 21.23509568154236
118.5190818655809 23.99981731606997
96.8390636272089 14.94786964954933
88.57613903421749 8.702287536571326
123.056511120709 30.42399349913556
137.8903074959385 44.50585470505729
91.79421714754504 11.48484260531142
139.5521289040141 44.39447432944422
81.4774377402677 140.839687322094
91.79495998556223 13.04356052508513
80.1874018451085 140.0730496264126
109.2532225832737 19.99563300691399
99.55658180290604 18.04289275761677
132.5444760785626 35.95611993433661
87.40689524631725 9.765486247876284
136.174961973685 40.09108171914683
85.88826239843384 9.281949554909382
1.004406675506023 45.44093542449124
137.0687044301579 43.14471407784892
120.8968353715184 27.3121296858134
127.7537479565881 32.96554709494802
7.961386252071443 46.22788015069907
3.415415888342595 46.67506085052411
85.50886637603239 6.333062708952853
84.33486325890497 4.23888314361877
119.6327004036953 26.38750462933668
118.1811329150481 26.97806869825612
7.371939438166201 47.71637655151832
82.9035287426735 140.0792213642605
4.921767089094179 46.57818813223069
127.4001932579058 31.25556934482167
118.3102565361143 25.47988900841669
134.3044570420313 38.07504787951373
84.20226698294402 5.704884949992262
2.530235924507063 45.25893155894327
8.320235267818507 48.97558711260896
128.175844697268 34.45860942975624
125.9038455992794 31.20295497595223
136.4737356624723 41.56464026892046
9.874017399978394 48.67651534554319
104.4036424943354 20.33371780273929
15.7278627895411 138.2317657480435
12.60244147850847 0.96941526571324
5.990797690893064 11.70568049308189
10.19857481883417 5.868887231388583
14.32789574159723 140.2418641817352
11.9532087197261 5.553909064683813
8.731051500206 6.518291511378091
6.863263170879499 10.46322555810219
5.555195124995546 122.9993001725125
135.6890179357838 136.7421684175597
8.576444307357519 111.895596954031
133.6259379711587 3.532567359860042
3.364179601734794 125.2220989696301
134.5889266619062 137.8380288325104
140.7711270583795 131.4384878980451
132.3957575941031 140.0080657269653
5.073345653715814 120.6809755661272
9.303839028206855 110.5689886532407
4.194711440320409 123.8352255786963
132.843517275548 0.4606020789863882
135.6366725219628 133.682100651776
136.8699536446835 135.7990067486234
6.077767865115102 115.4891814349759
10.78221557506884 27.92722268424917
19.04974272569785 6.97353992647229
17.82588511915501 8.111840514594018
5.675026986512621 39.79108773104886
9.52653922253829 32.06167001030597
11.83008796384027 17.4889242716991
11.69756454935352 15.91428598391159
12.99844522064858 15.04787215563767
18.48844095390759 136.8795095098915
17.72241411581637 3.840848955112334
4.829405900626381 37.21273093469534
5.966791745901678 38.25150603011128
9.114313011642492 17.63375863994036
8.23183952864232 31.21168251438628
12.09018469058583 23.84800878058582
14.15581681057588 12.59025637364334
10.730075620503 23.12775875557081
12.06721101170555 22.25114776667742
10.62701486187274 19.94060593748137
111.6251918142362 120.5571341165575
119.6234730855765 111.2392835095821
107.8306122099292 122.2857485081019
124.689560875881 107.7214714081693
130.4283091155459 103.1269059195771
6.127121128579627 91.38633320043036
117.9851174886865 111.5074752635573
121.2863684388004 110.9047921401683
113.3651653730538 116.2852096019981
99.97665745396304 129.1206491461425
105.0013510621413 125.4396260982698
135.6015913683019 98.00349817527834
115.9010784152492 113.1380358809242
99.61298967604544 132.2564306473259
103.4396391315428 125.7713259430034
112.2288448943595 119.1606451026501
131.2150724977209 101.9287017260936
93.66465881804582 134.7327999109348
115.411022951947 114.5803076345171
99.79758719439948 130.6935754571048
2.364772399726184 94.25477656973398
3.616524344347987 93.27658704416935
99.46272605256041 133.8380627911981
139.1299879239139 94.44372785165689
96.73287268307662 133.6166598578072
112.6210616860299 109.5866267875263
124.7896354503978 59.58835742839413
110.4647959371321 123.3534214808221
129.0129732189411 40.7771825398333
129.5087339668951 42.29106991041609
129.1938410105458 29.22518772497256
129.9920747787283 6.540823078783708
130.5650637409984 20.06176252281599
120.2066384819411 85.55248951764771
113.6118512868065 106.7559776433986
113.2418171837217 112.1934396188205
113.1117902182377 108.1441216213249
117.7233930500666 94.06113214113833
123.1352337944442 75.98121881181505
116.1660617543558 94.78772824629246
131.8164521973802 21.18070243213527
126.3478155824127 48.99232389982752
120.6266232329957 80.98336127549101
110.825321780856 115.3487437585782
120.4653645920928 82.51197936529158
120.1911770100533 62.42647922241479
109.1897956081014 125.9526848665449
129.6140441134911 3.534756412257121
109.0637120489503 134.7056281974289
108.5493602690705 128.7841313238848
128.8087005975202 37.5063038641755
130.2329567266826 7.962207907513863
115.3347276724108 104.6936828306437
112.136788387137 111.0422386892758
129.9652799036644 11.95546136575711
125.9578964762621 51.71476590147774
116.0039339152847 97.76203184120847
119.0236741836644 67.91908477230034
115.9945132015375 96.28040591873896
130.2669730460109 38.03103861637581
122.7496266375973 77.41504967633587
128.9744089808946 8.87510914835207
130.1016404341388 43.76841664704209
109.0085732552336 136.3048395982039
120.2810219378666 75.67753145074252
109.0791275800432 133.0669454998827
119.0348090344393 74.81210302900888
121.7078765039021 62.29103690408331
129.766444787396 46.47875671138819
130.6807156893713 28.86258684926359
111.2479629915031 117.961193080937
127.2951232082965 47.68429951944822
116.148507913198 99.23987845580207
126.5923327467322 57.14229540308728
133.0792001880328 22.27897121958566
130.7072622362572 33.91905994923725
120.2229206729715 68.95481036776302
131.4181340285414 24.25309592447832
130.8425362588544 18.55889572363302
126.9206942815357 50.41464070438224
117.4350216624635 90.46832345364601
124.8452599287662 65.51680117378645
116.9649146626844 91.87879783545873
112.7781689876108 113.6370762359383
130.9423390354384 27.32360309787861
120.3343847230011 84.05452434472444
118.3401608936263 87.63623637340233
109.4461141155668 131.4144258390161
130.4304593805757 39.6191495724192
132.8770075031124 23.80220450985077
131.9367973619149 40.03187755099541
119.3406963966037 80.10523098747899
126.5190339683021 53.1423179285333
118.2041920701707 92.67805419482679
117.9190820021236 89.06576180000606
122.5333553518993 63.57133290341882
129.9292854749964 5.063911537539861
130.2116077969266 32.02707687424515
119.9697115804439 70.41983918221428
127.6648333766956 56.01773720451504
131.1883109429389 25.79026243419688
130.726106569665 45.1771871372306
130.5855095427528 14.47633635422944
46.8419175973348 57.55451122123476
37.97025324621737 68.51347804067187
21.72054386474574 91.63898921750592
26.50716968384644 87.59531394676424
78.24912684795781 13.41540764816743
90.30598683174324 137.1026341986625
51.2383449262492 47.69546999784183
48.11154974787596 56.66158980005827
55.08551347519924 35.81944820557894
33.99728136064333 69.47613948476092
20.49429351485673 95.6668290057039
8.930355371439807 125.3024661482343
87.33897368416696 138.186563482182
40.55162801908514 65.20315012313125
17.39381676182038 106.5354462305164
39.22448240382883 66.06801084886874
79.38286479720809 12.40065713667325
29.04325206567772 82.49097531905025
13.86373155859085 112.5570964581863
9.381065702846639 122.8123037851938
35.53436055377158 73.41891767993765
66.57943225239707 27.47075101293367
74.58834872909294 15.35667417261328
57.63404797466561 32.30656113746583
26.30012054352721 82.75066315327332
84.01517604365519 1.321490499686012
18.7652841368155 105.9204186017342
67.47383410305576 23.84493888841361
23.17431746802759 93.95736702853191
50.96094309555801 46.13175617179593
34.29283837353013 75.89428096685226
21.82585042110942 94.80369182540636
80.33049698244758 9.954433603298089
17.52882229613897 104.901300629787
81.82764229737685 10.54574021486607
14.21408633892397 116.8484804533495
49.23305767293415 54.18931797646216
27.68866530656178 83.40886799566724
47.97017281248048 55.0471801489381
52.13393750927644 32.91051513331627
44.34669405814347 60.93236874003379
36.58988583113565 67.75872397536064
10.4097023678102 121.9031802551191
26.64732123938525 89.2401105588856
17.65075483513726 103.2494255999879
71.20456929392716 22.65005299798625
82.92549209656227 8.137016707689241
92.09164416613527 135.1839407297763
12.60657976249272 117.1866895597773
74.17347782741959 19.4428747287172
34.13932994077972 72.69326234009367
25.5826953850009 90.45202002633454
60.19900332070639 29.58878047759123
55.68390604226933 42.5039012971269
69.72700734307834 22.72795329480637
13.55562447558027 119.8534195288729
88.82073807960191 137.633525323087
13.92417328690792 118.3345255442624
82.80871169835129 3.645243959233446
49.07375080835691 52.61644639446271
34.0674453040774 71.08958159924698
81.63072657903922 9.042810353202571
35.29932898087043 68.61338184199107
85.64060233043679 140.2395722375488
17.23741842733881 108.1634379533547
33.0839715953852 78.34412154140125
14.49956404758353 115.2056196973472
59.17661540644366 32.2979327153588
17.75474754303012 101.5615138281564
41.86468605390262 64.32170000062835
26.42235887813074 85.96601665911349
84.35878076388806 8.747147917148174
32.99751807512601 76.76882695431379
26.35686263676061 84.35231558716808
48.96043425199586 51.08156364262216
28.9991615719166 80.92651732414031
55.83496591089916 39.82975448305169
55.30876717314873 32.98657439560728
54.99723194327591 38.5794170327264
50.02035070816932 48.64239563040216
47.78836198708166 53.42355144784985
52.70960007491774 37.04077318873331
19.18640301260104 99.41876547319461
23.02933127429971 90.72509959413537
55.40714765910595 65.09036703079863
46.8712004069579 87.91402014416056
52.42322491943671 82.11163094419719
40.57471250902875 94.72977776755164
89.39262349551829 19.80527455143687
41.60463815157848 100.3785420720747
95.88340246875198 2.819775794993777
75.3653695217487 42.28710441441345
57.88492796550473 63.23770981157484
87.76065916727015 21.97685488062706
52.20482471390955 76.45510253489061
37.15092379206181 113.1919465687331
26.50629202914169 132.8264757779304
26.24248236093975 137.7266030532496
88.97889663418178 10.08806508153659
51.62498711993679 85.22537646907041
42.86082862001776 101.3711536664322
62.11896980781204 61.0020016258315
89.06649452901856 11.58162700865667
49.83590890903739 87.1030686521928
26.82212991325851 131.2288906739436
53.38999523518348 73.53669583367878
89.13959885514376 13.06550416838693
83.95921304418619 29.21801260886903
27.69495443150201 135.459296353401
40.70022895245407 93.10098351030909
90.84492764463306 7.41375096169407
40.44042782625177 105.2826250866779
72.29740211062453 44.72507010183052
28.99545906419596 129.4997882574838
69.45258957343299 48.88461382630043
39.6543989861439 90.49242792963709
29.97311841101988 126.5724287014631
50.1453119912682 85.57633793470194
89.05587776273751 22.80119523719891
40.85381785683846 91.45846048170252
90.33549531503877 9.074516902136805
28.36546667483248 130.8043697477857
52.74924147419553 86.42025427513055
38.91057249141164 106.1516771440824
66.95758882196095 51.97001665238443
98.01146940966522 134.5681732204956
51.27589331453838 86.77828725264482
34.42822232923172 114.9168016580348
29.46682123510572 128.0156081882967
51.99939178017596 83.66758807950615
35.80722281710419 115.3136924173958
77.3754497701354 36.97933496922082
89.19755029444089 14.52941945149564
98.26154900051746 138.9400690331579
28.08731053940534 119.5343144819328
86.49449364870708 24.40564574551756
52.64725994361503 79.10371544728088
37.2164721095046 111.5947722238454
79.97357010544164 37.44389059292777
78.2456111868333 41.04526611262708
85.29151299278659 26.85062433101965
29.00183336809715 136.3970437511437
27.27845864956299 2.596613983359013
43.94770080894748 88.7381054182077
98.46533728931391 137.475957412928
26.39855212703647 134.4479106811776
71.03827452051182 51.10128303775623
54.00500957609805 72.06924442223254
29.93015305386586 122.3132462962831
51.29663542170227 80.99987574066073
92.48166599080166 5.277037161659718
39.21309214902748 95.39000763995143
41.03927629370119 89.82654360720031
28.99489568574045 120.9565167704052
82.49783654814289 31.55443542851157
32.29673350595844 116.718580015087
45.43143819846557 88.31841166516996
55.37657943899791 66.55845145673388
97.81778148976115 136.1505173330358
53.73330732498993 76.23542965518335
55.2779797556306 69.10701942004222
62.10141858472886 58.11907494986704
35.85311763472436 112.328724834063
39.10409138240023 96.97383274175185
41.43963778639251 101.9426316499352
27.44577750171839 140.341715988825
67.89053391407786 46.60516676951416
60.67762863542608 61.5683586131471
76.4943641585317 44.75826952344611
56.65115581826822 64.26769514027242
69.58229885021549 50.39027381545304
80.11698519158459 35.97672575315454
30.12882526814541 118.1095910343754
40.24608639269726 106.8965328979423
92.39814460409359 92.6196251125133
28.43514800337588 44.32498021394318
57.53800406492215 67.64477856289423
69.12432988793998 69.26466611559063
75.56793105433036 73.58662134995332
71.88011743237361 69.54856174901749
41.98988175881028 51.12484929144681
45.32025261505087 55.21110841338573
39.64113884350354 49.83633112906176
106.2983456387742 99.92905758667607
113.7215623332615 110.7457192738224
111.5415006334417 108.394524371463
118.495083852853 110.1434488897525
33.54677106131614 41.6644805985842
101.9460666967551 94.60257190950138
100.7938867917542 95.7824270614973
90.39907534477825 90.81290458906778
52.53167272809991 62.04757521379265
19.06111504355405 35.68394677788719
122.30013147093 112.0563064289829
105.9229868331439 98.44846633104821
76.66075514315274 76.57281132016267
30.47192998361118 42.35041822013006
139.194808929901 119.0760931282906
33.90649757447706 44.5594370451238
51.14503955161874 61.3287718345244
24.33967977762164 39.72449699838754
120.6990968059733 112.3496791920285
13.44191317560041 29.44345886560064
107.8736821786924 100.3961700761456
121.7199819441145 113.5283829613076
111.2944465424607 104.4819646881606
77.0471301013886 81.6187095706583
114.2178332904513 109.2927501219382
1.351332364826427 22.74906133626245
135.9353931698063 115.6961195533107
31.46549454498551 43.59254323501573
20.60557908322973 36.48676306787677
107.0953385512361 102.739997528096
77.56932283651371 77.85696949192413
116.3960092510703 111.7071485856179
96.45634446857014 92.20563197095106
89.89686916460637 89.31267402654865
49.64387635262496 58.99462416319425
17.51125258924479 33.3135060154195
45.05690630425321 51.85039075962259
45.45818891824132 56.85035470301745
104.7543514571984 99.54840322169018
14.94269799205472 35.04652882427084
42.93185064033566 49.94544058190354
41.25484953880414 49.81973845282657
76.09494382639058 80.43493739585769
100.2861380494007 94.33715893796786
97.01828984465595 93.7076340200209
21.96099278036035 37.56521001000968
135.4193230011729 117.0833120154757
95.44136949462825 93.34589896303814
138.1131533884754 117.9383797298239
36.19139209560983 45.59353416764129
91.92399122796618 91.0882967767168
53.99506858937196 64.41072425838934
32.43505849235365 44.8626732883593
21.4625860078884 35.329370392618
74.42354077025232 71.29689259015925
103.1944090845908 99.12825080565162
38.82536545044895 48.49579161657005
77.51161170414429 75.43925110577855
48.23960260948243 58.27363785222823
89.3470367246092 87.829514650848
109.7686845829529 104.379481757734
91.33361913580787 93.83220667415696
102.7897196862166 97.62121160393512
16.30319233689038 35.7831308731232
5.279870132362785 21.77359112569739
36.87544820357554 44.23183922900269
58.38408344831424 66.40077803605855
27.43729258698338 43.13314745323697
10.80751211943283 29.5466850099282
77.68952140824577 80.30409079187855
0.8074308184747661 120.0351546662582
60.72773570039646 68.03005048029118
108.4227485648991 103.5246415987466
12.1296259443902 30.31793548535842
2.70073310441966 21.84630848382534
88.07000048430038 84.91739361642804
125.8670164655697 114.3409446003108
73.12396797713261 70.4691886442064
7.969850015723323 126.4415419139486
17.62488870426709 34.93432216444553
6.722407689099962 25.7265375373583
2.686507462247537 23.42548116668226
129.037563671747 113.9958597937697
8.060754897516578 24.86867629812096
59.11972633161933 67.85269897235544
84.94068430405304 84.59046666978671
62.34405122657733 68.1139795526413
43.60535989938445 51.35284903003195
140.2771005001719 120.2624138501878
132.7588119826488 112.2698928580557
35.3448412042002 44.28095825403066
1.936380572751734 121.2337912798329
38.01498189181503 47.156616686093
98.31548582180348 68.52284767260453
84.27699600980691 111.7567676621803
104.543751872771 33.31197090763148
97.52122895454664 64.42587482602893
112.6168911619779 22.62044138745467
112.3245977569476 19.88298004677978
116.274789643638 3.137985089020392
105.3012461020383 29.39768317796056
97.84018804246436 75.35363470038421
114.5785766282457 140.671113649203
90.69819516577915 96.52564085221421
79.02553492485225 137.7630444741289
82.43642320607357 124.2019107776278
85.92859807976508 113.646322980564
96.98332535300079 48.43770156778538
82.62694190143009 131.7069553592397
89.74977702721567 103.2838438210276
92.703337715993 98.35347395929767
99.16061041045401 69.92510816177901
96.77240937178009 57.71475611562867
114.8673778571479 2.686107843029962
82.04894684511478 120.1670549976718
88.97643894507999 105.8620621634055
97.97563681848666 80.7942797191925
100.959346361548 41.55637269557642
82.44347430307181 117.5236070554879
108.5624456505873 23.9877209304939
109.3558228676788 22.65730053464458
89.33098237607601 101.803440403776
82.19914499455665 134.7301780884822
117.5911363791552 5.659862266681456
95.51210984665809 53.84706722643528
87.77474789978076 106.9518623653324
100.0142454207096 71.31763563798698
98.44525524453626 63.13686971206594
92.24835180842847 96.85264024781884
99.35627469658128 88.80766130457982
116.0042059480818 8.165214078199533
97.05484984089954 46.84775635001246
80.52449024220445 137.0061830775685
84.14815296665742 131.0706484518466
98.56867639332808 74.001359791941
89.80260084103368 110.3441763736291
80.73606684111152 135.4801673702709
95.90427797135229 90.63896804334627
107.8228904965127 33.37820392527666
113.5606059171947 15.95223030332025
83.31097901842398 115.9364280163966
103.9253485155842 38.29952361479401
91.78952713775915 95.34607985859537
98.58448046980689 44.65165751290408
105.3460362074075 32.02067450065435
104.5143332768345 30.75409098899754
98.50589297958497 87.42803118216202
115.2441074130642 9.445287218933082
104.358333184961 39.69833784296165
96.86923501288433 54.71113887092405
97.56844195646669 86.32030110951337
99.50793844961291 78.08999891243742
84.29828109176454 129.5544750564529
90.46933328898133 100.6684829891029
111.550027964478 18.46538653838949
94.46977448190088 90.15737897779564
88.08743777661098 108.4358815674361
85.61669559579239 130.3280956899127
83.76477274860174 126.9777885480277
115.2285712563927 6.715435459646667
105.2981253497067 26.77067550891172
95.54565729054691 52.28384770983273
98.74552231365038 79.43902122915017
98.28106782216089 65.81112893813642
83.12930466332864 125.5776384297648
97.58765410294532 69.86052930262164
98.67844885587915 76.72351816708021
95.46615830616872 55.39996818027086
99.34680421360041 61.7918571519507
94.2600994362022 49.82731822246689
98.60437981323531 60.39494656209443
88.5315475167635 111.4299497989868
98.43021399034255 46.09525491697235
113.235503733038 21.2856933356851
82.91962268435097 128.4710295010236
49.52213913895122 88.55787813044358
43.66493915718953 83.04767785298398
63.37883910511975 100.9067467195283
54.36200241070738 91.73415271982014
58.81150974619082 100.1888042198233
32.65655839715409 56.46064758787409
16.71328053245441 1.335487264986386
28.26610585556371 52.89962498308869
33.58831618812891 57.77466704549196
38.2809112182219 73.2735280154447
74.81237505322078 136.9000643607122
72.46477540940498 131.8644854484722
67.53643338848137 123.0928111748064
25.35057172074766 26.75219189763678
68.3479321531195 124.4460461586854
60.45876768188108 100.5413752401113
66.64070163146674 120.3117150651183
37.89576033344995 66.9160988899592
25.54703212000543 31.74613432195332
72.75472818839485 134.4554318102282
45.68462183665992 86.77862115251334
39.69869006197609 74.06366755793375
27.90356408851872 45.90298181760258
27.82632617782045 50.17767594881504
42.58600856921871 81.93237528714766
28.897656156852 38.19165597582565
24.58884130896184 20.27858252281134
60.50925225569966 103.5997108419998
60.5479809005158 106.8440992628073
27.36579396608255 47.45933318457599
67.29920453173033 114.4076858136081
44.48841660957582 85.67604390335693
71.40180921056675 127.3201487587903
53.6110425660647 92.95259619717916
21.10162213129384 14.26248298058175
48.01663279996584 89.06616282589374
35.34188300826135 60.34523199939161
36.44141870157855 64.54382681801968
15.68419681031662 139.7612427232858
74.93361151890004 138.6497834043861
25.07247204193899 23.45288547044653
55.21916161725242 93.21594328417062
37.83325399958707 65.33735605421437
73.37919266160505 132.9522881689095
43.29746723691325 84.5959859917439
71.99783739152406 128.7067856167392
72.74784178366521 130.1505824792914
25.43107563816015 28.41098246520914
66.1725074498091 117.039490129434
38.4122870213981 76.29763244212867
28.82422223790848 51.37796413142384
17.43286505187975 5.192771399098091
61.63225534825121 110.7316390036325
44.20257774673139 87.21207935229765
27.71353877660716 54.40988158813809
26.84681407057881 32.67471144705151
55.88410766562156 97.16384656165201
30.7697271108189 53.86476140821674
40.64979485493301 68.36575109432023
39.27766732620323 67.64914140591786
60.58903464504752 105.2363470395214
73.74217778922085 138.0597324344589
40.67777196426905 69.96639867123638
55.18853776381819 95.74062661944137
71.7600174436301 124.8133104003813
61.7329339057113 109.2335896920618
69.06330904626627 125.8047828451969
26.81130641443102 34.38921983687796
19.34626255366016 10.37593787701856
41.50077517345056 80.80428798291609
39.31243882251924 78.70148799869411
29.44864917539982 41.12414580034338
24.3275680631977 18.73970122940368
38.3231746588535 77.79224341527866
38.75953506205445 80.06210968157764
74.25370858104415 134.1323674003542
19.69026649028785 13.62100441105686
27.41848562987429 38.72457512225935
59.82517271002393 99.12561048511948
50.63527295159756 89.85143725288491
25.4969292988506 30.07681346275029
19.52609299812896 12.00241231153537
65.76596165274393 113.7008241650825
26.46352029114769 24.16712864652414
60.40706165873956 108.3551092241998
34.45400391156133 59.14864703786201
29.25185417068122 54.12966690555272
31.71970572973792 55.14850955290313
67.46301750040108 121.6056566708831
53.99121210646539 79.03523871364902
45.45221809869578 101.6401702787609
91.78010731189558 21.57793182130355
51.26039126218983 94.07189730270034
32.75985576506221 140.7059560443598
101.367321040414 3.25999614740093
79.55225845302392 41.93848320888643
63.59594684540932 63.22549256302234
92.09545149290119 20.06000024221552
54.63032694811454 77.54706666484972
38.26949495435558 115.8881879865693
34.38969805404693 134.9301484688977
31.56903979029435 138.1583996411978
94.31586378940197 14.83397489906779
54.22338767754803 86.05190179810748
45.3022536816092 103.3345136009199
65.00982926147937 60.99386049588492
95.8771440961374 12.57494512083944
55.36128360279902 87.25119723345053
31.67574456115621 136.5136234801815
56.4862726575683 73.25335095351369
94.43062325934999 13.24747460422177
85.34596157900128 29.9304597532127
46.12710484871215 96.64669055676305
94.54821897066262 11.71838427114958
45.91197243922525 106.2097674629407
70.66717567968887 46.6903148444873
32.93286572449095 137.3803959889121
72.28981982814872 48.76360576122931
45.63423012268757 99.96574705705058
37.14146879827209 126.1759902833624
54.58016786279307 84.56364142329031
89.16446770284367 24.38622771975013
48.95145972648061 92.4332379537462
94.61719841379708 10.22713246345207
34.44685368580309 133.2370496855523
49.15811440219647 89.95588415727934
42.55048085007005 111.9415152650606
72.57463454995782 53.32837746452748
51.01369663992273 88.38595874485128
35.11264043140451 128.2554221083718
33.17815913973331 130.4999140217865
53.49197130949361 83.33065827493522
39.63999349027291 114.8126058578809
81.00875322702913 41.28406798114901
90.23682270928893 15.34563919525252
101.3200205014087 1.684619352006567
40.23260871950539 123.1146271015207
86.70093896319305 27.59371785614189
53.16396703859368 77.66839161323063
41.1567506403224 112.5859226745613
82.58019926715436 39.0870791402417
79.83032681846537 38.92999251982771
87.82909950187668 25.16379313093751
35.81139734800144 132.56359831744
100.9600795892157 139.3961638459656
39.51724061374532 120.2299259237985
72.92393528106679 54.95057376591113
57.11341429665838 71.85257746817263
39.08303098669075 117.4920679660434
53.94709554932125 81.79806610440454
94.68965856398817 8.740233523313712
47.10183368130511 97.78234586513153
48.85019333986445 95.30576066758232
38.568167685816 123.300569932636
83.89410673962311 32.25185599764643
39.10816215914762 121.8460573977665
50.37149941080511 95.40770638991734
60.65739079929266 64.27581494745947
99.33039830735788 135.4113116104597
55.24416506232092 76.09465964219233
56.87442398835314 69.10192966721553
64.89511744842491 58.03992166955687
44.08507030994587 109.7966764833775
46.68155751316401 89.49729671194262
44.17646733418364 108.1958036529079
34.03703224205779 0.554935501048395
70.81900698309923 48.12153885576556
59.9706434628656 66.65510912680527
79.4206145307473 43.44839842456741
61.05502204593181 65.50038032861922
72.47087272318753 51.7882232505478
83.92173291451384 33.7399044267794
37.85320563779234 124.7331445903381
44.37899906099648 106.6103984421549
30.06909707608191 92.3120872954678
7.724467295054271 50.47703631258635
83.64548300259288 72.68256886320884
70.53654406504884 68.63229118597464
87.53938420705782 71.26817743291627
56.12279412593171 77.40250074354167
20.31305659963157 92.50680257655631
106.8606837792 67.46023405786758
46.68451844315855 82.16441180003592
99.89807706291799 68.59933428234031
0.5315604255790378 56.13756377889524
39.71187703506889 82.82243084970719
61.25420042016579 73.07510212633787
118.6251331758785 62.56481747981562
40.56650701708565 84.03492744093329
31.83502814432363 90.13484656529798
103.0631582201921 66.04019261935194
4.955838263271748 53.60653803817988
79.33908044253479 71.41517337393839
21.75483025238429 93.21578761463063
138.9128695574856 56.34935435808463
37.37036058456945 87.00766776803299
102.2473035686149 67.35020479549708
109.4997352273081 66.72014301984019
48.19980802168452 81.76881006920684
30.42288607420139 90.89634906849618
12.55354596338 96.56398948117922
134.8901604031757 55.38701606527757
45.53587149594428 81.02258537989664
35.84202732498351 89.41292423893879
38.96469527299863 84.56327625342446
128.1077645949537 59.35475538864209
13.97358375615202 100.4302030647764
92.92143912996589 69.77589794301359
137.518131103359 57.18007167507762
140.2009556442293 55.2421746641857
54.56069710694538 80.35376516752463
26.99876388102665 90.84897538677119
129.4110525444695 58.69285811207251
137.5323603525045 55.66831246324213
7.113772867269998 51.98855053377316
49.73269098089769 81.38767800221758
17.70072996517633 94.38509992240409
77.12631207110705 70.02269916008424
107.8531058974083 66.18204984603369
63.60797896781833 71.65789498843759
28.70054672801075 91.35173637366546
132.2966127616474 55.96211245070063
52.9036476087699 80.55732866180297
37.22822467483288 88.64258372538789
130.8825197017595 57.98829479388022
15.28671758010295 96.33709197497835
42.12846975870777 83.52781117178314
62.18476639365851 74.34254872438088
94.33096356767307 66.97340095402289
137.5105307035755 58.72584062947465
74.55899974931549 69.77771752371183
31.94591352239464 88.52734387410162
112.5506013768557 66.07048017392528
58.32216314770158 75.87012826397019
129.6767291419591 57.27078006966133
95.89043592901729 67.01663481035999
64.36344378805063 70.2960908446382
10.85192116806135 49.85579966125344
14.05870012153472 98.83035765657034
19.1709962717806 96.60027235332869
25.89571161605752 92.23295998369295
43.15196613073361 98.1490853581505
55.60284703145989 102.5552723532656
138.7718522521832 137.843375716495
11.17835409800071 81.01160452076886
99.69017331172222 120.6400267526407
85.74957167345349 112.1623206993665
129.2930044201667 135.3215327365686
70.05822182633548 108.2026923551422
78.62285504921142 109.2211440340888
53.31420414870851 103.6013311680073
75.78037419214739 108.0553736436758
9.79362776037315 81.82274792394408
117.2640210158595 125.122828962631
90.59055675568075 114.9861456406229
124.9962157663664 135.6803853447932
37.97083770686561 94.46406586420495
113.6038406917376 123.0353701546675
57.77412196160807 103.9849463784751
105.2983274426454 121.2231067725623
114.6241675664543 124.2010563392136
64.59658027518739 104.796751902535
77.23339900277175 110.1435554166045
102.8335483153942 120.1870732064003
18.13383684592559 83.52946253260366
121.6736230615769 129.2754264315423
46.85429935166211 100.806021104696
75.80920603626458 109.5502200772429
29.95947918590822 93.88564746548354
131.9688666321631 134.5653660724749
80.03824924225569 111.4562663517601
39.34309775539141 93.77594843803416
48.3411631980277 100.0147035645026
32.65847620718355 94.09420007563794
6.335742499318159 138.3400510678182
21.05354609232922 84.88392669117242
125.6388740009632 133.1710798465091
93.65247488884661 115.7025731960178
56.74823061130503 105.4686490901772
35.34125573183655 94.27019236899953
27.86663741148334 88.16205443948009
82.96067030558508 112.7701558386577
103.747580793283 121.4450757858328
7.044596655128813 80.23481024084492
95.5561217171021 117.3187119095924
23.69372915180817 84.63358122775153
120.6021070696799 130.2740237208775
71.46395487608666 107.4686570715427
41.84132098264244 95.69220655205969
19.609333980515 84.19757583192468
52.49971674666644 102.1429595599293
96.42485233171665 118.3987053278231
28.0228553725831 89.75989595317407
61.93091038312234 102.8775806907956
94.07687240828051 117.112373966014
44.38620639142199 99.06850398775703
81.48703034218886 112.0941710449964
54.06447526942061 102.350005724028
50.82792492302895 102.3442941229055
25.06064580431165 85.31704733028708
128.7627679631449 133.883250317783
24.98031023280591 83.68703382845801
93.22865858495504 114.2789625902471
56.26465021368129 104.0093465717617
118.3959420069243 126.4724133835856
43.20989355132132 96.60636450795188
133.6206882803347 134.8686858958099
36.74261933085808 93.55452570495562
115.5162283804571 125.5670153063836
65.91568277196288 107.2742363966789
64.57163052800463 106.3690065768691
92.07787994234529 115.4115616110295
136.0999863504247 138.3142442113935
120.2680517712374 128.6869141827147
15.26061847035628 83.12372238603749
124.0737458359257 132.7711439423746
13.94345093866467 84.0760318311866
132.0021357288497 41.39209779416213
101.2835557541188 33.51401933812475
101.2584641140739 30.95369838144871
90.61390331452122 20.64970117468625
95.67505682541288 24.76757642908523
123.1936803588084 36.86741751196183
137.0862895726648 45.82009778825378
76.3214302802715 11.50708624979788
0.407754453134097 46.89492012446866
68.13035686513859 10.7912264059513
84.91811460360476 18.87228452148475
65.89881916170174 9.353245095824729
72.99393407703315 11.16262225395059
56.12122796343173 6.101855624536759
112.617018651322 34.41474887061941
136.2894406934296 44.39015628027848
69.75769069563636 10.89216783989649
86.45379250751571 21.13997549591804
127.1939302954958 40.97223937424494
60.94693077708423 8.956299899090657
46.33323603048221 5.107741429053031
132.6543805406612 42.59483345338896
81.26703743003972 14.49255472204466
138.8133964391697 45.73116938359065
44.92688645129047 4.484883993861196
134.7452858503638 44.0887918987032
64.87839949524557 10.57512545153674
104.4943343879568 35.78428099062985
102.8977803832959 33.38438700402214
98.8442596407826 29.85123658549691
3.085613880580261 50.97969530822876
6.174182719404103 50.69220474180995
83.08741861968919 16.63151755302714
47.76167640527806 5.747176330126742
67.53038721991065 9.465727089030487
110.0139871179156 35.37448207750531
116.0683697140561 36.22161846511702
1.312763474373966 48.2337163419847
79.75890466279218 13.93104217696244
2.195077287946138 49.60429117574746
130.5296197454674 41.07068785715506
98.05111737176668 28.59171982165272
126.422559681682 39.53949855999611
72.41895487356511 9.776423352311205
44.74940212982413 2.84684459718458
1.92569997207449 46.76142777024593
4.614907353878422 50.88781320418816
124.6364984331663 37.61275883941917
57.91931579424 8.205084404720429
118.6110348731329 35.29602751812506
133.2459527956936 43.97715208074317
11.82973881459581 51.04851814372506
50.70091174422677 6.996246315552888
97.25708594861794 27.32367069963369
66.70950888363927 83.48313118405406
136.8203479118633 37.53680950000502
84.1971070590935 68.72217410716641
64.43525723300941 88.22809312295782
27.97101929620727 104.403367675643
16.90318823256965 126.6859278157927
101.0370992322178 58.97072095199933
56.90653540545356 91.28030127897405
36.0530429735361 101.4767666404345
104.0382711768832 62.18672044772124
117.5341919712856 51.698005958498
139.0870073951922 28.99750429546732
55.72904868145767 85.83222234210331
20.66477501632776 120.5931106429492
13.87091951930889 131.4136002096916
75.95198298284281 77.91828239475801
113.9372862601305 53.19318479785363
33.30934436603394 102.9697995508117
45.86616950134472 95.1363396288923
105.7091025409756 62.32456124814338
133.4398183261831 40.91805062182466
34.68186587292768 102.2217340851523
78.7114715764923 72.68258157869489
23.32529972012495 113.1062641236684
107.4576523555591 59.98473677334697
44.60432711292788 97.44268769275028
11.59115519929063 133.3283216149377
73.61107120291287 79.35835808821501
100.0154566745104 63.20095675436468
124.2302985243924 47.45767312034661
52.07934328479624 92.73130149773468
18.94865784091845 125.048202971491
52.80805313446847 94.22017557276631
37.33952787179773 102.3154472640285
128.0000448402255 42.16814109034699
55.82719667078663 92.01594569334078
31.93696904106032 103.7293784598181
17.45296330085166 125.188737348959
72.94479673856472 80.76714422225439
29.12006628885195 106.9695347468881
92.76360253843811 66.99187803241681
129.175441871477 45.05643209303797
137.2669713421702 31.10615084918625
21.27232105980729 119.1007742610104
122.6805508214646 47.32236855862983
65.32896968887883 84.25939793342619
30.65583888373497 102.8621533364774
115.4839224358625 53.07874921775367
137.7673495110956 36.5638056730111
14.76785867726028 128.4045689628987
136.6071448268804 34.2717264969172
44.06809588961541 102.3755645786817
9.091063270545936 133.6739799987965
72.34702651157262 82.20168191989669
110.3953171233559 57.27974264155737
117.740517304432 49.31607366978341
75.72154328973346 75.23308006829716
12.69372887308609 132.2787019937668
61.71604970683403 88.8078727393589
137.5853894602065 29.5302064537605
44.24786412819728 100.7045354879773
47.30742206000888 95.29301690735716
21.9049737281354 117.6266240509602
131.0343613967971 42.54513226468869
26.54262511065091 106.87312260096
49.73834703361409 93.93005773976022
138.1363404589796 33.65873585380356
74.32447010113763 77.98838479776175
97.48235924129854 67.11493087595865
92.06263859372973 68.39914097763393
36.16539668840034 99.90014002665929
40.17645083622607 100.9537342375083
101.5840216122344 63.30427872414269
60.23440932504489 88.25688172601672
114.2777616810508 55.72880885319812
94.16943286662533 64.08983460221938
70.79027090217494 82.36081218340117
128.5767916063213 43.61319089038808
23.72656828200835 109.9652879681311
35.97376832774552 104.6427861145551
115.2813681041219 19.89107491529667
124.4277739576468 7.642862072570169
104.4954572117981 28.14299228440474
74.5883164070479 66.73609100503265
65.73354366652349 87.27343025721181
41.56641150435698 118.3599542198934
35.6547550164312 135.8435901896881
32.83524954896481 139.0413659051737
94.59150663370124 40.31965321084842
59.24601975055783 95.05775956062148
54.84403956332801 101.0951557848312
84.47140033771326 55.80601206773679
125.6368739831357 4.120155899067177
60.15994953374917 93.9197933017073
34.18556645517903 138.2578365641751
71.69553483460918 74.1465178812665
93.39870990539545 39.32961546481447
126.0491217031446 1.518478984857607
55.69017415506878 99.83637763208488
106.0986659994496 22.83199026112474
108.5023290380868 21.3777669932104
124.9958496260364 6.398916435005586
51.68260338583671 107.22233108034
73.25379999517426 67.35338277048535
34.2905176485374 136.5980828188869
122.2041832524845 8.939405135946796
86.12024036778949 49.1836794836832
52.05443367444081 108.6942843754712
41.11013083251585 124.5381810222151
68.09758004760519 78.14461449708656
87.74564992161822 43.8734702434226
59.3607309215792 90.88923938943222
122.8747308995764 7.607652521670645
35.73794879669567 134.1927373298155
49.44207747338839 109.2338516448455
44.69898870812086 115.2628579300469
87.46794930906211 50.06873501395846
56.57172221204127 98.59640674371806
37.25411656602761 131.979519050974
37.14002564290293 133.5339422435972
68.13002802030815 80.95303723515016
43.59085132448537 116.2890812441129
85.12043438734254 59.46020802578882
103.6953736146162 29.50204571440267
114.0664222297834 17.29151884135092
42.14169762848863 120.9286829919847
96.15095506431049 38.12391994529492
66.83680780091683 84.95607172118002
42.95801768154173 117.8448943537543
91.90318013176842 41.70811134328528
100.5675044818557 34.91501432005832
102.0782749938594 32.16914959455131
37.41716603629537 130.4308378309872
28.6602117102103 1.867472261398781
118.8918724409716 13.87582104926065
30.0410470205112 1.144169755974906
59.70681226841064 92.41964876999923
119.5708087947063 12.51693904217736
84.65444073945578 51.35666884577926
71.3189513070748 72.71393266565002
46.29921933022993 112.5635824636841
64.61197872738694 89.71188382669308
114.7228245003508 18.627393347985
58.37560294682582 96.21138413845348
54.78473381527377 103.8514606364947
40.38382911850627 125.9047446854171
117.3279638315325 13.84225734993194
103.6904641632011 26.89867715124727
41.50969342747602 122.2971198459647
52.85199613049139 106.2223726006852
85.63824579827741 58.15643135582702
69.52390002216023 75.42900615419025
75.849071718416 66.15556116957134
81.30688121593511 60.97387980500475
53.87305932826093 105.0925531903033
70.51499762693916 70.13020710947764
46.87263315162956 114.0188606024077
31.47974310874541 139.8090233414447
84.56621998817168 54.35117361843203
63.44249211357118 90.79647210297225
87.6569126796484 45.42849282466899
68.79985539194386 76.79658529349757
87.58244086343745 46.97858316427756
117.0133350543934 17.68072014083042
39.69167854864287 127.2519915351183
48.30040371051584 110.2720319086069
121.6409485791506 22.83385458416799
104.3149097366722 10.87270164952402
84.80395759084196 136.3887619493502
126.719063774546 27.04991914175976
4.608306229399254 43.82845593319696
104.1288584344562 4.696784733810897
0.7128983869958539 42.70414894473573
86.31602208173412 135.765309054004
102.7399319777311 3.967143785193887
109.0827392254553 17.46978475692569
132.8935487840535 32.60342013348204
104.1994405804068 6.244950110561052
139.5536928187985 40.37000955255611
91.99894181778325 1.189447058271963
3.832774445034448 42.11750541432636
139.9795760272814 38.85301719461935
125.2040869694347 27.46288316120837
136.4552051671506 35.83396377283877
9.446373054923843 45.99405812447863
138.5776658453513 37.82358482321733
89.08974447331643 136.107703002766
90.86750199545224 0.1670474691060733
122.8963509667766 23.86316728378449
121.9594547206143 21.30557631579945
87.58558456066153 136.6754786357268
7.084790963915956 44.96203974344623
109.4833286675065 16.11224999575679
124.1741542065388 24.91590010960286
125.6979834964303 24.54629999364248
135.4439207861504 33.31131955259702
90.02144823639118 138.6382912569599
5.53492569078195 45.13314892228343
131.6737941115369 31.39735689207874
127.9571942020856 28.17399193117278
140.7315508718619 41.49788302840738
113.8215113553587 19.91541521478641
113.1589412590268 140.0601052366397
139.6683982382596 8.220183187296472
122.0925939486489 6.165859018975127
110.3206904634566 138.7328184948951
0.1849482053822751 7.826692693450478
3.537275124336801 5.540571538007488
127.3175660774818 6.514168113437093
5.869329868524697 7.722887665252071
137.1404797198346 7.541237939065496
119.3138544048716 3.029476073191416
132.7512383295585 6.15490413227224
4.70225277803145 6.627737881203386
2.039360479086738 5.998139884574981
39.73266159567583 52.57972512918576
35.62083798531718 55.94214752055795
21.81569095208071 67.63759530957373
97.2398425726372 32.65659974043802
34.12950999688306 56.18836392836217
133.2758724253182 20.76412709817609
2.089387423870096 15.75827116709477
15.29893888567065 72.06194555895269
7.118554057617594 75.53024090796815
5.711860988730266 77.89173143290647
92.34740607322844 36.88537880781162
59.25230406438639 45.50069187907651
12.59969375556398 76.99744322214983
106.0913344700546 28.00813524837029
113.5826457550908 23.88737823767426
72.47844424985912 43.30928762413312
16.64654668106623 72.80769749588661
139.0078047365453 19.7105032389338
51.46886343502432 49.27358064873924
28.49230539801484 60.05894073181785
89.44939374108364 38.43440466036338
136.1664457070111 19.87721731461028
48.56253677375775 48.0891565564126
25.72031706331556 60.4157541975763
32.43197591505682 60.67986700664765
45.93056568806356 47.57501798592158
43.83410562670481 48.76095829031172
40.44315462266105 51.17896432076457
80.88131151408817 42.78741125051797
8.496896148264335 74.72631682441914
102.8841698930222 28.25850111234836
126.6644443828184 20.28609252807763
95.57173282069948 35.54709654795871
19.17841574544154 67.70860877062228
16.63098501250436 71.17627550418233
86.43128869775248 43.0361941989357
88.04018777436099 39.19224670097017
102.073242006167 29.60845141528988
129.0956832695989 20.44812900944664
65.75003233265618 42.9881825800482
31.49793396992657 59.54826411679928
123.1747817988171 22.3895292236351
120.3529491050604 21.96011913660594
44.49551017130822 47.45005522968107
17.92042578489659 68.61763613889819
54.92590468158171 44.89105890041307
24.39371438000078 62.71487618320426
125.9767807386981 23.11195938127731
23.08766849537809 63.53134016494854
124.4264848083259 23.47423496318525
106.8722893726655 29.24738904703493
37.69632622486499 54.23541509420925
45.28685807741173 46.06913192498851
0.1415358025732894 17.70485426744158
27.08046828881128 62.7419838204772
59.2741880421717 44.10886663168229
60.66187911964152 44.66272302471564
75.19455529362227 43.85421859402021
134.5445109548943 21.83491646707199
49.75533130127197 47.07955702557071
32.10844825918116 58.02408007758434
30.081545145674 59.71293795904319
16.14361096423884 4.387344606002433
10.09573426067284 13.63664160771734
14.0282446830922 11.02514975779502
17.05790813180797 139.1743479035291
14.79877377126767 5.189893118526117
12.71200420765691 11.92974444342842
8.796350060516101 14.48683524983431
133.9400588908629 5.070349063699092
7.12600572028575 131.6669222913484
136.2553765693803 3.010300919694489
136.933886404261 0.4045003215744631
8.209224393339307 130.6184629056386
137.359467628256 1.985910785828813
135.1117591547903 4.007282185370059
38.88949901942055 51.23746490118288
116.3428813725962 82.75370823149409
32.84833162254791 52.03302641864813
113.7549623300882 83.58531270440761
4.290763241193725 89.3891330676218
96.87358528756583 71.21678839895841
53.91038614477374 62.77030989487454
9.486310751862531 43.10976449905336
133.6655521652908 86.65766467431213
118.898600098164 84.65544209799032
117.7233010973877 82.18166936027883
24.80504387837235 46.66698459519821
26.81903884316776 48.99520188595185
52.3474668098259 58.81630502846445
16.63186695575196 41.87414289945973
106.6810347340047 79.44106755879179
73.32704590355435 64.16734402251832
2.641753977222954 87.24991948045876
12.5925555928502 41.90944470018569
17.96342577276057 45.41635422282791
23.80100466192366 45.52331766071784
2.812198411759559 88.79813816923948
95.31732566927711 71.18303477625543
110.1489607023576 81.75350013998805
102.5887329150044 75.43058960702352
107.4957246798133 80.7886669750865
50.93731553929665 58.10680543556312
21.07879286793129 48.92051438380678
42.76225370411422 55.52723889941409
46.70900279049699 55.92644415071022
115.118676860692 83.36719815194579
6.734291951905897 42.29056757833394
44.09324205328174 56.171936421176
40.68311809267112 53.84930632033286
97.72107224779143 72.61477478955219
108.4631569493172 82.02895589837915
93.76697548157406 71.16867421225938
17.57346511500055 42.88129322212115
27.2686402097111 51.69892994657799
104.308643429778 80.83056650556864
57.87369589638959 61.63007494801748
29.80657194898245 52.60438636269308
13.84185638532458 41.06420378630733
80.16130808511467 67.68784760639268
105.1070675829626 79.48344461263667
35.26362929198372 53.08049731519763
137.9769978211352 86.7253298891527
49.52379167163283 57.38870832455499
100.2597697089033 76.74673290172016
125.7201157833207 85.44409639785383
117.635699345743 83.71200813560884
121.7247161341296 84.91895961068016
12.63295759645456 43.43016859507157
140.9505459600596 87.69829393150104
35.86474555483248 51.53605210285736
66.55451300267536 64.674416614253
19.50675613527984 49.2764084737189
112.9489654821598 82.41845382697952
74.57445981117374 65.14677087661444
126.2414420396959 86.71759209878809
11.21094034933561 43.96691096619784
112.2264975282777 79.94037640357919
99.41613166297354 75.37767081761041
80.97995064553413 68.92506102019763
22.66049143087244 48.559088416596
59.24249016606964 63.79579270025486
91.51086643935736 72.57193774808381
56.55339113445944 62.56929423508942
41.25539117467117 52.53934888281628
138.1885211434732 88.24541560204304
31.33185538251267 52.31688809578089
34.9747693589536 50.20408740920728
23.09868307284509 65.16959736857432
9.6364215826563 84.94816446771813
95.57892039670904 15.75607790097144
35.03811459215508 57.48582951328225
13.938443879436 80.91459785829493
106.7380453626294 3.106039917333171
20.62543399108722 71.8016259562727
19.31316118920904 72.68521407407026
82.59577292563064 26.94587502720555
59.1862822498099 34.87913871094185
16.68202124150293 76.05354352176369
109.5120520311178 3.106051695673604
98.35190972073401 14.25189317144614
72.59132513129578 31.87279283139056
18.01630872150215 75.19536408498575
110.8032876447482 2.318526371364924
44.58641625552867 44.60970719567074
31.18959913566443 63.00078743807209
86.4694997430538 22.78578360052509
105.5336276020103 5.434949687313027
46.12118001420588 41.89166041942487
24.42066449638686 64.34451408337858
33.87778278132999 60.93856124166502
52.79468916550244 34.29474797624426
42.9534711804403 47.31483917575906
40.47513098457949 48.5021378707117
76.99310680615969 30.05514009416791
93.79314348402288 17.89333571444423
105.5978222446386 6.973727645447121
83.9225629497522 26.10572038565936
23.23660824019358 70.04245499304378
15.33930391053022 78.49666438774497
66.68753648060735 32.64229152807168
44.61440434752985 41.73543987492824
81.24583891330111 27.78240824887785
108.1884294696063 3.871080758003739
81.12318107739988 30.85817226018522
29.81690236605839 62.49681490671131
41.34057569925768 47.21698144533522
21.92965952065036 70.91802692876227
63.24557213234187 36.58704030895449
27.13567975198619 64.28892622048441
102.9970875545248 11.76901869143151
23.1341883472389 66.79207595052718
111.740235389721 139.4470530289972
65.02825151784032 34.56542925992658
36.75927880266669 52.88526154635157
13.95763665185614 79.33635634704306
43.7564446783329 45.96785128872312
25.79292851084382 65.12537773025002
50.45850482155951 38.42895526757999
57.51657176244122 34.73618153590211
51.91783526414429 35.62666405307755
48.00238203187978 39.37131296130654
33.0585591679413 59.33943440969922
28.39129357412064 61.80574661769963
45.30114113145831 43.24235744325968
11.18426576287995 84.20825791143001
12.5678606162424 80.18133659893829
123.4809604504764 107.1109938314493
114.1113024088041 105.494907780572
118.1030122944415 107.4480904320803
43.40787727693147 68.34579516789645
98.51254025124766 98.13020122639466
98.05729073470765 96.6506385130854
89.14493986129986 96.20753306399068
33.86888078307533 66.20104339852358
122.2582799337514 106.2903199173934
105.1610319955624 101.0915615281179
44.72912593413584 69.31149423809612
16.79536866189491 58.95292520865881
1.179890501490818 110.3324717815736
20.68041291157427 58.79093411726658
47.72494258166984 73.18871757978695
133.3504074424009 105.9733700594882
107.5104620172986 98.91614114221825
134.0057733490054 107.3243247592308
113.8411227984033 104.1026813425459
79.65892126129989 87.82968972140016
116.8932698032984 106.5656727531107
14.18668265057357 58.73031996535467
2.681418434085599 110.6567534622821
32.58190901542316 67.09114960296104
110.8157766435849 101.4917343562416
57.78422195601572 79.92707449788257
114.7477158850449 107.8329472024927
93.80308119011873 97.1820158044186
80.46615059305067 90.2057242775101
49.70415113494516 75.58126247718313
28.59353120039918 68.16214726615894
20.41107108708482 65.20451691028585
33.9313264316247 67.84949696941658
103.599765949142 100.6249510057888
44.25437797703354 71.10482112600442
35.37700269536258 70.2243191078921
55.43769484991353 78.86841554775815
96.46731540244656 96.3384998403113
95.96404705329283 94.85274143869037
12.7337144879879 59.40240517575625
58.05690262300065 82.52144835933532
10.6957094721867 54.18820475800718
4.848363655530058 112.4879186360342
12.91222905160115 56.34212278000758
88.69843612403818 94.72931960994873
51.23620071895382 75.2628175280434
27.30227690194598 70.65600372606389
67.21936404427292 87.89708728813166
102.0490143727864 100.2786222035436
11.45005894271468 56.88923276968267
36.77097547656698 70.96601275891265
38.17783263607995 71.6972342126699
83.63033949985201 92.41828470000364
109.4062095487733 100.9411152755152
39.58628463681841 72.428040559156
88.25563259692616 93.25594770014936
101.6384874749284 98.77501054405728
21.77085582681844 66.00957746198297
42.02364495580991 69.03076415096949
46.20529500989194 69.51907319221156
11.71681842207952 55.31417244862186
48.71357119044146 74.38835079308257
3.284783546541492 112.1633880365811
49.22480730693543 77.13661357850268
109.0986757291475 99.39988915254015
80.68358956666307 91.6493762036379
137.073084280327 107.8686540640922
61.18828998506741 82.25381227251378
31.27739642098139 67.98327187714877
138.6205456443163 108.1463379797134
57.10457018704309 81.3315676420132
78.19065746869171 88.38691181386676
68.64399023210662 88.59540307083539
20.4419366171105 60.405155078665
140.7064376591768 110.0211713037149
140.154143014857 108.4613640886199
24.46036128123852 65.9551483059178
9.348109541573812 113.5246907082387
20.45209092434908 66.84123051071987
68.51705529871896 133.706901753969
57.13248622367713 126.7840469500028
57.41894953730556 129.3209714789539
25.21117908266308 107.6240682116934
59.16913698011533 131.7656813654607
72.06026925158272 135.7939789565821
31.71246357709764 111.5187289487068
26.73983106211086 103.482621807533
82.01983389635922 136.2632828502838
23.15863955757149 98.98296400066667
66.13566279044123 132.5004206634568
45.41521309645913 120.7217642475879
20.39886810797698 94.08812535171703
69.25814830243513 132.3623341558974
24.44043619805099 98.20314289114917
53.29813925089896 123.2724922675025
46.80614522187506 126.1206103392164
16.31292180878386 93.70671337947782
76.20211777766417 137.7545302151346
63.138011174888 132.6788578878499
33.16347312626044 112.2865317009103
64.60236279644383 132.5957641026602
13.77914070010242 88.39723476926902
71.10659658106795 134.6654715615953
37.15415071819666 114.7925569780625
46.14772242612716 122.1134937729011
44.41213876596072 117.7388346584946
44.57490747660574 122.0387020182293
38.41808615157362 114.094438863958
18.85405567414858 91.79809411999801
39.64215042531584 116.2110318050957
21.92543904067811 98.07650357287829
40.64373615834185 117.2489476926258
76.39793699661298 136.2589586356436
26.90632213161124 100.0976272443963
61.70947836340478 132.7048514404622
54.55292375127927 125.9983867094658
63.87393673106994 131.2083496265415
14.58261471011891 91.5368649577448
12.0981800492897 86.4099508870037
73.75178673600131 135.6567765753242
35.78591348472294 113.8928730458824
31.74294695110379 108.5027741018489
49.2903126826844 124.7482274333612
60.8534391130739 131.3268668122921
46.04489816069422 124.785535815546
14.22395114370697 89.99194888567058
17.55195347265865 92.69689211514432
50.01699251901629 2.368186541658538
119.0125917961299 108.8415474543598
75.84106753704309 129.4231898779805
52.47171027585829 0.3467548346893626
120.1810667473241 109.8667324718196
74.40535198999433 129.8131547305032
109.6257630290517 114.2741624402468
135.3795491351877 100.7632765117001
91.48709129672106 123.5592504429241
107.219381305514 116.6988436949929
2.467350202152423 99.72177901273236
3.404092859019951 98.61767731873844
78.03553733202718 127.9003831381445
110.0667318943743 112.860126761267
65.33438036194728 133.8996094274901
116.9028423017644 110.2842962613245
67.69354453575295 132.4387045053551
46.13148332967098 3.460780856773846
48.53455457767167 1.740098990720062
55.06448313197845 140.8230959221987
87.99011146782108 126.0433880119029
59.59257745940219 135.0021029278946
70.84504212092071 132.249610170302
71.50021535691228 130.9363248607845
73.494366635841 128.8058501400824
101.0099360080443 117.6923301100462
98.78994515644301 119.3835403227351
134.682802597731 99.34665389003104
56.2417459704313 139.734825024093
98.11243471028767 120.8682180737615
85.65781327812556 124.4756129672062
111.6636912327391 112.4909577834586
81.5325845047542 125.4702230357712
76.44330415858323 127.9899486543009
7.243185074275357 97.4224330014477
58.40685494936186 136.066622967284
61.20789682683089 135.4058991303266
84.05467195927412 124.3458434352267
4.850678101033442 99.0078832697092
56.48893709263519 0.2565026171150135
47.52889940319463 4.124871322955895
11.44082024096098 98.86527768058674
57.67127894901321 140.1949412541753
96.50700218499438 121.0242774797428
140.9848704506279 100.4421892351003
9.842462488687483 97.22550830149288
51.28885557742095 1.392756062679075
78.9094056112006 126.550266447296
35.54673192872866 137.4820336347152
47.08982614747786 0.6694718600613536
53.89616371680665 0.8550381539014649
30.40412379364724 135.6556669764297
10.05520915257148 124.2194606503431
23.95818280220182 132.314645171888
33.04336241481122 135.7175306498605
21.17423641339488 132.1099704458282
39.56303423609987 138.5727015779366
48.48697339982981 0.3402959460273421
55.31989188526785 1.353562339118022
36.9408250164141 136.7524256742023
29.1027491642674 134.8254699219636
15.39089233259205 126.8781803960918
31.79085800617464 134.874594948775
10.9661711196135 127.2923329931401
27.78377790289056 133.8840619610607
13.90396770487726 127.1295251701502
22.53409818947152 133.0922552573048
46.66363289782587 140.0064437862927
19.77031742146101 131.034259681713
18.82919371554225 129.3732431158034
56.74015479100966 1.840131926188361
38.24397654724432 137.6530316365225
51.47988461735747 2.931481042134687
120.6811042645407 101.0970107058657
75.06319276480463 118.41291341179
70.25638118914163 118.0407110855738
65.77238566544209 123.359650088627
127.5017380249046 98.23129237570899
91.47209138210772 112.3100243157888
97.15941240554866 112.6759117616463
34.09716659494013 139.9248426274021
20.98844423870111 138.8067814743568
28.90729573083506 138.0053082466336
81.74599480629614 115.025054890768
108.9066247752623 107.6137068236425
118.0305715544534 104.3233274799457
80.24918685954127 115.986373780985
129.7809361696413 96.80574668845719
36.80791492680235 138.3559313088227
64.54781349041957 122.427158351036
115.3622174711848 106.3695322224275
77.53569368563812 114.6050345270298
37.03163261789391 135.1366008900084
53.1522459752081 128.7224000291264
49.34471823055941 131.6984372104761
92.91955894264149 112.7580129598168
61.31898432599314 123.1250600009252
38.44154357716709 134.4698822414649
45.00736480613883 131.7990055389241
81.60665245001458 113.6001320014728
58.22621228496032 123.860774405406
100.7087845548501 110.8690466706923
75.31646630249232 115.7733675524465
121.9916167713398 98.72051827889388
50.61158828633153 130.4262267155004
23.63319197378007 137.4069366938828
24.81128036553882 140.080697863748
30.19688876954449 138.9102882144644
24.89281076115939 138.4033410776739
103.3088367526133 111.8081703221293
96.10515202789577 113.719120664218
107.3467264127351 108.0500981412672
76.67977207890458 118.4274924743159
74.10400554337247 119.7216323199584
57.64646963986084 125.2458365530963
2.077077233389821 92.78343673445565
47.88179787512923 131.4783971354328
59.76399681812315 123.495452431155
95.49298272972524 112.3381476754281
4.873814777045194 92.33574886759102
54.77346127819306 128.5102589234026
22.37672077623171 136.410343056772
62.92663129077528 122.7594022844342
39.75811144230574 135.3623512114056
88.75102445127075 112.9151776390668
137.68703983827 93.93300299270278
41.28328433442031 134.7684752806008
68.34333088143445 120.4744761233674
113.7418137404791 79.47837895921207
118.9535430179219 94.80905097533775
102.4307310367124 62.00589665324348
103.2964213110018 60.80712300657492
90.46007817022432 12.21709590013909
119.081205278461 112.6476986705211
114.5700250218571 90.13178361348901
124.7158043840184 121.2201202531258
114.7629677954905 84.80616430326185
84.588453954 137.8879879158164
126.7303388286161 132.0738810844809
90.47606900642221 13.76027878934959
93.25732605851934 40.99183560913194
120.1374217169944 113.800913329194
104.6554430176616 66.08169360789364
123.2857860025968 113.3016289630675
89.62993253117909 6.301218438381238
119.2883076399898 101.9516966084569
119.4764311772469 104.8686089797829
125.2695030468134 123.7436897638684
99.60534153495274 56.39913055985765
117.4703608020272 95.53468080096437
109.2570656355891 68.47037414031421
124.7718577419797 125.0885922881048
110.605558891144 67.95286897653691
112.4832998440532 78.45625806379957
89.51934035135585 7.769725469582346
95.6802803869181 47.55302588788673
89.88669803013498 4.783548952005472
129.7847430271578 132.7766984123621
114.6436088952829 82.01329139828684
130.8313272324982 139.6044248771983
111.9095627122076 74.56690477112798
114.3181068042093 76.52461761138845
95.92630444989096 19.62953478498675
122.7257764626824 114.7521153163251
97.27539354214447 35.2708101248788
120.4890235186101 98.25308903847407
97.11525374157929 45.28778281836894
123.0734563587199 125.4241264595398
95.0283344453765 37.02591438622009
96.46008288519263 28.69140377720132
112.1894350139354 73.07280045810919
88.55469957412787 139.164173981211
88.28267597738915 140.7066253709812
93.16850915739292 42.61133302792317
108.3020876033876 67.48436740131132
96.89668546978587 53.15702088694201
113.4127922044248 89.16320364992673
86.08496775856391 137.2600498952072
110.8360531662282 72.09686090765192
115.2889673137055 92.46095316362212
122.1735553137166 116.2041075125648
90.18088518810877 3.255281303519594
113.9145801980232 87.70215276483357
115.7484111102477 91.03354212480129
131.298499390474 0.02256555932565748
96.47204819531396 31.37493361039311
96.96125152553107 49.99069734324196
89.41010886832714 0.6946918802849282
114.9699960340188 80.47912841739583
130.3490587972116 134.2382703881912
105.5450181638698 64.80288641994423
116.5042452003845 93.29281974960546
114.3587595923452 86.25007498424307
112.4524402458537 71.6397911250608
124.2187590424588 118.6181657089926
98.24895111254685 54.05037590048577
131.4491491156799 137.0802214871039
103.9144188244652 64.74947283770564
125.2589606414497 119.8031551408793
96.90343738313869 51.58787836345679
99.71621649322284 54.84543504365175
95.73353372049867 45.98315443762284
124.1726421215596 122.6352386730052
123.205828085354 129.8314580154507
95.66272020115173 27.41080472556428
74.48549205911274 114.6246323379835
66.01084423144115 100.9876564660029
71.55643748112091 113.2782507429377
41.92917551610228 65.92009100032345
26.80302094684473 30.93908464313568
76.61567233169393 125.251657875695
56.50997705038954 89.75394356681963
41.04263242895216 71.69866270935202
32.49742758324334 40.42488016742958
30.43550718774555 46.76165579931397
44.05968858759172 81.46303141311365
29.37149215771352 36.41675494452976
23.35089104640528 21.18978733186194
70.06476985027865 111.1917865352472
67.30546769604108 105.0165902019806
77.36511447598231 129.3283906172638
83.5070275025395 135.554509445028
29.42908047423482 45.5357435132009
68.61537698301953 112.0106493328213
53.09510621107724 84.86828015074541
75.34901853095054 122.4717410900992
56.99215340060894 93.0965712223787
19.8431166223457 15.2417412562852
48.99613552750719 84.43239581328422
36.86352512852753 59.83166767902538
36.39289091546098 62.95606036237589
14.29950807103038 138.7517585883129
83.92815197571757 132.5634356066617
23.8769453580474 24.38570198032318
47.01791280878739 80.62123859668625
39.14075997272666 62.92337108622405
80.87459152886976 133.9229116842431
47.8424770246135 83.29701132040971
75.97960821030924 123.8620892980954
83.70950339119148 134.0523140025039
26.67720075208139 27.5202382639741
76.0064408365247 117.1163468056909
42.57461369767039 75.88659678969024
32.48334207608093 49.21877379245085
16.15923796561046 5.978560376459021
71.49081254633288 108.950967388514
50.50209860371266 84.04546641741609
29.92744294353706 48.30900574312378
28.06234378312883 31.82547314376787
57.66409642184196 94.67341793910859
32.27435589717224 53.59190735174612
44.61009179726293 67.47343057781313
44.57062039175159 65.79032808150606
64.69132453349164 101.6759796250926
81.05244882218601 132.4168134431382
43.33771455810965 69.94583850911813
59.98438911239366 96.5828087116106
75.70358791737632 119.7675621356535
76.93728570937601 122.5394320152389
74.8147427822452 128.0474521610351
28.10541487126308 33.63012961866583
18.12013301051766 11.36037312197277
43.29663347760356 66.68342708161734
41.3793918667293 74.73111634675168
31.4382695543113 39.18414052224853
23.03881702191628 19.69512040036662
42.19846544548667 73.06548998183487
44.4193662878978 79.86346891883157
78.44517730596654 130.6509496293612
19.98925141423495 16.86597752140807
30.34794441065339 37.95234941415319
62.45176793713895 98.23937912993351
56.26391584404174 88.31838180963351
26.74634850558638 29.22162135913315
18.2767407854614 12.97309884431986
65.96404902263977 104.1303945424276
25.24223956513355 25.09965690932369
66.00665482200363 102.5674984532808
35.90795414634443 58.71840921077864
34.04454492653037 48.92599123135903
33.20510777827712 54.88839566115389
77.56968689617196 123.9136023285909
99.64910929632782 96.95535666661313
58.39948063866566 130.4111083024713
137.5496879917214 66.29752663336893
87.40002966433548 105.4861403536939
110.7710179191909 84.28181892103817
131.2464022411297 69.87036545359476
75.88654726212971 112.6366644604649
108.4181821912536 89.52183531709417
90.8983560513594 102.1598025791348
78.63153277357326 110.800819170007
66.73345166941699 124.4780688101384
84.61395155838547 106.2176169218292
4.669569426201194 56.35379356879018
110.2599517545199 85.78464379010934
79.96926666244367 109.8774940838694
121.5206520064095 76.54475209278871
45.61849077854976 0.1130412842344331
49.21661207131175 138.9287606868823
52.19222920766362 139.8275852695916
116.8135863529547 78.36069335175688
61.55838941691648 129.9267917706869
56.70814065997384 130.7327362113859
131.2274961597651 71.47027079822749
94.70231294361065 100.1783180276629
63.86567007960959 128.4028400698926
98.9418146732858 99.6216447311669
1.939412468618262 58.23144233827754
74.38380706491003 117.0590420472241
3.298584722480198 57.28815470266175
101.3675212849394 93.18321512729538
52.73070822390429 135.7191460773055
140.1999097306979 61.59969478355912
103.4899608397161 91.95208637719261
109.7485543582496 87.23333176148884
92.02974770279566 101.0161520355621
109.3832707337562 88.59491279544457
51.87582420651645 138.2833503035821
73.46023422118223 118.3650243603803
64.3830136727502 126.0314246577782
135.8477157997147 65.82680501569001
54.71201134659771 132.2561734653275
63.10276279169033 129.822901592375
113.4288518636288 80.98501613060618
112.2835887377953 83.92771393821185
53.92069222390644 134.6557928592334
45.93702901896302 1.766040612177596
133.8394374313878 68.13578148282859
59.94073822210601 130.2261036907422
0.5433853793667668 60.71653841935859
83.94302313905648 108.7561651704925
7.504970450283819 54.62132893986151
48.06865710537347 140.0812910615049
70.48952338563149 122.1412040694424
80.29560915475329 101.1120850091161
130.3023065174162 92.76942711618828
108.3662813102429 96.44462680859203
75.43259251060421 103.8546633023733
10.68161377026026 104.9543139235807
33.49277224911747 99.75570604776424
56.38863306511637 101.2745713193481
106.4121505126977 94.50327602663927
26.64179216658075 105.1748972330742
77.13236421041607 102.1866085101046
0.3154199113629957 90.78199659755207
25.41528996892533 104.237400790605
48.1855887215355 103.0032911644034
138.4108292684974 89.78393650151551
114.6244656539619 95.53661109228237
91.14798393354621 98.02168501937463
13.354488494645 106.7491628014658
49.65448183789569 103.5830804778444
39.8800200028731 103.9578437470805
8.984713450216994 104.8843830011703
105.1510127235598 95.46545084241137
57.25154309996281 100.0320371496709
32.11282822926545 100.4846460797592
96.93897686685195 97.82134083960169
22.73212983279772 105.6562100036
95.36712082368308 97.50634174473166
103.9514877813455 96.50178281046932
30.74602325931978 101.2191912142471
75.72596553936519 102.5529601554775
43.69667202398831 103.9772428353556
16.15549603037102 105.5282952188097
51.86667472216472 103.3615441174522
102.377463377004 96.10934831706284
19.83069008461063 108.5910437362859
67.39937054020197 100.3814910034855
112.1655211133408 95.09676420718779
88.47219150770242 98.84169717039971
18.61935911862573 107.5604760956221
103.5364450035907 94.96757550282918
53.25752775856878 100.931237208417
140.1230752102773 91.8224766292047
22.46169232781957 108.9651164267246
49.41845550337788 102.145709438288
113.4994996366444 94.5979316827777
136.9288373763232 89.27688917334783
59.37097815748762 101.5434284138698
37.32413813931229 103.9076575991793
40.01922137246157 102.4609938212024
65.95720980941624 99.45330139919378
68.71791056581787 102.786589401228
78.55848503400721 101.4928993258301
139.8865973373144 90.28243372463726
11.0520959044635 103.2742538137692
21.36933430906753 106.3132270476919
34.76902841522893 100.624347905853
108.5297759260415 54.78928962967021
78.36783818721564 104.6504724307429
94.84813358653416 80.84743344573805
111.4582096049479 49.4280280302676
140.0636898908295 6.876227201536508
1.051935752776828 4.91712635744573
75.842361068109 111.0750123460735
104.9155662541172 61.01232862988019
124.0327841103882 34.53740572700251
137.8437391693214 10.12001702431323
75.73655377746954 106.591957404348
77.09084529565398 105.5234362053355
134.3522234123967 16.27074738185479
105.843796504573 59.94449406086171
63.96752924820008 123.825806213489
74.39658341936706 110.3750108925516
96.73895643049366 68.44491451739231
101.4725908935429 65.97756049115112
91.42707800470065 89.56396594867947
139.3266191231153 9.720425128712357
53.63245864947428 140.3297128793048
114.7744494371927 44.10457950368369
60.67158569310567 128.7374558809996
57.77709145880569 133.0541962641812
97.00005219953054 73.97395404864163
63.07073739733986 126.9850511274119
94.10063905637979 82.30038525978262
118.5595130015751 39.35666592355406
128.217504597532 26.66554508173938
67.57970180017055 117.4960336995983
116.0935001473399 40.33736141353397
88.86848776910134 90.55863901469839
55.98567129714733 138.1857552300075
113.7829125343557 47.90209423388168
128.9765099996947 22.09071490194759
125.1884233521558 33.53839714621395
89.3432690003295 92.04541914946877
130.3654923619391 21.59012627972518
115.3706221025286 47.90424284332188
108.3467430648744 52.20493422300285
90.47855866134169 83.7942206256415
91.21558960757892 85.26995521116068
82.63603247487885 98.90085572201535
128.7296351318371 23.64447072328385
89.79803634201815 93.53588896052148
57.69089202170537 131.7122518338707
70.31795499837145 115.6187083026025
65.07435583507282 124.6886996262145
124.5630337908451 30.45411888488197
128.4709327331248 25.16008313607612
56.58228710560515 133.9990037361671
62.30008371305208 128.4700671824465
116.2532334521609 46.69795362115376
94.0533062340931 79.51415045415141
102.3114354195922 64.68312276059923
98.43884909472871 71.26401286331225
95.53816637335233 76.71565088220468
136.2006286903152 10.47625569707268
116.7054209288882 41.72413129641931
54.79972448695062 139.2583327735268
100.9077575836946 61.88850733536803
59.0720556810999 129.0014296413079
106.187779007965 56.19789813198485
124.7908787084511 32.07283824014516
78.26893871549916 103.1320569804921
113.572237438268 41.34202583984514
135.7273830377787 11.88894227998672
52.71272557544741 1.914997684513553
66.13351148902223 121.9668049466663
0.09200226289418845 44.17787262161591
22.0724106292833 77.45071850612423
23.36966511340148 74.9284227212969
114.5689722176968 51.83684975477001
51.23359846855831 62.95440904271656
19.41835059026042 79.23902176469245
105.0822567441648 58.66823684838435
135.3950246000992 45.57894882004477
77.9724421502478 57.47794279204481
16.76107462233714 82.3489437920082
102.6938792352604 59.31358707284538
32.63167886859902 68.72753389404245
94.0464537533918 56.10107431715121
121.7481326956907 48.57009772149168
49.84498955605869 62.2118323426675
28.84251838480418 76.19250611176778
35.14510044374739 65.34318806980821
1.648734936922076 43.94970628952792
45.88167248759417 64.85357798370246
36.51194971927268 66.14765820101742
133.832658776886 45.41165313781872
83.16247523858941 55.12801337626849
8.419881635916713 81.02824952498116
131.2953350977433 46.59819441209891
130.339807519214 47.9091995369933
30.17833433635511 75.31599702945741
18.09824505626835 80.10601302275269
116.0568976224179 51.73526596723917
3.172160190840006 43.70859830150349
57.85093503564106 60.01479834825415
24.73641630778002 75.65517998849778
88.36639668498314 58.85640119612233
112.3787475891713 53.28815385367812
118.4395893696732 50.67837959806761
31.37421135798788 71.22792491223834
44.52042560397813 64.15689999561179
35.21829326665529 66.98482529148912
26.11318352104542 76.37046464890064
132.8114346155673 46.72122887530738
43.22747009473699 65.05153213531869
85.91191961541165 56.69904891883848
20.74331668601712 78.34895000297495
69.32609190417283 60.18372078836259
95.39691999995908 56.93032112982592
30.05324534007149 72.10937672667362
88.55409293733604 57.25644770169239
60.63711996909002 60.14426708535565
105.2403012338173 55.10224554439343
98.21441579893505 57.18855818966202
56.5152370962139 60.92649993212986
23.40393814136797 76.55155419734113
9.814751963774961 80.23566061783217
54.3323245148847 20.58882148367503
98.83832086168094 8.027829484249851
72.55638845691779 13.69870512540426
68.23987208569901 17.38738823860119
30.44121363048376 28.23443307429148
127.5628476338649 1.800793394626921
108.3077775552838 5.398173636849523
91.7668332858029 9.948223265440099
122.447640142878 3.476525707933788
71.53644117958069 14.87269255127206
12.54613063811033 40.22074306213457
112.059350339133 1.471333366624213
20.14723941137581 33.17357472151
83.61190835029936 12.60585360736894
98.80656928176685 9.584919065904161
49.16043895974121 27.7834209824076
16.32880791437728 37.36130829085534
86.5266634798292 13.67210812771857
36.86751942874915 28.83994149972576
39.89551536168686 27.40320707881195
70.55430899725607 16.07938324507766
24.2048747647145 30.86369958987104
87.75178011427415 12.64450123012119
104.0272122575552 3.131892118054735
69.05015275200628 16.07660967311491
50.08884487968083 28.98825901416737
57.32121403174366 18.86391576248599
111.1052168333485 5.36892024169321
84.8417047195323 11.66225598296378
42.43733856109278 28.17810653824285
33.01789021438289 31.50579763356705
120.6051978306113 5.986579408830695
80.91120777509308 12.96801668690538
97.46470060682181 8.837881901896852
9.745312626396087 41.54958580462143
113.4737545296136 2.122009081855849
20.1841887057739 34.77220067487278
31.71186255839753 30.79668359825765
53.36069927610823 19.59645939492911
11.20951313220949 40.96271128145147
22.86566060167129 31.59699286619077
17.69823988800203 36.49350731699226
29.22581465429151 29.14775731350562
58.70287771549561 19.783091816999
35.72144412550602 29.77227207555232
43.90681217424399 27.78040026497875
44.88979455227416 29.02329824831018
137.6718223622424 67.95367402072013
117.9288804366796 119.638444670471
134.7429502228508 84.1897752278466
134.2551307054968 72.64631739905384
116.9699356099866 114.3380059897584
3.558763763036633 11.18777623124993
118.4907644245234 118.1772176717999
139.9262624029567 47.00217978128477
4.396911919899235 13.95716973080267
123.5791329380536 103.8649092220839
129.0036760584671 100.6136806285842
119.6002153353312 140.0113123243038
3.905641392120434 18.05947641488345
3.250115819018311 55.71623082472664
129.672071396314 94.15490611942249
138.8331580701588 60.94465148327249
117.4770075189384 112.9098329457361
133.416429240131 76.63075037169119
0.04711168726319059 40.02015067475656
119.2321342382132 135.4368889263893
140.4753074760465 45.61070766452865
121.4344263353102 0.5993791644462804
137.3828496248697 69.54905510142133
0.9955890385783709 35.45276689517871
140.2424129184629 58.49098420714814
140.5875868346698 35.85859564449412
116.927601218983 118.4400489877895
0.5615940577876681 57.64011468023023
126.4204148135462 100.5197029921309
138.7946850016937 62.48153653295707
119.5250311168793 131.2733827834253
138.4913373760829 23.18490995637752
0.673167532749829 36.9985446306707
0.6122086052993444 54.7716368282475
140.2018509564549 42.95359254027282
140.1372045480229 49.76629987554191
132.4931751950614 87.68041385057407
139.3432156107548 51.16398465569245
133.1000505975896 75.11463340104095
118.0174146142515 115.5251413668013
1.259912829280376 33.91145155000995
134.2990041076084 79.5358346905053
133.8826368774169 78.08362162576874
118.4063137016464 137.9111281879455
135.6880845227579 71.7606771507363
139.3966629778345 27.41410235592218
140.2570857953608 30.08109165723517
134.5898399644684 82.64203754689105
139.3198720988819 48.44041839951993
135.5527570536313 78.47079503885703
131.3408962874283 88.75618047920076
140.1557697717654 52.37705835764691
140.5492281530852 19.20525407142164
116.8075632977707 126.3895050883221
1.14225487105971 18.88040489880932
137.1399325472975 70.99859880047589
116.178559801084 124.0651008775979
138.8663392746415 59.40316805008864
1.198886402018332 41.2041538415458
119.1497531397821 129.6722806422303
120.8934459321858 3.275406159678545
93.91960794829807 108.5414427630583
119.1647312307265 81.59490465091744
132.7595541366412 72.07222363013622
83.02136936487894 118.8843294269331
108.0399794634325 94.95575525360876
100.2872754318601 104.0837037269501
80.82143561007609 124.0941766411322
70.40183991663727 136.0088692093989
99.79741261428298 102.6087041700129
9.203841800295383 54.33422300724253
112.4366929934074 92.12375832104422
126.0261689918936 76.3648791319627
104.0177476960609 102.0954241293688
60.7157837165807 1.591798240136345
75.38916910962529 130.9590516928429
136.3167039409978 68.66569499622737
74.81434173464581 132.4785550949216
97.01427925949042 107.354817871883
1.902285276718338 61.3733143970834
83.93775955055972 117.4665243225735
4.649356130428966 57.94846693901462
107.1375830085817 97.43760381744538
140.1903139496355 64.67167924592515
102.4685592288926 101.7814037622829
115.0487095028745 88.69613709765821
98.1172983317186 106.4275576811217
119.0439102070213 83.11674126571398
114.0782238374293 91.5801127688752
79.19155926457618 123.9883151511452
75.69241705227147 126.6344261539179
134.2225430278452 71.16820388873204
61.71425063654637 139.9267112593224
61.88727842312905 0.4421043340873913
123.5244225856904 79.736665649081
115.5138814365726 87.25745868950065
135.7103996500359 70.24197615130892
3.29304852455892 58.87712849890852
91.74117263715674 113.8661116274507
5.972041448038748 56.96171615430797
78.22307700620212 125.2548617922352
20.65970209366147 73.44048892098479
9.732896472670884 69.19823285571114
133.1747766137901 126.606801417855
13.95759476519871 72.93780105174834
41.47972360825666 86.63346605217299
115.3656550630558 118.6973624385247
8.508264254682071 63.38536124499618
105.3656859872821 114.1966335350832
116.3615695100927 119.8968560858687
82.3883985434295 103.0375742822987
76.90795160555821 103.8849202006629
110.2834898627658 116.7727980886246
16.66404615078388 74.4335966906053
125.7874875150064 122.3652495647428
37.27640571644564 83.92351989694976
89.32400463925185 107.340005018567
41.25288822596333 88.22135053941594
123.1198574624537 121.49200705504
85.42099218577575 103.7021777510419
58.1992391194338 91.99006172728528
48.3329489695556 87.50036021153801
27.64271290915583 81.82899315330907
8.570146898945801 61.75501742045562
26.2482731515095 81.15713265512541
3.553204807912281 129.6212008722354
95.32992442521603 109.1060618057267
52.36295400077551 87.96169973593562
35.91501922881869 83.05438679049568
38.79085009640679 86.22799909687244
89.59081161200454 108.8314546373178
101.1581179427788 113.5296097181847
11.20101732429593 70.01115338574765
114.9049456243264 116.0342768715168
15.32239056704269 75.29521139566032
126.8585679542899 123.5508112322827
75.65884524305896 105.1680507031729
47.16728164390103 86.36737741496789
24.85737052023041 80.47575895930606
58.59633599627069 93.51759228269847
100.1684115615098 112.3162513459412
8.446466334124798 65.02032709229989
31.81808843823001 82.3110711130691
68.86875016541632 99.78274396414722
96.48843594861303 111.4162640207931
65.39284630566486 95.39722119445102
90.86704405392257 107.733249600718
34.59316521185634 83.83576444989451
42.71366269872825 87.68151632807609
33.18540352828202 81.47293255825117
22.10028574754843 79.07967950321148
134.1931398707853 127.7940232603597
33.21435429417067 83.04999600160654
95.24412718783719 110.6842704126633
67.46789067887164 98.923205311271
119.500489780864 119.3693461935294
54.927865404006 88.95759752980705
3.116208960398213 128.0976437508004
30.40847492217308 81.60860136990603
121.5427207504046 121.7392082490122
64.43280219855045 93.98991591708543
69.04313272895138 98.34832762972613
79.71252335161927 103.8189019425438
7.172997230172945 64.25959598060412
138.9112921375385 127.0840165242458
126.3171569105765 120.9709764998178
23.47177277605168 79.78580986560765
130.5693446645378 125.6870200468597
13.94593858041414 71.32675614734902
25.33606026954894 131.6950320876675
9.698391293070095 100.7374603700379
35.43805346457125 139.1306131434943
23.34619321536858 128.8712777472525
8.418681062066977 103.2432323029961
10.85616462859641 106.4665495221944
21.01494106043398 123.4083584904684
9.774730452869163 103.7459899014843
37.93710960227716 140.8289948887616
23.88526351440285 127.4155895756691
18.54100605311431 122.2075947061866
30.52001614102235 134.044707904456
30.29421509277055 137.2765932185746
12.83215212765207 111.4740264365064
27.90611254715309 132.3421296466841
16.01305738074738 114.6093470166058
24.17412174085754 130.5408324711885
11.93592093828407 107.3888346642348
14.92507184102413 113.602650126541
22.35850505756146 127.5568990158335
21.59202871702735 121.9127882852707
37.87943997198345 1.450465452144649
36.68736364650656 139.9915535695634
11.79496927960186 110.3604036086983
17.13992787480729 134.3411061085008
10.63167295644735 120.4995090749876
10.16257932758001 128.4693466762227
12.53943548672316 130.3838988196003
18.5025543767162 135.221783194799
18.46551366044351 133.6022839410076
16.99614100474556 132.7546697935177
19.79830949343888 136.1349762317143
9.147244915866814 121.2132659640933
7.103133969156098 77.10064416848932
48.34412912762351 71.68385291468262
12.58799237599701 78.59022104252726
107.8115962059133 84.94952481003284
79.97941934828843 76.62798417232383
17.99319963608625 73.56384650878178
34.21182951569159 74.29199524301524
79.10710362120967 75.35115451410853
109.2677134499158 84.65461182608982
103.4683385257728 82.1652768832809
103.2559977786705 84.9156056976185
50.0033938754378 71.44001537927765
27.54912931902264 78.66612219053121
30.24499093213385 76.90433845349696
113.2765883237391 85.10758900708676
45.90176355216274 66.45248149220059
35.60420311996896 75.00892678080881
82.3959089593524 77.99953548238551
106.2871142885498 85.03582814975893
93.32560962561109 80.97647187034742
8.488152544033959 76.30180884177031
38.35941680477018 74.8215489579101
15.33189512350347 76.90174043708704
101.8669926164705 82.16913940274362
52.45531212682855 72.29979646382152
26.15655202317807 77.97115095483807
72.76421455045542 75.21181434149211
104.7823477024014 84.94370038972899
76.79031152780979 74.25978175454065
36.99453295627727 75.70460185041445
96.38630284245164 83.5183907901821
126.6984105075275 84.19664589335299
42.76707413536079 71.63207644623272
121.7319509962355 83.45326120875825
123.2604953595214 84.20882303065903
28.89853734161936 77.7787788490012
139.0372123427423 84.26483150704503
40.8532662921397 73.25442096751583
47.4170450552563 70.42564777944145
86.41166842325406 79.39085574502617
50.9039565132509 72.60923501731112
127.3498512081785 85.51438044356881
111.7763210683367 85.44674305923614
89.65805405234016 82.32743548836207
66.85067813485155 71.55207541450046
31.65859989034465 77.62049417829981
59.33255065019777 70.51591375540477
88.09540947589473 82.19770250148443
64.49730939125158 72.96492383703877
1.109495863202516 85.103047207096
24.77456500481818 77.26755468459602
7.128877376641265 73.95698373642739
67.12854714427549 12.02888858190081
70.10723028132689 4.393933076905066
8.450848612056182 69.97900031027079
83.30565114658992 137.0657160739953
70.18237472129537 8.343779891009422
16.64931535155805 60.70519760480331
26.36318079944442 46.28312886538678
24.23948288325757 48.19238258298203
77.40451051603388 3.843957217111547
70.66585003738886 5.670170314514491
49.76482430094246 30.68766245287261
22.56795970891647 52.74542666636083
12.4252437306166 65.87735969048246
37.64022417714057 37.6562266079314
40.91683105313128 37.28976199889239
66.15772768516939 13.28544153296903
12.42532196842187 64.21164553608801
78.74132578719488 3.007321283413634
87.8394683816726 135.1708969964469
62.1735846341879 14.39223341966115
13.72271959854547 63.41002621701067
10.95299133983732 66.32459970779941
51.02490259551581 30.11901668266201
21.55829593314239 55.79379745777851
55.89324480412321 16.57199607856786
36.00083613357499 37.97623040884477
71.1862667798267 7.081613449868191
22.04073709333688 54.26783397129861
9.88398901321642 67.49259323379502
19.58588976093984 57.74373818612781
81.62114606778327 139.3005076856074
20.01103365239619 56.20518363016725
46.94957953976885 31.55779278261547
34.04515243834321 40.11515228638802
54.49133802949299 15.87978335970551
34.40521948217517 38.35250673074184
22.09747960775856 50.0756640962333
39.28633404906754 37.4661396688157
57.2092842555997 15.63623467405939
44.50284098574794 34.86406600943195
46.57747562871278 33.1276591264516
15.18644666765734 62.82553533326917
38.2856140321795 36.25286297471217
1.723108058483474 111.8852911751769
129.3603314094474 131.2273587331474
125.1813630400383 131.7276931791232
123.3376134579981 139.2691594043669
0.1859960408057483 117.3437477895578
4.985477600869619 105.4306272890881
139.1196973985597 115.086017710683
133.2302856175411 122.6286774690305
124.4030570595278 138.1863431712396
140.7582523024695 118.8199736607583
131.0911683523825 124.270976010216
81.09493744076384 21.61149828091994
59.20646810882755 28.30506914863102
12.60580458333437 73.80336485442915
109.0523725041969 139.5227213798083
97.16838160756865 13.3981803205858
70.4611148681774 25.355014653211
17.73356489602758 63.48116952165192
103.6373416451274 139.4868597156158
38.55187643927729 41.63330546314504
24.13729705626173 52.38075376146418
86.89568257089368 15.22628150983343
98.8334314779114 6.448812651905311
48.70408284550717 35.42912706639346
24.09478321322689 56.61460497137885
20.40396298808347 63.58209625738532
78.57177974955216 24.73195129978453
42.44755336288983 40.11970139684917
39.40347816942741 40.20590912068467
75.86658349951853 26.27265350635736
9.86883572331913 73.91194160169771
87.90471549899685 14.17660246810467
102.648064344632 2.386878874148587
79.91256551803551 25.47668741787191
16.5686576499878 66.12576853002619
15.33622261382989 68.84245683126863
55.45970569883606 30.19939923720345
26.26242119932387 50.51785092896385
76.05975296130306 24.92859733305691
104.9757621837337 138.7292480796592
83.80295917695817 21.34799310907463
33.43812730588716 46.15535189844476
25.704784842985 52.03353662976706
15.31506225891321 67.19717165425094
73.20732540120147 25.86167230122732
22.63374649872303 56.95944246862231
98.77313551411386 11.14927437939182
22.23306451658303 58.46659223713751
108.9598429256327 137.9462883333341
51.24139105463947 31.57852169422722
37.68936020656251 42.97073021495063
4.317977583682296 78.67967724180126
37.85829750823881 40.31505836969885
25.15354480338197 53.54737352116295
44.90160936476215 38.92711075636137
53.90977358954687 30.22290376308166
51.16563337672285 34.27341344747036
44.30607463847492 37.54977377325274
20.43198239576119 61.97711585909327
36.01519710792557 42.83647529082295
13.92123371606996 69.71848940117273
70.95414938137391 13.5383742099689
58.73714452253176 5.499077346558783
108.3090707626997 46.97976196265613
68.7420082226237 12.1132103418514
117.6062692760223 55.21843379427844
128.8130152153444 66.54777054531243
89.48876028612241 33.76762773069106
117.3676693762053 58.94855046968867
139.7818052728011 77.18543828989954
63.69761219206844 7.85201237146156
101.3670436552857 44.43309467065674
79.67824943598144 19.43166184777148
130.2055163553667 65.7878653172768
132.6237242355551 70.60825374442945
123.2446506050651 62.12920502147475
66.94878597513134 8.140321797452303
82.56807332297844 25.3704125290967
109.8712771814871 49.51818080230952
92.18526688764882 38.45914223932161
82.59090135364023 28.5040178089938
128.9421254644772 64.94119175464013
82.51584329877717 23.79630120104243
66.50587023415167 10.69078659083356
99.76912417678942 42.34413969345634
111.5018101907914 52.03012498803714
112.2376439685925 50.67735301662865
76.05913111868817 15.66668035646538
123.6178274133318 64.68431590643779
135.7339551206873 73.2614374710885
1.556108008254455 80.21691601488965
139.9176838072211 74.06581105999723
137.1830091429163 74.04538475611096
89.3419124188368 32.26691963034372
102.3318507719747 47.16229263360338
70.36255546854663 12.20918891487946
118.0519384525032 57.61691711844594
138.5509947911745 73.28665971663203
123.9660699129243 63.27613834413068
105.139930645762 46.76146277315219
131.4558679076377 66.59424844258363
60.19307557596944 5.90258576387669
117.0375075239531 52.91247233594209
106.7273204119134 46.89204985770654
101.1625655082781 42.99048996992388
2.878125880959293 81.04994153149472
55.5744124799776 2.936756083916172
88.10689231393965 34.53382630082876
38.12385090847576 92.84097089690341
33.39009215113583 101.3625607712176
69.95741942798911 14.75897101957789
27.90523034304156 128.2840534264488
58.09945380555472 47.77759065231297
38.44998232703627 89.54585025285733
28.9042595058718 125.2998057275228
40.0278329090348 87.2115164551431
76.12119343364728 140.9523067423969
37.83003203516158 96.06436349573177
72.74202072802981 7.273052967792307
27.31045776683941 129.7151605540463
48.66308184369075 66.21627691879486
35.17190386827652 95.86128822567325
56.09196141376101 54.49199869388006
58.42017874742826 33.58448305778256
46.69966617058466 76.30814882397755
34.51375289795546 110.0011701994626
28.41814356997572 126.7871822018127
40.23471663739293 85.59096929384303
30.32492514858974 112.4729830244923
68.39994690244646 14.7147915770207
72.02571949965066 1.066407371888198
27.215937122189 118.0844458447563
67.50608679429504 16.01288067869646
46.26609576445568 77.87494012879608
33.12664854807029 109.2368999374467
58.0615919303191 31.04977020059299
58.91142715655723 40.13962525487964
62.70094440682363 23.87741266854762
25.0440202565564 135.0608490184289
27.36263980418472 0.9452346837342475
73.45063151906729 8.513773652668895
25.14401491239658 133.3880985168335
54.50203120161613 52.19801113463679
47.26314900992754 67.07180966884076
57.45587362208445 37.33371186252795
27.91691985992463 123.9813053719505
47.74959989585695 77.50256979665487
81.81150244805802 137.7810126832353
35.02254268594861 97.44942137633366
38.28443475591298 91.19934952062556
27.53019616571941 121.0798435886357
56.29117152324823 31.59229320498241
32.95833906214757 115.367692535096
41.11349010731763 82.38512185141715
48.47889743915999 69.216777450416
73.9887811475633 9.96996849437252
48.20064886162476 75.93796992535201
44.78311237112192 78.26373543824958
54.96590516376583 57.01463156663541
31.96280319699776 114.3156289345432
35.9758865100403 107.6959393522619
36.42952459893275 96.7510231020748
28.7381255771799 0.227948192592552
58.03960976676946 41.46780150664032
59.95805923554919 36.21336277369042
56.63758246021663 38.58526000652799
53.65501985653952 57.91659201166675
55.92157661847236 52.87302628783004
58.23660495534203 38.72491455532077
28.65020940895293 118.0316071124875
33.61798902086861 98.15678581320391
70.85057146084372 0.08355001492507831
14.38951741080443 47.50405395680132
15.77757651634371 43.06081325542768
20.30238502397006 39.58129833524888
50.21292129990614 14.25467437123548
46.53525968276133 16.96651350977612
18.0359448157976 41.28303000143062
35.37423309669784 26.46767725437071
40.84029657501475 24.15867988081546
63.31327809592219 0.8225267292173221
23.21018303771465 38.64285589216977
72.30983553651059 140.6817102066338
54.09318697693416 11.2197354287269
11.25050006989505 52.59068837249825
45.56130419621182 21.34768316949182
45.05460713349999 16.88776018644555
44.08175452288303 21.72131612221491
30.46020847890382 29.98934905704921
13.90255749464588 49.10826950556589
17.43511044910839 46.89273944507336
30.52887084326018 33.49171976194751
31.68867265768358 29.07558764404739
25.16392686739009 36.63872645382874
18.9290483699902 40.11041263319732
30.50257949783318 31.75855110426704
62.13245296349552 1.977634730206061
32.88556397348369 26.44285937712652
39.67279396157853 23.02036155965511
47.77069493845161 17.81487996784167
105.4071031885091 129.4958786195482
102.2034598909822 133.9182726320649
138.7954661876191 98.5529454850748
118.5484267816256 114.078727240447
100.7866520661177 134.659773653147
105.1667832340147 130.983419034972
104.9804780864349 132.5323239374976
115.920969178205 117.2403185912874
134.4912344807772 102.0470505755446
116.4545067205716 115.7842575328848
105.652447503665 128.0414212443769
3.915596326185618 94.73152278626647
9.413194658791257 93.96888707541477
6.706308771668644 94.36759147253439
139.8402689408048 97.43828484435896
2.444599504214008 10.06942265837082
1.617302573804845 7.399341288417385
138.5237023739633 6.822884669122674
126.5912784488766 3.042681708296519
1.31355614259453 8.947196881350262
0.3444374182932479 6.198054430492082
10.82811202242146 34.47752144043914
19.96904198623427 25.28603854339628
28.59668669271101 19.08982569595929
16.06952803126547 27.71344601355572
31.22491894338712 6.826274329836203
34.11710029817554 7.414341635697066
30.87286943351866 9.833362571068651
29.72060004562579 10.71787216894485
7.159610318684277 39.32725284365722
7.89991525538813 36.10096963123706
27.09329067659082 18.43691824430367
28.87609172531246 13.28942961465903
12.30682937963394 35.13953326655804
13.4577116752599 31.07504351243582
21.25928092063277 24.55866338350261
14.75595006649955 28.57311771518718
22.16275814742476 22.08952980172429
32.69209066410633 6.137222997272393
3.96224803353538 9.636146457595437
4.382943569424214 8.173135898202124
139.2411945508105 4.036233740905329
3.200896169818508 7.070759717207463
2.396373913374351 4.42492880560197
101.2484206830478 129.9367600635665
107.6172706527712 132.8409821466342
61.89162616433539 106.1075297763089
77.26576539003673 111.6833230190636
98.71228109598077 126.1291116333323
16.70134967375663 77.66591732812132
117.4219372652299 1.027793700609495
43.22293974961848 93.42421305773289
72.94172312734676 109.6949703450852
36.90914253444456 91.92844428644077
80.20240061686785 114.5569999300044
39.49121843734211 92.14014429281255
48.53877055809446 98.22025672071892
30.63199428776828 89.29503371881603
7.183593523123554 65.92037809938527
24.91241325665444 82.07693672263355
110.389236081773 135.5131988762402
88.41713085077258 120.7656129021062
58.94029945604384 102.9051999916722
35.68988273344991 91.04341826976597
106.4003341249574 131.9314094090005
29.35965712637661 90.05414671779531
81.775118249028 116.3420968293142
104.4406724487666 126.9514085795182
9.832393644889487 70.7650835428573
81.42223137079772 118.7808160737727
13.96561443635006 77.74748039903039
111.581124242159 137.9424151205118
70.06491722516444 109.7038157884067
41.91364877591552 94.08096779466111
23.52187550988749 81.39433772402057
54.11831387645906 99.68166463641897
95.78475523454101 125.0600976264812
8.508225773378353 68.31921802643572
29.18174561707538 87.12085814562695
61.88113633200633 104.4814330632434
86.79036376508959 120.6190491842695
47.10290624361005 99.24507205533126
78.70432083538732 112.3714656358277
51.79845121408108 98.2033192321588
104.0945744882612 128.44736840078
49.54138884513937 99.33809657107442
27.791176485276 86.57459678809045
18.04029966493745 76.8258304217576
27.73648509328638 84.9904928373852
86.11366079104933 119.1920113524368
57.17807977780225 102.6851027047682
112.97720229062 138.5042497080109
43.16143980881812 95.06725563086113
34.45747443137169 90.18753717766096
110.210237429055 137.1693365622845
67.25345938742669 109.7037670699354
64.54655941611739 107.9502793204722
94.47073104738828 126.233844654846
7.219579429980525 62.62448834756552
116.0102273475559 0.2482016474207459
22.13366168675832 80.70524784488066
12.60155618393131 72.20071181575432
107.7284823173735 22.73049152053309
109.3666249515499 106.0257068226763
106.564505342002 118.2345882198208
108.0493538360546 2.342579560618838
104.1513849575022 59.62482565310328
106.6590885337256 101.3865408136501
111.2897389263765 70.63565991645058
107.5679743497578 78.05025717215742
107.6984243240649 68.80032095438139
105.9254929751796 80.85554874679416
109.7617401912035 7.658240006174264
109.4131387726209 41.91797414288828
102.2117420353096 135.4687409273944
106.2020115019414 93.06106790859481
100.9015595514997 133.0873659374809
108.0348956929963 73.96057458762853
106.7933937650901 82.22739030702516
106.0407213098146 126.5807287801358
106.9168941101429 34.65976498716005
111.0900322135592 12.90855459981396
105.6847066111341 116.9393487312085
108.4664407218603 39.08237649470516
108.7354998661291 97.92721656036981
107.4816415263182 48.2601090197287
108.3735050317397 31.69813113090664
110.6380893351899 32.87844141439992
108.8794731932576 75.35952472153033
109.6474247938493 4.626143675374928
108.9807364774856 36.43593609391904
105.3620832922196 67.43438762631399
102.8245329410043 53.81139517106258
108.7076071824488 86.20088144078382
109.1436732613345 72.56238532359446
108.200449980578 105.0121813559885
106.8797349911832 109.587860693925
111.9570800219115 15.80104780742585
108.0882417805458 87.73931568128081
107.7446492743348 93.51943942527664
101.0682665870492 131.5091202345676
108.4686148577307 29.11976458201602
105.6716912925181 44.03757054581842
108.2763401500101 83.4280890190167
107.1972511343746 64.85936017902864
106.8667406102095 104.0694632533114
108.2229553231035 79.33844525157595
109.7067775885124 71.08981985518791
107.6840814354346 45.62911063935289
106.2507025871271 66.11082188187859
104.4149602519447 53.80294697833315
108.7653556341057 44.40501546404404
107.4003909085341 40.25020746322333
110.8128256138028 19.91018761909836
0.365758182273446 97.83276894160198
121.1601913516922 114.9917363453845
103.5833819292529 136.3280940993187
107.982168885184 131.5670753576746
104.906177255712 134.0872694312752
119.5889205600985 115.2565655649309
137.611748427063 102.4575636145008
119.0426318752385 116.7159035883213
108.2944057523026 130.1797658114199
2.677627500814141 95.70944708791326
6.996440854042651 95.87967970760128
1.517509172788167 100.818033188189
8.11202163860548 53.18274468379209
131.7070450350847 38.54989089075104
91.89611906907196 8.460061122055732
134.9848795308366 41.25149958327656
88.42657556188465 5.353898619874306
138.4461881192997 47.09966460765693
135.5884771143961 42.82368668766631
117.9557953820845 29.95804365990785
123.3716154330927 31.69643265754747
1.52296295696824 51.02679987136138
85.43319700814656 0.6604608904680161
87.18544682215135 4.250165590327541
117.9516156454563 28.50480165668572
118.9328615935625 31.15628255663572
0.6544070960716835 49.6733789368253
84.37471041661188 139.3808275653548
140.9689670030192 51.05627333376933
83.09584426080669 138.570935590405
127.0061352220391 35.51783233011663
116.8420791078529 26.14796275558913
133.1885326314109 39.20300057230951
87.01306169923308 5.700822226049106
140.8350031231416 48.33790785690633
2.413032403255857 52.3899396467319
125.5213900860171 35.04424234681743
122.0972485857475 32.52571917938213
134.0911260748439 42.52225039090725
6.477490209196532 53.51286025508364
102.0573063563971 21.80012487040328
1.570196202479074 13.08401350998854
138.2537598673549 8.523357386684404
135.0442447201546 9.447936969486385
136.806709250104 9.124953606093918
0.4904859881116163 11.96314261472725
140.4389592820668 10.83671533695293
77.18137164917714 107.0775105020449
124.9478972282264 102.9745472085953
24.29599257318583 101.6087490372917
50.51093315572424 108.209120769903
97.12143883196764 103.490913541786
11.12300049567615 100.2391991573228
116.6924606867947 105.2002854984632
86.59912276245059 102.5757160954496
16.29384383883655 103.9026654781694
48.93175549398501 107.6785442083963
38.61993187277339 103.140293373625
9.654123166059764 102.2577188619177
102.3229337463023 105.9417072644312
54.77649305562328 108.0350715813162
32.01818396758024 102.1071828112585
91.32054324015212 103.6541482357284
24.1897299380581 103.2880231490527
98.69135208728738 103.7864003158153
131.3537112390277 99.38460429701101
29.30690533079899 103.6288760817486
71.42143328285763 105.9801725100446
41.19083105428446 103.5315699444181
15.04846805236343 102.9367228387776
47.98644279050936 108.7597171658678
103.7182062423198 106.2562436311742
18.98882132514699 102.6253079289665
59.29160221537639 106.0577965802532
107.8062570002583 106.5342574919643
94.44040203680119 104.4006498960519
20.24215248359475 103.6521896912295
91.73323336106769 105.1514342716577
57.68242407046385 106.7065096023179
19.99718338494042 106.9448839776163
53.24719837131689 107.6559453811994
106.6352254338306 105.5061210385302
47.32151027460294 107.1142150746883
4.868058023845639 101.2997980342556
37.34914947739178 108.4665613183079
42.07546517593162 104.6281686535347
6.437299075640603 101.5641481120012
65.93785211607397 105.700063536484
64.62410789502621 103.2295992477813
78.55433471330205 106.178440830621
140.3814698849132 98.93652025955286
8.210005562521999 101.6338364411993
12.18734289628394 104.2604637859135
22.84624758201171 103.9926316083919
37.42556160409311 106.9350666740298
73.75525704897501 50.90811660312521
77.21242662714108 108.6085423762281
78.25201413002743 74.07601494495147
78.8434713404141 113.9399557693419
79.40601698790898 89.28176621900376
69.07549303284655 5.685799112325623
75.09481957283532 51.71803570555722
71.64654650631805 27.89019397393385
77.71463778345007 136.9966070785981
78.08659728678445 132.1639608224635
78.55666352134071 81.46870560985269
80.14335723923111 122.714256059953
79.23872823342506 136.2453898854455
71.14163442167789 17.39614207926661
69.34943217778822 0.3013131015980148
79.18338053675775 117.1588828796397
72.08866772315136 16.23390055663982
81.34855662474222 85.9936493441686
69.13619188537179 35.96051409599874
74.10326211276531 41.31818819010197
68.27152783277919 22.68234070962124
75.90507422155508 101.1109293724421
70.44685505539472 36.8942683895889
69.62616399844102 6.995714524064295
77.51847806106696 68.60991108441148
73.9314021492695 53.89041399965495
78.36259892953593 76.65042363494726
71.76927555346037 26.32767134634994
80.91749555889386 93.11561928424291
79.46193317422119 134.7130441858419
80.56273931880752 97.11646762612055
81.56017868435465 95.99574550489881
77.33547264961361 113.1890703149024
79.88020584920922 125.3367211775756
78.85953001829884 129.1913233314993
70.8585548760858 33.92808134390178
75.16651045746697 60.45786300705869
69.35290533634688 13.43433602627164
78.47547958763836 79.11956189235865
73.26399875747747 65.77937155105404
76.94485679741328 130.7872009070998
76.42595324168501 61.56291508013751
79.27528269885616 90.92908062376269
76.14388988966098 67.62149853884436
73.70042220583977 49.34777163913658
71.17173377376238 42.35143401049165
81.77098376021834 84.47166881653078
76.1563499630589 99.64120678401031
73.89193267746437 52.46562736940014
73.22640378651592 37.25937008745493
77.29101014714801 126.5955003592317
0.09283567901797606 89.24277882367767
116.3265285651901 107.780284470549
91.24859072411286 130.7330104117963
85.02214214116411 134.8903940200786
104.3859888387732 119.953220266823
108.0655400387299 118.1675487036116
127.8929607482781 99.63974902748873
97.10500991943378 126.1952782008081
2.549046824075336 85.70280562020397
110.5494507127074 111.3939454778714
85.24521874472126 133.395909584008
92.64589715122008 128.5374024245436
1.357377508716269 88.22223841328683
137.4112988256776 92.37950354038531
95.78600263376802 126.5713616963783
138.6443057042616 91.33077537408803
91.23753370546198 132.3918592615377
13.39006448592748 46.24349922694443
27.40341770736503 125.5067477250697
23.19954460564606 95.59843098090293
23.07763293896381 100.6737297917138
29.28958834785937 131.8620042390149
16.4125196902942 64.27891079778964
18.76591297940901 86.90854435664299
8.588826765257771 38.89273692574853
26.88612429931659 127.031991419268
20.34293263015627 90.95543206162201
24.08074320619895 104.9654691970697
14.35774291637427 55.83459745500317
26.07480707104886 121.2874027940631
17.73797696525605 65.17134090075052
16.74701902670003 80.83798676889852
14.32785031218486 57.21486087068871
30.59604003129098 132.4183788191374
31.8855888515724 133.2354284623606
17.33048483847325 86.48976866538773
14.12830161649103 42.86088900270126
30.176449061063 130.746335807486
12.82247253232775 52.22451373713295
17.95562861723485 70.28728523342552
23.19898942764643 97.28062095974246
26.44069997792696 124.1855695483967
14.904993557736 50.31536950936493
24.3803946718366 99.9119871070319
13.80161120059891 44.55220488633343
25.19013930400535 119.9620317578365
8.773884236079274 37.28418119588124
20.81135202035044 111.2571595972728
4.056400095539781 25.73254452217316
20.29628400318064 89.30792079884748
15.40505345281169 48.74277405787304
5.772550153457788 31.16292432528667
16.72331703724639 79.26548108249909
20.15049088255159 87.56867710400194
11.25011033195837 39.339694951472
5.219978957690526 20.23647077294713
25.78335830692285 118.3560796598424
25.52078235791134 115.3869873057618
35.31319459559452 1.432614356346338
140.9392788030791 25.13708168091112
2.701920280220152 26.4409099809488
5.163311096780257 29.80661140862529
35.35611663964659 140.7989202260245
17.8148723091948 61.75529784544388
16.64263920771818 83.71927257283951
16.61963895994407 67.86009041112779
23.85660254516145 108.3183765999855
17.02460606591258 85.02480758458715
123.6301084541254 124.0435913262959
120.3422202868126 134.4003083498766
120.3859978918241 1.85263128836023
133.8104244397844 117.3193561351808
121.4030223977761 127.6162944008718
127.9115483905683 120.7522371343164
120.0020588659253 138.5777896107606
5.096685806953468 109.7064452759736
140.7476750148843 114.4715187736342
139.6168730145366 18.05770557728652
121.3632431550322 7.486646235793315
105.0440474123197 140.2849970100467
100.8902537396704 136.1676924107026
132.1687358834126 14.10148714080213
119.8654265218652 7.296096518022794
113.7265867451238 3.726691285014477
1.711611742763106 17.28855512116523
136.5325994540199 18.38765473235344
133.2552598116879 15.1943052329056
25.36421882129063 45.12281010596973
92.79090176078518 53.66206865787527
119.5348339426251 53.5349733194326
46.16722513603857 44.71714563893955
21.64352767085648 47.4104099179983
81.91086137186022 51.1724767095185
48.3232847368788 46.43948083451445
135.8953878431521 53.74121647158275
40.79099093472286 43.01017308832741
39.25682241937906 43.0082800483338
128.6201812168931 54.65039867470483
83.23227927401174 52.03776237152506
16.89151634202921 44.22357254771385
137.598779695277 53.92736677471442
140.2487342931192 56.90630204225585
121.8766936278625 52.75278054740291
42.30680007975494 43.0388307547775
138.727408217669 54.90539929641513
62.26712077311362 46.8441175372341
32.97513989866312 43.25801414539877
6.245734165411016 43.74824062223647
88.76613044998999 52.52428208192663
109.7359275841234 58.6132078264035
86.02909080990619 52.23021426577326
55.40199478998905 48.03682645194756
136.3426849665399 54.9625632904715
14.84063589576529 45.91326831216531
130.2024209367723 54.82122671019423
36.93488834465956 41.67978559280409
94.11956248596111 54.54168628936846
18.56441061276785 43.99758054142776
127.4888460041267 51.83717917028058
11.94539897481693 46.73314767211059
43.03774128136431 44.50918727778605
138.5023400093554 52.56913253050195
96.8527363533054 56.2318197084651
23.22814713783412 47.0427293161363
81.93477918384711 49.65508876828408
60.75356756445603 46.17251489729185
118.1051517757744 53.78742519173811
98.26945725687042 55.58733161920828
49.45810728225685 45.48972782714407
83.3484362725608 48.98674095273626
4.432585773486345 54.8832402479342
34.48035294179952 42.93784091655403
43.80943497642176 43.12100072773115
60.24056063206805 118.0950553949428
38.61983258266911 87.88805281767934
66.91730469444916 133.8043589422481
43.4121527742462 91.78425073405411
10.25127839130598 15.19971428908635
50.11878208192373 106.7334370483012
18.67886997471351 26.05981325900634
27.64784628931068 58.5517990133471
32.68941187060798 70.34974906150673
20.10660676158317 30.03721048293408
59.82830884487715 119.626789812094
37.43266803981729 79.01580681164783
65.38890413321168 131.1602352064076
37.48573887419251 85.40380478919423
66.16486915337993 135.1829892994134
66.23995567483476 129.8072745527596
21.30775928146658 40.68041901924116
63.02768632371568 118.6902309131746
32.8207651080873 73.56605187398989
25.25134344813641 49.35012857528451
55.79726761932715 112.5192065095838
42.23559917218903 90.81026284814321
31.05569414719561 61.28292548633953
20.49538652535366 38.03271890599778
48.4091029740563 104.5457289717194
24.69164061785133 50.86698043250018
32.75274543523938 71.9614081007303
34.52245702155047 79.07393848366452
50.95109015199277 109.732529822928
71.53127396078773 139.6122428736
32.54235983745937 65.43565872370407
45.76717731832461 98.35870668355341
66.48785714461205 127.1711550101948
39.8341817594638 88.84644746071598
64.85878887100587 127.2542074580272
21.50035839375478 32.33315030982066
13.2545339915203 18.20272994639784
57.39381478953095 114.3891494115762
37.29808751143943 80.62650324971681
23.35335780097409 42.86288776380006
16.15915746004668 22.80353396267491
34.42979815542604 77.50973012828685
37.17726281378825 82.24368452867556
70.6103317908473 138.4710359251685
17.50553105007307 23.52767727330591
20.1319125051802 31.60380733971921
48.60009496584519 106.1843385520536
44.52483661059966 92.75173437258637
18.74107555697928 29.27152199341795
17.39374290490979 28.49598343864455
7.333211538179081 13.80605810749212
14.67510501968361 18.91363192057724
61.89655734365163 121.675504874273
14.75191076504545 20.49952763449424
53.87953680424319 110.7200711550616
26.6204604421918 57.38810553824473
29.62190613655372 61.04501310373742
26.16306512876384 54.72226818547363
60.66978314805345 116.7596683927178
117.4183871760874 97.01144718127881
78.61788648862891 107.6883408601911
24.7862055914488 128.8716285482187
52.95257007323075 117.5869926265086
46.991071527665 120.8056171399328
105.6068283054256 102.6993118774444
62.21227014164626 116.239048213768
35.59791584975495 126.5407892072205
25.36190374599147 127.276911709795
90.54899831304344 106.2495785867071
47.98659155511324 119.4708712972359
99.36575025091494 101.1166848508389
45.29678098385886 123.4299225300309
113.1572593188085 97.88365603099454
44.43649587015774 124.7684563040906
42.80781967552473 124.761843657859
19.80461901241119 132.7488755223676
30.39999771456126 125.1070801272959
10.23893426571507 132.6412917873807
31.52783931595687 126.3571215775888
102.8699677597267 103.2911583493037
5.369881869255954 86.97344229761666
12.91573403525156 134.0643101906836
25.90980877358822 125.7312130465465
109.6229902382805 102.6138201335591
93.3064304754041 105.5468809780189
93.73014893341923 107.0600926250311
68.61660845361044 113.5201015552291
39.50484729652772 124.5510620079496
1.561209632633257 89.7693131083808
41.92954570891821 126.0047176026106
61.38210774775157 119.1423990299455
108.2525826516613 101.8899416819606
137.1670398474098 90.82622152811355
15.64467287770546 133.6778679722466
14.11822407039788 132.9834463936368
50.4992810192168 118.430476300936
65.0118261851342 115.0436944152755
48.96340220571961 118.1682887669803
82.52705233915533 108.2829400286911
139.6707547256621 88.74155526305653
38.78006234098576 125.9596170745437
61.85978057325855 117.7151343775169
100.7410135049454 69.98923429353508
106.1697065427117 68.80950882919187
47.49502466028358 84.8319805549902
32.86732624178091 92.53958393033453
11.06868911744292 101.7374391003596
131.8182990811725 63.48114223929006
48.65816006455239 85.96856216683186
34.1051546823683 93.39512254442057
63.48632230273665 80.84274856403033
117.1505135129033 70.23087415724979
16.56657602387455 100.5657444636461
94.60581453195471 72.56520915358459
0.561170033015744 59.17039603309956
1.916632906200653 56.66352255162757
56.49007880630327 82.75712026491519
28.69021490158553 92.97230092655717
136.0126620923884 62.68767873683277
120.5333720318693 67.55272443082589
45.99302707538055 85.24315007815567
15.21982104293472 101.3065810852982
72.74135000893969 78.07177738514787
108.6927032713976 69.94244180111529
77.15189214154582 72.87903867624995
25.81786513108207 94.00262569782386
114.6905643695379 68.28473212267811
54.98452947596533 83.03829786101122
37.07255847996851 90.28775666889169
133.1430107041618 64.27533532307851
16.68636399668376 98.82224907169423
42.9814947833527 86.13711223891174
76.8157683010932 79.12385252912307
96.02649568147898 69.80812925290952
110.2263348700753 69.57877385082018
63.31922622499061 78.27604349199514
35.51933262965862 92.66543762686386
117.4334189825869 68.85866813007847
58.69362982752033 81.12312417080207
140.2268659305258 60.05078137582552
86.27350472374876 76.69308266761976
69.64378403392085 78.16446918785238
5.951237372769557 55.16049487777675
13.81190992427802 101.9990287386338
19.07280195522008 95.02078090663667
27.18511972836949 93.5633356423476
102.3252488630257 70.04747948786112
110.9986285183735 78.88081990344099
80.19803543161964 8.426793925496227
87.52100749278165 48.52483519826944
85.40384803998131 14.68885380959953
132.8854024173705 133.4013286741147
110.1275640641424 89.95421051655933
134.355669315879 0.940852331610229
104.0656095866858 72.7590665238062
109.3444589143188 77.94538967923756
78.75760301341813 1.420952379591668
120.6085267862582 116.4523753822664
87.97424742393549 26.74910826778002
117.532511783392 98.44562502952279
90.64311509054362 40.83363633677665
126.3514916253661 124.9503182007949
89.35652259580519 40.00024113967176
89.20716191987623 25.81934840591794
107.3527275427917 75.38983675227313
85.09120298214289 13.1533774753823
78.77003499139978 6.149876819535248
88.85843899652281 49.41086243304346
105.7766065717116 75.41935200634971
94.17141996099983 52.97458613047797
111.7849118430828 89.59891842130467
82.10395927297374 12.03687041738879
104.7956539360337 71.44442822209479
113.708250073107 93.05078411600851
120.0568624480418 117.9118726510217
111.2925337183551 86.94915352316701
111.4004722195539 91.08631797868254
133.2589642493358 1.987720956528437
86.69947831088234 33.75071146608403
92.72048603304525 55.2340641796343
80.15288787997495 6.847076717754138
109.7331575102645 83.14265536900405
132.3240270493462 131.9977546838486
100.722030315951 64.59842376302281
114.9516003791153 93.95908979328856
111.8198899559637 81.40042372252572
103.9109300663281 70.09682178530703
122.6436251987465 118.8573300129031
93.94586287571904 57.65357277521237
133.0470202520656 137.430423471836
97.80960548341902 61.75207218657719
123.6708208763089 120.0524079268185
88.91345229639731 47.85410086562315
96.30629983333652 61.57945596550737
89.05452919544682 44.72958595097892
134.7499611244386 2.482326484391241
122.5632369534927 122.9423073688363
126.2503285283796 130.6212129652188
86.73602807831541 35.28916659615328
101.7223550009313 84.9080670051749
5.591156172820663 9.302228258361476
125.616080357275 40.77480484685118
59.08637170335179 140.6420261572624
68.48308021820581 131.0714746162323
103.3202684962732 74.09037845787951
70.34430270176478 128.4435812825486
99.03656587764375 91.45360735446054
127.6470247607961 44.94029052250383
134.889983906175 28.99998930972994
78.67982869482904 115.6255794845648
125.7669593755014 47.57559884495707
93.33327675908643 95.67795031833728
121.3952851069122 51.2504864146522
135.8201582109139 22.85892167855619
131.4900309166922 32.84405628158465
102.6896573083666 78.12555251569762
133.4020195933134 29.47952429637222
103.8172068574062 67.39997452572196
122.3428522529728 49.99468513842746
102.4753976158988 86.3173213116857
102.4620958539262 72.73677393277586
88.90544508105134 100.3224482874644
135.3873367342811 25.92118822680045
101.5330786561484 90.41203634472616
80.15331896665607 113.003236696881
74.38942955687004 123.7751507981688
72.42725488298076 126.1599753571394
127.5857395128745 38.435892222471
135.6061498925774 24.38718333435694
60.30194441890718 139.5103990133863
64.01372129607481 136.5887020208045
127.9136855609635 39.82604134609028
102.6995334043592 80.81975522299597
112.5395009301361 62.19109459442205
101.7296239716884 74.06895713027886
103.1905749395457 71.41434373636864
140.1331247410456 16.52613492615568
135.1506826382266 27.45735989644784
110.1578222447192 65.37249153385829
119.2198227547092 54.89373489715359
80.05887369173449 106.7669461998016
127.0475762440119 43.52214550643183
75.04256661754383 125.1919594794798
50.54109648398197 92.60819335077383
33.76107618555746 96.56443663379781
8.649830849860699 107.532240100066
115.5669802175828 77.45935752102444
56.10191324378788 94.45654067236721
32.50046305736873 95.67639508979946
109.0723103875528 80.67029667147274
19.07763170104009 100.9881440676815
93.96541640941341 88.59777807294506
82.90236698335271 86.96114649283224
29.6855531234514 97.04265280153579
97.82542948499237 88.5946077915616
42.04728491309763 92.43515486995749
14.91304302445943 104.5412509728226
60.84519804822376 91.34142385868999
105.1023033450586 82.17519804358892
102.5596517689801 83.52847558060222
21.85894045689609 99.75301745841919
88.35796824691286 89.08165114085523
131.6555880007369 74.61196817781887
68.60951887533928 91.70817494925522
135.9757298118537 76.21927591718703
44.91208510861951 91.27210486035864
139.8378353190191 75.64987748700185
18.88675826743297 104.2755944005819
48.27403941559444 93.85360200583835
104.0970140200551 83.5324350527268
138.3895851850837 76.50486409818082
110.7060442585551 80.38417680815188
81.00690629869878 88.9175837792109
46.47734940024039 90.9415068037693
36.57996534528449 95.16141041003728
5.76750590402767 73.18497155445523
63.90376260673435 92.39375556354234
75.3899081884649 89.88333296307135
76.73983048514191 90.76150510584293
5.750351974614063 74.75859163606088
12.12628522849891 105.7716318111954
20.63939337333169 98.85843435787733
31.08527942782338 96.36546642055828
47.34983881989438 13.0394931953437
14.43591353660534 15.74243439242869
87.62951062814707 11.16883075967747
32.10924981099026 16.06528979234004
33.56904295549639 16.53227398440044
40.95029839938603 15.07759693352779
67.47333751239911 5.601494113456168
30.9609168857658 17.14134754851675
83.09600805434535 9.641776844711382
104.2451638788945 7.787355940273655
56.90792652596786 10.78696885900447
37.80662577892868 17.94590620332347
39.24974256280378 17.31237081696269
113.7037234259223 9.22634188325986
86.11723082374563 10.7183274737567
45.88876450799413 12.4769299591474
72.12758295555719 5.77657165658757
131.9457714231003 10.0734881516754
119.1574137142947 8.609800167631205
83.34019191749357 11.11663606292273
96.00001117401065 11.08010370333629
117.5828599185931 8.366805523984048
16.86339189033993 12.31951158070421
26.82915036195858 16.85581212179435
78.85785679717108 7.718453016739971
25.35981693475552 16.20196002869931
21.2557160542071 15.88831684642606
134.5596309961327 10.75626161247156
14.29522134431189 14.16251704211619
7.495335735782163 15.34346749472409
18.42851432026244 14.58392044233313
58.24116703573468 9.784513837833114
2.810100371326642 8.536294670404807
36.15711492004041 18.49420999400205
48.7931843054396 13.64708499155237
140.8393756140256 9.326819163033614
7.557996869684696 108.731666611592
38.33919642751501 136.0536174185522
24.42235420471117 125.9085875842133
17.57702132733893 120.8468294571293
31.84035583098974 131.6161132272496
33.14169336411943 134.0333771050276
12.99398970986732 115.7334216328237
29.20750199167478 133.309536623316
16.67528970967263 116.9891957928264
25.72626204854103 130.101166900285
45.22993292628916 139.5116725839512
11.8878584716961 114.6456047901173
22.91885216607246 126.072838777874
21.96289212630029 124.7444945021104
47.29144925673585 2.448058867624653
39.64187163114307 136.9552486100126
10.57970633574635 110.9223336716809
49.47543499564998 133.2723904168528
49.3891552225847 55.78654832049031
46.80287389619954 46.11166087146312
53.91398342426157 87.56405038169918
48.26697319632643 134.4401885691396
49.3604548847681 82.90382864017079
52.75606505106061 121.8686248561499
53.92714733293197 120.6364644013568
46.5412963360806 6.721591342142853
50.69366187006224 76.76593507519749
52.49328270048411 130.0688876273559
48.43691471771157 21.95184258585014
46.77049691788694 43.38583017898269
46.1381103663102 18.29762512348895
48.5022143120452 114.2591465670386
46.33220429129896 83.70612578915117
45.50841058526021 9.30471945325688
47.30759963579916 25.26836547370705
49.7706380154777 105.2206390836543
47.59643582152209 51.84177391215889
49.900275513061 68.63004434475231
50.8129236325251 56.50706122371256
49.8434909112692 110.7492031829744
49.95823437452817 79.89179414217818
54.39882230378126 94.40087877742621
47.71177974430325 138.6278440724342
50.22486274251856 98.0678194109382
50.72160553699007 127.5532647614747
50.60750952276319 32.98843465916541
50.68557428928304 132.1651316839483
51.95247866695033 95.50573385177194
49.14853334751825 70.33082831462328
48.71857717012335 29.47110959779614
51.83981256643464 73.79262027983683
50.26695321261172 74.07481169610679
47.29734045544963 47.54728878636872
51.27249616132601 105.7658663652535
51.34681277680944 91.23272894033431
51.49616720014198 126.1069866922804
47.33361021873432 37.8538164127872
47.65033717540705 34.38126724861939
49.36703706615597 115.4573258542827
46.42605859900139 39.10255985336637
50.67198487946676 54.91349197911259
47.35942503212419 19.27384886253542
47.84934623990009 44.88473475061637
49.61206890631045 140.3794060912236
50.26220566314592 112.2824460899297
7.694239581414899 139.2175272859009
7.779959643796749 137.6814134355136
24.36733304655705 61.05538422913901
28.95105176002988 79.35621962690065
6.887156337860032 2.947862008003917
16.08018243528051 29.34011276801321
33.91861483723573 94.9753767956399
49.74581208136028 134.8106400602045
30.58737904814388 87.76823318791678
46.4996956979577 119.4046186519156
19.10042557671186 42.49476177723546
47.73782934016482 122.1788192036484
30.11199609111152 73.71598811136424
49.00589620901244 130.2343937056149
23.59733073648918 53.89589857033547
7.979114506859188 3.940803149126658
46.13879704202995 115.258666623154
40.0985063567871 108.5042948057103
27.25898758237794 69.04804381958496
16.50945898061881 40.4948248412321
43.78723724243101 112.9236322260091
24.61504499496025 55.0673141617041
30.00198890670743 70.49759507408169
30.53605050176123 86.24522841664741
43.66219857251198 114.4190684298302
25.7120342706302 61.95665764284121
36.29339995129377 98.32877039373155
50.3700496579186 137.8354796592433
27.50056785505213 77.07706280148665
47.56690553608208 127.4586747440508
14.98564462422367 36.67173853030721
48.02042904961905 132.9317408243631
14.56530387872633 17.32695888490973
29.12961466147325 85.59519094649436
21.18857780957209 44.76942024346531
16.15231774384088 21.21181698566537
27.5964036162647 80.24912170858914
29.08546425232165 84.04871110051748
18.68962191792328 24.40046759876807
17.45558667658183 31.7041934886475
41.37294799580474 109.4105537524868
37.45162125173488 100.7525584887163
12.85107896239919 13.4813380827562
14.76847984937129 30.20208994083465
9.077020468600232 4.931311799286568
15.99135666830868 18.03046247691304
17.51528328414263 20.33687363595395
46.90190046274552 123.4763769668997
26.04001884551664 58.83704526047092
25.83801241631395 66.71575294494529
25.06510476439701 57.7570402590733
38.71618285421393 104.7320754769803
45.24598415349623 53.5804705394698
1.879302006999716 38.13302521393293
43.91905761145228 54.52332523327055
41.33526765010948 57.90029340801338
137.8464751203698 41.93816887749429
84.71260372043044 49.83830470863011
13.71615975415747 65.01635973735192
124.8039672850087 42.15962281541358
4.484816865530336 38.80463771726743
122.0437492954626 45.93472388096157
14.973133920817 64.20824539610284
11.10393374603722 64.89063393880488
99.52178267519173 46.96066877412498
139.2121992730666 41.7228997309851
64.33672223163087 53.56422196834822
30.61210108995345 58.20007266148215
91.61857775211436 48.05571511252655
113.8173448533928 45.30585572012359
69.92663348059008 53.45049892549925
7.161073681273533 69.15912987785951
52.23525891573659 57.21584506428722
23.10814305480843 61.8464167669282
21.76991802837434 62.78259630962612
131.6872124551705 43.89726168591531
37.49081342087684 58.49322224025935
115.4926257672701 45.40584360706616
54.82762785449312 55.41737382620111
112.0327727377107 41.10586117787157
27.10132703021552 61.2168051978517
80.29009139845166 53.41151410688635
60.03090260423065 53.16268807216259
90.3626695146678 45.60140290176885
111.5669918655176 43.74235784536199
53.53491186852668 56.32059128855519
123.8931734861104 43.43929680845802
29.11095577870204 58.48913308184719
21.82928136401161 61.21379277731681
6.303220774096429 139.8674143954632
3.681775549395995 0.1023556837625004
44.14613049956972 57.75520562050494
37.77404096528792 62.27216654002303
16.5803041528018 89.27960547694096
14.01496345413877 97.21801492500084
77.20175389539706 27.07045345907811
86.32242085583175 12.16746664550268
95.2960769731647 139.7247029034816
78.3825574708918 23.16196079161899
32.89722180362563 75.16786479830914
20.88937994867023 83.2531798158697
63.86969735268277 32.10662507856092
53.00341763201625 42.67657295826582
77.3261857072728 25.59816712716338
83.92352612541154 14.12320682605966
15.81141292131568 86.10477053539474
95.64711801954824 138.1810033241911
45.46295037204045 49.03589747771567
31.43416872452474 72.83736573619022
62.33877994968456 32.28117412808278
33.81824037834813 64.52028588203154
91.33880218158106 4.265496913231728
9.039360003974487 109.0040467219623
30.30665486145733 78.4807521854741
60.05053249457305 33.60176366459412
12.35625396557306 95.0424382021581
40.43595995335937 62.00547533715988
17.36937595215337 91.02194421789272
94.9275987168494 135.6730731678577
26.20087439043269 79.56571343547915
16.22904698981767 87.66367841633694
47.01297160584472 49.0336849780193
31.58203823812066 76.03882727566339
53.49544482286866 38.4357442000308
56.7511548776319 33.32757234866995
53.51685489061171 35.69406859823069
49.38061022722803 43.99807268110679
46.57891153061249 54.2820882252965
14.8651619646376 93.09582171429642
54.14711355195307 39.99883337726773
16.11225744203499 92.07179906375964
19.88754309162619 85.87068663136793
113.3882423432504 134.5433791665068
107.6755978007147 135.6512821961164
114.0140462807941 130.5969528734487
7.048800853599777 127.5780220671955
113.1466218562308 131.6583669925137
131.3287625720539 133.1170009147625
113.2194341268985 133.0928172492449
4.020846271908463 131.1052321526328
110.4693583915783 134.0583137865082
134.7719999026845 130.646527339335
115.9036385440327 132.7507163704969
122.5352289556978 132.3137214514994
18.42644898551454 138.5286247019232
3.914742049876882 4.022135977911549
5.373572752279445 3.490857267462845
12.98120532286097 140.7141611807618
85.45740865618556 131.8882873817778
122.2050684183791 73.62992146780286
82.38873500713254 133.2129367839928
98.51884759125745 108.0635554480148
135.2584779191533 52.42909141381561
3.347177987136514 37.69993167045759
92.54181788964739 116.8764398018841
136.1753665955512 51.18505829508622
106.775013397647 95.95727388453446
133.2588294313636 62.72411638743099
3.642440192873962 36.13920614568904
134.8160836606374 58.77825015719403
2.267858567687602 42.42339628192337
104.319329038788 103.505886279251
137.1051689250752 47.26985189999218
112.9459446918446 90.61932594002339
133.3831988867544 54.93799862766322
90.93817960711812 119.5942470691614
100.1418860284301 108.1460554086369
5.134431525925904 35.67107317015485
112.3535089565581 88.09421124054438
104.7667647104151 93.98111221160616
86.94594786750635 131.3197057368318
87.39631336366286 128.4233439441631
134.6775568161973 61.93474857556914
116.2459444971758 81.34508714813893
136.3030956259619 48.52210802735863
94.82776410506024 114.6271244520289
112.8211195744835 86.60241829526952
136.1696171077493 57.99573872847825
130.0712522803664 67.40666464357579
136.0806031411025 61.12383815877617
92.45833085185949 119.6459806003734
3.026987338266736 39.28970357616115
88.53458018233512 129.2377584937666
33.24148875208195 14.93300089165258
42.43308329743243 6.505295957727673
31.37865314829675 18.81718258671834
45.11262229519695 6.103516762730726
35.35566438394225 12.58137002506674
34.30098007748884 13.78841233655931
9.872341572224393 39.99241836056828
12.42129588938251 36.78220008438593
28.81065251642979 20.67792673213891
11.26970288466204 37.68567436846713
14.8734076989461 33.43325430225901
17.41983220337069 30.10288815035049
22.71372313136559 26.86945816068576
23.9986806166566 26.00899245920146
36.41743871983108 11.4272188431612
40.9386124266829 40.12555237014924
60.72849072366439 133.9957533830801
45.17746005002361 82.58934674641976
59.3125667503403 1.168750807824392
60.83308734254421 124.651764584732
32.58572478178213 11.66337117813654
60.8410740828397 120.6296777145589
47.35899885163806 79.06646944171399
33.63695269675542 10.45445517575918
39.95217882526252 44.41896387034378
32.8995712876879 13.29491883955048
58.73965402130696 110.5316285301838
44.8200149417933 84.13873168050138
37.27935264832659 35.09147160879009
36.6924458152884 27.33023859052604
54.98728913407403 98.41670388895015
42.15322456522134 48.58660514198006
47.26002343600988 65.5254741211927
45.82228976963423 63.24962361664188
57.57513703570277 109.6362087242797
45.19056929571723 76.68413341972729
53.54539889657367 95.64414671850372
62.37854075148142 131.2660521623922
54.44449895159598 106.5816841135736
60.3174725070496 126.1327895613424
36.33784431149412 33.94741900721535
58.88510685303854 139.0833416588084
61.38014316233436 127.2831450149099
45.21527756708158 72.37312811830095
35.5899566472609 35.31228989780565
32.22596841598411 10.04134544919547
47.18567060484143 74.74231076429777
45.88606101929135 79.44795219373691
41.61726090722713 41.57144918268838
57.93315964047071 101.4791827113302
53.41271832879908 88.93273289489991
36.61485796579559 36.50079941915011
59.72538965915371 127.5599667205332
37.20130822326939 30.6493527539379
57.13096467184518 111.3021074888416
42.64171867807302 52.43487237098488
38.58824178398718 38.88737435048006
41.4959556836323 44.44811888419443
63.42072058226821 117.2270259347809
38.60638597953442 132.9110842569819
34.65609256591827 86.97368618753264
33.27934663230668 113.8219859175426
36.02005214464781 122.1890662680858
36.86045555257811 72.55485572144995
35.88225658654224 110.7721363078449
39.02913201189695 18.89370474468161
39.06750888110254 45.80315403342554
40.8443543813566 16.72426457989959
34.68654758738391 129.9397849019637
35.10530389512147 120.747066173338
39.49029703187833 28.94165369431584
39.08526562835517 26.17018360249115
33.33663242200272 124.6700470550818
39.69027105318018 47.17080237572993
35.45725882864578 71.82611773976316
35.89651994764427 78.26238196584112
34.1518505186119 119.3709553211425
36.68703718964591 69.37315069571186
32.35319654305947 97.26672368757039
34.63690505862695 85.41352494168969
33.95612883828197 123.4689411715868
40.91135674361905 32.93782320021942
33.87469728584725 116.5343204625317
39.11188784145425 61.33732430392757
35.96662262886619 79.80472026080325
39.9190884769865 31.73046110676923
43.68949162181936 5.503876584271024
35.67775725201444 76.61230695788998
35.89944833257552 81.40472929067835
40.10041108625148 41.588274617239
34.53022858388339 113.1546728462763
34.57474787392304 106.9306822203664
34.29401463102939 91.80046411657547
36.6178853178293 0.6077515493455269
41.75107124500374 38.63649353586462
40.42656276446759 30.16309561622291
38.06244093934887 139.2122814939553
40.4793864197577 25.76480350698967
39.83900477430625 56.98489602998411
39.89522956065444 36.01673370569088
40.6323795537587 45.83117948283777
35.36345629120765 123.7000690363969
32.22388779511338 98.86951285710907
71.8188923077129 133.3103914508025
73.84510243377537 131.2916813984391
103.734814955607 131.6124207144691
50.95055745287914 133.7105415667324
115.3076298009648 136.6457760062719
35.94955661354312 130.9788933266065
12.56507995111916 123.0235946878721
34.49439054100325 131.5466808487402
13.17049704584557 121.4207361878586
31.61469957629578 130.2683758141825
95.56140265960819 131.0426298074236
16.47255390257424 123.8437163350119
26.31104977874274 128.5414550082415
78.23805003402963 133.9176703606885
56.25545017580968 132.3666806130425
86.775991806787 132.7988987861009
129.7280584762032 140.6693432350773
52.19278785232176 132.6741821181654
62.26232052603921 134.1648383758292
124.9508174932739 139.622486135807
76.34272703306108 132.1309546701655
20.25903968902434 129.3681568746485
113.7268686648718 135.968857870435
19.3530123680702 127.9092150362649
129.2389816376538 139.2316241235163
54.10342034912996 129.9701757172554
111.8544897743104 132.096691282946
59.1625318233988 133.4782169618315
41.25618000224911 133.1936393710646
98.30374521737724 131.4383420635782
135.43981711037 140.9388720184205
118.4093568634529 139.3717810997253
121.9218078973611 2.052288299657862
42.54753350087745 132.6323062847863
88.4538005763628 130.727124111649
113.421423783403 74.08486932423268
11.50521474475638 90.42680342561103
94.71613173887134 75.33978477433826
56.1815738211281 80.1330496869935
25.31405515841104 88.67790358103233
4.531531533758781 66.00680980827724
110.7220299855788 73.50563686460377
50.88817256385956 82.51291839508383
19.02697625212968 90.29598340849473
71.38579940841798 80.89967036129059
106.505184794843 74.0409299266492
80.8202795493257 80.67707380960238
29.25309531311521 88.61110641051617
101.5981659385154 71.36974675108108
0.4991841345876807 66.97982492210467
55.51768595597056 81.55744466343648
36.05130470234233 86.1937811542407
135.0075429373276 68.9556408103502
12.68933417555079 89.47155835428408
41.76623403862448 85.07890621132647
17.87900549196192 89.58000923519326
81.63177628912227 79.33245874326974
1.829275984776652 67.71929520760352
99.29209095265038 72.65532682715015
100.8723438737814 72.69871950093355
65.15128909835417 81.02787874902191
33.28254876531935 86.18587945580005
132.5866923968969 69.01964506340182
56.95361845623296 78.69070651214749
87.12903344773196 78.06165649533092
69.87582641086127 80.77710216305712
4.509069037178188 67.61926089546277
14.80101123107331 87.2296300687873
13.40390372935975 86.79808736160199
21.6429318715729 90.0079967297542
70.97141480440835 129.7264973809569
97.38237634641307 99.3102917949862
133.9542400101857 49.62456358318876
140.8425800077498 34.32245987725356
80.75533384583052 117.4458171016942
133.3570410242178 48.17231140695871
102.1152892985781 91.90376323293437
128.2171341333167 57.52747960224299
139.3786066785193 34.73688367011546
116.8482537872101 71.63805405012994
138.6023051428506 39.28083545209044
105.5546393591715 86.3433510245635
135.7648451514044 46.99428741562507
107.1888090824461 86.35276673563374
122.0956419688067 65.05376311506883
92.46026908907889 102.5197613185643
2.456597672518225 35.03138453217494
104.7239963540405 87.63719349044504
91.07576465321382 109.230883338937
78.53565418444011 122.6175255155705
73.05858456071999 127.4949010258445
132.1299703770646 52.19254296988345
61.55918734772212 138.3950986771377
60.49280494070113 0.0196939775672624
1.546716914352049 32.37282476630623
106.9526259857117 83.68679072896059
133.0595827269089 50.9325520988023
109.6610452535593 79.32318766667196
121.0802788610133 63.75221537950332
117.6183727771668 67.55352160245316
129.1767832876252 56.01210836547534
84.12319705532249 110.2521617404997
137.8034576952774 40.51080030725925
74.1357420407633 126.5017379873297
49.36171891946253 122.1943019621115
42.07414587081057 116.7151816927173
46.80162200141329 116.6793544221648
36.84722493155809 116.3926337887657
15.35298851737054 99.64639706160176
41.07022418877138 114.175912413573
21.72289070300426 101.3786659364596
40.99270546078707 115.6725953445572
77.97033850512274 135.4808866651
22.96068583403646 102.3337224679377
65.54182433203442 128.5066922231718
92.37088375752255 133.7792671602672
61.90709633076646 125.8263969112357
16.42803564728654 102.2599693812597
59.26695791656763 124.9897606239442
10.87533473647881 94.49794406290566
11.15482594405959 88.88006862582372
75.64998130177646 133.7028020388511
31.80468478130602 112.9506093459353
30.32370000891703 109.385780470447
51.74068760878887 123.2136525024567
63.32478346331326 125.2641388148509
48.51729336547202 120.8691424435736
15.37704915681146 97.98704422467037
20.46807609368111 100.4198445838141
101.9253098800879 118.9364662012967
69.75961297287212 17.46185920873877
98.04997040250159 92.58031225723104
76.21939215062068 36.03832966501749
78.39821791785879 39.51051066435174
70.75260707134301 23.92979501391232
95.50365046535097 88.90954984051075
78.33212918424155 30.87383494475513
65.51506382247808 11.93169779243005
86.79858848760566 59.22280126553467
101.7368721849364 112.0815418421826
84.62476891376076 52.8537233927357
95.34049671059111 84.78410126942586
69.19285975943394 24.18668031452916
94.9059474483534 83.43904499986672
99.23841385065491 110.9942300090085
96.40692012908762 106.1026765007804
97.43749814586128 91.08690948683885
97.81103827447028 100.8049793829573
103.909820742273 130.014522651738
79.67533390240057 31.66216939375553
83.9562441486931 58.30977973558217
67.75910815422343 13.36773708877992
92.53866302402236 79.58059672402412
86.27292072327366 60.58053787562389
98.13934730342535 109.603556191393
93.62441556732742 68.37488678874399
93.25666119095277 78.14212909570838
86.73048463432571 63.14704289534769
83.23758503884214 53.54279470107357
82.12110540090747 45.12217242090271
94.47314864525373 69.77757363543549
84.82919787154533 46.79598935792745
78.78142841186761 36.38737439685312
13.90009176229993 61.87134282806879
11.60120996234091 67.46093189381374
33.97717151008277 12.11692990045125
12.82821488599969 57.84737181901922
31.47467072577319 12.84700780055046
23.97913645667015 35.65818904777915
15.92103626866787 51.52828371847903
11.00341344474491 68.61681274676305
17.43462152041675 51.18853168322988
17.95419793533592 49.62665715850913
24.22663027033026 32.46616800722438
30.25219071740822 21.35231737547404
18.96864574713651 50.81734628326825
32.58973282085064 7.541354881890419
9.838589846193717 78.65227129923308
24.18440840767193 34.05835896340389
19.78841873178279 41.15920609253147
24.15173185558309 29.24815651205936
27.82136974462571 24.90168574577008
34.57476936377918 9.159108304548035
12.61536590661333 60.9799098329459
9.85983718420526 72.33701415521871
8.388121594073294 82.59819320720236
8.447540341750759 79.45375618273009
132.4413708575375 49.48676583299869
103.7143938485701 32.07616024565366
102.8897570801432 30.84123297136345
138.8846967406061 57.86374710740473
84.60702953274513 10.19911561546879
80.09758123585387 5.295458679779834
111.5658498112008 35.62376400057116
110.5210073752019 36.7819483362171
134.3033592982286 46.85283114549541
81.47953480302345 5.968243919102168
136.8964216359969 52.55159172775508
1.869729803010844 64.53026061282152
131.8554609275625 48.03824489064082
102.078497830554 27.01609863625001
123.2202478968277 42.10214462964976
81.520087259614 7.51446717369302
134.5914425607216 51.05832116434055
4.572419518384859 62.76983473150021
136.1440290019189 56.43078714584521
120.1169483669513 39.57028672116309
1.92463298397543 59.80138279632132
117.9849499628944 37.9165369310245
124.5473509727159 44.79592057400642
3.246498442423213 62.05798710000021
98.08458939246955 23.3623016599696
127.2298319227747 24.10888705513543
2.162735759307944 36.58463774677418
132.425759083509 26.86388095889454
90.59091044440913 135.5645778391583
94.161293957407 138.6735869608386
125.9117791586631 19.16669832851008
121.9017522656628 18.45404174420185
89.3676931261878 134.5823686904878
127.5192905717536 22.61976582787543
124.3491107313799 19.43930101230245
126.9678333389592 25.58288899960431
139.6338583990687 33.20459008198885
94.55590714150571 137.1454359562086
133.6620380296697 27.93920584621891
129.4581853579794 27.73515189795442
5.400711308788389 41.25726108228945
118.2196475165716 16.86198562270704
43.79269319511437 120.6256460690062
138.6134752448197 116.51173274349
43.74717424460322 119.0988269794279
9.52061091255681 118.088859564493
34.54260640883754 122.1382681933419
15.06153678137421 119.567261426029
37.55998829883114 122.0333743969529
97.87812763350694 118.0960719296197
16.56829009209839 119.4647530084502
33.58359863466685 120.7543243735555
94.78422877212756 118.5264205180195
117.4790460507623 116.9809359991063
77.28024419476783 119.8276339621462
71.0662818076828 116.8603243236385
26.6447839709587 119.6990937989814
40.50758994500524 121.3690514111597
59.11485893944818 120.9615738516828
1.244058555382082 118.5753711540408
89.56016943581793 117.0912020486419
24.59940265229969 121.5175929568213
125.3133943137694 115.7617412393959
23.46909680517522 124.5684893002887
50.00348021615371 120.9602181896549
126.3460727266485 116.9738103124189
63.96215749160191 119.7782387446663
48.53777326038751 123.4822042180439
91.7113021709669 118.1536954926003
137.5412294515157 115.3781079393641
127.392262974651 118.1705238845351
10.97544696374724 117.4984778048553
4.172292644766131 117.921235592713
32.63095986239331 119.3954321477906
65.37638444294618 119.520698338157
96.60670634429493 36.63800180963239
86.57738681647182 26.01672497956311
140.918720406414 53.64836201768603
81.25179839302453 26.21512086817625
47.9864011916009 7.342531514176679
59.65626573668823 12.13330228265564
108.0057396480564 37.62669414627427
109.9903488463104 39.3767500412366
130.9190913377947 49.3451002218301
76.325055081625 21.25621251573416
137.764918264752 51.23238498406757
129.3948901970625 49.22031676221849
94.15587684570184 32.90178721334102
120.6743660063803 43.26727651473164
64.35882081726085 15.8712568672085
43.51933458509974 3.904851027347603
134.8452604605843 48.31842857541912
139.4129967411851 53.73487724423057
117.6452841862358 40.53767410250389
58.39152775266085 11.33773999744339
115.5425289227766 38.90723842715483
121.3725836066805 44.5834629050705
5.983422568585239 58.62118665134523
49.87031662727964 11.08587630234218
92.4643082279409 27.55107370944848
12.48118407765905 62.56743506970134
8.633622160363805 60.13505859859237
90.87379065146199 92.32054494581783
51.67852322635418 77.93932920232281
26.06873677380766 74.76336008502255
67.04899696556423 86.43398912803288
103.1039464603448 93.41620229820008
23.28729577587482 71.67289230746164
36.93898047626302 74.1318224955929
87.33278512129489 90.31382060454905
110.6089311585586 99.90373924687307
50.26699011171707 78.33734517880693
90.24794131824474 95.02927551041725
105.5415905665929 96.95577647252799
27.4506671559975 75.48034728829498
39.87928296139557 75.52374578819243
42.23197784344463 77.54341802685774
41.13819672333666 76.41508691036221
6.500221063696533 105.7181366892441
48.49791944098718 80.24859035693038
110.3584129057901 98.36831487002237
82.67250985121672 85.60336492856679
3.836725926162426 102.4970541883851
60.30512677252863 80.9868733653326
31.50206016372709 74.44105317402743
2.845523101074084 103.682107516197
57.46483057936796 83.9204535030722
79.83609734422433 86.33992749562074
69.93895407620826 86.27307718571019
11.14200369774587 63.3207640043868
0.5807783541385271 101.9373542376542
5.987791135300835 104.1968982805751
24.69594954519139 74.03798667748639
17.85570652809012 66.91466247766722
10.01463527722286 59.25831996594138
43.71886888628205 123.4339044698123
39.78341481309998 113.2761971720752
19.46368111886654 82.57104074703531
42.39994664333383 113.5339520860202
10.07748438593769 57.59306431368483
14.04080445990451 68.17249986070826
27.41540460618344 92.17227869760664
42.41320382854339 115.1669432417796
30.8451005937922 99.58490719042507
54.22505307367322 136.1787107936061
45.07304852198141 128.7684410521322
51.85382970102935 131.2716338625084
25.16305670870424 86.97499149039595
10.16742990611388 55.85998630695246
15.34184544347478 80.07280162582832
23.81414824148398 86.29671638545375
38.50223779628824 112.4581113211315
30.48613289890915 106.1462960469407
53.34668445124362 138.7710593904727
57.90414678574354 0.7225660298023956
45.18577692733837 126.105967070956
11.21413163355891 61.70921090760876
18.1315976996709 81.78491949392925
15.28616771311653 70.44167988373859
28.51409802829486 94.51205371369042
86.53624308847968 41.4910502781577
35.68637450596452 14.22822171140022
131.9381817049808 61.9322473252283
73.4439558562288 35.75216067148971
44.38393994556757 20.12957230254932
49.3655614366683 23.37021106240044
93.10202814542374 44.2072451748184
116.1153775619863 49.18428483539845
116.8379980182875 50.44812832548522
61.24829447997844 30.92019170129808
129.3368484889777 60.2636288018126
0.5122562689086682 65.39012765637331
5.833599035329332 68.38567602724822
134.5915392366667 63.49601932020342
66.49331176746027 34.06989202684479
24.54336294151662 4.069918057203425
25.81465968503752 5.012911709752946
99.77839156503993 48.4746971768282
50.66763727769248 27.50538277481473
31.16913768670223 11.30371915428006
123.978273870006 54.26939609825673
1.852841959059151 66.12251327240287
23.2521624080318 3.057739986287074
130.6296305988737 61.10323642181464
102.9297997998696 48.55681854455209
27.19180222558825 4.246982517473918
54.61722717081336 28.79142206010731
123.2915038393819 56.93678219470109
103.6934013612151 49.84510242951359
37.10043646323569 14.69752290916535
100.0706061202268 45.4901382110655
3.205875847938886 65.25999314704114
46.8205813094723 22.46272548131322
77.76882457472216 35.38457038102442
127.3804474797347 122.1508420690754
114.9818111880445 135.1713078342569
2.042598991764466 115.7954070894245
111.4424107250591 136.4647382738218
139.7008442757854 117.6151736704846
116.5731663414806 130.1494130188505
106.9405291978364 31.99162376665246
131.6212704710626 22.70876608347984
68.64544819542755 40.46205845917434
30.93194345180907 49.52691584940217
116.5287481726802 29.33373533481029
120.3910387937276 30.38627212344454
23.08680753204822 55.41853016183216
57.3741604271474 39.99786021703407
18.47266794393193 56.67633813014174
127.8116401527981 21.07425970982417
20.48103954183955 54.67185696104445
123.6999793447739 27.77567292240763
125.4502671392147 25.99886998791305
38.40754547409676 44.38164277977791
43.11851838976806 41.61650359740883
137.0724907130526 23.84336654958281
23.67594419879309 49.71063780885142
56.63081772296105 41.33084224699617
60.83708520892332 41.59596402278137
67.22160710805052 41.01339634897289
134.3456626177544 23.34858209961421
48.6273111211758 40.82984890083532
33.04320581544131 47.68363876506897
50.201100806413 41.21709119474011
137.9073941879715 35.13271264227801
79.92035344729068 27.04912055229402
43.75840153587452 16.04780869883182
51.79333263388381 17.85815982879972
116.1673670482121 32.13506001177642
120.4671808881508 31.87089683696786
74.19235852501747 23.42975035127228
126.3561552933251 32.5397198785201
97.25615336433019 29.97262866203674
22.92222799205215 7.597234302431501
27.0943673791752 9.16593201507227
135.137806618894 35.03854407757273
54.69338417498707 18.99384410176522
30.01362470638768 12.30588771793398
20.37048843370529 4.431971778119529
128.7539477965768 32.0141583914857
6.501951317949431 4.516603034539152
9.465886863470109 3.388354303969266
23.23451113808049 9.001119782437065
58.05638870572557 21.4497249142915
123.6592838193439 33.10932324527116
37.86031868729412 11.95455128883021
49.01643709495465 18.74365327866337
95.68131701985781 30.06765537159373
22.44289250528218 134.7327295518364
6.444290988626216 46.43102154677097
33.17968668189937 132.2869199837023
23.79773779854662 134.0302940476401
104.9161315314332 74.08588822493874
3.719981165242948 49.51982533209029
98.51137190093553 84.94298856857309
82.16705689313075 97.42386759534813
87.80874124807102 91.78394014143188
63.0914440385371 110.1413887613544
41.16229841666772 127.4005397633718
133.3546715411561 61.16420602761965
42.12162949449559 123.4718804863857
57.23571396124681 112.8472117913315
101.9058477440415 79.46767606918372
104.1829870013742 75.43707143374611
2.013169742108918 55.0882307526205
47.68322503475069 115.4282687021884
23.55496650115037 139.0955757666526
118.7337100764247 69.48486322194873
67.22038926919072 111.2738266216412
134.7564449832074 60.3662541960104
51.92127532984431 114.4946691227481
77.35784134709962 100.6004758289855
40.35996013079231 128.8793143971828
53.46774311510246 114.8678254771043
29.97671527282413 2.773124121505424
14.60730186191291 121.1398126901407
26.16355082517768 139.3839051898243
15.9607336560659 125.3554793193772
21.1446704663355 133.7379027087827
18.26133346771628 130.6694432999009
17.24393961299609 129.5275622503463
26.08023504622383 0.0002404557228957586
10.83945195290389 119.0150872772996
127.7440512638231 19.29904771591754
120.5834484009399 13.43584998303051
5.844939221360638 47.9079701476163
4.328350268669534 48.0469346300797
133.9064458714546 26.40478961096179
115.9369256692976 10.8927193908114
130.185818812242 23.16347480562451
136.9286045908335 32.69187140635449
4.000743099273743 45.21740259274198
5.241848231626282 49.39451833465202
132.1741874455039 28.38996020337118
132.6605310395938 25.33387248524503
138.662208678743 43.19303658777983
8.699494822754135 51.69164224576148
125.4865823937554 16.6563917683257
85.87127103316097 3.364051259530684
30.52635099997689 129.204361316717
62.38361473769735 48.35390726995325
52.10006504844731 69.54440165038794
36.59555649774933 120.6983639385156
51.36714876641754 79.53702493418749
87.09701217360426 139.7037093747709
43.00330693521579 99.75442448470321
43.69391535419891 90.25574547417501
32.38058406191229 123.4556342861609
76.72469081136492 33.05937467461744
35.66298462340239 119.3213887788478
42.47334526125282 89.23852715313936
54.02384127289335 66.03389888956441
85.69406941039283 4.864285650977511
52.78676228344258 74.99929963768841
51.52513626874148 71.08276606672942
58.94059820960398 55.81491778622903
39.87415844572989 111.6961494400556
41.73451980843456 98.80615773550531
42.60348186856424 102.9852715626611
30.11319046477057 140.5515431220617
64.67143291762488 43.79228986176699
60.19530027401266 54.67619777467548
68.45997800510243 42.00495559829987
55.28644992863549 63.47981224058289
62.66437063516927 51.3861777227252
70.26868020186127 38.39249950185057
33.00153062243819 122.1164666219308
41.69850638499742 106.1998922701239
44.37614813177981 26.14114367295025
26.71243269442553 53.2127089957533
27.39980891494734 73.87620014984462
29.87205902392875 64.04820740360964
16.01184791378133 107.1403741373321
28.72813460322505 72.9920247900873
13.43724205044692 114.1721192521787
39.38177968622094 33.24977710826433
16.66561824918026 97.11410227336312
35.14025833298066 41.39004157093472
19.02495379595653 88.57262195217766
38.90779516013203 30.55956150191104
24.81303196344682 78.87432904695473
17.64359086687377 88.03185186354777
35.37132069693811 39.47228681515397
7.807686851906134 136.1480356389211
28.52654501048464 64.96557192300362
7.882379399468019 134.6431173468743
35.01605062656085 36.8500204069606
38.10102042281869 29.3877505968545
42.90201270591178 26.56278801425361
29.66481225475483 56.9344156944011
28.70631658714865 55.63779482327019
27.16853136734462 55.9084120653179
18.97041285624878 93.40283710542037
18.46456414453224 85.23775652066089
82.75420176290604 0.5578083458448005
87.51017086106357 2.804410081731131
12.36264275519216 45.06896253961365
25.54288060443159 33.40201071757749
31.80169506610232 32.52361107295554
89.72778779106002 140.1819858939847
10.94844429060403 45.61173092545472
25.41537209236636 35.03902179208707
19.14088443802691 37.16994957203185
29.26344249088567 30.92153077411546
58.31917094583087 13.00473282431881
35.45421160365359 28.13959565633277
41.41345209711268 26.98222170545148
45.84505387338984 25.71105878315382
119.4077783613047 27.91076817062826
88.81132232415608 50.96633545548335
72.89513525600948 72.02108793451713
40.05548827042347 118.7075356370554
64.81904278840896 91.21478508303153
126.3030501407879 21.69380512483236
56.78885439614113 95.92242212123683
51.54828894637118 100.9401390599278
36.93708266268134 123.4955764465631
124.7510657728178 22.05143416966281
122.651561935065 25.32978430424227
38.08124596921115 120.5418347646912
50.88175607749753 104.2537962594844
87.29628081406707 56.21558212827433
73.44406424775724 76.72994044189237
82.40800239183564 62.22341347714348
81.90277322105227 63.57553455869922
47.24625583141314 105.4991261412561
135.7922016153997 8.232800834286461
79.30877488039415 68.97620608962268
45.01228032902426 112.2338303466362
25.99295972574375 1.666413026211035
85.92120030857711 55.24112367522811
65.3889195600854 92.73119772364569
92.89180537617003 50.51608474766478
71.99909460788767 83.69369780330672
91.67423616931129 46.48254749019003
131.6853841579461 15.57393302777567
36.21884036215929 124.9763990959006
46.65563884085822 108.4246341273049
113.0134012735964 49.30835559191671
103.9858257420507 86.30482729750925
105.6955145167641 72.74808354623465
102.2676856645347 110.6251770333587
99.60612803217899 109.511413573563
123.6116597761084 20.95925865886607
106.4380154227609 87.59467250317957
104.3557138516954 98.02434871501281
98.48962334220072 129.9744081278497
121.15868531997 15.92325566207856
119.8324703621104 24.90047366867013
113.1379969971826 43.97178372118542
105.5853366092694 83.55851676076782
108.2974964339034 63.75213300164132
101.1529049791528 109.4873600793828
105.914426102266 78.10859534062507
107.094674513429 70.13867211500742
113.0410143114487 39.90877741963097
108.8254721179851 65.09313264475416
112.6607599036722 55.85524147280396
111.5177764566026 39.66131175483385
97.23845674090224 129.0296584378466
112.5704392899889 42.54674795317327
122.3147057888366 17.03162701100173
94.02264395167019 133.3290368236554
50.52422084822887 53.33154863357027
2.820666007594679 48.14551636356472
18.91620175174561 55.11091961000826
21.00043138797724 53.13310731081834
129.9754000249526 50.64512237457113
37.18837818934488 48.50622924143369
94.21999932657415 51.4006662036339
8.721485626959346 56.99555208305717
137.8336838663423 48.57218579225598
51.81522171541254 52.44355001584998
8.900382767928797 47.48451738466232
98.25774953709448 52.454913257159
23.11660840945192 51.22678545422383
81.90384387990453 54.16671446079597
59.72133350924009 50.06746832107859
101.1382806666587 54.04733490210567
99.56499523457934 53.34456227822292
53.24185759458525 53.12574460241734
62.5151553943305 49.87131884806443
30.21781560285239 55.40360481381946
33.77101014064416 53.32590247242458
39.3418519379406 69.24955221908617
92.78808072069043 85.46497649125864
120.8491693001943 89.33291760544141
38.09577725914401 70.12882865810938
110.8370534519645 88.4458601137196
116.2311207037798 89.60974819943338
28.78466954478726 74.59647325581767
1.205315010676723 86.66279307416028
42.0074709533534 67.50588310527631
50.64557174350169 69.8298059047672
79.2354757382079 77.90011688407233
53.07090807604919 70.79628984544543
120.4006322895442 90.71748978841345
125.4661843555991 89.40291936643054
88.8202172573952 80.87794945556217
69.43173202647212 72.844758775979
31.32142751593718 69.61075067919039
60.00296003499354 69.2440403499656
87.32354018336925 83.48428808687837
65.20853415573161 71.64856402459729
7.174604019517723 67.54525490427858
139.4766114133954 87.21154490501728
26.02247763792449 73.1510074499819
16.64059804335888 69.54203838606702
39.53671320784927 70.89635377281151
85.85928482512212 138.7542942748966
21.49073057768249 104.6595573440804
33.14392328906954 79.90530736336711
16.42291370845707 113.0287471887038
60.79845016848278 34.91218020459865
21.22392840916567 107.9654949516549
40.61177617980305 66.78906202553101
31.89345061918693 85.42302775731316
82.84521037457674 6.609864224845122
37.03338619112525 77.28930846831557
30.49103548510499 84.7101857686438
50.38675036460356 51.76290785097972
10.51804379192317 136.038713744512
10.46667240439182 137.7056779046717
30.45024759634028 83.16324288183444
11.8014200440738 136.8221806850701
57.21649392743532 42.88575199590876
59.05916081875117 37.45596669601589
55.83224469983644 37.25092309853046
53.0780937282648 51.52358071984266
52.10480477327008 55.62096993650527
54.27583791119703 37.11930505262239
20.34772787032342 102.0199549141868
24.53884246496236 93.10575095016898
76.57657699726541 96.72105552325093
74.84271365808171 98.77989284249793
59.05924716290819 107.5106907995716
30.88174719787616 123.6268493624267
132.1478686956998 58.85199153034252
37.14400072853989 119.1845039642982
53.53879759393857 109.1408400983232
97.17767492634607 79.42611123876435
100.1455578811177 74.03549435916817
127.8184013916546 62.4942187020574
45.23733164467441 113.8093818124135
17.19751516416239 135.9737610249697
115.1177119621332 66.81164945636067
67.37084130205737 101.9051816525191
130.7244948597013 59.53686802775069
68.77692015081229 101.2646635296427
78.27754418497585 94.67867200320099
32.04223358966631 120.7883621356598
48.70916171202801 111.7063544434729
104.69632683497 107.3541623215866
127.6151790886689 80.09910742487756
131.2129428957761 78.68860709107504
82.89173220619674 130.1639670580048
85.44593896723967 127.1324039917808
137.1358784986901 72.51210277484496
128.4412450015591 81.48705345971069
112.1866206808452 93.58642239110965
124.0137969307538 88.34133887839234
140.1461176430621 69.43107226884921
7.310235113914178 59.37892166080211
93.23470855090191 118.3566689007847
5.957427899226892 60.25274173277077
87.07326587576554 129.8525150420014
75.06817189038641 97.3316012644561
92.88536696529425 104.030203641354
21.11954335735316 57.3083478825296
41.96671893010721 70.51108433241977
43.73308521944097 72.77070660019903
13.37569098503735 50.68209110138616
45.66198825011735 75.12328306321609
136.3195756611633 126.1019316707468
48.82304893840813 78.70080525488926
101.6945775044743 108.1851615930312
10.43610671889848 47.15597439966622
72.57333044624244 94.16136178146118
124.7654466687422 117.1878602525704
57.11563200824654 85.49770148379714
4.852978894462055 125.5286414497934
25.74327059277298 63.54144926792461
125.8021482809959 118.3870770733569
61.50518159157571 87.34841442875364
69.97514875889746 92.46436258233915
79.182485818613 96.94392166240557
24.58563293344525 59.40061740569566
0.06275528171262407 125.3320321064833
126.8530338558067 119.5708575975941
28.4782944761027 63.38674800744091
134.2773910297809 123.7797143965965
23.62633685229925 58.26278527447108
125.1745333707131 20.62093686629697
129.9550995258161 24.70582779701289
139.9388485458379 31.65230898512035
88.69296325609061 3.806971716581199
136.6416280499553 26.94895791546068
129.710147440369 26.22687970863986
113.1303906563527 18.54251309664908
126.0349500396603 82.8886106253351
47.9150559983719 96.63097366462956
138.421183288062 79.59273660388476
20.12986542909415 105.2976919518096
49.44139239036074 96.7791023998295
125.2792052391395 81.66409033506072
129.0441638692276 80.01079549364604
115.9194648593584 85.8070225563786
67.69725779789495 97.51941658730919
40.48561941085413 96.3255721493922
37.70300592099842 97.64107849996923
64.00075575934041 95.7179508657899
70.65199297688393 97.75338624944331
79.82050009983445 95.5686083723977
2.929277216284918 79.46051647817055
13.21768704590872 108.3102804613232
21.60360060980269 103.0124598726014
30.95707719694735 97.96563639100673
74.72777019349085 121.0887152934425
65.91338986052166 125.8775641496146
138.5458084690237 74.86236900936669
55.41945459358487 135.1304920594847
64.64509633214568 129.7874889184867
125.1471932440549 79.126687206936
137.2287779523104 75.62748130090071
116.7012784674204 88.18873378168017
55.1298991133438 133.631892135429
44.13247724563352 140.6256599497454
0.3330972703297406 71.71377450532826
60.2847360870722 132.6253994285787
82.66914430972855 109.7496715982979
4.483178844472653 69.22572305151483
46.28085554962266 138.3379950669607
71.08399618088737 123.4760208852354
80.60725727117405 126.6650976492309
51.07109078278226 96.79057607119307
34.55401099123149 80.6327669931387
18.47887582270372 48.09356850016364
30.36133032446904 80.0480689905306
34.56554007809532 82.23467282441494
80.0055292388834 130.297889483464
11.07195708305399 42.51692241795477
55.35067269826799 105.3834093267601
46.03544962417133 92.35076081341977
31.7761258038189 80.75068339766339
67.17244363614448 112.8495411482707
58.9583740092636 108.995668070406
21.76871847585547 59.79434318264678
25.92766059071094 69.92272450839478
21.75210553523003 64.38993356223875
80.33214880134571 128.9734086591598
42.75704357014081 127.3848480824529
58.69196442129206 126.4216697030959
126.0184577872061 138.5325788952078
82.26885456929915 126.8772633464257
24.32086453136622 118.6652424971681
112.3460384632817 130.4466234295593
23.10229538536676 121.7266920993051
131.7565347910779 1.504345303991357
53.84339640718544 127.3382014249835
111.5476861786231 129.134754286848
62.3415919451981 124.2188129797335
43.57300187813838 126.0790004249281
98.6865379844667 128.5513082227683
135.8586722054446 1.454051002572683
116.5341980632947 135.7817266107686
10.88504761945212 113.5026466706155
120.9411752068494 140.14172219967
34.65208708033084 125.2887638644465
79.6243751362757 127.7927104936831
123.9371569479238 26.35439074473212
129.099209534222 39.05727227779359
138.7490924515145 82.75318589087139
131.5152242701286 50.7763607406218
135.8352973089462 74.74690024546506
3.3308521166009 91.8060529734654
133.5190718990268 58.02075247509181
4.227692851706952 96.17055300916229
126.6693618126246 34.03922258903074
133.928295503468 69.78863152295348
9.990051277241054 98.94622440697565
133.450437680883 59.60230836275748
126.1727438910561 29.91066633133212
132.2842858880847 45.29515900606968
140.7992785213769 86.16430273541241
8.61877975423295 98.1781848602525
123.8863025366501 16.81429871860387
34.61667669723289 34.02687471614692
38.35589062337228 31.97399393776805
11.0758936965393 35.97255858002983
22.86794959674237 33.14571601778437
136.8639016107002 25.40152634615191
18.85861875658802 34.04973923355247
32.30281556715151 35.90819058798764
54.63554449680952 31.59590534692953
42.87650000542447 35.29463451467363
134.1321838959114 24.8736693698672
45.47395314570102 31.87152268684072
41.90630807881691 34.13852164255785
89.76341406182462 29.00098100270105
60.14643136014384 137.9627270493281
13.04353415268427 90.99834680067336
12.33108611527676 87.93968192992568
67.00050554177228 140.1608513165819
30.54841283235557 113.9774311083325
27.57224584758004 113.2052825976418
55.19936223559002 130.9947423222932
58.06366097901537 134.5746516370241
42.75224094684657 130.199994862765
13.8400316057003 95.64911927503979
23.55036782610461 111.5573711536471
25.90447814266514 3.334506640865103
21.60713563824578 6.836367223549287
6.616592569977481 20.95425113446717
15.86606577548909 16.43542901695862
2.665239620686141 24.95207879058415
1.333940097320724 27.08301006783878
9.317472696766632 20.81344624955713
40.80128943567752 78.10598399154972
33.39235365847257 37.15330346834697
26.31696024649292 13.58933326389099
39.71976737399433 77.09346249188037
40.39100598350613 79.71266043055782
32.98822484415361 38.86203359705041
52.37395731565841 104.7853725228201
45.19619394203849 89.81424370477006
33.20592357928833 34.63638928408817
27.06116402159192 7.512839434384165
58.10191854716764 127.8950680187131
31.66979343781588 27.33731714170978
55.38674283690692 111.1508845990979
38.11400073770454 56.950892099356
36.3160226191218 40.449544149388
37.55645057852805 45.75623577261312
57.05029444054654 117.0858321038185
43.01726625083282 74.33765535240587
33.24824277943001 84.62314997501143
74.90144363594557 61.97064285221568
112.1496776199881 45.22178158415813
31.9311497622796 86.96992493083583
87.33177397295039 54.68750752306075
57.98650360008256 64.87769482392729
95.59108935992349 50.70367118805108
108.3060289705372 43.05053938111088
56.82372070246986 66.05763459649489
114.1370965299398 42.75346802473416
13.35656422926824 92.53195016154346
15.77828086465274 90.51129954928392
21.48030774823819 88.30711854399999
31.96357863858515 37.64882233128892
21.7824038225274 43.29345149782835
34.05320170901042 35.7157551585517
57.22876598679792 17.24340410753063
41.42836005935111 31.3652679646721
45.89473549213643 30.28086055257581
43.96084142677207 32.21425631145645
21.721567969353 20.68275197236204
12.11984221865304 28.68204032928466
17.54512540509862 21.92593235611575
13.44287037940595 26.18203935079736
3.02086814023548 31.92413186756246
18.9420753879484 21.05132701373494
35.64969899914046 8.08915611971986
49.30181160604229 72.88236610298317
129.1643311295244 82.91093310474433
111.3083780953657 82.80014336148135
91.04304173540233 79.58776338005465
67.00460539582973 74.23204089200078
31.72335601142678 79.18851384814408
57.40862490891494 74.57135101599252
87.97759693008796 79.45528129460483
64.70133845331659 75.58079988551461
4.052902690869581 83.34314589044089
23.43643238535833 78.17107500520977
0.3295689581004635 121.4582496415411
139.1399152696394 123.0349523928217
80.80528328454606 62.32880396196656
87.34619439697761 61.73737372970912
31.85470261929015 83.87028695311376
103.1650835950383 63.40431580760194
58.40791423770945 69.12513120116635
120.0098423288608 59.75806198134359
92.29036655526876 61.55588391085129
61.49516963434866 66.81359031869708
14.21930354063489 85.61834998471646
12.64072328085044 85.0380754591617
21.27903093250114 86.5694515812621
123.7737415252793 89.7890188246915
140.0313562546097 70.97578971613352
90.96622740889119 116.6109069623609
3.22602777020574 63.65706149799277
81.36810754686022 127.9822050907912
13.43873500226138 27.80965771701045
18.92024888903905 22.64086453611925
14.76070444102747 26.93668557805844
20.93979552944895 12.63815410427024
20.3817839129721 21.75804828484383
100.9990501572664 75.4067888254167
7.929951318142869 93.4134368206736
82.94758078607428 64.82150105904248
16.24045936613693 34.18531824047673
9.393920371926646 24.00046463893076
3.847994317515282 20.99644837454097
10.748201401306 24.72641516006568
60.38170017664678 56.12796973035344
95.17937768739853 68.39161716302827
53.39442552926977 54.72484931168604
54.66687399809291 53.80949566663656
138.8946952617858 92.87859321637789
36.99407124295213 39.06896947933003
42.20358917121749 45.88244019421844
15.85901854431288 135.1545410821989
45.40113658964252 109.2231256087103
9.20460065404259 135.3107290272829
113.6096950246626 67.18855227573054
66.04083824347816 98.04814288168662
132.0362767652242 60.3816812522217
71.15008840468906 94.83282840197039
76.73057873246761 92.30020156934619
28.34966359007431 114.9261374556293
45.57047234241565 107.5938166408403
2.574279640539417 18.4919342530988
139.9992932694759 12.33838653240617
137.3242728170196 11.55837971527825
118.3663867466799 122.2659483523844
138.2729364340429 103.9584760602665
38.73897728173619 101.5984429140252
13.13404508473701 135.897506750486
93.94582753061401 59.24558130210019
56.02814772498196 84.28292765812473
98.23207659926607 50.87408024764036
106.129916670304 45.49063087870677
67.91748358517161 75.50138318791691
110.4917596943604 40.82779027712397
26.95504163594508 114.96898478637
37.37741837904007 105.4517699716945
134.3256996332786 133.5796985894181
20.06812710393747 28.46522186309432
7.612905886848154 5.535850482396529
17.29089889546471 17.12747181411398
20.26600914349892 20.12322890346393
49.94197886259007 116.92912360198
27.0781818795478 59.8370459098596
27.18019859811161 65.85926924840899
25.61836984345499 56.23227129846307
42.78763869362034 108.7869933255402
34.01105245928228 2.241346577278001
1.239838200345732 25.72281433943415
9.366296814283347 22.40434370166348
62.10976289438808 45.36385594819036
96.85205727199046 63.03810713830324
45.90454420034662 37.5438235148039
80.52590900258311 50.3257136060281
4.386689615214052 73.9887068165968
40.17833501344355 38.75257890200727
55.21744410188068 41.05473861000853
0.6969563841720555 29.77884362399311
5.202696862430515 18.7095565917765
138.0062098057426 106.6666713429554
7.350638268832299 100.4607521788316
11.94020506383306 19.07163058009703
59.85201192201076 38.83702454752876
67.33851415463461 103.4593114607175
59.46602433817237 65.27717574772274
59.87476475357047 51.6204516526786
60.43437218011665 40.17487946299857
64.69990504363521 118.160516879733
99.59320735271059 51.68299248379599
46.0999271039374 34.67958715409456
88.9777172959875 46.29451881341168
4.604195002325075 61.15771619940646
42.43056495362524 32.56931735406299
62.08494020265402 37.60207821393211
76.78491121969911 89.24932478367892
108.9356972834701 40.51421960749158
5.041278319165941 5.070607040513226
41.99193153632837 128.7069517884404
53.05568319007105 113.3581658922568
51.96190313883844 54.03061130200309
44.42605175238052 30.63688747481525
48.13521301723059 43.41919126462601
28.1740363087957 57.12436739136552
23.17358909473374 60.03106115176517
0.02499386745867794 107.2688493152951
140.8067502219962 122.8339956282575
31.17296345561444 56.69014562323429
15.20362898707571 88.85166474401858
15.42274758174609 84.65359185904603
