# Supplementary material for: Universal hidden order in amorphous cellular geometries
Source: Nat Commun. 2019 Feb 18;10:811. doi: 10.1038/s41467-019-08360-5 (PMC6379405; doi:10.1038/s41467-019-08360-5)
Supplement: Supplementary file 1 — Source Data [file 41467_2019_8360_MOESM1_ESM.zip › Configurations/2D-Final-configuration-derived-from-Hyperfluctuating-PP-8.dat]

73.5526949959893 12.17894681516394
78.93430062847978 138.6064896938746
51.00531569931264 27.73159309566866
69.37169074960724 12.40351907015333
74.77227262424799 5.233296235962478
59.12277386238598 22.21024639531242
26.12343927431971 43.72272111220438
44.25482963506708 31.79964606523824
41.52413882337103 34.85844689704376
75.09788021641648 6.845270871812375
32.85962193177352 37.40544505286719
78.6888497566754 140.2690103948434
73.18410286252272 10.61700336637064
59.24017620833112 23.85159036675802
19.80465746497093 49.82681930507167
12.9352701039331 60.96079510795619
68.21475600755882 13.54108215250217
34.10107005580075 36.04825081602714
10.14602171753936 64.99142623603804
61.98888904833911 17.77363671679179
46.82474450818916 32.90361241457042
60.74306329399461 18.98604344122943
81.83636834660696 137.2394760488811
23.01301780034851 42.99733757251259
62.88006718228292 15.0344066222807
11.44624519045228 60.70553237760276
33.04502520972773 39.02427070492815
14.4727250449644 55.56779731407606
70.52564526576506 11.2755070400502
10.41993659143666 62.0492487897379
61.23209426014704 20.37668603752994
49.56960354941072 28.6129211846881
80.37541446263606 137.9256173988987
28.8123395541027 43.13887738690325
52.42743591361172 26.80894175412662
55.18776292080051 24.92823312998807
73.96386624262453 7.940329453846488
79.12168650078151 136.973195433136
15.99678703183574 54.70386519720963
38.81807152997676 34.18467392719653
29.23338769428218 40.33815876987594
49.7368039574137 30.04216294395554
64.05378328397096 13.8626406483275
14.07631813382472 59.87118595499444
22.59526330294707 45.84796041806763
61.69179773339036 16.21951841715201
29.4946269590294 41.76819761985391
30.83466294991793 40.95325111004825
34.28723429249675 37.68245613287579
57.8806956078797 24.70266064806615
20.77489849890786 48.58250985593896
53.82934342046862 25.87542415934232
17.46500775825723 52.0739704049014
27.19806742549244 42.66869153171868
38.49995365246819 35.68989647331519
47.0650009797641 28.77960304860121
32.57087618546122 40.73611960499588
37.00099735267352 36.29148081066004
65.21743413763845 12.70009009204894
21.70954758546381 47.14451121490005
74.93734682361222 140.5818823614684
46.55679977311431 30.2050943151251
74.32828967595701 9.514989740795157
66.71283191348357 13.11909164041758
24.53929697342427 43.31793399784125
45.89516144018425 31.63984636100138
14.98358571679165 57.20376476784846
15.26360926686619 58.78423736189075
77.18235181912904 141.0123370305942
75.66403971627945 0.8255671633198399
18.54999783102068 50.93382234615731
57.85257086781633 23.06528684744993
61.39771583661169 14.64046609352785
43.04196096171982 34.71450418285541
43.61982975073075 33.23192481917399
130.1195195110654 46.13852856296533
116.7818615035978 35.33836628016864
121.9519367981353 37.64842720455229
99.56701475256018 23.62906335510582
134.0102408088495 47.9968587580945
120.3919320904639 37.70402545885206
61.36493631130687 1.149257240013293
86.56458375983556 18.99822131699328
72.82250765349863 9.044709477371075
130.4188017009477 41.95162868153088
2.224673404814927 51.81663568298841
115.1470215633986 35.0011595346251
97.31566361771743 21.43132703600399
117.1842643179471 36.77768979150746
125.9977297226258 39.09280393332585
62.86384938356821 1.607187269582551
103.8928295131609 23.88745151927138
81.95659819256943 17.62383833849496
72.47729033967353 7.458294239178719
126.0086783068549 41.85779159490731
126.8443782730777 40.47429310488145
67.68254354743864 4.507111923136786
108.2244961567971 32.41063808421845
91.1206007529059 20.36814354114532
80.04773129147453 15.58330157553641
1.032734929720126 50.58385359008612
77.74949800107838 11.99674476193876
109.7902117399464 32.55207372157803
60.9575600013024 140.5816346959064
127.6097414947705 44.70936413412263
83.48569865459359 18.0934609668276
104.7875308559215 26.28178205474822
105.5879215340499 28.77998539210563
110.3522882242519 34.04848868543925
70.04895082277936 2.246060415023595
75.84395919707882 9.98127652907095
96.00142698911415 20.57485126836493
76.22393835664222 11.53921242190415
63.49593504753177 4.759975583885527
108.8089169395336 33.85149365633308
9.617549383162915 56.46254952994928
4.06465321546087 54.48867976509991
102.3476495935296 24.31486414939173
74.70072093940294 11.07900624518269
85.02256167148249 18.55164056716741
65.00694216320156 5.201960328095796
118.0659182873387 34.38611611283465
134.9510580223291 49.31022325041682
129.1833576085402 44.76829605385585
8.219396378738757 55.76185672005774
106.545312145946 29.95340179883427
118.7399920224444 37.59131381758929
61.70674428045561 2.760018877836984
133.0509099915349 46.71113338717272
97.09433999618743 22.88722490491736
113.5182550940358 34.65594837361953
70.35288665881642 3.827363275550459
79.66075093397909 14.01831594938031
71.32704488499911 8.576922044682339
139.8661492527648 48.33941281764582
70.99122525983231 6.990825684093156
63.19112059762161 3.191754867811211
123.5326416688689 37.66473161936204
86.90669942269498 20.56056814900281
93.57687652047525 19.97732033579125
92.59161451563998 20.97038474515984
3.736737893631009 51.72771285142611
138.3227123233066 48.52537830164595
111.915564438459 34.32009731287873
0.3604611690832663 48.08505574224459
5.666480854071759 54.44586939694847
80.42990396133931 17.14793587930931
100.8017496423469 24.730947847155
105.12507139272 24.86781346950639
88.4309629359722 21.00506381372278
6.564398622336753 55.82162587974775
60.4064959166309 3.868103085171854
35.32843865617147 4.057538954710817
36.60722819045399 1.547917479493738
37.37261364046574 139.6712559883712
11.12670943998326 46.05908718476281
29.49341983433407 13.52425077990727
15.80966016973758 27.17912566740521
35.30934503638577 5.577871169622999
20.8469967300821 20.4294994087974
10.67022733665115 47.63824932410177
11.29393527306426 30.24934599707401
32.46343331285337 7.209073782555024
17.98526310336861 25.30736652335484
21.52550954997975 19.00934270513593
11.23561138317814 40.21082071810334
11.56734476104872 44.49606903613589
10.87731351924208 41.79573881462579
8.709357711890576 49.60543055196811
11.71309788007932 36.87539262497646
33.90821845728626 6.361976611039108
12.36442083223393 41.33122707175418
25.5849660193805 15.10310920280063
9.161168641938318 48.02823222728866
18.93089426379659 22.2554071262682
30.97096906913772 9.571948145704294
11.53527633828472 31.73965422787582
14.61634933292133 30.1730131649636
11.96374562861985 33.52589983647749
32.39838116176287 8.751955773666653
10.20790003635976 49.23682743577434
22.49809293606245 17.9307473918231
17.39441278065198 26.85307500357187
19.37725148580842 20.67537895957137
15.20727738559199 28.57804925820636
32.54668797658746 5.69087275429477
25.0319876562506 16.5364850724362
24.04996464243153 15.18733705162461
23.42491688508352 16.58735644255335
11.85520191608482 35.19120018643703
14.25446019041274 31.72913714153328
29.52157916963472 11.97702883882211
28.11575807359448 14.2972508902755
35.48867181595268 2.622259522226104
17.45200918046887 22.50945828979333
133.9747547886004 31.09836696658054
112.2678647420503 16.08216571660186
110.4774579922782 13.8720995091171
98.79156276205437 0.9425853394653511
111.804386151676 12.94426810674255
139.383164087667 31.80309752311131
96.33858735986198 140.8152515221386
100.667893108498 2.855913490811428
127.5512022716099 22.82340448423697
106.0308176959705 5.002154993459893
132.5534308430616 28.4259176048524
129.1491694739621 25.61288555407728
108.9826799780235 11.60164216799594
107.0871144701039 7.576251856616547
140.9818311315658 31.55236729356825
5.967787789930047 33.38778660330367
1.53133395539521 31.3721165483729
124.4382464050458 22.64157233543283
103.3222226148192 4.708471919931741
108.2226680907873 10.23028179904934
93.04902867102217 138.4236983631971
123.9111487847196 21.20821486956013
90.12490345395504 137.9121131344733
94.78403665437364 140.9345104910303
131.7017864057248 29.70816920625958
128.3256466871464 24.22779007958634
115.2504158917884 17.35721667543287
93.95284383363953 139.6338475372217
117.768513430592 15.52993257639768
97.90250092877633 140.7097971030035
119.4887453873722 17.76173440014795
99.04610546410976 3.644912358049317
112.0261048934304 14.48598110654926
3.461520820346656 33.60211123098232
6.29585685033822 34.75810018923756
121.1435248950863 20.02455770241456
107.2882377511113 5.937857334360188
125.0251123425791 24.08803889470181
7.626215282756795 34.11501502171453
108.8980374375558 13.17080275322632
90.69977151841262 136.4359050381494
125.9726340530295 22.74844357724571
91.24305834204763 134.8936048018996
117.9758044146758 17.12203901174362
4.539061480486185 32.75068896006405
131.6765958215843 27.0727121100605
104.5847910045187 5.661709336311073
97.99968902560926 2.401089957281144
132.4248457259271 31.06935130922077
122.6254311616312 20.59039067320777
136.742437990232 30.87573430787744
113.7359720021255 16.70953392077661
118.2312609787776 18.68620513485105
92.2389970307173 136.1875180208207
126.038649185705 77.30726550086065
104.0358477217446 125.4635682409165
128.8201872570504 55.65068647598461
124.2936831173739 72.2150285262442
2.801731581111513 24.40380727063883
101.2946960200079 130.3561595368211
127.6927019477541 66.31387827776707
128.1665129126845 51.60988808879868
126.0173510096856 70.36976891858154
130.7470529847214 44.61839300095023
100.1701381804632 127.3991238978992
126.7136926546428 74.32321828670871
125.3082040759184 80.33246512526495
5.246710464100282 22.38992916634572
5.013919590781152 20.68154566345639
4.065418571006402 25.07572723182924
138.3089963289466 30.62064252898993
131.7351532477539 41.51904754799324
0.9662185698252829 26.49753465235201
131.4772374635055 37.59952720803194
127.1640026651917 61.03551410112318
100.2122772894527 131.4446939573155
118.3342848195939 96.76905479513518
134.69254163688 32.58881068450481
107.7766648253477 116.5990717098141
121.8309597166074 85.65553400433602
124.8571683247584 76.27212010613972
112.2320143923917 104.5880309677254
129.6838883127438 54.36479097573734
108.014607239837 118.1663584917195
125.1864248596245 74.77891690313626
134.0051357710346 33.97103984214372
107.1430295691429 120.7799085432059
131.3520752801067 43.12441715997607
128.9246163799649 52.99244830716275
124.5761501438385 70.7177863264729
140.65986868115 29.06538154507061
4.03522852879635 23.39854941452662
109.1283458765818 115.4847985915192
110.3540408987793 109.9366376754373
112.90878338555 103.4120754784433
132.0838129869051 36.21300463900023
5.369917236305388 24.09732941488653
126.0739537251057 82.92738454968084
111.4027801856999 105.9491817270747
130.6533559330636 50.45515869234269
115.4502685048853 101.8799630036906
127.4314274777427 70.03176215528298
105.9375341573707 121.8359236911827
119.6114419725046 94.1032866616669
99.77866719702286 134.0256225077382
2.846036231634264 28.93750670539002
0.6821742306453543 30.19254528317567
101.2680885667459 126.2245840330191
122.1338905774945 91.50280118097943
130.2280946005899 40.47424218470957
124.8627397739058 62.42524319083341
131.9014096119369 45.52417053815341
125.7407012076244 63.77566523480766
130.439177287688 55.73786970121932
106.7898671944831 119.2415315151627
121.719547172087 90.01290105558388
123.2551208843319 85.78700138771387
1.588881645111219 23.68521245800317
116.7219566226346 99.25780711415258
116.7751770923104 97.64570150512102
125.6779700149638 78.81634450922085
129.1891763039926 47.51374971572019
120.8981072094472 94.82004580596457
121.0229696983842 92.96043664204194
119.6531925887916 95.83949287657643
110.5297317758919 114.3278446860236
110.5260122123848 107.2336024368739
128.4508378380447 46.12264966062244
125.5757981249132 58.26974194000169
134.9980494171715 35.23267780687296
102.9034388895906 130.6518727321253
124.503173877466 83.30206469332536
2.555558116180356 25.95466695585932
100.7974716525589 132.8190285377194
101.8021502604066 127.707125696528
115.4171971054358 100.2435721293908
109.9845315755661 112.8016225220504
105.1927179212603 124.3866414525098
126.689047611758 65.05859180936342
133.3328470368965 35.39529603883033
101.9001903468252 131.8564894116264
122.3197385338329 87.14988709056216
129.8641115740354 49.06325435630966
133.1709779892244 32.50501904279545
127.1065426527798 67.6545737877364
126.3811326661434 56.92145636771047
135.3770783844946 31.24797888514648
128.2644448392979 68.95622835037565
106.3724041969713 123.334919759253
109.6425625620283 108.4985075957358
124.79751918184 59.62671657256695
98.99744200308187 135.2930479951879
129.7891968094509 51.71506369998866
110.4176812903764 78.14053890274229
140.9426297374585 76.92882617755851
55.70875718931784 80.34881334816927
104.44014209923 76.12806039970449
130.3079882458852 77.32339600185028
72.9560883258639 83.0769418121351
102.7102636276872 73.99467649120801
7.206634366207361 73.01665179513735
134.2065355254954 78.76479154177686
29.7659181887228 79.16365424463332
61.99342148611602 84.3971172297281
124.5122249420418 77.77818958024136
51.60517702160094 79.75855863372979
63.57051544443705 84.90960461593363
131.4845886658213 78.30401288698377
76.15436043103806 83.74697471853374
53.05508163503965 80.50590040860604
24.82506299217065 76.0601529782725
102.9887701178535 75.59310953837399
91.06857502407763 77.49424624773307
54.26812064164874 79.62073871817444
58.84149790540908 83.3527174964607
42.55892872633115 78.87053801218913
60.35544632723489 83.91866523006098
88.79655116121731 79.72800919532135
77.84533732973182 83.54330287653025
83.49481222515898 80.98194091286823
10.3690104464535 80.5728969364249
108.9287776087672 77.66683753904093
93.33825136886296 75.27607506033462
19.23980883185544 75.32128748099721
8.09778606881342 77.16466511153462
67.74302576842918 84.69870633503257
88.47532497898818 78.1380034060484
7.863056630583633 78.75771954248525
121.4917022526296 78.65108302553945
11.6480155181271 81.46651867244891
107.4132195295298 77.17542455008083
127.208657292038 78.32965779521535
46.99371929991342 77.81669626884815
57.64750520911944 84.36197559507372
8.666716834067577 72.30089767962377
23.30638749951974 75.51790285683467
21.80244512179331 74.93905389168638
98.60122476683867 74.07984324867628
101.536511780256 75.07609393003828
13.58391967580401 77.70306534569158
81.95885827962759 80.52852312472392
23.00533229188314 73.9299080182368
65.11189045897487 85.39393927182951
16.62303112322351 76.62341111209417
11.8715023602994 79.92810259685444
80.48325678209665 79.99854666553617
2.879446516155516 75.35346405669547
137.8586300910273 75.6689287568063
89.60780863758531 77.01543973958297
50.3944347401366 80.63141382921459
116.1960147579089 77.32273031290728
136.4476168845436 76.73913497322845
113.5360436249486 76.69723441186498
41.54673218910584 77.6843338449945
32.40379997985526 77.29313946929187
39.15605925005357 78.86700906743614
52.02515759891905 82.99250645903982
70.34122114039371 83.91177216896826
139.6426925409883 77.47093786719337
17.97247881014022 75.91853755429653
31.17333473101872 78.22871180228294
123.3423448083875 76.71187709175754
19.46588394683549 78.40095967107017
119.4981699472175 74.97233214089199
84.40379511650416 78.3417077360079
95.9618707431776 74.67355387245975
118.3247157960681 73.88278870046801
48.94855323512731 79.89652337016101
79.43059705294074 81.1620821315223
35.70658279127483 78.13439687874879
94.81045202774199 75.76664521994051
121.835687716438 77.14192226187801
97.43711758285865 75.166281076544
37.42244486001695 78.49339238426609
105.9177614197944 76.65660467950249
113.1375104765999 78.02904493840987
60.87205378522849 85.35946975786081
20.64726729117094 75.95612117420434
5.584314914984369 75.411853419953
117.6818778154622 76.92047438131792
25.11364604550602 77.60762329782499
128.7500739570277 77.83381390365479
44.11855438438384 76.43911768755947
11.36909434862385 82.81381037167797
9.356531721163259 78.07366121258944
15.19017010010472 77.19632788181973
96.28241687492867 76.25687110889081
27.97670773723966 77.09670262968784
42.57013576634071 76.09179433646688
135.7360269748442 78.24447393929401
74.52883580009075 83.42794049580836
79.6043443506358 82.94546185324559
34.00172981257335 77.77134592855974
132.635008476663 79.27938250858695
87.01898119012559 77.67001659552933
17.95037170855776 77.57866906270513
26.37579044580151 76.58103100224687
139.5118948820719 75.94986396764017
120.6672893753588 76.06341456055368
85.57071765721925 77.20873000166368
56.18129820646861 83.63336382991555
40.9000515119489 79.25501456778547
45.54328989943643 77.26608327900712
71.85540544935461 84.28396936767142
100.0734575474776 74.57459193124781
66.22648828364557 84.29042131869298
31.44063401657511 104.3443110183138
6.470467474985083 93.51417340977764
33.71072081241205 106.3473254755339
14.17306096856663 97.69526206073128
68.74485746151943 131.1956793524633
30.02339008057078 103.85145304441
43.25491298404907 118.8215548745313
59.08644656088073 125.4204794091945
14.95100270262908 100.1897177734492
26.28952259732167 105.4421201170068
82.09339202060866 135.6148297678939
79.52831997223434 133.7685039148287
42.9639855963066 117.2128780590566
34.54964804618604 109.6974490677974
12.96571777920918 96.69546388138338
23.98614977782299 101.9373404782541
5.098851284848949 92.53816786361129
73.8806959131378 134.904464147298
8.929877522219117 95.47330879825944
52.52110653690852 122.9482239141987
20.3469326515789 100.0286145807614
22.93934352272946 102.9617236215128
62.98983011781641 126.7829491325924
43.82805735596627 120.5672880742385
48.01094594649675 123.244911241865
23.51002401903234 104.3317355136687
57.80618696301507 124.6543305985912
7.433798461945004 96.11874654681979
40.30188522530125 113.8447803374028
27.4623828630313 104.4577121321319
72.69368379904334 130.8312603229152
21.84477642278864 100.1396477662732
58.09794060143062 126.3790182415581
6.237622203414321 95.158415922831
140.9227988766155 95.46094915138079
55.71308246818955 122.2133144886672
40.92979743238867 115.2444725902861
30.90086869624009 107.2948259344652
39.20941394931777 114.9807714640584
50.94138499616126 123.4001141957914
56.82567793797328 123.3068193170773
80.82264475348211 134.6874756633154
76.73970534593796 133.539092782534
62.18640623707856 128.1373540221519
32.03286055520772 106.0530535566048
11.73280136861948 95.73993174046815
45.13096323680764 123.1003729835198
16.49631082503653 99.86965858445531
67.03206922716754 128.9425753818304
20.76777956626737 101.3734648740063
35.58388475587445 108.5969629774127
47.83110698132878 124.7783616190666
74.20401429946838 130.1314918297808
45.04400648108996 124.6913750431295
42.50890176209266 115.6858456109825
2.221125047757277 93.12865165539502
37.09399492280944 113.2214139558856
70.00980439655542 130.6234607202691
36.59433750871465 111.7129528432233
24.69565696222707 105.2230398283064
41.46436892049298 116.7533970421292
13.2888555209145 95.18432330522103
75.27970192539959 134.2271652091285
38.67733319021409 113.546826206887
0.9973352293376421 94.27329556452314
22.3676844851805 101.5664878109202
71.40577932866366 129.940188717667
34.0946100430651 107.9945481851809
58.36422415166398 123.0741713301015
10.16254419840447 96.3499911076153
65.35650447010364 128.9629444117228
62.74362194803344 129.5380426965893
53.74527401831007 124.115544000642
67.33756918438064 130.6104437249078
39.75602056082973 112.4091967727186
15.35210139580031 98.72834110209999
17.52126102061786 101.10802286919
75.4260692272848 132.6157082462661
60.57126007291451 125.3941462636556
46.59608588378837 122.4105626172325
115.4834105813314 23.4509386948146
115.9578272072889 3.896730730411703
115.3445000672779 8.612025783869464
110.1684733021542 76.64258213920384
109.0898209998164 70.86211117192411
117.4524159046562 32.94116076727948
111.3434013266259 56.33068048877595
115.5863876968694 40.58520178177665
107.2120021478919 130.3563552324287
109.0684233823923 104.5509999516511
116.3201281683656 33.94317028524216
110.2356975427831 91.02484205982599
114.9101178883385 39.20452531471167
113.2669312504594 60.02624092249533
115.5380678536358 10.16396149580937
116.8537705068445 31.44891088805263
115.5899289967227 5.414963133480935
114.4615304434501 47.59015052603175
112.7800208830681 61.49994924179484
109.428604871961 94.87261288293637
108.9408365015893 72.23607443101913
107.164990833484 106.9562421606024
116.5672987640155 25.77577121382063
110.9736700646873 81.35395970962934
113.0581448698645 79.46058102914533
107.5177733685519 104.2819593922066
115.3685480336222 7.008547585326439
109.7004126797426 75.12640392694752
106.5006562162125 117.6821103337716
112.3377007405196 63.00549572549967
115.9643489034649 22.07149654116772
117.3155275064814 28.76750357738651
115.0636226079812 1.328456313179417
113.8824213724181 0.2749413397625898
105.5581011899649 120.3144916126946
114.8477377392422 41.89189869711601
114.733300373351 46.16789836660602
111.938380300716 64.50996350033579
117.8632158046605 30.32233469922415
115.1395925753765 26.71376722432751
104.3830486080865 114.1126871567556
106.4723663100348 110.8754879102767
115.8196805933832 20.42415227813369
110.4511702184692 92.46836692442201
114.5418756032258 12.60508083953182
112.5065955718156 24.39634162112203
111.7857230324684 91.52192060208019
108.1152208994205 105.7458146836503
112.0006855928241 58.9764763956365
107.832695280444 137.3755893886743
111.1713617935486 67.52413211655272
110.8002065100641 53.73211027691274
104.328436129619 121.3900047996202
110.5508112783186 70.57327534034138
113.51652740785 15.12445086842416
105.0600827109996 128.4435241407828
108.4660887042732 97.43083253967127
115.6090530572887 36.43982548399084
108.8713778458597 107.0978484953371
115.7953252724764 43.1682188763975
109.44702734292 86.4443943621872
111.8618718893247 54.8232148988988
105.2463381758341 118.7730082632426
109.0907864290226 84.90241147109407
107.8426585824821 73.13354737912816
117.3390116278721 22.93517445631521
114.2818033190158 11.00136143445954
107.8888971661091 100.1227589283299
108.1707323090401 95.91596945637194
115.4942092273047 48.67137613506848
106.8146706513775 133.1716180120817
112.0694368136446 70.02625575217618
115.1559481400361 44.58267113635818
108.8075422278065 98.97579990349917
108.3102034110824 87.44786959230947
112.0766244040182 80.39102738208226
105.1122622993344 111.4168630320725
106.3620302382634 108.2372071257307
111.7720328650081 78.71963901286676
114.7246262444754 2.87970359346329
115.9068922380135 37.9184376741891
113.9561150564719 7.74777938293982
106.1107242335069 131.4718354771299
109.4301138627115 73.5886653013275
112.7383710760851 19.03527188937637
106.7200919094835 134.8442014356284
102.3899539959645 125.0799179232402
112.3995348221667 57.45797140975515
108.5502238549606 103.0656684473711
105.5578222222181 113.0356866063107
103.5421996209343 123.9736727324526
117.0949663684381 48.52892485743305
114.0064391186286 23.9990144739968
108.8705276785011 130.9886405346678
109.765449612417 87.99607915775765
113.4948099825346 58.60395809082996
115.7724287297512 32.52231712081447
111.5516873848961 66.01527335640446
111.872696966704 50.86395361947635
110.0285161874231 89.53221449472103
104.731686185637 122.897017887669
112.422572568278 17.64514906563248
114.0254510467641 19.86073738405905
106.2396010685434 116.1297431760308
110.8285428353364 69.03421005223471
106.6612898706422 128.8460279836731
113.0298784793897 51.96821899651244
111.7085450116997 3.973139424556155
109.6226467495834 16.36238031500738
138.5150881613485 69.53056147706896
131.0593567267516 62.33345254353469
139.9495838339417 67.15701738447419
124.4497170746539 44.6337046102967
140.9121786363072 80.4649153925215
125.2372078997174 40.45875586378076
132.0986996506529 63.57217060858348
121.0763364796206 30.87625757553341
139.9059576529427 73.11981126426987
121.7580621171694 32.26416040238046
124.3991271542687 39.06442348429069
110.3269235214515 12.3449845448193
110.4580746224408 2.944626498447044
122.512801547197 33.60481183481961
108.9781500910247 3.651134739401805
124.4474888377212 41.84175971445958
130.2668895714423 61.00095101547117
123.4851105571959 48.73683787113867
117.8930717633709 24.58658823781834
137.4411398476177 85.59533561553333
136.9834961980021 71.84023204062797
110.9730378974234 8.554129628946006
128.0630650918429 54.2834290672779
0.1632626734610417 82.09421989533992
109.5510160691384 19.55564937789413
118.0873931959395 26.11883415916234
110.1273234534268 140.9201037906104
137.8093001594683 87.16645350544715
125.2333332052843 43.252232674144
125.6979066065008 52.84458171298036
138.4478577403837 71.10397547605187
120.3781096945629 29.51566737627109
119.8733122521831 27.99858991338222
113.2084699693169 21.30715561593268
111.3158069144876 7.172836447973612
118.9458747513178 23.48042584278916
2.664075240216717 76.95276975412936
140.2157933790826 74.59381539690722
126.5624805633154 51.52133820580412
2.428407934318111 78.45990740761454
109.3512998659216 14.88550220137023
0.2046109052909762 75.44805271320391
122.6435175917333 36.261098551387
129.4943538269033 59.66504580056436
126.7883854230302 43.27978113090971
134.5677156053396 64.08897596536674
127.2122050766653 55.59185915542725
140.5887961717107 93.87172150918899
114.3080784198859 22.51994262547554
111.386974711949 9.851929924095552
137.0091192389663 89.95529713520493
123.3439362963144 34.93327270385529
136.2930822067028 86.91367053555197
124.3613303580806 47.38520916297518
139.7356504180856 81.66586479424966
138.2247949345626 96.19521654120815
125.8271790906992 50.13872883050348
111.5065949641894 5.602330581320706
137.0983722192896 67.22625356981426
110.3316187834435 139.3901391019682
139.4314773441577 95.04013722568558
109.8356434067717 18.05033775470669
139.8327771970439 65.647452976417
122.8159345086239 39.04533286091637
137.3401560915637 91.50571689269594
140.1820017545575 84.80707414194508
116.55131644859 24.26884230923918
138.1610649994687 88.73728368011201
125.0952682579206 48.76127742202036
137.1020899491782 68.73908815609354
118.3690163010223 27.61240394842499
135.6676186869549 67.88369787862788
127.9713479449045 56.95899685175465
138.3545556819637 72.71832230441662
137.0916386854952 65.71509499594144
111.1542204633879 18.89125183295431
110.6538562411209 20.54990147987144
138.8220518036084 91.88568712010451
127.1482876681635 58.29666513114258
140.3006520069794 92.2928348794961
127.3064846907277 52.90912603383326
119.9540985849859 4.763975201120193
95.62780932775298 1.203723548266735
103.4053602961266 3.119780859605076
83.04076162519215 138.212898233009
106.193233179291 3.416331799994114
132.9419460550684 9.340727090758174
108.7691091184164 5.262395994620194
136.1476450635293 9.642035187033441
121.5096211731653 5.316301210862743
77.66437199575802 137.6529811297246
88.59250712106098 138.0272325918819
74.83064255183568 137.4432965690138
111.9424157562273 2.34763575250069
102.1075085812872 0.7266387520241158
126.5359853807957 8.565860237265179
89.44951021590072 139.4363084806221
85.4159961754486 140.2560046435827
137.7468253583648 9.828009428150382
134.5465210419327 9.48147517090341
76.22832498250388 138.3216371386989
94.05267095961001 1.28437011238335
118.5577411903445 4.379035327262332
93.19514673922484 140.9791068452897
107.4991100867895 4.334770753111253
97.1989580932007 1.083783447763105
78.54569597966146 0.8032792544056877
124.970699243815 7.846645689497525
137.0532965165928 8.367871463384562
99.51686592084469 140.709893080334
81.59483960086 138.888064636588
82.63056078132801 1.991910379301056
128.0966339216307 8.955348550967273
129.7353922859185 9.136513236172524
85.584689517294 138.5558766675152
132.0144599823057 10.6363322751287
113.5052608405217 1.842194079195051
91.62252361594157 140.9254712554855
112.3093429962287 0.7920311632129098
84.04429530037267 140.9026502662227
86.00115067092177 136.9892335688082
140.0640377050553 11.49762263783177
104.7416965242081 4.064298531112323
77.51722123561305 139.2896199166031
76.33148678057721 136.7416411601568
100.5471012969047 1.110503228452157
3.837252735277774 12.22451947594564
126.1590739959386 6.908978428594156
2.231268420762072 11.97927521461756
88.00411897300673 139.5598026276962
123.08420691688 5.850256629398408
129.1450608279184 7.74788056000037
90.12827421093944 140.8575529773159
73.44567856854036 138.3336990019205
36.73630625536109 4.761816261766126
46.99886102367099 136.85812479022
20.00889042979609 10.23028436454326
10.30106332739354 12.17166576758387
33.94834886413174 3.129012010406396
38.16066441956991 3.964513032475474
16.98074496557323 9.912944955765351
19.36944491035361 11.74457976786944
7.162268966901681 12.5573767785629
11.92049224730306 11.97874401436287
10.88578206486861 10.71831593055169
46.22581701475244 2.25874732325433
33.92132497210233 4.760955768580463
39.53250258926043 4.763816909224608
25.39134524349639 5.315797290809961
16.64701470137457 11.25369844303783
20.76846441583101 8.712581042110212
40.88899252935554 3.984795865766302
40.90820310269741 2.379811437637974
31.08546696415839 6.449637251381623
22.34739612906748 8.490094317840429
31.19082029272591 4.941275613882611
26.96344312593651 5.156638789227217
14.54181482531066 13.04209508244123
43.58810281865793 2.343469764108157
5.455805963613804 12.41793509519534
12.9268903584622 13.36728059063313
23.08911142012365 6.972170975480966
29.67690509723911 7.240072641769546
23.80363687708173 5.478461154733132
39.50798999706427 3.156651295440066
45.76457034136111 94.96213303079629
63.06931076748307 64.93318432338819
18.30043917468068 116.1808881343573
105.1471505205044 19.423664815363
94.11966348577837 36.19775982941746
97.11104200457994 29.82569430347249
56.49031257423825 76.18384157510589
10.81020133678768 127.2708226874483
140.071954436376 134.5201652765739
53.27442407463744 82.13001625462388
33.55411341188341 101.8405121848907
93.29882648180019 38.8857769785609
57.38832129516808 82.70625699847581
28.5859823478113 109.2185932834522
114.0134040908725 9.367534790274055
101.5613308519946 21.65061899039003
122.7325326361521 4.375941471267192
54.50069547395017 81.25274297906685
103.103926578048 21.25054255886523
57.31932741930818 70.41573703488483
41.544776920281 95.50233043311734
119.3492778657427 7.460741104795139
49.51566429296383 86.23420619718776
32.66627759848407 98.70298618814004
69.20453972260287 59.65400524479377
61.40648259743751 62.95556177311985
1.923863568450236 133.8384378737474
84.80777955576352 47.43227210478546
94.42417167458785 37.80766792226847
75.65398316894625 53.76879445528032
58.74844550207708 71.02099344787464
24.72286806113259 110.869569012858
33.90895006763196 103.3780359045096
46.99119223104766 90.97627351426883
118.6781863875157 5.86197185892568
17.21704592377253 124.6769810421791
79.82900785710436 51.35852920628983
46.91541195373375 89.38181980140597
7.157564768165615 129.9751987110163
107.1549629568018 17.5254597588372
48.25251590769217 88.59969272992275
123.9700865349884 3.277241306075886
124.8409791661816 1.074168644275665
136.929843489069 135.0752501915977
85.82367925994491 44.78202779064301
96.84768825437145 35.59201660878148
65.35710212184922 63.46694107650547
97.99953593956201 27.3933821259434
96.84744962112937 28.34404605558349
18.30428249503208 123.5420069032862
48.44451847877149 93.40489283183311
118.1572753159903 8.562277203595382
87.12023724984581 43.81193380618976
29.42995724973541 107.8829897419275
113.2944784782179 13.53926272728459
91.14598580080283 42.52599636326594
11.88938518095489 126.1908735263083
61.57142750421204 64.64399266072591
138.3880768663942 138.2604454986212
137.7050591953026 136.6342729846141
73.23294484400967 55.90947822394322
56.91192816198296 79.41988668760908
16.1145558086901 125.8129386306348
100.0351117680091 22.07871799352792
97.7027882127902 34.01452963181083
30.52301952500103 105.5862848563068
95.60312496365351 36.71749233634511
15.00247998773273 126.9352146293708
46.74435377908838 86.22096092040393
110.8435166482324 15.46697521173078
32.64099798493276 94.43149954713464
47.16441318686481 95.81769782163006
50.74102385444139 83.84206816742473
125.2329137993647 2.401059741351239
66.75737554721447 60.81248644699014
32.46003113554515 103.0944249945506
21.63472970118275 113.6233531431293
34.2041841884386 94.83675592407494
97.84254858969794 24.1717511172949
89.49029461358802 40.34819672249208
13.45978982281499 126.5436117234607
81.09314282681338 48.82501091808481
70.77906651637399 57.1167434664252
66.00498107298083 62.11375847377246
81.20538551254636 50.44549447257731
9.746539681988207 128.3666831038046
68.39448140882264 60.9354172533357
113.0556026833839 11.93820926339646
19.26892865215363 121.3660913530833
4.800184143750324 133.4602109412766
59.46823477854093 66.79336679095553
44.3720177910112 95.69218660850974
4.537397538272812 132.0439522487113
74.69522191200535 56.076821923578
91.851949149592 38.29987677954718
69.99091964560873 58.37721480786354
38.36475116501242 94.38134600762588
88.42686967296595 42.86832526561396
31.636095168098 95.58301581358081
17.60812851578274 114.8186922407846
79.85733598272201 52.93578441327271
23.1774959894008 110.8982177789263
104.6762075477301 20.86954069562603
116.6715370472994 7.87942113011114
22.42465827458291 112.2758420275768
78.48853057845928 53.79189749753175
17.87614049289746 121.9133884138826
108.5653559526959 17.26231194621996
0.3632351366385669 133.4214877864449
47.11466415593968 94.20225098624078
18.44010168916997 113.5137840218357
19.63129179378939 118.8657791646305
49.42409771956018 84.66913350817678
99.09113491908408 26.53065550056141
106.7368009946488 19.03477112352219
86.21458957324175 47.96018893957384
57.58208566559235 73.6419937568993
55.87852254367692 69.80938448370915
56.69222933144064 77.79728167761213
38.86591369938495 95.92220008679176
90.94062328543174 40.93692491053562
8.32633482150842 128.8242163017073
74.28122629633815 54.57354821026251
57.14371829730782 81.05685798637352
96.02828518194225 30.9873191965592
77.07414328728073 51.45744127637108
78.45168654960025 52.23057431804274
58.59728242273297 69.42026563718373
138.7719066422355 135.5603622655609
27.08314224220272 109.2901214700134
87.38346963977031 46.8400872066722
129.4507982719572 74.82187259021219
75.36447117881967 86.72911667462178
99.21885357389351 77.24859009539989
6.138681302560979 67.31071810746828
130.9788826723125 74.30743354998559
22.59062533090407 90.73452182128985
65.87884060398491 88.51618670076736
125.7886290284687 71.82692621104373
58.19261977370356 92.56836911744664
49.88510692223467 95.84204085597031
75.26657039713517 88.31008816960079
32.07827731024443 92.86727338548764
26.28267633642055 88.74557512064384
103.2875221363993 77.18566940033006
89.47497766616736 82.90484212594649
61.75191038006857 88.4968216875567
56.80045693487523 93.30271675614367
44.38515656181148 94.10792973590473
29.95304532081165 90.90571749704463
72.2972923041896 85.87196216328994
79.57193395960437 87.49763722701016
87.99187084475456 82.41859799267199
5.080065229432295 94.1763992911833
108.596820046098 76.16604414193638
92.85977426525385 79.56967473573516
9.864986746092134 90.79877223713763
64.37012600889152 88.01912649959009
93.66790446363238 76.86750834857052
11.46261761043809 90.20655779552237
9.182912755671209 66.13663901689181
58.01670267927999 91.0208794040602
106.7178071711468 74.08412023081068
121.3139895173485 73.03209734223364
51.50375090585926 97.6801474685528
41.65142394807888 94.06297391089318
13.03493612446055 89.52718851147912
135.6155977822632 70.94268444320087
52.61848917768166 94.02601456380522
98.07228129881794 78.33859150271822
101.8308292631958 76.66866693673397
20.02303459340385 89.86297714875248
80.92421252794711 87.27431097078512
25.18514094572896 89.90447351369558
62.86208066288525 87.47722320920762
7.709546438008471 94.51171716883155
78.11078916943767 87.76702744200901
3.289976707083491 68.89577457918577
92.5313823742252 77.97592161591275
137.2977781649133 98.90850486210022
115.3401206967046 74.73335072559378
132.4957610822674 73.75788404193081
114.0932511909375 73.69943531305752
55.44253882880172 94.06353272337672
35.59364922552815 90.92790681252815
43.00619068232051 93.2714661520906
52.70370017860854 95.53623528133245
69.6470354247212 86.65867104778863
23.48556304164978 89.5527268259179
8.370093855801143 91.38853944767452
37.68180928922206 92.79223769267203
122.8046549191534 72.61524073880366
18.63411726757516 90.6313265637572
120.1457839438011 71.94300469923803
84.92054708571354 87.2585020876961
99.53537638572641 78.8408525835593
118.0056654931924 75.3991991965498
139.9215700396833 98.17623475850165
31.5136757461951 91.30288025002011
86.08244479100119 86.17221490707234
40.19505020693283 91.76721251102434
93.99551699809354 78.45913949136664
119.3426158689384 69.34677566231622
100.9940598382092 79.34527975071761
39.12689359171799 93.07730949169454
105.5890125494802 75.09206853367566
8.080320666979107 92.98279195895439
111.7574357088098 77.1118017775252
53.98802682299618 93.26287305978418
26.81613941775648 90.21298752877017
0.3817660230837082 69.25222486119786
113.8614368406134 75.1605036810702
17.34751946573136 89.7250282058868
127.9239279255002 75.31052672352209
48.50383328344768 95.03647349043264
3.710757912167624 93.48042496857603
14.58795281892796 88.8091760062445
95.13576005936127 77.35457642585159
16.09210070258704 88.85937712537262
60.57612170074505 89.4670959374165
134.1223256558748 71.555301024157
73.82733357032761 86.25774794778609
90.59840081526687 81.79676669087192
135.3874170827956 72.45961037940982
83.77894278551854 88.35736134333226
33.06630915934721 91.70510154802459
139.9335935394149 70.16937825750692
119.8196767391412 73.45755125664319
87.22365440441246 85.0910028160263
51.30174626306987 96.3257290038184
27.83347534165504 88.97262079436709
29.39588440768156 89.34934783580388
68.14219097014852 86.2593544152914
102.454510385307 79.84415937366542
67.0188193798782 87.40264644359611
0.1228255612916819 97.02187978429269
132.8150293031148 66.02861785520001
135.3179774836118 56.1911696039055
129.7356074763299 73.31412240303455
135.0384091665272 45.03261843736574
109.2962224751195 136.7935295710854
129.0015060246095 63.75100044931555
129.4801575881196 80.37356620385361
3.327491209743519 20.25409594812649
4.103081106041742 19.01147661584564
2.673601719316808 22.74381678070588
139.9774192286455 30.38102800461585
135.4849660852111 43.54319949737721
4.028527778854038 28.09595870132281
135.6570383338701 37.88928111207211
133.5805760555255 58.63354751811834
124.4135737726863 99.16452225852315
137.8137295955161 32.08627313830604
112.6150075911824 119.5927869754702
129.6610635958248 84.43376864034185
129.1189696629866 76.32627520463875
119.5838366922055 103.6496466154833
134.6366387174001 52.18189006835214
110.746121691306 117.5509015173223
129.9073072583799 78.83730997589933
138.2975921474236 34.74111822759868
112.0508988015966 118.1970788071191
134.3783032494473 42.34868620438169
133.4524347173007 61.23815992888073
132.7060297832779 72.2013245496392
5.49488235791511 28.84989827249653
2.193905855749574 21.32897541675639
114.0280700703066 114.1041500353293
112.3034416651576 116.7711640379549
118.2685509399053 104.7553426074593
132.5385538199854 38.65410133435724
3.827765553378764 21.73358005798668
130.1647022343413 82.93033769468121
114.0839327562765 111.3664777800655
133.9807957691833 50.65791065220674
110.7818413448922 136.29713386108
114.4722458024222 105.9646573188584
131.2318584139875 72.78955896944349
110.3748153403878 121.7187445761011
122.0968267234057 101.3628791363838
4.152002999885526 29.72977046707349
2.601222838436168 30.41833821818147
107.3318255003137 126.2934068172048
127.1789020509316 84.10603967084737
131.9625479196952 40.09139211140355
131.5161368587009 49.22469189934881
135.5612793753457 47.76892079921267
126.4462766126383 62.40977281953844
134.4433477004746 57.40579445956274
108.506215927518 125.2502615953387
125.3820707358516 91.3114482203838
126.3561772014923 89.70129885514392
3.904899576321866 26.63998192062459
125.140019258688 95.205762799103
119.4518300617087 102.0875809148252
110.1063393166168 132.124943066805
128.5924237162352 83.5610794573102
131.507192109116 46.79931129530407
126.1630467632205 92.63537613524301
125.109180451201 93.78464224277192
118.1645593927703 103.1632131206253
113.2190823236783 112.7550952764885
114.528831021834 108.5011554829211
133.2408545847388 41.17749288266724
128.02567597108 62.39724628472559
139.89211074283 34.44370657852802
109.8109386239131 133.7134734419438
127.9632603135195 89.64697926708534
2.286353749487299 27.50089676244351
109.0925296578635 138.3644562273413
132.8515795693669 69.05356396588343
125.3739330465812 96.69072203056645
115.0377010953986 109.931791465299
110.8709514798144 123.1889378792883
132.8173186400121 70.60621077388481
137.7429890831855 36.17548363806089
108.2237444426704 129.323008796769
128.5707729904322 86.95352279776917
130.670818464132 47.85196530077597
130.8615293589318 39.02175261905808
134.2357414520736 68.48967146241787
132.5433214794464 62.29265916122365
138.8538615070935 33.27109362059119
131.6132684627984 65.00717016878991
107.8014816957192 127.7881721282279
115.5825165064294 106.9981876041803
133.6866483617943 56.01582242022332
109.3962248517893 128.2012780455482
133.783392452417 53.3956402303435
77.55979741766772 89.30940924962792
35.46030127216644 0.3116015122480409
57.51526263503148 51.07914857461345
46.37648340117224 19.81354966565472
48.28125159735764 16.09240062592482
98.01598588828723 125.7718911783247
97.52336629395315 124.4134627466727
68.72373659730111 70.67085033499544
79.78918699114351 97.18222430796573
76.12184887938471 85.35420128652169
67.44485057536588 67.69925702767387
44.53532100649185 13.20806609809075
38.1249620286283 5.532867479526316
92.35416172897325 117.1964227532983
88.61348055284573 107.7044007470819
61.12633315907814 56.78013365328467
54.71268294363924 42.48365609449751
71.78132772546613 75.53505730279829
77.06568811574941 86.54599953444335
95.33427092090548 121.3558388887128
69.78658331537927 73.73272439203326
39.51846357659812 6.333351638560231
90.51690958275776 115.2873466732448
48.48156612813494 14.48347856748654
59.45214793911536 53.00504173429334
69.28002990534034 72.20051116234046
72.85043746272314 78.6618499204187
78.40248542725789 90.56567284727244
80.46177167141269 92.87944000179968
45.91171230555959 22.92016052379668
81.73548718375493 102.6960253785559
51.10680638261471 36.89135826477601
92.3527090394514 118.7158306548428
51.46212550017312 35.42096136491618
52.60398546506135 36.39126221596106
66.74314218057484 66.28991572799048
42.32334748481114 8.009490596963092
96.91647322498997 123.218476488567
54.63804169043734 45.34743234231461
56.75247493676702 49.69045972002131
64.53807744497099 64.88573432429234
52.31305102721294 38.04894880166825
55.34995272098158 46.79795044284782
90.9770476160918 116.6130389308358
80.85335616232662 98.22781701080254
92.40157926008536 121.8323938673252
45.67102197257258 24.55585750592825
79.40117766213118 91.73669700763801
48.21235125734276 27.98100851209652
63.25894617316031 60.6449032735498
43.44584483524085 10.58357277111479
53.82594744151496 27.46513732196688
76.61971970019779 87.98718843268776
80.7877324942409 95.63018481042737
42.17272389444791 9.611893197677944
72.73745552146801 74.23360936687617
107.6779199640317 138.9904970533217
92.38518620921998 120.2667945709315
39.48004377926331 7.881984926104552
49.59274227017998 27.06870532247239
97.41379857005241 128.3589085100946
70.28804860510763 75.26527644830551
89.37367733254966 110.7638132497573
43.10457027917099 13.80329826688052
96.86048817284244 126.956658380693
52.87981204942422 39.63024841900787
45.3556391207218 7.36707733362595
85.17347961770618 105.2934886162082
52.21050417980814 41.03251393640673
61.34630423072402 58.38196260054206
46.64129101726743 18.28522987469858
64.40641202330333 62.00327675942321
81.34080340269236 101.2241021369022
72.31443126253178 77.09525844448551
84.81966323724278 103.7582734943037
106.550945349619 136.416348647241
56.04002566601617 48.25923620036053
53.81106496713424 29.05147644761429
83.28304257780648 103.2385971915398
59.40225316861991 54.49728085824663
87.07521541718771 107.2790184710025
90.14872719787803 113.7978505539597
88.6311618646028 113.4728094123547
65.14558446394133 66.25545878109877
44.88463524636823 10.11669452211726
99.08154852668174 128.5957507170892
52.38305899325899 29.98834678182763
56.89559270637444 46.88241131487425
105.1476830778005 135.6118576818997
97.99334549064798 129.7722634062422
53.05622646435136 42.50576100895984
45.78247257319124 14.17948426837339
46.83873295651323 25.62374123329093
86.70979101066338 105.7425318648424
81.1193659611846 99.68771019544704
90.90589235162136 118.0099168831668
58.14299678258465 52.43794097670348
44.71718175194234 11.64143521708691
88.22886779840557 111.905733307247
103.4724923449228 132.1008110877367
73.35575727131636 84.64224707074986
73.93423326696045 81.83137320712964
68.11147986149398 69.16361233402112
81.07864851723558 91.51964332894713
71.87285031620682 79.91565478583864
46.83746824456819 16.71495189887691
87.44578867976772 108.8182470365898
59.65527069632843 56.08458422294134
62.57722320542504 57.39846932867287
61.58711070966595 59.97684178653902
96.91482929448593 121.883885181394
72.41510617097811 81.49487118485229
79.90585432675128 94.29434828953326
104.0303964534347 133.4433289426064
36.81504182052262 3.206307354788268
52.49702148347544 31.48830057493364
3.09903360819791 65.72032486258792
121.6547039182567 66.02608026849444
70.28118555849598 94.25679648840165
7.163435116905015 125.8098192278411
130.0723395865072 65.11458395785273
138.3739763659293 126.8296850586143
56.81485547325672 101.2438598346074
9.451310693935437 121.1399083161891
68.95402048919718 95.2816345940968
24.7896483994918 113.7120918045711
104.1500104236804 74.52738705223621
87.97570180931523 88.21723312575267
62.35715310091734 97.61222825081923
53.49009845090843 103.8072063984367
35.38625621455435 103.8227611182451
82.24644258256838 87.92842213448186
90.94979627231059 83.3940853847207
6.147209981206338 127.0751118845608
113.2960177698029 71.09995593208295
93.52178893800192 82.76091737577983
1.945562323695364 128.009113942193
58.55767478028601 100.7226345980125
95.46070389712561 78.94311829248885
26.29383468943629 113.575164611139
76.82637647538775 90.93253550374624
76.07579162854083 92.53372538492859
115.1240394327244 69.14555266183649
6.64735295180091 121.8857273558508
118.1814782249197 68.26149189274955
51.91248855317072 104.1483004633926
139.9309885377501 127.2389008552994
0.4154686099454279 127.654179102654
4.990569202155161 63.0323292608015
120.0810751604309 66.37825495738436
11.13296026497272 120.7307038392758
64.95943307307805 96.93122224870794
98.39769962440431 79.92976549308216
102.1374993482398 78.25957474931477
30.16303963314164 109.0443176062396
79.14425288016903 89.02118682318951
14.26659635504336 117.2268024957959
60.22986955677612 101.2971327008801
74.51877374264942 92.11704384876317
6.494450538829413 63.17288303064569
92.06365786269642 82.27970693632483
12.44357368296338 119.8403809259379
114.7981677015918 70.64920094977717
124.4065841903532 66.52867046298515
34.21624752053287 104.8758737201195
111.8091901322836 71.50128919700788
10.41562330669408 122.0937009019432
61.43302939449613 100.2926410499165
36.58774308047037 102.7876048148162
49.48620607728915 104.2598185144452
55.35829447596407 101.8547266787965
73.28253593558605 92.85441651035978
31.61141847319914 108.8335282145826
24.01402439153074 115.0911843323675
41.03698334278071 105.5101118526826
125.4628347555839 67.74601103842483
16.55671529543261 118.9134570141508
120.4071644762971 64.92523556971771
7.427851584181999 61.75101490615601
85.25507502453145 88.8222979448885
99.85926996650375 80.43708698884737
107.6426081130585 71.5060331992654
8.099198269054238 121.6796610166525
6.567396595946346 124.3986813232409
134.8399573900691 128.354674838808
88.72561444258085 85.58687202922249
48.14829879266798 103.2750178273924
3.4638664712146 128.1218539353095
94.32218749358357 80.05051493817453
116.3106002141274 70.20349481791639
100.3730167813611 76.16062060755809
38.02435298683533 102.6486816238069
105.3053344144594 73.47046770205797
53.75097469211376 102.2947903366699
19.19493225568414 114.875690423321
117.8248651246338 69.7694935830191
39.4037050360994 103.3449209996712
22.40897957181955 115.0123409975864
135.6840494837489 66.37947717178589
28.58766916143729 112.0538307633823
106.459036760177 72.44370880295138
12.19652112018632 118.4318525593221
134.2097312608695 67.02004489178191
38.03021180282799 104.0213261543078
20.79891242092062 114.9386455604345
96.92773362410442 79.42637729531153
18.05261198732385 118.8685215819747
65.77858269168981 94.2877191567554
129.3572317288615 66.27823580200737
68.60710364351942 93.7524250015818
94.64862547024724 81.64209255738058
0.2809672686372305 66.27168048247064
84.05508839857816 89.9660724338044
126.0506933246212 66.3948862697786
45.26605055326333 104.5765576242426
4.111258209786077 64.50392996333414
1.792482221629369 66.78029100828631
135.8498778589864 127.419124876556
131.2213993540788 66.4938857502047
86.430519071643 87.72538417439942
42.44697673458267 104.5817640649276
67.36570632856048 94.78347629944739
100.6792892486637 77.75220275496747
71.97424335973659 93.70855823793828
133.0064387351037 129.8199646896881
29.32863956406518 110.5696699863933
8.937533747413276 61.88908332893261
97.37942659723535 3.81508339552832
123.6517591875192 40.44155170797455
138.3892665482198 59.26008932097386
119.1527071355132 33.34442464841288
6.016591342191178 70.50389008652085
103.273950453929 11.76344211285301
119.8330539451192 34.85142105538847
122.0784410144375 40.43464565480296
103.6923841557919 10.29153597387223
104.0596120099353 18.34101118531322
111.4354083408736 28.90558747364015
122.8836148775853 41.82759059792292
136.0585837993264 57.60502138164971
125.9683067054468 47.41520156896312
110.9593591090794 24.80863096368551
99.43105502604513 5.040920427323683
6.09559710269972 68.88392027486195
104.4616854758132 12.72960798394001
131.4315495377729 51.8200749219857
93.91699347674506 135.7681238475401
104.0574601678987 14.23652278160064
115.234794846289 31.06874553731374
95.11415040285949 136.6902086484666
7.035124655588374 74.65376839901418
123.6708233699031 43.22988343375597
2.0273550020998 62.49617176573037
95.48523508525804 139.4837843133029
7.350673253283217 71.37904245409315
111.8424474609088 30.29705279289676
110.5544328104605 26.30990235608942
113.5969636319303 30.76213168458861
94.58746001859713 138.1682772281275
94.90269698829609 2.630703564040824
112.7620369415832 28.12081156832783
4.706026684247227 67.9524023079471
5.758559342942598 73.77283154202269
127.4338985573252 50.19722296868323
101.8979472003081 5.329553033807287
104.0785485351273 8.803404582702969
7.561557322791405 68.08311921586207
119.6655660691305 36.37364287279108
132.18121256734 53.2089239795928
123.6258667025312 46.00376070257014
138.1543179796561 61.78875089065838
139.1164433119226 60.67967998852024
109.7943299188618 23.68661697201896
104.3673836505977 7.252651677330457
121.0825188877692 36.23455824964509
125.2194613991782 46.02931953524671
128.3082349552506 48.86517990199084
103.0546191741575 17.28826635358049
94.30713824323274 134.4604433932723
103.646847646484 15.76444069357304
136.7579005488025 59.04307235162251
121.2449190789804 39.05538769682374
103.1271378930846 6.300047690456646
105.6468664421347 17.93888225986581
96.45919088599953 2.523755427943942
129.0225296655808 50.32416377670565
0.4631406289436155 62.17142345265031
114.112137224258 32.15968211557869
4.656322670138588 66.21054483221759
1.164516150743851 63.70551136882017
1.57131429498937 65.25804680054911
139.7251061778851 62.21487375473978
107.4779286391225 21.54566635305434
108.6464162317147 22.58733301873503
136.9394696864983 56.38863624164367
134.5525643732685 54.79647240013585
12.91973385738438 8.904014646443384
6.481297907909815 8.619251038988546
33.82496671479039 0.2582978943009423
36.98878625077417 0.05541270039169179
15.17374733114153 7.409674342227734
20.69846945486557 5.853495194001174
9.851653880071579 9.484507582212625
6.973029216334007 9.935335870826774
11.49222223204562 9.248766499344411
8.273175956851128 9.377518170368919
46.63645683974093 140.2032171775038
32.50664016526584 4.174800324370226
39.57150218183455 1.58280821201892
26.06808632680455 3.830086225184034
14.47950551960589 8.809847218611825
18.44043887019048 7.407952095830522
42.28790713438357 1.563453719407031
39.73599372592419 141.0445407449227
29.14603974462547 3.286506925509715
22.24023821742015 5.66623371816526
30.92138532213169 3.296324879563781
28.43844398015579 4.860392424606498
12.45271004708188 10.50135406542751
40.99524032953514 0.7736764437651582
5.464866318923716 9.773064937032736
16.80768467583825 7.360793043885333
1.490418231997181 10.50882345498142
19.16952944951193 5.985392242479238
29.89801951056764 4.424677874690209
22.93855602857291 4.163711062037305
33.16085440265384 1.637425805962737
133.9595722550028 132.6165283355584
120.3354474112676 137.7786867748372
129.8849385838593 135.7818437448886
121.8954070584346 137.3523128535103
125.9527044060538 133.700964749809
131.5489757674098 135.559354399946
132.0932508301096 134.1737102727472
124.5970921049255 138.1092448136847
132.4146452995558 132.7586176961186
119.5780380794272 140.8748794250429
119.9467988076026 139.3198292851838
121.1128363086524 140.3663632605285
127.1192044658331 134.8628249425349
122.3112374250052 135.8569310949469
125.5043571910685 135.1605222981418
121.1434481998436 134.748650158627
119.9678817297751 133.6298286842388
116.8683018179763 134.4773580109965
128.7407976079351 129.0014163453173
124.3722659434633 128.5673066662335
126.7759739174781 130.7586694280452
123.963104963328 129.9949979447011
118.4116908304159 134.0391498006311
130.8275166681669 127.4120939009719
130.3182345309017 128.8188182772428
115.3358519297998 134.9347944222752
130.655462492921 124.7590261958364
115.430360369261 140.8213628506454
116.1552489045065 137.6143335485237
124.3379003552031 134.0221841672055
115.6925758674053 133.3786835788582
123.9021885330552 135.4908306721407
114.3242472775659 139.7034512638051
127.1845263619897 129.2528263088829
135.8039980860466 98.47284088549037
119.5784769343243 135.1515900513795
138.4766401351256 97.76333850395662
127.9792747225786 119.8146926340073
130.5901858612675 113.3015591696263
131.1958471890802 105.7844574691188
128.3046595148457 115.6699206462377
124.0980886405494 124.5942147010428
121.9527796737982 126.1797632468236
120.3531413313569 132.121186399987
118.7862427121428 132.5018199096943
125.7701914661856 122.0931189797777
126.8499777436652 120.9270372011843
130.225989415122 111.7465366429683
118.0333561826754 135.5829938688354
133.5786087177296 102.1822697744276
128.9335813784424 109.1475724473558
129.4491546423415 114.4895449446661
130.1133452430773 108.3665436078654
132.4920293221435 104.7617101878312
118.1211208780047 0.3640618020445358
117.6607181362446 137.1423623170685
121.15505671713 129.1539978936394
123.147571437748 127.4208667658576
122.7455817723032 128.8551476575417
82.99837934864395 22.3223756202183
67.52715513618276 10.39495531047659
87.7933100990066 25.28316105224129
127.3033776901944 71.40298074644761
101.1216074345073 45.19956664670677
131.8792243038745 76.79478010754977
92.37289622183573 34.00844612696595
101.7280197735141 46.6950755067217
114.8194878203014 58.14297678006874
61.96780888412759 4.315618140154504
99.85066121067815 42.3048038810022
81.47842486056066 21.84728876930012
70.88132448366356 12.84013922960709
106.529363423012 53.35721044857919
117.701372376612 60.82544066164155
116.7991794760522 59.54098450396614
66.03520603781382 9.96172236353801
95.77693550816635 38.44382120718041
86.55744596036921 26.40018151389934
3.15927613930441 82.89025200582954
130.6691982583499 75.8162461058443
74.299566812694 15.27895972869523
118.9114064786348 65.24153258243345
74.67608652384034 16.81916721316882
2.344572824342782 79.96053841931457
99.8565249331117 39.84550811787592
61.89497756939788 137.980149364045
3.097015006415751 81.22966276997045
100.4531680940341 43.72651550618527
88.33719943005063 28.40905905285169
79.63821769863347 19.79987404332602
128.5341387586372 72.23151026879692
88.06680982697934 26.84981860442706
88.91936532776353 31.48080880201244
107.6213158299844 54.48816308832603
72.39955477427816 13.28361908052337
73.92498831101108 13.73249013229394
87.35545639910443 31.04633818894035
75.05446616748225 18.35357612745328
63.85100884526181 6.344125113562944
102.4409169345029 48.22716555348692
1.062606064742487 77.80421357596096
133.7449932460589 80.32144684256851
116.2044013796813 58.23506208714543
105.4421486526019 52.2088938371518
2.130117954238368 85.67225594696632
96.15302743344274 40.11189349869499
64.54807859721788 9.530527865281998
135.2333133027522 79.89575522275813
84.78800303697582 24.36884349948749
123.4884445883409 69.56329143509561
101.4562209443028 42.45702054024036
122.4119842525559 68.42943148108814
110.2785134207082 55.21870127119128
97.62455423373414 40.60932119049974
3.596749392035323 86.17975780705042
108.7092960297546 55.61099509812848
3.956834380772704 87.76744238258823
99.13176155005691 41.03447722313582
0.9664664481225224 79.35925698047427
62.24092051683342 139.5287000376337
116.9057662802759 61.93338680682879
90.85669507880462 33.47623492374943
64.20479036558558 7.937411681554607
76.59505792936886 18.8283414163325
65.3491748939045 6.786003004471501
128.2432640055852 73.79081048783094
69.02365696800148 10.83227182997012
62.3481651531787 5.900251421751221
112.8886233920257 55.917884612528
1.937518501120617 91.5735427186907
84.49452606907623 22.79926396392951
136.5740594802602 81.03819837543686
86.81872360143309 27.96406929236681
0.9466892479619472 86.8097779437018
113.8737231683372 57.02654959457848
133.0817131681746 77.75812296218541
104.3572572147146 51.02426157912935
119.3571024475561 63.70917014776032
103.2405924818232 49.78539616890616
134.9626617553982 81.37328725134114
122.0020231100632 69.97658766165051
79.27749111226035 18.23249914415787
93.8535050273953 34.56016141857255
94.71097941290014 39.51191902435262
5.094534242158981 86.68158903066683
85.05764323159536 25.94928686003106
118.333518810262 62.46772143287485
63.25870709326534 136.8974177868751
103.9347351382624 52.6788767027196
77.43050190162032 26.74111079487294
44.87870202179598 63.3714770939136
131.4211018595715 122.1450505575321
132.5562427110733 120.9692187043989
48.94217830764703 59.08417717747509
7.714213034567837 104.790134328826
26.7515098068118 85.74319938724781
93.07137048821301 9.830790997019609
41.80788503702836 66.22873017021149
90.49844498761178 12.89154564770507
79.56103803030118 25.36262544542137
53.79851042826424 59.03247398887456
105.0603305599807 138.7846555546299
14.52439262682954 96.19000979930605
2.774559845869339 111.768045395022
60.005082129526 47.12287876169935
46.49711682326225 60.54920286625777
4.231912954740125 111.2657435754238
75.12620267336266 28.38004856231632
6.121517758318743 105.0921367038247
55.44624310711308 56.27335409002313
101.9872056374602 2.184314238449458
41.09721199277522 67.64769712085638
16.08577528916437 95.70063970248225
3.567211734155207 108.4821430038434
29.905025759327 86.64763695722122
87.33601695249922 16.33244143488337
64.27419685609328 43.26199788757141
51.38696978339659 57.66393523414968
92.22111169960807 8.514278175888252
104.8352535482731 2.500781048855756
61.77616793471501 44.44290471951852
80.66173190885739 24.45992161116924
45.67409959972885 61.95965204563453
71.77126501193759 31.02177577967423
65.35842857101979 37.85695582689014
29.09497404954904 83.52057146155597
78.07984408807329 25.25845091328611
21.14061333682244 90.64749629604769
103.5117759705163 139.3300781763071
102.5096877113924 137.8151230515899
94.22818916394516 4.069455666001113
25.7992290055347 87.33587298681573
70.83722076497864 32.33190005111154
138.6322090968271 115.0697974021593
65.08790671996231 40.6983976216698
28.85105195399111 87.78821295471835
5.512890049781532 106.5273158810488
100.6391048534425 4.334670454920012
82.66673988420369 20.75525074423395
8.894659618100528 101.9459586617418
83.8483200976427 19.65583634340133
139.3449808379509 113.4076570747592
39.68915560256403 70.48020061750562
92.92433979241939 7.007585765159225
32.01294847534218 75.70235516476446
37.33385085833311 74.53280780386528
49.78930866752471 57.68626979676398
67.04845815756549 38.0650029835864
22.94556432769942 88.1213478900121
12.33128553808565 99.74033557923906
29.5692174295234 77.64787645637378
81.81524683796317 23.40878180908521
66.18799337008271 39.35152481960214
18.19767558308675 92.08875752226182
59.21763056423887 48.42450876366835
61.54661600955921 47.24323130080319
57.01442758050526 56.53875180217381
69.8839645183061 33.69404029278748
1.318233210622501 112.3200910481777
95.07777575167474 5.431620341468026
42.53363862794402 64.81390119216287
34.66850837876476 75.13978032721032
135.665420532562 116.0067057653593
58.39971430423957 49.83188323517538
72.52851703330168 32.32725049361157
56.64271639238237 52.4738313268977
35.73462237703301 74.06416080741312
76.67371907818698 28.2147875158008
16.37420250336866 94.20199850724215
134.4856567803268 117.1378648575304
22.6613668935063 86.50652439833141
93.55608829861171 5.532632258999306
6.775367617580587 103.6055610975587
62.62385490614174 42.87519522758498
8.32172010059406 103.3467886074907
4.620080662776751 109.6620571276239
89.53796665849359 14.06676142269576
55.54711010576741 59.11632585411107
15.42041546551444 91.65740700435146
56.55022460183136 55.04725226725498
38.95327928657964 71.86932704871685
86.18645305185738 17.44350566231894
91.36225419013331 11.63453916394919
95.78845900089159 3.96129561185555
40.40583438323548 69.06978781608959
29.95626064394066 80.76680051135435
30.81372774195175 76.69489847608672
28.80439697353642 81.85211137177107
72.65806758980976 29.72357633224748
69.1894280748735 35.4731199555906
73.49007869611287 28.40435213909766
6.098877609786591 109.2553584793567
133.32325291971 118.2773785214889
88.43367763113623 15.20190150305214
55.9505792583298 57.67561740940594
10.94272021361272 100.2884378297677
67.53329887437326 35.32442137468449
52.22549295719003 15.72374061264214
20.49445277944347 30.60874569116323
44.51017685802474 23.46562933479896
44.22641075005694 25.03893735200803
17.86791812881529 40.98305113807004
76.22087978588033 5.766764882877989
27.05297779063168 29.1345397253638
81.40676965516819 140.5320082416969
71.6760959882774 10.15640078651816
56.19228688767429 15.99822161951422
8.520047161178432 45.27933394506154
15.30341021371238 40.38157766083808
66.37411341208042 11.5439952744804
41.68860738673654 23.634525000349
46.10783037355485 21.35069706415242
36.27640881367139 26.89106798046938
57.02052877636644 13.29345966742286
83.64066611916087 134.9684201606068
8.088228059313565 46.81692386691785
84.47663769925734 137.5448857118232
12.18544710672138 47.20948603840822
62.56775710255201 13.4574401152388
11.98504071992132 42.92455848490241
70.17588299514722 9.700975174893468
18.38985341732302 32.33362599218707
53.51898405552895 15.04682838845879
75.91550304519259 4.134094576736364
34.3549795836874 28.78483468893851
59.63041346284304 12.61638156337838
50.74509372973439 19.64023538764015
73.32291211730728 4.736964348812205
79.8694269030903 1.851394472462662
12.65702156309128 39.69943130642896
82.69184137518619 0.4500888476278275
39.26068026532461 25.49828671362519
28.34592845159809 30.13735980265404
49.2845296923111 20.24263617409235
63.72973775260139 12.28410649828506
10.0439774564061 44.90482739865065
19.93914067610579 32.09610900405196
58.47941844489277 13.77323422230682
19.74816369464822 38.12577782923189
30.12970671910261 28.10449697214057
18.6293128051828 36.54865662440747
50.89297945585795 16.4146233096218
16.83022453958334 39.89937452442111
47.93656428028002 19.25821995725181
82.35569926617406 134.0319839883862
6.566913884934991 47.11346973225368
26.85162591675157 30.50026320665457
23.7152840629543 30.22505117543458
36.35012898983784 25.38156644187952
19.01700975211557 35.11636143612184
31.59957007325177 27.91102029253243
64.88465010443531 11.11907021105727
22.09406986108027 30.41705511130116
74.50721322108218 3.603465728345439
40.24294466817685 24.26681958131142
73.62608766681566 6.343698079316433
68.67960678111004 9.253652371984019
37.71560753699687 24.69348547076197
54.8233010425896 15.46355242580849
13.82136956468664 40.84649571019148
25.38889738629578 29.99071860557939
78.44949407880068 3.745788607142455
77.09121828280648 3.10904541141287
18.52586090472999 39.46532493376642
50.81303780087369 18.03389322753521
61.09470106910677 13.04551914087533
35.91497890888106 28.34545393719359
28.93538804706119 27.05628114859875
3.498645212249532 47.55860948609836
5.664933939940398 3.223499703860684
38.97894832271817 15.48402433518999
110.362584094555 38.26713500813617
92.62138906123771 28.2977816232446
112.5241214310128 39.80016865769775
45.57485329967091 15.75247109382797
30.878105523684 14.27611915400413
120.5023384742783 40.42349700946622
103.4163305969548 35.56297414479127
17.72147455470602 8.734306460728455
139.2284229551867 45.63552082749062
80.75646829607574 26.23166179589947
6.302987332403657 4.693097998661285
66.23369919921578 23.04377661339473
18.37198541891424 10.46335239017649
127.5535424445575 41.86713189418948
10.12979047507811 6.816686762296781
8.51969904740279 6.527585034012668
57.80757128150636 18.146893589541
11.87930182149422 7.481276544636016
22.01439983438448 12.72265942915863
129.0470258760991 41.85845942345138
71.7973347257814 25.72321713911415
47.03501626113474 15.13102877085307
99.34604219864531 33.97615900254385
85.31258251381018 27.52436733191669
59.26234112563564 18.65868288693496
4.606140570189831 48.82701041854943
68.88668302821432 22.5443272494984
60.31058790076665 21.48336958438504
107.7144525238383 35.09766486411231
30.92795005760028 15.8530157550668
129.8104266063835 43.34587329624772
83.82208528273667 27.07382945656517
73.45806531548546 25.72120808450087
89.58124911471188 27.31164610830692
96.54503479556203 26.74796139762026
111.8893650138064 38.45628552766119
79.01284449426328 26.67662352473284
59.44992701793338 20.28684067571713
89.86546796091166 28.87145806059594
53.56066876153532 16.5344841166385
70.19853098528161 25.5733538004852
39.7109875977254 16.7225261251845
56.36924967098285 17.61209468884919
108.2206382303025 36.50996203548133
49.70030998621317 15.43698947691419
106.0925516034761 34.89412117405318
95.34196134673783 27.78447377417237
91.40271344495201 29.35725007401456
36.41682194543748 15.58130648791481
26.46566636203528 13.60684746200839
51.10541554508902 14.74676333290708
67.41553687672611 22.13585682882531
13.93057179221018 10.28745713511741
137.672019978248 45.89839698961009
136.1006301438188 46.24516718091133
37.86668389609778 16.29406822083348
52.5434673468099 14.06116222812559
42.60785842146974 16.96690765320226
101.7827732672237 35.46803805027326
21.42967551774608 14.18390914018195
118.1719819299569 39.24111447002076
32.3350569496677 16.57676149614402
75.05230428029823 25.62635302493806
133.5016171344555 45.29470980738563
94.13047448998113 28.82887410269593
24.75687264013333 13.76834736101022
116.4815754849481 39.35061172488626
33.681062751856 15.715940504688
3.975091782473296 2.901186784206583
69.43933733698485 24.0714385107178
1.938935261839648 47.77845741812069
64.66934693557134 22.70816401379887
44.10120805526617 16.36082811699722
54.95541593632773 17.0655718809887
119.650928599176 39.02818594962095
15.45583711560898 10.10075302182298
82.35927371599266 26.56771649572335
41.32804235536042 16.05612134775641
104.9634999188591 35.84402385170527
2.321266098797234 2.560816306111753
0.6981632382337448 2.226397368328108
89.30644627172056 25.74270833887818
137.1990040911965 47.33512776371703
110.9698047026984 39.81159522570618
33.63503980178309 14.14559485590197
140.7727866478861 45.38551375535258
63.17680803898269 22.38053862984304
76.6105089215236 25.3519223708283
98.35712213020953 32.69031261244997
100.1657443119769 35.36554962721883
82.60084605960627 28.22280091647866
20.98056050001709 11.48912236903388
28.04631653721998 12.80775517439916
7.934201461257564 5.023306656337224
94.55703850252083 125.2941244130265
52.61051305330463 65.76299993053482
62.4500763602381 85.91206541710241
77.20919831639691 100.6449389382771
70.96337022455893 92.80363014214302
56.31578690689373 74.57251433929494
35.32209504483541 49.37446266433714
17.84978684130539 29.60052825883513
89.57197146839599 121.8994456594317
86.39006130505403 115.7209307908241
42.70531611965728 53.93237410808784
59.7721317486761 80.7412643159098
43.37451310251049 66.21129576140108
14.88013827492608 21.53153612571928
61.54214463638158 82.9189057437388
7.856031715763846 11.10180174033005
6.259375807826251 11.21697044239712
66.23091524186502 90.09335567671305
96.32381770711618 125.5666839516452
45.73064624653268 59.2048581341753
12.04864547971227 18.30453619778693
8.703826178917053 12.44236833571757
89.56981845467278 118.5929692252377
31.06076912522526 48.69827860391067
44.96495098875855 57.87093201374665
65.50636870276223 86.94625351971979
51.80804220639634 67.24542380545861
66.99725179056979 93.24595245370276
66.58450721719932 91.67051356123655
16.89610052007199 24.08201133636862
79.96072572805501 107.8215834258238
36.58893066978765 50.31606992743547
91.00917007902983 122.7858406254808
140.2348025800135 8.795995859057285
51.09083982737557 65.87508028658297
59.56076453581783 79.13102844058001
16.83245583670771 28.37753287389273
92.48301465840063 123.4155426222671
27.98121586569987 45.89376803418796
44.20132647987507 56.55043350372179
43.2723130556932 60.64244890449309
22.46147137564547 41.39554304300235
37.75588920079122 51.39548157197846
88.27984276387588 117.7731463937005
73.23830277164831 96.06708431518533
91.10265922751249 124.4621913376794
21.50685450002575 31.88567569365613
77.30256110332935 103.9318189062697
40.03345754144065 55.09806330564679
63.98602469100931 86.44977823427347
27.71564294385147 44.21724220652212
33.94464860572565 48.64463186058532
70.43459092986187 95.92504424682433
77.16124896612043 98.91466741834262
61.20210972223506 81.37067382748889
109.5017474988085 135.2247881437403
88.12881002611034 122.5932079648008
40.50662686340345 51.82678060127765
32.46581047591316 47.89979539162481
45.68226707830486 64.75208144940868
98.53578729534195 127.1747389800875
71.79385302908128 95.19558024757329
85.55627550223367 112.5951762121983
18.90806506715861 30.83431518250432
99.6306845799956 125.9157476872457
22.98915617422413 38.69539770432086
30.90602149912349 45.4495981173315
80.63770779445457 109.5879917668703
22.70981845949301 35.74295993280333
40.05893746610931 53.34969658354004
53.25163323656464 71.72385549237923
78.40586122270834 105.0397040704357
44.11165708891953 64.78888814142547
26.58216042412042 45.23897466638299
82.11477305925341 110.0591374193142
108.1816978087568 134.1781890825174
16.44547068464302 25.59267532556703
13.38821667849318 19.21945525887388
79.80499029695041 106.1968346507867
21.87389319664681 34.6043543204897
38.6645870637104 53.99537418086065
81.25984429937435 106.8833312584775
85.99285340711208 114.1457541762195
88.04229217297076 116.1366212926891
62.70913078817098 81.92467835348118
21.41949071348652 36.3834528787316
13.57711681973395 20.67256877489598
108.6191094498383 132.7082248654161
43.43587228626933 55.24423917387517
110.5537982370583 137.8464799137253
103.4367075834597 128.0604867811469
48.02058411377571 66.07317883479712
24.01115611324073 41.78293613011972
29.54475624891336 46.43437681459483
2.35774971914131 9.278195603933193
83.63471336115157 110.5537223896126
9.281965667656776 15.11734377930243
78.79061277303998 103.2435719746098
89.5622128701835 120.2612033912884
44.07305418101119 62.0018869914912
22.49146005778583 33.15771592598103
77.32087581415726 102.3230342510268
4.872291638148604 8.326348528496316
103.9835492391057 129.5535655014958
69.57424586045404 92.58662458451404
56.16933179176025 72.97631172579052
56.04582390923763 71.39994983987658
75.84020840325904 97.97756153204242
57.92111603575276 76.87787385718991
87.10440840467531 113.0321462496036
54.71909985177923 72.34658931774619
51.17064085497769 68.57259783760998
53.24826764844606 70.20605636182547
92.82517147253584 124.9166618228256
67.74137757260497 90.55018427547461
74.57697384897952 96.99168904301564
105.6005765998658 129.9521750063562
10.76105634638707 16.01040132029143
73.27927258179017 97.72888165806025
16.01181052403004 22.80974557082988
133.6949374294067 119.8065719029705
68.91116252577099 136.9713481721889
7.731551473565133 127.2850390523058
23.42754963401182 126.3536960742868
57.50395327452046 135.9328216744611
18.06037714264452 127.7619974796109
40.49896012738547 130.2958888163395
28.3965717374394 128.963426809712
5.576568667951175 125.6618682833729
1.945195107402511 123.761321153222
46.24913626954641 131.8430195179994
38.65876298277372 130.4640463665171
54.16722985092742 135.2551220095653
0.4538537341076013 123.4195548059198
44.9004839530369 131.0421505081268
3.460337178605164 123.9840521457383
32.12633060696164 130.7557653112739
138.1919181869189 120.9729740561003
34.5972548592118 132.0098620333854
12.35510083501075 127.6498380239298
55.8764275913061 135.8969720071619
136.6946046427931 120.5860910580739
47.39655280950281 132.6402145317895
16.53220567291898 127.341381649014
15.4003144198598 128.4542910103859
18.4503827257054 129.2960809550329
42.05446410533499 129.4526791128386
50.33964539597032 133.187967046257
54.50050282212434 136.6428243060862
50.87289510765729 134.6293903005333
36.25359967065704 131.9057548665409
37.84638802633871 131.8641154144093
49.19870190249374 134.3603388264288
13.87912394072045 128.0450587816122
57.97302884190216 138.7643206097947
9.190234281591776 127.1434920481984
138.5460643012647 122.5534855429737
3.987453671570425 125.4618313519025
52.52512715680601 134.9443633183556
139.9976340679918 123.0186914072841
72.16259280263488 139.446237543078
26.90011624754447 128.6257917270061
43.48825320995383 131.7732364044356
67.14743011280557 134.9415967296422
24.95782364667255 126.7010765650738
20.73883228912275 127.1047689806811
136.355310601264 119.0323095415725
21.88731565766214 125.9965882713383
47.63388175482341 134.1186529005567
31.20886842870917 132.0335897365773
23.82354097677806 127.8730387729723
70.40409415436727 137.46159866469
137.8384675710363 119.4525716120462
43.51388165576633 130.2111701682013
59.37946808647467 138.6195501454331
58.56443256145209 137.308579649738
61.82317863139708 136.4883884893956
60.31106398059453 137.432940354397
32.89573401657157 132.058889780198
67.4393783750382 136.5245608365985
59.28002661260682 140.1376418423092
29.88262042226963 129.2287511488968
123.7865110700656 80.84038028976831
83.91247921921411 133.4086641459207
3.061321289624571 49.00056410672983
139.2807834842893 58.0379145643532
95.73228780610754 124.2468695287838
113.8703918250334 94.96585639954287
103.8399202992359 106.0891532778074
120.8059428270949 87.01943136597306
123.6724361064891 75.20799285767195
109.9984288395849 103.3837011947032
2.617408263588836 50.41814682010285
98.01217495636499 119.6753711531749
125.4970247569504 73.29700642974231
98.51372059256012 122.8708989699625
3.93026533603475 46.09854140096395
136.4391974825286 61.6004474724328
127.0185852936903 72.84941561085255
98.91098377056353 115.0495951720777
104.0555007425905 107.4653293403923
87.37651880320537 128.8620266282385
109.5917302214814 100.530203940414
2.816349188790348 44.86678705882653
121.3109637814204 84.28545232707536
106.5011892216009 105.5208411945955
0.7880316501181986 54.375725048193
113.6380383956174 93.49152141734072
130.210929074222 70.36659417186172
96.71676665889689 120.4453771499979
116.2342641654644 91.5688543480582
88.99430124652599 128.2005267765402
85.46109638623551 132.8157716144121
112.0486487395156 92.9722017072081
5.465756795005143 45.86818628270959
119.7391535985382 88.28452174442855
5.038863669941055 47.35257228765234
133.1656721568684 64.48591020574591
137.4488433418451 60.44017561210959
101.2843526572411 112.9788306851267
118.6236187716512 89.45533450299753
121.9668803402168 82.79881769821424
108.3011954310626 101.568536968363
112.5231714633981 95.89268794566296
124.1547207856332 79.2987544873516
1.595517225512017 53.17355351512516
110.1894766061349 99.21256593626818
117.4580766527645 90.54699876382882
114.9516774630116 92.54379306182933
102.4120047199883 111.968459602219
103.1895608812464 108.8094431521288
130.5500154474463 63.72471385704761
3.243570935698965 43.39349757028027
87.08083937233134 130.4319984100447
123.3873415087288 82.41829772915541
85.54908700134715 131.1262022789617
134.9114363708549 61.64910456064799
109.8396811812023 102.002873357006
99.18641375582061 116.5473140534445
98.03308848767514 117.8982323233165
131.3965002770613 68.19391905777887
121.2789497120017 88.5195070603373
3.169842136274524 53.14549796604683
139.3977484720197 55.39321545622975
132.7228079000857 67.50750245043099
133.8601726384041 62.87327866156005
3.275423128383851 55.82654576730855
127.3747576824403 63.74025292681023
100.1187186619744 114.0199518105116
98.32109087034252 121.2413236384676
0.7509272321135009 56.98241994751334
93.47899026880698 126.4035178161282
137.8133413938579 55.1560252197534
8.320821328973702 2.445537149856917
6.691135764807635 2.093865175975383
4.642842564713133 4.32984505283464
0.3622345166127948 4.881082678457134
2.973659545578348 4.014383824237131
1.985118882991413 5.161725278345973
138.2536022194971 131.0139939946389
4.309870222922971 0.3520330012663903
138.3540330059483 132.571556738153
133.364012481942 124.0200931691643
136.8779773237463 126.3519932059786
138.8880266221736 128.3362421529639
1.072687278230438 136.4254292888513
134.4656081802868 122.8831932284014
137.9229129888981 125.2548532193931
1.561813905099521 137.9416652532481
0.6560157520006015 134.9239238120676
136.3953246727831 124.8263018556598
139.4289009658691 125.703677781158
136.9028107478828 130.439914350597
2.104669736449899 139.4708680758539
134.8553398538117 124.442028950483
139.8467154953195 133.0367998968323
134.0693953765655 121.3437838188428
2.69166859124667 140.9951504534908
137.8399766248212 129.3901997506745
132.181022288134 119.4258638254639
55.12523269863452 87.68989762628296
61.21519133896295 110.2372651873586
64.23572594871351 117.5397219414868
51.83269025508051 81.37769446594356
43.14285767599641 23.95327827681849
36.70210494240182 6.316529671915331
52.57084377692136 77.27661431165662
57.66317388546685 87.82045098970967
46.46121798356264 63.32330864525356
55.05726997805442 86.09005332829959
56.9453067314285 96.4983069561614
48.09546168331043 60.48842463996363
38.09023298805464 7.085796460515422
43.07768331656552 22.55079941260543
45.81829953526446 56.45893862628441
57.92781869571936 102.1106335389725
50.2903521454545 67.30692316001043
57.06778626646599 99.76381760089018
59.32165800453821 90.30723374893512
41.70122981961084 21.90277071923105
68.37509415707424 121.5157027269004
46.84898151879409 45.43450469001573
64.51802090046753 119.2560190316976
43.26041578048537 30.56967970451478
50.37668656007393 64.52920286257593
54.92446061948225 84.50042066458568
36.57569808428014 9.398559097390672
68.8699944493098 126.5442030498184
46.20799831255968 46.90780483312933
45.0472486293955 55.1321970171701
47.26497747468014 61.9014643672657
47.22343786607911 38.50265868220842
44.0820105958361 51.17631219794986
62.4664935525381 117.1547259322165
58.23842841842325 94.08572598799152
45.36879460963006 26.16189227319601
47.01841858228429 35.73525462365703
58.67110751374013 105.1859224402187
38.25388022150178 19.18483916617235
45.45484677742937 35.89006432300447
61.99269970303499 111.6178418861009
60.6808647538144 108.8062336705855
38.03026513593617 8.625505110405355
51.35022540775433 78.15086519823576
62.08822055422996 115.7890251415655
57.003047760405 98.1510102194986
39.2919691478446 10.96092241085161
48.80310432345459 64.60981898085049
67.62798205116663 125.7308842060866
39.18105558015996 12.48984232382198
46.66165498260461 42.66125423426068
37.6802126566553 14.72972499921587
68.57240393207142 129.6444218843556
45.96047657386636 44.11778048135344
45.01284853873872 52.42335944720199
36.40106304706457 12.46418966522243
52.10554747414687 74.13361232033353
58.9747215625834 106.7557543105402
48.03916771175943 63.25668223847556
46.49170759420134 39.93652047586765
44.83388839681466 27.59980108829655
61.08770974447122 112.9071462546533
44.95047023997217 49.78742280515235
58.21766831040362 103.5889849722039
62.63924428244738 113.0886337875943
66.7476260696583 133.4210676931596
57.82594157915305 89.44559815512773
36.34550932760349 14.00838352747298
67.58827067609575 124.0713093071576
44.07737451545058 29.09778366668639
44.26100334591273 53.80556785782171
65.21541639066706 132.9972355479777
51.96387830195123 64.4498275240621
40.96416228594251 20.62155827812149
45.22198278610875 33.08785962775642
69.1918299602107 138.5612228641579
60.14719226316292 105.6684453166163
68.84971726664438 123.1867990350837
46.57814290203547 57.7954160098502
36.81825141785261 18.56125433023536
56.42526637716902 88.56455470723297
65.26883301350522 120.6640518754376
50.53215290920144 70.1436716123773
50.63198961364744 73.40218905174325
66.90731021734317 120.936727978799
53.80591529902507 76.39206068986127
38.23120382062277 17.65526407654452
68.634711882548 128.1344249177323
54.72367387812722 82.88365427071051
49.66038773455117 68.8270097904509
50.23235641883923 71.72532300778958
68.63145858895692 135.3460769432742
63.17928092300155 118.4591495563088
59.29551090511068 108.2951181350882
45.29012974719918 45.57833601779604
34.68101263853711 1.560349464988408
66.32553542610368 131.8538297276876
46.15808295529138 34.39377149340667
87.11004256188851 61.72688435316238
97.46808719330041 53.37378506499908
27.92027236901198 107.7470871351452
129.1463640488982 22.89979676670935
136.4451389195584 16.40493621261782
99.92880134760132 49.25172659195578
137.3597273391129 15.16866199601443
132.2944176892209 20.27732087667987
56.48932588414807 86.84873408862677
120.116657227396 32.12135955237662
59.79559338530284 86.29194043902766
41.44330087088987 97.07543237108841
133.9607377582559 17.5939421367143
66.84812368650425 81.5916856588579
33.1271639603403 100.2709306057776
74.11150419820481 70.03071266314907
66.35521180652169 71.69562134248173
6.72516281520871 128.500049606143
90.26547440006306 58.09404084556457
140.8565648702656 130.363216377255
1.230814948572524 15.82241100995683
71.12157369796364 69.59171013083908
65.75596187103093 74.39562586225057
24.64917537642786 108.1035755076989
31.61667757830382 99.87831570762614
51.1236068424175 91.72929710250013
10.24853355106741 125.8936870512902
91.32179949764709 56.82141096453434
49.82670584953789 94.19372069347125
3.942203201012391 129.4721672177208
123.5132857288378 29.46614037598207
102.0490438107574 43.92501419884515
106.151545196546 38.94563572748798
76.01439952061267 67.40358784067142
122.6931666767691 30.93340206549143
126.7247405617297 26.82825316361694
9.793649791095723 118.1170845723323
49.77613874738432 92.57581025997243
113.4986233775169 38.7912482029591
93.93195570007306 55.73652945902518
29.01503566847296 104.9331171306593
125.9374577546354 28.1742246778133
88.70143941389973 57.9189027984995
15.12588089693156 116.0849410852719
66.32066737408056 80.02851156169184
105.1831174438354 40.21800892282972
1.937055807629428 17.25896961872413
82.84895072156601 62.37604897167851
66.66459470425836 77.36952712297791
12.77828349383068 117.1022645013333
107.6950029558019 39.16898725545791
103.6927984269567 39.97541298530766
27.91211757222209 105.9988571760411
98.39554574509951 49.16343124986959
9.644722101181037 119.6986890770956
53.81869067468959 90.1246909425999
130.7440794761957 22.97640886157168
33.19841215241342 95.9915113738992
45.76551237893075 96.54278721546312
52.47648632275109 90.91759467340512
137.1517064422179 17.78321049182149
69.62093975944146 69.37590033719388
31.01948194022607 102.6672164398723
17.74369985747621 112.1455520593607
34.77559740315317 96.38943205253905
112.933211912489 37.29278053499662
103.0482279593376 42.69027834730732
14.57462586296888 114.7965040678926
95.87928942155639 53.19486890624849
77.91935648856617 64.82601481960657
77.08947832393976 70.48842964650065
92.34541454398202 55.55765906751709
8.678322612552037 125.7946106164641
130.7222484490547 20.20657533605534
9.692641790018689 124.4629742118417
139.339871234685 129.9079465833951
65.34802828568118 72.89934806656788
42.91341816759587 96.37574206190924
5.075985577062124 128.2675267214856
124.3584634016581 28.18021015379174
86.51149917444447 60.25429258395722
102.5339861553494 41.23480157112984
78.81367846253934 63.53373537401925
42.86617351407006 97.88560377595756
94.9399964666639 54.47364658431196
33.72413147986796 97.542505499885
16.71292229962753 116.1326014765325
61.34767390425439 86.89356387818175
26.21056308482438 108.1040025825011
114.0208549454746 36.12018267941406
126.6826362192236 24.15533432164914
16.82202331185111 113.4634797177053
87.61431408331019 59.13657236331376
10.97543835510064 119.1694061904183
131.5132546172825 21.62975158878577
48.58047257560694 96.67875052092928
20.05615151468226 110.8491987286348
134.6806428063838 18.99484000126583
13.44046579150599 114.021159998847
53.77556726611594 88.51568968773863
109.2702896000662 39.3074972674526
122.7154893831515 27.96029961355418
79.64350229991692 62.15284238865208
65.79724604076459 82.75628759290296
70.2076420475311 70.89983407172815
139.712879059623 16.76172041805357
109.8167848959241 36.77350830845428
67.21572366954932 78.85194536867253
35.77606293867707 95.21819643176289
100.8406261192696 47.94258377781873
0.3066349857878151 16.99596892032766
1.367274961750399 130.7626023243553
81.84507726411853 63.67097723017964
49.7244837221072 90.97261274977255
75.06051343114071 68.71222690605312
64.26905330381236 82.37686211129251
136.9055165611402 131.9381056470746
22.36186757938354 109.5115494625052
96.72965835295132 51.86856139765548
66.61983613848909 112.4003182158625
16.09778352834483 131.4880134723434
99.65529443585899 90.71448888014801
83.72747198417065 95.4152464761808
68.94861609554825 111.4760848003689
42.40383062328124 121.5200249307858
27.61878702064092 125.8762170788572
82.22407840433739 95.41532318551985
105.9741238736069 92.40547326134758
6.927742166900674 140.7295075085405
101.2161132992048 91.15088133024067
97.39575053530251 92.85827022390099
56.52882840229133 109.1059431909154
117.8140306087779 82.35143824544652
32.64992262179631 123.8724614348025
88.45610916203742 96.01105304137252
87.8839694719214 94.45382559535693
40.78420109714058 119.3992625452216
131.0428369821815 79.82388597284802
47.4522326862764 116.1266598198694
13.27195601517599 138.9301683171349
16.73013054525085 134.533032175072
4.581703601082697 71.27627520534071
52.02340377319613 114.4046555100751
79.65508760037555 98.97179389376663
95.85955554237243 92.3888534854199
108.8488917100719 91.96912451763713
30.35439618837648 124.9994148632635
78.44971805624115 99.83326243680591
7.779544051294329 139.6575625069782
59.51136418345431 109.9994505422063
5.303671270603712 140.3214850090853
62.92389297194991 110.3371911041367
3.148927497336339 72.1021746254451
92.81563133330897 91.43827772365114
98.52063737007167 91.77186751702598
18.81586983279867 130.8244820525389
115.0995879488927 87.03612894071371
136.4121168284138 75.0945558508096
55.89779996063314 112.3779626815432
118.373832387121 83.70973579131518
21.52822222022609 130.1546325348573
69.7016464630389 110.1919913757257
38.0855370195871 122.5063088016968
51.75689735835557 115.9609266304239
54.44399834484355 112.8527590711179
74.51618388985864 103.7261901470444
8.937385028358262 69.09301737727328
33.91462415008273 123.1017810701871
29.17660937262485 126.180916570382
45.73451511556601 116.6036690215161
119.2744191536913 82.27749053404557
11.89853582918894 138.2261031004732
103.9220696010309 90.48572656603717
89.43376405009904 94.7722430784122
116.2178064781319 85.98277658451498
120.8013909573885 81.61339472587288
13.16362942756411 137.4401500372321
71.72105247384788 108.4540102088803
10.36051133811157 138.1811196713407
104.4072314219953 91.96082542690115
50.2166016729858 116.4521743430003
9.018511998128199 138.9933972249108
85.31716340293268 95.52828651325511
126.4504918059147 81.38616770655806
15.76142837813188 129.973608622703
113.9488910848719 88.05666593053957
42.28091868813981 119.9806500820513
111.5289532297916 90.04458979096395
70.44401589923456 103.0446004029365
56.21250535498839 110.7563778648713
103.2249638848739 93.07189828499399
26.08676229154019 125.5282015981648
20.35194387141473 131.2520081635317
0.3680069622173074 73.75345061294331
44.43651457483244 117.6015393144571
122.298063439401 81.26194962078317
21.14067365041018 128.6257409215916
14.5658056840564 131.0552433005234
126.8324559296784 79.85331802183293
35.29349704477592 122.3623592180505
24.5609700522842 125.1762760923567
90.97719584668613 95.2251741182338
69.91455816316864 101.7013625617453
75.90597479318745 101.3841961729878
134.7014061572663 77.21067104387978
67.41957131120867 111.1272880718284
117.2990824093571 84.86207280642482
133.4575227123785 76.25523033331415
71.88830910238507 103.6202715015053
53.00116267088699 113.3339419640755
137.5872844971738 74.13496553017143
15.55056607538379 135.6197136694145
107.235295998887 91.44666508574475
93.60998065573006 94.58424954195458
36.66520331405651 123.2171623560785
65.0894130667704 112.0472765723622
140.5613547135873 140.2229542512211
58.13995405644911 109.2030084678773
75.91848211192844 103.0131584541948
1.092441810547243 140.599763913782
40.958528303853 122.4228568716436
127.2503021205868 138.9790386971362
132.6288152820777 131.2972164814801
130.9633794069584 136.9791157077543
133.2725522705271 135.3792312827494
131.4761178718392 129.9994947243628
133.786583792082 134.0305047687492
131.909853816989 128.4844661533546
128.3152147610532 140.1510021368619
129.3475477489164 137.2210744178791
85.4580905421175 61.35054269150057
104.9106427057107 11.22697313676663
65.26052752706208 104.6179487383557
96.42888995853033 19.00443184696844
109.1492308456577 2.05495510443608
80.59833704819634 68.25056142126169
74.81226228031967 84.98775458750775
77.88015933844152 80.80583208624248
78.51806613448515 75.18838378857585
86.81771669359776 53.46147582912297
91.20612295230478 35.05077249202525
78.41230846657311 78.11672229247847
70.72966770902777 91.31253611131113
70.42342528692315 89.79323615400303
102.8742370890565 13.25184374932387
59.77991324310682 126.7245185361195
62.69628360047936 119.7291535034421
85.19774132284971 54.09173980054592
102.5169536654419 14.75260282883865
85.21187897962469 55.7947218659648
108.9592892731728 0.5766854633420093
59.99094304130239 122.7177643328644
91.51683647375117 45.69819566445913
93.57134052054052 32.96691742009612
81.12564459808394 65.35482224760138
93.54420032924179 25.66385499016723
93.29534444944832 31.43373248760903
65.71135799640412 117.9961171666635
69.14052118985131 96.8875446784632
87.67606505708189 48.36206121059753
107.6603447211053 2.748511150719247
92.59727046827109 43.11334262511789
54.99180465512429 139.0500645938835
65.56691184108858 100.1750142727702
64.6204068941951 107.4598030350416
84.46665835971079 62.50030386317139
79.49618340981534 73.86298230171691
99.56466861775446 17.88772696853037
93.8459390257914 27.2375096791117
65.28829032530253 116.3980926406372
92.94285978183471 29.87409968135788
65.90928618359469 101.8194257257325
105.3259880165048 9.750301177403465
56.50681660469434 138.8966119882448
73.9965813135406 87.84759453147861
60.49041735106593 128.0479122672817
94.50204012035393 22.99855593394501
92.80116862349134 44.68737343526692
55.96572145231502 140.3713236887311
88.88692938259355 51.08848989204945
80.05674321609843 71.06548627261103
81.54763195557641 71.44810944189145
87.94375736133958 52.30331836787148
88.27063457965572 49.69177799145717
105.8400908090239 6.613135412697529
66.70396974771585 109.4680985473073
78.96864942881632 79.60154686155791
84.33983039662922 58.38464347623084
92.14318802384619 39.92466590540484
65.7268013567068 113.6503820569799
82.53735508697815 64.88930745793554
89.31087064890787 48.48773693531719
64.44829286144946 101.3012739221443
66.31780863911023 115.2000328837338
91.73084902206857 30.90498190897673
101.0361753042091 15.51420290654953
62.11976977988321 121.1194060716099
85.53613361772771 57.33850566751082
99.78365665454191 16.33436241181122
56.8112143716472 134.5020015257978
64.20353513794591 105.7637979709063
61.57065721366865 122.5609004028513
69.31348687950974 98.50058735127504
95.76021181107446 22.0816178829981
97.99140003640805 18.42605021648695
66.69877222198868 99.04084808906219
76.89818600393748 82.25518245064322
82.10658426983268 68.694300896089
56.96475237746701 137.3454625389773
79.94107102248391 75.38745572619038
58.89367365988428 131.8426139173523
92.3963146172936 41.53760967462924
83.51200924061661 63.72488538428388
92.97794668366217 37.24670255788043
91.34095491861453 44.11452910710003
61.07314840555028 123.9878588285525
66.77402089039811 105.099228091244
71.97593225063352 90.27769746050504
59.42525966002409 129.2137720337937
91.71999015194621 47.20619202638186
30.0789865740688 95.17561291702468
126.668228762483 32.27414291604595
100.5243011380195 50.67573440254802
0.05685064704735079 19.58905324111235
134.0960215593391 25.81412391076298
52.81816462310199 78.88406035935662
120.8026131416809 33.56153830604643
59.16658011212484 75.98094365958404
42.80007802446673 90.10345409512476
137.7088883593593 21.78202234332318
30.96055625182313 89.74444969757708
69.86411889997017 66.58093878157801
66.58229257237227 68.96027135323462
3.378833255121925 104.0334641169302
89.75955367097552 56.64724924190831
5.178987086027225 103.9722765033433
71.40424790969058 66.76831894470747
61.41619936227238 68.95399779777409
16.86968461657958 98.36679003037416
139.423141102811 109.0037423798468
41.32842189471379 84.44798938641445
90.77075976657153 55.37714050750375
47.99704087984961 83.9080595961929
128.3007736550284 32.28495423681788
61.24406896963144 70.79915183865077
104.6546168715096 47.01370042367081
106.6977698243996 40.48061026288197
73.8398413456041 65.67102287291625
129.1976396648177 28.29434348462062
136.4458666136159 24.47929070575409
44.08623730243889 87.75376540172356
113.9036302414877 40.53807801058689
93.33634112870364 54.29429035375961
23.94723994946051 97.89263486017761
129.1592836543836 30.96362317580197
88.22149685900582 56.45838408477164
22.41976809845804 97.58963725308746
62.48635512851732 67.58704192636377
139.5770259283318 107.3880140105269
103.2090737998661 46.88103612354288
1.646115484534048 19.91595937479718
83.79653862421907 61.01684017987404
58.34265104845489 80.095758980992
4.451016719758949 105.3110378233153
108.1843900032014 40.61383021096955
105.2045592556033 44.53202010583505
9.954590408390372 103.1212919260366
97.53554777758059 50.51718195892688
135.7138056063226 110.3809235874894
45.23048039297935 83.76460164765676
133.3551314750321 27.14299272909795
36.08609821674422 88.16326295527901
41.33819838026945 89.34308486896589
50.59964232689494 82.24922023209761
135.7514429213281 25.80999281713327
70.51408034382986 68.07414106396541
27.51269029864766 95.93280266726801
13.41296268724133 100.7523421413234
36.5938434192514 89.75519544608825
118.3654906659909 35.84415474025412
104.2584132195471 45.62931313550766
18.28570481242743 97.93274662404379
95.1920652028213 51.71594866775027
76.32440093093514 64.59617424449353
73.54640597911575 68.49425383775632
91.73955099544558 54.1200414650197
140.9851817596518 106.7290484435215
33.54215517298886 88.97867481181586
138.5375276885173 20.47086864784644
63.22525484938044 68.79250496442158
40.13852493227512 88.41451871638704
134.7503110875757 113.0181835577059
125.8264371679671 33.61913798470177
85.96994481450155 58.81066079988943
106.0588481806687 43.20998165983675
77.22287745378748 63.30820755237484
38.93300268040387 89.01581463620191
94.29290886922018 53.02299918578797
26.94779884420377 94.40190864661629
64.99970223745935 68.79116860873059
24.94894024856759 96.72177158567429
117.3550056251231 38.14286761960369
130.8624168990555 28.3614194818939
8.70121654855952 105.9211325884534
87.1271407435099 57.7072151782436
9.333475034910991 104.5094934782287
1.391205830783169 106.1550451269491
137.1053308053735 23.13740483499125
42.6653758639562 85.28111226556582
19.72649120684114 97.57434616041118
130.0254290170682 29.66028979408451
138.1001641723232 109.6203464735726
49.32033014355331 83.10121754635732
109.6882096299741 40.60233232525254
125.034940316103 32.26146916657567
82.23982148543604 61.01292335828163
58.95957251041984 74.37192382475217
61.29356041350901 72.62518129764628
137.8531029659027 19.14021382267858
112.1991127956849 41.10870257794904
58.12637134849376 78.47922104227521
31.98888775802317 88.59102360536555
101.5048686833297 49.3390859857614
140.1660790240028 20.77497927220803
78.14223098380769 62.01777104453725
55.47737439470576 78.71623401851613
12.09722302412983 101.3996427050423
29.5204000113286 93.62283376339506
74.7311646683454 64.38143748977976
60.39006594174326 75.10887164959888
10.55477452722801 101.7714175729933
98.26663497281058 52.03050146928493
41.44930418367554 47.34208344834065
28.95490732780574 92.07408059343537
29.07521253637804 100.6215519987915
34.64628214234563 56.33040105750441
49.82240712501405 139.5842213507288
44.85071825798953 20.42750140016158
28.72807268571951 65.68514731380796
28.55267452872303 64.11722767335458
26.28326968153953 110.7663490107332
29.54803791326662 102.218696962174
26.29157389201613 82.29668089125315
44.6122289178273 21.95569299122779
37.45028265615566 53.15079194744199
20.76302879559697 121.6066326384809
41.47199840593621 30.75715166763518
18.57329429786238 0.3061045682693146
28.5870187601225 99.03681577692571
17.93411937577245 133.44242113585
38.02264484675707 45.31209494411303
48.12199484617118 5.923281936056152
25.45549660383791 71.91119810406448
29.67305479080616 61.57374019905357
40.71176268053676 39.31964406203114
35.20765702001456 50.9764796643069
20.26514561721771 120.1816676997034
25.53827208006209 79.0649820834542
28.52261682463556 103.3531862522372
42.11259967416991 26.59103367206557
25.17737098603813 70.33655508818752
48.74968980270434 136.8254881624898
39.81986818077083 47.67462148569881
19.16170652185422 139.8215081686231
19.91301461433296 124.1243567097503
47.46875339501098 11.97937369979813
28.32369367277692 86.21465485188779
17.28631573797492 130.3978738866468
26.78164077686159 106.8222593867391
19.59554902652566 128.1929127887811
29.87149170982115 63.13382066832578
40.91875546605844 42.02938143195919
35.17117400126796 54.94383849891636
29.60219494325114 97.88635214623982
25.59594726280761 115.1670568786469
28.90537642027251 67.26241347813361
45.99104009637593 12.61144643847938
39.26995241945651 42.22995937538956
41.624080763302 40.54017068846677
46.66604585946448 8.139683850680113
35.97670754951398 53.66787124622272
43.88710604959097 17.91128533023899
30.61963538243793 96.73399655518763
21.24429080086592 118.9484164472408
17.54416654405868 3.345630363790074
33.42621540210325 57.11506768146411
30.9795034704674 60.60581433947372
39.97713952896213 35.1921129026455
42.52328993914936 29.302698843713
17.62756940621997 131.9199243670045
38.62895824594655 43.75679180454737
36.77868491982585 48.65510237098513
28.51819914699232 94.78033563313406
22.21316560249673 117.6878568860755
18.51448187646111 136.5394820834372
23.15627921668919 116.4071063654704
47.69457220685899 10.43994431386473
25.51121710983871 112.2236080597882
42.589903683579 25.20345043021222
24.41728563673843 80.01953266680644
19.51967680785258 122.7030979520035
49.11994342796368 3.738884925043536
18.2250152277354 134.9851686467067
44.31765410666276 14.79366695073462
41.34155849728809 37.7546628131076
22.81101958227847 119.1167017868755
21.52994801803897 116.3090409613954
18.86458212946573 138.0762057253536
25.08779264312269 83.17412528916307
47.95947398049598 8.927618146181924
26.18414234515378 67.73009081674027
24.92912645927906 68.75673633188929
23.82897671333265 78.67084549278968
24.52743621486809 74.492689671825
26.97686469853337 72.47754984265956
42.2555188083277 20.11657835698519
17.2960502164184 137.6353962161612
28.38772327772796 90.52618306879361
31.08163228329543 94.02257208581351
18.05029258839248 1.841658274781822
40.43606798483662 33.71723964332731
50.08889965268715 2.438947190545384
27.80957991071523 110.6813191696417
42.58365140093597 31.94989367382604
21.70393628651605 21.74860205199183
13.19468687211475 48.3682437015657
16.41527121749479 41.52954636511235
35.20419523441828 8.66166437462504
20.52457058800856 26.32063663025637
22.40802294566315 20.41821068222685
21.82005188175825 23.2618154841514
15.76707181208524 44.84965994165776
14.93597057116329 42.00204177914608
9.274126827064743 52.45070009648478
16.37944963351711 34.12586338607463
35.27438105262564 7.123152868262348
15.28963545986026 46.367817583032
38.54223052476293 140.3285296835531
26.66400683084832 16.63984899195174
11.24001923439838 50.43907475274504
21.13474875587292 24.77702696990797
30.879681386622 11.11580231317171
18.3213523961211 37.96596816254827
16.82908133515425 32.60190976255155
17.45540558773057 42.72202165863566
32.32532550966159 10.30276799633333
12.70882005768636 50.00227156940755
23.26517392389708 19.2287353985979
19.44807916085815 29.34592512083748
20.37227489874504 22.02735379641952
17.32433762414547 31.08466384521634
33.76173883722926 9.471005017141838
24.86342445262035 19.34218348610983
28.18765598872306 15.98817617510521
25.6556879799088 17.97285046093306
13.7281393326266 46.78513908717435
10.80533044787406 52.0426356309181
16.97772772603151 38.42649693209286
30.89019903193079 12.69909180922538
29.50370662601989 15.11350814432236
38.23425093182395 0.834555211351015
19.98915761773409 27.84542327691098
131.8200335090085 13.34925483196412
135.4632411083628 8.194106071734797
132.5340820007998 14.7691243186681
82.58386425255928 132.4587668251087
125.0073130165457 34.96483846351947
131.6657008939352 16.09021888971985
120.5513647202206 43.20491727246729
110.0648442423913 60.86320598335035
93.76171122343504 117.7628127281832
101.8199474990175 88.48060310201204
102.0575596186747 94.18471670298752
101.7154161095683 98.4050686001883
130.8159229235864 17.4314428156174
101.6397425330132 82.53324043365384
101.9990258604018 84.10426806842344
101.0210963013455 101.097319697071
134.7860002682547 6.745127072126355
102.3904242746719 85.68505289303522
89.59001197004174 123.5123258707034
109.2309384920145 63.89179418232177
127.5176028277893 30.93058390648243
134.3247007582095 12.18562315878665
133.8689728614187 8.046891435728011
135.2471270187813 1.098006121853796
89.3272454001972 125.0014896441076
121.3184911625179 41.81417032761975
120.2698322156989 48.70059366751667
108.8344192247042 65.41804947303905
126.7331777542178 29.56341524038392
129.9577136840823 24.30613894194618
94.76830394204865 115.1449858961105
96.36613830860409 109.8897637063134
97.50839833330569 108.8004680672665
103.1176328024996 82.98760467389963
127.5532454168688 28.22750155696293
134.3593956238835 2.524559576162445
100.0811776816357 92.23846489738379
100.5007279441735 93.7632812160028
114.9829546965255 59.57248605697172
111.6443899781103 60.44593544807979
114.4977324353874 55.59906802746931
90.9503078613885 119.5548312798619
109.6094236786873 67.97341258118163
84.69497234268464 127.0465024995344
129.9359956521843 21.55510233101642
133.4216121620403 13.46858853264448
81.05048876070826 133.1025400240162
100.1422499062338 108.1465484460967
124.2515758870785 36.3036731510764
122.8767875373311 44.611061367829
102.8323372606105 97.27855743677655
115.1538904016254 54.18413700886055
99.07077284652007 109.2704107753108
103.9241857879135 80.33241532681534
104.9388904118405 70.19768808431387
135.6940534683778 5.431372329333177
129.9731547788208 18.78287673943871
101.8676048183785 104.2178786875092
100.7755281233934 89.61874825733982
106.950055520016 67.45435177698553
121.1582599259065 47.35159264114945
102.9729846058597 103.07900666393
105.0796008376416 79.26183803519345
103.8948096793138 72.9128544894904
95.20948246562426 110.9698720980397
95.59305200724495 112.5167764298504
100.9070964265412 95.2972528274572
122.0443955949489 45.98764544530378
128.3567716507517 26.91226674787121
85.79507952531593 129.5252198586557
103.6681236900043 71.32339125196479
129.1380901862187 20.12745648852453
82.77278912461803 130.8721860053495
125.1287072883786 37.69830830804198
102.2828751726873 105.7591222801945
95.04387559617214 116.7356979297927
94.42905156105105 113.5750295697759
115.8316939618734 52.76245334213786
126.63440816684 34.98159387499391
102.8473257750293 87.29672552529112
115.451269455481 56.80291946935991
108.4552611168066 66.95273916408981
117.4855173437278 52.65211354140308
100.6034365576579 99.53198488539451
101.1577976331689 106.9566305882419
135.0267948668952 3.968702728542714
86.03147673784373 127.9611367451938
105.0934209297035 71.82029485915007
87.80587520900023 125.7235354140185
117.806617874494 50.01179266375484
107.6098920171588 11.87041571386299
0.9961368281851346 18.43290816201129
130.9464929751055 14.66210166822468
84.38307633058652 5.026823237314118
88.1501750039931 9.392179614125071
73.92708663320839 0.5639786445340372
127.0737557039389 13.09545137954368
64.68874866808983 3.626859213002296
135.7369675669221 15.00993501485431
99.15608633690401 10.45036061387872
106.574706202904 10.72936357430111
87.60597656387276 7.851772580731219
58.7867980980201 3.41071656167365
97.51765930166317 10.91804381308135
129.3687701397894 14.55992350200716
56.08186471706524 2.130266503046862
91.42419657749116 10.03608260043399
117.1010252431892 10.8944463017486
68.55891389733078 1.791464004744489
85.79559855964568 5.635737076035524
111.5933263219606 11.37938160415698
96.41429600237468 11.97590207820063
57.81393018868862 4.748591107275127
76.60501446497058 7.325155931859564
69.75955920050409 0.6613844344340143
121.107300897978 9.551364358178985
2.579381020375713 18.74286816585487
102.0429745754224 10.85376008508776
71.24385918172813 1.129911540862579
78.12069202243487 7.778916483174761
105.6237396528251 8.213959093037587
134.129626140161 14.88134740105701
67.06221848214432 1.348968676929455
126.2146969772233 14.40172438646781
112.82041090283 10.28259727263824
128.631975349804 13.11419871897056
59.32418533631244 5.02108328413884
110.106821442255 10.73440059935709
100.4118606267002 11.4108247305365
118.4032704208832 10.04705357948813
74.30385379105394 2.006555766987843
82.93926720667395 4.757298657393648
72.43503779842425 0.02961437759382804
64.36828746116755 2.049439500277454
134.8377945681924 16.28575190900916
92.67098869103584 11.33959548509119
80.31047773157896 5.400731142974139
81.33058177386519 4.324211065420034
94.93790619031066 12.36066158454384
138.7896961697146 17.95456066007127
125.4217110499612 13.03665247773408
139.5000911421791 19.34409832450376
85.45558339455545 3.905710861969685
119.6383684548226 9.03822998172317
123.6311930671826 12.97302900230247
89.17754508981749 8.303459084245763
57.07692047069443 3.383246842677385
81.43465044001914 129.9323375040032
100.4001098939541 20.51516293337836
110.6761796601126 1.290589479087014
98.62129040797822 56.31578680666102
90.73612356969778 75.89667784291112
89.77783182631352 106.5880090411237
89.84483925601407 84.49869776088431
88.19109830931218 119.3848261151381
91.52887564230065 73.19024816338018
103.3422290941734 32.82544591137909
90.26296813241277 80.20432603586879
88.39313521665221 89.76162165105937
85.31919426731859 92.91394743895262
106.8996391155101 9.208296324296139
85.98807599542398 96.96833186282279
85.124183737165 123.9047524385302
96.54603465165921 58.87236335710612
106.2466605531091 16.39334565902201
101.6379826280836 38.11655378706945
112.8630261025825 140.1764699912572
83.13311341509453 127.6918878353645
100.1910712634365 46.48104970143915
102.5302932240605 36.86575847836999
93.16015503527849 67.90206755837848
100.4764996720676 26.25062921337123
101.4933049894084 27.3296854887762
84.94965268981774 115.3252699453633
89.03687766064506 103.5020731830862
95.54924689323605 60.1176168067427
110.248541940009 4.587517876875857
98.21687147615636 54.84204023995025
84.51933154722579 94.12084149391042
89.93565288556168 78.61166983117799
92.83009116509362 66.38119995340362
102.0214764696974 25.85767211909404
102.2624435565922 39.7677008372485
86.60475675127199 123.230071991266
99.03914637707764 50.63674755350549
83.59530918486199 124.5893008949025
105.6124103077267 13.7712428523406
79.31769413450772 135.3647273000457
86.68777454356909 111.4766401379137
102.4361240127961 31.4282556626982
99.5681168849795 44.99646618867604
91.3160140526418 107.0101235058349
99.92975773335513 54.95542891904692
86.17184106796095 91.76657550308441
90.39801904353664 74.29743613813295
94.51111638854275 61.30118718832006
104.330265888082 34.24599691967164
108.5154156528156 6.870153572454378
88.30856156142384 100.3950698652069
88.35367876151128 84.0033763046056
84.45854836076415 96.74275001609693
92.5246262352079 64.92012862609188
100.9150379538292 40.99263009922703
88.67292483178154 101.9513542209976
92.66934338569705 72.09653416618639
99.28444579125546 57.93813622192224
85.53582060475334 106.8341104591102
87.52425305614571 114.6083701449015
86.80892399489055 118.5039274941397
107.1660907478934 13.30428520489997
101.9363135004328 20.10179968608169
111.455783022645 140.6225943202749
84.26282001388947 130.1993803309082
95.34492999629114 64.2905288940716
107.9049953088762 15.95159123565214
79.73773707124263 132.1771925538705
89.40486586518571 105.0477090087573
86.47469171791317 98.49977664467923
88.16069740239607 120.9995573053155
86.28311188321332 109.925179901108
102.6394922096074 34.15637284983191
103.4990455592393 19.74244178147032
89.12645554751273 81.31507128342616
96.50905022112315 63.14009435197632
96.09518276195668 61.62462882359299
93.49316321065191 69.45462034335372
99.28393266316722 47.80375462869085
85.90364765404239 108.3749584964895
88.82230473170796 91.33640004185845
102.7121010088225 22.78115391081566
102.4453048473765 28.56422034821861
84.47228484011734 128.611986143396
89.50765771525862 88.7386419093334
85.22864802712635 122.2739739304585
99.79068922896126 52.10006050343367
6.874125940589713 28.02368608961551
136.6462562031838 13.75962692496453
133.1890377703403 6.614949025066453
133.6263382099126 10.76451199907801
135.2360780619819 10.91327880420945
130.4839042455712 1.298009531250533
0.5571444399995563 21.07811925521378
127.7306745394951 0.4674869381512875
134.1001566843766 5.309133032892988
5.395394952452789 25.74467800671769
132.4639202634747 5.212402471796725
5.418389433515689 27.28689271608264
135.9374128863777 12.34026749469988
138.0749581817355 16.5661379009212
129.2284283841119 0.5051338243529609
140.4227136939518 18.16509061039852
129.4304639198317 2.247380661646787
131.7640109160928 3.888059648131617
133.1116802180759 18.92840289953
1.030537821104908 32.70757802525536
2.804138452542351 32.20015970429878
132.3851768859783 17.51256107872454
125.2899001778015 9.303559883014433
5.608230292983389 40.16928671013478
130.2208479884834 13.23017568853501
121.0540788988594 3.800093087640869
122.3855984170439 2.987956289062866
134.2801189783446 28.48901038118101
133.1988052616053 24.44348653785346
123.4180786812405 7.361064550940546
135.0239625799813 27.14471138175837
6.036937882902421 38.66685676026372
1.501986708995573 35.27896146098675
127.8749178716572 11.65400470639201
134.6444030570436 21.74670145003174
129.4848829201397 11.79826609187401
5.024488829979839 37.42694148970371
133.9267454228877 23.10154546530021
2.530942348399468 36.47778210574269
133.8581934120365 20.33941850607907
133.4220633503811 29.74231639314949
123.7497582505522 8.880197934417749
137.0680065628479 29.49991268963362
121.8704483171234 6.852872809125543
125.5948404731905 10.62021716966619
120.7388645529301 136.2568944655958
130.9794728413667 114.8458598375285
131.7429890209258 112.1494365837068
132.6135814823419 106.3236569358228
133.7992025417272 103.7153774387942
130.2473398231501 117.5260370895442
126.0416987465474 128.0816462181836
124.7781691086905 127.1870052715661
123.5577943544434 131.4457862846919
122.7312688537328 134.3743652748514
125.7716976716493 124.7728543964664
127.3634786503117 122.3534818995278
131.436180629814 110.5944529389661
119.3331047834122 1.459164768837761
131.3292083288049 107.3754450869577
128.4466992926988 121.3028517777799
131.3374037912894 109.0596541737998
136.321737156572 101.5687022638114
120.7447985950014 0.8101653587687278
119.1876234053566 136.6862720858511
123.1471177919715 132.9044700759397
126.4730565308118 126.5121422933159
121.5458378554886 133.2553333263457
58.8705711611787 87.24168952580483
42.65920472674912 67.6343005256898
17.82910530570006 12.13387626322667
57.91485050490228 86.01762341200308
59.73286860131812 93.39110411188547
41.80701260287384 55.35587988199087
18.84374892214803 13.34680195743127
81.6019504340228 128.3429860924051
33.58664541424468 41.92588406036169
41.67021883079602 57.92868103882978
59.67462646405688 98.14752248652934
44.21645569187945 67.61991883308478
59.52005865191669 96.52444677449353
59.59632437018944 94.84769256473879
25.04361619221439 25.87578364154181
70.94813736683066 116.4220159705228
40.90035326140276 48.77936942030868
72.34970275919164 121.3460576591536
19.95223079624006 19.08765603084533
45.07524082057659 69.03530562956698
56.40403125942203 85.26168437371693
23.08733153901986 21.96201614664057
74.52036323973994 125.336572855704
35.37485454233426 46.27622708335351
41.65087798462775 60.67559472722036
42.46337478086073 62.0346473422336
34.50038079692557 39.11571637779929
41.94764412985648 49.86113274960934
70.60431908521829 114.492977185025
60.74437176180675 95.64769520112318
27.92046827885912 31.63729479423075
74.57589053994856 123.5805488176218
42.26840507147107 51.27219717107121
61.13705056751041 98.74387324069318
32.90119380791207 34.70149073421883
35.46624792560337 47.78607627445155
62.96033329603324 100.7910207149142
66.13628578276092 107.8515496955291
54.03392135999061 77.9977388807669
71.4715607821867 117.9840924486047
62.63138534638554 99.20146648334303
39.44110908307584 49.2408711723818
27.92799277581319 34.26206917170786
46.61848432590418 68.99890469015726
84.10821822986722 131.8293459555725
75.94651689443764 126.3310976244746
71.82455841708493 119.7140231690132
13.41125754908158 3.413006332270749
15.89965706481014 6.004963070045564
34.04644285719139 40.45939061367873
31.11664889474208 35.13737491472548
70.8155978845226 120.8504977475302
32.50585085342485 36.00314336649074
43.33385593449603 52.49400391103006
51.07678354580039 76.56384908950808
69.0548624227316 108.5713463751505
41.69177037822305 63.42966059202743
26.2040882661638 25.00206066506639
78.8922862288007 126.4652984630032
26.40502132432555 34.07155961439529
23.57794698699136 23.3424730399631
68.17686892487525 112.7502944583296
34.6444914625967 43.07732063447389
38.2590838083952 48.10707278861012
64.8276535315556 102.9470113761654
71.35841183281849 112.9208899081082
80.24731998505564 127.4123700683977
60.29470105459963 87.88726370388864
24.36974603245552 24.61969242822657
19.02542442587075 17.80012764037362
80.09035043932731 129.0013291729063
19.48343038166103 16.25726614946615
40.86382963370595 56.54733543916516
81.25599550238196 131.5196910477544
43.51492332213078 69.04561529056552
29.35246532679815 34.75976283953285
35.46096725930134 44.53345669280916
77.47077044318861 125.7965786510916
16.07068438275327 8.678061126429059
65.6826005627801 106.2572426001504
73.00078875494789 122.8949477500042
40.94870514508485 64.83491633627014
25.78381175105133 28.36774878465976
59.53871319584813 91.85431801384578
67.63196974750443 108.2068681576185
49.07927352846117 70.38096153876685
49.2212974096809 72.89114220547799
69.78506476864609 112.9783699337296
50.81059766392269 74.988777227897
16.08145473387723 3.581595620972061
76.26023824380317 123.3747807849291
55.94507483774849 81.99064196018018
48.16197416829596 68.96011513247186
48.412326930935 71.74716634891483
79.92276242027519 130.5896648987136
61.82015265337471 101.8633544063618
63.78662807515585 104.0744198589968
19.86599024679161 14.55655461469661
14.99432794145423 4.563578981857842
26.16830590733864 26.77977157132348
86.60926458760906 8.914292935878391
127.6136382017042 39.12056251122691
128.4933799502709 40.47554667424435
109.4131928763301 25.2119733895059
92.16275120205756 17.5443976354899
90.51947567993403 17.15979943467927
4.166456341211958 50.28579384554055
86.28486219898676 7.181638702856676
116.2924682573311 29.91571085560648
78.01943428749225 134.4555895110265
133.9523475771115 43.83043566824735
87.51427878611595 12.05820816490862
113.1382693816995 29.41570827316155
109.0989768922097 26.78612019245187
114.7312206316493 29.59857989954288
83.32754149452813 6.301962216267772
95.16528972413754 18.02221089828234
78.50511399876164 2.33835120732223
110.2315217969292 27.96011080421295
8.771840070338909 54.0894332856526
6.268191766096142 52.98144277190759
97.63371398509109 19.95557089904823
79.97972351720176 0.1850486572168693
126.7297070524207 37.73250986813511
138.1251444641271 44.43517511394838
137.0220570282593 43.25295005753824
7.777324232161545 52.78204619187375
108.249230922211 24.09568119740216
124.1880986282083 33.61781343048482
132.8472410519715 42.66797888307455
98.86017538823926 20.99750110308954
105.4807094830296 23.40999857810425
81.14658849958117 2.692814238713576
83.97132302204626 3.287653798971269
89.99006141787447 15.58298373579396
140.3225352355447 46.86192095560668
127.4572263684107 36.36273374425616
88.91680541503048 16.75505565871177
87.05263771856735 10.48941826303263
93.59220020019862 18.45378133478043
5.694125255321433 50.1279150791302
135.9180411308213 42.05738074138071
118.4797583823132 31.85212189560161
1.488767022394836 49.20279413499031
7.252962399636722 54.3630516164531
85.19239545707221 8.350099102172198
105.8664611136712 21.94222650161122
107.0645821908682 23.00848669837412
89.02860201944408 12.46656932606647
5.253142673349697 51.61845577184221
59.1440287223231 84.94150278979296
54.18052689463807 99.38418048869794
62.40947554089674 54.34039389238072
58.92623549387941 63.44805900160375
78.40105630088945 30.49173726709909
70.71618474291904 50.33212363281265
57.16123487706212 68.82712194143726
39.43162021573271 131.7416569688644
54.0201256301587 100.8596673556055
56.69278953244915 91.75661872162483
81.57475560653485 16.05661747795496
87.38286251370502 5.963320870911828
43.77909905396791 122.231223223561
73.4526105804194 45.14572222328833
52.78466059338437 105.118043715321
88.11268628499592 4.284597725338463
59.36902568599328 77.548950889984
89.10253626410896 136.5326965145449
42.17724820536326 127.8686657892863
75.2793508674833 41.18479707576108
80.28079423802588 22.92644285585714
82.3192080059667 19.19207905898612
60.14456632113123 60.84406685202536
75.81601139688422 32.53189625162484
76.65375253030044 35.62269374317934
45.02293467445375 114.9136475859472
54.20711411559674 96.3289880643613
78.27126129478484 28.08611104004581
35.32228617283991 135.8883132484622
88.55320969802756 6.877997449912392
66.71539731338008 55.27453691057794
31.32911737394082 140.1344817585299
44.47304205835056 113.4918036603883
69.10943485403953 50.06716053547127
60.02820437630207 82.35494271059669
81.14205651322202 20.2887570333867
46.54203936993767 110.3585832675278
82.7079810627109 14.95838064680298
32.85952571103768 137.3124170707671
55.54807772343397 95.629941660596
87.92899013701445 1.418398671763726
40.76696103272047 128.6572821502719
49.34439804731793 107.4629950933828
54.2591447500884 97.87017833472856
65.86193750392033 53.77799020460824
37.05914675924394 133.2433656120453
37.7942551470242 134.5971311746633
45.29534415554442 112.4062148375012
79.94987859259901 21.38763374603739
73.73988969507297 40.89065401000142
71.28544678340909 47.62028452419676
68.55020001466494 52.76198785331811
60.07615505478041 59.32013611933255
74.84492487899917 39.66881818538869
59.13817849767289 65.10979510302364
88.57065352370512 140.9741416323265
46.55795155244273 108.7666048187163
59.8540342879332 68.4180401006688
45.27965275872021 107.7965521204174
67.55414499622539 53.998727166347
76.26372959791522 34.07179559228388
40.91342253669285 123.9662978084117
60.99285734208036 55.23565543513655
42.35363967967606 123.1033873817595
79.30757030609495 29.22439086295563
52.44365851772105 101.3401945810956
45.13523835296347 110.9297390566521
56.54456846846967 90.18442355838486
90.35876903641736 133.5809484151598
44.11174674273941 116.0957354589868
71.75508213051701 49.14597705790482
32.07454082406736 138.7116942952954
86.44990780191604 13.19722689177075
36.18644357466508 134.5926885834395
48.03516782577173 106.4756356768594
38.70803186026987 133.1757300872848
79.91683748053214 27.84462471577226
55.13847269555278 89.33919511002496
83.82418971726406 13.85259624241784
85.99375953511304 11.61618960840101
57.46751377747341 72.01633459348129
58.8369752052918 72.69836920777098
57.73096804693782 75.2726787545498
50.91893231767191 105.2396650957757
76.90317692326708 31.18785295295255
74.16174041864356 42.40628658839864
59.88086709667231 57.71915866794747
60.13885423344024 62.38020489933731
40.79453622866564 127.0953567564982
58.35779326105067 67.81829783694255
40.85825220081764 125.5257024881101
75.92301696867763 38.4308076747299
7.305938437729322 3.563033187956762
5.278926843780111 5.774550718347732
1.022210582057236 6.346055570707047
3.626986130136418 5.449494065866654
2.636778399163028 6.608913207322302
44.25623345441887 90.9102261095146
36.86408869530797 98.27418028942927
62.19201118814841 30.61667352564081
50.44146628903621 61.79533032570932
69.72341911272622 13.96548455814426
49.90665390039641 54.92161005118878
41.95632414454494 69.05687234050774
31.27224179516541 123.7699530494911
36.14782773612337 101.0971705509968
42.73566180414723 86.91667076615902
66.61346315300204 18.95031544870483
63.20085454171476 26.74792180684673
32.74765167813514 120.6254213994837
58.16818882421361 37.50637128886398
52.16467724716294 59.03995172222721
41.6781246235701 92.42628711361677
74.8481681788421 139.0197973333946
28.87028704624576 130.5347664012222
53.89740841223034 43.88304705649085
68.91665825371376 16.65718282777149
53.30811475002908 52.23026401445149
51.29487829928429 60.41603506462987
58.025156339912 34.37180543994671
53.0900585953228 45.27597525192945
32.25145274449191 116.3266025933121
42.72565224404506 88.53829702772948
72.0351489036274 11.72502689509568
28.72869927688638 124.6958804852963
67.40360574140297 16.24690417866424
24.97490701889338 140.7209651525411
33.89744919216059 121.5671076550112
59.32300133517359 31.85165206709074
41.08867355396567 80.96549657738302
25.70045290711996 139.2691100473334
71.84801304688848 4.276605631732712
35.40793668828476 105.516585999011
24.91514757871495 132.3927122771587
42.42457089183203 80.30376069702398
35.07958860620778 102.2490714719539
42.94023060650938 91.65632673303932
49.62622657020894 63.18971803762672
67.76076121298301 17.8061969271307
32.43121599702502 122.3587648386241
27.18438145786446 124.3391650455847
36.3724386649897 96.76665538127364
65.84740683986202 21.57575288038313
56.83144536646436 39.95270963143749
53.77270089128696 41.20448241809061
60.56350915301705 32.70707703603004
49.98796835811667 52.1598902071101
63.84668547134554 28.1791463406069
41.25481500553631 82.6939738556276
35.05248207783297 111.33129895378
47.24462257876028 64.69433727201218
43.01408160878727 94.84647730550469
53.47251539994057 49.55345772871094
62.95685052367264 29.45099385268998
26.4855768969236 127.0676380494136
52.53510298700084 50.85116787575952
40.24660024983324 96.20643246329841
68.56347715561013 15.10241342638946
37.2528662795189 99.78727033481015
34.42187510778582 114.0722805266487
32.70034299580577 119.0665447548835
73.04985843275442 3.146441298855053
34.04176710160387 112.5485190855936
56.82424414966007 38.35426496502858
53.80062405683263 46.74541876260522
27.8591853760127 131.8658815387978
72.15336319667098 5.864488004742638
26.51461411818832 135.0288191926859
54.4624238142078 48.19807653795217
26.46763630706362 137.8204192295544
35.26701365526846 106.9935706756604
28.0660431122993 137.6682181132373
52.9702346296323 57.66089304681315
42.99389130912481 77.461553039517
41.24830756770269 70.48845643111194
42.07640786512005 71.92089894675711
42.8878296342134 73.37017515422934
37.34092026531184 95.58573726696444
63.9160269622585 25.41547571788917
24.30959050017351 1.204025166752589
64.95718497225799 24.17373099727077
43.68662822977887 74.84368856327082
42.56236100234291 83.61181621948714
25.55369252854772 133.7778859383799
51.63386971987007 52.16183058963064
33.34990692508174 115.1993605684536
56.72982528970201 36.80321764952452
131.543425848306 18.85697376529501
116.8215757765562 6.306034181548347
127.8054998469573 14.4928982410997
107.6249500179978 1.206977160649267
139.7460312066157 24.06203755590961
117.9591907354397 7.105673722477412
106.3332271238975 139.6962509306007
122.5706863863713 10.00820660238227
8.338471909259253 28.7686199682188
136.2560675511815 19.05813792502403
126.3578303092878 11.77074527753931
136.9693764663241 20.42493583157597
128.5291077431917 15.91915896100573
114.395133264039 4.436196821621638
113.1804505904182 3.412021387000919
140.788195887036 25.3187902642454
135.4152528050103 20.38927180749526
107.6217190124736 140.6539915286396
138.7187325449501 23.0490956023047
124.6161758191087 11.79589716440105
1.274008185423309 25.06737676891373
120.784064443007 7.94086286345362
122.9792910171468 11.57173475403463
6.994447166881562 45.60135219955911
13.72339512272745 25.44511293733961
17.31200937688985 13.75142713839042
12.53669259641295 27.79610605804203
15.99461523987945 18.39181253785954
6.709484113974343 41.40916688090799
6.301464625549018 42.89128104490157
7.110865532165027 39.93899241943669
9.014421767731282 38.08187745660651
7.508390876346377 38.49268620361364
16.83156062036873 15.30027010821513
19.19680976923308 8.908087241850343
8.990710876916708 33.38961404553232
9.815377979566451 29.51548656425004
10.47231291476475 35.81144363304139
4.355376317233008 44.62614552527342
22.06180412594336 2.832158411909102
15.2396422237962 24.43331001112836
16.35417814204754 21.20947287044435
12.24089065026111 24.72140868694142
14.59544339898148 18.56365936662922
18.38991941019603 14.97885112355023
10.00037287161114 31.10885906712758
11.08027346162137 28.60758413266844
19.96862601553792 7.377981032855649
15.23419886587785 15.61895992672381
22.7268014369178 1.369744876779321
19.86949239045665 4.495428514852429
14.65099117478882 23.04114318266623
126.7285434998108 140.4773612674837
132.9743934738589 139.4251644276106
136.0397327399673 139.2824763549557
136.8543932485803 137.9522833603574
125.7013979372676 139.256966740452
133.6152119249448 137.9562803079127
128.8211765950927 138.6824834215119
130.3866382273987 138.4413533648454
76.10998416607833 71.81185340026298
72.22252969211598 72.67503386183537
5.596874510089414 98.31702285677122
129.8975061237898 37.72808426971224
88.73107944684453 62.08308570454446
8.619395813528934 97.07671949968392
66.82369309428616 73.20819836475442
67.73813863499764 76.21077829922282
17.2346172496848 96.77055004926217
45.495283937072 88.56785937922845
93.42452171627701 58.43313046486819
45.33065254189805 85.36657063581319
0.4347974608271254 34.14605792325784
51.01475420272228 88.56687941939373
122.1083623981198 43.21142117158267
117.9226931444384 47.27005510210687
140.6038645321648 102.8313746837341
81.61282995620475 67.056768173289
44.15206347849262 89.3374304502633
108.1152699882833 52.98949662429178
96.08962328276425 57.38807079147911
21.05101529425078 94.66510874092995
133.106126983055 37.15668471362788
87.69916642091317 63.23439826994261
21.55393317733639 92.05411772653555
65.57681747634902 78.46131432750128
0.8414933660482141 100.2596098897305
92.35503326331103 59.67885245661313
86.08289919090716 62.85000078248849
67.83485151216695 80.40510590772192
139.2496174815794 102.4935039504459
104.9777949932987 53.77568798886508
110.754085229735 49.72872825331656
4.087083125319888 98.96278803241692
102.9008337181757 55.65525501372143
48.08597750121424 85.46216149768169
37.12917412888668 91.2979935639584
41.4437441777643 90.87357388866599
52.28354812335692 86.16841631423183
2.016816906483519 33.76831529210787
68.30329230400274 73.47907588543168
23.15413162182701 92.24193684840589
12.63305386397971 98.20370898294625
38.72865136784971 91.51662634869862
128.3254700038244 37.75859320217543
5.640295348373867 35.96291331448046
120.4756443712237 45.97143111880337
17.67648262177199 95.21057610349986
103.3726681742351 54.18785460644499
79.09053948581277 67.89682293950985
80.10837104577817 66.62597693844521
93.95532521539759 59.87162108829532
136.7963837998101 104.6481211406594
35.07732020803041 89.36020181881727
67.26727254524735 74.71586961007846
39.89799071042088 90.20520194171741
116.1767030160618 47.23451733324047
90.30923816417069 62.40001891841984
117.4155987886816 45.91945617264177
85.07485377677931 64.00639851106226
38.13411395882935 90.15126960120894
97.6847428958139 57.61964948670226
20.59147455677685 93.25381475990092
5.789008876611186 31.87328850751336
63.13258627500359 83.40787723634767
25.78826266968583 91.37940691169295
119.7593684821879 44.57523447745664
139.3565205267379 35.90166065725998
0.891319033440132 102.0000417393696
91.28355861641307 60.95546738222353
11.12350584138516 98.75766559340934
135.3972275518194 105.7113097894135
4.715060177254186 34.53226302416807
45.58336810937868 90.15188811310465
19.3176814935462 94.65618420346193
118.214832266124 44.54049196424857
9.86161109144029 97.86728955263878
50.94292523625661 86.99181799107858
112.8611227914538 47.95212259910142
137.2368611414295 37.61865274011924
78.08336784468634 69.18211773718913
64.85532701618531 79.68056085463229
78.57203242423435 70.7489152062187
134.5239326580317 36.66861521432001
101.348022770668 56.01415685185953
68.35967221197349 81.96978436803619
32.518339563836 90.14188360168278
112.3695115027671 49.42072183651227
140.9536379905344 35.6059309787921
82.81232500988746 66.24514399730973
53.61215792013993 85.33621544155733
27.38441470651028 91.71887829020923
30.51859836779957 92.46344012317053
73.16698435944966 71.35396334917077
65.34798866348595 81.22898894116784
7.139402453653187 97.73652907657369
108.6309863572366 51.50993314930118
11.55189349429935 3.157569461215197
8.036524714764054 14.01205027005116
9.290630772208644 10.88229391269092
10.5428959179065 4.293272395094651
2.879535984882403 16.07257977190978
6.331601463423686 16.57478991362679
9.056718229523867 8.035542308431102
6.868344356367033 15.07547542787169
4.555985042607916 16.30022098678496
12.52745531651306 2.19118233049771
9.536909429825892 5.379643072633599
3.544987449075838 17.51077187179338
5.897927165742293 7.209542377835922
10.01126385629383 2.727268914758436
7.558420104754378 7.739283656418905
4.657900627864479 10.99884929740421
8.959532180202013 3.877212536463573
77.48746020350545 84.98887426574728
86.16213130716409 80.36282789793199
1.740721557712632 110.6438107380309
115.9599490031388 60.75450201394591
91.86722008443668 74.78580323592928
8.338181030812034 111.5198483194012
64.7245026550189 89.60319818729664
88.1503331681557 76.54068154830381
20.51244017982012 103.9984414778586
12.88840346362033 106.7268415387266
62.32896296273077 91.68407047278275
123.2182199310174 59.59588586255568
109.642905407175 62.3716953309651
52.65285232986302 99.92334393132974
27.56878773949351 100.1756439432752
132.716851542197 59.83704896796088
106.1489912082643 64.770730294016
58.2440191971036 95.69103811773455
99.48175503051075 71.42695566742216
95.32218890117559 71.52155094346649
26.55436148401847 101.2960814943985
80.22788938692057 85.86663386079016
18.29017931560449 105.2958238039325
63.23013079060995 89.07151033181295
138.9440035936247 110.6855818008653
78.96142958241838 84.61471303503616
7.81036655040324 58.85851476362007
89.27347654388193 75.41508697952921
9.839033145136892 111.100389165954
111.2046638812758 61.93738835267781
120.8236947562539 60.95511928414564
16.72834264694173 105.3126192957043
108.0935705809361 62.80604808429682
137.1619549265825 112.3890899085373
55.62463314768127 97.21880763717979
35.29026341042703 97.93225778264289
47.12953346175439 98.99064637932058
55.64341631203079 98.80036998629981
71.14373868371193 87.0571621201415
30.57687235796653 101.0519758102199
19.8183078123241 105.3491138832285
38.02154436641513 97.15093545016704
127.923033918285 59.66312687887005
14.40733588595021 106.7189470757793
4.04948312894957 57.18816029593987
135.1679566966946 58.81664623699184
83.85678311637783 82.55158928701498
94.15622277066598 72.59867600082572
104.5785304430469 68.72725750031535
0.3308532062848524 111.2129282558956
13.69178345994547 108.173922858804
81.92747681369222 86.26313497557692
45.74922876085525 98.1015252113655
134.0667779372461 115.6496886617959
96.50327111195205 70.44642146208136
105.7673047886817 66.28438815549896
10.42679732128743 57.77024145910633
93.82551571654641 71.02269373309431
39.99631700838989 99.20239163550218
100.3689824254953 68.80590959550491
34.2047640937832 99.09750104493007
119.2003174033203 61.00544661144179
52.84072350209998 98.49574400937693
25.01297707099015 100.8535557675629
128.7195617643634 61.01984879376467
12.24834860707811 108.0859190093547
99.18082201738865 69.86465028930407
5.352765266488537 112.37985317623
6.840517195176233 111.9370611662994
137.6632710168206 57.8338634412208
44.32805536346659 98.76781885815794
21.37343758997144 102.7604292542194
103.1407598824229 68.26683753091152
135.8442799954738 111.8834763665015
60.82934800293397 91.04796491992106
121.6208458849654 59.59176980098438
70.77545736547701 85.48365868404301
85.00285569381376 81.4579300562531
140.9133047128993 58.2191185745469
87.32886286003925 79.25721453864163
102.6911407106832 66.88859207507096
41.33584699773693 98.48876028338307
131.8272875468244 61.00623258233838
2.4002785808678 57.10773417975867
6.867859216620577 60.23083323531944
85.862894049565 78.79389769437581
48.55797614194366 98.28173402824849
140.8844126251174 112.8858585557104
11.37289498334118 110.6366977925311
68.52821239248459 87.83022669755675
124.0476652205316 60.97794604344348
67.38956977637876 88.97479834710397
15.97226542444387 106.6605466226996
1.499924367878993 58.37626143045141
76.18454234932086 76.30368604974724
49.34289710707353 138.2602895454635
92.87332371858511 113.1049303232854
52.11157303848543 3.948168957407777
62.48228332465276 52.90186147381867
72.0313789108055 68.28125590395358
77.38325562599736 79.35926590630743
82.61921809471798 89.39732870672123
82.12255750390581 92.62385933643262
57.96100683114405 19.75000578524324
82.85605226629896 96.7777969027421
59.34637691575758 27.0550542634491
95.2060432771474 118.3016807591078
59.56132953271057 38.19343132556546
60.53009046324291 23.01871981081522
71.58757233149531 63.97411933318159
93.87027391329153 122.3600138655825
59.25387355295678 45.66223416657387
54.51850492886614 8.202242110557567
60.94355967739511 38.83873327491055
70.73184171199013 65.27755441430307
62.06279527559628 33.40494285435413
59.6052013122029 42.89393376211261
92.11831485752674 115.6322315806254
85.66024254874591 101.172379392465
93.84549758814035 120.8388740760361
57.98199743906289 21.32669010007439
80.80629646397641 88.80920265509401
55.14586324483358 11.19309315193558
65.14526906525484 55.11759377113327
57.6043276792676 16.5239636603849
78.63922892055436 86.18708034009474
82.96259430243693 94.00594090357139
61.73794345446596 31.95326215977564
76.59786093722735 73.38048050855988
101.7516386850259 136.5074621201025
93.80121532160879 119.3020562786531
102.4019610130643 135.1307598986456
51.17858895394927 140.4405659200071
95.72369508985084 128.1235999180276
67.49569110544053 56.74383748849949
90.53875978073513 109.6480868273384
57.29645906523075 14.88315258661264
95.16520825287282 126.6984954813502
60.9791210641628 40.4210239615804
86.35253465751714 104.2098187389224
61.73867064987238 49.82762915215453
60.96356421266392 37.26226493921005
70.00557274401166 63.81018514519952
60.61601784571334 26.08044553273155
70.02709314836936 61.07824055382655
83.79420426004128 99.31218263141537
76.3768965161965 80.73271490641986
86.00284937928939 102.6840856275834
103.901183282252 137.8573741339423
60.73825499066906 50.94075383334963
59.43568385231659 30.19971552099889
84.46904887521909 102.2390295052401
68.37098293064912 58.21046679254975
90.92413138139868 111.1671313679568
93.26887974452333 114.6150253133199
92.09391261395236 110.0707752660451
70.82789621538481 62.51573980568914
54.72008016083836 9.78337673754735
96.32442401615005 129.5411354209021
61.05950445316155 41.9068024396606
62.38821860011781 34.87494349021591
51.47801396749373 2.463677286389018
102.5378316554689 133.4164099933657
98.56246094499782 131.210666247124
60.65067274964213 30.97366552523968
53.64245344656202 3.647423920065986
55.55719940440591 12.80312358336883
87.87981172076886 104.6319407745311
83.6006784245575 97.93277916534731
93.5829551424271 116.1840729585791
60.91745035005125 48.54229387794665
53.98209712742355 6.479126828334843
91.31239490501834 112.6750863476729
96.94341009384232 130.9640052382609
76.8296316623414 77.86976681938285
78.38030165364471 82.19312244951392
72.61803717681535 69.80999578297521
81.52040994865983 90.18596253257573
77.08809360976977 74.95703561450244
61.98481397252562 23.57401077927207
91.70398201503556 108.5444342344101
62.22956412991328 51.38378969057419
65.84686762241132 56.59381132813634
67.58107218831317 59.51437374582058
94.08432768808531 123.8578395533367
74.64070322530353 71.58167856190099
81.42659064212681 94.08908528368251
101.310411568269 134.1382865915559
52.07112294516514 0.9471170173790173
60.80302934417382 34.25699056045886
14.71983574728368 47.96420942791465
103.2841381724222 88.89489584846901
97.31198107035092 86.96190733542878
29.91990613406266 52.80231652241205
44.1120909642914 59.2634581513941
67.81249055116952 71.95594464313372
79.03637264600958 76.7673488754223
91.71999792407658 86.60322331844617
134.5712881447122 99.57460945969167
100.3436971015748 88.05331878930522
31.6417020181664 55.04408945778421
52.03055781205647 61.79705756432222
64.1934527912412 67.57497432904565
7.416515074730535 44.09190719559183
131.8086548399399 100.1900213201749
43.33426285910623 57.93573226129394
49.69337385310433 60.43847802829874
5.886634305556186 44.37930805036758
21.4692969646554 52.05094981835162
136.0716777739211 100.0193593896247
98.84678711334422 87.71400871076392
110.7329982480979 93.91147295763733
4.774976322361875 43.1459973645497
80.05311526498224 78.37895793168749
35.11080399234263 57.77559794751194
62.01224344851492 66.13914435742778
22.77437855878426 51.28751421005097
30.12315675618499 54.40573526104025
83.14939309531576 79.43531652502035
128.471955328677 97.7658310977598
106.3186064862843 93.93940220798483
94.68718341630212 87.62787303772149
73.68766214671194 72.91137868071407
115.4178389769641 97.05093803085569
121.8404958988959 99.74475229733132
15.67294026994689 49.20457999346271
39.29258763190682 56.60070621422741
36.13283967856292 56.30232770131462
48.85267364532072 61.84117302370598
71.26624525864297 73.98325739968658
112.3133792743233 94.42472993241908
9.606532935432345 46.46087090746868
25.73677952417811 52.49842105114585
114.0032349038255 96.46265656920275
28.65364619867487 53.7594634795097
105.6067600633165 90.86454038311803
84.66598766118757 79.89430178670315
60.26171531240347 64.04476646108219
119.7903468797073 97.53953475544191
32.00081842413898 56.47215735470374
92.10186340451915 88.21492050990381
114.0535878918062 98.01427916190333
36.74048195551177 57.8466402235137
120.6950570265297 100.9139047915612
104.717286467156 89.27031981045357
65.86228977013654 67.56938696618354
22.93996909176934 52.83265151996403
42.56436553915987 56.62858094398229
119.1824316309382 98.97564204825116
53.5664323756629 61.8342303420338
20.06378583952698 51.4280068474036
24.26926022685886 51.8970593562188
14.16702256680869 49.54029538140409
93.57779530620827 88.73593977693834
120.4761057362276 99.28011980501253
133.3233652587317 100.6522222807679
47.3376788591295 59.13936570648981
17.02063300705911 48.88446232967137
77.63094134792243 76.54157371952833
84.22898369858122 84.11925815470765
67.23518047349182 70.43604141625883
125.6481910930259 98.195685670614
85.72106928216135 84.60525252945328
75.64761112989409 74.72102459274322
18.33304369580566 49.38660667071293
131.5451590374463 98.6866203520606
107.8710056436221 94.41623801257876
86.85846394599744 83.51424760509609
57.55499087831407 62.8734135178312
56.17944451426293 62.33897320313887
58.7781778960339 61.81588788827212
127.4761883735475 100.2283823976516
74.19794821264361 74.48092034844282
91.33161356697718 84.99937851362363
134.3053893826931 98.0437831017374
54.94060403394064 61.77178103374707
12.13419635990379 16.61195741951243
3.226356625597599 116.0162343480951
11.06583630781458 75.79176056357724
12.37201347349443 63.86567293398007
8.977463679259921 88.31620158203738
2.938374901981813 105.6778225058204
10.61315783961937 78.98851470847652
14.0462084413958 27.22297222699725
10.30634164949294 69.99052795579692
5.871095885467795 123.0093134788439
11.38554453275432 13.38959060667063
2.964513398523989 131.1393086121027
4.452152345611746 122.7535481737392
13.72044121252071 33.35557807309522
2.684833365300895 136.8622958442426
16.93901649709829 46.08924571795945
3.000772058469151 96.36043581295476
11.89245152412131 62.26720351294733
16.00446046198551 43.17041160356177
13.13415142083817 54.438395075774
3.802549802747508 121.4298557564065
10.14463675778089 71.60697638706429
11.60638402470527 65.16147381223816
14.5233134206495 36.02503653548231
4.975482376532297 1.809814984910823
4.351565170519286 97.33264321587743
8.950721995163914 84.79862643646256
3.703292369131614 139.8947135399419
2.263436224713743 135.3562198000582
7.197560831591677 88.77276964252515
3.290116995179568 102.1014556299255
5.289177719832913 99.87442257256957
4.403456278574585 117.0475650413223
16.21603009891614 47.56855865876312
13.7028798603131 58.35659707902454
7.18456841812846 90.39742736741526
12.12667242985257 4.549583046094516
14.85218514218588 34.49103743559274
13.00869793097846 30.64520622221796
15.52056637586765 38.80889960989624
3.543889884050109 114.4470515594486
2.051331723397959 114.9576107136208
4.982026857266427 124.2536736052628
0.1382510791127025 131.9095226391655
15.2385687726308 50.64125090698195
5.60074438309707 129.6236953167403
13.55746390619358 23.94083742092801
12.05134022890856 19.92767822969334
4.74022191884198 138.8088489485385
13.75944370646287 28.8822815721565
5.856080738955811 91.19451849017804
4.136023318338149 118.5670710028295
12.10387363003286 21.47165034027745
3.739535523935114 100.5556538994685
10.56726589210791 8.162138486146473
3.876581968545343 112.8644772109679
3.167160677721433 110.1210214582536
3.496451214938487 134.3219220660567
10.40328307763345 85.11570196133786
11.25936621801025 74.19984357688922
12.29960948146937 51.63699715637048
9.669215071815303 13.60870744439658
3.937705118797165 120.0480612844188
5.963977547232766 0.7328040770017009
2.098363840269687 103.0128995471212
13.37712727014191 52.82922240012281
13.51754178121811 56.90871789940756
9.061766519563754 67.55376325274446
10.75853154165542 86.45443784115839
10.0554217223533 82.11470059779541
12.83513592371463 32.20919400844888
1.684462735066539 132.28962595898
2.519967189401707 107.2884849649709
5.026380020492809 113.9419015834752
13.38582527461386 17.56910562303321
11.19572357665062 5.83278622381843
1.595027239076937 97.32834711995071
13.41627252569381 22.2465474271509
128.2516493040221 136.0389121135881
130.4086539785075 134.3666131634363
130.8213900046048 132.9495795452489
135.5798906956934 130.805407982394
123.0485717457245 138.4550398973463
131.1110132959815 131.490974059543
135.4565016494794 132.355255988887
121.9539919969662 1.698673679490661
124.1781412510999 139.6192780973988
126.6434611434817 136.3164990313379
122.6432180234078 139.9305206344264
125.0485857654838 136.6287052002215
140.1396309137814 1.910324481580692
138.5365180623998 1.621228595579057
13.62025636235182 16.00531047379782
44.94973523770057 4.626251957508609
46.26120108567358 3.833280736438234
47.9204741195482 138.0431810883621
36.65205449903279 7.86320567226205
40.92167355981952 7.161014503633434
29.6355074919653 8.82895523882075
50.90271315201591 138.6707921752537
16.18013078321043 12.68888488430129
24.80246695836043 9.530950959745832
42.34342981561181 6.444199208296944
43.64385288389001 5.624192910039864
31.03640724696865 8.006723486127306
23.65020261994335 12.51184087256562
5.379208417646034 15.09447170539027
33.83529019586309 7.919954691794957
27.06320297690109 7.945495551610407
14.01298655218918 14.52473071531734
48.67788275789037 2.420555914356253
6.272945924830803 13.74641485468049
10.79665697444623 14.65018746621985
3.753947388709507 14.87408819424086
23.08775814662112 13.91745253108195
20.39471442366871 12.98733720146671
25.48931493348997 8.03630090318928
49.0972158117343 1.115616669982666
98.23514385295641 95.96706972670364
106.451708118897 85.42985154187991
108.0545325481225 80.25462965990729
99.07867511579124 99.09395438184873
107.0831348489395 75.63491914735749
83.81831503202113 122.9996540812604
114.6668382251095 65.13162112660224
132.443455183174 33.88801308827002
81.77323689161517 126.7687259916683
128.3210656051475 43.31028380212507
120.9774096474484 50.06746619702601
115.0510148107566 63.6639018974342
6.976353419714127 29.59149196660003
89.5206864827808 116.7965983111341
93.99652172631858 106.3325295029421
97.98041017899982 100.2253221123628
105.329878149117 86.50785566622049
130.5665122952174 36.315254284545
101.649916223776 92.66597280064535
99.36087337146823 94.8610364563101
119.2418590185098 55.406003834642
113.5942766961092 69.59342816497691
117.731486136622 58.19011854920043
86.70948850884356 121.6622956440434
111.6405817230823 72.94673097467634
83.34910082780395 126.1375631120951
5.594350509297035 30.41366403771857
4.117836178977825 31.25893923732092
77.06718775786298 130.3656622454359
94.81152498045898 109.428677849064
129.2498640104377 39.14207690407326
126.028953969592 44.66543058843091
96.69450474417039 95.51456739737984
120.8407992755895 58.21503708439646
95.11448572605387 105.2123987599018
106.8946149383905 81.30341306251718
110.360823507345 72.19573013507427
98.82801480361339 103.3801597446868
102.3264267820002 90.0583529886884
113.9270322591741 68.0997454511064
126.8258331450657 46.06801485498567
98.40508448338889 101.8025821334948
107.5869991805624 84.39068203864014
107.7400855922922 78.70813439092296
93.65304520837402 110.5109727362397
91.69630018872392 114.1725960657542
98.65694572280783 97.5273035259228
121.8758125112415 48.72041434049168
129.8472256101415 34.97296194710868
78.58139320878172 129.6709286989429
108.2326857451355 74.61954032525382
76.91038310913865 131.9420864959752
99.24960054479115 104.9582945017426
86.7714386442838 120.0789430695039
92.48491129724135 111.5897045623887
119.2904632821399 58.18554215470711
131.4844541396619 34.97293617400069
104.2763513288574 87.68839733048027
120.0364796970003 51.39459145139343
137.276221694991 33.58509146350987
114.3708596422594 61.05192984008981
119.1680560091721 52.69239799393375
136.2965605772201 32.42571385590453
96.02741048731305 98.20056635701214
98.15879432170114 106.1035417840497
75.562997856518 131.033736097403
114.2874334130668 66.61244169230307
83.85521223897055 121.3044737160519
74.97729698885988 135.896330781907
120.0062112489802 54.05437405523135
77.93961578008491 40.33052428876051
78.77018016734559 43.39537269425351
92.20112133985788 76.38124034718797
95.27287534504116 84.84002296652507
103.6554289918952 100.4009424917265
71.60341146011493 15.93727771961858
94.33329515525138 91.91463820255171
71.96899865211003 17.46729494760656
110.9933889846435 119.2016636390103
87.72710545502167 54.96580506176562
88.50945422279473 53.71468087610182
62.51213401838159 0.02776184589583679
111.526378690593 120.6792782273381
116.400442488611 130.2423957371606
80.26686628849212 43.88234092519014
71.1591785952228 20.10037321148537
72.65204747172945 27.05657759496672
90.48831599493838 68.39635253077151
78.59756458009008 31.83018154157664
77.01627463894657 37.17840416693952
107.5497616381886 115.0948614299697
107.2219439025562 109.5812482187547
95.46117780261808 90.81258384162469
65.61313239962595 134.5679001570819
71.24085801142864 14.39426958953847
86.71018759194357 56.28009486642077
71.01550975680965 24.29069011677614
65.87088198105907 2.486574436709083
89.31442739669153 63.6140370684162
114.6108136011461 125.7941600111984
97.81446695561804 94.41264921870182
95.08151766775568 89.21747891455261
90.13493833306103 66.78465293284204
116.0660813313868 131.8261716494828
112.0415029157223 122.1344502835396
112.9683538274436 125.2153635070733
66.18705734691855 4.064653416691622
104.5128656720415 103.5363344782423
70.41266435287804 22.80001946576434
105.4780934892959 106.792747340442
79.94782889925649 37.84301766341206
99.77414350037043 96.41011256755954
85.44394021364599 50.78338787122848
93.00573461503711 73.68554237504846
85.25001402091189 52.58553450013302
86.46251631295229 51.96323331078799
102.5451643206975 101.5249962764902
93.95394028606852 90.32956968477663
94.97382083356274 83.23612250427496
113.9288505949521 128.1260895345032
89.74839325145562 60.86462871973256
77.78706018312292 34.37704894076907
103.2408128998156 98.84097684039328
91.18618022874766 71.59451395169354
72.33873365747955 18.97933771004938
107.9392433043131 111.0591143131359
108.0166240636017 108.3247046954542
100.1877163862233 97.96841109466463
82.27155195906707 47.82582731650077
69.17571493729744 4.955170704943882
120.6398309209488 2.398676423683302
90.77344878133093 59.53213038501608
71.5394475260003 21.57917849212581
66.8448236987731 7.227657909583768
122.3176211960271 0.3663713109573979
109.2451040330815 117.0781470931089
67.86973680883419 11.97186969247808
64.04245737651591 0.4771872856976641
96.63185789483835 85.29315280851986
104.9919532359133 105.1382317712855
106.7925338948577 112.2213048862168
75.98613191280722 29.76935455238603
113.4724940152491 126.7257918431232
115.2036588874359 129.0820576359823
85.10295312638179 49.11417663520277
93.188964570511 81.16361241612121
90.9240668259045 63.99318180179262
117.2395149306585 132.9272887561586
90.83927245859932 69.99757453109629
92.32859960621937 70.50785044820891
78.9781029636848 33.26592167709334
104.3473196212986 97.70960723154742
74.28645691040296 27.04511007374735
80.59208930986077 45.50348663953426
83.67837523696335 48.48642568996285
107.2145481857562 113.63932422224
78.3844158424498 41.860836185988
96.42505474170649 83.70298914103947
112.5196020401629 123.6389259369563
63.4506763356483 138.4182199860717
78.88337102236649 39.09818815183271
19.42421018483305 69.67298108716817
24.51108975189131 65.57499766894799
10.18769595796175 89.32044353313601
8.659215579577481 110.0166561499477
18.36122789470652 80.86731877751629
43.30801805896481 21.08266536059895
30.60705100391955 57.45929528122766
1.509486798750565 122.2492740825122
39.82500144022288 29.84374102626143
2.453911584415956 129.5646507731622
2.454352409200292 125.2336095081606
33.96675243453289 44.35815488078392
49.53050435241776 5.126203137459677
11.13075745648904 91.72981016446801
27.98339936511378 59.41964550844227
35.6741413670276 40.14843672098409
31.3422474193822 53.45874663022803
2.453901148813942 120.7697543212501
18.38544011021311 72.36566447977592
13.29122975216436 86.2543354030097
41.10582184770905 29.33177326512763
30.38084611898561 55.95809556231534
49.91755282777412 13.80831226520208
14.5691677082237 87.04823237290567
7.594850365589786 108.8745429837037
7.422012228007395 102.0263543306539
2.884929568949348 117.5913994398155
25.39912586737275 61.38583313550589
37.61390417328478 33.26777486029592
32.41679808772003 46.37756707071816
51.12660074405856 5.529381206163536
17.07484187372339 81.82845205051662
10.49885848339382 94.82584502467242
29.28553083421941 58.4428071077098
50.21385529936767 12.20088415678611
35.16108203281446 41.60733549455363
29.47781138781803 60.01221696825456
35.57043519954774 36.95582266050468
51.94841027522011 10.02288392647227
28.21141677837633 48.97201428452699
45.37097590111097 17.31732775827388
6.20219324171369 115.0068658981245
4.715241209642212 115.4996070205184
4.535483952312901 126.8797491604854
139.6863146904471 131.4972199096248
27.77734088074412 57.8570757264219
31.11665991180809 50.28756147422476
2.959017409896346 126.7011400468746
37.23383053858815 34.77400226119312
40.45729173498483 26.68128897806606
31.55412444562617 43.80990185453741
35.6595314087854 35.40436359449325
12.37051022451371 92.66688103612941
2.624258051914774 119.15594632611
20.50181891498573 67.0654015676099
50.47968197103474 10.66048263081488
5.916709642622739 102.4410337994853
41.10059972262525 25.32603926334286
8.107839307783308 107.3768642796221
6.513932183200346 113.4675414705327
52.91359611646507 2.34443426280502
135.4360500602259 133.8551749669632
48.13537469106645 7.401487315003853
31.00017740415056 47.09152716875362
15.77072617587985 84.34239532659559
1.134289929320727 119.5042335822097
6.831679140451668 99.32333669278098
51.94148459659003 8.387486145215625
24.31692499622322 63.98056601721798
19.20438084929023 68.07803257867687
17.11992145164404 83.4480284674197
18.07985143149636 79.15693713174595
21.7804100875686 66.03500569340289
43.6634763368489 19.47696116266156
140.4175062897869 128.7971547833098
9.1068606276207 108.5082087953771
7.700696130039218 114.5229981281952
40.94653783873314 32.24444225387601
52.75341967038357 140.6520094419075
136.9251310549808 133.4764461161255
8.320359615200363 98.72116114411261
39.27248758870607 32.71985872981015
81.1323708106309 36.60830534392263
32.91894318066231 64.2951624283163
9.121103144653519 79.67756059132959
9.577210108052084 76.46469744002462
75.69162905527102 42.69573308764396
49.0430926309626 56.32469228385797
121.7569755219463 23.20226030285462
122.2377702359136 24.70216709542187
77.41958693595531 38.74939993306732
97.96245823668235 36.53708619538705
42.47520772715153 59.28754599702622
39.20186856041584 62.08467486617332
107.4704436078491 31.10014901534043
107.6289826779121 27.13136806331853
15.54879879120002 73.98467190677236
111.3178082644913 23.29371870179395
82.72303359066521 38.71947379901228
12.57678807169393 75.16803067114101
123.4013502148541 23.78508646711883
89.6967718036897 34.51185531240038
30.19222647941938 66.2443469659309
67.52618627290526 49.80616235649964
17.92498430357049 69.06276697964726
14.06804755642799 74.57113927872356
113.7669655234971 25.49699681094366
139.9015765098929 14.15493952665858
69.61338534079758 51.5305531807504
104.7940317668752 30.02315080781785
98.55661239512864 35.26364242807361
96.88491197268561 37.41902250204409
32.921088820016 65.79512576874539
125.8957586933125 19.91946603976934
35.79707441238937 62.20611960370169
34.11006125703079 61.80730564515866
47.43214845867957 56.38333226322268
133.2466879064546 16.18506037827243
65.95926690270799 49.50500901943544
18.18328352603666 70.67702449340649
6.611888348376913 77.91054863424165
27.44487597725141 66.703498535325
104.0040218351277 31.34510041245348
80.28441776812602 39.43849101216396
22.40496888562371 70.80838348718133
73.86691905307374 46.66898482743071
64.84282188875017 50.7033397838127
57.23140781462406 58.16734255974182
76.07954269847799 44.20054693783342
106.5870811421241 32.35281805131374
129.2525912889795 17.35360162309129
40.04929773048752 57.95799347456491
32.69111487381195 62.73021035234002
128.3971336417358 18.70408854233813
63.74865995653315 51.89588611529634
87.53147232798872 36.61328509619013
58.14933168349175 55.44436453223606
37.53381965969563 62.12266832726748
85.18097958736965 38.5261259676571
88.12958559111543 34.01793191317563
20.90406024513123 70.25629024205094
107.9062815895958 25.61640536029572
125.2997127204999 21.26031898300401
72.80533148130235 47.92994802284893
40.85323084329409 59.31762666389785
126.8140194782862 18.61570880639751
52.25888255219627 56.27336148641188
12.73078179749885 73.57377542515724
9.778512297813377 74.85453997715659
16.99322601049438 71.65148830038859
135.0293423679025 13.60212515122155
53.86623397693209 56.28778247400687
24.7113105139648 67.16803445579694
101.716743557558 32.7445563566363
119.3516546082749 25.04147255586073
86.10402235452041 36.08444781837638
22.17561514191082 69.22542774418679
138.9927673293606 15.35756505004976
120.5436485484062 24.06256842405263
23.44605568325385 68.19692921898682
87.02911385802565 35.04395185338755
140.633712731231 15.57765052729736
74.30558203481981 48.18086289414796
60.86126235400084 52.31795894169497
92.68060939592466 35.61015962627191
100.1080275715264 32.70622140434399
81.37466988371467 38.13958708765816
53.1676123980531 54.91088157428585
79.52311612095994 40.72692025217017
68.79656882884424 79.22266543286875
44.9499062028777 1.479204628365423
63.49017074419545 96.4491797838182
63.84991634311328 92.24363473505289
92.83480709521844 16.02174843955431
55.20204423073846 119.548250930661
74.68212431995073 49.65401001559334
98.84300700363536 11.96177389664946
72.43953044119122 62.67479040241109
101.7594644359983 139.0987942017799
50.14185656277358 127.8812860256759
79.11899695834217 44.95710857874538
84.05509206441666 28.65773544097321
73.1656296664069 64.15676050210094
84.24023975994058 30.19082408878822
84.56473112737606 31.74779459185179
56.16833214721751 116.5862504061506
62.96152072101553 94.80220487464516
83.66297418426956 34.40687633998947
103.4698623378511 1.588594871752361
100.873383683624 137.8180992669282
96.02028101612693 13.45925379026996
60.92578493354335 97.18333433461028
45.60724057410786 136.4550460326351
54.95883867975088 106.7188665731524
77.56084706550732 59.40969701031684
69.28242538827361 76.50878107276286
102.0349861510114 3.752543342531597
88.72938834850638 22.59176441193447
56.97415723950777 113.5795936531237
89.93533656894017 21.47804437942087
46.71736928767883 138.6954459221358
58.40887664343703 99.05464136704745
98.50622478692807 7.900157391622352
47.61788244425978 127.9916505365801
55.69705439749756 118.0400111009538
70.75205208798185 72.43825758759962
44.82915596843181 134.254671048975
46.40706776140089 130.3808939486879
86.28813634820334 24.82751752218109
81.57786298718129 39.70225419900795
75.81617460922836 48.67952623571504
72.4937808674165 59.95946539113751
72.93836357400272 66.97274315537075
76.44878562088905 45.69403467181343
77.37913370096571 57.77872901586739
100.5249825107533 5.986053865682617
56.0526061879816 105.7850128191179
68.78181752378175 74.99488952449833
48.95523240254719 128.7619791722913
77.15881112571186 56.24024962902293
83.87657902951499 35.97130911444157
57.33840899950455 117.7135927441397
73.29858206869724 61.37615437145853
82.59620787442107 37.04095350858194
56.62383738113212 102.9525902725714
57.34529202161971 111.9882893294492
78.53401513313949 55.40308248808775
98.98910056649085 6.452692469615443
54.63197577645013 121.0755838427265
74.11036665375765 51.10543377984969
91.48703685770066 15.90983741270874
46.1600644508647 133.5341868287767
55.89405420616022 104.2947293560881
47.72711071044984 129.6524728946303
98.00346499162622 9.385820750430955
62.59421458798956 93.26938042425843
92.23450686617868 19.23970877970585
92.82755956164826 14.43470762749315
93.45712984041741 12.73330528336661
68.82550672160139 83.53109601457865
71.68900050997863 71.12675959617478
69.36217249996803 80.77918363534944
54.10896749906857 122.5693016779592
84.8905900379724 33.31761693210668
78.79203098371018 58.6530116579227
77.22221686501177 48.49092727614017
74.39366040686885 52.75603337591833
77.60622603771286 44.52480975373844
56.6426385464143 115.1029919500909
66.63195758716121 85.83906802160998
52.16995062970341 124.457104728212
81.42666502947739 42.82830351297041
106.0894784288656 83.90206115390959
103.4763699152636 84.54921158761189
14.80989122713705 63.00102665792595
5.843924684364535 82.53167114410289
45.76195094874161 67.59057298971412
60.04483575966081 69.99125991321114
0.6489493546278865 85.2164308383021
37.76963581416906 64.91501549319983
100.5116890604413 83.66172498939063
104.5993927386443 83.4394909916265
10.94247990691781 63.59628440963255
80.35687888159114 76.88802501588077
30.03268835594969 64.67859249044882
66.17767693812121 75.89424005527592
19.03141959064412 66.50890751912483
17.49071815399795 64.3063658210198
81.59023019732966 77.43863257726102
133.0770662381931 86.41220793779338
119.7301543234115 84.11078329989962
91.39748835376868 79.08952941260705
68.25301379384628 77.70564836932378
115.4662570189547 82.91516182095138
4.489102150869437 81.87548195191333
116.8323623685866 83.34670359724998
31.49699556318936 65.23518348982286
34.19948231342447 66.46037556069629
35.47226467633082 63.70898491973491
47.29683064715134 67.54845997445143
70.34467592537639 79.576281514588
128.1771858488183 85.35082572029002
13.71942963074557 63.99075826543755
27.25730653368219 65.12316680097904
120.2978851718352 85.55562168392601
27.07275358421963 63.54699731188383
112.5262639515209 81.83247692064411
82.97365644917016 77.89081293803596
109.852834183681 82.35397589488055
123.8946301754947 87.17469444681237
55.76507545848463 68.23382164599036
73.26105148695621 75.80274330584581
34.4713934853984 64.95703858314738
95.7855009668903 80.53090781557491
138.9760522410107 85.97559122213812
131.4771227873902 86.2939479914746
106.824071649526 86.94328106946612
36.92924345361126 63.5313738323438
111.3663413816519 82.86847631104298
108.7224926589878 83.36758855517716
63.86714314949275 72.51866982350703
20.32507814807434 65.46804380516015
6.086835092340557 81.04410795335836
124.1484373012222 84.64656639795062
39.52972736905788 67.67240864126762
125.6420664943686 84.39639219625572
46.48430416741241 66.14411475373778
16.21934388922171 65.35507103393677
14.89125461861873 64.73081036987976
14.45633522341764 61.42075856680592
97.25347368043283 81.00297236639625
40.23778370476702 66.25042801943214
9.478016145578593 63.44609750174539
25.78603153415362 64.55501141030851
1.727607607413421 82.46755608697278
75.85760864498432 79.19525187879945
62.38429998311637 71.80439636786622
130.9721814504789 85.05950848460405
86.69802361810517 76.07032152926811
75.31001745131347 77.64241197169511
23.04789203688457 65.00357524097977
134.7330712487824 86.74866270745053
113.915542911093 82.43178540798429
85.2548858491501 75.60099748654596
54.42638593219933 69.19985350317832
53.1768715030079 67.10311831142845
52.92562448738686 68.56212383231586
74.7279215117353 76.06151221302451
99.07904034022886 83.13552711973784
60.06126605600664 71.7455020938668
139.1546251786873 3.118213575550878
21.35282440319519 105.4628403586235
8.306358733049159 75.55093749623718
8.493844227681631 73.92813284483803
26.28787792045285 121.1768737930944
45.08480060231934 140.9542822602502
20.64972026100294 106.7802683794295
39.37953684073675 129.2746344336156
12.69913410330559 91.10934351836065
27.30069423927943 119.9306531241097
29.72209720750526 123.5129121551382
19.09596376647547 100.9229352650859
11.72846219168063 88.68492730131941
8.658321249441013 83.04903924275111
43.75449994666891 140.196979346528
29.24539520204713 121.950668710239
10.40116407958804 87.81154687157907
22.217421944437 106.8342144371925
41.74638708871328 135.5331634903423
42.0832065295277 132.5161321560033
41.04844378660164 138.505216764929
35.17851615707243 125.4318283560985
18.0323042355742 99.59913909856506
19.78740872592386 102.4953818205008
26.87187129176667 118.316987212806
32.06438297622977 125.3025313797823
42.41888690008678 139.3805002752252
13.90861305370669 92.09597141505775
27.77950732172069 115.99826006185
27.7605231379616 121.5472780625665
25.47678537259507 109.4650205156726
27.04757656834331 112.1309090678643
14.83183919732245 94.68315088615667
41.94279509251843 133.9247483919354
36.63408423899302 124.7560790549721
7.810141669585704 85.96482779977778
7.162988489924073 83.18020625544098
23.09947374681159 108.1247418855653
27.03711117827703 114.8597228707289
40.86123880551997 131.7389853106635
13.59941050483115 93.65146601808436
9.283286512822507 86.50526413727768
7.440809695020047 81.81771320420849
38.02585615949054 125.5960628704309
15.7233909322384 97.2279079592106
19.40808087655387 99.05407383652482
38.00163377439939 127.1881460328669
23.91647369458276 109.4992987622745
74.44217585880797 89.60623411662702
103.8587919400553 86.11249997096833
126.386244694938 75.80980163507866
51.09926453312104 100.4221180696946
24.52659474667646 103.4442718485574
0.3289589793343102 70.74996395291163
64.56025117717867 95.32857130498846
100.0659620831675 86.47084679122928
104.9571002043826 84.98035796160408
27.00028069855427 102.9052178702392
79.99428675556794 90.28324502573854
16.83122968010019 108.0082125532642
62.07268171153501 95.98522359124048
140.3758698342654 110.1153909866811
76.06771729990989 89.57710292720358
4.664339756603042 69.63167881712164
93.20260091410736 87.12069553925848
10.12327564939749 109.6398190129801
114.4095330763304 79.22960544735851
132.221789882155 75.28308268793994
18.39231543331059 108.0552558019495
115.8911699235793 78.81617329729896
136.802925609404 109.2573133702849
58.28128998122168 97.38245372136987
34.64618111813108 100.6666139996224
47.02290443042447 100.6265062491264
55.52689659262392 100.3111308310209
73.50141455192664 90.90020821840993
32.06607765404394 101.4735698527604
19.10715884889819 106.7059569050253
40.56349433021044 102.4354342717672
122.4896131349971 74.12426068657875
14.51072576044658 109.4442452126079
118.8418467989463 78.00633745759137
85.6465429168219 90.31034484272797
106.5680370573837 79.75533788715325
120.3327978307152 77.58453530319031
140.7637071017137 108.3882898257552
12.91997291216135 109.7108109959667
90.61701139690922 87.68233536587816
45.72861385124364 99.67737930775377
134.4074872122018 111.4518509837058
92.81178491148101 85.50560449164422
122.1674805263422 75.63237757905377
107.231571757192 82.85201625399489
37.5931288208611 101.291449453666
110.6624854174213 79.75842952088054
42.98946339842091 100.8426509939692
109.518936477197 80.78435098930588
48.4158860485127 99.92603200057528
25.88751039720677 104.0074013285217
1.823669666725656 69.83552222375096
11.30892428758315 106.8231094921544
117.3538900638833 78.4516679099299
7.182073526819512 110.4073660659722
1.093892245352889 107.805560330911
127.5765987978302 76.81845275095166
41.68829874963641 101.5476862946749
22.02709083977779 104.1772310694239
97.92557488570762 85.43283956319722
136.8035220605923 107.6935442700747
64.18908425514083 93.78597762579452
133.9654458839679 73.15287003817798
68.10187187710359 92.14016646183794
100.9130549296055 85.23319527388534
136.5826777874836 73.30157409925452
82.85467558698676 91.14383971423986
44.35328985686881 100.3185243977321
0.2988911746668846 72.24288965348725
119.9787624318282 79.11638932789754
86.81260943768146 89.23528006507154
50.91636619340652 101.9229646847473
5.0452867349915 108.0776623887888
11.5543189677162 109.2816232768838
65.41493200970504 92.74814699357088
89.1096069890651 87.16362051923608
72.21999120871911 91.86571592015299
15.25086147662492 108.0474638524531
87.48206621285085 97.25806810947013
48.324549296971 90.18657031679551
45.41447658263882 86.97434268175121
130.5458610836497 101.2197887654426
22.21978382626456 81.59461150576873
40.09172048476388 83.59288860516017
95.58898167143511 96.62393227856731
114.1693586253081 102.7446639021737
13.3021335911524 79.33223428788027
77.74055012513105 92.10191056386229
23.62184282973525 82.48058008925612
63.54569174594992 90.66330594024019
14.303402100173 81.99619431557545
10.84354586661412 77.38692013498584
75.28523212666049 90.94240186806698
123.757271535111 103.3775626912302
86.15127311811231 94.33924058077649
106.0190070140366 103.9380289644433
30.59463533201829 83.99631063478805
116.872173269851 104.1896241012637
123.5331623404131 101.8233919587663
53.89708498648535 91.70551976429547
33.23326510328434 83.25455524423784
38.93167973972542 84.49407738656949
52.54326191000246 92.48448541851447
73.03282569069418 89.14328249688512
104.7667559242051 99.27425288175405
17.02062287724911 80.18053269754739
32.13786254881376 84.40855416851271
110.7337278656207 104.5874477152016
19.59754265525271 79.94948218244689
94.05377765490606 96.16117488979992
91.4664288827104 96.83253377175822
41.37944027682768 86.09619861032299
105.184194386348 100.8232141211765
132.0672137311588 101.7035504644174
37.61235260611289 84.21901179868399
86.92572189715369 95.71526566330191
102.1284868522835 99.96593397184145
35.24143368022307 85.10068731172589
120.8656205655669 102.503633157875
97.12353322306176 97.07951322137839
55.23409479345696 90.93974920027472
20.99514123344153 79.10584512188856
24.86352563539287 81.61012522380706
115.4328901787931 103.563733734585
44.03215083372329 86.12800947160915
12.09468364477267 78.32649001321433
9.960978431088783 73.23743645997411
15.69916848392063 81.19300600171657
88.96181046882042 97.60781439901066
105.5853959906723 102.3685972604166
137.0100568187247 97.34265580607274
26.54511803710803 83.99178078653554
62.05480532342617 90.09243785007962
71.55153054442835 88.66477197777625
22.51947186201076 79.78071805796323
126.4914443442161 102.7565323530131
78.83095253834071 93.185505017198
13.05862423744345 81.05854713024146
27.94160913652169 84.63090254938321
129.0139508417742 100.7304553008587
99.50016961866645 100.6646414036573
92.51704879846669 95.69331081729069
49.66583943484235 89.38207128850341
34.7299069601295 83.54453902313431
40.04794496676243 85.32546352348626
122.3005374676885 102.9380175909455
65.05634167817095 91.18484271943203
83.69227421807406 92.6444848310357
130.7957452445426 102.726318745948
68.90272340850535 89.40431080713631
76.98811336984554 14.64746388427776
30.20037164947457 21.42262748229642
59.03761936739567 17.02522430183002
101.3106991652485 13.88730384226883
19.55200841814904 25.03289236005554
130.0239985690343 6.333566777483933
69.27439960355701 18.20729163485303
84.23926351519108 15.42657769539487
117.183812567547 4.929550669468915
73.1387058858131 16.37507688884306
61.73286109187463 21.96809627914128
112.7315961142729 6.762006898170835
96.98885858359738 15.91830284598484
52.1418325890163 20.43373224516963
75.8353928941916 15.73516362240165
36.94288353568905 20.09941823543414
56.48780508243262 19.19357512454962
122.2517425428804 8.432703750357796
136.3714461241273 6.900819324765107
50.66664034741342 21.25639901848884
98.70949224588105 13.66735748751161
78.51939938982748 15.11280008008043
83.1045066349341 16.52783617886598
106.0342845271006 12.24114530878096
39.84416358683301 21.42227775815635
27.7421576492451 24.7819130378052
47.33162873140189 22.29453179674692
127.5842432228659 7.447288636951348
68.1275465270141 19.37008254356708
22.05124714595428 26.13707221374416
63.91800545356902 19.6476164232128
34.14357256542502 20.3095094084016
55.02971184319114 18.63008323724032
48.81250310737088 21.62976304770113
130.7313191758505 5.055999485498487
108.3272677471033 8.544859920048182
26.99760212310197 23.55744050647285
132.2710772643935 7.910328933459698
15.00435157923096 25.97664326254847
28.82331287075757 23.81274741915493
12.49237071836716 26.30271076882971
34.31480242040004 21.83488931923564
70.43613097136679 17.05957193718121
109.7324788472353 7.748190267499187
23.55421398158023 26.00297164779262
99.88083954370499 14.60874486448608
114.1308051620744 6.070646496849377
35.63531337297215 20.96937875621909
77.37039152668092 16.19944233613683
98.50568408936149 15.32825084500496
65.08103779621638 18.51634377393417
40.30512001390507 22.78284157229759
53.63821169880764 21.09386826129937
9.669370898165097 27.90739610763205
0.776804432070175 9.033363270568557
89.29887517451154 18.2962446553999
30.33489873612254 23.13748152029082
85.78098831449086 15.88547726723643
95.43920338261752 16.48144265754831
93.90031212510661 17.02108717012931
139.5448542960125 7.321139188174311
127.0496907414618 10.16597989987907
11.06605347716697 27.06454114422911
53.71293455225108 22.64474646131455
137.9556413491141 7.095897058285123
64.3021895336918 21.18546465542327
81.18379805329674 14.48687147279504
120.3074891521738 6.312957934083864
128.6156795390078 6.349578583553029
87.74280932182843 17.87811574968331
31.57554366034151 22.13865586324142
18.50638544589472 23.7835378296538
69.36133691699618 120.3462666280174
117.0220763417169 67.18154221813138
62.63735265991837 123.8688682448775
6.133479856048389 48.62400274365997
131.3075989088254 54.47253157046469
119.7114045161677 67.85215929812229
71.88215549507456 115.4226769494495
82.56389580023155 100.1653386164637
97.67692517920813 88.62434159391576
104.2560804419194 81.88973016837002
76.77730891238588 110.670555773869
56.18640879507613 128.7330347941706
90.13884125336162 92.06762222016977
96.57755821688211 89.71339695973748
136.2749629869769 52.37683635371949
115.9819819389368 71.71790043931382
120.9554773843247 63.51748244549092
69.91629299153904 117.5226203037747
114.490215163809 72.16622694963245
74.01474843899487 113.8992193313843
52.04098072886916 137.5862740617841
54.69574557910391 132.720221515349
72.35390555476246 114.0688151150473
55.72201478305021 131.4816500433764
50.40910769178124 137.1797442025431
133.0658367308248 51.94079545262718
7.205817255386856 49.90596739229977
126.4521417650672 54.22080089285588
90.48879510720381 93.63415006190699
104.7577693708372 77.70071649971257
110.8293170936787 74.02999887300102
82.91081604854755 101.7005879603086
98.09741835540953 90.21175879745518
53.00368313420506 136.4120890315282
87.93510740552885 98.83163368910706
117.4831137138475 71.28215641626625
139.5701211307482 52.58436212816005
80.58945271721063 103.6230086670271
105.7423724001997 82.36151758375941
106.2425552081052 78.20966888002866
79.29811612752027 109.2053975288576
75.2726887522612 111.0980952700093
116.6557460198878 68.69362896324294
123.998714622562 58.24116978545509
66.41761460460125 124.8286295582892
111.1828929679213 75.48673452268018
53.6229208627318 133.818487920922
137.1740502401024 51.22891336954778
89.89991773078212 90.34314580740214
82.28953090777223 98.50814746516147
67.30728129611897 122.6243360613389
81.03870158118517 105.2736422228524
122.4529975833155 60.93884836525257
64.18870341027188 123.7098812900668
101.4334944508124 86.88598726182957
140.4248204110967 51.17733109081262
135.4680531250539 50.99346845978248
65.00297253088952 125.0639497162062
117.4071723986833 65.65377440893525
55.18240267585074 129.9873977021068
125.6129065762171 55.54707717189665
140.9312880327353 49.59324435393738
94.73330923188567 93.48631859085134
61.39585100233007 126.7665696030832
121.6980992982053 62.25394434224657
78.0745091433873 110.0476533134143
58.78014543640575 127.8253007886262
130.5541909498222 53.08913490179904
52.61649757651484 34.6335196637728
55.2546813607275 31.30099721209809
88.99139022586044 5.529323842122746
93.42411998129867 137.1028003872278
44.6549914960954 47.02731760731346
69.63585562061705 19.75401727477248
20.97469670688312 59.56636760485117
49.52442929225298 36.94586657499774
36.41361446033545 51.99829751588781
8.813655298365948 70.68451005411788
73.51477759001506 17.91168942516217
10.44991682715189 68.37287363889068
86.75298974346667 4.532975793583637
42.49710332037748 48.5072598276553
76.21582948424677 17.28080840852565
20.75076748685521 57.95061509557799
26.08282652968002 55.6726483078599
58.03383752790221 29.5212055765859
76.60563191033734 13.0943053704662
80.79168407109515 12.91287964461236
22.23075666708032 58.5747615291091
88.63044309640686 2.797027978024594
39.19081795046509 50.82748013453512
34.15080131712965 53.7279278090511
50.54209681742487 38.27224102816891
67.85131012559953 23.83345265526248
12.14904631475814 66.46582009596848
27.56967335578035 56.29176684304428
68.50353876945603 20.94696003425788
47.38953517988656 41.22398514263444
28.85752057268999 55.34348973735297
48.26933016436602 42.52603434085425
56.6314623479325 30.4049690106
35.04743898307428 52.55728766073111
60.72026354410811 27.78927579424231
89.42991806328462 1.309784011735833
24.79254289624311 56.63621942269913
33.41390828672857 55.42067639610506
48.12650920247256 39.79597043755051
59.48753117666443 28.69604041951388
44.04022028844307 48.46261543977192
37.99205481813716 49.735456998761
70.79625894458083 18.58905166103408
23.50575777860918 57.60167116055418
92.34577866720576 139.6060936558491
52.56676467459059 33.1391606701194
79.27279282877041 12.4534984965884
81.90907017747395 11.79357992700173
61.82766368940037 26.69841074495258
19.95079137192914 62.21112503474679
17.31452020762385 62.63704664584008
13.31545178282012 65.44965010567729
18.51561919781803 61.59739536401771
82.61326896330989 9.063690727114714
85.55469582415395 10.01407100517214
11.95932085761902 67.90189740468753
19.73544040747781 60.5740131970914
65.52854301666856 25.60822301142699
66.45775781951127 24.40545767289043
84.49366530059385 11.14214285231042
90.94147275448209 139.3213299891612
47.53761624018323 43.96269016036096
53.89194838047479 32.20050579352458
46.79681481429152 120.9015667080512
2.892279824734978 122.5069401118829
121.7005394921821 118.4963133055576
119.9653409193135 118.0889296290102
131.3817649074664 116.3770563616726
128.7030849423645 117.1743797714111
96.6757418472647 118.8615871477983
122.9525092735611 117.3823545362722
28.76917576870276 120.3411071532605
74.8357611588187 120.5328762747679
12.43808608566301 123.6455807202828
60.03185047474339 118.5509148878552
138.9639346035758 124.139092933395
58.42286158435152 118.8567494985911
115.7257708526672 119.6617134188546
34.03547166074583 119.892920820933
119.0401799434144 119.4448879884327
15.67469420652078 124.298638659518
117.412147116439 119.4760376075972
90.96846220552651 121.1468278719025
125.9985807284446 118.0204668877096
11.35010339212311 124.7986918674379
81.39450296036352 121.3475062322087
39.4484439955158 120.2679768293329
52.15418423932835 120.2568103471004
56.7978401319921 119.1971217560045
124.4757595274884 117.7059351989401
76.16709029848658 120.8164785075957
70.3844255494058 119.1496834981954
29.93736642680448 119.1368526876402
25.24536075169875 122.423982313754
44.5493829009795 119.164233600901
101.1779292920515 120.5280585573255
14.0769415018073 123.9715683958338
73.34804809201964 120.1772707918401
103.7099853900866 118.3080749549668
7.507745542261974 123.1133065042866
135.9657286001133 123.2889610839584
9.118836802182075 122.9557127200874
50.763151772215 120.4748083952145
140.4661115101652 124.5675714936018
79.05482942641865 120.3063966197837
127.5539596068279 118.3355706386395
45.57172314814788 120.0444424024975
40.92954936782852 120.9101036195343
129.8444062039241 116.0096209910387
82.29631467765751 123.7044645286418
31.20839168942703 117.9743302697987
21.09854708770328 123.0455536830525
48.2125988961819 120.1990086860691
131.818131535744 123.6586965320171
18.75168961046104 125.111574032591
109.5322318338248 118.6424067222102
35.28004833653995 120.7917247533113
22.63821081110526 123.3448005846488
79.94950786309956 121.6554462516924
81.05290606898862 122.8269110596847
101.4733103507813 122.0760911875089
66.23206990101396 119.4549926049287
118.2309843956701 118.1190019989447
67.86465963149001 119.8269893226147
53.646608545102 119.9059032740793
123.3084842148918 118.8782108442494
77.54245071888201 120.4938225395324
102.4204523068127 119.3994106083182
36.67347769964118 121.665955862947
132.5151481358493 115.2433523566268
99.66865158336908 120.3213665971059
61.59360168516134 118.4124984430669
49.58520879811882 119.5106731886185
113.4692198537636 118.2180723397565
87.9835913013488 124.1349111356267
38.05909416036327 120.9907833169036
53.92726505642932 35.42282665929481
86.34558208544321 54.85739571505272
27.16863126962621 20.77915153161163
1.35160443050867 81.01969082959712
68.9133872773713 44.24454913123487
63.7967246257782 37.05319187044613
113.4940845551309 64.07036435937768
55.30056364936869 36.12726650021079
63.63995078102059 38.54388143544304
103.1838548878689 59.8813240025484
95.00323900208195 58.63837519392333
40.05270287914983 28.21040300422549
89.2216570251346 55.18223616974417
48.57420881806937 35.58788400550249
71.93993766454243 44.8522130880532
35.00861932008957 26.05702583364864
48.37998637515833 32.77335415456906
94.49483058586551 57.1837098778629
137.27662196666 82.4432486429093
130.5833786724336 81.35930392594778
65.87241477055508 43.61849715512771
101.6404732719196 60.29192839755628
110.78331508371 63.445437773073
4.74726558188727 80.3523522416818
108.5055710903894 61.28279635878529
37.48025327462597 27.79038335552367
28.65663628312328 20.86635921293229
49.35152472783571 34.0806547939093
66.97761301790261 42.40430589345713
131.7251833703558 82.26452100328834
17.4826648458452 18.09940331541731
123.9894335074104 73.71004230423119
63.86015878014523 41.78739807797592
33.18049358691079 24.38759226671042
120.4955866558275 70.4262900128744
74.96339737848903 45.46605661047214
62.47288018153206 36.34836825982083
92.90307806995631 56.99666361408884
82.59209513218042 54.34814482242876
23.98028584898955 20.67008805890159
105.8274523968593 60.59240757896661
33.46489074342116 25.95308673303149
140.0079311284122 83.26974696524024
31.73048606746237 23.72373145522564
99.32596129684251 59.50673619403454
115.8479087726988 66.16189505262288
78.4369446155072 50.66281856736904
26.45792259062927 19.46139069593485
6.330572336613894 79.51356066589146
18.39834679028493 19.38149352983588
55.30950129566792 34.52823983322111
59.54466738109213 36.62497438077308
128.3583086601395 79.3548046895157
55.35741034018366 37.68753903256712
37.12830791109602 29.32957658516696
44.9384441060614 30.36551480587402
1.685889115867628 7.808138918639857
107.3710394146034 60.17729798314961
12.33785748691596 14.94194681001229
65.43983614411816 42.14532392145009
30.3417162295703 24.70375952650439
138.5825136495313 82.90525728441933
3.278703451920129 8.061597377462032
83.92382563988376 55.06029053603373
100.6336528041824 59.10768207751045
134.4124782340003 82.80600448413011
98.00829333022229 59.1410556513709
113.8846880361669 62.5717357696103
135.9179123441134 82.621892015304
120.8713920324528 68.91854085876093
74.56662360544641 43.92903669128745
70.42595531842973 44.54871733805974
75.37119038438924 47.03525505482176
81.22091586428813 52.02461179102819
77.01836016237205 49.90476860335764
115.4752858051177 67.65005332584536
14.88108122145676 17.08438871611819
33.20107618470804 27.57758643328333
50.99609408902091 33.95179810916943
46.83069713071457 87.79886330868521
60.73494554567158 139.078880948166
44.93638330120884 127.927279591257
50.77397882658815 46.55217429611583
58.98800326193387 9.433261248823147
48.34688293871269 52.22056862884784
52.88811569793416 60.4138737813721
51.38790826434752 39.54766254292522
51.399253888171 48.06851710242268
47.68390408670214 114.5015471983712
48.3876377074882 91.78788535149825
60.49158970213558 17.42705426767607
59.93385443989285 14.22477841239099
45.25964305488084 139.4481984476467
47.73672218016048 112.9726345808641
55.21999996395946 28.13859266779551
47.45683203750237 79.2111007536129
50.63036549582961 110.0367784418282
43.94150609102153 138.6746716566284
46.65610081597206 84.65302180802455
49.2548568937458 110.6844960661529
48.8030938144494 67.45900455938812
44.45957134716291 135.655207172163
46.36480794005331 125.5244536305504
60.21525409756328 15.83095879424448
50.63648788141899 41.00754961512024
51.47224751655395 42.41977707336758
57.9508854845967 26.33499715350037
48.28836295443472 54.97208672636598
60.73231899656189 24.58079187070716
47.8041749970094 80.8122617375893
52.0656837260475 109.440813649682
52.91012117277104 63.16930718801413
46.57765315955332 111.9398859290674
49.96302156666365 45.18661120563839
55.2339878144223 29.71255238415581
46.95960549352026 119.2680895078683
48.26311291194043 49.55424658781948
52.23616649849789 102.7747105921138
49.1840217741053 112.3505678866749
51.28351811682337 98.99494498600136
58.63964694083975 7.858654005177361
47.11817169058022 117.5925498961975
53.97193784390263 33.79866727190408
49.18012925808355 50.80352368357731
58.29870851721299 6.300527483062141
44.86652725010481 132.6294614802889
49.54704632218677 65.96158469515066
59.31424912974444 11.01837935419776
52.14085465604713 106.4165882715362
44.95284393595114 129.5104195206465
50.65172745111297 56.28794821119264
47.90547981369202 82.36304604984889
44.3727131903041 70.45045396177387
47.75318229440859 73.4133527721814
46.66302337139654 74.6346285403032
50.7388266404478 106.8638506077232
59.26769709703281 25.41598692638756
58.16138369793381 12.17001465951735
50.00025839268514 97.55253662894199
45.23780673552509 71.83187573063847
46.83826047382129 76.23389578991332
48.12476742347962 121.7759115900198
50.83821879560773 50.77190355690004
58.9831645356738 1.864919844809586
44.97333477340523 126.3061790673362
55.2953259369628 32.89918419770385
0.9057930122312986 129.2111670419395
11.16734308810313 135.491785065951
8.945859266026245 132.0224183712406
133.7148464709802 125.6025312039297
15.8534019791892 140.623848579606
7.432862432402906 131.5180995510364
10.83729334288719 134.0419354350264
14.37670854018112 136.5936425538197
135.3075036629822 125.9427044086292
4.44684526892476 130.6972924149185
11.4875467484865 136.9196511396472
16.96918141707279 0.7153721861337589
9.259488165946232 133.5351682807388
15.85823148768923 137.2436668336459
5.941640632637535 131.0769184776884
19.57483886778202 1.643848305164835
122.4592497933149 26.17936602275906
84.85418056698805 135.9433818097862
91.44319829840698 7.048288782479438
125.8916652642617 30.91735978834172
123.7158715004355 26.81605239460519
114.6856065610163 21.17144825228353
89.99590224486788 6.986354053441525
129.0819433121473 33.63236325056338
95.67500793834574 10.82305926084517
118.6434588042558 21.94741418485075
97.54895627253073 12.74481403244304
84.02644583561606 1.542526788987562
4.09647443543009 40.42491083089708
1.992103611194835 37.96792450217438
117.2243552035174 21.25114771491072
85.23902878752592 134.3705356099128
125.1262542580643 29.54988003900641
140.4247245818383 37.06899812487483
104.657345999938 16.84603356159431
101.6516918786677 12.34466353288429
130.7316830081811 33.66656099599755
84.22082352672281 139.2325643240097
85.33410795560356 2.412912831854451
105.1475281635302 15.31532760819573
4.539621875158526 38.92890695816234
127.4551006971838 33.62754555821451
94.70682996600975 9.631834241016774
94.11627095652686 11.09850620624764
135.6417187132621 33.83199508648321
120.1952295425308 22.54117792401677
140.4467426273072 32.98411384610505
86.98947575819027 2.990323182911342
108.2894516019447 18.67764328737994
112.1548240897181 20.26516945956733
90.71992816446061 8.506421939373967
136.8449088857747 11.08433161258282
96.16329570198636 47.50503985215948
103.1220803381224 38.4219409822933
69.17176953733767 65.11406910472726
115.7720032023874 28.34125777346514
116.8002582129202 27.22855256471071
5.25900744292049 121.2823910664496
47.05836428406332 92.58390479861444
112.4151159605167 31.72629150865307
92.96517955395986 50.13392043913849
28.04591381410128 101.7692015681364
122.8723687952782 22.25035310922873
91.11897186871478 52.69310731145264
16.23951948717744 112.1145238590273
60.52920882533556 65.73559233782747
110.7275227849406 31.26088004215626
138.4542349393668 11.27979718643499
81.60770655043534 59.78046339410895
58.57769700865754 81.72628460432379
12.53813390383074 111.449270708865
106.6128145824055 36.27679833021104
101.019734768744 39.36966438272275
21.50973935909037 108.1629384684819
98.05707604637941 44.82331809289771
8.604097173044444 117.0793872929091
48.1714583940125 87.02588319920496
125.225280611072 18.51328199938602
33.63557599336152 93.27547205526331
44.33334722755811 92.508053202789
52.17177938983985 84.58684717349523
131.1047553912722 11.93139024407902
68.31354100948158 66.41465745091766
30.10326343458333 99.46265879571192
19.22866980952047 109.4550951579173
36.14398352628478 92.48738423076736
107.2656705256475 33.69740438636227
96.66740551029652 44.86029420946257
15.13020160991993 113.411286976669
92.0502967946065 51.41151551794869
74.17018134402637 60.0732842212435
68.42947675288798 63.66482682448631
89.52677188455633 52.51382426097912
6.705898348704937 120.5192110789553
126.9578237652488 15.82826352049249
0.9312091512408323 124.9487510228996
136.1486484175743 129.1275837047054
60.9616952063728 67.34679463443179
40.48231678555128 93.26671797889726
1.437738612537591 126.4706631845488
130.0931788793629 15.99866838127638
81.53522243683473 58.40548138434186
98.10466258836063 42.17699690366251
74.03798934408361 62.85142216328936
39.98961486226629 94.67373474830552
94.52344185026317 50.24484041345708
32.16744962901738 97.14227869556508
8.898555042917026 115.5488544965685
63.56340222176799 66.2948673446262
25.53303240873328 102.3799652668929
109.1492555989914 31.07375072962266
124.1820569890505 19.76231092537057
16.96892780709774 110.7461131225283
84.04867348309821 56.77198227236532
10.75950074699317 113.6173704644906
126.1471592573082 17.17220486356873
45.72714124093505 93.35526908379435
22.94209880920832 105.5538891296879
139.3458956017489 10.03828316663864
6.881383253810746 119.0594206283932
50.85256634439447 85.41946867705927
104.0464278567371 37.12052527870203
121.2100319069506 26.99566022431667
82.86240041340808 57.75981816265367
60.8271742340949 78.18223370036065
63.08970490684032 74.94283864793096
3.077140699418097 10.75723985025261
119.6371271361383 26.52963386871434
60.98208806102364 79.7564402832672
35.19784284152682 93.67360189410878
97.02149989984144 43.36605093320403
0.6252032926828491 11.73301767326892
137.2850807238817 127.9562011961777
80.51531607460475 60.87917070844922
53.46643089797792 83.74355294033026
77.3417334241997 60.74831376153856
61.57769751075162 74.25193001385861
134.5364925476905 129.69848293873
17.67459988171398 109.3969990627425
96.02044691957693 50.34189836958631
10.4717578307218 43.35423504643484
47.55910570149103 1.502874242478493
9.757452173257914 40.68724031287186
11.50709712318408 38.55797607827589
40.85893171835304 8.714314231293022
10.11967503603492 39.12317881075725
37.94214846422054 10.15626680979559
28.29616268950859 17.52223708010758
8.946108020076164 43.74826660402041
20.13593833574488 23.52015555049312
32.26432599669361 11.85092081622789
13.28468906610726 34.79633068109896
43.80166491987146 7.297235399500938
15.76539104987726 31.37436575625198
45.09253322895654 6.066055848707915
13.09240504204257 36.40145392322503
36.48738802140755 10.93054560457808
7.650198992473862 48.36014564008072
24.65185976358199 22.13978680053197
18.41519882824573 28.09508902812834
22.70819221570357 24.63906938114775
16.22105324327087 29.85277626455384
33.68847071442177 11.01948135738906
25.54923543141766 20.77245067612266
30.9858595340635 17.45605297375673
27.10434705244146 18.16280584726007
47.9165207643795 0.02517457653076299
12.89063927583656 38.05006647175599
15.27486791352094 32.93867936887315
32.25748786725195 13.42799332645053
29.59784026452258 18.35372006386552
44.89929667720412 3.076266926760736
18.96827350189536 26.57261733240836
119.2775052879256 3.097502569270937
117.8970549517864 1.946869410667483
126.7901131016466 2.770122885648282
139.1736811873467 12.72238167555379
125.5955649638748 3.855202183062988
130.6904455946298 7.79454581665302
131.3382979859483 9.221920914611015
116.6293552398342 0.8543161503101266
137.5538110766331 12.51883683977919
2.992786814362029 13.43535631004907
128.9176821688099 4.901784664267586
1.369557105792763 13.18974804899957
127.1945303056621 4.329165247319385
130.0024032453478 3.725115100196907
98.28302064941025 136.5943816882051
117.5051383826446 3.357819452439096
63.75270618883416 139.9698078582796
103.6340193995239 0.04171224153240904
104.9101410773505 0.9348639166657459
96.67462371472671 136.5657378360719
59.90581766544292 0.6343450854152549
80.59588905762593 136.2927251199289
70.96540096063609 140.5823569585377
126.3794625601633 1.152898311266349
131.9906165429064 1.250228394189314
95.68614014817906 135.1587287975975
67.97830010084792 139.6902897707783
77.82469119191506 136.0515925682784
83.31472692198987 136.5617438979616
123.5005695879239 1.73971670475362
65.26268073256074 140.3969806059909
140.4642863691204 6.088230576293499
82.8212982913045 139.8652950181372
133.5842043404404 1.17576123377341
62.9868680538026 135.3313442814745
116.280298678511 2.360030751323633
91.88468476219175 133.3234155461595
111.7593685093549 138.9994014147462
89.69345038729648 135.1151936553703
88.77230004777901 133.8779559231406
73.56456806968392 139.9691776662312
66.48007004899442 139.2571499873654
106.2529227879202 0.2494734907700754
76.51031816995382 135.1612842553145
76.171443470832 139.9606123327234
97.34788744408135 135.2045469602501
139.8013006404595 4.608119490827614
127.9969591038441 1.839716592248229
138.2014810568788 4.350608615596505
86.87326070028531 133.8343034891754
131.0905962438303 2.604206792112585
135.9400004035315 2.612922351412721
92.75844980768339 134.6654412089258
64.45980383200637 135.7342803309427
120.6139593139436 119.5414102080108
132.1146899673358 113.7042699118792
126.7581824300456 115.3445219794953
90.45664496772139 125.9402020905281
122.5579341404555 115.8577233901076
35.4313169069131 130.6421430243708
73.06760297849958 126.0654510349553
7.129589565754455 136.8367750432328
59.4798185756726 124.1017605734495
53.37434595417439 125.5474024865185
114.8415145311174 121.1902307314059
139.3572011902667 137.0797659377393
119.7525829675376 120.8963029734786
22.35887597126859 134.7266416658268
116.6519272385628 120.8135085282983
100.7466168213235 124.7375898041097
125.2026309861517 115.019887593369
26.18258807167858 131.1820574452581
84.92226387184867 125.4868046701783
39.33403155979859 127.8549587524204
48.9121986133225 127.1279662404152
56.64151283858593 126.0149025178036
126.3413215554511 113.8576700268637
75.89430277109224 124.8036457164024
67.32318436102635 127.3268968181957
37.86235061473597 128.9057499508416
36.25367681637058 129.3109077320886
46.29802726276284 127.1514864359574
99.09981814616127 124.4086988504931
9.605304785547739 135.0401757330079
71.81780053162012 123.8013244810273
108.3435325895841 119.7217472323319
13.34357238121697 132.099079120921
8.388273930650403 135.9904615825696
50.43164446460722 126.4882756894235
4.286163426491189 137.3126809843609
79.00102049985483 124.8094313147229
127.5048848812186 112.6889967490117
15.21419489067908 134.0763540723033
43.58518089103036 127.0856889592006
127.9064955648562 114.1693622997023
80.39035284187223 125.8323912719029
21.20577184472081 135.818033099155
19.43536289915751 133.8672653073195
70.30440379554661 123.9161051191991
27.36032059652018 130.2205747566265
16.41773246359884 133.0040367462479
109.8880833887168 120.2304283388298
33.0411793211479 129.4436213150169
23.87642219242852 133.708632536066
77.40270239759863 124.4544486132647
52.77255241319465 126.9324054399998
102.736467525956 120.9563036061037
63.55967579243728 125.2632948473936
118.2408600277968 120.8451515728359
66.09611934250428 126.2717820164145
54.22146986319947 126.9280939192191
124.0823868341879 116.1954499195991
12.42758245866403 134.5538367454132
71.67831054026817 125.2013255054506
103.9833139300791 119.8574785278528
33.77070366829606 130.7724620329203
133.6464597746073 114.1293200964566
95.39160095923532 122.8027639164132
62.07850325917742 125.3530399617213
30.46357682679078 130.6929011811596
114.1818996788368 119.7002312955169
86.4619678080815 124.8190413559627
140.9941799102169 137.5134118566706
51.7793272318679 125.9655315497737
123.7714862817268 110.5940710325012
122.089064861903 114.3133548973162
121.4549126701577 117.0538684929427
121.240218009292 120.9611410192532
112.9458210837756 132.7872444341583
115.6073091230652 124.5495403090166
3.687732156520878 79.42691664476263
118.3741643758897 123.7295183358058
124.890621245317 109.4777936257874
117.6239456292175 122.2377248891247
114.5102871238162 132.2934404162541
135.8458025425817 91.15860028489264
134.0372471639603 96.5177499434223
135.1233892429069 88.17170636884572
130.2814980855717 99.72263447832293
116.1913816670754 126.0146334376953
139.3184579858216 87.54775549576803
6.839829494841387 76.28635132428717
132.7985998270638 97.61805078469568
126.0033782397429 108.3546063549271
123.1516076366064 113.1860577511172
126.9533673646431 105.7594131351039
5.130294004021371 78.6916099691431
113.503634457218 136.9647306940742
136.168195892534 92.69246854478655
113.2044662876105 138.5549170573879
135.4965914864398 89.64724217670646
129.2753833827484 102.2267299976615
117.101359836721 127.2879529825491
0.4442844143874425 83.64553854262378
116.6776024304388 128.6771585599599
136.6579695428129 88.42122626940682
119.1446566770125 122.3178483764334
126.7259251588088 104.2628962767448
113.8091946936125 135.3947798462608
134.9826833853464 93.85699477153112
127.1952389228294 107.2508783357695
110.2324413380578 42.93859286438677
58.59754332871039 44.11303857858809
9.362077052599316 42.22093418939092
55.46483490731707 43.96660080175744
113.3136026105569 42.11319425041091
87.28344827761786 45.33424657509443
5.191192581629526 41.66058789717061
94.58343979475286 47.16948122736169
43.70665346549364 45.72123542214126
71.52322102535098 43.31922750142473
25.47727678988038 46.2565448720444
38.72834248637044 46.57352412266147
102.6755824463494 45.40231707517729
64.82839739944504 44.77645522923689
107.5258849237019 46.18597742078244
103.9466554174971 48.36783877894872
96.85518969762326 49.00825576746806
14.20037916158828 45.22110333793904
40.40981047783634 46.20893978579903
32.5031066551397 44.92393014087346
49.22445698612658 46.59014796405578
67.39961614166364 43.93656232040522
8.238244547339157 41.09049341967943
21.99548359116429 44.26793152438959
138.5672280413363 42.96098473661951
110.7054667826927 45.63902538062258
29.13708061468025 44.93843825485446
57.72859617954913 45.48009548734034
60.83263228154427 45.79299810684451
18.69647304677039 46.5827067475727
76.82550092028642 41.50138071899821
95.32595631346322 48.78814326778781
26.73138358898553 46.89589634652982
116.5082127982023 41.83878443220031
50.71857775190147 43.80357806388913
108.5719144533847 47.39971988729592
42.07341996289876 45.92250878558472
36.61678519165983 45.54206947418235
88.60555461758858 44.39152568955751
132.4083154623833 44.15746518173979
82.00637794304485 46.14379597731924
21.10548046258276 45.57913617495495
118.165025082483 41.83560235940885
63.85833418410778 45.95333395074508
56.2056204501905 45.38461141445929
1.705819784093753 43.64821156082233
52.30081220454954 43.84756960125296
23.51092948131513 44.55671579442311
33.96784553364105 45.71462363208607
12.65894207023726 45.63990459855123
118.9573174808238 40.50424217648396
62.35263971347948 45.79624677913164
19.64986480545944 45.30185519286646
111.7860429565809 42.61769576853118
83.4087367017774 46.80250234231195
134.7963906588834 40.87369410306896
109.1528027376147 45.96677279791022
17.75800197891195 47.63065410817951
98.66671445555538 46.32911216661525
0.1659746673871489 43.90768120420132
73.04478881341126 43.62271980684557
70.00576402083659 43.01024609193163
81.72305373364591 44.47558456661488
89.89579383844311 43.51618349015731
77.23129273414474 43.01357809220788
47.73449865141879 46.775199830231
84.5715446675492 45.7787220754679
76.22562812268919 22.83285634795611
87.07912412246854 29.51447333251084
90.16821449347638 30.41509787302735
109.6530059445463 48.57751317572237
78.12109008506776 19.31023367071611
63.54185168761613 18.11942424523319
88.61736465855448 29.95402925280281
55.97858795909077 8.705665537759705
76.96791539752803 20.38625031433451
46.48593183818497 5.272390203115848
62.25158842241764 11.86779518028784
104.6291709626089 38.67386271398853
7.122683373635713 64.69624799825004
123.2394604838645 54.13446171793942
107.363954349782 42.01154848351644
99.96361395097867 38.20838747630309
95.04250256931674 33.49350368086282
52.24403038729735 6.631386641697905
66.24443482928702 17.39002754319347
75.79338839484815 21.40286855449352
132.0602180199219 55.86408014435284
111.241954962836 44.116098958748
137.0987525468164 62.8063492583882
131.1960021447398 57.109046832195
98.60707343729129 39.41204665651985
116.0474220157412 45.77848939154619
110.179175362598 47.13039932471187
72.71793484464933 20.46117369724407
124.0853363210796 52.8019967239248
90.49978669959874 31.93822168788011
121.6268234049574 54.09595073640767
57.50235882112575 9.052042112990062
74.30072912408079 21.00849723558885
46.36134496607194 0.6655505976583169
134.3086683587212 60.06773397004189
64.72017197021813 16.97578280259507
49.60907604029561 6.569002707862474
60.45860127430405 9.844763950995638
119.5530728668835 47.32687439162916
82.03825788666819 25.05056350982017
53.19990973626648 7.732318168782858
113.2582862296221 46.47488755945272
85.55585448083409 29.08651000274995
121.6963378903114 51.41574741936516
140.7543363565493 63.303499879387
109.0282998517808 41.8981403923599
7.662265617800905 66.40398239564685
5.545280805549551 64.55148288686347
3.530150438657808 62.83235387336661
138.5096588766329 63.29332098727573
57.83325006668029 10.59713422423721
79.05146307773435 23.95587671501088
96.32949672518296 34.1347872917178
98.41590305225832 37.95639917366889
83.56855516415838 25.4786012827222
131.9583029158492 58.4712659799226
47.50396671286632 3.108161043908066
120.8276145844268 52.73300944194988
40.84070088184035 62.06004921819928
68.49120036028874 31.07518757334342
58.0739097749025 42.50598963674233
23.58565793670403 77.10841101606816
75.74487290181563 24.13559610587058
17.30074052193949 86.63813072737074
98.60268318060105 139.338157436441
99.93948695545127 136.6107774421095
97.02425525681673 139.3777322560558
22.31786365122941 78.16812566556548
71.00758261938951 27.01200382681187
4.785087388221985 95.87591874254161
63.98776464574782 35.306441049615
21.10082729311105 84.11792683723998
1.599269155887693 98.83396058520002
100.1780092700718 139.244328868913
80.79973745353914 18.71464314739599
137.8032540542457 102.0285147327664
84.64074524415128 16.99158228474939
134.2343446038129 109.9188965170804
33.08529341524915 67.42258655421324
92.0372056745809 5.578647180957493
34.71781850784145 67.91901551224576
35.57834453496597 66.42065797099129
46.66871266570254 55.04483057886331
67.6704765580362 32.53741176883719
18.61841545247039 85.84245265103391
9.276981674587063 93.92269402913534
28.19028965926632 71.47146398078534
77.35175829981891 21.96152079654798
58.27334705211625 40.73507360998771
19.87893740683154 85.00659455801801
58.43097676815378 46.99257362197169
62.30995342761827 37.91392861264625
49.14171025034871 53.5631277174982
66.07991458276901 32.51366424339692
138.3044122534812 105.1056483102634
91.78940777491445 2.712663727114972
40.09012733151301 63.45259364174196
31.77346640177496 68.38169538744872
135.4181799063952 107.2399383037106
57.63084855450396 48.37099161421708
70.19865183382359 28.33239103087457
54.22166030436071 50.94246894553087
36.17653066192184 65.03106298072188
74.26902087113422 24.33117317722051
10.82379463474125 93.282408677221
20.99845663167852 82.43469547133513
93.34338286721174 2.696181582959782
138.1592834924914 103.6125936432022
59.5939646709744 39.79121297405541
38.49483492963208 63.48243054790382
136.8400713108337 106.1599800698541
86.89149914756173 14.76680846608205
55.88306483453802 51.03871758440236
13.28279786680838 87.96361697160818
29.3907360134858 70.45497944877185
85.35315871186556 14.31680735283552
88.57565269208683 10.89383067317945
99.24006734952862 137.9397290343433
30.5772684378901 69.42233341331087
20.82226790995772 77.53711793581009
24.22648745681609 72.91978165249954
27.29221133675465 74.04073218994397
69.41899156422049 26.90572343739134
69.20734290714373 32.41208456454872
78.47844341092535 20.87754172832802
89.77709247808633 9.760929413981549
54.09734030855022 53.59622242294947
5.955731169045066 96.77910471643507
65.87100274302412 35.16815551560465
9.391984357014421 59.02417199484192
103.5358803819703 64.05163538474663
94.68575824821482 68.40827637029591
11.17864346564286 56.34642892280436
85.96424564138783 67.04984664666635
32.48639032939769 61.22483798151612
62.90891948161198 62.14384143110553
22.65172653931184 61.79176493899991
23.91852445727491 60.78992907050813
88.63967067974298 66.31444278676912
3.22636987119717 70.49938156138828
7.465953006225908 69.73728172609763
87.49637381766635 67.45725276268612
89.35362036536402 69.50121435850846
110.3850847388258 64.95642837702609
128.7973309194491 70.57100802064573
107.6865707802786 64.34093449572343
25.19652217989922 59.80239842303247
36.78971124362521 60.76855404291833
35.25606428020121 60.72107374973359
50.55017211594173 59.05077500004825
67.61056802329121 64.98181679978413
5.902542127230033 72.13638470120642
13.33773997553016 62.50204717825985
28.17789651590646 60.98795440302732
123.1161776083049 71.09915784588749
26.68673561203311 60.39824257498611
121.2666449595741 67.44039737115985
76.97036079133539 66.10831880480453
72.28847204003506 65.46160280669044
105.0280685649882 63.68372082642632
63.93642898050349 63.4617665830286
40.02173162286739 60.69953812041446
32.24961064787485 59.62425857364217
103.8851236407679 62.52889567303599
102.338503143352 62.94212681522979
84.40880086753914 66.66249193462194
38.39501271788036 60.72349102889605
97.10137341467377 66.24253484259901
118.5493972805108 66.75522004340201
66.05458921450561 64.90154969853094
22.44391820559255 60.18273379908887
1.764893987022343 71.37932688998987
95.89422456032403 67.33927302964544
39.359470811261 64.86503358028362
131.4514382586149 71.26565725525352
54.45117401264139 60.35678502729453
18.01663740425263 58.33841934752665
18.27991535142131 59.95091729066947
15.60603321248868 60.36811799629103
106.9583553793964 61.70274280111128
44.8913892386799 60.60571415314645
11.00555745711451 59.16660669714487
16.79229302635303 59.34701483927418
134.2442465546326 70.01692656528361
79.52440029669397 65.07233409383279
85.56990015699455 65.53225470273955
137.0682714536583 70.27851165662514
91.98186695625482 68.9167822006457
113.1075896316085 65.56319680091103
19.50492557725262 58.94574598421323
139.8628360074438 71.66800236259476
121.639156235485 71.51177021932089
83.22564456029457 67.7005481483841
57.16813878769688 59.63659272845763
58.66834187240356 60.24408099618299
61.61419260572567 61.42419719783478
75.40284311857029 65.88466918066459
116.2427766293365 64.68876411041154
55.98640352200562 60.64814801557608
106.3720039641601 25.94942674544457
114.289194581162 28.12169522956785
81.0299588163606 29.24311274151136
3.668134841316293 41.91276371458605
128.366427953416 29.60343382751718
90.81674740424641 26.22040655883215
46.30435792895583 37.20996761185189
70.98884398774433 29.6937952750539
27.69371789080353 39.95537858739915
42.30158690766437 39.02163955519302
110.0324787454493 29.68260895767523
63.11166936363006 32.21336821461211
103.5269099026326 25.44109757246201
92.3253799920771 26.72399590235474
91.09893901763377 27.79479489068707
13.47979838968741 42.48059081012178
1.412849040237502 28.96644573936862
39.72977588042776 38.19834273787302
30.02915409462226 37.76826612907116
48.87004583831569 38.37312470830337
135.9822769207014 28.41594628441681
67.76222732755095 29.70640015457026
7.832130918810712 42.58821033573548
20.08321969526435 42.45036403665789
99.76461767292919 27.87403199325311
23.46473665439218 40.22348724840911
31.5601241615545 38.22489495838587
35.82321915282458 38.59529406638255
59.32886886440509 33.5280130987365
18.74259990505682 42.18497756665154
65.34734338242183 31.04084192346803
106.1126392415645 27.38218484501702
24.58450805754347 39.09688307593874
124.267887352251 30.88683215450647
43.94503530412941 38.83465298443834
69.3579325287359 29.69254742541807
28.81601474886895 38.82358731902404
36.95858554711245 37.85203980073
79.95254620182064 30.5869951877166
96.3716464645922 25.13143455678938
21.53149874867541 42.69668885527248
108.2974217948533 29.7858610186673
131.6031653083453 32.43043506148403
53.89673845533554 37.0342974966763
64.56214770722011 32.41063393622803
56.65726092006088 33.6267290769214
26.14809201431807 39.51884745406412
38.20604694932837 38.61876600583629
14.58806089332558 43.66035683865752
130.8118910831358 31.02662573019009
74.18486119202518 32.41673796368121
18.84613517138432 43.7528165009429
98.51997438367677 28.80555285012543
122.0269696495325 29.58568075021381
85.79969916082257 30.62365377504194
137.7768391692812 28.18123179838998
119.4361692636936 30.68079654025991
17.16329327584698 44.25155387863317
77.36398073651335 32.80314838048249
139.5919579395879 27.98495713494922
66.18550816153898 29.68741453627241
74.7337095442598 33.85816821253185
99.93368820258802 29.80896037818051
104.6000212246495 27.6065941789887
82.65522281036355 29.73022436067331
44.67898301290985 37.38246300455
56.64585325364678 32.00271438317528
113.4345144737403 26.84761026979723
81.76991882865944 32.3995882530268
9.929244201896045 55.09744083128709
123.9834697219024 25.31273392422223
87.67742307362265 32.56649356968019
43.37841160893333 49.90194028471489
72.11446548512644 34.99490669025901
24.19159593404969 50.3522279162931
31.24179955148873 51.89591701607179
111.6644321961278 27.28394729888856
6.741089793727707 24.83631833720602
65.0683425314915 36.36848137229806
103.8958369782951 28.74406060479275
95.62186946928921 29.3770587821421
94.88780179270384 31.99196412245661
17.53261778839155 55.19683782824923
132.4538229947536 25.77232559378669
40.6489040464371 50.37939867012584
32.70662248843781 52.64840232604529
50.03117045234573 47.89327735985485
134.8166492346401 24.47988026641507
69.14128718688787 39.91224615521294
12.51129535494091 59.37794361917351
27.19564451336132 53.12363828018863
100.9211931965387 28.71470119761763
63.61321663417603 40.2248062166272
28.48957154302597 52.15732065006954
57.08699535053711 43.94721409730452
62.39949769192987 41.21865436060664
33.85827221207201 51.82441372265731
70.85413184194722 36.17056588896639
107.2139157716773 28.59434046735619
1.012706937964274 22.41177753579162
18.92634862460538 54.17289092023957
29.80107275345301 51.20796808696667
125.7760870331217 25.4349610328946
52.2752723624867 46.66950689941719
78.1519616369374 35.93864423385047
45.60196205063436 48.36171570001199
38.90794550260098 52.38478708705824
81.46247049786672 30.84157702913402
92.05087162174 32.4421335269202
22.77373748736764 49.8564779403722
108.8063707572206 28.37896488039286
127.4815234387676 25.52637658818102
60.13804185774399 44.40623083965743
56.27750671322698 42.63090064169187
138.0934968153375 24.39811895275433
51.53714399986801 45.20336744945752
20.24794855926399 53.11555629571991
25.61483675193168 50.91031465052434
14.61238826653387 53.93135416495898
130.8039888523868 25.69653410689731
67.65138419457153 39.61345885776363
11.50001903192834 54.76572151543025
12.09292925202168 57.7301167260888
99.28477348318926 31.42258286078676
121.3104875647974 28.37960184783071
86.11240506676698 32.16331853044563
139.1734796657851 25.5288039438871
118.8469321921287 29.15630500925838
16.15166890305938 56.18466893124759
80.20216597721794 32.06977891402759
0.1588332445602685 23.82397741735571
70.16296818574932 38.68667238614469
75.51823963939327 36.89197613279497
97.54549634183651 31.41229892152122
103.1545424385856 30.04090484841054
83.0102690408465 31.29012819084658
48.66194572879466 48.13607652445744
71.28542941588118 37.59658479749807
133.9474688422521 105.2539584859284
113.2688001715965 115.4651107485262
97.43231538876655 114.6082412210674
119.4854943297524 111.0621593723269
28.4282140845641 118.8055985156534
75.07251284554236 115.0575602820234
12.95003953459423 121.1604968045375
59.29917782166506 115.8698667734313
137.070249206817 122.1342221278635
60.71183532555492 117.0331719495566
118.1314029608461 110.4895965803315
41.92528335512677 114.1538814977812
115.6090967398681 111.3686530283631
14.61823247283933 121.4155754754385
117.1010670756751 111.4492137496904
68.42454025017082 117.0581218826222
126.4440281643714 109.8641145679507
8.366290922363056 118.627146535594
75.69361323684305 113.6253782153605
36.88857119621191 117.0820749333802
50.4826167472509 114.9064630945719
55.02779657350802 115.4628747267331
73.41133343361471 115.3510217153329
79.81620884458994 114.7969815192444
29.65328964141848 117.6308639870417
24.81249729470763 120.8609217627556
46.36878071343956 115.1906591168019
104.0156625445443 112.5840018560836
15.62715961473697 120.2007846491939
77.31526436380149 113.4025356530751
102.8179183724423 113.5498141813119
8.157818127559059 120.1372325097049
139.6297878564117 121.4044022611633
18.64471852486302 120.1812850762195
48.95308744883028 115.4784896467958
141.0254371937541 121.9158964585429
81.57443165552634 117.3630030125928
57.77030840214871 116.2378305911417
43.46477945264893 114.5783754352275
129.9311236371186 106.7705507843585
114.84321767507 112.7493127472107
86.91197857257593 117.0891397974628
32.66626549884897 117.6561388944172
22.26155464063981 121.8573507379938
38.12547214765287 116.1521005982725
135.5741985416762 121.7353215498821
17.19779324739865 120.3947117112372
110.5386472342347 116.0702255263406
36.43245631684364 115.7982110383202
23.75723296569249 122.1231855329875
82.97355240190481 117.3401357988911
132.944138378541 122.4993930388198
104.6978503359612 115.6638643607966
95.9424097482208 114.0886991038066
67.32830209270416 118.2767279945216
120.6545076626225 109.8577738864451
69.53335805512533 115.8066311556106
53.29779097573822 115.6631888823629
127.4849576207836 108.7443159201502
80.80820338578921 115.9397098868639
101.6387975683934 114.5731580033664
39.93368995245918 116.2735717905575
105.9435532251561 114.5907302858473
63.67941816980657 116.0895557624894
53.92382051745496 114.3826654853521
122.201777272509 110.2237299365996
85.44482431477816 117.1736318634439
34.09985128234944 118.256986078103
130.6564462921268 119.0429252619247
128.7504013477582 134.6018095402546
129.1966562813607 133.1748314484591
129.552221392498 131.7318921060348
129.7485072766564 126.0903242519014
129.2242323486754 127.5455022039201
132.7755789601893 109.483434806085
137.5677570823796 100.4674647992955
132.6654075101888 107.9219824847849
129.5393012738242 120.1802157700457
133.2504871272467 112.5773548897038
134.8271618945866 101.1109396520691
126.1697873949046 137.7829413963375
127.7478954323928 137.4973225726652
129.0436318801088 124.6662712511364
129.9526130659125 121.7253319075435
97.91978574671863 110.3556081848488
121.0783749178422 115.4554324404382
12.88391860952028 71.94951043044836
78.28256747408236 96.46973159695406
22.1019972141213 76.56157664127943
61.30155292027838 94.2566031139461
18.46515235382195 74.03530005882233
15.62046879153447 72.43402612646764
70.58232917997776 97.56559665184614
118.8747809603156 113.810406090586
79.42422919132206 95.71605643220991
117.3411898157214 113.8975699891247
32.8195193805152 81.7652199018934
114.0159240899615 116.8349095685173
124.7422949649391 113.5414818015621
56.87720432392745 94.87431445888095
33.80718345298548 80.43894106255669
38.68932561381415 82.96422300237393
51.17784947860216 93.29806655887243
125.8627444479455 112.416505948737
71.88966969534508 96.80450565769431
95.95505083027916 108.338420884335
17.03138440841271 73.27433866543817
31.32828043292772 81.34873800205295
104.8868151744679 108.4950287151531
19.8326755111419 72.90809612317277
90.93159180479918 105.4673212925468
100.6528076679183 109.741180377966
41.40375540293986 87.67447547314337
84.12450893630127 100.7545212030271
37.24689598911266 82.62124065891993
86.82179660927146 100.0280303447069
127.1569802430782 116.8437730732825
87.17135182823728 101.5596224506722
36.19952344803515 83.86956259178136
129.1121950002919 118.6748493564842
112.3702465038508 114.076918412957
105.6391357893708 109.751515219706
94.40538779247328 107.8845829436534
54.08396736270329 94.80480187701347
21.12988856274055 71.84429176653371
27.07685966622503 79.62303190376024
111.5423538372292 112.860431231157
45.66250803981752 91.74940654089754
14.29711208067127 71.33632903306693
11.42702417177865 72.58707725213573
15.41566745186286 75.56739490307814
90.55129408727424 103.9161597717743
81.44209317804652 96.94815218329772
110.9744959115035 111.4045849532286
27.6846235571241 82.93993532741112
66.43684428306219 97.41980019264079
67.66135839289012 96.33105046758911
27.39146226365308 81.25180400772521
120.1248171384666 116.6106278190256
77.07407956742807 97.22053211334732
21.46579737348836 73.36429514569741
30.21501860086148 82.42159069457622
123.6395903570329 114.6861855774843
92.46219305184472 105.8950619914488
99.47570957088682 110.8278807254091
51.23375220374462 94.83953032814453
131.7864033607002 117.8991238331487
34.29335388745424 81.9956835756538
39.87923302924273 81.9436397503467
108.7897237341389 109.7774877925633
65.261942441662 98.54452848452814
75.87062993821672 96.21813742998897
118.0025611938176 115.3059782523771
74.63937507500695 95.30107639141106
97.99263854708853 70.93645007991049
116.5037127993917 16.44606684226337
112.1659456488654 25.8731561175239
96.27186396218561 93.95333318025222
96.98188894164295 91.29513742235412
102.1206147630912 58.73237628165689
106.0623196097058 54.88721855155792
109.1370927310094 50.03053622348285
95.26599588240505 119.8329349525696
103.617008002297 58.3192346647878
87.5930138976188 127.3147752536112
116.2754332992001 14.86499551661019
88.3920293730782 131.2552631048348
95.53337280644607 106.7791650372759
110.8633178624674 35.52936119696381
114.2391870451034 43.36343135497517
95.15344377903077 95.05303506556318
104.4889166806294 55.28243890901275
97.07123791514651 107.232855811925
97.75286596579143 76.75044739810423
105.4183266211381 62.13131985040088
111.6944768924911 21.76263156861717
115.801173865942 11.72072823803843
100.3447168988634 103.8085655056676
99.23867367144942 89.1953610925937
104.2875117042475 61.00385015386679
103.0956824108609 65.56528580047676
113.7172121678374 44.94473403968242
99.92230491325616 102.2369640321441
98.90825443972776 75.66104772688357
101.3883947846679 66.08708049245328
96.75761586644052 111.4423308727178
97.11533809124215 113.011842991027
97.55316016525948 98.65016777916669
112.9804578523955 33.19051272926175
116.8523007157257 9.390670231367157
88.67214343765086 129.7657893958887
98.89985916483116 68.28790417539918
113.9989693798024 18.24140492577221
87.99574777641553 132.7392439097311
98.29699819291737 72.50465682575486
100.7631544024426 105.3790434035181
96.52690236242833 117.2958777299055
96.24932663372228 115.6871017558784
111.7399803421835 46.8062548380222
112.8234574297278 22.865447208454
99.3918490052197 84.80938443991467
104.025304170817 56.78992612145829
111.3692180329302 36.99886730373851
97.69629621617285 69.36849620571961
111.2666614442768 48.28004970961258
101.4430550253045 102.6612990626889
99.66864706821961 106.5420906357306
117.5561346495508 13.95814154384353
115.4101473797603 18.97230528793745
91.8540876724968 126.1262544154415
98.73213325303585 81.52544336555074
90.61743644457982 127.5266777815443
107.0313175442596 51.85735149162554
72.76747001899518 14.83319749793555
91.37684679595658 49.96732494460846
77.74990683941013 17.75234328167985
68.86177301989022 3.373266931097893
95.52192136507732 55.92215998398606
119.1911737949987 109.3877738914847
109.143773558303 93.41831396949199
125.5974714768497 129.5970213546192
98.2916273230577 65.13022664127178
127.5722179851566 133.4174347397301
115.6079608482355 105.1411867004457
124.8574766430387 123.3406181963107
122.2509041522581 120.0016460252709
68.26753167823725 0.2137323078770403
110.9891873714423 95.36176502924002
74.72010840659688 22.64291156336756
111.3387758682489 99.95544608597289
86.95883310928113 42.2828575699825
107.3317089619779 90.03696080990812
92.70421135597159 52.85355007359681
102.7771561833158 81.42310204639277
97.09918323451701 60.42913297081304
89.86963252632239 49.85024373608981
112.7061716127197 100.5024483893746
111.2124671882251 96.82956204374092
96.81173653594998 72.01387186547784
125.2418645726999 120.6802756007373
99.70688322070781 65.72708631300198
85.00133979908702 36.86783927541282
109.9402534033028 97.77943258215772
103.602646799809 78.76375257888171
83.86850799334898 37.76090123406745
119.9021569569689 112.5484495178668
117.6563201208726 108.9170350477788
106.0786426833292 89.49089646757611
85.35897880710249 40.12687209952707
69.50024372249341 6.536274517824412
95.61364415044706 65.80107150522959
73.90038295019441 19.44922755816861
68.33967677094127 7.671148832230871
114.0266988787133 104.4697043538793
67.18564567430536 8.812501669926096
65.55705787031583 0.9134987932818341
136.9145737915589 1.361554185665454
99.77639200075406 72.99764922254765
112.6792163687511 101.9734062437825
134.4910922837539 139.2454719536262
118.7845344219463 107.8194963965958
81.29835415568179 27.68595733469362
136.5909712777304 140.9122932694975
125.0297919962502 125.8693107060684
83.97967497255689 39.46988460799061
105.7143538285857 88.01473039548553
98.03576948090813 63.48613340864328
121.5370397964543 112.8423299973895
97.67676672790934 62.00721585614082
95.00148835609369 69.95932585219018
80.55070011000426 33.57218548909896
123.6588903412056 120.4833234032267
132.0018424559115 138.1667552041481
108.7382485036879 90.53368282574691
77.45450288637254 23.75376410743256
125.1784803030937 131.0856799616566
86.79064363860907 40.73933376389908
88.77050695809075 45.87334133826293
118.4585310703557 106.2919576012398
82.10723433230228 33.94430660599568
101.2509692930702 73.49097707341093
119.5037775500221 115.2293110386754
64.73679677822985 137.2911612334491
88.79215562560844 47.26355282015017
22.77450914058183 94.88463541129251
13.1439591618618 84.50563245360576
13.90151496861906 76.15632877026181
35.95854272720984 139.8770516066501
30.75179666476104 122.3529059496436
14.48937821123226 85.29118509206207
29.31951726610066 106.5130547329988
34.47471370019802 137.2320992534251
36.80466054678744 138.4121186212734
29.47973635475223 127.6832634538823
18.75256040490591 89.0099540502284
24.45047627881437 99.36322105779404
28.06447211170933 117.3521729521219
30.74507874038467 126.4395962804299
19.89611443095983 91.64672848305717
29.2944941785243 116.1492770693948
30.17389963153298 120.7205736521324
26.03097164909908 99.74929710023206
27.88702848047588 113.4553179334678
17.42869788253356 88.1536722637254
33.67046924627129 138.6278075624344
33.67396307945886 135.9354011641615
30.92031872754479 127.942913069523
14.18141283627863 72.97175614271475
11.64617336635135 70.96297962896497
15.85165266014306 85.95304345488309
28.68651149531722 114.7275594618539
33.72265588802508 133.3191774129442
15.93480130423996 87.48720781315704
9.936499042747208 60.51048546442806
9.747530014545736 50.84364212717606
10.62781782865252 66.71057624764967
14.35733239862099 83.59591398218035
12.8979387071582 82.7944692334811
34.51980663157045 129.4104164457371
23.38816867746553 96.38671500920083
25.50346424423114 98.23704622315668
32.3370835250387 128.231166629232
30.06491206720338 111.9728410754263
104.9032552783943 140.3289240977259
96.1112311858632 138.0180043048944
49.62189856852958 25.5718769617385
77.36569018030869 10.43941381492247
32.46031675046861 30.57656306066653
55.1085538993686 21.71342715623313
52.43966469300715 23.61756361705783
100.9903903923257 140.6087918487594
75.07720910032728 12.63577304109301
79.63190868419544 8.199353367989053
10.35401933746164 37.45970036929694
89.63936923123377 4.125158140486006
38.63722236497126 28.77666824594553
29.41630347990849 31.34799505913554
47.06414748149285 23.95506256425963
65.89142318073101 15.83331018513035
8.63416128189154 39.59391549054018
20.92557280975219 33.38412859130661
62.78189158443546 20.7948328618662
17.14365832003207 36.84229312340292
31.28739164131864 29.38979388129538
17.49773561909056 35.32641129426474
55.14728198377947 23.29172054022567
14.29464988790455 37.61992923855628
51.08321847557486 24.59741397168047
90.23092997996866 2.709489918522424
25.02827795245749 34.675072710523
27.21380518409338 32.86710803745384
41.58661109559799 27.92902759711306
17.91927531007536 33.83304711315755
33.99791075667159 30.23695560227472
70.07835506421679 15.5176910540586
23.10043845557112 31.69882459856204
92.48405540105358 1.305327802513428
43.72309923837119 26.43179237870183
82.22563722324121 7.46084858523632
78.50272655148299 9.330670277765819
64.37956464563459 15.42805794312915
36.78681453561229 30.841095739396
48.28133866975928 24.87345416524127
14.0811891053828 39.23317893283366
108.9187394844961 139.9548038674291
25.46947542632241 32.99785767763663
81.12587455853668 8.612559036121906
83.70449848003757 7.915893251040254
102.4398511466159 140.333747665536
15.7236898367418 37.23969685148153
56.5447701249073 22.32530895356933
63.19397574044477 16.5924771369409
84.76663551282475 6.743710892487747
90.94436278256461 1.286404580010018
38.35408649966399 30.33762969730961
29.81563875885789 29.73151505543809
119.9023880209459 20.98219318913133
115.005744409855 15.78203635532467
141.0027301717494 39.73111130220357
118.4444838138137 20.3171315190349
112.5435066996699 8.525284196075667
125.1449789491258 26.74450425939202
137.8939813142081 40.28252924772686
110.0274825647893 6.198349993026955
116.7057088656646 18.04852197289921
2.138329844377599 42.1667726340383
129.945914568226 32.3197037410067
106.2524461175487 1.855618732130692
129.0252679043763 36.35843394984276
134.1394458298724 38.26101505401292
121.4164923518988 21.60184524397863
136.7758411272046 39.08685117180931
116.0476782052555 13.2880108096677
117.0120478369678 19.59381264928609
81.62922268105781 78.94170593010479
78.44612340724102 98.07422479870095
86.64022533486497 64.37314971816706
84.10667449641312 70.77903825059036
97.6561565714769 137.9665343444952
90.54226232901543 24.64049429683978
72.63812122134117 116.8456254411962
93.27467863132806 24.05616001962353
74.65703505255901 112.4705593506381
94.45559033346153 6.912293306192669
74.4402833265766 116.4424197188155
72.87329500618246 118.6401243525387
93.04781847272416 22.43572541312667
94.27599148386876 45.38664774939878
74.55081700122732 119.0967332249986
90.47719542088738 51.27313819489137
81.38101436763047 75.76410003686885
84.52369439274548 72.36788894697243
90.13647604842251 53.93286853823659
93.17605692091999 47.59016333524073
96.58522214433063 5.293800455836283
75.73369117101527 106.3005821479727
81.62218391716367 84.8001494893763
72.5711683396684 132.3768723816646
88.15772185165336 60.58886748471741
90.4115617648973 37.71803692801841
75.63614471646417 109.520822613341
85.21475230303744 69.68835466998279
92.26038934245814 48.74495452087562
75.65323865762142 107.9455942196505
76.39281791772666 112.1879787126546
70.04083929178788 129.0094396516005
89.29662072021468 32.97991990977951
95.9805745594976 6.785547463180125
71.59213571366077 126.7559914091926
89.21186946540449 59.3783202337513
97.27049517839359 14.35508168449113
71.15688107753181 131.6039656130475
72.86919352072107 129.2329333103612
75.8694428903363 104.6359877395967
73.91032865762823 121.7900136898364
93.78616654928963 8.361912021246168
78.60797099050536 101.5337592636758
94.36248159357451 21.30346308173773
96.71375673058488 17.46048827465966
96.42956370996859 9.573250159890375
82.35411468004831 82.07107555892377
87.10624399554219 65.91001419427052
77.24785076588257 93.62857873115905
82.41613125148544 74.63015921123261
90.69392279273127 39.33587432250534
73.22184001892205 124.4838870952502
83.46101509332803 73.49275433710601
91.53645730726403 36.6626895391372
94.04661006359477 43.73029583275541
73.38500440308562 136.6994460783907
78.36591911722482 94.68814081682565
77.10104838151919 105.6505644530611
72.53166910041861 133.9048290912134
93.0502057841058 46.2015345318345
49.11180481711242 31.32024052115692
8.755820766052185 140.7569146830174
8.63528153456156 130.4613701321701
51.10004804597416 22.9859744865903
22.34575080513787 83.24726193183808
14.04420577797223 120.0123913023929
17.55639412584485 106.6650324287218
12.9747144216532 125.076176627101
31.38921511935802 63.70682075396012
41.20731887321057 54.10790469457979
33.68036185937786 60.27611824880366
51.03621745521523 26.16200589240042
24.17006498446322 91.04567161852457
19.01696119806791 103.891660041939
30.35156641785447 67.81991995176266
54.23940140765398 13.76398094220745
43.45020309063373 43.02527031862972
15.85626074399334 117.4641388773876
43.22815094052851 40.29075925270639
52.19657745630398 17.30873505736151
41.71505294983768 52.69729205105766
49.72534662878189 24.05014618289012
11.22486487247975 128.7335340991846
18.29622072565887 102.4399034925649
11.91528438323078 122.1973519660956
6.757082972468924 135.4121241972874
34.77172629397208 59.2577619488001
31.17048398707009 62.16241137368232
5.886526802266435 137.7765237486456
45.58458832065811 38.65852595764014
48.22400431095166 29.80572382473384
6.291584288790657 139.2408960464866
43.08072570838552 47.12900818563238
37.61790321428148 56.53625358053332
22.16977640607011 93.49076497757464
16.05114647383762 114.7513440810801
24.6380764188354 88.48068047937274
56.32253441625153 10.17387607579844
15.45979125733116 110.6669547747027
49.93519599646937 32.58536967188559
25.27975169755775 86.07191225962238
13.56652018352981 118.5822900403966
56.83561878853656 6.049441251500089
8.020711013314571 134.5053363762168
52.23219700361359 21.96265983011286
21.04693668986699 97.20717646925762
13.36544566663485 115.7113092264088
7.73911767589108 0.9495694726273001
27.29558048054043 87.38874279362855
27.65651624377799 68.2919795448406
26.41798074632501 69.3175577767703
23.44639887143487 80.96452176519567
22.69351279873501 72.36179589238129
23.9342384667083 71.35102826129079
52.1760251282221 18.87440116291697
9.912999489755272 129.7122929173258
55.59705231428827 7.209409328425624
21.85104178715091 96.01886227184728
21.11848994118337 98.68974326729669
44.14571534856527 41.55640175409104
57.61581270210321 1.998455542100833
16.12025247505331 109.3473341839309
47.92047550081487 37.06347577143901
59.00551239276858 117.3606662122795
56.33554644662971 107.4331764910958
68.66337699899302 48.56797183154594
64.62997467425623 75.49289386757459
75.45568417607069 14.18738261906807
58.4032840387634 113.1606367733724
80.14873076821276 139.586127137435
59.86603503845934 99.75906219090095
53.66713974153623 137.9340383365392
65.29404773992103 52.28969418602157
57.29969887492265 131.6883160274137
73.38952870305168 23.24761557327269
71.09973061555405 41.78522539982409
56.81726474988665 0.6405870843583958
70.84937083562389 46.08632565900808
68.00263484296013 51.29739640832673
64.35544167414218 59.4288722462662
72.44916525506169 36.42869641424049
62.58573830326095 63.58838090049419
57.49117607716028 106.2623661264644
64.18873615318333 69.93652164198764
64.1320044476185 53.51802804272194
70.10598902023168 31.02863565979781
59.81629936233004 114.2199669761908
62.51209661952471 55.92174722500908
72.59720971880422 24.47001335066971
59.33061972978033 102.4339730318353
58.81875883908357 111.4665019015868
63.51162569018355 71.10028311337969
77.74591491678747 6.234868182426523
59.47265914844891 120.0591657147883
70.20390374333797 48.84480297283656
75.43142907745175 19.88291253066744
76.98339031421136 8.882996390699647
56.26676843812024 132.9809689351362
57.23817412357871 104.6662853890238
58.91447321013617 121.558203356369
73.16374447596411 33.71129514804019
61.07053184781072 92.64275825297749
77.08663154598226 1.536045186455522
75.72407605726033 2.465752826330142
67.31204455735381 83.14408557879365
64.24212578269589 73.99031142528376
53.60693032576503 139.4001563480213
65.04287151506882 77.0039197572374
56.75025236344221 130.2262492353207
71.83619308813041 28.37687548544418
73.30024407700236 39.38285952685892
72.19668768732188 40.58453602472392
64.16855207065858 56.51531177593788
63.84953174095197 57.99552188223618
57.74979915127233 107.8129256176657
64.69632884588691 83.86954970097213
57.17438083210592 127.5634481410765
71.73929093409413 39.07621397265757
20.14745116696192 63.84627419768832
43.602689574008 8.957089699883303
12.00551816840217 87.19509052509912
2.60313207139169 99.69630627347536
2.941577119286906 98.00371872575718
138.5008596569969 112.1195317895798
22.0228168422993 56.97078492141838
38.38869855457289 20.76170252570567
29.77991224005016 36.19846628098869
16.92250553903899 74.86723390665607
8.588675871411926 89.77133279165329
25.41563710332471 49.28806943805556
41.87949234445271 12.81138111287566
28.08866127204559 41.50341627796348
32.09703006819001 32.10023934863742
26.98851089367916 36.92551115549767
46.72464205854786 6.660625657615182
25.07738626143493 47.68178845435558
40.30342094175956 15.03309524408754
139.7034174587603 105.7783966774058
137.4726904527206 123.6960884058949
132.2995725767335 125.1546039500922
24.60360315617022 55.05121935434617
25.02534024993273 44.80424599767252
137.2452606921545 116.308336218112
30.54805706260201 32.39664988259601
36.06147266950524 23.97137473313014
27.30972903107065 38.42287155156151
32.81037224323008 29.0646276090609
6.89962953732109 92.0706997783583
136.885336887929 114.9000424282634
23.31006810484113 56.01061259073256
43.28926493419804 12.19340150767709
0.6206249213910618 103.6914337728573
37.12924899507723 21.65287229853258
137.5320857105056 117.8833917208601
139.7795824944942 104.1620450309749
47.84505902628683 4.532339949273323
30.29520981133011 33.79035231237562
24.42496039886336 53.46739641616939
14.41384731351934 80.34282345555155
139.3801211906068 119.8090753664911
138.1691605488039 108.1422779697282
41.09037790904184 17.5559434573711
18.89279264963221 64.89524466334831
17.60134938209068 65.9450494904996
11.97501539461094 85.58215838828535
15.76378175328881 79.63493201211226
21.19045352467687 61.18808502437282
39.63440168679006 19.84238891824576
137.8712219209389 113.7161537146618
134.8510661617567 118.6495495107639
34.6639448235673 27.3502295681371
49.49496099887752 140.8334616346165
132.5685875545656 126.9108777268869
3.763794408783554 94.99110201848717
33.64380598789776 31.72222198498786
53.81630699373265 24.26345804926505
0.7341172086937915 92.70562795433057
69.48079376281747 140.1268787188916
24.99206983083972 58.21972069384168
39.53813003985277 45.01182923943594
32.49659876093587 49.44163727471798
52.42731983355149 28.38384355280823
67.36874873051867 2.926291552615163
16.69165084771069 69.98731924931838
6.5832578518717 87.16936853622714
25.89904755578314 54.08676524932751
58.75854124012434 15.38763006293494
42.76010869060371 44.48404325438939
27.37228270680226 54.71419542583652
42.53462773835746 41.77988717365998
56.51442749052462 23.97730871808219
32.52278632337008 51.02289583934373
52.45344039974633 25.22430983892961
26.48434661928624 58.82576774781712
32.75089215446723 54.11191786520189
43.03040768169332 37.57565105854144
50.89508530443972 30.99145573525653
41.13078739603728 44.72487256735672
37.04340549851729 47.00047615924261
61.59008765474024 8.668431347463157
24.12046421915662 62.385355201938
61.92769553514546 10.27044661925839
47.54334365672777 31.38617834152708
62.71858238720632 7.499799438965388
12.34715713342496 76.73354526254724
15.63393211340794 70.89714106246639
18.72161691734362 63.25166364028241
17.67591566409529 67.53167658176913
4.508251910112582 90.87308408929682
10.07197842793095 83.66637731171043
21.39622329907401 62.81068870159935
56.53744841686772 20.75183519577725
60.78211409749134 11.44524516189741
43.9125427016833 36.06326789655375
70.70642453119966 138.9903827304635
47.74005814832493 34.24708436662266
28.15415957182964 140.4210018316181
34.48935617254305 139.9663535912277
39.76348431746528 139.3078363387653
38.45938442252001 138.6270502514092
11.55356502951176 140.9974680934189
14.66977792365256 138.172806571488
13.05344124977537 140.3491581194997
10.21453594888556 139.8278251984759
3.159808008637417 138.3735077714707
17.39225677573416 140.3118452477647
21.13365429764596 1.497065896462347
39.6217692580863 137.5434956110916
29.73522481024978 140.2630618487007
26.55913734606392 140.5675811642883
16.15942992407207 138.9617915598003
23.44095466765188 140.9687982408282
27.42248110134219 0.8107255462721702
20.13897377453495 0.181528013670511
139.961106632739 138.6500848210705
65.16562903724997 109.0890026065449
86.73018613739801 70.14623739730759
88.99952315277991 67.9050825177998
107.1566311490668 37.71575819294725
104.60071475363 42.95914128498482
60.66616722956683 115.5113038808783
99.06479207051912 53.52273478102172
45.51182924915932 137.9134113649379
64.11011210701513 99.67837814968505
120.4827540422237 15.28365817932665
50.91988437838256 130.6365020973338
57.32909422665635 121.8385616848798
124.3044467442528 4.795934839622205
74.71367192255403 93.6285346479185
46.31935568274928 135.1505671281103
43.6540524010057 0.7258547168533463
47.9754928327314 131.2482583126336
109.3007873170137 35.30731663712979
103.6327606256299 44.16870753482937
96.55962629569071 54.65724477442401
82.73477516975532 76.28382171659059
85.99503256924312 72.85312562152949
91.83923317765644 58.25510631004195
119.6682768065117 19.38005217015789
121.8921492457063 12.7859862875262
65.90203738322593 110.7529275119657
80.80207174208796 81.67544712003634
52.52110599903005 130.8900857650855
91.79023860432793 62.33108772108533
105.7286997768894 41.7237539608188
61.54702523825632 114.2921021042954
88.22309008069089 70.61520796364242
42.34524938740898 140.9835099511847
97.09920657991077 56.11310321384073
63.34433654289094 102.4075113460646
60.38566060626201 111.4047048681505
111.3528593081755 32.80750598603179
120.3230465697649 13.62813075078042
57.86692334849878 120.3518189987627
92.88071246942951 61.08302444257476
120.7620040655412 16.81013468560849
47.97773662492199 135.556280513075
62.30411508877342 103.5144069499729
53.15990666882006 128.3048019798286
69.50047103698351 100.106767609227
108.7433042118154 37.92637426168216
115.198400857529 25.08149516769386
68.11022482493752 99.56133598279881
80.29641561907391 84.31239476181243
89.7784733487828 65.16138486355614
84.90504333611203 73.98336239573572
55.18787568665402 123.7281038375368
102.0037905727079 50.63904763139394
84.1404058213305 76.74864349417933
124.6279023313683 6.327349308153105
121.4608044522878 11.16911245557789
64.39336087834633 110.3935235175739
63.1758017754907 106.9141632297226
73.31351507664105 94.47844760977898
52.03457613890134 129.3859394824211
102.9576458909412 51.60283444423202
1.608001508153251 74.58273355339784
116.46772688013 115.3828281226443
111.3486792781705 133.2352377267962
115.6500208079756 116.8207164528875
4.136206528857651 76.18236989131304
113.6596263616861 122.4893535676336
121.2388256858853 105.6063833177433
114.0520634375798 124.1723669990755
1.431941375690121 76.2180974416061
5.925982979407014 61.6351725198468
113.7498195813903 129.759302192452
131.2283155791514 90.12840246936622
130.5071362918927 92.73626118677531
129.2610109970439 93.83537948856863
124.7338688379904 100.7363685447048
112.578100973405 128.8823652760416
133.8973693896136 84.15567104759532
8.720053815849933 57.55776465014086
132.5630984511515 84.95125203582052
129.754605197287 96.7610865939874
123.9754241759259 104.9122775107334
118.2732926390213 112.3425133144759
120.3188166853662 108.2691242435339
1.72990869038917 72.94083315095496
112.2948668002275 135.855196384819
130.7478505478882 88.6993128715155
112.0213809840287 137.4144177914838
129.5127168810793 95.29606369556025
119.9921064669629 106.7222111923197
112.1554446184816 127.5835841767627
138.2605369130555 81.27343247098894
113.3116691215735 131.2533087220446
131.9319330464791 87.63340185153588
127.1945049431008 98.73140213170286
6.177306151633011 65.88415086538296
7.990835585173038 63.26518204177446
135.4399723425745 84.07096833556339
111.7388048976151 131.7565583797651
124.9996388704242 102.2880500530048
114.979775538537 118.2431052177789
8.398343406961981 60.36946855584542
137.277256679672 5.611911275229518
8.234479382024366 27.17918210556771
132.7325737405793 2.570071483919613
8.156663574444346 25.58313018720598
140.7953307769254 12.94820577764318
2.120658213541542 14.63547850573118
0.4875982220424828 14.38920143691875
130.8700481359572 141.0148199321174
136.6075453765181 4.118575944214673
98.94311801000813 93.31798038753473
16.92290828878982 128.8716454134531
115.4918455264558 88.56163702304086
138.1781990670494 77.05579937480283
53.57166585912429 107.5062129126474
118.1830612134553 87.93643250979365
19.18395457678554 126.6566790081114
68.85217173122092 102.8014147202069
37.94991213437171 118.0084711549644
50.56857170098462 113.3608937204721
55.04617884697534 108.2819923062254
71.7282078023545 101.9793804471704
3.031689266824943 73.72960307542778
31.51293710240464 121.1493720960619
26.72881561035854 122.7671194230858
46.21698662732818 113.6397590306827
120.5301013338857 83.00339753144505
11.47873948315798 130.17938349729
105.1267426797937 95.03154523248196
88.88652748546006 93.1641702576012
116.6325112031799 87.51591352184617
122.8377031203765 84.0980584852032
14.2405809641369 129.553943593493
60.4837422549211 107.233267117527
7.692661546290374 133.0193233301058
106.6486573776051 95.47108340706593
49.12806830205911 113.9182872903571
5.124677149799098 134.8952230660332
86.98599090615559 93.2186901652789
129.0557854322702 81.95482729184481
114.3052554443023 89.57100275957238
42.94230509411913 113.0285168931074
113.0712638123899 90.55529245346938
70.059457802898 105.9117297102038
53.22419255924978 111.851900571355
103.5986326022149 94.60405742251373
28.21698397656098 123.1389945259635
21.48810311366248 124.5076739317104
4.318998774589154 74.55045794375528
40.46525393619709 117.8317076931334
124.9331426546751 81.84603334255794
20.326919196852 125.5997114503894
3.868538305288549 135.8243219922165
127.5528508891075 82.47373866836189
35.31859839553633 119.1141871863964
24.15780671764908 123.6496966457766
92.05850528618689 94.11037540368619
67.22306328353137 106.6484789670016
75.8703954090012 99.69972316519829
137.3014542934274 78.20852712504163
68.37182960528793 105.510065276116
118.7650091421148 85.2888485739137
132.1735955129367 80.78760980099332
73.16349739532097 101.2027324965749
51.78699850202044 112.5939307630082
138.8852955861656 74.38070219241504
10.20592803838517 131.1353540367877
107.5567740903795 92.92551320292718
93.19699617737996 93.01531571968415
39.32498905661131 118.8002631167249
61.24108346978184 104.5872724150993
61.66051911770629 106.1967508987206
74.54210488598886 102.0932372692669
140.4782616553038 135.9983740529239
36.57578331496993 118.5397181516241
85.61381712903132 71.25647206103388
127.9715223372709 131.9642111934514
114.8637782614 115.460659976592
122.513824106221 124.7063363302427
139.0138684624733 139.872065204131
39.40105977289755 9.421770155185024
48.10176545855699 17.6928084739156
122.4899284766509 121.8098617921303
66.33085998575332 45.16325704705859
106.3057945407781 99.70219688008771
48.71913290036244 12.88159329406223
109.7913251727593 105.8677788504078
64.79758970163374 39.2561538469279
40.73562680823835 10.28391883515142
103.9656483994418 96.15075249639399
67.14683392459699 48.28540402122169
56.61288018174846 27.24049741515129
87.10163388378794 71.73226552842702
55.21499792406702 26.54641210476751
74.84934591673824 58.69229239790079
106.7272161059603 101.2182072164488
96.20122247093943 88.09851267239861
94.28875628261262 86.01288698087986
121.6636063828985 123.3980464415491
71.7319649655885 53.20206541759807
58.03454062470508 27.95467929421462
105.8524965171545 98.13940290484477
86.35107054506187 68.58388099280289
32.21723630247934 0.3799560668952564
115.6708208864213 114.0797590951206
112.8837576593245 108.6189869223122
102.4427669553201 95.72452878170937
74.06881389620094 57.3727461450559
45.05477401801307 8.665541877294364
69.33842571477514 45.78714577914611
63.58689903582136 33.76128517908556
112.9958843231867 105.8584702429391
58.01492030891487 31.10181296178143
48.96457761073206 11.31648791028323
49.81341292019598 22.53201322137258
95.77374296020699 86.51735146549076
107.0864292401228 102.7284602991383
135.2596048728853 137.846911638785
113.4997448089192 109.9689886369682
66.58056030067308 40.8860048035647
46.19024004396297 11.07187444708225
123.5056354006473 126.0002831051465
83.12687583404197 59.45443715106391
91.72728488031468 80.68355431267079
88.21395779200567 64.76054020301703
118.7432738348503 116.7273611523591
87.81357747291251 74.93722468970878
86.35716791401336 74.46147575348124
49.51961459291074 17.07479843778683
123.2292024820583 123.2365365878821
132.6223419955648 136.7428840117185
105.4767132175822 96.57967050605751
78.93129786064462 60.48012563122623
67.83303377154934 45.48421253370923
128.3479835872971 130.4892135805533
71.23247491345336 51.76829292294484
71.58209301006752 55.87052529396065
113.7947058029101 107.2642562055647
75.82911937093822 60.21174804782979
92.41308709287442 83.88377159777625
117.2257560645247 116.7815934900693
30.598106264358 0.4965602199752859
32.40596954571376 2.842055367554119
65.11174849618268 33.91286600695654
109.3426732933357 58.25209481019461
116.9632931868724 56.80998599522029
104.7154501275116 59.46244817925849
43.78618945534475 81.21663434636825
32.42934968162856 80.30082192907319
37.96815783879914 79.92961462403684
50.14000080026467 79.02393981642473
70.8064515701802 76.8035309890024
18.49724059579538 84.20611616841163
5.795179688187194 89.69156955445014
31.70856327772757 82.8895220176899
132.3220251877107 50.55864057561883
19.76010478831694 83.32160704987552
8.252328679309523 51.18853166019527
120.0619133036834 56.80474884240825
80.51867172303318 72.63468011409468
81.99870167763291 73.03147735987726
99.39874296171774 63.99060400089147
49.19104034553512 81.51813900545582
69.80687404401779 78.03278495046766
34.59318153347556 79.21048058582085
106.2541360574768 59.05775349832641
94.08750166353103 65.38336583799968
2.44580526134504 54.48910656518667
87.86223833113904 69.02860640839171
36.29508231545383 79.57328330916694
101.1469971682537 61.8372348120196
123.330630975268 51.43942600412736
62.25028322559159 78.78137027589106
23.86904106544781 85.52689959062211
122.4209437259357 55.47646402238628
96.84421883146958 64.6703125249702
23.78114362814168 84.00764427761662
138.6953130643948 53.90704065459703
43.97174491328948 79.60726145194739
3.47739723937628 92.00161740626775
17.1856837191515 85.06235806410886
110.8798682108157 57.8538717248847
25.26612198326199 84.68419209035355
46.45075285158454 80.12759388449058
118.5045518442687 56.79321739444757
77.57501204313058 72.05250800729763
62.22292518065734 77.33441555084269
141.0122190362108 55.59542241984588
91.62618550492425 67.31560432517922
62.36016523746456 80.40050031746753
29.46236943601888 85.10395586506345
120.8290400438767 55.43846604598571
140.2255554741977 54.1702427864628
6.758595955629699 51.45108885714321
83.66836553166863 69.22029752678435
55.25694962367 77.09622686719212
39.61857619056352 80.33483777820064
45.13524250740394 80.55754425268067
75.14595401260669 73.14570979347344
4.725492663058569 53.08065139534561
61.89964544503442 75.81519606643522
124.9507532854701 51.47164056556662
140.561767239784 101.2920031873274
17.64730099977778 126.2224208101846
15.18314875638295 122.836998720855
138.7931525655496 99.35202066696812
11.03375679607956 112.0992355362635
13.55105422472027 122.5521645545425
19.1600631941065 132.3481551055107
12.20205239702386 113.0510023074577
22.27439276283545 133.228029973561
20.92107407372201 134.2748642942508
2.14490270024006 101.1772279557182
7.105846887089333 106.2422093381401
11.17437881817564 117.4989176893611
22.65879839192051 136.4243712374181
29.02848517690428 0.6749868222600227
0.2779307501739162 98.59800397515625
27.30137819990041 139.1200505033301
12.04649756334956 114.6257205982382
24.854122055863 137.9762221899864
4.40029472339921 102.8577545109068
28.89231341888021 138.9680984885045
6.553960832927787 107.7149501105927
9.534246345775131 112.5886106342624
23.17717306181204 138.0103980318956
119.1539601913701 130.9747106611956
129.9082858483295 130.2673830926564
103.5092320962419 136.3702181691714
114.1480540819825 133.8451795928277
105.1191663795433 137.0965254053366
134.1203409907297 131.1583507214798
111.0549129985045 134.7704373500144
108.023417640368 135.7818296660654
120.7427247716459 130.6301356639662
117.5984235284714 131.3708319770467
122.3487501010678 130.3146156997348
112.5920474608831 134.3073161128142
126.3744457852709 132.2387510707733
106.5138043506811 49.21740685785961
116.6829323106573 123.429154616451
114.6963379303329 77.7549649016011
102.4647909180704 9.379899752834412
116.0779226261259 122.0571183820636
116.7518707890326 94.57949280765712
105.728726824071 33.59894518266704
115.2091721588209 94.02800349468612
106.633520453579 44.86581329111711
113.7586543844044 80.77715665886116
107.1513888449221 56.00850190878086
114.6964906888488 85.50464580370591
116.8314600425074 74.30522414208643
105.6836762115266 31.22355965722673
102.8522444313681 7.875020120767318
114.0780892131904 99.59249683343565
115.407793889641 98.62689763999394
105.5906655893154 56.40344620745589
119.195915277086 125.1689110006142
112.3798248790256 68.54335013871915
107.3756866787444 43.53529307620945
116.8823821839705 96.11962916461484
114.6441820618475 91.06431860614937
113.3638614083954 92.02854113247163
116.47812070604 112.7349827913153
116.5682399921791 110.0197076032893
117.1430372181736 72.79803195381105
98.52228650003308 22.56398421705154
100.0991802729587 12.9492297848321
116.516619583417 75.81635362220314
98.26633451669157 16.89455066548501
123.7436866879659 0.07324979774269802
116.7614824425061 102.587380452654
110.4642177578039 59.3665727623861
114.0877342482042 101.1732989750747
117.1984985718962 107.3823896021753
101.6637574746371 6.939273067748612
119.5421618883076 129.4741918275266
105.5753164722187 37.40661619555812
99.20918729525638 19.44585727265812
119.9958491376213 127.9934506894161
99.4636611866873 2.191147806050797
115.7950344912402 84.46630163232999
106.6951836539904 57.52945715856868
117.267731080962 124.7596814250228
106.969223255162 47.60806117798611
110.0019167163656 66.46776872496977
105.9592514024833 50.7095519257708
123.4668194803294 136.9677538639358
115.037237885974 81.55825614691358
101.1552586631882 23.20506126197492
103.1498166072292 27.0653224040171
116.9257469299427 105.8533837975129
112.7310980951602 67.05555597136171
116.5535729563932 118.203258267173
107.556880608858 50.37015848243573
92.0464190073062 25.13434081773486
138.8445821391791 78.64758710067821
87.51240679925718 23.70830920020659
123.9211225838232 68.03150388977254
105.9038390380282 46.24349274336902
122.868147571645 66.86689816319381
114.1269293932267 53.04972610102635
100.9190705081712 36.79721052598311
2.439257787462162 87.2799189473148
109.2007322307155 54.1081301636935
2.758665553431956 88.85527655250256
104.1333557320939 41.47065778413852
3.921965361229129 77.79928560133519
118.4654158282494 59.53910125115289
95.07980465774608 26.17688190627655
72.73791801759126 1.613514724347475
78.13436295931768 13.55479120251653
75.46802633122479 8.417955933411427
129.9649714799516 71.8072036591314
71.53985737424134 2.709705189089701
65.95400097995775 136.1226839937071
112.4409518680912 53.37676440762493
1.576397643327015 89.98596101117592
84.1887988927576 21.2209760557764
135.0376976167126 75.74399658066625
89.02073716681718 24.17367984914944
3.337769004490489 84.55331285982787
116.1060648354286 55.43147056811523
133.7643357049636 74.73470290855987
105.5595593432552 48.06156115861907
121.9219146653343 64.70919649985092
108.0446971019252 48.85201128077638
139.4776278202308 80.05692828581701
126.5121918467651 68.91465499177711
78.90202008796678 16.67139421605121
96.54358691105512 32.6090707851392
99.42241474456809 36.71211586642492
3.055322886137647 90.42165120030856
85.70314014777999 21.68095395063501
120.001280579519 62.29699248250319
67.70522379988201 138.1132463412123
109.719042508677 52.62999805987941
126.4043532142545 123.5217464591721
78.53172750807245 117.6089055506385
36.69349305639895 104.5321586377105
49.29472287359928 109.0678716590779
54.97967401647985 109.774557612671
115.0537073356444 123.01454066875
76.03711942319683 116.3718732247851
76.96100327698049 117.7720659262556
32.84765702629554 104.7400396119356
19.945256197941 108.1158803269044
43.95282636784651 108.5156880808527
100.23010166537 123.2549700908931
15.91920939831657 104.007827519505
76.67287856178365 114.9012555774413
109.2087747945871 122.7557974021062
139.0618283431233 100.9184429847513
14.22589389150301 103.9252449708707
45.13384879172292 109.441665140425
47.91631516953244 109.7129942635857
80.11364694822009 117.4504053384422
120.9030017785484 124.9166946651313
59.70065148014103 112.7164379236262
42.67849768484468 109.0992647473818
131.2758813417767 126.1114465265759
54.72340419167021 111.3078234366733
82.71011146280837 118.7892696592473
38.24391879021019 106.8847532145079
25.31434134291491 106.6927533153779
8.022588902752167 100.3958504643476
107.5584340161171 122.2962435566142
39.72709457009239 108.039745898297
23.83896394175616 106.7095525850876
81.20361081900076 118.8380481276391
39.65394530332367 106.4088189379982
83.98949096250037 119.7383685660309
6.455468984566216 100.8758036412011
101.890400011042 123.5827044246124
127.8348063049774 123.8310409325914
66.83281994309566 116.7574107413441
119.9794479931726 123.7040275927386
68.88009480176214 118.6818454232179
53.55723595192391 108.9240583470612
120.369716861016 126.4040011058245
77.90920796345318 119.0491669543811
103.0978669163352 122.4762592038559
41.23485355375914 108.5678699446449
128.20791377616 126.2364998292104
10.9916714435207 104.2496372154863
11.9687212885345 105.4353576079705
99.86873608155 121.7987486479598
63.14551794128953 114.5879184058797
58.22784025384773 114.6945352715959
113.2056214418832 121.0140868707184
85.33277747600337 120.6677050732348
12.64531494591764 104.0231880278915
125.6177239026553 116.5187265418974
119.4248623212617 92.54404517200183
91.78339904184075 23.5405808588787
117.8296205933561 92.06515376057051
98.79602312718843 43.52447847561874
115.4621817591702 80.2747798523495
101.6886489993194 54.56809659749168
117.0548700322616 89.03263437793875
113.0307232936807 72.63527877026856
95.05870223033017 41.16345507715732
123.8453796958315 95.99983799498609
123.2668637071394 100.2389799716444
107.7986658143271 58.65359288459584
126.3903925243069 119.4894564006078
107.9978375976028 68.49934712081
96.56654149749147 41.75359565934627
122.1279394535323 94.00557783476685
115.8752113887654 90.07039682290777
121.0352107098686 104.0637699848453
128.0412745547616 110.2225209049059
123.0011238268621 107.561798611181
112.4929025732411 74.23228023711228
94.48181319709943 30.42589972413269
81.27173230251906 1.10349455349816
115.0236631521867 76.24547237106663
80.01473244695821 9.765288150031797
80.40098792952632 11.33861467620329
122.3875106012875 95.49164273662777
108.9176485522473 59.76891972969903
124.1098039988957 97.59636895835844
135.074695144652 135.2288025946997
124.2146989139291 106.4382216683859
85.37877045990659 20.11220478196016
80.73270479949831 7.017834128098368
79.88796587276551 3.629849965404241
127.2552782649401 125.1278778025537
91.43722371270333 21.99939295182048
117.7230975644391 86.41904752381066
102.4703789341083 57.17738536285995
122.7269320897419 106.0249970455527
100.6482582724179 53.47114418124552
107.295678110897 65.88495834002069
97.7458086539325 47.70392263759379
125.3567582966783 110.9656830376738
136.0737481898201 136.4642088439489
116.5399866993711 81.59072452387051
82.30583545907751 13.38075458046346
127.6186981498056 127.7154513971782
95.27491028081799 35.17387701791705
97.19245164597277 38.99091900027873
119.7491728751208 105.1908202552707
87.22032387617567 22.13060324676458
107.714467900691 69.96439613623073
123.3496849783467 109.0893330363916
101.3348685015998 52.02676573972351
40.66194836546111 134.5977990729045
42.92221162178372 136.3746185924324
36.11101695792179 137.1605339095725
43.21249478192297 134.8248626287238
14.56458486194879 125.4320930976923
5.901723069980918 116.5524985154598
1.742621391552272 116.5050897929398
10.81547586874955 123.4293024910272
135.4526157370422 108.791520148732
21.89319185113626 131.6883815483581
42.59568304630582 137.8661342074284
7.125798789655104 117.565002931448
23.42209504927735 132.1204804618239
19.98556463623511 129.7246379597055
0.5252199575501758 115.4628019288298
26.4450338591743 132.5227675985021
31.24950569133963 137.4001575728238
30.36761806306745 133.3402960666953
24.60651426021663 130.9032219919773
10.07659614912423 116.5353135025331
32.86121901349924 134.6394531569794
137.2520308660247 110.8916761783407
28.74496166455418 133.325315549208
139.962145403368 111.7760221595862
0.2803320845067482 117.0132112955874
29.52375938929423 131.9740308372956
34.48064895672859 69.42254874054984
36.50616502514497 70.67510665502758
51.0724169722443 90.14739529427776
94.64440246127083 129.329723912553
73.00453714529736 112.6772476693274
77.59204839612335 116.2780158002271
7.162480050122693 31.12586925458303
28.3739464539591 62.55488656723077
94.03781375980498 127.8744712871196
9.124820498586596 36.42613396383089
26.88386928310085 61.97338176621835
78.23348234746302 114.8119298223441
8.720309169296014 31.90211534611035
46.56447863634619 83.10943127389858
70.42107114162731 108.9445199831423
16.07177171393344 53.18865862304925
31.64638434499481 66.80934918599976
79.55706520273048 118.8717801862009
106.4108816220195 138.0357533909293
72.80682959779226 109.6372962979359
33.97787131822058 71.99971394677472
70.66380993966619 104.5231982760101
72.1120931196845 111.3737271688306
82.00031950133496 125.2333281442191
55.34262224178821 92.50528131819561
23.71133334901645 59.19485574295903
95.26568451995438 130.7369322346162
33.20578191510225 68.88480755212018
97.53960583546618 132.4571281784004
98.19013744619672 133.8937115015082
43.83367823466667 82.8561410387195
19.04662426189666 55.7516352456289
20.54002421147266 56.34798343389216
13.08377586888838 44.07211967756015
80.6233680645917 120.1366670283151
69.28109600185071 104.3145614762556
82.4222845483185 120.2944362613156
38.11376188669057 70.50120760639241
16.97060881855535 50.41715984339771
39.77658122103256 73.3055665131577
95.98165677001572 132.171469887689
67.0043969349184 100.6884399973504
35.03650321201984 70.81951574333104
40.09197250209765 77.66472520376502
71.33108279265858 110.1133232435346
39.50855457753992 76.14836067167106
17.48577329256558 53.65590425009367
79.17307545930967 116.1746164779809
49.59660812539921 87.80339050668192
41.05320791929204 76.20762578439277
42.47674030914242 81.92378764226403
86.26015407508672 126.3949071850365
63.80796643797225 98.06859764817531
68.43772722929187 101.2107002560053
100.6700573011049 135.3897427776647
92.37868124824142 127.5770232827885
136.7251613683902 27.06653348870863
122.0744806155926 15.80141446004186
128.358900308208 21.47210493203167
108.0456116682687 14.43656833529336
100.8136008831051 9.932056253962021
123.6713117403839 18.27530076549276
82.49698017368122 3.394908005674099
85.36401945622674 0.7163280842313595
122.0813674900905 17.58389021797041
131.5820498957106 24.38267260288563
99.62781215247223 8.967777065917144
96.95824368714884 8.10762886234224
138.5127232430661 26.87558154983842
122.4715675930273 19.12744014660726
0.4192087022054358 27.81628724692193
86.537804630561 1.54772345347267
114.7815318743469 14.1964860254056
119.0473296485652 14.60557052532635
90.52695574970218 5.559686514536443
34.15321171265391 63.29145190510827
37.85625325014335 137.265866970724
38.64786013220732 136.0375841950626
34.13815108138403 86.27598680274249
37.84120076152441 11.68312144305937
41.83279588557174 43.25762327086455
35.28209112756343 17.93906210416231
40.00475087219866 40.82148075282534
38.46028523454118 55.35805395660685
34.99503543981109 13.29097914854294
34.58175959506069 87.8026855773674
39.23978192814236 110.9404567012646
38.39752396270372 57.92803572651673
33.18251508745777 74.62237603136066
39.7560465388017 36.75408747945539
38.94799254504206 27.12891805453712
39.46645807026042 124.785594080735
40.20763910708056 43.48842020252275
37.64871007514989 59.31164961549067
35.74064326440664 99.49022946442022
38.1660901583202 112.0749977668175
36.76496036977277 106.1398892775032
35.01731180067923 14.86284096485393
37.58384027826251 114.7039971538361
38.89569762872949 23.79738191245398
36.34984904184022 67.79593098080517
35.24334418078939 138.5336247188604
40.36494330691646 133.1537632968456
38.77149428751798 109.4902938926743
38.6453276930842 22.31785864955598
38.34259907944535 37.17552843496955
38.21836461719256 108.2141848902175
42.10676681912215 130.9248384511891
31.62272551754209 74.14194303366895
35.47048745803737 19.44027425342525
32.79820046830017 73.08367861525281
32.3860392684567 71.56522780144488
32.8318088732329 78.86940871000967
33.55190287827352 76.2234233795518
34.60811618191201 92.10538387533542
35.11546971452349 16.41972048534709
37.97463320186961 119.4957226055632
33.69216028721927 84.76553206408629
32.58243559406851 85.91831711805831
39.4185766619841 126.3220405382161
39.74505380497483 31.27320095490429
38.09905076104333 2.343159264945071
39.51271345082412 121.7510293621425
38.05239023274652 31.79787249939206
51.42897261719811 136.075598082301
28.08458913515498 9.443025074478115
30.5548050918308 42.6223556887195
30.12536372423996 44.02995303611046
28.53318389297502 37.29978342775441
33.88739736122818 50.20108306262107
25.18596008894752 2.512526810592631
39.97485369899335 86.81535818610638
50.69350613479923 108.4507902318832
33.51249417320676 58.60206030161689
49.14030285669509 125.5991442529451
28.92069556752833 32.97199188901368
29.1132793425303 22.35040460249331
51.43884764533511 117.4954739093787
30.30306299381331 39.30696098713067
37.29837723200051 69.17349274320071
45.66246409612915 101.3092470441259
50.52602357218977 111.6695828552847
48.23851186714519 101.5978177129505
28.43563363378939 7.939838212235959
26.95728282892392 15.1264587110192
51.27495363809194 121.8577963010739
28.19779896812532 19.31633937764109
37.11755736706539 66.36676960884211
49.72951517119012 131.6920604814796
47.17268164961327 97.4034407981671
28.17862903528533 35.81516198342474
33.92909969652044 47.16700421507785
46.64317501145195 107.1269865189461
49.26271613319952 130.2668149837185
37.35147950991647 71.85909587816141
27.5569471671572 26.17509442305167
38.2666258181573 73.2415090150632
35.83366457108342 69.25268638929964
38.49160474165767 77.39421508781464
38.90809514069772 74.68765752234431
48.0799214241974 104.883882161003
26.75345053001663 12.04414454951174
49.48044668344528 102.5449458538207
38.39251994003771 81.42017614754469
38.431681409014 85.91159675225428
51.09799648333115 119.0007849729638
26.33922861222184 6.604737863407491
28.24848232147156 11.2233495599319
24.50471682217203 4.00158609748852
50.61906227963836 124.9208083008609
28.63566907023316 28.6238633159144
54.14025975669923 131.2263598438477
51.36276219255263 13.13440640833758
49.76092569428297 39.68090950659523
57.57231866745474 140.2043596413309
48.39152191809032 45.27588175982382
54.18362768457158 12.2287411002705
47.51375836174131 53.6322277222492
47.62504591839652 20.73428864262236
48.62835176525652 78.32191038258797
53.66332784147148 106.1315241374057
51.23511656764118 63.13799726528855
49.12704767178269 43.84533550867504
51.05902075096453 29.29883080952443
54.52340720145875 116.8664242621547
47.1563001905829 48.25564434850486
54.93125233918455 103.2914823629941
53.43016836770433 110.3712946402501
52.85463059130118 97.00011636518261
53.37664877786873 10.90415135035042
56.24773351380038 120.7061826882208
51.32247264992792 32.43104950321985
46.68330706985132 52.32762680661295
50.64814508353911 3.964035577963463
55.27727503521157 134.2635707430453
44.93363594223409 66.18476125218378
52.869711419639 5.237519958514814
48.11158512705403 26.46495786603705
54.56352684614199 104.9825808869234
56.27498321527861 124.6730955937943
48.18549205444231 57.7313588111437
53.28884232022474 9.297068613329216
52.36538403024922 87.74773047434056
45.9582487084391 70.45313065377984
48.06804288730775 75.1662537571662
55.48266127949224 137.6231876625857
49.84788752102197 77.45089780368323
55.65583149380784 127.1402103209528
49.40093532274042 18.67647704277503
52.42528290424695 89.33145612245467
46.88698688607235 71.87541645345812
49.55192053760953 75.90339460329272
55.49061431354919 113.9763093362771
45.79470276118121 51.06126830955125
50.6237180172225 0.9343939843494964
53.62900400940684 129.7508781041782
50.07445914852227 35.46028824995065
3.077663017411858 35.01750625160871
130.3931128073917 10.5254234447769
136.1891360305425 21.77888677286104
132.7151980140218 12.05192990592857
6.522502233492775 37.1407819468246
135.5145075925628 23.1374454169105
4.114946146261602 36.11583190104727
135.5462974416418 17.67861072993052
135.2395238011053 29.79403248164243
127.3312893433813 5.792028841500319
138.8599469719978 29.26749082633376
125.8521766135083 5.341917658706819
128.7332561175295 10.3754371957719
90.03463250419824 130.7606417319872
108.966559637088 126.7263869079134
128.6975550018122 111.4812632569674
126.9771889438844 111.3079603720947
132.9348060341748 111.0195277121681
93.524571712973 130.5515137559766
86.79197863792849 132.0246894282104
102.9069243649916 126.5714609830204
110.1590542385855 125.7346615802322
120.7243675048706 122.2869974851747
124.8181269767626 119.2235222877258
104.5455779341576 126.9504448109623
134.0115664205035 106.8035132525621
111.3398319357931 124.6717316537839
91.72577606133275 130.3975817696831
73.90792569142637 117.7159545771155
67.00180826392713 20.52502715342955
68.49274592069628 42.70414101481036
75.44503879872575 117.8187619406633
64.22568627778583 47.61752141927307
66.4049859724941 51.04281097066087
67.60875955532588 62.22702147246135
66.7928423402002 33.89774163306836
65.9663572823672 59.41946363215085
74.36682673047069 107.0005614421829
71.33668794249522 78.35222138917906
77.35762528376799 127.2721574173834
66.91920841815089 52.54041811349913
68.61776298018135 28.31816961132497
74.24535168971926 110.0030225751077
66.78264243068543 58.06811501344012
63.40231008339401 10.69539787612477
74.20858728319762 108.5824215481813
73.59026181737917 111.2457226599099
78.74166068857764 128.077672738212
66.87066598933758 63.551680869108
65.69391477803771 8.374571305998503
77.21768971071714 128.8053825321169
65.28712916801557 46.38371494996495
67.90037038986554 26.92170215696016
66.50865073935393 5.644025250999278
78.22993522612789 132.851388330527
65.55075829469699 14.27184331522995
66.7666046906858 140.8262482367041
74.46006841185816 126.9445714041951
73.14759106435828 104.5066265826222
78.02888455372442 123.2577499936249
68.61840339429189 38.34123258319799
70.7244029324477 99.17076273371418
72.60715777477334 87.45959748314797
69.88091971307036 82.34667761087201
68.98823390151331 67.87774292204023
73.16950721035191 102.8184137630211
70.89012098781133 81.14306228763364
67.19058850606397 25.57104165508255
76.99712171240614 122.0588104880422
66.92067122116548 31.11908963575385
65.66180255336722 47.9703827823643
68.33444056482698 55.46840751598047
65.25296029819769 57.98303695305447
78.41318044527104 131.2587825716375
69.25743718160443 85.0943391671167
70.87885577705863 100.7248630715916
75.96165830836539 94.40595555079462
64.97394102624497 138.837261855689
66.56803446606709 36.62537611430148
41.28844788582872 137.0202997881315
49.7677451617601 135.7392561936578
115.3928457153246 95.53234125546793
76.22663243533428 119.2754709557936
98.60857464421908 107.6911211521435
123.24595152394 89.97396219861227
124.9052846622111 85.84861000003686
104.0719125678755 101.9612728489039
109.69110701721 96.32873631762602
51.97940282429821 133.5031279675611
81.44665867093333 112.6931926519945
131.3831331293748 83.76241996193491
107.3450782363752 98.56463931683113
120.6000864161204 91.37146276541112
44.15198844055487 137.1956166812663
118.0931651772048 93.58733929487425
88.98998230703272 109.2358261545111
84.00983749444096 112.1771906248117
92.85877320811343 107.4416022085996
4.464526136736803 72.91478812609466
68.97748824873348 124.8441261638134
127.0687201771761 86.88119000889837
53.05672324981279 132.3598972522039
125.5074178938484 87.09146342467899
82.86058910024006 113.3241240330806
103.4118299912769 104.6125817222655
69.84345974796224 122.0864378868319
87.83037503169835 110.3580798602347
136.5648273577567 79.51038126644613
65.73577608982484 127.6963182415698
122.8225870115644 88.56759031946655
133.3203470210604 81.79244243914972
63.90517514916298 128.2135656502655
58.35954281198656 130.4303110601005
140.583994814167 78.7289047922466
85.14322809789698 111.0386037154322
102.614121327986 107.2862029123692
61.10571777096591 129.3979143234241
79.76328967941568 112.1697148057136
57.77842497843383 129.0144324771141
37.11492199140442 130.4864967537158
7.918021757555286 37.09572401846229
21.26812355120375 85.79601684302585
7.35197507278408 32.64181759487688
28.06279758017783 97.47606433305778
30.79403508197042 116.3807541618226
11.70174598749034 48.81587663495772
33.78278067263167 124.7454432199828
25.9441165469555 95.5588025434768
32.63129530935897 112.181796331661
31.35912578230817 119.6015520384633
25.36737329143205 94.04300514198913
31.39575788132185 111.741596744742
20.05777709368923 86.67117493034984
40.14499955159746 136.0325186840563
37.00866386805168 135.9293374144947
33.6321798085441 126.2116420260341
16.29660828755331 68.55227278265143
11.82482415375622 69.40675193738538
14.84403793421617 69.58457472532744
32.55852572618016 107.5551885261174
34.52594827837747 134.5965405549245
21.47453532605551 87.4960423602746
11.90903197728158 53.25008306532427
12.64193765404934 55.88142053677555
13.39688637769797 68.74239346564316
18.4411625114106 82.53425290958133
16.53277680399939 78.3214319124605
36.59428136361061 126.2917032734761
24.76969570246447 92.5366346024245
29.07066494967378 96.32680385119646
36.64249478905558 127.8063826998188
31.19719770734553 113.3286014377439
16.74799710864061 102.6025799826415
17.50321023532506 103.9148218622763
25.83386011346863 119.5795013694759
27.99568933456046 127.4017180430231
41.04186260394772 140.1589207488862
9.593614443143959 92.35654068702013
25.37517952668439 118.0008964484799
25.66898661995505 123.9826687123838
23.22119830071944 113.6779206265396
19.29020339983336 112.1909194887165
11.40950700045289 97.24707362520216
39.28118996956908 134.5773293752804
32.25690377438296 126.8194303872787
5.521850926205903 88.23761418343516
7.526299207560228 84.50286659107978
20.04002807888215 113.5667950998895
26.40454991760458 116.6661805060077
35.41167895704749 133.277388715767
12.05653522565298 94.21406977464285
4.271247381375485 89.3136126199655
7.626127186761028 80.305408769374
35.10823699961879 126.8630850310271
13.80950434913759 99.20404918163104
14.46939178893551 101.614986242467
35.23043177376299 128.2323387028715
18.50366978519567 110.7970403937495
14.34855926171373 6.113384825457819
20.95435524532999 41.08823438773545
29.07532861777993 56.89712966212859
21.34193644585687 38.09729782381215
23.33179077449194 47.37979651606533
37.53215805308579 88.56346267353103
43.63163573852727 110.2649498098938
32.05580855430862 58.04389228808071
21.03738189550575 29.13285001918876
17.87696275207815 20.94523886612442
45.20991624125426 121.5155388888893
19.44779880521709 33.62362672902794
38.46037148845164 98.6517502501175
40.27947633339037 100.7840418136219
43.89816417686509 111.8584605415554
40.83205996932573 104.0329816409352
20.4604897467444 43.9807647386533
16.81353864022509 19.68915320261767
45.79230410665927 118.2890735755894
15.68059957687391 14.15800265629283
28.50812106593133 73.04480435086442
48.79232625885594 132.8419215997612
42.0061831037811 103.179222596944
23.9169687430518 48.77820855014487
27.05156216604686 51.52872311790513
15.02937062764626 11.55819479902984
43.91405927192109 106.9037167516392
46.31825879440756 128.7868432847433
30.43345235119368 75.15323950971315
20.06470287933405 36.63749531981406
29.12203910884776 68.85593754013374
26.68333306077802 70.90109686843854
31.18556997554505 79.69600990632995
29.21571209053845 76.12839169925795
36.78040582366606 94.03624533742816
13.56554742213109 4.858702259865448
43.87708964045895 105.2974212209828
31.01778226597438 85.53045285133855
33.04379838373793 87.43734554709856
46.49652217360413 123.9493894135017
16.40730131510863 16.83297900039889
13.53296338026851 7.483373364077396
47.65582691185117 126.3429907960694
21.54635556115782 27.6446110892774
140.5489262554177 41.210780070372
40.60897356951306 11.855268539516
52.86547099488497 12.5985163620511
35.04769888672688 11.74028654352061
104.8423328112802 32.56912812948484
21.6320124997189 9.999665943762512
121.6237617266674 34.88702579012861
33.63344505827943 12.57354188284857
71.92030365202851 23.03452929592078
136.3484958129208 40.57491347326793
94.75844594910225 24.63414379993483
25.64149631681437 10.82863246062772
114.4648267289343 37.60159439424311
42.02880466408633 11.21200203472139
70.00211054334022 21.29420757056155
0.6020424473198773 42.42774602983794
65.45889120477553 20.05389495297068
47.24829034913045 13.54598737520776
55.80443234659091 14.34276689652011
125.862291984829 36.33954454353932
17.58856136409849 6.068151963318633
83.27706505707759 23.91925939114342
41.68953608479578 14.42353978368181
97.77196337891527 25.75149707577738
90.2380759405132 23.07532757709756
135.2255190968737 39.40310882610856
112.4366472435693 35.80789655463563
24.15828282344582 11.05348704392295
137.4599428916269 41.76720430079305
62.36566865300041 19.26096201208106
78.72346901902404 22.49856334968521
99.22906637706426 25.0575380831219
101.6182521760473 30.0221662275722
86.00584264664192 23.25142861565509
23.23065661026407 9.769304686217557
27.05699543170805 10.54545117852246
12.70517387116252 6.135509964192431
139.6722383484766 44.16618230973562
124.1273269368242 63.83381088626948
129.575180633984 57.01209638672857
103.4522640300379 116.7323130313969
120.180832059968 89.81411587682391
121.1404006855319 80.14850713031811
111.1931636444199 101.4026513422703
112.718982679228 98.97273717048496
123.0000101698286 78.22290706701932
132.3795736280381 48.05334843637073
112.6748015350885 97.39915232571587
119.0372741036764 90.99071773604247
116.5331020474946 93.06473564642599
103.5462140115057 111.1382094007231
104.1525190964888 109.9248558057417
0.9609225420042268 36.76638427808949
125.5996146883887 61.03743667889714
1.500727676125369 39.45934238287916
90.19614935938974 129.2383116741772
122.6500173269211 79.74026361864699
89.5182513945649 132.3196161683304
7.486458838984993 35.70988030541281
111.4130006955761 103.013057289418
103.1762947656846 115.1243431529498
100.8770387023266 118.9149633374853
122.6431945544732 63.5794436186434
3.032534901833277 39.18022376894353
119.263628420182 86.78181345324911
133.2499128236558 49.32519782957853
138.7750803020534 47.0922344113184
125.0181086676842 65.14258885738086
131.0845409128497 59.69418941437076
140.1098505383121 42.6898758959946
124.9769636267759 69.20325560686302
100.851078671588 117.1460595786845
99.65947340383239 117.8314408932169
130.330320324948 58.36221418898199
91.55075757027873 128.837159922368
132.9230489563471 54.62466770815484
31.96452843469602 42.14392885622492
44.37283596561141 44.28222859747585
62.3060832423559 39.53599500030573
9.005655490973437 34.94398805516958
76.38634274257329 39.97724710785578
95.62515570515363 45.99539234032038
25.04481216678265 40.64089169535032
117.4062423988111 43.13718282895245
49.01496055704225 41.10313497967264
109.7224410837282 44.45760796627022
32.97688396439145 43.31014860313911
37.69662033833421 42.51167316813243
88.24236906902017 41.32333411359011
134.575582843108 46.52089090039339
85.64706376466057 43.22764669377229
21.86605380113093 39.761563540323
121.3141693667307 44.59616834689479
59.56630394299081 41.40999438826121
56.98187201987526 41.42253641905005
2.38212765696116 46.3301187179685
55.52457442725431 39.2279033608732
26.59460772359383 41.07619630155207
36.72587504931607 41.29835956987282
10.37632980994436 32.68441787827251
118.9836764627175 43.18903988799603
68.07940976286524 41.16345537137673
19.44512605429261 40.80874773460909
112.7712207594843 43.73086839152461
82.72794755797436 40.43879108986366
136.5725139601101 44.74348666860705
108.2075890041057 44.79168050595141
16.00012769848838 35.66620807832345
97.16920371961858 46.27113043796905
1.269504302624471 45.12590284027426
72.62943479397393 42.10208336211224
69.5831941063108 41.467682407203
84.08271457363306 41.07446994934961
89.69910101832828 41.9293463716978
81.13359859848626 41.17201889967301
45.7662855535402 41.37549523093055
78.49368158783695 37.50543102959642
31.23571670004236 36.74478783178456
42.26321322909674 4.817081911490408
28.35541429494614 50.55871384930317
40.47695129874078 13.43081269578802
12.72582428025881 129.1410681590139
15.14601356861681 102.7718070155421
16.25286788965131 121.6553312657896
11.6677098183123 139.5383495569134
26.27988218791669 57.25196954488763
28.18242901743017 47.43953405209759
10.17525912144057 0.2537911554772907
34.44440025802101 34.42083888671561
31.8108486799603 25.23081594302696
9.970930097469239 136.5718379128746
31.68276382739892 39.68163655922968
32.05324402583183 26.58207896121438
17.88426522970594 93.71331545242678
13.62699838779997 112.5616991146419
19.63610685208582 71.29736418581538
37.74482450861007 13.2048321425342
14.85589171313287 111.9731491153339
35.82163180282101 22.4873325235618
21.71798113971337 89.18377237845864
15.02719755460688 118.7355191903898
42.24266747327788 3.185764355573772
10.51624766259216 132.5872898754686
33.3095374122445 33.220999874413
26.68771982942083 48.35553523250317
16.67549822561754 92.673115695142
17.40154333902849 117.5078382270912
9.311494678930043 1.337303633793537
18.77975782598256 87.43847252035421
33.96134093101075 18.78762975784919
25.97794583792771 66.14153845614619
21.9714282562474 67.63303203569977
19.73339761266916 81.60040794105787
19.33686656290977 76.86511995308699
23.24280691736309 66.60314302341374
36.60085856567211 17.10672621359256
11.78122740387923 131.631468169448
18.74345309970092 96.30456023550866
15.97852052457296 101.3421011251334
34.49389414856087 23.33438313678723
43.57409639853079 3.976708245453649
15.11128678699296 105.3059737576338
30.938645851456 30.90843700702328
0.5810622321774503 59.63677530652352
90.44134711317035 98.00807086075959
110.2267615628574 83.88891342224738
119.1733445495399 76.4887220574316
91.6780180830833 102.7751971715309
104.7759170945218 93.4917439112029
52.24623237468469 139.1319184818362
81.57842739945778 108.4358501383794
118.6462595575493 72.36986304328697
7.257083857899766 57.24675307945238
92.06891305720099 104.3396321113695
110.581247767459 85.44254718666143
112.8190741838375 83.4312340818735
82.79965688852434 107.418725539785
79.41486868922676 110.7561644440131
101.3075165779305 96.84630152354175
129.5620324431564 62.37508103268691
70.26475606101691 125.7068837804711
116.963457922194 80.01228625380725
59.9541617509351 134.6200224165337
135.7876360189557 64.8207453689256
88.24368864049852 106.168807963851
90.87955505497993 99.61265096624659
71.28553416714443 122.4571243632401
83.64007400691396 104.7985999895634
128.3671974737323 65.02806819990533
63.18854636327342 131.090858855609
108.5786355045719 89.01044732113385
140.6877326239191 60.90294777588282
54.42109226782303 140.6087508667335
123.3422587043866 65.27666882078465
62.11096592956208 132.2801151128781
137.0732393169062 64.16421190042234
3.141221137753212 58.49321793318787
6.303080264850948 58.68811419919776
92.98203973554511 97.28810548533808
59.07609436552232 135.9874263725685
78.81172581888615 113.3518277609969
65.88138194752727 130.3041356200005
2.233315279355089 59.76848613490392
62.73252115536362 48.64680295551764
79.71655504666138 48.16884242788112
87.26752854513173 50.82325358515356
26.64765517850417 35.43038211521446
108.2447551532665 57.13058287549382
49.88026751216695 42.43111143642673
24.08052944746232 36.00151843119056
37.19116446825264 39.68948149075594
93.63050468346141 51.57095072387565
122.4160159728513 58.22342124649502
80.87555857062199 47.16391408775172
22.74682989812646 37.22544898643502
124.846934973252 54.17260036735831
69.76363335415753 47.32471309212596
55.48483258345824 41.02851933024568
135.8126400217825 60.26267136210988
54.35033603228057 39.95051618426653
25.47797786860854 36.38425932419925
39.07625705626398 39.6930389108536
8.495366373137019 30.33923174961391
113.4953412554006 54.46726372376669
59.95452018156582 49.76520051607844
20.30439801675013 39.51211491058759
116.7808334459788 54.04108693305426
83.93848383928776 50.14902408596671
118.3837958913817 54.01789430587915
140.015122283633 59.45140203582319
99.98141099844695 56.50846666350778
12.40417856627647 29.30767427211282
123.2091155944092 56.86042300732274
4.426518434210931 61.46824395200056
2.91251556106 61.24929785664357
72.36151255653209 46.38815162681812
66.7608264113592 46.7293351858735
76.80553456965528 47.15386981145583
82.49479399372613 49.48920024778661
78.49722816506497 49.14589453050404
132.8231282197951 57.24488178075436
45.05852672551332 42.82641268175459
77.5546888714974 67.63496859896352
56.56189614339112 25.62182216481192
71.63294918998736 58.52342257779075
93.86904321956307 100.477761304304
83.11509377037368 85.22068356518388
87.72775274764558 92.13182484688852
111.0019935500569 128.891835458147
70.159901128675 52.97999452301171
56.62975875852486 28.82232977441823
94.70155545315808 103.6404863918081
74.91354558045865 61.53581827374637
101.0279594749971 111.2955042820073
99.82337719652597 112.3992525792304
96.6385802098704 105.6575631792034
73.25069573721552 58.67037687878547
51.78348398771197 11.55700093468618
118.4296322245494 139.810741697056
61.10557694271727 43.24414007207826
59.46809316655951 35.09251369443282
118.8029359569473 138.2396119404507
108.7352079261681 121.2649869512309
57.99697679682502 32.73926261830172
50.63810842166889 9.064791494944396
53.59382634052175 18.05143263820064
89.95862276013987 96.39115390846916
92.78304620967322 101.627423280099
101.9945200120582 116.1505650214234
62.93248039653552 47.17084166238738
49.44531337883976 8.161023616245204
109.6941251488047 124.2359983061388
114.9061915794934 130.740043699674
78.54226602261872 66.34823689171546
82.72003395754423 83.65361104547323
79.58226949630635 69.48274775465393
116.5072038798345 136.0372252682664
83.39953914246773 86.80637741105841
80.9662255533671 74.19354283159223
55.07383785560189 20.16905256159356
91.93230756568629 98.44072981366016
101.6672877875679 108.5777562182812
64.38213117619418 49.12371510477956
69.20592375394513 54.21749586966459
69.95976458299887 55.67508560551467
104.9731627584128 117.2187547324625
75.60110343684282 63.10781100317146
84.5458506101689 91.43602578280517
110.5968355621783 127.274344095437
40.92410387668554 5.594295412804218
58.10160004655222 35.94419580970062
127.5747641634886 92.09149542312045
65.08480780810095 60.73387390821662
131.6508562880132 91.60619184724379
29.68003978663417 49.60724221335315
94.48408115053435 74.18086078038161
126.4981730561604 94.24759471638815
105.4073626787024 80.81406676087185
36.98379469250167 54.85808618792807
111.7065062780535 84.43838957739969
108.3753600948597 81.8151552992085
69.21755475724514 62.36214402847638
22.2431295200948 48.58509949841238
134.6741406647383 92.32940868756046
45.87989002765173 53.72149911827423
123.7467237517077 91.31738373648267
50.77112491229722 53.52988596831275
24.08273748356301 46.11936687953286
26.89379040471407 49.92868068401842
10.48257793931693 34.23185068798706
96.60413087678606 77.84220175355773
133.4906146448747 93.48318077603318
54.82695684204917 54.92912980728133
20.212145041974 46.93001012890093
76.57356604007443 68.9378259960794
114.322539102389 83.94842503728827
81.07864030675333 69.85870230467506
130.1219932578352 91.24320382043096
88.93054489636206 73.81265725221239
87.46358261710347 73.33205245362598
18.18529945364165 45.19573859733731
133.1688888326142 91.97262737755453
113.2032233113432 84.97609451491969
83.03921731525112 71.88756121215941
58.44483029449063 57.0869980403614
58.62570111810807 58.71075581674025
62.79024357074506 59.08342765594773
137.6497271239621 93.06594342077788
74.4753153764448 67.18446711536922
100.1895840133664 82.04039490313772
139.1224561740743 93.46113045376136
52.41671464660404 53.54249364801082
82.59422753195074 52.68242569658251
130.7687922206528 94.21995437821082
102.7290448885761 61.42074467078012
104.6024339781495 65.27950982120792
64.59098476578859 29.58780686920826
126.8824688810163 90.96197522691817
135.2622521109867 95.38944060438817
35.1256649117157 10.19955980782383
100.7722029553258 63.24374722167909
115.6302647006076 73.23766036471895
79.835399814518 49.79207232491398
27.59811500579517 3.587340433737304
39.07361647164544 13.99913937587523
119.6128569091095 80.66796677060987
63.77503347054214 30.8855800867249
124.8285186048758 89.94370633953311
62.2264348340636 28.17952252638482
42.41848350248575 18.50919473840093
48.44741254877735 23.26379891073839
104.220904592146 66.92897438719369
131.0271171185737 95.70485839177964
71.56465730397839 33.59461215311115
42.84359223047797 15.41497590018827
83.87661702178701 53.39760393029545
124.3890747259504 88.55616382313018
99.37934255196424 62.31418663895273
129.0349915796772 92.38811865890861
98.5909286897016 60.82904274516993
103.3921698943085 69.80904784680797
45.13933673291874 18.86781198245143
132.2715755119766 94.60860453036656
118.484493295574 79.52134594307121
68.4104717628708 33.98563500568608
73.99791709591372 36.65015887446298
79.46870335726769 46.52932401008283
82.60491447190108 51.09651553027749
133.7701569355361 94.99810974003276
77.9664714501186 46.03635431992345
106.3213208778904 69.10559414562913
135.529205187977 96.92721313437458
29.61656699747051 5.841289439416908
26.72627014897213 2.300498924444086
74.40448380560501 38.15180439722383
7.398394063792892 116.0429482299092
8.157683758022127 124.4066592595303
14.29597142216465 0.181196718850961
13.66921175707298 133.5863828840344
5.623905687980755 118.0962389834047
13.95410882617718 1.742932391824564
136.6070323405138 103.126775165878
2.399407558005794 113.3863052545982
138.249575451124 106.6297085879756
13.02692920783759 130.6196307841489
140.3065907177407 99.77995060086081
5.393272963845455 119.6613057441083
14.64205034231578 139.7014972771987
0.1274138472965394 105.112300437368
14.00504193307017 135.0865859325918
0.7222853391131746 109.5142793634235
0.8897154374841176 113.9305778064984
14.87925137075176 2.858624024446494
139.6984859724718 96.60571618852978
122.9660066475903 14.28638908354671
58.03322705482238 66.15106675607274
38.68449375301589 87.49186543137353
140.7615934733946 118.6883637228879
131.5813810440136 6.468639698144078
78.66817063915835 56.99110884319861
95.4102316708305 42.76359374179851
70.84523646641084 59.80289690232683
37.21121457386774 86.9897990278342
90.75020616470898 48.4170112358603
31.13352970815716 98.301027533601
1.349785226278221 118.0645707794514
72.44551084968464 57.23617699014868
27.05471177370332 98.62125790709726
106.7001038021724 24.48463242729114
121.5934242736901 14.30479039621839
13.88876120611245 110.8725224882674
81.30696241265254 55.25174717212423
9.227872199866718 114.0708238805096
120.9131374475054 18.4734082660877
43.93408543963134 84.49333003696103
23.43050670774926 100.4745063386476
140.7617330966332 120.2726528524719
46.48916273111116 81.60006222932458
100.9924079160996 34.07447705215792
110.1950691489812 22.14133972668969
84.02016913247046 51.73640924356489
51.76610131666688 71.14504396776229
51.85763442581558 72.57896917258235
0.0908044388797411 7.561143401783443
124.5924422805463 14.2721006044257
52.32327209693501 75.69298792554025
34.06333693717679 90.53576114546925
95.43887589403387 44.27417928725259
138.8673301917335 5.839970805142877
76.2512346534742 58.73138049596193
54.62804042005389 70.7981403154093
81.42518839792881 56.86353696089743
56.92601887867239 67.18970798714224
13.55380747988998 105.3334620524857
93.882279688484 48.82169897898115
127.6929082051511 17.2705526734528
109.6304396135211 9.373722709468531
92.68675119712738 4.128580466555821
118.8582445769913 13.04347323068323
86.43451594784185 135.4238389634935
86.64144562099591 139.5983381613101
6.810344377956784 26.44351357595747
133.0839334272333 21.69477749974756
100.1023638200243 7.490229304290236
98.05336918451482 5.125377098119972
139.198249489585 21.77351124316965
125.3818711159269 15.69514968695206
140.4696150639287 22.46814820785584
86.95703275737243 0.02839055230979711
117.337973379447 12.40910775131243
119.936475042825 10.60196135009073
91.16080889181301 4.13344313896997
118.0634652955831 98.2578446783984
47.95118295950603 108.1018313718609
140.9592965334996 126.1077579644663
85.32248990637378 99.68107386346976
1.260861358155957 88.40159375494045
93.43472392754211 98.88525246604252
126.6676799810256 95.75161025754974
41.79711128034653 110.139964377748
121.0829218506048 96.47735351656826
71.60036780263771 106.8255488396507
33.60074969026802 110.9164390095803
95.79932220156367 102.5023514429968
36.05158152473112 110.1953712427822
24.34543823745837 119.3138017210675
5.965435837819812 84.12695699253024
32.81846406847826 113.6956133516539
133.9496441422328 89.32372209100362
16.78333917614311 123.1274305598453
122.6022112681673 97.05310149321136
37.10247933485675 109.1561919797165
21.80603467543509 120.3784708741065
89.79400810814977 100.7875081859977
93.59041001819992 104.7721978753531
80.06478119089046 102.199156914894
139.6540627348627 89.12887565926081
68.2068178311625 109.8491072703037
127.7348611610279 93.42616172162009
73.07537853589162 106.1579587754777
52.11757873856427 107.9248279119311
132.796045399542 90.4817431822447
92.36894453613382 100.0401760739785
97.31298315970552 102.9428697679126
40.78373825806823 111.2355255086891
63.60813765709783 108.690833499576
62.18957819199719 109.1168677924282
77.0213405091998 107.2689838328981
31.75271179340806 114.875394027151
6.122689040637446 132.5267102733851
8.782608975768497 137.483033228049
15.41787069392002 1.187854269586011
6.414422159488234 133.9738312215312
12.73942130734362 0.7817979597155029
16.48166056641913 2.183574604673478
133.3755168122575 128.3419069337329
30.76720252349915 59.0343854861053
90.99757685404994 89.29313468105542
111.4048172226612 98.33477710533003
36.16037406621108 59.27339852162488
118.0510407773572 101.5761214247243
102.7970982189993 91.57108997357196
64.91627815693124 71.40812396415942
21.66268996332137 53.73906918991396
39.23219716509943 59.32344388828103
116.7201777445402 100.9314977219291
53.61206715974641 64.51547513944712
20.37482577834472 54.74657881982127
23.12568842910104 54.4198048861416
13.7607489892576 51.16158274259284
92.45337585702596 89.84357198815785
117.9663295901693 99.95337826891725
132.303377191084 103.226001084045
43.28904208048185 63.4050669687924
16.13792011273921 51.7000143525138
74.88814681699138 80.53446961610675
81.23541021485156 83.16077331265507
65.73294143687522 70.19126037033793
125.9411266299832 99.71232569237642
84.58099158720893 85.70615242660752
74.35459215076609 78.9537896474106
18.85146748865029 52.56617872044074
128.742184982206 99.24229790722957
106.9774412922987 97.00959077615938
87.59187833235919 86.66323142027662
55.15158286176032 64.87702260478142
54.15486154250824 66.00201987725148
57.72129937475278 64.48110708874241
127.7499916642352 101.7304430531201
73.812436695272 77.3796046834552
90.2270344214098 86.08999182400426
133.0633539375044 99.13128862187938
56.59773118649652 65.51000972555836
26.16582293307849 31.67294387890478
27.74645389842584 22.29301268186552
48.68680301820932 117.0354676312373
24.25648103336868 37.56221962731583
35.3011247409892 80.74117798116998
44.32971562658267 101.930924019159
47.91430713968199 111.3292709881909
45.39376775104908 103.0066498551327
26.22312502141615 22.15690652788412
20.62883758332077 17.55900540732262
49.62873700871954 122.55847308293
20.85847282372301 15.71921184295219
30.88453947673388 71.01663860618579
51.41288763454934 132.0606950535305
44.32748117630277 97.23502116609612
25.59485945819747 42.19942481366382
29.62717030954107 48.02956750529351
20.52822533486878 2.982678489562094
45.27592422212611 106.1825064442218
50.51843758624904 129.2301659818615
30.0541832243661 73.60778834223763
24.22749085933613 28.78526512554101
31.23216842694002 72.59513905221498
32.038838797225 69.96596167283118
35.14011026900474 76.6798457663232
36.24404518807769 75.59366091553876
46.6623445477239 105.5191668472627
21.5203627587681 7.185558186355581
46.84950383379766 102.3176828299857
36.84612442422202 81.07450781502037
36.81184073877643 85.47371771036535
49.90096636992926 117.9880379580939
22.58972296192767 11.26189021930101
21.39368864404691 4.333649693359689
49.34656753068106 124.0520133393796
24.62093501974643 27.30233057357582
7.477412613623857 138.2419751511206
136.035706499951 117.492632632907
139.0017479983295 118.3835356730401
5.496034343147589 136.3338083212957
1.034426441976511 120.9051146809337
11.09167953552888 1.532000847333444
135.2004819011343 114.5664355624469
3.191224237647905 132.7752113885561
136.2348613037128 113.4953402689886
138.65271987303 116.707951829706
102.0460183069381 64.47045995184715
116.7044737780592 44.45236298238911
87.52262060244196 103.0949287355061
95.64164787266542 73.09456635211791
98.56529254551974 66.7518500905752
82.48635390044088 105.8554119827944
80.98194359374573 111.1628526136272
74.34853150825296 128.5390121632074
117.3163189885073 40.56140790590102
126.7999019799309 21.37938305216818
75.8387468971255 127.8890686220212
97.38560758539126 67.81773555638071
127.5347601371391 20.03597061633788
74.06828467099638 131.7058533520863
80.66034960006935 124.3332401001369
85.02489310924928 98.20689064340546
78.50069871525173 121.8068653100256
82.12388867169736 104.2462674315039
113.9548170181084 49.08329389214338
123.4112247805467 32.28063758338889
96.10866890507309 82.11710498401726
105.1487465532038 57.92384946765568
96.19219590402476 68.89184954062705
110.2392973950968 51.17328750923645
81.64768554939374 114.4679053280767
91.31165209897597 90.95334062604584
133.4272575214008 3.909291111728796
71.58425671269872 136.4339183760453
93.85786218219648 84.36915251567517
82.35913187817413 115.9315579752206
71.19841450469798 134.784130988447
111.351676224773 52.2867395139588
129.0637022558876 112.9742364604212
129.9167251332017 110.1867461888369
107.5368666047023 131.8144751312257
105.4221221236495 134.0828721052696
115.3438350035224 127.3869854832872
112.0837264670744 130.232328101469
117.8361365761774 125.9761720061524
124.141411304218 121.9285905754863
110.6122064662705 130.6581816112075
135.2935890060541 104.1864442370982
135.9141894695483 85.44548709038411
36.0094296926242 33.85269773172578
100.6842300317941 64.73294441361536
118.9877159063248 70.85520729610747
77.14565704583798 54.58519414445092
22.62565123848163 28.95688397547983
10.66623208767935 19.12024793365437
94.37969232374068 66.87879891427013
51.77119919409696 49.48245579849898
127.9616879727015 80.9030949759817
55.12738512026984 49.62328646440509
31.77377870222026 33.62910876006112
41.05281399550037 36.29852062240726
7.930206595402087 19.09304808718178
106.5560568469365 63.23435549956076
7.871684167786356 17.4170750177772
59.24411600947657 51.31903813561926
24.66831240624729 31.49795761231361
140.4944340653904 86.37658847401386
84.81664518199528 59.87677598926147
1.907032417953971 84.06239715625857
92.3677759751742 63.56090453280582
132.8137999348173 83.27898311075262
91.26259438117268 65.6844577641407
105.5394130288752 67.74738892217479
5.138236781123142 17.69273917281365
137.0507038631039 84.01509001906091
120.9927498651829 74.54735760237094
75.86400247953351 55.35975988098696
63.30057909850399 50.24627216126515
70.83036021264816 54.43669423073091
72.44928088745345 54.65721804189207
4.778632421659463 85.12628405097644
80.08749850378742 57.73400651256559
109.2914549657414 69.43362962270386
10.81593716836946 23.92564039515512
44.85804029327698 40.10248800066631
12.15191412548334 23.1161008905764
30.49169769832056 26.43689240243792
82.38578805777547 35.48267329147763
127.5790663085636 47.46080989406103
87.81483026385017 38.19313083803322
25.38340817303354 23.54272573803615
122.7588177948459 47.36669865441782
15.15108467493863 19.97159793552106
43.17902489379701 27.84553445401351
65.45511228866462 28.27160569419723
138.8054623483582 51.22272374037453
61.06996630396381 29.3961890085011
37.74648022500085 26.2037401427311
46.56333855230879 27.2904978079075
7.972517504151391 15.88998862060769
118.9268240710732 45.94384109843988
9.334282358685074 16.71384203669149
73.63741273353412 35.16781812904487
29.09763057668227 25.51785412794068
112.2291582912088 45.28492589468086
85.21101786310999 34.90912721138532
136.3424329566266 49.97133105952511
137.882824078164 49.91238404547298
108.7241273662558 43.27226317459639
4.62737321937063 13.66061692024583
88.96954058904279 37.15536530791915
141.0015702122494 52.96979678086004
5.668098293722191 57.23111502512121
67.04274630064177 28.31397126939812
75.1505377565957 35.36823093207908
90.07173852039233 36.09694066041843
93.58843725597582 40.54448937876884
79.64997984926372 36.2893370245648
4.92165339428088 55.84250582315563
10.71571373701875 17.53792926129084
34.69388126704343 24.75259830908363
124.4107916806452 92.63132433613899
43.70588483057271 123.8605209242788
118.2577545259127 95.14890540815597
76.99336310499872 108.9265431879868
64.18235443513308 113.3496436441551
95.37695344501536 100.9197654785886
25.35957668965177 128.22396708995
20.70410705810077 132.7738322500828
5.379054762111969 77.04926803311804
48.36252317636143 118.5676596504272
129.0789794364603 88.40167344875752
22.683092631614 129.0324645462319
14.88947780675875 132.5588053497677
123.6610103504567 94.31553935000196
35.23306313455014 123.9270175592081
22.28700582774203 127.5070188980718
90.17363369386788 102.3566806098469
94.2885971263278 102.0626930101107
79.65767213876369 104.6148795157367
138.6291458184386 84.42139958528622
67.30482492081198 113.9886559220656
130.2463411618811 87.30635735399778
129.6208174004483 89.79711097463138
70.53978702728485 111.5527447212832
54.11955406015032 118.3662415122748
134.3027107975564 85.41199843486807
12.76393454667717 136.016366018263
93.18756796905571 103.2041472109908
96.88971063232368 101.3624125100179
38.06731701058195 124.0392995420169
64.72906817745243 114.8841106471562
137.5086249723987 139.5677194828001
52.59234337009612 118.6935411452698
78.45927631243974 106.6768878310283
0.5064663208161759 139.0558260223756
39.50875152512128 123.2568410345693
37.06198279402341 44.04105010961356
112.7607646530957 89.05597806907058
107.9552527176033 85.91689862602138
71.65963194617582 61.23293165686579
23.49784037528029 34.44095261288643
50.01735798131174 49.38190711161617
122.8754841162641 92.78130803633861
54.99331342971912 52.34047297153696
25.76862029292994 37.97151766816604
36.1341757419317 42.87390620713386
9.593530637163138 26.33594443399223
97.12385023258686 73.58694815108124
126.9196199472407 97.24091831119274
57.72042932443777 53.88529092975138
20.46783558632133 35.01956913837114
80.36292822447376 63.73484245110809
110.9289050648033 86.99181236042568
84.80816389777807 68.15673471819798
128.2145419607053 96.30369925788244
89.70562754358795 71.09882282471604
90.05418891377681 72.69776973416332
10.95123726283057 25.52746492024051
131.282033844667 97.19219966877432
111.2465074838836 88.53116775908269
84.04831354752775 65.19212420336233
60.9251870813113 53.75903173006501
63.722925964189 54.99534457970876
69.13601154715165 56.92905612117947
132.5358730243234 96.11113922624304
76.44772892601625 61.86274332753694
101.3158709017974 80.93855669850741
136.746953353744 95.78795165417306
6.643045381308062 23.1837586268638
46.58110595248803 49.67344080077475
38.77579219853318 100.2034142496615
42.4342620905263 111.4765563044573
39.52454870115022 104.8734268248026
32.46078741030889 18.12584364146277
41.87834070582995 118.340739671573
32.84024365220499 21.21711869575362
38.66917232972077 66.29325755380886
43.47477026394493 133.3370902087167
39.1548620598712 101.7327005316781
35.20057937777 31.32092712702811
38.27257550261335 40.97069440352816
42.5465732197431 107.6282171685862
43.52817705741982 128.681151394895
35.60063394943041 72.26288765770013
31.12642682705145 18.99242662885259
36.7824683043575 73.14167661774972
37.9482315342172 67.73309112082362
36.81196663517351 77.05406682535231
37.90137193376111 75.94910210815458
39.72191017620385 97.60908671761842
32.27802125755876 15.00095187926826
42.48472146242398 106.1227847688023
35.7740475599276 82.29486617562853
35.67956497954507 86.62275537647821
42.22509596340934 126.286642086909
32.91153431482265 140.0207500529573
33.02119695836963 22.79805932935847
31.46982186748292 1.741609551920414
42.28807775071203 124.6944596478197
36.41191026237928 32.32779423066729
128.6794780379752 107.6852534608051
125.7058096265168 106.8444500108364
109.2274061364529 79.20642178419233
86.59995843116577 39.18266605899244
63.0664363743992 9.099450000485387
100.679584232316 70.35616043372085
73.10836859958901 21.89388927728533
61.23635609020641 7.06396696177955
121.3668808631671 98.0638348779874
67.05501179524259 14.68599781221969
60.83874076970287 5.455636512630183
100.9642037115147 71.92093595070278
122.899017385955 98.62411288207738
125.4602469857569 105.3350300490998
77.49769161487032 29.4833306799364
130.2577489899421 123.3341903303447
86.38180835467213 37.62539388096247
113.5754742156371 86.52613154544143
100.1283244061882 60.79480290146556
125.2334134262973 103.8186529180089
100.9514421303868 57.63042572903748
101.536155152582 67.77363186266636
79.33436686664029 34.76194378166752
128.4503272481973 106.2072415708599
112.0742696023289 85.98818982967396
75.87925015197069 26.8916979400171
131.0573973439391 120.5790753752524
88.04245709447646 39.7635973400312
90.08782152902737 45.12645033927468
122.499900405914 104.4876788651312
80.86505884902778 35.08633640692015
102.4448749856154 72.40847104941328
124.504761863928 107.9603401537125
60.26933088523887 2.339727974848415
90.22190916358105 46.80387842730658
102.2805210589985 110.1798214185951
93.25651358831739 108.9795870903252
49.64661046622603 100.9022758185089
24.36631681846711 95.20990529592314
15.13310792836982 93.16803133539692
111.7333703272387 115.351134822069
41.5306832793413 99.98702738144959
2.426723015065893 94.69913225499145
19.23362967972247 93.10533308329964
83.99913287240543 106.3619933089485
70.26649348397189 107.4670252130808
108.8665781144264 114.0080031638722
14.22019146050941 90.49215604239434
84.35436105305135 107.9081157077536
67.77751173700364 103.9399345568262
121.0530103047626 111.3735059970084
72.96934102481144 107.7789511272849
43.04207690591063 102.3532878441334
124.2515327018577 112.0715171411957
90.15605220995744 108.1216645468138
98.29316788847515 111.9132102531617
50.70597598867714 103.4696758139274
134.063997424964 108.3542108946737
23.7805875781202 93.71410432824277
27.95270924037862 93.24364721872159
109.4507409986863 111.284535207337
60.80372295767569 102.9530566071585
66.29444206202108 103.4680228556719
122.6495358475504 111.7141859886349
78.32096476944012 108.1884165313208
89.07400270646829 115.0602997554339
35.53871871346825 112.8714855378513
23.80670535504304 117.8315237747424
33.1183850327312 109.1774182842012
139.9840929272313 117.3932473338221
10.46297376277736 115.0786031202502
111.9240639310412 110.0012022028409
37.65618691271308 110.5917051319127
20.59505282120437 117.5872870903344
82.53526632842703 111.647880259206
18.98277362231938 117.5290606655349
116.0665339849677 108.5330120813311
94.04443363139683 112.0407085899363
67.91135170982484 115.5247604021306
121.8199702036407 108.6994092343552
68.93408128961548 114.284534158941
51.9292435799908 110.9876160408107
129.7304713034038 105.2374374571825
84.44674047343335 113.7389689190188
98.62196241184087 113.4810885159015
41.37348731134496 112.673959633443
132.9256085812083 116.7648089274072
140.0319394445339 115.8950647353512
111.2657999994375 108.5989421131776
63.57801946439073 111.804325184837
57.69094693986042 110.4663322411851
128.2295069213532 104.7214872173571
78.06129259021094 111.8104584373045
30.26794817834237 114.8059597448142
124.0166315045552 55.51006946437308
139.4484142451791 40.00470444125238
75.70480251505245 129.4598670769031
112.5048365531088 75.75568278987672
69.62051129985041 132.473631727416
3.530477985946585 37.66215059392305
71.5081300515909 128.3426584544056
96.21803031661618 104.081167425273
82.58052545550456 122.1075519649609
89.75939236882043 112.2887218095897
120.0268016863926 59.60537049301876
0.4393387156937135 38.25054954465455
107.180962004068 88.45713429152762
126.7045703569668 48.80173408895545
133.6315294554584 39.73889214619729
116.6378362559407 63.26529997227216
121.6280323640135 56.83604885704596
139.0039106442791 41.48183585696902
96.46170930696765 99.78099471243947
94.94559020555194 99.33346608222377
117.844154124382 64.08292942055928
84.22351918036505 118.1245171478096
68.34661416413995 133.7291216155338
124.2143610419011 50.1037026537833
19.71414633295633 135.40896264782
100.7693829385225 18.94250862312263
112.9327731631961 5.05335354022799
34.93657946607683 115.62490592333
77.03609456332703 53.01509859614745
23.06918009930255 130.5687236660227
106.6515732397315 14.90317332246669
20.01978772677995 136.9482492035717
38.14005075273364 105.4631391527682
24.22019770188266 129.3938149719488
36.76211174408736 107.6155938227827
17.76605163462773 139.0224655281371
59.09771287721792 88.76630182469854
95.97304195522113 23.71271703908063
102.3230647018396 18.57094381912971
83.15386670697326 45.13923534717792
60.65885368749074 76.66697554675919
62.4880419979165 70.06115775389708
63.85443949378333 80.90776959077081
43.84671146854403 103.6621897851682
88.57969491128618 35.54955781412763
17.02347791627124 136.0874635716088
75.79033417924435 57.18459101835976
49.83093617367042 99.23958290754801
85.50621909454264 41.69019454485405
81.24410523806948 53.62618464090262
79.89435376041681 54.53253784943986
62.72387500192902 73.38667194311047
33.87016609435071 116.6958883376829
84.37103692564098 44.17363766593243
22.46034175036139 15.31956217397571
23.98187768150799 112.2974462475942
24.12434381439071 17.92334956559241
24.12806923526084 87.08356173580691
23.03240313705144 124.8433804876192
21.50059956246147 137.3395863057054
21.31853758063569 50.27931137484338
21.83399471253932 55.36616030172953
23.32086947439375 120.6018280579728
24.77917931003644 116.5272854979517
21.76653273642912 138.6782295716229
22.47469681276938 84.8610366922767
24.05414389227119 33.04325951313516
21.59098798465563 64.42834618661057
20.69276587569818 68.65704666100636
21.05255333872402 80.671621399465
20.26856663062865 74.33785023932728
25.59474408783457 62.96998213328366
25.2488568567403 12.35283503524692
21.80945329540521 0.08112383897517017
26.3697393638926 92.88209553053659
26.51018869740902 97.08513598917824
22.60102454506973 139.7427793483481
28.02573138742217 6.447601876154041
26.37639919159104 9.294505123669948
28.28646487101146 2.076397666875075
21.62035646390002 110.8817880017163
23.09137062652552 27.49100389957278
91.05812105587434 131.9648551363883
102.1805783315124 16.2556478741036
138.4963273335615 66.46644581504587
119.7611392251208 41.83427993027286
101.2624675366792 8.455048825529511
101.1445894812082 17.35170205065525
97.4905606229012 6.624843142437469
4.556192390716824 83.5049984561776
122.5970181448828 50.08243495319539
139.9745631742858 68.66185884851215
114.6423911051056 33.57924268665688
138.5335451227786 67.99134800903521
124.7951370530009 56.88846935606842
1.860305758529719 68.29922768465997
134.3353790303652 65.55751274421732
106.2998186003539 20.4931780133396
104.2739850591575 22.36700789322678
6.300847995542051 85.62593113914869
91.70943321850753 137.7881272439605
126.3578440606543 59.65976300343649
122.4642010099444 52.76752426993022
124.6513357558356 17.02474757173701
1.042586766504303 40.94537079390558
130.009584143779 26.99392930458843
139.9181018858589 38.53369184738916
136.6627058330893 35.00900684236906
123.7906799178791 15.55381187209285
138.8316333305794 37.35013598775687
118.6756434034035 11.54702878526563
120.2609211386455 12.14671760186337
21.8626024793891 16.70775429523837
87.55429863715338 136.6556752469081
68.00546333117893 6.088568946979499
70.6687271514856 5.405545654314749
49.20939733106152 9.767770891178461
60.11679486473458 8.244116075756772
9.299247848405059 19.91429254520921
6.5151429016885 21.53254654125667
46.39683613366262 9.573829201698658
78.89794033585198 5.110963063231811
77.33388582909872 4.728450645894585
7.963695299686709 20.75584551419732
33.79048230024497 17.26412131642185
57.13557936115589 7.538734788030082
88.00739406816376 135.1595927856261
93.43898708681014 133.1883107575271
10.68344184202311 20.7212303213618
29.61507234915937 16.71512212853638
6.632107678772611 19.99361141458604
9.679048863080233 107.0389875862973
135.087273347886 102.6544894131293
115.8044013293112 139.2153908487476
100.7228985656213 128.8765479994671
35.97811772030942 114.3559410658546
20.85684376125001 112.2361288351852
72.97990251579445 127.6443788374055
32.23777444982396 110.4187069254617
64.58609489666637 122.2061659834596
4.896591701398761 101.390923253647
104.5334032088649 131.0539527704047
63.74518946488507 120.8114412627855
116.9401274778677 140.3208354401517
65.80426914657056 123.501083558056
52.98743667400833 121.4648114967189
70.15299322072531 127.4079043075595
114.9968782574176 136.5012865314277
39.06676981766127 117.294451034923
10.62844936600689 108.1631997170411
10.3377029391969 105.6459527786035
82.94193661745338 129.2713640350016
61.0729645361887 119.8451642675793
49.53302395636629 121.1318326730301
105.1995228469757 132.5471620372394
93.01172472778052 129.1347722503046
30.7870683921866 110.3664348063176
58.20192734548203 39.11418074530359
126.5249818094473 85.59438993570397
53.94065396857173 38.4869168334217
37.35484792937974 23.18133820283549
45.62565752658534 28.85687902621346
102.1677293516502 70.85329406693238
13.46626230138236 11.83077563489505
134.3304226921703 90.81526305670317
63.27300191021457 44.42266004216253
32.65279120005417 19.65491612975392
3.316669054435629 1.445289141693809
82.69738376687025 56.03522743985742
127.4734156557865 88.28545517455251
93.43728708628225 62.44789951358362
128.5650461952123 90.94937242015676
93.85166027437097 63.91616137593486
100.120574609207 67.20098982679521
132.3794694983079 89.03009505303045
118.1312928052977 80.99761492763656
72.36896550833431 50.64745353018799
68.25372311336857 47.03430663870239
73.27865874760575 49.49188958242573
75.65297610639173 52.09391996213984
136.4692437507545 94.23849018110243
79.98738040059503 56.12878500147177
106.3218918090803 70.75689506751935
137.9503450724993 94.63201696169982
17.94413430407426 16.53824742580204
29.81700111689776 19.87291029081954
6.942025495531325 6.181545086493288
53.85262427648232 30.60677665923362
5.702085261068026 110.8168589431599
78.88672597392218 10.88985465905844
52.90004227772968 48.14320395183899
16.97579621203668 91.15604252049199
135.2022393759024 120.187169698011
20.21492271840705 88.32850088822046
29.70554086699556 72.03955031236006
81.51424913599443 10.20542354767355
81.8172228811025 5.874926227955285
33.47281712525771 70.51474171029002
25.94664969002315 80.63012835018954
27.62232147426517 75.58416132446972
26.06229323364045 75.04110737206319
68.64092372261595 25.4006377580542
66.32486426704796 26.93120244176674
87.09782018612594 138.1416728734396
3.999605872541884 106.8794486834797
140.3440386969633 114.4448892709423
47.48464394648163 50.93963845919072
9.47786717938445 100.6957383810632
60.97281032024808 35.75333309919537
28.8570290393011 136.2125996703814
30.4848990382299 138.831630683421
25.77401150776307 129.7307482479399
11.68865147446916 116.0550044921514
28.0796398764327 134.8907734431897
1.814439895179897 104.619616915947
29.65876932462819 137.5261203251617
2.129563556763891 108.9594494041051
8.019726634587089 113.0211293968738
27.26935268011077 133.6112145382656
69.83374036258412 8.119577642892201
54.47749744270006 2.22753509552771
59.76162890520845 6.6414966906282
132.3375108819604 23.04557708964145
91.17339746830413 14.39555954793863
54.41957867740973 4.847271360249744
84.92191993723226 12.73935087474527
95.73118077937094 14.9465973315792
94.21830047816628 15.42327718911072
137.4426641084349 25.74035917218748
123.2039921660665 16.82257893040202
140.2945899883561 26.71191761774601
55.36059621400806 5.849756690235874
83.41079841334673 12.2658070345446
111.0253933178058 17.12805774946482
119.2366684866772 16.20170014219045
87.99008858669421 13.63559539450879
48.21239745372671 139.5740233682888
99.15726401742252 132.6255285204439
32.04080324408679 136.0013520538419
135.2506741743356 140.6080923806811
23.62128453565537 135.2341232413246
71.08899585541009 133.1692848626416
132.4233430176183 140.8875240829449
27.28024230251431 136.3573149527468
94.31525341925226 131.9446476034734
63.68296390725632 132.604669701082
117.29285298154 138.7211968020557
58.39262948735227 134.5722463911592
61.52949276704186 134.900114718376
121.4865070569705 138.8528010647357
129.8148422222974 139.9530875107601
12.09873784134148 133.0907287129864
64.10762581503057 134.1633020687365
114.6713231991318 138.0909546411016
30.42753100301275 136.0772920334561
125.3115941331751 140.7723279692877
73.96721432034994 133.2826013738006
61.02404933502083 133.4480709564057
24.98257130660781 135.1425200023898
103.8367193888274 134.8229197662207
92.61988323579084 131.8102347962411
138.4184477673444 134.1162456926223
67.84869595229993 132.2912758308586
119.3141188267326 100.5288942690391
112.5166943081768 111.4143623589263
108.0280006472529 123.7783226844023
131.4591525962436 69.66554648483434
2.576192986389183 40.67905911957904
99.63895114668053 130.0290575061892
125.9288235803617 88.39385691262261
139.4285424451135 49.82442223252966
137.9582620106284 52.53126652738095
135.6691212586226 69.40083431150912
135.62940993502 63.08980642215513
0.8224704793804185 46.60258138036561
138.4104540964557 64.91178337036746
105.6841933449262 125.8672832425567
112.1752952627168 107.2621880296952
135.4154723480548 53.58297886464347
96.58789658218052 133.7776980809167
138.5384046741607 56.61215636412116
40.25302514529284 109.6893832387144
31.21262818717023 134.6826280332286
54.52695474460329 57.70916660615316
44.25636968021033 78.13987230893819
42.79585899405596 70.46560159673575
46.10673877014494 73.16176367977387
45.38108500850527 75.71398451760268
42.89732013277185 99.34647951028545
62.27023442077425 25.20117686820061
63.44077310052165 23.93943198926099
32.03060841837638 133.3469752844975
43.61471475457154 71.85052522711756
45.14126563140927 82.16770058565197
31.40661196701127 129.4405129568954
55.85342386147229 53.71868646376959
72.00256523107701 137.857842431984
35.38176197290644 117.2916588211071
56.68045397774278 35.23781391139521
17.08612276946581 60.96443907973345
13.20378297738005 70.28516686645497
50.86031562528198 7.305841085092868
16.12154264287236 63.68975468591832
16.21119702154727 66.95036008962072
7.988616014612038 87.41547258044176
11.68909954918055 84.13192350931099
17.73150268846183 56.74643643403771
41.00186835803608 19.08819716019034
35.56863985269193 29.83227708602259
53.6456588245541 0.9186594862810445
1.396444225255173 95.85387733637064
34.83540448957057 32.84116425577847
14.85554126820609 67.94338496371137
15.92955519371578 61.98409056804792
14.77774590783251 66.27799740412895
8.860883722090882 81.29400507014671
19.25702666800299 57.33634985237934
53.60300589360402 19.57632172940273
56.66863075188885 11.70939397770897
42.43054642345153 36.22906891827299
66.22263931252353 137.691180614614
44.58305170807864 34.55584924364441
138.0575856683393 0.1088390915723884
9.277688105541017 18.28812349506468
19.90827264089985 116.2337992520979
25.71037973541382 136.5019553671286
15.70082068560909 90.18503338420021
14.77779375278205 52.30666660151824
16.50207578404368 57.76202920021512
3.923065026812226 9.524775922620101
1.332834778492147 3.704934593842824
13.48166847709331 67.15467549809124
15.71639209567234 82.75340996358037
14.7696981993659 78.65519769477713
9.492684813852131 24.74695567227878
25.85327672195369 0.993962463563614
20.20742885625661 95.94993658180287
22.82524642120988 99.01669764057173
24.16814901198529 136.6599014613523
9.393592063553015 23.13696295589473
140.7618118186395 3.403676153990584
20.78950970931691 109.5047125427428
9.342525498907353 21.54266007071651
89.40240765602839 99.20578239750435
79.51623791303682 123.2249057037119
83.17681317546958 108.9635533509965
116.5383011074173 51.33641211448256
128.2430139490296 34.98594822649381
98.76621368482277 86.33490851649894
109.7937712489944 56.73082785212038
140.944010626546 10.26715348407798
101.8936237760431 69.29548218130083
116.4043112381886 49.87091649411384
138.6433708729602 8.571067015667811
83.354610271263 114.8402405859943
91.66219521900265 92.54299883683589
70.08323006236201 135.8541254322488
97.89780302605654 84.05270859515461
84.02215904433891 116.3970289970848
69.79336246649933 134.1584218141062
118.672541245102 48.65603766298403
6.61567701459887 18.23107475803181
18.3376523328485 4.654558440339961
19.0239619497598 3.149811261879258
5.466011604052627 19.21403476948983
79.8534079566212 100.59604190327
138.501469009786 90.31127108122081
68.77958452792457 106.9998721430497
127.9934828238954 94.8584052857511
71.77931160366995 105.3384905413553
49.45925896808754 105.8414074570121
131.9958602829861 93.10827159408835
91.28465146323666 101.2004724931359
97.73467688561232 104.522384931068
41.07652034179871 107.0474530255977
0.09277408634629025 89.54870730387339
59.73295285146511 104.0556014710143
62.74822538621118 105.1882174295438
74.46330509796074 105.3626278118317
29.54615960736096 113.4032367013816
133.8991646231237 140.7827008748063
134.3352277341049 136.5666822618803
97.71681927606333 116.2374431324853
63.11782498638287 122.3647343924019
121.5032960703673 107.1467429777821
65.97882122015099 122.0276860402286
54.96476398031098 125.4740722372486
128.0002623764306 103.2293380357521
20.2481180268962 138.5234284418811
75.34495373328551 122.155135309121
100.447505801722 115.6027591661399
29.60503596714876 134.7234776387293
108.39638299728 112.5353464188296
60.52308558142111 121.2866586866799
0.1015806720926611 0.7202445301005979
24.08676600464264 139.3825880800143
131.0158711838431 104.2440386586787
85.44548648340057 119.0102855552358
1.695276567349276 1.07409292120492
51.57811203647551 127.7999621410556
139.5839366360665 0.3944591326480024
34.36416036115186 73.48581739340493
88.10577754487645 19.43451948890656
92.03828476843745 13.03990782426342
95.39775315331883 8.259031997612416
38.85020983331444 69.09174457868374
26.73171196632851 78.07706294964738
28.85056545704168 74.59950967503715
28.27840731589695 78.61612136747614
75.18117105538306 31.12009202832079
70.59486335986604 34.83002938144528
73.47540325006207 31.05178596013192
90.83530396956161 18.70023377387563
51.52949338187841 54.90010124482462
9.621947420003755 99.34060600686797
68.14972431625772 36.79016312110733
10.34986934790885 53.59386617037666
19.2613766117613 48.17932499757281
39.64213049074537 18.2813785193355
55.26100570751383 0.8228686571526209
31.37979288920573 20.52112663190301
55.30978328022463 3.493730779134976
27.39347613168717 27.68898588622541
118.3393452118116 128.3354560906323
67.88859310399373 97.93424371120925
27.90526397643388 69.88421086764407
40.46259143979037 74.75499706494692
117.9396556104317 129.8235847072721
73.31888793534709 99.43173360901
41.3088744613489 73.32163302543034
22.85243550384429 63.39958211438851
121.9453922571773 131.7775856429055
131.4152176429639 139.6076036618928
84.74054320568585 109.4574712244583
106.8488007452354 124.8144167097255
53.71269839257982 86.92217279939152
124.7640216563045 132.5576924856921
42.02609231066883 74.72301439602985
45.64030258120025 78.88714346896276
99.24135421661076 119.0289004443087
66.12341846373937 95.83338001093512
72.08265995039916 100.1304286711105
111.7682376864358 126.1581570009426
74.540174660413 100.447851595343
79.25149642124416 6.646615136355051
94.92140754314318 19.56720246934033
140.8169704510349 87.96065110229119
117.6701307856744 55.40414267030273
135.2193080260377 74.10332941172878
110.7419407395238 41.49307353427307
128.6566375486619 67.60450894361411
114.7593457286261 51.65728593572503
137.9096234508546 79.84900983506861
129.8187772672459 68.97998249920809
83.01112946850066 10.6615192719902
98.50304017758262 30.24697645289503
100.8205016220903 31.29774678497681
139.9884343882028 90.71377720594971
89.63754405713586 19.86834005453014
123.3257602775227 62.30421944867158
0.4315676592733621 91.13599056858516
115.0464938266861 50.24939956827893
4.258384508789299 6.888641000484444
94.4367961914251 13.91546742426791
136.1214620385688 36.42812613667499
120.9089085743245 25.52856501750968
138.3441867912277 38.8091776096105
84.10196929734052 9.514869155601415
107.9117863643035 20.09932467255553
109.0880854781313 21.07142074633762
90.05103148418672 11.2359897014458
118.893310499961 126.8929581034337
121.5477632582102 127.6509355011967
109.6514927037561 129.649988434441
128.8887040852539 122.8699954464398
102.3495315573414 129.1836531495032
95.12323278969788 133.3682454475246
75.43728730984448 82.13581252157786
79.04069635690978 72.31366335909949
64.52742290913027 126.6616264263205
78.0455454416645 73.62033895821035
60.48862951298535 136.0009041126282
86.43680923654395 33.69108420461359
58.36127340204997 0.4555746584966299
81.2141407259862 62.27985922070787
84.16980156868438 42.60387233021467
86.57012336151764 49.53214408784859
67.36414639133415 102.3317821667995
69.24124119374517 90.97972433799926
64.23228466828002 129.9065752808234
82.90749951901527 43.51551527020357
54.87017383131399 73.90431284762583
129.7125801437576 85.93271825389016
85.36249697911728 83.02747748345936
63.46714781246553 76.49599277422554
23.67012123833183 69.781750210049
133.5344207233867 87.85785631645686
112.4262385797743 87.53212740618906
87.64837608993081 80.8362463237073
53.38586744731554 73.24780925951526
47.50341238979755 70.39396550804744
51.95255943095236 69.70451542539257
71.41152724666227 82.71656290666631
97.57884925437259 82.5572530095549
63.8681712301408 78.04563116814366
136.7169414244195 48.70072721486937
94.98473252468978 62.77703957869095
40.51388421486992 71.89483148876317
28.53873168959077 80.20194524005004
118.3279037024102 51.36949843697386
0.7250235775725741 51.89571807295469
82.58469170816794 70.29497845862699
53.59406582952143 74.81057317674365
44.39045924174799 73.17455428283864
49.29565986737432 74.34276126383537
75.60214666326058 70.25495101030295
60.15432657078961 73.48838634974108
119.3670454254315 50.05007735183879
0.3820360315913135 67.75933258135279
0.07058097810842849 64.78876386899753
138.2708845017247 13.94367161776417
1.336320220943057 60.99900699669317
126.2325600111223 101.2380998381844
137.0623083914711 53.74815729606094
120.4850629071331 113.9990864934538
140.157530766359 56.81694851661776
88.57982139629451 72.2113551561886
57.82596697041798 133.1468268837959
104.9036307128015 49.55252765774592
86.50247583860225 81.9351737984192
128.3788184606413 3.396354618362312
124.0552402072028 10.37835592587275
60.51290148483125 132.0198362766315
77.11208168661678 95.43293960936028
74.58252526554794 98.71562344025979
61.62770844870036 130.8069836607662
102.3248186942128 53.11418789579459
25.75360659649605 73.48140792729454
8.559038047113583 64.79828800168967
3.298200339385536 67.28878343326403
130.1322977258042 67.51484601536336
83.82433705280569 75.12754009642802
55.05625472935965 75.49070976460297
45.13788543938929 74.3537602105429
48.29077140638668 76.80482451784131
73.38681536240978 80.23906404144199
115.4027824780394 62.20690859510242
63.49726551654997 79.44044004475296
62.60036418900771 133.7666950732092
46.72422515363628 103.9327755172283
31.48176828822731 87.05419141457718
30.42188385994467 88.19298528972865
59.4129781064681 133.2416554269934
52.96437049891037 117.1651776900366
8.059631147756694 23.96742852284153
54.67806108201422 128.4639510161732
7.9601285123964 22.34512592218612
2.64066701491054 64.10391945370068
139.6721153208715 64.10767059811819
64.72426130606962 26.87545753865335
74.3396437707832 29.75208640525197
89.25298197992946 38.75768823838016
93.87969873022993 42.16006756760265
83.33527108830256 32.84648539957252
128.7305002439947 58.31802906790124
23.92086135465448 8.258656166826412
29.49275179509777 10.33859357242395
16.75717397565739 4.802707250001256
113.4971994827592 50.56326419003194
4.741850135670535 58.60734301300591
137.5487718870345 2.854428529211101
130.0150010742296 98.23629074234648
1.613903311146128 55.73996867243776
129.5148347935989 103.7278208162015
5.358033539075031 60.09433129754907
20.85394581851622 139.9160700498578
134.1878277242062 127.0103055683725
94.50307677905845 97.74580025053785
80.36663670244208 113.5593150089832
64.76768593135253 131.4329338253012
3.816507876724935 59.94434937311998
70.6551120705517 40.24337462618551
72.86963263131109 52.05314669717058
73.22507451827116 53.5101546342493
102.201919734404 117.8269555130369
80.12459756403544 59.34505523181612
87.24349631759203 90.69784292224867
106.1787192143813 127.3502550614343
56.20215345954669 4.63918147479003
69.67251161146855 37.11413081520136
57.37818521622899 61.24539811367041
54.41340850370428 67.68074562205832
33.74964169076019 127.8343016617545
56.24607236235236 63.85995775854092
36.62184426445048 120.1149374217975
72.86212949457091 37.89152329505272
78.34408553101741 47.53146520053824
54.64483108774613 63.27828290292205
11.64904144478996 102.8622552326566
82.66703323200694 41.93389968455244
75.71209350856294 50.58022162393168
55.52522759915372 66.57750954690432
13.29242752158217 102.5507572046902
85.97808831767443 46.35225934839463
89.1084621278475 126.6674484292557
72.57680307126265 135.4300195154999
61.98918819789274 107.7429116960408
70.0378362709323 88.23257860412356
59.99485956578739 130.6075302843604
79.94157097805687 42.27564994149061
71.99716322403307 98.45205299144421
43.6366312249609 125.4768144228612
136.1900162895604 54.97335117740658
24.68516203375802 6.761678773691615
29.93531387852088 1.980658660171551
10.75733742889697 22.32090831158801
23.62416005803425 2.682457241651866
42.04053804531896 33.40929658248341
