# Supplementary material for: Universal hidden order in amorphous cellular geometries
Source: Nat Commun. 2019 Feb 18;10:811. doi: 10.1038/s41467-019-08360-5 (PMC6379405; doi:10.1038/s41467-019-08360-5)
Supplement: Supplementary file 1 — Source Data [file 41467_2019_8360_MOESM1_ESM.zip › Configurations/2D-Final-configuration-derived-from-Hyperfluctuating-PP-9.dat]

93.89417565173731 76.91520669472359
95.16359161501381 83.74694854127398
68.35977884895266 39.48359929185031
63.41294706847626 25.19678852129181
81.33837069838181 58.383716804878
101.5587748274088 86.14883305367343
100.8175994334444 87.73953112191511
57.75926747544472 18.18324435465583
129.4869172956457 124.3165424356646
72.16197527083398 40.67733146660366
104.3391998984939 95.75644142457253
101.1022114768164 89.52110184592591
78.61388705599266 63.75095274468992
107.4973512229276 99.65895366742227
70.08458060934477 35.67310876809444
76.33830202692765 45.87411139635662
108.0506680813567 102.0369922317117
105.9600249209336 99.626530083064
53.33105835643124 11.10903081854938
79.15921775901525 66.47059386327444
53.58133176680398 8.070488693254033
77.90214142548383 48.29851075285755
63.97709753096144 22.14431345626157
49.34360025322184 5.338091066741564
133.5069892596402 128.55880084084
110.0389553011767 104.7642466474449
54.96110926787949 5.742317952159407
42.18362243903034 140.5915301066515
116.9375077469924 115.892924119455
88.43892191170833 72.33415162854757
126.1577289102438 121.6192072213558
111.8514730727566 112.511614966391
82.70360620684782 68.24695964215327
53.82106885667081 16.69665699247833
111.7501532753385 109.8901483386365
53.62903081278862 6.522652410279605
58.98124812656905 19.24923959108785
76.35120860154441 48.28263205185135
130.3330322754532 128.4476621069937
62.80250946268219 21.06009980047365
114.3861286103685 114.1440497714522
63.67810823675715 23.65755533937901
98.35244382763733 83.45402487771686
81.21200521095452 68.69589996201817
99.23188359929078 84.8441435250413
89.96714296153006 71.9946847818228
45.00287194602944 1.232550328326018
62.48438488766669 22.58858672576286
108.8041389270109 98.85256382563651
102.6710095993097 93.75561467703446
130.324483639755 125.7043098184394
109.0678513925477 103.451269034212
74.44549858130834 42.56114971744725
95.70558424238848 79.53454214347325
112.3381339185255 111.1146169196798
80.68375592042005 55.54884053799365
73.31682069784678 41.61252244664501
64.16544415205799 27.89155322255788
70.42619376314128 32.44671773471098
73.05433453418318 43.23403958720849
64.53637289432427 26.28655848139906
126.9893889893721 122.934631606637
69.76326876386779 38.8266335777838
50.72452870319909 6.507531574826893
100.0720692678786 86.28220561508674
122.1721962939377 117.885990845267
79.90524752290557 58.90058796017126
121.0051514014275 116.966377022986
106.9086958630709 100.9543595447675
115.6616326421602 115.0240228722893
91.50016977776649 71.68533081423574
66.53979901583816 31.32277924704615
45.00457892868958 2.757228953320642
83.31575320425688 70.91363597327715
118.2069715408252 116.7518072050958
54.34781338936665 13.59549897888517
85.87063419796037 71.60357450078672
65.2359976335204 30.40004290324176
83.75658211206127 69.36556188026253
104.1994286482464 94.12446918722628
52.05103199015612 4.067152869456975
68.53276267123054 37.89509981295339
87.38306254076043 71.20612374422311
127.8818239345042 124.2762841619978
119.7831497681522 116.0946260384222
94.45915251906077 75.42938430956511
40.76815155092424 138.2400444310727
80.24484483124679 49.44422624259816
53.49960456348525 9.593255349593077
94.81336097345995 78.22253648978099
101.6686748696442 90.96824466500706
110.2077851222141 107.4069026079248
55.30861640844441 16.14082184076186
79.41221955239124 48.14366504608108
75.25357086214164 45.08350499919761
49.09699748027185 3.700039201433663
80.50132917481596 61.65796620019486
53.09776487287149 12.64362919567105
43.60519769419558 139.9251197014832
125.2802559022165 120.2945404331721
93.03556214251782 71.40029398574138
113.1144002398693 113.2709706772479
123.2560660468624 118.8888099038532
80.17808200697246 67.58559991721398
102.1967630481898 92.36374120148956
105.7575199121025 96.31949758549329
70.2458035023176 34.06997227354309
96.57908959037221 80.84763240596121
109.5749408279843 102.0542274476193
43.59438325690294 1.904228689083006
43.59658775194666 0.3885588099945518
134.3099109178311 129.94381516375
105.9143508063044 97.87539385350192
86.32074946289384 70.0745164754059
80.9259264812036 60.03005189647949
131.1277739287799 127.1016770314435
81.05662275714585 53.81871265935859
69.93182441751577 37.2541545861242
92.5205407414313 72.89697546739797
70.75422687751016 41.3520281458576
80.39881616731955 52.20633264221711
67.81596922605976 32.20842915917007
56.53131946041293 17.15842547539989
60.16374877603791 20.41463509051454
110.979812653125 108.6399877022783
65.10989418215124 31.93115493355284
93.50179502256466 74.14406676079189
52.09627487256177 2.48727820326117
121.1726825295587 6.20951409399602
90.22056492439793 83.75101718347538
60.35286825974365 136.9034415410764
100.3794503746381 56.19816472939277
125.1408010136097 137.3345380540137
87.69478086425332 93.42476133766635
86.70688357275625 92.14236644344622
71.69343394927398 130.5560238250929
77.42542431232826 115.5103759623046
71.665662799458 126.1421294741614
124.2399452202612 2.739363155584461
89.83958489610163 89.66737253649796
99.62871929949667 66.3751978791354
87.05050018602238 96.60217581020504
118.2168505748049 12.22328489823855
65.03670084801958 133.6238386899428
108.2907283780975 28.77681465005351
89.56565477766748 88.05424431499067
103.0444204457804 48.44466966240216
102.0995501205523 63.02293226815136
114.0584453938924 20.09472055575044
98.21250721147499 68.4254184693761
80.92092799422772 109.3936152870213
75.27715004578853 113.933706574254
115.7035620608282 15.65350476191425
124.3228741921846 139.7651478465011
91.26219877680543 82.68451644562552
71.63372726205364 124.6615901271862
80.59562550994158 105.4517621319376
110.1879032441988 35.15687937990272
114.5968187779616 18.61168433087769
75.55543417840025 117.9714590738274
83.46040616497159 102.4013864184524
107.8772767047548 27.33902018751612
97.0494085685153 72.35657073962032
70.30129813275278 131.4212258116993
121.6876305462637 3.457706039332894
85.05422994478315 100.359213440263
72.99542796154626 119.2777604215333
90.55078031874811 85.27261618851915
118.8923485671738 6.821854584537554
106.3611629889582 40.58788145455688
103.9386870801274 43.49178822906315
100.4539053893118 53.00810981438931
88.63999787347377 90.53815364563245
101.8651959572447 50.6786233753623
85.29299736362343 98.77155499815316
77.86635613647091 112.9086779923566
103.1569165341977 45.0701282582787
71.68391364671969 127.6181609713734
120.7187603162261 4.624061030845884
73.01501877129743 122.4034685304323
125.9259781637068 134.8415793411926
111.9825345158937 21.88104982271805
102.9773166904032 46.72123573212956
84.94201602976727 101.9220502451394
100.3816921228783 65.10826080027668
110.8940727982207 24.84875361717286
119.4329074471701 9.231974202247468
72.96749148178733 120.8652703099222
75.88427134689157 115.3683876015992
80.29512784998758 107.9684523177511
91.81625423667424 78.56807492750745
116.1407281833829 18.31891609304184
107.4149451879596 39.73810687474224
76.49488522867713 116.8382066521194
108.8626146930865 26.40946618909934
104.9077451356657 40.52693301703226
110.3925544047874 33.28644712324954
103.4025621272497 40.56834649107272
60.76449101447911 134.2446558074735
74.47019859560781 118.9832176100179
81.31887121105994 106.7878082835683
100.5050495386854 51.40855543872177
100.5396880155361 63.5037173485377
96.0886821209405 70.88269870567936
104.4162988472312 41.96484730382452
95.39505110589839 76.7490709407371
126.3237331378736 136.2953793858805
110.3631718554278 30.4886655024512
127.9472047194471 132.4124140819991
93.31669959297874 78.38865021408901
82.32771572175244 103.1343312833516
116.6853904075784 16.8254052171409
78.26901269764802 110.319476788421
98.26449274255754 69.75248759013989
71.59642333487848 123.1708857516781
108.5886381389685 37.50536221198258
101.3639052256138 58.85403048903969
108.6049660092509 39.00319030435065
100.23426759714 57.85751047876465
90.71407122116612 86.96718319926151
77.25974434250496 111.5011738307664
109.8884142137721 36.71525027993409
122.6653322561241 2.354318122356651
91.17751039114033 79.98110617803061
86.78056170327088 98.20128376474024
120.3403103255701 10.50520119202504
116.2591408487158 14.13124404973265
111.4157484164882 23.3367798047155
90.67580524470326 81.2889144706934
101.7250334135285 64.37760165589208
101.1331892258337 60.45482198036272
78.91236830349347 105.2033525177778
95.00104529472105 73.93043412799278
99.09204491304303 53.76603472001732
125.2095048727168 1.642917715044034
95.55621424877562 72.41568914461949
118.7835615848786 10.74298365573313
124.1027771138938 8.584922101624459
137.7803489032378 18.86278728985934
138.4205328740578 22.05480743418441
111.3444094933071 136.9907179621207
125.0517565803895 9.729478107997934
132.9176130560578 15.22084671776111
122.4904593682344 8.9208506003261
138.1872066124271 20.57513340046468
115.6865002361533 140.8745296453075
130.9879079942902 12.69752294014518
1.497488650914633 24.11708404305842
117.5751034679567 4.020220474870844
134.9360665953615 13.4553952144707
114.2336111805743 140.105655757005
116.9915567031648 2.488471529417763
136.8899297398285 20.09879034406755
136.5028859249324 17.56012475569403
141.0461530871915 21.88451434629183
120.1077517810497 7.618558362914853
118.2263062963004 5.458406805838294
133.9111584684096 16.48883818159631
121.6462490266193 7.606325312356152
139.6717890757937 21.19530445496815
112.7627243270712 139.3452936520835
130.0214059833539 11.44960652648654
110.033780784795 134.5849790769107
135.4041296544993 16.26867923761317
112.6996310065539 137.780879063272
137.9161806656919 17.29265192321274
117.0503261309031 0.6631266536099057
126.0271338446022 10.87762382228135
133.4469882975616 13.69951572741761
0.127734869043645 23.61905367469241
128.5080124736274 11.74376531044497
108.6820946203516 133.8383652893071
105.9573884404624 132.372534440475
110.0282031363621 136.2148471504218
57.16414251028456 91.9519881551511
48.56057788265814 93.96583324599922
44.5252420475686 97.83455973590465
31.69261155513552 102.051459953144
67.51361901463511 88.14013684726291
9.705066740727473 106.3427186673323
106.3488872911351 76.20806565736642
78.1451353563899 83.93086098556776
119.8892614566644 73.99626672695544
73.53961233288975 86.4729184811291
34.73745534553664 100.9970402669453
24.30402926393155 103.0064076283009
115.8169469725625 76.1750801936484
82.48553387865279 85.23384679886733
128.0765739297782 67.7416054163115
105.2532341754648 77.16848400479731
54.77464019782299 91.43515778605551
140.8890760746949 105.6358171999958
61.15953089031314 93.26263785441775
6.864534075380216 107.7750464891244
13.98604088511901 106.5416110006069
45.32279424516385 99.26269861056247
91.81910955442254 84.15031652990019
53.35462659635197 91.23226068203113
69.03196190017596 87.66370096069089
134.9575614040681 62.92278539756931
75.37835909524028 84.569134995772
5.471531293546253 106.8697902158575
30.17281379998978 102.5670843574897
2.82510914107975 104.8011119296044
122.5035893144196 74.0535640900677
98.75359544233237 79.26678962151927
78.17309741662207 85.42148576934723
101.828931333489 79.00588186595652
87.95228739102595 85.81009486609091
47.70215746892771 95.26302920571139
137.889138542361 106.5007920104614
116.9416101991779 73.53379291792994
28.644191464811 103.0733594436558
118.3958609532275 74.20506568602991
67.18629839668301 89.66024993782491
93.55192653549096 81.17826702018658
130.1503282669086 65.32369564376286
111.7436900135239 75.73085194482645
136.4422801752519 106.9511200553201
8.304411493148129 107.0431395703521
86.5225918628866 85.23088034849823
22.35572415709661 104.9418876298655
128.7069725457778 64.90260946025077
75.05265627880372 86.08618299671389
56.04415893161131 90.86828576172988
50.98382121423892 92.61656601315855
15.24897731701986 105.5142010746605
70.16282715136713 88.80381046411668
100.8989550250875 77.66777049510996
125.7585531827973 69.68640379207251
131.584225998305 65.66317430561871
27.46611326047006 102.0621062401901
43.82068797366681 99.21235554350811
93.61581292989409 83.84431318428452
133.0601693557744 66.22115195668304
121.1571690613613 73.07928023678561
64.38476465641597 90.85938073139002
12.61506462668922 107.5702578285038
124.2031766582837 71.91363843633893
81.0233333699248 84.77085982894698
114.4252103234785 75.47907692406586
79.10570727445062 82.89840916452114
45.24902426793168 96.49244966080396
50.18180541812738 93.96256000537566
82.86599040633625 86.74398210345757
125.6617675548725 71.20815671336301
115.6906474701898 74.51828187150113
39.31034698483919 99.741010502008
107.7716887235313 76.87438918039155
110.3068344204273 75.05998562953
54.13099732528352 92.70464009707435
52.57768230567007 92.61191478111517
97.22355594755174 79.39508054476958
103.9045283037436 77.36074837817947
41.65975214919413 100.2393394896002
135.0251749798672 107.3664097191289
9.660681978406714 104.8442912240933
19.40874464034743 105.9618167453697
1.344074844374128 105.2181848404
61.66374942469932 90.24770720118622
103.4004389636338 78.8454717179674
26.31133668414533 101.0479693462915
33.19456636373245 101.5119489376558
42.98238393601233 97.76188009889653
83.96422852879797 85.66855432235329
127.0086775508797 68.78341438868824
89.07764680592651 84.7779065624574
95.88594739018806 82.29757562832494
66.0185475764905 88.68161101702059
16.45623579992802 104.6880625363153
36.29214590792865 100.5462735063756
107.5991708838194 75.31197218826436
92.10581179445241 81.30027747339102
139.375341193381 106.0583934719328
126.9217638877713 72.01581779849238
20.82312797127751 105.2937119618696
125.4831121616193 72.75889554334427
71.65876063625336 88.38946444907614
20.70751864299384 106.790491594239
99.35931672721037 77.82836358563449
131.1730770847399 105.1451760096504
58.66769733007118 91.25414890572128
40.37144587792569 100.9029826363193
132.7980432987773 64.71403084201248
136.8971433355554 65.48341538577708
39.41815734675799 132.9056388074247
50.78712722348474 105.8345934426406
82.50738332923586 8.450401720234243
65.37868967956304 57.06867872028252
56.66196521371277 101.8162547294798
58.35756238460975 92.74996862206139
39.49453847966154 131.419510157213
74.12131855183328 33.82487723933802
50.0755896536557 112.542232685938
59.52176725789196 84.96801756674091
64.77587217202763 61.31409833402862
59.29638510013113 81.61828695870554
80.73333627261329 133.5327188446875
42.57880447957253 114.1171468366065
72.72402250420872 36.03383352219034
64.58143517800028 55.86088414277555
65.25006875659128 66.93648832499689
82.13225908816622 23.0921993695285
62.47248918349393 72.54392074706793
83.53653709269551 3.795771927875662
80.99149907135381 27.67997105232013
58.48192447482892 96.58799353379602
57.50782364111438 95.31650955300806
53.16620621985014 109.7762984819957
40.89375553040598 132.2897724214713
48.39082864079952 112.4906503876598
81.87461740308333 11.58242736198143
79.13528212584505 29.59512851687557
42.47995915829337 122.088325490934
58.23741819412538 94.1539131362812
47.53311800950701 108.6209283764265
43.11289900563358 125.9599694667713
63.99335243980332 53.26429500676593
81.70006690412291 5.735725373607235
62.00859488804409 54.87427598334525
41.51135590204918 126.3874645625135
82.86870885735179 25.758256424389
37.94991768055841 133.5240531825528
45.89999610732731 113.8624258407568
41.06033766275437 129.3516092964772
81.2417434792404 14.67794837905266
49.16031763803696 105.8896342817391
82.43213401261603 15.78051634693293
40.96374223946388 116.9629659825447
66.41359610855736 63.95590393767152
67.98070250122387 42.69249324223498
66.84036442387459 52.36968902146448
39.37145540353461 134.3937196811322
77.31097413203806 31.49916135309091
62.39042628137254 75.57884925729577
53.26704895730039 104.4534350823873
57.63369370673112 97.87956681526617
67.78392585245568 44.30545784561966
40.23192476584511 115.7069338902814
81.81854507447029 18.89469941999712
51.66371349354427 112.552376417351
81.19115230317233 132.0114099889013
72.64855306127444 37.54547104773908
63.88170136102809 69.92684081981777
60.94167977796418 77.84405425926786
43.14967937305623 119.2545196382925
39.98481695764934 126.9111120486316
57.42429772380255 103.1531792860374
76.17258653725854 30.34458008587027
63.5965754625246 54.7369059370775
82.20020953907645 17.30863288851182
39.75437611258268 128.4223445139691
47.53367336226216 105.9547430924041
83.04747295858856 12.70387378932183
58.95282912656288 105.8407887698872
41.55968175718913 119.5333096746838
81.44922838020172 20.48633361920736
71.18981345415733 38.17966554141167
37.91995352534837 135.0236944481445
62.44216178829963 74.05128846407283
57.45354298807133 90.31946993010389
79.52025480994716 135.7612002725371
65.10691840972422 54.37844566921633
56.5490935144854 104.4540190398489
83.18414096345511 5.322640196138797
60.98875345030353 76.35818221374565
58.44022502061745 99.18218832818569
64.095560008541 62.79954768337658
68.39017468869841 50.12981632947714
60.8876242249496 79.3371727325126
68.21268908619491 51.77253094732117
82.39633650549108 2.544776412628436
51.58163777269527 107.1414228217733
82.18720226644541 10.01981016548317
42.79797795407989 120.661956829277
47.56157487191125 113.7753259173833
35.06550433477166 136.3330168440775
59.41909497579876 80.08602627403766
63.78109471920582 67.01977474548917
43.748989524662 123.1474765455858
75.85199867217213 31.84943942510099
59.2049776055303 83.20790502046913
59.33719024237391 86.56390651374262
81.24431935342386 1.468573492208382
75.54065830048717 33.34408452270095
65.53252471421629 59.81506136719012
68.97035421220342 45.27090123719664
69.36823179807287 42.02908532270594
65.83141542371567 65.44761707482361
69.56648786299084 40.41778195591221
68.57695242994362 48.50574740637388
82.74249162850516 14.24630603738263
58.92242780303778 89.70879286094824
40.27772676702902 125.418631287366
83.9332206690586 15.35863016757429
59.12552806202188 88.14992812371631
0.1315008376691998 131.6433839415614
139.6256229446882 131.4530930891657
1.979079307200862 133.4077262745381
4.906360010720376 136.4812829505922
3.444648113027625 134.0124421671315
138.0964086941497 131.1908760469403
1.744897746318411 131.8939680641358
6.306424649656417 138.9442966538336
56.4451842225339 133.7529474924377
139.8281716419252 114.4530441033291
17.29229714726661 118.5275911963405
33.61151270045403 133.9356319943475
7.52804698435812 115.4343266680717
0.01142577885705477 115.5009589555024
32.16474527651118 133.0783216004914
1.507164665976484 115.1567022996218
17.41485608816135 116.9664430931134
42.25322125586901 134.6018137095823
46.50822792012018 135.5503883676231
18.90451170864639 124.9171411001744
26.36513896022366 123.3750933398548
23.26090191030104 124.6143503100422
134.7889103232836 109.652420097901
50.78357906613961 135.0593905986191
140.1007732153094 113.0056467713177
40.83392716732565 133.7657305904626
59.53995843329619 135.3961439579443
45.0741953778351 136.2311900954858
17.94149969231663 122.479456027941
20.45298250607691 124.3212646289953
32.26609557716009 131.537232296957
2.644826294973629 116.3030668084541
15.83767139165433 119.2101593527471
36.4913822239091 134.1527797536797
45.11306976484318 134.7182481599622
1.062806019822617 116.6489537529659
8.219038952200092 116.9485060776311
18.53478735175311 119.411242353755
29.76074225880045 129.4147244091513
11.68597229456108 117.4828397863795
59.34159373964959 133.8785774024463
33.65289910568992 132.4047716582278
57.97524965504457 134.6059211102545
28.7597803121955 126.6748382940596
35.06688299774673 133.2784391905235
56.42557613006003 135.2177758683135
131.5430113728534 109.5237242400867
137.5940080940206 112.5708882891068
13.18186099895804 118.270798135822
8.949649898629879 118.1921680713327
53.60822191032688 135.114962663135
52.17948781078168 135.8620821844183
43.71478578523848 133.9246584830022
27.43247172802013 125.7383548876173
14.65662022768378 118.3538655582754
24.81231067468465 123.983985654494
5.184143508662545 116.463055872477
24.54812948596108 125.4835334787142
21.99382014173332 123.713105826923
132.5193991980127 108.1395771654771
60.59144110742188 132.5541304893928
49.34256987481582 135.7268540890544
40.8526648724438 41.30949944563018
45.75518267472084 63.6054970417702
46.7274149226137 104.6522854415888
49.35179176649447 95.2866550090762
44.08921695820272 69.38952515063298
57.92452764400887 131.6037670810961
55.2739671472748 115.0125196017395
49.80395592094124 82.06167693566725
44.96179356989011 56.43017790626761
47.25115321209901 73.96936030753969
58.30669424769004 130.1916477510564
41.37942869178246 37.06167646318738
48.28909450475774 81.37824766184225
43.4148064393739 48.78360952431201
32.32524640803625 2.900311382278685
47.99506104380117 76.91564459680012
32.85953828373182 18.77931747887552
47.05173372054982 88.69850709637329
45.91086844131511 106.0373458648634
44.46413396551181 57.88008502063491
38.93741361315963 23.72379912400768
50.77208949322761 108.5045595748177
35.10563314298937 7.485684902993889
33.09955627754639 17.3050500814792
57.46337973908372 127.7914460729813
47.05643797458132 91.36757553382569
56.45026211934501 107.075920239573
43.35993705447189 44.84176895988798
56.04019642043864 121.4210796275903
39.4158632716798 29.86731784095947
48.32726431687353 78.30076708215205
43.97145987926343 55.20916004981126
37.6748004167073 21.43696167724667
57.19846102020971 117.4454998457528
46.02489861039589 95.18679706356869
55.07724676473935 132.8516981338424
37.81732237337937 27.73477520852654
54.81843839629219 107.0707026865455
32.32052258828782 4.417097830328752
53.96207614605746 111.0992943737282
47.08563420362491 72.41200909104502
40.91077599049719 35.60952941202481
33.72399619881536 0.6242810417110435
36.494672600314 8.300830879344769
33.71336975518899 140.1360785377433
44.04779759465696 46.13725179236725
54.04469949143346 105.7609060295312
46.90096379732378 93.95631616742853
41.48133361699292 42.64988130196704
57.28279703587926 122.3874603210133
38.44283922969348 32.30837297642255
57.09854803855853 113.4573663436739
39.67137115338107 31.43375812919117
38.75956954903675 20.64584348754182
38.54975661547344 17.68561429555559
47.70077287533251 87.30468198649434
57.57673754895193 120.8475029942077
57.860948379367 126.3468993600917
50.90963906233904 100.5479869322307
36.02113569182955 16.04120497992184
56.34654577602927 136.7435640097886
35.06740007452557 10.50948939581611
56.31587390136691 112.233767486781
47.55547712168271 103.2835767553145
44.94844671484083 45.21400297767574
49.38394079189114 86.98031166950899
56.29865893445174 116.1365324138693
35.12094770941052 140.9421863922832
33.68998775835549 11.19390798375805
45.47062303986787 65.19718305838964
49.32129851844233 97.92099838686136
33.66897205003189 137.0392691979978
45.2625134879717 68.52134068748653
33.32992192760535 15.81331023098615
46.70317236771138 69.27030228622991
50.11957927511321 99.24120403488558
43.79210500214808 47.45758257171414
49.76875367154607 78.99128834718239
44.35428969065763 64.20910871972666
39.7750088055473 34.63357795320567
32.27416668727247 13.4044230518135
40.30473917860117 25.91470319210342
40.30536295950504 24.41159994200788
53.196428264109 107.096130633489
54.98510876329264 135.9282241029577
56.97034692531976 123.8736943518697
49.63304105028157 85.32672946410412
45.48185605285237 54.96821271351976
57.87040057084545 119.2032292525155
39.86605673541531 32.98104814723162
48.16381534425472 85.89418909336069
48.4650698244046 79.87549906430229
35.12032490085515 5.977005601392918
30.92231858244954 3.672141102636119
37.00352970459086 20.10587208369686
44.60429929998242 62.58595938195381
41.19927127374197 38.63682863769935
45.35799974574773 59.29642568232295
46.89545986462551 70.84152292120967
44.03022370131487 51.19631825489483
45.05358551603568 52.31253540965024
40.95371035396089 43.88928326379329
55.02217203487918 134.3999658006538
45.0321207769563 48.35931200545149
47.9129362436878 89.94705560523028
32.09120864862975 14.92813647108516
21.26844560045578 62.01148936743388
55.49471549109624 29.27855950423676
77.41437629163926 12.8907090511773
1.450168163767116 76.9447803780497
23.55065363953884 53.64227415894356
20.07853307061144 59.49644771907692
85.09969311372545 3.394014477700192
11.85610372599193 63.64735473530426
48.57069788044464 39.79699803077316
37.87970641188301 44.11573865272652
66.98131081045116 21.34451000995721
1.567027682964519 73.62025707704353
85.74616351141894 139.9557997871403
73.64069561710443 16.79660927816632
6.414544586027899 68.64269875235549
10.51329243218408 64.47104029468204
89.79276738043369 134.3887243184384
61.83491222889992 27.28476434450523
28.77044551871772 48.91097965139483
79.2391082589848 10.90671415983559
15.82379435932003 62.96497759039249
74.7442321204006 12.24448778944393
139.9909265285439 80.66485273017939
44.41309774465201 39.75393184673597
59.76114868490408 29.94579571669679
82.83980241857418 6.880803720617971
9.224817176348289 65.3441525166641
58.35418100203584 30.74911370161921
60.67239452843376 26.17537690318817
51.75395536347976 34.71582424474157
65.16284079451623 23.22673431248975
27.52905965522192 50.04863235053126
80.71588642767475 10.46146491624028
140.598953435465 79.30557429230534
49.67392133443696 38.71819934576076
52.80535164702361 29.24020803369157
3.446718651287959 71.57874146494963
62.0189015266763 25.67083369671644
39.40732651998861 43.99341071244654
73.29226934924458 18.32389131363919
6.317323063869768 70.26464945122467
40.02462694873893 42.62759110081198
59.5002446470542 28.51980664037555
84.69880541351289 4.903751804826314
51.59918626903612 31.59597518672457
49.18383194899985 37.45347339497563
74.0014379745861 15.27384491777673
65.47710299166371 21.73002997930027
17.18453091557931 62.28437599277025
70.97092105503256 16.10800874585954
37.25652111601057 45.50705888990956
35.70143244264001 45.65456989239873
70.63114207102504 17.61009809988278
58.22994745146374 29.28495544963992
24.96149399888781 53.06631018914439
18.49634281488665 63.21894326516524
88.43271910923791 135.2286361141737
45.90934568591538 40.32747220771154
83.97762678360738 8.018335679425832
20.23222207553945 57.94304953491753
47.46933010090073 40.80788268180894
31.8704842353483 47.42166581710476
0.9517092287813219 79.59257958596045
48.10732214418926 38.4015648284233
50.4643957269544 35.5496592812864
136.3237648924376 85.84204221811497
81.03747719456209 8.89147805374683
13.20049970434379 62.84478387075281
25.89093408368376 49.77575631947849
87.10525264423289 139.1962584863339
30.2011877326727 47.87543402663326
51.51559982268508 30.02904814827501
9.152321143689676 66.99113385514316
19.87793474265431 62.60524886086035
34.12152148982864 45.81040843115534
88.4067708451459 136.810881718837
70.30157785353191 19.11649409327047
21.87253704721765 55.79833354272262
7.794354881640639 67.83799578259719
41.7956633870727 40.16197447969724
68.48375765180062 20.98134185895827
4.819110551222016 72.3938728640647
25.23154356457524 51.45711360623507
33.52928872766267 47.17486271079811
42.85000765095788 39.18849424801551
60.59817597680878 27.7224730052895
23.29956663052002 55.22145417363399
48.67267639580809 62.55081586821993
76.16170526640225 57.34651081241917
110.492140921251 57.61038527051687
58.49012945111949 59.34840185308468
21.36710202149682 60.462719895119
12.02045069098852 60.33911154122909
63.85007014574599 57.31537520810227
114.69009363651 61.95396537458764
54.66991910363313 60.8129073800233
118.6624675282894 55.9104543554768
118.0385125187314 58.61947895197417
88.59139920846189 56.42881596122588
14.58648441739943 60.42532431789946
70.65169564543297 56.55200889637501
40.22724719096873 64.2829567293072
9.49341293297446 58.88654559834095
37.69072659655571 62.36865977529969
15.95646192056955 59.74997664231508
84.19626248073959 57.48047502181128
92.00112361869657 54.21599633911231
134.3871746817456 54.30497141036864
28.06767086056336 62.20321557898454
137.2616714797163 53.46409122954687
70.12798559253912 59.27863972897075
62.98035060023697 56.1056006276443
9.108353453344753 57.18421067999919
40.39287349940797 62.79928534024408
124.3128344681227 57.55025528160041
93.46412323884061 53.94968349654054
91.50345618483942 55.77840212596687
105.1733331735568 58.54495161300956
95.97540533507964 54.90774129322299
49.77305121753069 63.52791351929491
121.8695498972624 58.2499294662318
32.18455278211724 61.96026602547241
120.4434352357939 57.79219169874542
77.34785983425469 58.35471400009436
111.6449603540116 58.9256697561009
129.6836016492917 52.66807909711504
109.2205204365411 56.62777045447578
71.60465803120613 60.24424482732481
135.6343686303995 59.82608531697301
126.3537640657814 55.37576785300538
73.02804679080926 59.80325196206652
3.570795243503589 61.24052741398766
116.977624858578 59.79808437783434
51.61373262260699 61.35497013099896
60.60405317829173 54.8078523303599
137.6569638720762 51.88300307098731
5.193058851001709 60.89128696278338
60.00014148307412 56.37810862314616
99.16324040367343 55.22979199779832
127.4645584331656 54.40567057030064
127.8388750157281 55.97364634877999
78.44648517919435 59.42051105452813
86.13811485479906 55.53604541046845
130.9844693089858 52.3655435406543
116.6680350143173 58.20263959463389
66.21722743030431 58.32609743741624
18.56661895512898 61.65255653797787
6.444944290036273 62.02544572408194
0.5880280593337882 62.27947945913943
119.4415504474219 59.02838948795109
89.08419625597767 54.84763236467863
107.8211279056546 57.21352572669355
97.59620782545227 54.53603984839085
43.15143152204383 63.26698475316583
21.66368984577315 57.35985146714907
41.68484353279927 63.77365646493659
87.12848751749571 56.76908763256148
106.4962466992138 57.87748191537646
94.44695252312059 55.18885199823164
29.46419683560781 61.62742115206096
7.922819814791574 61.34027197364587
103.8347245077755 59.20769325495988
56.25699999860942 60.66929803803977
45.99457095242433 62.01660175579431
21.49665123455453 58.91312246388816
111.8377446260877 60.68554097355491
36.40468809676157 61.53284139805918
139.1241066164937 61.71565616809706
68.61177279499792 59.26877171938887
52.18629216011851 59.89147088128153
30.78618305253308 62.55523047841974
1.691733194683877 63.32264485917447
53.20347749196308 61.11530545048848
79.48736173373631 60.52373048968115
13.30206845441372 59.49970463259083
34.95821200541518 62.20976854332363
101.5367418453241 57.19682241240567
125.7224963901656 58.09455804072422
102.6847352291042 58.20259595375929
52.80439534747089 58.38704540700358
137.063985968774 59.41791883831878
18.66375824374682 60.089987283757
39.11326979140669 61.7978072336861
112.9729071372017 59.69699036653873
132.9567520516997 54.69338898059934
82.75477987679177 57.89372305433984
59.26809237417999 57.91603505657532
9.386721122011179 60.49064009308918
92.963964137974 55.47835474761123
74.68654461703984 57.769669832806
4.649129946177665 62.23167220297356
50.1703892467431 61.86036143863996
51.16679636220158 62.96327246082328
123.2767180950794 58.72392940145926
24.0629489729641 60.85481917448782
26.75898023850745 61.24915793931572
57.72836723093774 60.70907136424446
25.36324948013915 61.81998828172137
22.91338225270203 58.33782279517673
130.3126018564207 53.99293120861048
139.5287240808532 60.09514037445674
131.5339876729432 55.10575970537919
123.9334386089463 138.3199515743636
125.9232265566073 140.1967314653972
2.974237421853634 7.37328963780254
125.5338118179339 138.7747573108687
133.9496503128111 5.404859618155198
0.1467032622337801 5.586921031271039
121.3113486408521 133.4611534176503
127.5296802722493 140.998130780976
122.7336869453154 139.363532474693
135.9558782401203 7.663843810273128
128.2164111557511 1.534173793339435
5.733329982229916 5.67064873264697
1.448311012762926 7.677577436938492
131.3097405089539 4.372017473864645
121.6735718535491 132.1679084064554
132.2754740453049 5.648138654933673
130.4605482509322 3.059884426353156
135.0324293824828 6.490321744040605
133.3388495578724 6.790630454952822
122.0321071188978 136.4007831055867
121.6936694274399 134.8958312907948
4.327510226655856 4.941230720136614
122.3683780931955 137.897803811229
139.7547616118715 6.114866287798457
137.4846542476984 7.648026973504101
140.9543278523005 7.236614868071814
128.9162449243174 3.051978459340476
126.8139226748448 1.753398118526304
91.40579324160737 91.4379130261011
27.58428833453002 107.5101021318108
73.94252163170452 96.20542656156707
24.06906930107628 111.5239519713297
135.5039505739805 113.8145637155998
103.1798646699878 85.90844459013321
96.16140796185954 87.46858556202211
129.0362026835245 77.13065383725437
85.85514931163829 95.54910768044232
36.42232221991411 104.3354235879899
9.854788361845914 112.245079955691
109.4058276181491 80.71504006270176
89.27722202661265 92.98528464943186
134.8422137323352 72.86666647443094
106.8042536698761 82.31458244129736
62.06827552033599 96.91591041351062
0.3043542592280985 114.0387097333669
55.886370161378 100.4980241733642
3.335487411317377 113.1960094987579
18.88982516895925 114.6989853898086
42.76998689447647 103.6981683776024
138.8600198015638 72.49688460991175
93.95691641495584 89.63966553344899
63.13129144720428 95.5273490908784
62.30955994498693 94.28314021012467
140.2525074248361 71.81864866842828
79.89929322343333 96.18907067646215
30.72776849558812 106.5072262054834
138.6140555665403 113.6707102732324
119.7381970349901 82.21058151085352
92.8039077315395 90.73183535438501
68.60130156933747 93.37901600118599
96.67602051742841 88.84035344883944
84.53250704662977 94.92995412809233
45.10721876531295 104.7373253353891
8.443938084365742 112.9822238077163
110.7385097703177 81.48096118818727
127.5075376665588 79.36203171268133
28.85872543527001 108.4889285523178
118.5050668786694 83.06551663414288
67.21728482870837 92.7509088681918
83.17714047855122 94.00498634692187
132.9730841792668 76.77309048977493
114.6347259258634 80.5179513492391
1.796565708600174 113.6217490693554
12.82315064654724 112.0415092302219
87.33431544375604 94.99082524751753
26.01225590302101 108.0128214414731
82.01144534749959 92.89416486935028
54.22205373169604 100.5070588954983
60.98073785710829 97.96452191221128
22.73396607864104 110.5663109932544
137.0663466981795 113.9359995000133
75.88950418180194 94.40755434528577
98.56113536427873 86.24097187949378
124.839151338064 78.96176028576244
133.4159866448813 73.52444299884479
15.73378185162299 111.767277876844
50.04564759823402 101.8845138028938
95.07160033636751 88.54360632047161
122.1962686466992 78.85434284350649
64.59196357953087 95.68370497070464
8.252376495554014 111.5540507959128
123.5573030929356 78.10745178438493
78.33081689405002 96.41729441037153
117.2087321411371 82.2063596820161
71.44526639681253 95.23279328845985
49.19486983235294 103.2301769682112
50.83771779568264 103.1846024805065
81.43382986024803 95.87896907189715
118.3945146741521 79.60700667372882
128.8682238524893 78.77170497894507
120.9671744706927 81.3598362282434
36.97527838933588 102.968438769027
120.9163754253415 79.65695524641269
135.0368266384507 71.24113162338254
112.0411930787793 80.61131858013043
52.48401314035267 103.1502829564161
104.0524726512617 87.24220501133769
102.5025879327377 87.27107524418149
57.54773582742605 100.5022672173979
136.4429206921612 115.2416509150483
15.84734561943959 113.2673718263056
5.906781014856876 113.6229789959472
65.49742553509451 94.56470921105725
108.1193358189647 81.55545525762068
32.51071887832327 104.5903026735348
33.72376811766042 105.4175173092191
40.95123948005863 103.890680388134
74.38026453591424 94.73033601908598
131.585958033692 77.45946282304891
97.70663771023662 87.58694591921142
118.4449686388482 81.34575096246255
81.68778274603191 94.39176786701364
17.36882484295204 113.9574052549566
35.39031899054512 103.4885115745393
105.2845103649337 84.441652005644
94.55997434142803 91.01439163499207
4.524415485027044 114.2690900844618
24.42855089495825 108.5190374303785
134.38672050581 76.08920414048488
72.87715250351508 94.99136687151228
22.62654912154711 112.1049413372159
104.7781435966009 85.82809235944657
133.8905715936087 113.7272883426267
59.18812921606528 100.5510540806594
39.44093723993972 103.9111714411862
130.2209389099103 78.13483488079936
30.29588445351486 97.01002360233934
71.571074988278 93.80718063590949
140.3648058354143 101.5686723690053
103.5695315325947 88.62766189860085
98.64115050228939 90.47298599935731
84.01588924009224 91.22326728879308
31.40189373243156 98.00822301304964
24.52075821620416 97.49000262097893
107.969817171414 87.92644783167646
89.87604477420567 91.39568708920699
107.6695651559119 89.48363439290696
55.77606800859245 92.53356334347082
3.975582212690195 100.2795567219556
59.63676986975555 93.69341884058281
12.0477414301747 99.45256419941195
8.812209655747939 99.57869314178895
43.63827864450505 96.42982988726399
137.7085529991171 100.8917310927064
129.5668225596602 86.93052125909902
93.63694187601601 92.00685253766001
54.30910246592862 95.24770798127656
65.71281589649632 91.79720811089437
134.7374700688681 99.39642362331317
78.13204098090391 91.05219870566305
13.10568996659772 100.742617801937
25.62746563035276 98.52779382378469
9.385742183907306 98.24329975446076
119.9200187396384 85.59424003594312
92.36706774791372 92.48231045516357
70.23098980497721 92.71334996072953
96.04834799323876 91.47511173425788
84.33429816544673 89.88130077668048
48.51259070844328 96.59152935599498
111.9654740302089 87.16154508555277
109.3649924736435 85.51125019401398
27.18994341755621 98.04189880834608
115.9709257546282 84.74135211144485
68.87893434107743 91.88953524717884
85.63584451389451 90.90892011218921
130.8860477877188 87.6586386421919
114.634113948388 87.19866920317351
131.9837464457008 97.71904559391602
5.029064411011205 101.3669646241405
88.19077620246121 91.88663105407888
19.38334432689788 100.0328080593867
78.49269867101813 89.58904998246821
56.80703882462197 93.68572484149827
51.80927013906009 96.60428955026843
6.637424226527639 101.0886400901298
76.59417441908549 91.41426009307224
98.21168265280498 89.01097172956659
121.408578774542 88.04718872480213
35.17861951632911 99.51674797966729
38.74348715534055 97.10990658926569
95.00034810366058 92.64822686601666
122.8453140596352 88.68717379689475
62.74521078993482 92.86071059373324
11.00920831310286 98.16913039025125
124.1673749710193 87.72707632976034
80.05139009175052 89.13726323852397
118.6382533723208 86.43007538975893
71.91256906331627 92.42281711744774
46.86866450779009 96.54612504503554
50.96866151212279 97.91861328470134
83.54197054569168 92.55779151280376
110.6678585296253 86.33316822726059
134.6726603806025 86.47736542558623
126.947218881457 87.36781289525996
40.37363901583047 96.73057293905451
132.0772177907888 86.68321447321831
114.6605379999233 85.55869372146911
50.15911981125736 96.6057022785379
53.47907585921027 96.57500911266493
108.0004759203958 86.25293830782016
102.7460169705925 89.89364164117353
36.73009854992528 99.06282821809199
140.820169175937 100.0620168614697
20.45229955780936 101.2440017021816
17.80087703137215 100.3197021723657
0.8722372589960372 101.1306163548358
64.24902777726653 92.46443569697666
113.2705950443108 87.99186017749521
24.06009007690628 98.9745672664331
28.74649773471021 97.53162205149091
42.0099226224504 96.50342354269922
81.22316507598204 90.35671649225974
133.3984901370881 87.40385207831596
99.72196112417718 89.12451364420482
125.464446193202 86.77413034098988
73.50687743468123 92.10631183189344
16.21527970259069 100.5914687722556
37.17733103655441 97.5669390029787
105.0708738575994 88.68707586239937
97.55065147693837 91.7673542817878
136.4277049665383 99.85112002100813
22.02614385537404 100.8684570040699
75.05879813802109 91.76955662072076
15.62772487452412 102.0872562704901
109.2948198452581 87.1077201190613
138.7969104967573 102.0005520966604
133.3213142928854 98.55199305025839
60.64248212363692 94.75398164216523
41.36885879516231 97.88247061870364
128.3685782194814 87.99051985233838
32.94795356571299 97.49796852060025
15.08645803609585 129.0339215189105
74.44643249206875 132.1499555949607
27.08525853721959 110.4645170884782
17.06432926352425 126.9992818497721
41.22159095331721 80.55338387411301
48.89474288713619 57.24577073779496
42.76086968801489 76.22346167877201
33.3747667970303 95.98550921153887
55.96308623856324 37.19179143677046
34.16446033131032 92.96650108028766
13.23515868184094 131.2095129503636
54.66189360474961 52.45669941578395
61.04263050453574 15.81272867049163
43.8278127589927 77.21448790978377
63.50363900419427 3.843135091748616
64.80190079615105 6.241625238734409
37.95186555856005 85.24007425286486
57.97443065535298 39.10190530338457
18.72917981123555 117.8293082986269
25.05897075625099 114.0257324381773
40.1658875476571 79.449278952996
59.24147936416086 10.82040804875341
69.99625334764124 140.777228784624
16.3711460393199 123.0616487262878
32.99261499858518 91.8942371685069
60.47616569380126 11.74650471116916
15.76632614389238 126.0596197341305
56.86852029453958 22.54491465412952
57.47984558574185 19.66410533653975
39.06495041049303 82.36572913507585
32.84160599037779 103.0595765356667
56.97138287215716 31.54684521832083
55.44288874407083 23.164428115394
51.39847380017523 54.25023664889166
20.29172128620268 115.554476261864
55.34269286372358 24.69896947689485
16.06018471582484 124.5574134356754
29.14775666364937 107.0058473646144
44.33892112990659 72.58256274595807
14.75099878114823 130.5529308590406
17.3415765282568 125.496901712301
58.80166576355558 42.31247017644647
55.57280474831598 30.81530932938559
27.31012990508669 108.9887969517362
58.70582704642442 20.72204640951832
52.82720970034873 54.13132949646058
36.4814078850579 89.59777989699133
56.44866473517167 47.3173020235751
25.75611471090422 109.4911692979444
55.41665997880368 27.74374336490022
20.36536171175181 113.9629553134573
57.46144603602728 37.72027134230567
73.96714488052768 135.2432647065208
57.07714199824156 45.9777142445086
30.55478989393296 101.0464771167395
17.04194833181432 120.0782259313144
8.744159866410454 134.1558245652493
33.78177703605249 94.4739316187066
68.40053853989798 0.2909787044423676
63.20623963004516 8.389038730668576
62.23744659271829 16.90864546959652
44.456225460981 74.1207408037494
55.64462825242097 33.94662566529687
45.63948452461201 71.75192409023249
61.34805149284865 14.28873605601094
55.36184571041334 26.21704312061402
37.64226715048949 90.6945688713367
46.58288803464794 66.13711154489542
29.85264193714411 104.0915432371702
73.62448155666519 136.6847064846939
48.14043040470688 69.89541035907403
47.18583304535089 63.06663954641218
61.94638162445471 7.822732187512278
46.51119385419297 67.74835316408851
30.72390963102391 95.48064780312268
60.75451953444489 10.21146707299865
38.54015793811185 87.78561188279436
46.91299246635175 64.61589646369544
12.97525546195153 132.8065945402878
54.78425081329366 49.50230164647385
58.62544200892899 43.97552056603301
63.44460517507228 5.391905886786294
29.49389896840632 105.5424050619268
65.0132966190363 1.37425287205706
29.85467609312342 98.52749375778117
38.03160962616487 81.26725963561637
37.42769048924482 86.68912290537389
49.42960806409837 55.82327170727913
10.3434616544018 138.0011919764709
54.26416441116803 31.60293159462428
38.49149256780441 83.79261449240674
42.22489233244828 77.63032871504306
71.84981290589833 138.7437818719329
11.53133296496024 133.5597376347222
72.77833766526462 134.3614971878874
38.06384135460193 89.22788424945095
60.77043713547862 8.696770532113803
8.761460386485512 132.5918046980981
48.28876059644347 58.62013485392575
23.82372833646433 113.075496073687
56.35610862761722 48.96875435172332
63.55408538737299 2.293300621332953
23.48690137189872 114.5826781987605
47.77423484581301 60.0971860979754
45.47059667239697 70.14515908143508
54.40989822288953 51.04957057327834
58.68642249914853 40.71479421947236
61.67358282634765 12.75917194980447
60.45629981457779 18.86845962689319
32.12684334381007 89.2797075423024
57.03069537786936 36.15438369132543
29.42540225177526 100.0451154615138
80.46199479346542 127.7841333930077
137.5568589116091 124.6563116258454
78.92123499337188 128.5096889593954
16.71172516195971 128.4549991803032
88.4433843411927 128.731757189124
62.67002904100308 130.462006846524
3.573623789798384 129.3058769450799
96.73084406135089 126.448718369462
110.9316358030293 127.1397429071297
30.77429528954355 133.8696411128143
133.4750343324762 123.1200827813628
38.01631333850596 132.0263030719289
50.83042801395144 133.5749146806152
103.7197612889865 125.4724928563342
106.7729088120825 126.6929824846213
25.56434436277047 130.7564953856179
3.009200966579982 130.7608604144414
91.32545668463763 127.5474942412201
47.98204070332348 133.3717819929551
112.1816783596296 126.210636403307
86.63199196893345 126.6273066903546
40.97457810773862 130.8197878171447
77.4173333344894 129.2172995492096
70.25800426440064 129.9225154325969
46.59851986931235 132.5052010843011
53.75460779447128 131.9675250397642
85.00852463153558 126.1267149207966
19.94352379905344 127.3777674036556
94.03068005060537 127.1037625060042
76.03596507394442 128.4098511305409
30.69869743403854 132.2555274734264
113.5717132736358 126.9731010949506
13.51240122879649 129.6319224879696
18.38906830354975 127.9342760695286
118.9172451661409 125.1464243988056
35.14982690109277 131.7598632137738
120.2965896151847 125.869416471629
46.54897673924614 134.0329130715497
100.9503986851689 126.0486396062859
71.68832463087337 129.0906479691287
130.2449814672993 122.9909168809691
99.74675972119093 127.238597338872
89.79774327599654 127.7739718729844
120.4429412917917 124.460029835952
22.59823058649311 129.2292367401849
108.0455597815508 125.778090633953
77.25486642207855 130.7692574257114
7.575640132205081 130.1728893612926
131.8594450648211 123.0511375179225
68.8232582312105 129.2872328420084
124.6558885402258 124.2938890952203
33.63726820986127 135.4855635680216
63.1187606203525 129.0787713503731
65.92625509882087 129.5304336586034
4.793982952893984 128.266782283086
73.13847670051584 128.3405374595004
21.459716869467 126.7949138288217
36.64032187540582 131.1331028161214
127.1646191690853 125.6171926269103
126.271332540295 124.2589361611121
59.54979079082626 131.1915150279632
74.56773029984744 129.111379022488
6.194307040391809 129.2430316857212
10.74224202412482 129.1422116189078
84.70893715039534 124.6613517457107
82.00648021799249 126.9856493379441
52.29692850181453 132.8766097026394
108.2441704081374 127.3626912072403
55.1622428863638 131.269783674993
43.78360087487019 132.4406556670945
92.54423423750818 126.5921179022767
105.2552430941792 126.0533224101825
21.25561408524957 128.3690540301377
11.99525374447852 130.2261701584993
28.44796496742278 130.6361171831945
88.23097415305868 127.1854226518197
116.2098112091173 126.8359387807424
9.162788008957214 129.6305904535996
27.19081842499654 131.4501824583029
83.36622623451039 125.7502564743072
24.05648679146974 129.998251828227
4.775330778633049 130.00132393044
56.47577001252767 132.2036254934617
45.16789752469273 133.1959183478081
98.57727342211838 128.3446064841645
80.16809275361342 129.4248966459961
70.4725705980012 81.62912794792577
73.71456378937701 62.46666583486719
68.21419594307504 85.10450801232115
74.06459198777513 35.4583532870609
74.07535761903942 45.90139573123096
72.56862001345603 73.93928261579464
76.50740869224161 28.83496701369783
76.68341383898913 65.82338777851136
75.37844631733195 2.052539478291163
77.96648297700527 22.74117942371355
75.96987090882453 108.7088752318943
74.93272387526868 56.24920257898485
78.40687083507264 8.242909241592594
73.68088363339535 113.7518611940056
78.08261715044593 9.801419921873187
75.90092615635416 13.32235077368611
81.75632001423158 123.7343195036733
76.15713970165362 99.75604338556893
68.68780721993029 89.13608263324409
71.5483452775118 140.2190651994548
78.51121749633866 118.147588185349
70.17047576397638 77.45061916936736
77.7529434706483 11.35217459455557
73.85473256051381 47.4597838318121
76.63230447563876 3.047394266934077
75.00517235633548 29.24726481879706
70.72257499348156 91.38987725731582
80.0383618235507 120.0920991812918
76.9502350365031 107.5257695639934
78.33726324520835 21.19803266020929
75.07352373820338 100.6758711380019
75.69662393535864 64.70478521475981
73.45776443460193 97.77701855494355
76.47023962733654 55.91484551703365
71.91753084134059 42.29042568455475
74.43673408172256 59.31688433921501
74.68674726572478 30.7603620104414
70.86716977510557 80.10596572644852
76.04533870546648 6.102196677855965
75.63443350102996 111.3012292345291
71.71716811354169 43.94183988712229
79.97850314294826 131.0018693361022
75.34632307834775 27.73523674581407
81.63157927555096 122.1622540461865
72.4156135863531 39.09708138190128
75.2043841076961 136.1468018588868
70.08579488746815 83.13706549969137
73.25706904733194 64.04820919618848
81.50285461166172 120.616802543252
77.94650934177407 116.9048256037421
74.60635230402725 105.9195946030477
75.51101336588226 14.82490754382648
75.80424081622957 98.37700902920908
75.14179631673147 16.36328540413407
70.03944954572515 94.08107969219813
75.89119796754854 19.03627592105701
75.29389809357691 107.3163198067677
76.62654798710909 110.1027079895289
76.45212231075607 23.17034378169945
74.15055557368859 36.91275907175978
74.16042341890288 69.39095988235245
67.86267391244785 86.62734040014158
74.9200841273299 137.628654231609
73.71772232618319 52.16283311079256
77.23723271547735 7.161347279686597
72.10112102355603 75.45072733135041
78.55285143344373 119.5006431222489
75.79964579789097 102.1208714544899
73.11647891538455 139.6843874927773
74.67425837221033 53.50368548265053
72.88477188654984 44.91636213871683
74.86050152684351 103.3165659599926
75.29134121143693 54.80386106221007
74.10862575653913 1.07766504155668
81.88406944771931 125.3417877381933
76.33899718616505 4.570654397695529
72.46182432905235 96.4951739438178
75.16781777546238 70.503070629707
74.65256942603746 72.03199011928901
74.65402759476444 112.523292731758
72.8120932259712 34.45022781490261
71.66943855903754 76.99096740126814
69.74389778079886 90.35953615580186
73.38697876268353 138.1877037105478
74.25800649422453 133.7204902014359
72.96845049975987 32.82084699511155
75.15290660252641 61.9979615052432
73.42606958340497 50.66757812850229
75.20427932588217 66.28631759673603
74.68827292017043 67.84658660034745
73.88788154332109 38.45573427698539
73.87441217595288 49.24302422460136
76.08063515994832 24.6963287162887
72.83045946301193 0.1192006813526213
77.16515494830149 20.13068433276483
71.26629706227426 78.55321689051812
138.2505276959191 128.710254920249
137.5012139891147 127.3399214579685
135.9227427632813 124.5783589615156
135.8963930827203 127.2756552416678
136.6441796256323 128.6649089766412
137.3511802971962 130.0182870425653
139.1323500768157 127.4378566919474
85.82219202629524 132.0530658807642
41.75578027233868 110.2713695223387
18.54828359946591 111.5684786972521
0.4550925915289145 102.6380344944695
40.08152770903819 110.3771001677519
8.342463111763111 105.485826782428
36.63107527815517 110.4938559447737
14.12343471715173 109.6328816536804
45.0627098266691 110.0548689027988
139.2599401318628 100.4898491240322
67.37110626995337 127.1060216209961
44.2254640412161 111.4038588734395
138.1116139127344 99.4318807402535
67.28015090958662 125.5937792429461
4.120969377890199 105.8632888881332
35.11214787081865 107.8755374942024
3.498918679975364 101.7698212492211
85.83049967586695 133.7157475365034
58.62592150756879 117.6784069104187
77.52666475272207 127.7047787571713
70.22383738927928 126.9323744009375
49.20879056900426 111.2146688506028
84.6798266336269 132.8696707334138
35.86067360000791 109.2848195306824
25.33173871251626 112.5051533798109
91.17556084574339 131.9408561742636
74.60386259130773 126.1573447711664
54.79107305803614 112.404481361832
5.585676385688735 105.3906417239598
28.39740600666189 111.4227156688983
52.39799467215784 111.1664043477465
30.2090014551391 109.4349847649776
54.14980644700794 113.8129879601891
89.8197420355618 132.7622953413535
19.9095362788546 110.6237908567346
67.28778333990441 122.6570028593214
67.22580081104354 124.1446187216844
79.03105071569711 126.9922707638035
9.723144553002504 107.8253387327332
68.80378397421843 127.7731371759372
53.52345663527991 115.158647456173
60.81396401199392 118.8114418709942
65.88401346373442 121.975676283653
73.14029539843051 126.8677612773506
57.95274820665208 116.1776882081165
34.35182737726649 109.0811216001463
12.65240925593771 109.0653020792904
60.20848234237505 117.596428426941
76.08051099074048 126.9237258199677
139.9573826772992 103.0708574894406
11.18282088928857 108.5057184389434
17.09839145746995 110.8993583904284
1.983036781166271 102.2004606446433
88.50148465880589 131.9903738698894
81.56594819395325 128.829557023923
35.252050440896 113.1148201483375
45.88320699079744 111.3037734178808
63.2353366924283 120.3510380032731
84.20436328904675 128.6265102178679
133.2555201394505 96.80238369440113
61.92337398875097 117.9135897052245
18.48612674436302 110.0066083620902
31.77922380411082 108.8715952290061
84.29766121172048 134.3607613979908
134.6680913972729 96.23978124746355
25.55576417282604 110.9827812102793
82.81698201649111 128.3229032418215
21.29136864823145 111.2455427084117
139.7136810288047 98.99641617902576
136.0068543074912 96.99874654357015
64.52508594018707 121.2166022630402
37.59308051500626 111.6927599315936
88.46492597394328 133.6159475061447
4.277630090224147 104.3730236038778
4.554019427188055 118.8627144732446
17.26567291781163 133.8279934061089
138.8769565636086 116.9005749777078
2.075800446697819 117.7560274853307
3.426680005140451 120.0307881678553
3.728611215513061 123.9544078316929
18.1309819180875 135.2244528550116
15.43724327871608 127.5427635029954
133.1384405860149 109.6087251249519
137.3568334740203 116.58018790896
10.13145604904988 125.1118512025515
19.644978018585 135.4809630971146
18.69569836260072 136.6706907480776
11.35262081775582 126.1120649924437
16.72234170782516 135.1836213758999
133.0394445314227 112.2970944665446
0.5683099647933114 118.1825659132807
4.037596917027384 121.3889405605034
16.33670873079883 129.924729463353
8.948925030563789 124.1495357018902
18.83570825744901 131.637845796169
135.6968749660731 116.5303365301675
7.205796242188764 124.6222685890008
12.90572845819758 125.6055589544218
17.24510250264984 132.2610002517725
14.1676930632504 126.5945870237489
5.338572131243636 124.154979415397
134.6236770692855 112.4138781929016
104.3909102970304 90.03027936135078
107.1974585064972 72.19822442620334
103.4179144168813 99.36294478787721
121.2563052910228 15.92049244881663
115.2581264987029 32.37027546270551
102.6675216979232 96.5384577693835
110.9621927371893 51.35147204463559
108.5079657939384 62.682685218164
118.1205873353527 20.72105527607508
105.4918964328402 80.1001546076388
95.55265526061368 116.2714244064116
96.6449092213394 108.5282169894695
119.7252651319416 16.19794908730251
124.6927402332163 0.161143325105791
98.15752134052435 103.364084212813
88.7769856532374 123.1164941590244
96.33705573268657 111.1241809690446
117.6763546922635 18.01629819532145
118.012151372409 24.92888595600597
93.25338474493843 114.5629356827828
87.86938379085615 125.6548612838142
114.8415980154867 29.68997889752799
86.94633241377167 128.1239458266613
110.2054585484529 46.53028184201464
122.2223984019411 4.952723541309205
89.08939230096929 124.6173004113275
104.9190631887261 91.44637481276625
110.229370948178 59.014403221652
121.8859449757054 10.30534842441302
109.1200139609337 61.35475974025496
112.943826388726 41.67236774553452
110.864244533341 52.92382154237643
95.4480411662847 104.2868795458914
110.7306355406117 54.47767488511028
95.33453388554872 112.2886828728343
90.04037721073887 117.9529643245046
110.3809440921678 44.870759257335
122.7486426652422 6.315045399922448
88.15782410552519 120.1757195607299
126.3836673857562 132.1818719814079
119.1057578296178 21.93093853761993
110.5779146672171 48.20544569004377
92.79341225203142 117.0980029703399
89.64142378664418 120.5117519017805
116.4227468972867 37.72235970141855
123.1552382395428 7.597309124040599
90.65980477383829 119.3505527058609
97.14069943326642 104.5239522141409
92.64135782868317 113.1340148616188
99.74628115697028 103.2778993110767
116.4825759304899 25.2090954868151
111.6645465946876 44.06102877048509
112.8341032233808 40.10607921335309
107.2680625099152 63.50866295219843
114.7386409504153 33.80033142553592
117.0286421484316 23.71443304473745
105.2981266354942 93.03528863323248
110.4278979737055 60.39263813821431
106.7056016869993 69.03950937832661
106.0913804649946 74.73924208841429
106.1625631224961 65.885236712607
105.9747199387995 73.13429268498825
124.7546660673061 135.9012827494909
114.9514496208469 25.48795945980729
127.206516711539 130.9554219493764
103.7730664128607 84.49815438146794
104.6942781220656 65.14031592012694
95.05757716001126 108.2544909724834
128.0023020749641 129.69513136682
121.7928627726201 14.43335393156855
85.74872255566336 130.6116976412048
105.1925576171634 81.58056249268455
84.05188830411828 135.9205755172497
115.4072262873987 38.56936104427745
115.2741107830712 36.71804514757407
112.975337304107 43.29135960133727
85.37448445526529 127.5827981399657
110.7459383024827 49.66652838162818
105.5617407453401 94.71224018295067
103.0748596151326 97.97907256142477
115.7451000965725 35.14130573960295
123.2675509285765 3.872904535471692
106.5143791898275 77.81351623743285
100.472374670929 101.8685527195936
121.3272994595455 11.75230793786171
120.7243029173131 17.41870093952391
115.9346116635687 26.70254665853226
101.1524805866962 100.5367826564449
107.9086529297891 68.12920442127087
107.4211212385829 65.04509010148092
104.2905295417136 83.03116142677581
110.6083337215239 56.05218881558826
123.6436956816012 1.249782927433357
105.511687948857 69.96848938738776
119.2012545443402 17.71238946473473
66.70352902247029 85.60358534345715
22.01359368083186 83.43971098898054
44.98869278965719 82.39565053773497
109.0894931657989 93.25475589188808
90.99693876184392 88.55443123648105
1.347627886772522 75.32737630704732
112.78950828934 94.43380194716934
27.62642542165255 80.72864168418133
9.874186673277404 77.94498028176814
60.8301541096233 86.07352790953499
28.90619809897789 80.02264497891338
137.5440937076963 82.0651180876372
42.28814788907071 81.64787482790224
7.462130961591883 78.59162377257556
129.068526463306 94.68873012073524
93.55913678064655 88.1203241222734
139.0252820926068 79.71477219969724
72.76654985387363 83.82831927456654
13.76889761005947 80.1452338608234
76.82076603868201 84.21501753559548
40.6831134923331 82.01241282353648
20.65491209672316 82.57727636498397
26.29227038247783 81.5179551506168
121.0084338220749 93.21326614329155
91.22094372175293 90.09989962901626
77.38587235828575 82.61153065307026
97.13180098777789 90.28295235798289
85.88026667631681 89.43323750755378
51.05657141079488 84.44264858707984
111.4285386869715 93.69312091334244
106.0646006089881 90.17814739271708
32.21668783297361 81.04986264438396
111.3380436608698 95.2664151011037
65.19484605557057 86.14377640911452
87.15305128606572 90.41539637964991
133.0044988917581 93.39523124500353
114.2416475931794 93.63130066776588
10.45121856474488 79.47726210569981
139.8182934112406 76.77935993112136
88.3611834158928 89.10123450640914
4.941975802168322 79.32866774147833
72.00064306060247 81.19796580047174
56.61383647043791 84.71933182969687
24.94310410197963 80.86539838463543
68.56469848340819 83.57530643356006
99.07663419757057 91.96935696022254
122.3555435636716 94.16509599775772
53.85025090262288 82.92023419905216
127.6627257740406 93.98763439500411
94.61927273333779 87.04989730990138
128.9174206851135 93.04784260048665
62.94596041436911 84.15870397879901
13.96986404212638 81.65860243024323
136.3102553119232 81.14293735117896
126.2920214054279 93.2601544157362
79.91699863289985 85.84603175848011
118.382753020036 92.92462517556368
79.50742784671323 84.44078858046615
47.27129619722801 83.39575386174317
2.707228061742839 75.99538458658878
48.47772458415302 82.77642137576268
81.78957458043205 87.65010499426043
107.7242218488499 92.58314296159405
34.25928931680521 79.10617029929026
131.5480878465272 92.77502260457466
115.6823589620422 92.83708590145316
73.12427415709827 82.30852099961618
12.24518763479635 79.52748032541159
52.46371672887011 83.67515304457882
130.351059806826 93.752636222463
102.074211785044 88.56350208485826
22.01107618486946 81.86597669003456
43.88521209473022 81.29308706105313
16.59674254067527 81.68640675385126
27.66620408051782 82.26837393327072
0.1019489174194637 76.1654429453602
61.41385083780627 84.74162248666022
119.6760922193266 93.86410877786579
23.40248255696828 82.83867540447999
39.63366131312029 80.92126025460642
84.58296208550826 88.58114194018306
49.77864817742935 83.66421477122269
100.1121334978314 90.71091851131602
118.3066241464197 94.52459927107178
55.07099217463708 86.90719570708217
56.54527597080092 86.26004636822459
17.95365932523218 82.49473291524798
37.02590033039611 80.17603760640731
106.3513695016469 91.88227756326751
97.0684235344508 86.1861574827131
11.27472612530122 78.42239259423306
75.82088036903497 83.01367589612812
6.009614048085427 78.17299843732577
125.0199605754318 94.17038539066765
30.44947053964688 80.96955834580845
3.402162398481505 78.92671321547054
12.51267302216372 81.03154154960646
58.02546876893922 85.6136790728948
33.78770904080821 80.67982685524196
123.7062703947529 95.01908203401922
3.001498242405901 77.45059152039647
64.05953748031418 85.14385118420495
0.7017762798423242 46.36509082993209
8.7139150447397 47.11765445821887
63.9969201619504 60.02704785170013
115.4859414186548 72.87938931299537
55.97138187254433 57.88594618882628
80.06572486512735 63.27378381387665
98.27836665414507 66.95694559036576
15.68064525997446 52.42778183989353
70.80497758876731 63.30416804693137
45.8946092259046 57.72492891271105
17.15060421458109 51.89076790348786
36.27540803027481 58.4725873526298
20.67681527109936 54.82487558980436
135.0878638774143 80.25714710712806
82.95666845135463 62.34809349870316
90.54393135672376 64.79535916151143
33.82888333747984 56.80419126915307
69.32400861688299 63.57000988980597
12.36887382479795 49.07640844503531
63.15464114902788 58.77036908829896
135.9435198727092 42.27884852556215
7.256130452756909 47.49443188437541
43.46574047089397 56.64387466206364
119.6524888368537 75.43929408767684
95.74363619187312 66.51549941774894
89.44065124978754 63.58636273139152
102.6237496788243 68.74389457284065
93.14673725725119 65.68745881176447
50.40166479808894 57.15532887256532
136.6169609645107 44.93000804177726
116.6326866611496 71.83795781258408
127.8113189501317 76.15010515209759
28.86735753292869 53.1551797070617
118.0509036788843 72.44216631150424
74.71034692796475 63.58570091749602
101.1053302649466 68.24330740237545
132.73150492999 78.43495296675962
112.8062373102709 73.19875540728351
67.01480253341924 62.44903726393109
77.15802856205252 64.23047033220494
54.22833177659744 53.91581384995168
61.6101001485746 58.96768066092065
140.6718644200291 45.22240172236121
13.12148653749342 51.82705935717765
60.06856658822998 59.15898220248994
100.9719331468199 66.69595890011435
123.817674394722 74.97608685544492
76.16213899515556 63.11116911365497
84.39810480072769 61.91704507082632
122.404580049671 75.65445833492421
67.87178662397132 63.76168758909097
18.31059629171918 52.89395927375151
14.22190507416963 52.951222814663
139.1955507882716 45.64014762789115
124.0368349926079 73.46724666507697
91.66534349060966 66.00213371315991
114.0289293651867 72.23579771652143
94.29646976785315 66.89959810909205
41.94816770929798 56.89244083270506
26.11792179574266 54.10571411279615
40.90221286033299 55.74061707222648
86.89848120777398 62.72655274126933
126.4001264808314 76.7696083029934
126.5634415040573 75.20602081843207
109.8812386080926 71.9142813852924
24.71379359528342 54.65102711787601
136.5083206428021 79.52570072835078
111.105214775126 70.96990573856174
112.5691287311463 71.59984874764422
57.1141606495184 56.92935467992612
47.36463738168989 57.43407042502264
104.0614044700273 69.3351007825012
37.62895643033748 57.88366707592325
3.629855758121153 45.54643840652921
65.56862721632282 62.63232810697152
56.67393931004676 54.49918617495206
30.15637411056932 54.07814883996905
55.32275550236834 59.36776966974117
79.61835063887472 64.87829926122474
9.813351240989645 48.29845025645733
11.26827015068668 47.91325970669006
27.51038410945202 53.50649569626781
96.88286070770376 67.65519691314543
130.0022684116704 79.83536516423861
85.84308432053669 61.52020325755177
52.35540033873836 55.62334415295339
135.3124090692231 78.63608507467485
19.80320604184207 52.31175033402657
38.66903855373855 59.0742842078855
108.6406526785176 72.84603748260055
81.51337302661135 62.80391413363021
56.1664925527503 56.04101791780428
5.793868808364051 47.87658553588764
72.28570065876987 62.93288147990103
138.1099871041475 44.51037621974972
40.44862361345373 57.18421736449596
55.21417830122324 55.01274323255597
35.0827889455166 57.66195073037545
32.57268750957051 55.87958464662557
57.72620352801668 58.10628163294336
22.1265009141986 54.22139598998565
128.6681757823673 80.43706676366136
30.29759142737369 52.63976096236762
105.7486784372063 71.55832711588836
2.557983026975287 44.38787413794974
4.327488691750129 48.26664919377744
10.56740572284837 51.03710176462862
134.8704764369469 41.17336153120705
53.89367994781371 77.88913670770145
110.1843150271136 100.7484017660375
111.6329462615025 104.6523701966585
47.69751679283384 75.35656673774808
125.2082895166476 111.2752378694504
14.79562565901483 57.19629852660368
60.60874752522471 82.31986750881286
35.91956203955055 69.2273957158696
15.02852261996998 55.61620347975397
110.9959465858663 106.0608154825288
38.6247071088489 69.52712473862081
17.739293934971 56.00963295103185
122.4689669462252 107.9105949894538
96.51862732470605 99.86651646389356
70.88468021985464 85.75505480908976
25.20926372666367 64.89021610274246
121.3656702396811 106.8986862145185
77.57487796121667 86.92741386040875
9.096257421368275 51.39563496649701
52.06204674281799 75.63604132216417
137.0248945997719 43.39008901721982
7.987353485377298 50.21821637562393
35.96745841622187 67.69113420715202
120.1415417497325 104.5256071490252
92.32060983156236 99.30476971803786
76.13082549230917 87.25381165804673
88.55646470174196 96.08700846289133
86.14375148996227 93.84861072285655
50.48696049436444 75.04923465738572
140.0072231871819 42.52848227935033
105.369279599659 101.4558725387341
89.79594649330473 97.1860961753839
30.47031537859146 68.62825077596786
111.1777984851674 101.8592764888118
67.05602206557599 84.05450083076951
84.66511245908545 93.59118890270494
113.2198716170012 104.4006489304438
43.01497688068712 74.75409504810249
93.90498026880576 98.88660172395565
74.65385621333249 87.61774502446501
58.07045183978651 79.29578795681114
1.094743918453076 44.80426046418965
11.68119431140844 52.22891602086398
69.729544610228 84.65243926660708
96.07766602983237 101.416126937889
121.5033918357944 105.3306664671826
55.23906487005432 79.14985561177026
108.6976385814365 100.5520756555338
99.01629862916292 98.68818117024388
131.5285722404476 114.9164167966254
64.43080672115903 83.56237418892043
16.26539135555316 56.5990146675413
12.42468132010343 55.10839798705254
139.5955664491147 44.08735563044929
129.9082032700541 114.8306628210525
80.31055736329836 87.57001861418351
115.8686313121244 105.0056863174166
78.97254893261689 86.75601334297333
44.3236192065667 75.64088248822276
22.57882880130146 62.973372205823
45.88308944938769 74.97836229693492
82.81771784734683 89.96232137716086
95.04052721544872 99.96853376665209
33.26797767924027 67.40321442264292
26.45080241480737 67.37939674845271
129.0388698423149 113.4000976673132
118.6622940750846 105.3768328535604
71.24608943425596 84.23627134342267
40.02480733115708 70.38310694680318
49.24597357838314 75.97115074356417
18.79827457795066 58.53177624027078
89.52638588856843 98.70373763307347
123.8509297544125 108.9862761361427
29.23291702440447 66.18288727532311
3.24567784581359 47.10856291861736
53.60085699765261 76.22538796231855
39.94958268783709 68.86960381006372
29.15263321485904 67.71071496580809
63.56045171128076 80.99079572126583
6.509174775415592 50.58820353040537
13.53244657524291 56.20713987940848
133.1588868196762 115.0267190634674
34.58847210620363 68.31225762363077
81.5552653124838 88.96501770424497
124.8137961322224 112.8090068527286
126.4752581172404 112.084694208179
57.97326851916289 80.8312702107191
100.4625926735289 99.07783707652187
63.30301184579145 82.56510033911317
112.6154953910128 101.7545697746531
19.96330144762405 61.05004506039322
37.27419693732017 70.14943797575739
104.4897441082831 100.3335492796933
101.9670101119745 99.2199157562936
10.99151482183607 55.28112632954424
5.41485338751029 49.42667295655895
72.03238971623654 86.86819146592701
138.9461265912662 41.40506238356166
41.48155271957658 72.59240528302158
23.82717997112904 65.47608402804995
25.14112467339386 66.43073386313371
56.62388333897015 80.00647106609095
27.83887497018071 66.78129407795659
114.2734918596176 105.5583000953575
22.51031099870157 64.51876041746127
65.55900323461168 84.58232549990947
2.168263696422234 45.95380559471068
3.939922765337826 49.81699298239886
101.406115241092 7.166799136249964
126.8669259173335 16.30119519121554
85.73548995905573 0.4342792139980605
84.2875842336841 1.006040985312596
88.4305993298122 138.4083607276148
79.54581947191171 134.2654733462386
122.2563030571797 17.13827603841458
1.057658847430812 17.63600552983903
124.3401449447828 15.36847219374293
140.7400495934094 16.996926781652
110.6144614096508 10.88411041254957
91.26696856782424 2.073095707437299
107.5588718807858 10.64911048057154
78.33296637956489 133.2926014608195
130.9043461392927 16.991730614688
92.26957854883086 7.14301334984408
114.3205088667761 12.10000271483234
132.4132722629903 16.7365100018867
112.1897329339541 10.95997077159196
102.8414497808547 7.692146144247449
139.26350335534 18.1863231375804
134.4880150385006 19.22750568082696
2.432985959013168 18.26300898786837
125.8813592212106 15.08478080244544
105.8272578011286 8.604731130747895
107.1579337045777 7.474549192568749
83.88107919781739 2.334509324047355
96.6934157253375 4.250649650837053
133.4388641314956 17.99015109799787
99.95298137005844 6.64452762724993
115.2974322199991 13.01640499444727
113.7889223767345 10.88118145649272
93.02079544893679 5.852419429303213
108.1314204140227 12.07438703849048
140.7284615367635 18.59270724848939
107.2104158732197 9.045247078858628
102.5739046893866 6.080622133085512
126.437620490864 13.58313044574918
89.8155918476924 140.7750414381848
97.37535844595963 7.280793013653867
94.41228286624671 6.247112606204848
80.72364548342428 136.6430708178443
134.9560817814152 17.7396164751681
92.07998136543479 4.634898919121059
136.039334989293 18.9320335555171
109.1552762643734 10.9067716607961
120.7817941287062 13.21669894884696
82.79102647387687 0.9012716305300946
129.3847010500795 17.25464303157108
87.11586925175479 140.8015154044401
81.48752617670168 140.9539909911512
122.7964547425299 15.64658248577444
116.6654158385437 12.4832796653409
128.3950608902312 16.02205175090469
105.4280577645873 7.206417920170658
96.98898271256138 5.709963242004778
90.94177319216129 3.572595737881051
89.80917369058504 139.201832375689
119.7726655583981 11.98198367373837
8.350209939483509 42.80318990676212
32.63401775275604 93.42695309723651
18.29351731894975 72.43996227669162
3.546098347478632 35.2273249091744
21.70311711707397 76.89185045177788
10.57758011595485 62.84219712913661
40.9518858388745 109.037044496959
24.79691016486244 88.07638056950334
10.76768323800782 59.60734922256662
39.27902516783047 109.1318322333057
46.7628853099406 115.0847741216626
14.42054939160683 65.30908137070774
55.02570305820988 125.7615015190337
27.69569029947126 88.17267779280118
42.57073342568469 111.5137352439952
22.04312635382078 72.3507122558409
52.89990273106717 122.1940718116451
9.457351608363014 49.85245935843736
27.58660978648415 91.04957482075154
1.793367261091623 31.25896692185857
20.64305320370924 84.15189003222405
1.354471400951339 22.51556908248439
54.13756126069525 123.2538904391565
66.2983068683032 132.6117304910364
44.23566487421267 113.9830838814277
63.5500840887152 131.6445688267616
8.720636576467165 41.235367905374
38.46334818696018 107.932028411005
31.48217073340265 92.38045017949706
49.1100876865213 116.3516841520135
21.89208492533538 73.87678156496852
2.544385915936776 28.00797822722089
50.61618243621667 116.1798461444478
23.4041115765728 81.37159401272454
4.588842165282969 36.40196301859887
47.61201549918972 116.3563360873008
7.984962396430047 44.3707630475286
41.74364015307267 112.8692305793128
9.842459203308321 54.10329247935239
33.62234236269875 100.0054615527015
50.00098176130769 117.5719004971301
57.05658335665331 129.2414722800102
32.24818358761644 94.96036985283693
16.98858660554345 70.10355208000904
10.52032000635472 56.60442189192545
5.728295477259715 31.61019716627663
62.13741285362639 131.945646508081
52.1055384293965 119.6841288732523
64.41721874063056 130.3369182436868
13.13269387288608 64.47400183521798
64.85699552313623 132.0702771037787
51.02577475762563 118.6121603878236
37.91412006029404 104.1228227555883
10.67306917283047 61.22861636677107
35.84682652898949 102.0089990734383
21.78790541284285 75.37948793039173
61.49411074193403 129.4265930318842
3.018275882070166 24.78436382384466
10.68620661395119 57.97847064648475
31.83494130102207 96.48847350828672
22.03510332299681 80.26296638096903
8.068608090260858 38.42503240216412
28.82279513715903 91.95591087112567
22.8426619065858 79.02365265438095
24.82675070783656 85.14858624098646
8.353194141461705 48.67222360076877
36.99396427007924 105.519440567793
27.66456233493819 86.69003878150919
48.38448816541899 115.0274096207864
58.68831654297104 128.7635490797385
26.21882601274809 90.22802062205996
53.26847568289317 120.758979998596
3.930707380283347 33.61673642271887
24.81855691697568 86.61266803470672
17.0387602867021 67.0096667650577
20.58064337821055 73.02974798093953
37.42592794106974 101.5802073894263
8.722688601254642 52.92219098792148
6.857030146490993 32.8283231742687
2.165412866870529 29.62061467951653
5.00725845841613 34.79472955376651
22.01006959157866 84.99284601891667
7.058209628781054 37.19591920158907
17.00735283671708 68.56185145507122
18.31035810719792 70.94516097952355
59.9148392492583 129.7679541942626
38.60863220209986 105.3677062054998
15.72275270969328 66.1526826835056
32.51121477576527 99.00740879834294
5.612202036316718 37.59354879119036
9.072879838060334 45.55846843212085
86.97163321992856 26.12366702539443
120.9348454550975 28.60026459058809
30.93591380658386 40.75436091552852
86.57608109864238 27.67409889609294
129.1160664104024 25.64697105713711
84.28301827092487 31.16449487768994
16.41267568054724 43.56523487178364
83.8658708050079 32.72155794811663
59.29683104218542 39.3391505155984
22.08690855596948 43.40580430693081
29.59750519734124 40.92907350252123
1.212275117919909 20.85978253893569
23.44501242497861 44.55488499912722
80.43310799994337 35.04459089808575
109.6023995233458 29.20506223373759
137.0492608015584 25.84979490649674
43.82436129413357 36.71331768128864
119.4164425172238 28.87632562020369
64.53659392197792 38.26401609389908
20.20466842086221 45.27493458224613
88.75212574839777 30.00458560849432
137.4508058055663 41.84499637209055
4.40053473411443 42.39568301392192
53.05672263905561 33.93584511203415
131.2499468101956 23.8647541518301
117.3421636533306 30.64709064213023
91.75600050660751 29.25615541425485
100.9054885434971 31.73650905804816
123.407247698679 29.55294649828996
99.46135869308384 31.57274883595936
51.07184402902047 38.91100042796633
3.348991087905798 41.22550098391299
137.1201060858461 24.39321863562941
33.08973128827725 39.24871848863752
134.5506991581435 25.83332830285865
77.97457810234917 34.25156323729878
140.8600653492691 20.1962000165348
126.4208904402418 28.96727651512649
107.9538400299107 31.56044387097378
50.07761224949606 40.15388298030644
61.94495207427556 37.989135793521
82.3827612973418 33.10557772908134
34.65179839007819 39.10633277630289
67.30688736700385 36.95540651975197
12.43813793907024 37.53989576700601
11.98211480902142 44.80113350928229
126.9977233909117 27.44422782349204
60.34136508437225 40.25460323548316
15.66853175139238 40.9527274905302
52.02572223964242 37.81953067992634
93.95654559312493 31.61303212581276
132.8207195974329 23.58259579967726
112.6952214645119 31.48309404163032
97.09178547083927 31.07578757413062
80.9021232672869 33.48850947308089
117.8946259834122 29.14937318849579
106.4286875433804 31.27428759124592
65.9201246610295 37.60775454858306
18.64968369483147 45.7022036351008
15.30202222924859 42.46936700060165
0.4341620450165706 42.0926353515681
112.0544046245193 32.97421288602925
139.365180412545 19.62592231419644
94.38198700854019 30.10825911760464
104.8950345836538 31.00757072576793
108.8211264044143 30.40777378173026
114.2599775373306 31.17912399271049
38.53057877404422 37.44143968854002
53.13457928354637 35.46414250594474
35.40217448999057 37.69752949968063
90.25083061383297 29.62396436529894
87.25833141734989 30.39050397460202
68.69720252345456 36.3080103766415
27.57006154236982 43.15624121889088
98.23702134381732 32.43409201514785
111.8157950973718 30.24634560416792
42.45119908162562 36.0773976496375
133.7628528445391 24.73487993247439
47.01746436275362 39.36404533533849
6.907718284356978 43.17979561907767
89.16025514317727 28.45383931762197
92.85594152609293 30.43605854353207
40.07959210943246 37.31071576856404
50.49414574027702 41.62917377773465
53.10466063681601 36.83977019286587
13.08760723531788 40.2261713877679
99.86926539210917 33.01804335818027
9.795809957571263 42.44214409182153
24.84294739757895 43.65178192024488
116.3703109575717 29.41694224062284
102.4237728875916 32.01060770872306
20.55765681036099 43.77944701699525
89.82870670007345 31.1720918928596
19.04843974523662 44.21508777114467
36.93705811599818 37.57595142988673
135.9509700704688 23.20793123461071
138.6125313101568 23.72640579748566
122.4505279287003 28.31911262655965
115.8112590340985 30.90453669923426
75.2484217921736 34.82381743312558
5.843384238878622 41.99002110203573
28.63224235304791 42.09155804461546
71.45983202651429 35.05435325890197
140.4284472354734 40.95963500281892
11.62117872077175 40.5610233321493
82.80140677480991 31.54877460809323
10.1658352738611 40.89214731319038
60.09913992504557 41.69234728150298
45.2492597799615 37.28283986798569
63.32134284944355 37.3278530917806
20.85995327029462 42.28207910637288
54.51517358563901 36.60920926984238
2.306707696886667 40.06451867156239
10.55099285847323 39.35185158840699
124.9136789539339 29.26397111810683
1.246289001195223 130.4833546830638
139.0252099580387 130.0223462236302
61.0740669083107 63.11239081221265
86.83857670737345 31.94650628915475
54.28789919691724 73.45467198410049
99.20243719006118 9.39386596799382
85.54789179744395 36.63663101259623
41.25589006449304 88.57336328284275
138.3506167025819 120.713287957858
77.36249363729397 41.48520192141392
136.7348429304574 123.2791928439448
17.24532107226945 112.4491844208922
43.30559637418113 86.77040298923269
92.25813304185274 15.95548229835107
112.6237889075516 131.2049391425385
80.67930905868452 39.2451430610296
136.6792685200073 120.6216646023256
35.7157822028131 92.55243109326777
105.2063959822474 2.425238326108277
66.82910226569952 56.78155384380496
68.19336060399824 56.62601368811495
26.07884601646245 97.03372934663966
87.75418165655995 23.01169088330185
90.02209324837105 19.46268907239405
51.17622539912386 79.68363778091461
10.08756606666879 113.7117536103581
97.04335532840457 11.67729502109807
28.0896546532532 95.03622475844638
75.34611256657209 46.87282769480113
105.5541288920442 0.9602942151303412
63.2761029583742 61.49837852089119
3.859614680505171 117.3635588824972
11.28262032156534 111.4306754994859
78.4842638719112 42.61623957470319
69.25301628607141 54.34278796352529
23.91587577710938 104.4993562281972
84.92288518640513 33.8949497529834
58.67351838062139 68.88201325877984
60.17137139184027 68.8203206027231
40.32782002920447 91.39589348061129
76.68817670032809 44.45625046432472
18.33318192363015 108.5211747750746
92.47605640350919 14.48738284858344
7.27512672540735 113.9508256526
111.3196764279269 132.0796522287731
97.40406902297914 13.26504975166412
83.64961617339523 38.5591596265859
62.5952598682137 62.95800991708602
91.62913659545053 13.1147665866851
100.2844312728508 8.267247740361762
3.042531486399544 118.6976946449468
137.5441170258554 121.9897355183947
28.49222405652696 93.50504113526213
82.16791841058973 38.90603668967569
107.2703099987645 139.571987286886
98.12297444303735 10.53485054205075
67.72027359408654 58.09059381087929
11.43759491832372 112.8983788012621
108.6406025088857 138.7304934293487
101.1331699899299 5.568813172635164
88.14311950130775 21.44895951306598
45.47155332796179 80.96771974454735
46.69187230285197 82.07230034494758
0.7075189915613049 120.802130700095
95.28265122093607 15.34870642017688
85.350745208394 32.33501957624775
80.30164733212457 40.76636766479918
37.27446478781141 92.17069626368871
53.95370782101532 71.89928285555976
97.70260564902644 14.88606250169199
21.4342039131551 108.1197853368684
112.7293751807281 134.4612163898131
69.40877024531135 52.73069471674246
53.86421360537231 79.62086231089184
109.9795468050844 139.4630457179298
52.50071275896099 71.4511563885749
26.52637719034634 95.54694180819379
55.11476228364232 76.41683759282611
75.89118025918252 41.9730214244607
12.71329723847069 110.5551689300463
8.791695119651767 114.4572249602913
56.63450400180893 71.2214301044804
69.58277492012438 51.09165017981232
25.88998782373186 102.5419397991091
88.52776323652218 19.88425528958093
31.12130972108142 93.93560083950939
41.71560873995494 87.09809507788383
94.51363991009475 18.21184409602221
44.91766982155362 86.47533238515007
61.57976404753872 68.52101618974177
87.3637368280985 24.57007540774846
44.3530332859188 83.87954686879984
49.797998353712 80.56126866026486
16.97545136663295 109.3770678583084
36.91678855808333 93.62860075893715
108.5838566362467 140.3673854788167
103.7244219484873 3.366843205514633
103.755720253326 4.976614076971145
78.83272163870114 41.10281059400609
6.66471413585286 116.6353635946643
64.69404159250058 58.55849512155208
22.08164832855164 106.4853549551055
71.14912923834406 48.79289842233896
70.97683168441466 50.41207297900697
19.93186242118312 109.0638903342024
61.33509974296419 65.79543201687636
72.6839311973154 46.53094651637683
2.315550134731013 120.9967618333021
55.08966921663474 70.81448882395664
38.81363824069753 91.79525516247689
112.6627731274314 136.158104344666
23.60129873823447 100.4641555984178
109.9990100514631 137.8520904759379
26.22175038584291 133.6140783882568
21.79863696246737 133.2499008207294
2.076977163694632 129.269108090968
1.359248998496481 127.7929490359132
20.17389432166291 132.7442670827153
23.04251203423987 132.3256911607733
14.50434262336774 132.1201717116573
18.5400406537921 132.9614276135072
15.99775597912776 131.4240828449343
7.382386314402711 133.282618682821
29.46347819473604 136.3375726277154
7.439327230739683 131.7093020260668
15.56138474230771 134.4429390227665
6.004056864726607 132.3883134862214
11.74541317667487 131.8471651989122
15.83694860754956 132.9892923750258
10.29417022571545 132.0878835194966
30.8829250820131 137.0306065838338
8.942018209227527 131.1052514456881
4.55369380895625 131.5141704719092
110.096973346333 97.78444061937813
115.8415834788943 54.77842804801958
116.1409360683661 62.49215560916574
123.5629677965635 25.29469746089692
110.3505667365858 92.71387072752437
99.79417833698773 119.8225808195586
106.8724272402924 104.9574337819143
126.9958703708711 12.06657040534099
126.7147655789429 137.7882405283833
103.6554954054838 110.307528579276
97.37309935902566 122.1818985681542
101.1869846072892 111.5802848180287
126.5492876298738 9.312003590907674
121.352615535359 31.34868037680118
100.2790743244822 112.9170377018512
121.8984582770713 29.83431632594364
120.2196282533774 38.61576174474564
125.8919636821501 3.051385167939332
109.9028535048815 94.52932000585128
109.0433369146452 90.2398338587425
100.5968743113731 117.1179821371198
118.5340475031033 49.88217875827138
124.2411002778341 19.5719109772038
113.1565109829818 76.4193212641525
118.5219666873903 43.2840824683777
117.0557663651522 53.84526303999512
102.0595987610952 110.2297739582596
115.5747482937808 59.39679832325211
99.97430543394262 115.6485955839622
98.57888735485351 121.0089009417885
115.8219934624057 46.51742747564766
125.4887170877184 5.531090557609515
97.67745295412544 123.7279417288514
127.013171161526 133.6504558039411
121.486499997593 27.09058915165872
118.5054295785848 51.51015825543555
96.46622212233333 124.8874656020043
119.7331492164624 40.08097865248455
125.5104950734273 8.156191478232378
101.0297561145033 118.6153069875984
110.1717138927094 99.35720107577244
100.9617456585742 114.3739576689344
104.4776403516949 108.9448789691929
118.3231449094425 31.8748694295643
118.4889412943154 53.1296811681503
119.7735663449535 44.33787118480927
114.5399885055726 77.12761523503555
119.7841685972226 35.86529451153298
127.4145104802652 14.79668080751233
110.4063258543637 91.10582714796541
115.0232106065938 63.55782357158882
114.255390522353 73.85313980778598
110.4784126750346 76.64218581757972
109.2107259372018 77.53826430806008
115.1977204151147 71.22532141138767
127.4582913010868 135.1235892573342
122.592339351941 24.0753284046748
129.5638967762706 129.8326081993673
107.9792610050058 84.774243227577
115.8782767867421 48.11981849134884
105.2717933241366 107.5845680693056
125.4593620832949 12.38647156566576
109.4242904239378 82.33565957598212
117.9936970801348 41.83199658112514
121.6157661229338 22.85784923086908
117.1365189082479 44.13293726376869
95.25659645642597 126.0322096151777
117.2154914408221 48.98974062206577
111.4108817721342 96.88738557246768
109.9979773293021 96.17548993599139
119.3084599054008 33.11644998270254
124.4636837681204 6.851445186126487
109.3293540864236 79.13053966966771
107.5682569775557 103.5306600965682
126.3221034849642 17.79877822019575
125.7767987016295 19.2935532503138
120.2962868923576 34.36424666885485
119.2747415158303 37.36727769020484
106.0555502853837 106.244657444763
114.2812911409865 66.27989066664965
113.9543617935273 64.63663223641312
108.0777901637051 83.16061139304922
115.3762239554135 57.89558389662187
126.1908694147791 0.5176852804703503
95.49046156777875 127.6207198473702
114.8837912557215 69.56520841166713
122.1634359176333 21.35488219021203
66.15573275226799 68.22830263851216
13.57137204664414 24.80878373084714
132.545329783364 119.0349425724503
16.29859958314825 26.23168284278704
69.56393414506081 70.50097149844312
51.95204629888614 52.76536368374889
29.34032575052113 38.00885493219054
114.2085941736853 101.4166271243253
31.50128097331393 39.35629595176729
7.272617925782312 7.913492596709223
26.35133242845368 35.35974119795114
122.2323538482565 111.0170192508739
94.45956771371402 95.73983292569275
134.2601766969294 121.8102984625974
76.33395510297024 75.7433386697187
39.74321733640821 46.60598003326714
120.0209697394771 106.0978407200684
69.41987341602201 74.7378405433807
29.86204933820369 39.45689064365429
58.64674993058257 61.90793565529955
7.77728605612484 17.50160699559632
48.11766449170724 51.74574683089325
118.4478763080277 106.8326701579152
13.38125936153489 21.63415530668932
90.79485477051591 92.77783632183483
77.43282283477177 76.89092037920271
92.03489381476027 93.87755157495643
85.75160203985632 87.78204273596077
53.35309067480141 52.60782959407317
22.64685574654881 36.63248495918975
107.3172158398293 98.26226119852026
99.28469190104526 96.11146613850616
31.59885565239245 42.12665433899537
113.0616336359234 100.4544429552951
70.99256573542411 74.34321885185204
88.19865342249447 87.45664412986828
112.6730338088982 105.90589581885
59.55927782099383 63.25836757366669
19.23448382044177 30.74484733967835
86.85003974551661 86.84169971186147
7.361964592027277 9.496542646918448
46.58902779529152 52.03546312632698
60.32713798146479 64.53137596486673
33.13806570583722 44.63103658582666
27.66762540162287 35.94739483224843
13.47199781680066 23.21893708179179
22.45429660492971 35.00862639718795
62.85262668222569 65.68906936612174
96.05371682943941 95.60509940633938
120.879907615524 110.0937909281483
67.64557666737711 68.05639023912398
130.9204246143404 118.963929205146
111.6109515245899 100.2046839875104
100.1687431776605 94.88223499513201
65.55429644101793 69.65644488694623
17.74889264704879 28.54022928919891
19.37012969913544 32.2785927518504
7.448959270591546 11.08871190198502
130.0474978974824 117.5726189961622
83.2486400951709 82.62688394303888
115.3623700432554 107.9711401970822
80.25300664505993 81.82702837519723
36.33393996723329 44.26471081426691
40.77339629206413 47.80711911191368
34.75784517998316 44.43138418119909
81.7426189936313 82.20628255350874
103.1038766375168 95.15330466680489
5.856998176997192 7.203219695817063
25.1413100989669 36.34547634265031
66.68023270045929 74.46898996160195
127.534014441933 116.1444723790589
117.0888615033249 105.9621995825921
83.60647793626997 84.1543936481869
55.6081219393044 61.93832031738196
50.48611047476309 52.90477319872871
9.156050890910015 18.11986075601975
75.23490324875219 74.63813104211233
93.30204583018754 94.8501521437166
119.5521695710651 109.1839375607462
42.67575806312017 46.23248530943157
11.92500467910752 19.3905522705287
61.91359684884731 64.39149139520984
58.15389823048273 53.99812925699904
32.28617479013718 43.42605741355808
57.06551518638645 52.9462097383193
22.215724619486 33.49154721752536
128.4301445195254 117.5227351418972
23.94802891206716 37.33685286326041
84.2412570323327 87.2014084700694
123.5664854960522 111.9363461270812
125.9931134047779 113.555650839024
67.95565408604097 75.26905121449529
71.09380822367895 70.16843802345369
104.3572756460764 97.19156013972312
20.65273872074141 31.34348143700777
78.31071668632268 80.03707377802819
113.7226116347806 102.8866649102043
7.709390567683025 15.89635519248526
16.4001065819152 27.84682052932302
7.521808139857393 12.67352158478684
32.50661439356283 46.02013911945419
104.6839390466697 98.70197449456906
100.9489201971677 96.32956564606407
56.86896456974684 59.28532420828191
30.13833558760095 42.28296122367846
74.1509203177215 73.54046073151613
64.35396065984399 65.57909058768446
55.67060559134887 53.48078616766779
44.55873852087732 49.77785915890288
45.61107776832274 50.84328782529771
38.79219720990373 45.36978928608775
57.03577684199563 62.23355742237398
19.12460537946923 29.19194143883268
115.460579056388 106.5225917065741
42.28639996222934 47.62913553857748
77.85021374729418 78.71520891114857
10.53989677587751 18.74737297589514
14.94733740747985 25.50751129256006
118.3803127961438 60.22321399810757
51.59298896510838 13.25774825853845
76.85840578537344 27.32110625351944
29.50067025538765 1.439247828171834
84.76368782541674 23.82590257755344
65.79504397150731 20.23269382927062
49.26496777735159 6.892309400327699
20.83953560957295 140.5774807382912
50.60350015737156 9.369552846396255
40.76279212914221 4.743052817551945
137.4705305697701 73.16915651821263
81.74614888537886 24.61759159627932
101.6104589404856 42.55351713336983
138.5322403204891 75.76388474653001
57.06830104619121 14.14657958917736
51.80774446050636 11.73586535755426
63.42521967628561 18.01496725330408
87.66730832921635 28.83784647538618
63.73219022444511 16.49805451582225
123.6373703672999 60.36965529153042
82.48602465524779 27.29454420953525
93.47229035495928 37.48463259108106
97.50034022375651 36.93483235188019
109.0962864110349 49.31555828049565
99.34285968701552 40.71390484260503
47.88634442725798 5.991373320305121
73.79284124345661 22.49213328152695
121.1748012616528 61.08753081725948
132.1945856398852 72.57755790563446
33.7285007088626 2.151527633782373
119.7805524456354 60.64922528313586
82.10461410557741 28.83427946846917
112.1022613107405 53.81325887412834
128.3031501027691 71.24754305293177
107.8521785603753 48.34999943632317
100.5051042003243 41.65137355581187
112.178353002927 52.17825898010581
35.12978477871606 1.423421268658155
123.9941319838877 61.98710153286728
26.77629491217762 1.535939085114309
71.46876690419138 20.25138189110042
101.5970426516279 44.36190051996203
75.70772865189359 26.21909698923005
101.7379761217133 47.52723187902392
50.68868153069259 7.915160044359315
17.6171917489644 140.5301041100925
96.83154495154484 39.3932640515233
126.1970086075393 65.5843126060347
133.6285565181151 71.91828977192631
90.53222682197203 38.22407626834961
79.86553098312089 26.53525522225032
117.497687197002 57.00410704577797
64.61010869813499 19.12414682381406
22.88977304633825 1.001775595063489
43.57804410306881 6.436167268368693
122.5751400632324 61.53784428515496
96.17936434559289 38.1288013019509
106.2901585137606 48.77192959771779
61.93644106532126 18.43522809582871
101.7439628780328 45.87247903933718
32.32496409477367 1.377739373794736
72.63688848210113 21.37730458779559
25.47684574530233 2.209655131731735
92.01304069531282 37.84874340171321
129.6672605846887 70.71772093399032
84.04208996764871 21.14543970433147
16.03750927275766 140.5276869391832
136.2520557390929 72.20132548066215
104.6929783659664 49.17022140643582
126.6395897909332 67.15748562198208
14.3730115340932 138.4282966057894
89.97839765037706 35.46630638588994
39.35461271610787 3.902014288930442
50.29924113486839 12.35142010746915
113.3328472267346 54.70868641572139
55.83867370763071 13.04010534586183
23.9844655936256 0.1217658830810459
88.33075532230471 31.55796854643403
89.39257523814095 32.72632137638831
46.43379616450084 6.640113543443398
30.92199817415358 2.151052243392878
54.60692589523723 12.03587204247377
14.50705402796685 140.136152258023
104.1418151820826 47.713118269509
127.6504927422482 66.06077707571758
109.7517819081928 50.59963404682235
85.8701081832874 24.96971665991112
40.76794736263446 3.231561883317531
21.88753693313923 139.3346954524913
36.53746971560482 2.238983903989881
37.94602887257654 3.066419112125025
114.5873807926689 55.60377990616868
69.979252615066 20.62451437338243
128.4438044046648 69.4758033677046
138.6973916916065 74.14504929138253
68.16691165337132 22.47045496638178
83.65357190729138 22.69432884111286
115.9221085571602 56.50206661050678
74.5653442845836 25.12621494958143
56.80242177103043 15.6497659479159
59.54133177309366 16.24759627596183
130.952359711012 71.63855928288697
73.4314996375906 24.02557881388037
124.3507838424879 63.57508489186182
19.24076356364603 140.546055649435
42.17055505941583 5.587960018687804
95.26927266834667 62.23300974626935
15.80609149286595 72.45045306980226
8.119352895292366 75.86164511126772
68.22478166760635 66.54680211627026
35.50050494406598 76.60233119769048
137.5760465366018 83.5675103973454
41.08462021580387 76.56326821104365
9.559262531443441 76.40879791198407
84.80450027396839 60.31018551279648
138.808146411137 81.43782940033761
90.59389153223515 58.9196254212272
136.9679206602827 49.15756865983619
23.47127149867197 71.70364940944685
135.5166868193378 49.56648057551981
70.6816220253729 67.4744015319792
53.2251376086583 74.62050858320987
13.30730321316942 73.98969590745401
30.15490847989514 74.70229792728117
123.5971412068429 53.94505506286327
95.612210360536 60.71104368642788
87.70066911296529 59.58242977543627
103.6598320067776 60.88812606517364
93.81440639920002 62.59535278899241
51.68647339457486 74.08207517569879
122.6013967473104 55.46886566417724
31.49260502969193 75.56087628079916
120.0433898339543 56.14765147511082
72.19917861256965 67.12168637741182
106.1757702013358 61.08977335545782
129.8475996978881 51.19793801127157
109.8213665711267 63.02680886200709
28.70202425522835 76.90416259877688
139.5404834242137 78.23995281112528
123.9620853323058 55.80307919636601
77.61081434421503 62.62683856180139
4.189738859056756 76.32218526170337
115.8381330792752 60.92583998047159
61.02835492190225 74.83834455049259
59.66885657783106 74.10731250425926
12.03777305302899 74.75353862147878
131.4922613806542 49.24239753500402
63.7635012147596 71.63582287074216
97.06730039051072 60.3524366004763
127.2894163205575 52.77243152764707
128.4726308400257 51.87265962441626
69.16345989798758 67.77654840745808
85.22012846530784 58.70732948851921
132.9421177502141 48.8265245309386
117.2699383496104 61.37933243423328
66.74081976838514 66.74982332651189
14.56779222917212 73.22379276910245
136.1910812673692 82.73775737171833
119.0065116276844 57.42504345034044
88.7459815820291 60.81264051867972
107.400042349987 61.89840105010568
96.74455593894943 61.86133112940315
45.30722963040969 76.73030105179346
2.580336266999432 74.48738543054908
46.6294979996212 76.288031434465
86.24975554804045 59.93314997826364
110.7105482129641 61.87135200921468
100.8735769780565 62.00732190360612
36.66525139567638 77.60357200821589
61.07345651115639 73.31149766022519
104.8090109418692 61.84637846842621
26.09561163722082 73.56422256942271
48.91626024638759 74.46139657272133
56.45884983059499 75.42846097070016
113.2447570582278 61.3468672966392
24.87918034645502 71.0861456179358
54.76331571786445 75.00348499034919
27.42158101161641 74.47661631423546
26.18218517953803 72.01992589033081
0.164132187719056 77.87610154062835
58.27382236683231 74.83692159267432
81.9383231497817 61.18349476819503
23.34696547241324 73.23162088920049
36.98911448550604 76.10715458359233
99.37780677365086 62.48408071967889
126.0932821635434 53.69887660219486
90.19500491976433 60.48265597026732
64.62500314202077 68.43261218593295
28.75404127344086 75.36428289019415
19.55641635711458 71.9944899778918
38.50338055787639 75.61924306368712
113.5816252089024 62.98283740299433
134.4008871055136 48.41926178300216
83.36992843792713 60.72844893133551
89.81429365547558 62.03838891319079
10.76472152720328 75.50562739490245
102.3129390437173 61.47909078163701
73.70911165086834 66.72341503845787
7.052552222587607 76.97809084609298
70.12009166270416 68.9858988664472
40.04834942431729 75.10399644681647
121.4972717358505 56.62725366978263
5.644799668784818 76.61551697124385
17.00211571575892 71.64681778639105
58.02999221501673 76.22411944810941
32.90666579903537 74.9351679659874
3.862286918320907 74.85562865823532
134.7449106658475 46.87939853922136
84.31303207968074 140.6957177973681
88.45850081801922 140.0383774812908
107.3603838611502 18.68276055709651
118.6642378038003 19.21997087786327
137.7464380900635 36.0462435112474
115.5964146403006 19.80841545821828
89.8175913172584 2.567784154763798
101.7613607353759 14.74306363324144
130.6617012521932 25.36793398635635
130.0606881657255 26.86306689297978
90.93429635953629 7.548090955896585
111.0366841643107 16.56342856721412
124.5260337739613 26.51611947522067
108.5230990813796 17.62401271808382
99.56786738626445 11.02808745094843
135.4081352586733 29.63925182703305
132.6492103484379 27.79173460872413
136.5028805238517 30.67134504789427
128.1579507522714 24.4329688233933
102.8627806624582 13.56802090311459
138.1837340278693 34.44704833888031
99.93561563612803 12.66383849883211
136.259645199577 36.52565678640503
92.83239793546886 10.36956815364458
131.6475224749123 29.35748138365994
104.3795074351318 13.94904097497761
111.9485917562797 17.72952861841719
117.1329574195036 19.51609304871404
96.67747616817076 10.0487325854879
107.8835253273452 20.12348941517313
105.931515102377 14.29980233151808
101.395725560856 13.13193664321552
137.9114096643256 30.08425560017043
120.6347401338697 21.64241123126101
89.7869558466312 1.221728918858835
94.18464497664638 10.78743145298302
95.61449063200523 11.21047568528714
83.12550769768085 137.1259784707386
120.0879326911919 23.14471811190246
90.58912389609435 8.958616800231896
131.0277965876792 28.06227723296442
106.4048941817756 15.77350890271313
113.0557009021892 18.89024352462665
82.04130848205469 133.3615087327372
122.0391966568996 25.58196861802943
87.02401080201498 1.371627434263287
134.228481871429 28.66088898618462
82.80121279719491 134.6870910068197
125.0891169850231 25.00589221160758
110.2972674141142 15.25031459582743
92.26081941965286 8.667024541539957
91.38740990045008 5.990174503715312
91.23546534330866 0.5540146195710169
126.0491362044965 26.22437989568283
60.62311452444343 4.059025111992697
16.10639507353987 23.02594855845632
79.70311684194513 2.004408877856831
48.41107575297699 16.01434005803585
25.57305911380075 19.53604709534246
54.9987352262153 7.348297601149278
34.13781575476624 19.72083292338797
69.40723284861727 2.663770875445151
72.0310795207336 4.554576210326673
50.47194741417002 10.85041984417797
138.3350032073692 38.72642348331458
2.096679770510534 35.68659645603788
78.16710512266908 2.530090958374683
25.21859768559328 22.74615046310983
50.09885814188885 13.86987697130872
28.51548252374279 18.72806296720673
82.04397683318929 4.149015809209611
12.20099477294746 24.12556610096905
47.14869278049689 15.10106942116419
43.09121323078796 13.96565221305092
19.99911630766854 22.01666650107542
76.92071201087514 1.529886098799639
139.8158249543256 38.25651427456426
84.32526834700678 6.452123454076474
14.7500371067746 22.32062732692432
45.68940625640762 15.72539461944278
37.12829415965908 18.49936191249691
67.78412303562195 3.211898711579309
62.08534296230341 3.203151805896538
18.72062603424276 22.87374863121269
27.02785651890982 19.0968168761224
140.2454398728806 36.6580565604618
48.61811444725212 14.4808992570469
31.32349388732218 19.29153149980744
29.80002139794129 19.76726805840722
56.33510560163727 4.964097224140679
42.93863093135648 15.46052335019801
23.82178798775518 22.68912856968984
84.36378646289627 139.2226865165293
42.78406638121746 16.94061705996258
51.9851271981616 10.23146742307122
66.28525291768017 3.909180003532301
9.970070596295997 30.46542916367106
44.55697025496184 13.32004234528867
39.99734961466066 16.89151736386171
24.14983430596858 19.87959821363068
73.83194664962853 2.568003067410668
72.27933995055493 3.077285865195545
7.463433800833061 29.66704181659925
22.57263053438563 21.93861134543329
84.40029942711332 137.648883182281
12.29986098302022 25.71110950923957
9.64324295967576 27.6381847814233
17.38531078934528 22.14583664148832
35.6845075688081 19.1689055106944
85.58695987061536 136.7544419015866
59.17523351614373 4.860474880474517
5.387803188056179 33.20290985768438
11.00357527263495 26.63580562325953
64.94611896479599 3.008554592867645
136.3859136143008 40.73649457701023
0.6502958456451118 36.16714429371405
136.8386755350283 39.18535955531897
75.09776830336166 3.556767386282353
57.74918302774394 5.667575796352816
18.79761577301641 24.47119290210773
8.568373459062924 30.88493486170509
21.3098210128099 22.76579484385028
84.06735234322592 37.00851550767774
71.68818296661041 13.11900237776713
56.27146952770807 1.882997824045837
139.1902361727173 124.7531235079222
121.3052079746697 102.0975289009687
67.79149707059413 11.35949339739645
124.1073838022056 103.4073021004496
81.36680528624908 26.1473081299531
133.408678845615 120.423394759754
92.0312336786925 58.6008108408252
67.0229125744542 8.792765512616084
125.5220292158043 103.9557434481336
71.32307365508501 14.6112667626929
86.59265978421713 37.82994071717192
70.52095586665068 12.05296894776994
119.458791457284 98.55467121767178
79.49794374287416 28.06392826031767
97.15928481158605 65.9944263761322
91.02552622594084 57.3500852474708
103.1339952090514 71.86195043213424
94.15990327124965 61.05305236440487
76.81628970326688 21.64590395369911
111.6953407678481 92.00112003808667
106.4936258754285 88.57628176354957
112.9121477439181 92.86045652517294
83.9816109429142 26.90670349157134
101.4247035102539 69.69739561468504
115.5185013312615 96.01145840943764
88.19614173466856 46.2999140285503
86.71835956164604 46.65428973463523
83.434385180259 34.27902778907434
72.84922666820454 14.19259419159536
86.2907428768858 43.80626298579706
79.10267714124248 23.87432116209792
88.64617681103168 40.23973999095834
56.3089889729448 3.415567086097854
99.65462605153063 67.82415188839532
122.7046561213573 102.8685444744031
87.64070134402071 47.89223642103237
131.6694201429478 117.6419270232755
118.2030873366764 97.59424448784893
132.63447024297 121.7338647463463
78.36370097818006 26.92509329453019
61.98652482842815 6.250449967627728
52.11099349355162 138.904788996316
128.3011350764776 114.7949281679511
90.04864232498271 56.09740126726856
118.2637110894684 96.07810764340746
74.78226473203428 17.9017012471358
94.60645025893305 65.34028212113495
74.43589367425278 19.44617469536877
88.7220563095655 52.00175907975651
109.0043401796765 91.73704015203462
77.22269083744646 25.80146124768577
87.85897490348067 50.75024460430847
103.5496302281935 74.84293322862372
127.4972778286431 113.4067924478698
116.8647405166599 96.80704639846545
103.0476388104716 76.12648432322399
47.88117606709612 137.9007042290967
86.75654010721995 42.21484486123598
63.35139640252871 6.903240684223909
106.8321612537135 87.05158300230121
104.7387285206819 75.76182936263115
125.3630602630951 109.8073917122447
64.6249372562214 7.813957053929518
87.02271947431966 36.25250163761804
87.62502121282643 39.03259913633517
50.71513313479247 138.0628887385835
106.7160257050275 80.86097041602721
60.59680605976221 5.56499890835306
54.87741925534849 140.5633965421895
130.7873511940728 116.2401537750757
98.64443941490993 65.39995597326572
125.166799106528 108.2056213772581
126.6645420937105 114.8174684138489
91.63847960984086 60.15963103661619
121.683126037715 100.4729216805154
114.159246454847 95.20661357045776
85.08413776387324 28.06269225568736
105.0015545354081 78.67422364948405
124.7204006461615 106.4996985489605
54.86795228205335 1.076237814740454
53.49447468601701 139.7390677430387
105.6470743485 83.01538640837556
57.71380963850552 2.639502371982294
94.92934959924717 63.77535179123839
89.61494194355605 53.25885595937613
68.97027409240437 12.44833689092349
106.7591524256688 83.99531041694807
83.20192760476944 29.99664216795203
88.14444369612357 53.60108229540324
79.4748746667979 22.3501372457366
68.18114602930571 9.920911245392023
59.17074816484791 3.362809970045677
122.2134081786842 99.04395639215147
75.64394142468872 20.55076604382796
101.6859402486139 71.33759840273167
52.09527529699839 140.4393114851849
11.69843107996671 70.12280544093203
56.7667602247033 96.59172559773283
29.00484726537134 81.52376422056378
6.532962624375696 67.03854369014952
81.52360734803727 110.8433373694084
44.36057329100707 87.88354624873445
13.14261949525698 72.45039339727848
106.2556234575695 123.6360372531252
103.4326964264608 123.9310809285524
101.9084166462541 123.4119061620033
55.11567106631439 93.91166145317995
62.69995114997955 98.24258601947939
17.65783269351843 74.60673547394386
88.89315867843052 115.161919556816
87.32364059451007 114.8688317117051
32.05138117971056 85.05407756981293
128.7814867120249 128.3882539138933
14.42122221072156 71.66364936093296
26.32131748125131 79.97792290274343
109.6760820909041 128.0626060919785
87.81294095251948 116.3836301926226
63.39960178725143 99.59729829867054
83.69405355812462 112.6442676350376
74.32622945690682 108.5131940888863
48.66965869063795 88.48722772801617
94.4617052177863 117.3994249196752
67.2973320256225 103.8623391164526
31.63700055192463 82.37681145491618
125.557924691708 128.2447156689531
98.21897847054554 119.4903856305168
71.32061292410368 105.5432330940722
65.77734368212315 101.1496455012337
112.3285703009044 127.8820529214886
19.03875445177683 75.30883394402359
136.6315559431049 61.0444095915129
125.6052679467434 125.6130670637363
2.591133784654033 65.93077552628505
124.0969239358586 125.6982790001649
55.14724964974424 96.53382453196136
102.1900578287467 124.9574703061983
1.171801295777881 66.49822597020814
91.10812765095557 116.8234073163732
93.87083312372766 115.9764635060943
117.6045409049273 127.5659032124521
43.79773514277095 89.34107681558461
97.77431589445187 118.0115660245676
85.77847745452091 114.5356031332492
72.96155431940946 105.723171522209
107.8255033927863 124.228681017555
69.67920440228613 105.3780145338676
15.68053599969499 70.86398594547192
3.846384369920862 66.8920294249594
139.8321186085984 64.41755422658842
72.69140217075397 108.3305429722527
121.4990749809636 126.9542618464433
64.12465625401246 100.9754059918443
45.42544276344999 88.91700545427079
7.695773419902315 69.45586672056504
51.06945664681956 89.81790741434251
73.64841376730001 107.1194263249844
77.62179881898449 108.9202249767559
35.26188133192466 84.46749701634798
127.9795425305841 126.9892275954893
126.3847144344316 126.9565991234598
54.53499096839766 89.99882160969295
21.63761100059294 78.46352660635517
52.61632337027912 89.97756287037859
85.25657275687011 112.9959131847442
61.71496254713631 99.38988138054715
23.69804704256506 80.0238601777921
138.6891593180737 63.35492504766631
40.14164707857095 87.44636358722623
23.02052832848828 77.59234319341974
27.43897632836899 79.11954825323257
141.0061893555432 65.46776165142693
79.27979550959179 109.1432201283821
25.93337177273176 78.25242764229189
109.5099983833671 126.4371069704845
42.77964850368982 88.21881070548179
66.5398930202383 102.5093802015797
102.8524538235415 120.7695374137206
110.776578896009 125.4913248934402
39.03980373228274 86.34041120477521
79.90347244370146 110.5660713218814
32.53588194634683 83.61375517588483
20.37957496497902 76.10924435202826
36.87620260008494 84.13283251119006
131.0813490260863 129.8470142037158
97.23201821295433 116.5645816364916
114.9641234280764 127.7377906664737
129.552413381975 127.0425777200528
9.002530151018693 70.21772887330425
80.50479927650349 112.0060450617443
5.130502512691206 67.78467606010619
30.25196399468308 82.4512863450429
11.73680898125293 71.69035502872143
17.23543420690878 73.22913771035049
60.26726991574874 96.51093376046961
33.64125425377087 84.77355689151531
102.4458854731133 119.2043690452008
10.36826940013238 69.36931767152765
50.20427580375332 88.55134148971199
137.692108673645 62.21031073648752
139.8939684524217 118.2165742041798
16.82554190642544 53.46122865019026
140.8054424122018 124.8837278809586
2.315700753195966 96.7093993451773
24.7805147576906 5.892416709929576
24.9197598656458 11.26769239846851
8.461069447414392 77.46110034526869
139.2119394386807 122.0580784951599
9.059874805761819 83.19335593137806
6.22062182101627 92.0374667182102
15.65213651999166 46.62468687226878
140.5583681625716 108.5901852679879
11.75156945860734 66.91443006039586
138.8733705832017 112.0364292245958
16.03877682648758 21.43171143305291
140.6799590846819 107.1214021324939
12.94110681036621 36.04817265582895
9.451088539816681 80.56003977186255
138.8567944563213 110.5746188203557
4.489237083193272 94.68484743980409
15.06083649878987 27.11495200695922
30.91355111682065 138.5933867508109
8.020983466787925 84.30236676088312
23.28566229450197 8.671675036423268
28.12169424436408 0.7194470115003805
20.06292912259006 18.88614776774938
10.40332848583029 72.49587037193986
14.92530169005272 43.99116748563624
5.574706366962225 99.95672937209875
13.90836694734616 37.25055021975605
139.5640107100045 115.7717099976541
14.83705654907959 23.91423058514239
14.18178630587 47.0756623018188
26.57946792003577 3.173765868263442
137.454636670411 119.3585129124538
138.3823588077324 123.3578040702989
5.628750186296234 90.52965688904166
20.11334471351472 17.35489476388809
14.56190976060551 39.84885105373542
24.21478469916625 12.71456486344512
28.12740787099366 140.2593145431502
10.42027724516322 67.7615502379866
28.07244453985347 2.27794428425818
140.904564164494 119.4877521755365
29.53042555690065 139.4245224955147
23.95244534507833 7.32080391056566
23.60581972221914 14.20697399593096
14.53596610685099 62.07139899558055
0.8861440612277919 109.6315015978134
32.28868957594428 137.7938026327699
9.992332175621909 82.0065663727767
21.43538078053697 15.27559847809686
14.6530157100876 58.78961204884533
5.374228269906991 93.34470604791449
4.508316384783987 98.83261243249784
137.2909862321964 111.1301084172896
8.57661032484609 85.77759140679838
2.422312772454335 100.6877586855999
30.91888229802289 0.6332102751775719
15.95704408250755 18.27745165581669
13.4779071702483 38.72932875001295
4.741268995203916 91.77396569049264
11.93846057721062 62.00889831663464
21.57074363587388 16.65664954121812
3.96904968014135 96.2115353349777
12.60355512848312 31.97955541237548
12.65840460466893 30.44764928168746
6.274114624147357 87.89352994470454
11.7933838475928 65.27991177133741
23.3628224731116 11.36598138335357
15.99095173356578 19.84782291041043
23.90649106233211 4.676542351036044
140.3993585616084 110.064390513934
16.51874734227087 55.03350989034769
9.266262572459121 74.86696607357268
12.54844286362744 33.45427288106116
6.945304554435551 85.3730592724927
16.02100906225443 50.84287738018279
3.443592624929488 97.71060101835482
16.3772771882435 49.26650739402714
10.35148119219081 70.94932644200743
139.1499695605959 119.4589872784224
6.695499428894935 89.31082759591743
14.67826761766767 20.73359252428737
11.71183104008234 68.52953354634313
0.1053231158788866 104.1415446624248
16.19658002290315 24.62490807720811
42.60731176064205 108.9145662177887
31.51626933249688 127.3277800625421
39.3555118325468 106.6080478313719
87.22550024771641 12.98870698076431
81.07890987396742 37.72579458471574
33.8015894151728 122.118094064722
59.22693452532474 95.30672784879495
35.6539906447029 120.0225631144542
35.05436773514986 123.0632313544247
70.27429152801592 64.78706463439067
87.76687813780711 3.989874507382344
77.04324346874446 47.05215569605856
33.27291941809155 116.6755422370285
85.53842360717441 20.72391351578893
43.52277040661591 104.9195567935864
33.52541021095792 123.6478637906104
86.93877514010241 14.51710109249681
41.81119516485866 107.671763051653
79.46702223314806 54.71962706044273
31.15435908093333 130.4906328359877
70.68186853106521 57.9595650159515
76.22016824820177 40.42788558238712
72.05512612313461 57.30434046903562
32.00882136879557 124.21688798311
84.49310960105512 35.45363878603366
63.82817249559996 77.92338834269232
53.35086791662301 101.8253264087959
55.94333792584804 97.88677781195813
77.73119524443375 45.60960690564956
36.90397582887072 112.9603339669453
86.27068490424678 17.61211181614199
34.79475942206502 116.145878545314
87.3090904614302 5.572564382641613
78.04451844226563 38.44268728536236
65.15883595499841 75.42616680035859
68.5906985782097 69.27043557273173
33.04646905019342 118.1735670354114
30.03400519192284 127.8444947460381
51.69691617873727 101.8491454868062
83.00263135378646 35.82907934602233
66.5526727894141 72.99302700795893
85.91239995319198 19.16776322991578
48.35760090413419 104.5869572418116
86.71464177887573 2.911393919574795
51.6276190882941 104.4857295553858
30.50000322109771 124.7569032584193
85.47735124963302 26.51616418375824
79.18588299870341 39.58626381066081
34.08356139674208 120.6055638782554
69.04240388405408 72.04105721295734
61.45100209284008 91.77801921752474
89.78021008551148 136.0035514192279
77.11136117156624 49.62425063119633
55.7819496283565 103.1277971000718
86.90954583186652 7.155044842407817
63.73972584477561 76.29834149182606
56.76381984569403 99.18601903084735
78.72489792263175 52.20180439557365
77.02617449311153 42.98706880872929
62.07950795066765 81.64463641524441
76.8390715565441 54.55897599492274
42.65904991584147 106.2897480741716
86.60996333502486 16.06019339977649
36.31250206808799 115.5899511160763
40.15987476886535 107.8049766182482
88.41524276745687 0.6535857801538304
62.26519202498825 80.1271126170858
68.04016386869935 70.74175240048375
31.75936382350318 125.7638268310271
85.76870193221737 30.77792973212634
60.44628028724247 83.80804342524675
60.60526359673429 87.62234531010226
27.87277787102009 134.2098571235656
89.78378795739327 137.6042103503878
77.69893835708832 39.96550694378544
71.31246956611352 61.82767867276271
32.2075228725185 134.6545338682481
79.58238188818316 53.37752149108307
73.48024810015852 56.68519196419867
29.38795602193272 134.8144817565024
68.78263479139946 65.05148010612277
85.15387683627124 22.27731970605977
77.93194923435058 50.91978516903244
88.10419065002941 15.63494570770284
59.91598407084189 92.22197909073273
39.23274414872902 111.7122735266742
86.56664498617417 8.738346640267025
60.39827305432834 89.1774565918906
10.02632215547454 103.3414272038679
38.62274582760269 67.97551764005979
75.42898504598951 9.182899605683392
73.93305178581804 9.653797408978221
135.0435133830512 120.5081194341626
26.24893691368068 88.81868842798664
61.11174553032851 30.69545808232639
68.60860199643594 13.91289474631432
9.141704553764733 102.2297958869416
21.89074065770082 91.11525160112758
62.68929429461735 28.46580768592264
51.75959550019287 50.14022935473733
5.297474273833813 111.3321494544729
61.32060163568692 21.5119431992034
31.45185026828303 78.51656365301868
79.98094839952206 0.4593963688820653
34.2165229916118 75.79716983029637
2.959905011103029 114.6948787030053
6.92950856488325 106.2895485608381
57.58719666928383 43.12580454514799
59.66446586693851 34.57673143644414
14.19694669692931 97.99530221282578
62.2199369430873 24.117593527449
49.01762826490069 53.04384505613123
76.92025089181736 8.712445242643989
29.25996012991303 84.4833644454294
54.78153042452021 46.81129860959982
9.819828236520427 100.8662616492704
63.80767206858007 30.9808842567339
140.5752664995907 116.9537881236642
79.68056875895992 132.5578940411215
59.18500649886555 37.84557167464283
55.75351848812574 45.69166526494103
20.36480429808401 93.11800124054591
72.06411057782742 11.62773592050655
64.29514160744839 20.63355005492691
11.46847418165286 100.7885495194148
66.11078697881585 18.73506374894555
43.36130988228449 61.83012769282177
58.34628251782808 32.25745482920854
41.86676852839376 62.32746605660129
134.943229467228 117.8230055322856
67.93742702606642 16.87040337721208
59.73204621751865 31.48124658303418
34.35304316032939 74.30861607238006
39.94972412286261 67.32071679464487
5.352633330640544 109.8420461575072
80.4002892788502 138.3300832384991
35.81924949552592 73.7080709367566
48.47020278668708 54.52587588444175
78.72868719608381 6.680948742857258
41.50631610301148 65.22767384699702
17.85856825174215 96.1205054565709
8.265012517911924 110.0601687582658
34.49338731816702 71.33864646260615
21.9320536841989 89.59009630600161
6.79001922793763 110.7966348182123
53.70771799644314 48.14299573422289
56.95996144452133 44.48132911107694
78.45581698966106 0.9986330824322338
16.321240623186 96.39701689443199
79.05123313197599 5.119021663403156
26.24403668753627 87.37544177368011
35.89534428389697 70.74372881276375
20.40359790336916 91.75894981524446
46.43317601527264 56.21217974631887
56.96305442246577 34.62021366522347
29.05453463100181 85.97127259793072
31.46994950177311 77.0698233123351
80.20024694133396 139.9446686075525
18.38819326173297 94.53353345104814
37.28241512946062 68.61209571856074
68.26546820984767 15.38620132448242
4.863730025110597 112.6855451312797
44.8287887562358 60.90736777793996
19.80574837074676 94.40136055250913
53.39068488577443 49.88089786450428
70.14968306513767 13.52845820923928
13.64548437240563 99.38020210540229
43.96748083900805 59.26209305168663
29.04541865355072 83.09754923744731
51.13903130113866 51.4704824784678
57.05912639271177 40.24885908539351
138.196505901718 118.1182318440384
62.49561403762358 30.02114210223171
32.81516902310503 76.46099375927395
58.36163088723499 36.68992500206489
8.505840704083976 103.8016453772739
28.41654589550276 28.92671104110656
49.21251073778598 8.416614779128583
24.73455628146662 42.07632866303823
67.63065856773284 137.332234780552
138.2868282263597 77.30348208950538
53.4743278139204 3.361144153944307
26.96459869919678 40.02450949678342
9.21953575690018 63.66489686800537
38.97118212861176 22.21864925244548
47.49713762800455 12.05658558322105
27.69614400146257 34.45736154613194
30.92251008989721 29.26505034794166
0.2078460562637873 74.4100164474028
28.61044965836822 30.54724239503842
46.94969300026022 16.63660479017362
2.135805969629147 70.61908844310425
46.72309022311693 18.18359397677991
28.87258662932306 33.50577614351267
5.014232230529741 69.34938237742169
20.8640594817 47.74989027715426
28.86322039304633 36.59324752939022
32.25043579048062 28.73064525872757
48.97807401747029 11.44048463024016
39.99556557593283 19.89174458777696
64.10787829677298 139.1445588521285
62.56353563731102 138.6708984478237
18.63004063461837 51.34336488222116
47.33178365716097 13.57507542169089
35.61565834184793 26.22182416536578
34.08244465573745 26.69504916979641
51.0023498813268 5.247691992572612
46.43261333953188 19.73147439704245
26.74097527052074 38.52881118036074
9.273971084190428 62.06368264127305
71.73584041593826 133.4658380205454
42.65070826072518 18.39720926478294
48.80906190965003 12.9564442687802
13.34474388459254 57.81413160770628
43.86837795602487 19.42718365063391
1.967963665417319 72.16751827839529
41.24718947850989 19.09562823815755
36.03266058591274 24.85544388854603
37.48732054380637 24.44055274927253
60.36659497788205 140.7375265511178
12.03242693569463 58.59052527383746
25.8151823764859 41.04245460712312
22.67654455035888 45.92022037995115
28.89112534117617 31.96624051711613
6.661856584245157 65.4393360933241
61.57697003318199 139.7701124520195
20.41488734225225 49.26981213222725
72.31358694622887 135.7112059711586
36.17943955349983 23.33899380984854
57.65525795769111 1.128763880198116
15.34644310279423 54.02117812121208
7.983726392425034 64.57075361846944
23.46638588796106 42.96701748101424
70.85753529876546 136.2600568671641
4.914204382687505 70.90224865901163
18.95122463667851 49.80036145292026
21.6369139690011 50.16635386788973
58.91082675274178 139.8984976753501
21.30301484493322 46.37459857384507
135.097371267151 123.1988598625562
132.7162653176625 127.1651789297929
131.089320994345 124.3741571656456
132.6931328984669 124.4403099269557
134.3011930368709 124.508097298189
131.9070528136295 128.4955298691185
131.9139605533737 125.7680611941325
27.60617691750507 115.9009000876775
43.45381534071359 107.5443785811631
125.1231430395435 100.663602325427
101.3202205577379 108.7787876638173
3.019912467376543 122.4844799786148
92.05042981698733 111.6694660024467
48.36172603546974 109.9131927623088
86.27436556773513 111.8125043872385
35.82807982594112 111.7185736894528
119.7895715624391 102.7322567097762
91.48825440664265 110.1701826806168
65.28897445729709 108.9534214708806
83.12543867157935 111.1473649465937
71.44770314975993 112.1874276412536
45.09362377632533 107.4339719099985
22.94680151005419 117.5351176613337
100.5452342791251 107.342281298479
31.30295202245323 111.7655464376959
24.46838211954275 116.9880523448868
108.4446367747471 104.8709643701039
68.91844880082716 113.3086925531652
63.68441208472603 108.8154777990132
115.6919516801463 100.8433713155939
7.890493199625642 119.4280656489724
15.4447008790989 120.6444531932091
98.95260484390674 107.2448004433483
29.15913530684624 115.3367574541404
95.68044167524302 109.703885797381
51.58301756086632 109.8268508636117
76.85425456771912 114.1064842390473
32.56882195863655 112.6208205035244
29.42978173636084 113.8366311072879
89.9029691860766 109.8131205479746
93.07181995365178 110.5280474359346
123.5646208755643 100.0148142857739
2.158544711753316 123.7579665104147
90.95058736957475 108.6638208833484
88.86881082859485 110.9748155914306
102.1296814255004 107.4064055679831
127.8827158869864 98.81661329395585
69.85009877822226 112.0428518855537
9.478186065942731 119.6820028823237
126.4940161837957 99.73485300621725
67.34278782652444 113.1586854483438
116.8551243183611 101.8468477048511
64.38636112919129 110.2151434529973
53.97421861132506 108.40441094076
60.47895424922565 108.5491620139181
0.5759893981862557 123.5782541686611
74.3061489572392 115.1541430028742
66.89668454739552 109.0940100222074
34.16636363190538 112.0385545381017
129.3375474436076 99.50111820878776
117.22541807081 100.3056841376291
56.36559244986232 109.6735793324478
84.70772161103106 111.4733896223829
98.1873243002637 108.5991614916659
11.09101868001194 120.2925278335059
12.76219720942356 120.0118795947885
79.48033505146186 113.1616797915465
130.6096704679494 96.97947873174263
58.00113638693374 109.7053891124125
37.54475201455381 109.1982001092572
44.25395547726615 108.8002580134081
65.98349058705217 110.352607930456
122.7133646767342 101.3372873285338
72.08860488418509 113.5905999196721
112.1655500469922 103.2034121462645
14.20682347649563 119.6635356977829
29.70651869510127 112.3488687638845
97.30752842965354 109.9190832320269
105.225017464363 104.8425738234809
5.102212549179367 120.2898486152494
27.34126616295934 117.3910149444453
82.10934006384852 112.3110796356581
20.1709392914471 117.1480926688007
2.916669513938671 125.2566366512199
62.08265453670207 108.6794837029837
38.39633871363802 110.4149392297914
118.5067773952173 101.533855732521
137.2767841319202 92.85409963963122
23.78733171095697 121.5620943286687
27.91477043359063 122.7992648448583
139.4317975562114 94.79281502067724
26.61172903006914 121.8804484322783
7.091100389254567 103.4822827299711
7.683731424526114 102.2665141402556
42.30559792607907 133.124963851233
43.63709083798415 136.9153934676103
25.55172297986259 119.4487744569351
28.89748771489764 116.834639207777
23.13684119154325 116.0122554517366
32.75833665345531 128.328789955401
7.74677047038735 98.35305944771638
35.30459442328809 130.2282867473735
42.21986933640481 136.0886251513221
8.229948540391458 100.9110461789639
24.75209407862139 115.5164915989371
21.2383705102493 112.7644031522021
24.02690971344643 120.0301163012725
32.56720881467221 129.9061465275684
11.10403927834358 105.6574377189865
33.79851852910938 130.869516206548
28.98492262626057 125.2255099850341
38.12250985962034 130.5230587828062
14.05477788082429 108.1030351020021
135.3563678261696 91.10419444032971
135.6956462820581 92.57380290657974
6.117362329881646 98.54930999302775
12.57563332430419 106.0794047624553
136.9033806439935 91.44430714190645
15.60482846045437 110.2511401252135
0.1053912109353106 94.49440077090591
43.66787860628659 135.4172387349724
1.195496382624152 95.59835061981241
30.2655635091816 126.292378360887
19.9310449492504 112.2328523608383
25.3155110722054 120.9623329944406
26.04219850890074 116.4547388681883
22.2894499216479 113.6656471446163
5.039102512858511 97.38858928032997
140.2831172419271 93.47219529502934
46.47717411166815 137.0633850851915
11.01387795659292 104.3104566696001
26.61313781301549 10.84609435695844
27.16860445607095 26.55573083018282
50.59840197316277 125.4454577381133
43.45029645610229 93.84028998520287
45.89776978225066 108.7021725924851
34.20356684617044 53.81558754663686
50.95561503375173 124.0066834945771
30.7889410093882 38.05323444819321
42.80474276250443 80.17916339869919
49.38049601243532 134.2281530496438
37.54321812210043 63.9306194260429
25.40710962705206 21.10526003642308
53.0969916635234 127.5113827011787
46.71469812601372 109.9697497149403
49.42180992076364 132.7363637572054
30.1560066195865 34.02938287024267
44.30114729942871 106.1701684074153
29.724811532067 45.0080946871986
44.32553023212203 116.5005740174736
40.06707207954921 73.47985817677285
30.29215705588694 31.01253605931739
25.47263310458657 9.937356979185029
20.64037577070863 2.221029575441215
30.77238501186177 35.2524281503875
45.27998041344914 117.646557555035
43.55270219801504 91.06138167542218
28.0067688782911 44.60483066809494
43.43248374116361 115.3320675968568
30.17407922498001 36.59587317546356
47.54664935917854 111.2329686062698
27.21724571644951 24.9262065826052
25.81830674556082 25.97502105274671
22.23785209062705 2.242522577294979
42.38708178255916 89.75404384955368
46.26481662777733 118.7805428754512
51.84630542887383 126.4610018161737
46.03906279866672 100.6495279866299
21.47025129012913 3.525248455498821
26.4773385527635 23.56883604842814
25.17967633702413 13.93181815279894
50.09004509243833 121.4926001240573
30.14667723942624 49.45978333010702
47.72393943646335 119.248622063106
25.42623149012286 7.138830549383999
38.68346034401142 66.41000708575352
46.88317328993522 99.26184596944407
20.34772483355851 136.8323691116196
40.06106564929669 71.91593293144159
24.65810307598957 15.39780847969148
40.05338122556875 65.77634282878053
41.79484404108077 102.7908514170023
37.41159174722688 59.40034863057119
22.44360645738913 140.6652949737866
43.35818857330136 82.7443701908668
38.66468504448809 71.05624984640119
30.29277631169915 51.03238215955628
26.84001891468016 20.59376399400665
29.74492970714292 28.19722290732923
41.02097634013064 106.4316745082781
53.83438472469233 130.3235666532035
49.22608429150223 113.7454224189372
54.26445179174136 128.7419080843653
42.23967867063431 85.65318482951218
28.46358643356594 47.55067219643363
48.88821123606018 120.4019590363544
30.25458039806518 32.57858174230948
43.83576100848993 85.33887718377504
40.6444633784539 77.97931287928149
25.01037286488599 8.552681974403699
19.8763179950831 0.8575047084456049
22.32093532845061 4.744647950478035
38.80115161458045 64.8559747542199
37.87411942413324 60.78563948518352
29.14560927309117 43.56030328587542
35.31035891561833 54.85272261146651
41.57764544838922 75.32031033839303
29.52628149669379 46.51938264788779
36.49750278424735 56.88152366483475
35.81995287096884 53.65452078397282
32.61017781790152 51.27966456541598
44.36510286935972 95.12950122283387
18.555919441875 139.2327837748035
24.37813396552367 16.85029823602399
3.669259894878493 13.99099179122837
37.90679725139206 7.611197181704075
72.76192339524768 8.600135318647881
124.4738502417007 11.21300605071511
137.9111819328161 12.98202094471013
61.98950712590815 11.190253694187
112.0395051593921 13.60788869141369
52.17172007594971 7.230671891342835
79.56345549786107 9.344531015354331
98.66851226709301 18.63987561607887
10.20006779827656 10.81272379764261
70.9084276245476 10.57971532816065
130.4450042494212 14.22506332963672
91.51759962236019 19.04412648402101
113.1430117208664 14.8183326653676
131.4199268768142 15.47844400327744
107.9665347678472 16.12574126386328
47.8225586628315 7.516591562063623
87.76424755440725 17.18833436744883
2.175411902124373 11.63601784144415
33.69350814183121 8.190902327643707
136.4183684867994 13.20738578035187
80.39550714576133 12.02460647632673
123.9000740039725 12.68368149321878
103.2736868015609 19.29313706466299
44.9137902895052 8.795241471811705
27.98155666371977 9.866589068265501
10.26522984105919 12.39928499847199
11.55047211349188 9.883058174020185
76.59368696150857 10.25992508797833
90.4011294136469 17.89283181549539
105.810864525444 18.38430003231104
49.1154293970109 9.929573063434816
32.2860730507853 7.420909169674046
95.56979993381972 19.36454401433366
134.4082949382769 14.980869930264
106.9083581390487 17.24045336420368
114.7256791840481 14.50558621422386
72.42944965251611 10.12275868154296
113.6750973102645 13.44813311254666
98.16281860793906 16.30833017193068
65.12300407015567 10.50867277774863
20.2137226622926 11.50678829078358
43.53470329712566 7.940666079004698
8.692409204481271 8.578501070650503
110.3788590550928 13.75502175000714
138.8312237923827 14.24008257641324
102.3927894478915 20.55672423450374
100.2174060663343 18.68309850276949
12.93574247271 10.57585177410151
127.9644392468652 13.27935763617334
29.42329216018797 7.464948381280371
83.34819458345146 11.15079777815674
25.72798466267238 12.43282870816602
94.92155836148352 16.69934129886439
54.9942295969187 8.935516561503194
5.949609663725933 8.803422779049198
28.05737406498907 8.328167901659448
22.71869263361091 12.78317714506468
97.6161820960814 17.56103742422973
2.401293136404583 13.38445917061616
40.71124627663031 7.764383947611649
54.86756228290354 10.47300563375878
139.4142904435924 12.83281165055755
59.36855769303657 9.338339577185863
14.23173606635772 9.710415030584711
100.920177888236 20.2975685234897
120.2499049132643 14.6983561424743
46.36968531274308 8.152235662576775
35.08803113036947 8.994087669934775
10.11038958403677 9.239161229701343
56.41373368274632 9.82538636163615
84.52702840920522 12.28102739928459
18.5450638291496 13.53706733080359
131.9485998334537 13.95481870192186
90.75784344721804 16.32517345219479
1.209035592462077 12.76754006268762
15.69943258984483 12.05999225494479
16.99688932480757 11.40991446156754
12.6997881248544 7.406789894129247
36.51733898812946 6.787088330965701
123.3431657416679 14.16187797095689
119.2380954112742 13.46404311928352
128.9351925985725 14.5076498478763
109.4862766630339 16.51504322785615
64.6811106942278 11.95952911633818
69.35054339005657 10.99120487437407
89.26110675255543 16.7594647169089
85.7313197710545 13.40398357915654
66.63359387338468 10.22687839033971
57.96152476139074 9.959843407884893
14.39895611359451 11.24449686949123
84.81474979583825 10.72693116980595
13.02552935780166 12.1455555788443
39.28524741718471 8.443608716429379
117.2289867107163 15.30507148143091
4.692440431565344 133.1501722154144
4.816016186476578 134.8171499413536
0.2633328334612056 3.979080043531726
137.7121396324949 136.3358006142172
135.8790650553096 130.1177202485588
0.3908796858046802 2.3836304120384
139.219742927275 138.5060972801098
3.197233606749641 10.48328715953836
2.939533571785943 5.756358849834923
1.101842424562866 19.23143464318625
140.2914220990872 140.9383405497989
137.4386856417188 134.8510779491625
136.6721143646036 131.6650643859708
139.0027785220953 140.0351961973918
137.0957088060237 133.2942821095679
3.501497186244785 12.25594836408814
1.513104096676557 10.21492713932544
2.992605550337515 4.134016483204043
1.689201213974291 3.247554337810036
1.173877631012145 16.0517513893791
2.164904178452695 8.961564832741349
140.1518339201519 1.470122250012154
7.096951974574507 4.800302145122362
0.4516374046273994 133.0502067338601
2.211105959747993 134.9243359126539
2.202382871725581 138.0385988256493
4.698338772771695 0.1450438477595023
4.90952038542363 139.6874083021053
139.9635103735137 132.9043444924746
2.289320238679096 136.509144189912
7.047944656288013 3.262013402698805
3.548952847751367 138.8599338486071
5.712736151715295 2.543445733051798
7.931068703628708 80.16084377077932
137.166274769857 98.31102670630271
46.45399486975406 138.575166898767
24.40779977492318 40.4226807066572
14.35045111817081 70.08031699034055
29.2618587806538 22.7673774991381
47.90804321276082 136.3915050565813
133.9511908563961 103.3789923770895
26.29382185885428 33.81750591083403
31.06034876474037 20.7628320722808
8.927860453267078 79.05181516861741
135.4209724836961 102.6497222380349
0.09916094109063026 91.06049845393049
25.99606880027727 30.71403345952079
40.74630658612392 6.253405834190123
6.440729685819477 83.91641811060128
37.71361963993405 12.20290213195106
27.23409747976316 29.81451615386102
11.84827711792558 73.23258839677172
22.61759019931145 47.45466133191706
138.0515067103447 95.53781436498667
25.30843188996547 37.94573124220585
28.46469601683214 27.35288495262549
28.83613628551639 24.3201799354766
30.27708504439876 16.87832079573538
2.601787285033303 90.08024653070659
17.36929157353861 59.13035268180038
31.57042924777584 17.83557891043747
40.56440984007452 10.79898432922954
32.59329769073741 20.25263215684763
17.12740002794791 63.86842465663193
29.54745283738523 21.25083311999923
40.76778315334617 1.719093444932408
37.58950364571285 13.75837857331938
26.49403399709066 36.95300173078225
15.88098218016767 61.35423998922953
45.04741275118816 137.7412516985646
7.483814170615458 82.81607782766039
37.9304365856417 6.096501748993549
34.76916865164008 15.16294709170661
17.52621804997648 57.56750590073144
140.027875909055 92.08637924452819
4.258619937664951 86.17339473290578
138.8202370281552 93.28038939714155
34.58680591374975 16.70942787116376
27.82147029694267 23.26927944368629
27.14363718145269 28.17700005728002
3.638612653061474 88.83612373588215
45.02887903587499 139.2516651824959
15.77024906185 64.56557148431887
24.08078095121483 38.9616971845585
137.5270105409614 96.85353431276459
23.99432588147398 46.20022944048413
26.12820558165872 32.26961081450724
4.71486079302243 87.62950320010187
15.68579090252954 67.72814210259945
42.18017849078812 4.078956751377923
19.21139613453321 55.42044540479157
40.76615295856815 0.2071229572073203
36.17947546822762 14.47142984471462
134.9801182396177 100.8921396911118
20.43075299827602 56.38696597783251
10.54447736529636 74.01290241500367
26.10372983763237 42.65062964167497
5.360068400927396 85.02930349037267
20.96927963069532 53.2562063502461
136.2837537980864 101.3802576620221
21.30719419736698 51.68966103132852
13.05201544743881 70.8864516637731
132.5174038806153 104.1155799645336
137.6798178575204 94.2774731390042
22.80254254782398 50.95605191622133
14.37568054716471 66.90704906682619
130.3290984314786 106.8115549799202
39.22254252882588 9.965882393488512
131.3462760116625 1.729198980310068
138.536708885603 3.671894622674575
119.6470575704381 138.4357172022621
127.847182085102 136.6176223111651
123.142687777374 140.8168075984096
140.0075273618411 3.04572420160761
115.1570076367031 134.6182257939587
128.2143195383238 138.1491961592479
3.093891060274319 2.512003487435327
117.7354362102513 134.5891132181181
134.6761365694339 2.333163250189568
112.7116221839991 132.8329198128312
130.5888578193935 0.3548424461757987
129.7447234368459 1.666884038672891
133.4159236619593 2.933907253082331
114.1023686700395 133.584756864352
137.2705453541323 2.806095498329396
117.9456573289401 136.2205335964692
119.375966607205 136.8565179046218
121.1564507340916 138.9416019403114
5.698657814347242 4.118207452525136
1.813539497573105 1.659847423622475
119.0960605545709 135.2556776488743
135.8731744945305 3.404943966215112
129.688945570994 138.4477696134994
130.1197714294891 139.950643791482
104.9737510746877 124.5136907156949
108.8192172343009 121.779090120728
118.8583824781889 113.7464463234458
137.6492551243384 71.52966721820268
122.9355502099918 106.1522466250768
115.3777180391654 116.5477822680212
103.0705081221682 129.4403837256966
130.7574528009568 85.93317154887787
112.5481632870155 116.2656594620907
112.3907967453791 117.8386555996684
140.45519027715 70.23177070867617
108.5338554677427 120.2114826334661
102.4690578814818 126.4788763962523
110.0104067454018 120.8260224458742
103.2259688950263 130.98803610606
119.3604803163454 110.7272761324887
135.5702298392512 77.02100038371995
111.0592329061448 116.8922871005119
129.9091583403975 90.38530579676723
117.2588056792253 114.3840428919646
107.551081568298 122.7289398540466
127.7570930431941 95.62469003329673
125.0141663332421 99.0925352963976
120.1540052437343 114.6192573608867
132.1023324708846 83.41312616202262
129.7228652123179 88.66307604736869
130.6948240935394 84.22863510872261
136.0573980449836 73.82532048313392
120.4725006231556 113.1417605758205
130.1225281443971 92.08846767353174
122.3812814766101 109.4913018103217
126.4322361535757 98.16233259791774
105.7325640197475 129.1767095934945
133.5049163736508 82.62306166316804
120.7053723328873 111.6326393913125
102.7511812621919 127.9756525728142
125.3954758213765 102.3377568115408
134.1368411482268 77.72146753740286
133.6652080137549 81.00913566275801
124.2332606566076 105.0345563162318
110.8854411532507 118.3316495229092
135.832226137719 75.4278307875576
129.1766206436669 96.30357319031111
105.7219036134892 120.7017614158979
102.7920805137187 111.6625390592356
87.18041459053596 67.0152133968743
70.72277220405105 3.587830988392509
103.5202584339629 113.0699177248976
76.25502587508213 11.79816091459973
82.83491363495648 41.66000771885719
74.25222948018562 8.120663277913824
108.5449939331899 130.594713262574
78.00410217154868 28.4479006426293
92.44348843512986 89.16841586872746
86.10157667874059 65.85153708602624
93.69340546299451 93.50914083213226
86.91718118910127 72.72858034926361
78.45939195317767 18.02351034895472
101.3369375571225 105.9890626257499
96.76165582290882 97.10439966670739
109.9328547272906 131.3312630792514
104.418221207713 111.7196983112613
80.61855432381651 29.21610551410308
91.8361203909579 85.94254809182573
84.20016982678426 53.09682204221637
81.97439724894585 44.7894695153619
102.8913462530755 108.869697848146
79.42851356227155 33.87180638572474
104.1051336245281 116.9149185469688
75.09587509085661 10.71943986356368
107.1476112176676 129.8751588697885
81.73797834175048 49.23234638247779
80.80523947829222 17.70161045216699
104.677902421938 122.963406451082
79.56637022723055 38.07867890808146
70.60345441315833 137.811486236862
95.37178747335309 96.95801317922813
83.35282056106254 51.85105933630569
104.1133725471677 119.776328029205
98.89605659588157 104.6448706256303
104.2383980855748 114.4426966776657
78.77376408493063 31.13219218496359
65.44319475718058 135.1866767599855
88.26920715242565 68.17670705634421
76.62865341882889 15.88702440818675
88.91050746444948 70.83563240444852
77.70069303370762 16.91359935846294
82.10300272910348 65.5466539917506
97.21765600601304 98.47750446911486
80.39039142678199 19.44430674580866
82.42016470384843 43.21943393052882
87.83671723380509 69.69155909292981
88.88799463557538 79.01035536354905
62.93308670974567 136.0089732884581
82.5578838313059 50.5603092759852
71.57435106537393 7.557123505008986
89.52034494284563 80.39043737576216
95.16148431234848 94.25729505680482
103.6874205296076 107.5049381030196
68.10915602204675 1.786484563516106
82.34535909443817 47.65635184139217
81.77182520275015 40.44068051865343
83.57045793323584 65.10468546723666
71.81604545067195 6.041787169151773
69.68884491864979 1.198489333761194
105.5183436539572 127.5994480532679
88.97899193388201 74.98764200066346
104.3794346685015 121.388234435089
106.5293611495698 125.1473450016937
83.98852586881259 63.51661721955821
92.15184242815992 87.53882575494086
98.10693088677731 99.64897250737062
79.85617269536381 32.3085737783865
89.70376467915712 82.21071063082111
97.39888434707601 102.1764948974305
70.26560349510046 139.2718347399457
68.29793051177356 136.062363312391
99.69136931274306 105.9550367359011
89.30667020180313 77.63396560214807
83.77776772997451 59.09939445273081
84.65218996191807 55.88958708561335
69.39535219499533 136.9325983845512
89.47649367052536 73.48846226358367
79.98482789713157 36.57008651939504
84.03486511106453 50.22809832598596
79.64507518298586 18.32581204097146
73.05394136826085 7.072596575676783
66.91882848337195 135.6886663292894
103.2276925546106 115.815198530135
78.22949599760886 15.51751821945106
89.95468381632811 76.15926233904258
62.42231350177068 134.6058365797993
32.53123479034592 121.1692679684528
48.15319146802163 123.3696245951944
87.24525796714812 122.6068113833551
38.46668027887187 120.3652955270712
116.2466266660851 120.5421680864842
85.99997250953824 123.6214839972516
53.79428395155421 124.6795497388267
80.41064593963793 124.6727152279013
70.19259759061218 125.4359507386681
46.94871969085175 122.3048956364348
28.15646323392365 121.3098002275298
90.30978902687819 123.4275464589693
17.63426414375155 123.9898461596357
19.19439532699863 123.3976840534507
95.83588400452162 121.8207557170665
76.00325718867298 123.968529225651
36.91239520121787 120.9372438525597
119.082947873558 120.6817592733102
7.365445717570157 121.9554066262865
15.11570910286489 122.1218063175183
113.3835299283441 120.4466477659221
31.24603387181978 120.216047993348
110.9756480952927 119.8612074811585
47.79019912308034 124.8559207204771
100.0948621572261 121.4022586583787
60.75194559633325 126.8869048842666
93.42085596704425 124.0846340863208
94.28235411887641 121.469371266105
90.61384635511934 124.8666653118281
121.9488287700831 120.8668071706077
134.1794892522206 119.1198335693125
3.814087697139151 126.7842609954752
55.38163579304188 124.311525157658
107.2811068737189 121.2240677412439
77.41373543699616 123.2114258954068
9.127687543589561 122.4583595605565
129.394871502211 121.6191797380123
68.76357754581822 126.2586330036833
120.5320103531284 120.032697274824
49.36760054817468 124.419319004458
59.10078357893971 127.3317259282622
64.76707842490171 127.2402679931674
140.0545680536395 120.7644349155913
74.50196863066002 123.2216499211459
41.22935796641951 121.0015573505554
35.35134765118859 121.5348193910744
127.7762618690738 121.5979678297265
123.6092814255336 120.3030644065242
60.31187424032375 128.3326178809097
78.91495992711791 123.9653069909782
10.84700676150256 122.0382816674266
12.0048263564219 123.0658687568627
84.52451632342262 123.1135664809598
73.07000517774621 123.9089517885403
44.0655872144327 121.7472356860026
124.564889735216 121.6895519715681
52.19957968564685 125.0457928853488
56.24455565618314 126.7960465448109
103.1410406292655 122.365355726133
114.9139838302708 119.7108412923444
45.34414993082717 122.7792213081757
13.52325747361024 122.5928177105398
26.85321219073965 120.3807316186606
91.8622537608076 123.7304440220672
112.2780297962662 119.4194734381961
4.673313475319824 122.7731352881225
22.26571887762316 122.1756934830213
83.21285534146166 124.2143966144188
20.73988120575136 122.791536917208
1.424880368124084 122.2753059034353
62.40109446261145 126.4128519212996
40.0061844182534 119.8961533232912
101.2900853898745 120.2713785347654
63.66252353386186 96.97680916546372
12.45587416024577 85.37294866852825
108.5111186118665 110.2559611401606
85.60766295716797 106.130435679623
30.59945193216143 89.78621121599274
21.96902876647303 88.0627637285743
20.54898277753436 88.77843967357089
113.537332006575 111.7805354950738
92.52125278579952 109.0110376248103
65.27416462161405 97.0927872813911
86.61607991595277 104.8976911471898
79.18902493546736 102.6984915252883
48.63926650865554 91.29227273058261
99.59054313786905 111.4707357394507
76.83741852654543 101.0736561624038
29.06182970416512 87.52884456380265
105.2688570531586 110.3539393244305
68.40049419894953 97.58211990571579
69.2273117594668 98.94538696615663
110.203988850946 112.888602651531
3.393779617172025 83.19592638295589
0.2325180129416299 80.93476302538713
106.8925562643143 110.347861894034
6.937012285898973 81.28783230252647
94.69087280165692 110.8557546942557
55.97927680426206 95.15600997553904
44.81455354528743 90.26705800046365
88.8251542486417 106.8014092344213
93.67733655971641 111.9959868170387
123.4205095353757 113.5278233499775
42.81772699472312 92.51291219449851
130.1579330485399 120.2905587855011
90.43874948031574 107.1693250499019
106.060228439582 111.7436268129127
67.55926810525368 98.76507771997814
15.22392533543531 84.01130589545076
137.6858541075789 80.43676532274861
131.7810749917145 120.3493827588768
74.43833510578135 99.11361888935151
116.2426231144497 111.9783306422322
65.95159924015189 98.53365327910534
45.41777431738936 91.45117268786461
1.804679412838093 78.44513945739496
50.22242542803815 91.22928521851767
77.50857039751762 102.4388335734105
82.34665452305403 105.5826179935184
38.49918939997526 93.26542738747307
125.8493692049762 116.0203249347514
121.8030261730887 114.0504846438015
53.41870634201083 93.99210010420678
8.456760046684819 81.68908440566099
51.76527498373123 91.26303119471784
89.36192065049357 108.3017758857591
81.54640392958099 104.3139332831496
16.53106937772947 84.81276753218914
31.81075571275041 90.82442061195808
10.63131583767367 83.55393609542109
23.35236223377213 88.87608587343676
1.559025618792489 81.28220802779217
72.72406368282356 99.12019175955508
24.76620953698509 89.51136077251137
126.8173583363482 117.4617553835505
41.36949258074932 92.49518559792202
70.96477164924023 99.0648308139662
117.5534569935561 112.8713170905891
124.8155971346031 114.5719752053579
29.29648431386406 88.91193668808205
87.76773852349564 107.9386863369989
19.17712510974348 87.99068001852366
17.86809470544724 85.62496266858032
34.52764443303465 91.46434372325783
97.97864548735633 111.3283662219043
109.2899884858313 111.5855347469693
13.74379931696721 84.67079128642804
80.86244518242778 102.8493276629021
4.436505182815503 82.0269717560041
19.13528750354767 89.55195025719448
2.968726092960947 81.64757419664146
11.10632311499628 85.05935642847462
61.60827266989791 95.66741535586623
40.01621210625513 92.90841154267066
110.8292487873771 111.3813348050775
2.41207423276005 80.04146412809138
44.37955275476941 92.49927794857581
136.2632601422189 136.0785992128766
113.5133195133493 21.58196193549944
30.7420488822527 123.233486516207
75.04324010007794 80.33163405980534
34.59450386585139 117.6330931842585
128.064368655773 8.967034829462065
109.6275466316509 27.73539799476805
93.16142412317339 51.11116052608837
80.7584321228893 70.25347018415764
95.43907596381145 52.20848588360793
50.81878290245185 111.1950429537643
30.99149614447776 121.7200978712992
136.5528881457797 137.7728763151542
60.58596684118891 105.9282184865309
19.12550563776334 134.1101031340719
67.14824261953797 91.29856725230964
124.8942950334944 13.87819686566243
104.1210872702973 39.19100788760755
100.7119848963095 40.04899159509745
17.11995207997779 136.5757055031131
97.70409967011619 49.77981406846613
78.31097768033986 73.78658115386069
29.21727156947891 123.746668370711
100.4233369622776 48.26937248458996
72.39092131618179 85.34955906802341
49.98339443391525 109.8671877781863
60.82144540911431 100.6491884494868
99.07096886284053 45.83446565479343
40.95551541315358 114.2549028752595
132.8794680084299 4.299759312012429
40.10429481573827 112.9588593428871
139.0172616575609 135.4032225225971
112.9700342486363 23.07429608653994
100.3370303237006 45.0645309644376
70.52990445169539 87.27534168316623
96.33023851409948 50.63764159146523
131.6776107575019 7.020462476581027
111.8929748724672 26.0411521505696
34.36193376526747 119.110901554199
26.91059766948915 128.5678614689747
60.69621716300067 103.2994749077455
88.6772213874103 66.6558826280376
116.5872253721789 21.01121085701675
105.8112146232262 39.20858687670712
63.9830727407863 94.0527369033157
110.3600597789052 26.30227496697849
133.1468244052867 1.50964940643183
92.01668433183569 64.47485456112909
102.4328676968513 39.26511546769839
111.3349567611021 36.10647766448102
58.0865952262833 107.1151826771348
61.34402812123868 107.2949821661363
84.19402491445896 67.81339471382061
28.53956164184014 128.0671798452546
99.07714139916745 49.0141789485391
92.53071615418594 52.65882616845508
32.79742705556425 119.6665353480653
82.25923584045557 69.80450520187664
100.991578545223 38.69976662613882
74.61282631976636 81.89932006543407
138.3638020589333 132.5147345120719
111.1442095144145 31.79833574672311
58.85845304434694 108.4494183620162
78.77950288385937 72.25252149296607
60.0780675970304 99.25087869443823
123.4888454528623 10.0474871907066
65.67356394146667 93.24416955952346
89.06478935433397 65.12587893146888
49.15833783744301 108.557377119826
108.579351340598 35.72252560751445
38.80283726913698 115.7082061364158
43.41145277790953 110.1598481493416
106.9764199560217 38.17566156201448
92.36316443069184 62.9343163876711
76.78835620457588 74.2305191381852
26.11357104819298 124.8588278370105
109.1841794782483 34.25863368608574
129.5481188080136 8.656366417471572
74.71730346675005 76.10813183983974
68.34236234853917 90.56543708597717
136.3743282632445 139.6121657341128
28.22040134741024 129.3381639816951
123.2507020333462 18.35502714456311
121.7183030125366 18.63653845347007
127.0858825273408 7.768501886633318
112.420957619761 24.54841506710275
86.75954479436881 68.54689212357917
91.26705948668818 61.71292949575192
26.87565263451194 130.0383480355331
92.4644435778003 57.03758543598669
74.28782067226373 83.42164418534098
24.25818274329298 131.4875436267399
79.24814022406187 70.70988549307798
94.94805288480917 53.69968133175797
59.82274429011292 104.5684368466991
36.13651185230416 117.0781609819348
135.0290693684705 140.3826843811836
75.31469851446199 78.80135798138713
120.1909468491829 18.92500376711286
135.8211246536781 53.8894792597249
138.5205372593939 25.25688028087627
138.3607632057304 5.148573554835955
138.0041166156273 137.6937220149981
139.3146014193761 16.805189844989
136.6193674922689 68.89580370537726
140.1136456503544 8.717817502449572
138.2083674683214 28.43954805959312
138.9729525222735 31.16284754804883
132.9447789440021 59.05295341686041
139.0335769115297 70.85523943172525
136.230574516654 46.46905396685349
138.8684527582483 0.5520662808033898
135.9428901607182 134.4760950959219
139.6241751966393 33.9221110136621
136.2103482103253 52.30485120135559
134.4120329844539 134.0607199215693
136.7609389298539 67.18912981879514
140.8990135361055 10.0967556206644
138.5939804797514 32.81741771138775
137.7120434328322 139.0942182555041
135.5667409586866 66.1782878956473
137.8187780208789 69.87564509843449
135.4074654924142 55.48327995113859
135.0710166693648 131.4066543042357
138.244004579911 15.71624586075403
137.3369593640607 14.47101576629996
139.2645204738751 7.542271885080276
133.3454702719846 41.60382603132855
138.2225788232961 6.478979270810302
135.7943568683648 38.08326498348348
139.3159089428217 29.49216264939257
138.5755905455629 11.52671541127111
139.8673779501816 4.5970115337858
138.4034166779502 26.80433078660985
137.3406554429993 22.94371486470709
134.5016828803204 58.67925087703522
135.4413813808106 67.93431721034256
140.0681227541732 73.45996115212493
135.0123219140496 57.07191875797205
138.7190534670199 2.125261364901368
133.9606067952816 63.80450340440955
136.5990114644991 50.72432854890552
132.9631105506734 60.63381321010414
53.54799201490326 18.24320084383919
52.34095319931272 17.28646717295739
16.46934924655995 78.57345904652598
51.57632327494743 22.02082306911835
48.71042904563417 27.07367090842769
130.9483823673327 101.8543666220214
48.45605892894202 24.28040861469963
32.24950824964256 60.45189185751151
17.7934245983302 77.77420150489151
133.4864585199513 100.2077217655
3.063209735754535 94.01126998817922
43.69356717401787 35.14160572822794
50.02023004453596 26.05431888076254
12.09302134132396 88.36285115496041
51.12210122463797 16.33757765193441
41.89150486552248 44.93733731598084
75.93078678804187 140.086378817831
17.71021858245656 76.17588405394153
42.66488572411438 43.47784229058902
139.1674642297988 96.42524788086037
48.64601949577653 25.61016526826177
47.51424822304209 30.94816656556445
47.59455145882468 32.46111821775397
8.216935278277413 89.57133963836716
68.99834651169903 5.567808438447091
65.58681661909479 8.943289661864929
15.23381131302119 80.88120501791742
54.08718191671379 15.14843010402803
38.76778047090551 49.38943255498078
39.82272619169056 50.60014537918735
38.30310248802026 50.8057820335378
60.13676843440653 13.2392022757089
51.8179001088353 20.421472678546
28.15567562364705 60.68154175564494
25.06925582376218 67.97752198517738
76.70938101750085 135.5362517462268
15.12692705569745 79.36169738335286
44.07725750865306 38.25654501402193
67.51790327085658 7.527839828742193
25.2810153079416 63.35409713255137
3.909047580096661 92.97222720312367
55.57534283705755 14.59815434948448
15.26762070589679 82.46181829075155
33.7132711800486 58.32174574127904
2.756939464479478 95.30635497847982
44.97244007996268 34.21034851407299
46.19239217024029 31.79330565801214
70.50332061380871 5.048727511559798
7.067043401807085 90.74917194717523
70.98416432100068 2.124279830748088
24.77492803499856 72.62668676444396
29.55274399864466 60.11132446168102
138.6757737843293 97.90613577127039
36.82303439042252 50.93379883018732
47.43864638058641 29.43024561495615
11.90880696001239 86.74812650837701
22.3294079141391 69.18416991821849
77.45641273894306 139.524535131892
19.04588954187197 73.70455706952565
36.30986063358409 52.32952682478805
63.48445429484072 10.7849146349547
135.7971096359088 98.47540532852561
32.33502042209441 58.93338881499247
13.91372852905061 83.25715803154138
43.73858531533914 42.34296499572433
67.50144469762847 6.165671452006312
9.436062821645763 88.68114890415589
35.25845362675418 56.19924433445263
39.2409965344794 47.99513997532408
34.98366917674803 59.21084013942056
45.5470341430563 38.81168555755031
58.59450620451642 13.70634017256445
27.9899584280274 63.72531275610729
34.74066499508812 52.49547743014415
100.5169778563026 133.9724537726473
110.2654905872732 6.106933672491384
123.7682363911531 36.63668294500752
120.3855105948538 30.10922275018635
111.6442756619279 15.01818747229497
123.8121710850695 32.32652337348968
111.2355373214135 12.31504129609021
106.4861661245058 3.189488492177589
133.2446277057458 37.41094431310385
129.2157079514143 37.00613861605526
132.2123993075101 36.28207904889442
128.2133689051021 35.7885877848683
105.8779033302827 140.3915993124247
127.7305706323001 37.33015900275436
135.1175395919359 45.34632473537761
111.0143844112938 8.363361381549726
115.0510338928847 21.2984210400562
134.7675974151257 52.72475988280473
130.2275912616178 38.1966734784469
112.5708977379471 16.27125854327274
114.5057409653214 22.78774672320336
108.6827740346299 6.725703434989838
107.6546360956226 5.730962601897288
101.9063215323427 136.3539149517504
125.7484351439007 34.84103578029858
116.0413688409767 22.50439374052597
103.2814217231643 137.1182262807593
136.8529512138217 55.05502443488502
101.8835531963977 134.79492545815
118.9912042851684 26.14799899047125
103.2687981685796 138.6601527460548
124.7572202286155 37.90619603848658
109.9404493083602 9.366587068933415
113.5576636864664 17.43787658779355
134.0032189351232 44.23571359081995
119.9661333167558 27.37157030698393
132.2864424813241 40.4913393444462
124.7746391187744 33.58340690483537
107.1505062495213 0.1443180919635128
109.0498787326732 5.199090452156797
122.3196992666345 32.59658868474776
104.6068311448361 139.5193473246017
98.96215691133474 129.9277970422883
135.1623087453548 51.13707884559028
133.612645185094 45.76114203493646
86.26815519009395 116.0857650780639
42.16701128379893 123.5223949749952
118.2321610336543 108.3172297580587
90.5051104729655 115.4359364798145
54.47928261187376 121.8229333126889
81.35648626351231 119.0894172313545
68.70483641503209 115.9785550496084
46.5872852448921 123.7976915838763
32.26660815162892 122.6856052928627
98.30266114119181 115.4026536580045
20.18176722545984 125.84993424088
101.888877947238 113.0147517155044
70.82521499768896 117.5861874955431
37.8211065839189 123.4457958276465
113.530475776222 110.089551009294
12.59214847845751 127.124504690486
18.63509795438091 126.4319417280302
105.1882999827079 113.1044609943582
29.45648278676886 122.2548890673172
97.65915622488635 113.9678533526208
48.51601229312012 121.8858347123525
85.18170420314429 117.2697754156047
55.71838229225153 122.8675696264908
67.31153982280465 121.1611109990109
92.1849436907394 115.6925760967804
91.58388737436989 114.2770128283985
119.800470565998 107.6261119906265
68.71963729400026 124.7626651134195
64.28915305145887 124.3262066334521
96.6223370315091 115.1332901299309
107.703070958977 111.7116067810253
129.609844285019 102.6131049670355
77.07773474167384 118.4458488283302
7.8412093281518 128.6907748892938
126.6213615831864 101.3085595554725
69.3754079451716 117.504521596239
115.1950110020217 109.5751397989272
49.72723310847522 122.9554284496006
61.41399781150108 124.0053502689572
65.91437952523121 126.4001140957019
5.377099218947113 126.8125122258477
72.44411863961798 117.6952682784606
39.04640475420908 124.4341544123122
36.59485854075389 122.4745791614994
128.1089337724778 101.9445249099147
116.4975065832673 110.4715134830539
60.08094612756548 123.0307928539809
79.92355366304008 118.6130640839099
116.6897322821307 108.9345276133245
6.548080444415371 127.7804617444252
11.02726775380997 127.6229151522866
84.03923951771549 118.4211099880059
68.53168062972335 118.7083143817221
44.69501317540616 125.608995773366
52.54739078107905 123.6215326968532
58.7908275866718 121.9605041054755
129.4546840283062 101.0747300823084
131.1019456106833 103.4510961034657
126.8175752740466 102.9131606946049
43.43332345792524 124.5559361617623
123.7802540137413 107.4769755908151
13.83794511915116 128.1014146119036
25.06923134917032 122.4759477641003
94.93738063392361 114.8502146231304
109.3397296432571 108.8131524087669
9.470997493548813 128.1524034508519
23.53064882029234 123.0911093979495
82.80732779553978 119.543232030931
21.71511898038866 125.2467305773183
2.988501264343205 127.9547236534421
62.94356807767908 123.4425600733199
39.3623675848467 122.9278352532248
110.1246143995969 110.0856350306981
57.19187458959281 21.12166965419583
67.76891765233123 55.12792618157008
58.07519705414942 26.22133625685475
56.70115464499499 24.03913269824692
86.99764177286976 121.016570243045
76.5838197468901 85.71081272142121
85.15050311522533 108.7832911039885
81.02929295695411 100.3660644023228
45.01539185819313 140.7642169124129
56.71267632221019 25.50433740446908
87.53644710176461 124.1380477598586
81.98933964335595 101.5846455859454
92.64722004868334 129.5651554540111
69.10211552059275 76.33703457453265
79.68950964305192 97.61877747182535
70.34792253152007 60.7191313358281
62.78611829207412 42.07871700789142
63.79189452577588 44.6099047388219
55.66556784784128 21.64269911496687
77.30192883013596 88.42985715623973
62.58742333794476 43.64238689012517
85.55815611082392 118.8251611555601
65.19651988991654 43.98551395975355
58.1244356040895 27.76181688661863
88.47621499207779 121.6380696435548
62.97299613449174 40.50208189211002
52.30697239474962 5.726549351463379
82.34479656542437 99.93421411882416
90.91860395226212 126.2698173818752
71.23477184592871 65.96429401835148
85.7262485603143 120.3660015515998
86.8096246694311 113.3409348530356
87.2950260376699 110.6319073271447
64.16819972701344 51.79546712005629
52.0911350416992 0.9336649916394552
78.64328401643864 95.03804079657533
52.60111540027206 15.73452817176938
76.96042334639188 89.92228109687176
59.69623038484024 33.02785671012889
82.38606021816157 98.44796655995694
84.56267558265533 103.3601822808663
53.54552921695344 4.899616634289332
61.05787906266746 32.29024707404966
72.07948353900947 71.32411625871953
76.05094530246147 81.49154391851422
43.61756943842128 138.418159780293
66.60750496089574 53.98538262217889
52.10657576264737 8.735164625210903
70.5700351931884 75.86532688928617
86.74060508762503 109.1163559228927
83.98110049895124 105.7764376304769
55.03507769968792 17.67416689060867
69.28089490364044 57.69246442165776
65.43471931197415 52.85583091708101
47.82257546306166 1.388591328326311
64.58012147734178 48.73661654533677
52.85335626397363 14.18684800277514
46.43601511352058 140.0877768860894
77.4156666765502 94.02274025878542
92.74518702838955 128.1024585265588
69.87817249901245 73.24856560129081
68.20357515418402 73.63300329013585
84.56650931087867 107.2831334726996
64.6977182287407 36.66798238888924
74.27208238910193 77.66548697847304
77.76732699940412 92.53161978616899
54.8778029493368 2.630106207960127
47.84098772214401 140.9217636789657
89.42558517692382 126.161496969209
69.84285356473706 62.11126073729553
64.78697712169171 47.16400261748924
73.19074542262712 76.55873815704963
71.64792947720611 68.64559761467989
63.58418599635859 46.19506236700192
62.90397757315343 50.83212199840946
64.84336546323524 35.07745192058898
56.25330749015642 18.66299674138321
61.00252680850924 33.87596332824533
94.17777859303619 128.6647163745203
63.60751045602354 34.1325827497178
73.86059833864448 79.23362110690455
53.48380493996782 1.797344626000551
7.611614462442409 51.75229344628861
63.11680187045496 19.53533197657542
48.74856401658498 22.9783207415491
95.05834966004548 2.112623216563263
47.18632307603136 23.48446253069762
39.21502945957491 28.32561175848347
33.78533272714476 35.2178947689581
79.88836086120222 7.775758092718979
34.32600534479057 33.7135256660544
50.1678606600654 22.67563720759973
139.339125000318 55.76509454247089
55.96630221216151 20.15819980512244
32.32085813079011 37.97527604986199
73.21979010516274 12.68709927617725
17.1382650454408 46.1622995487424
32.18446004410001 35.25269604244807
86.23560641242291 4.448512061748506
38.27604493520724 30.84650065237479
13.81909049513051 42.87587488553582
45.79965082600713 24.20266685992022
100.4787936162903 132.3128323930269
96.51729992092096 138.1270144346194
74.37071066699792 13.75467262431162
96.58437224430233 139.6801963046062
64.92164097274652 17.61742942070504
18.23221332867145 47.22041435815862
14.55126663311081 45.5251780082697
2.282262487523345 56.00571447011379
66.42602294816383 17.23984293706699
35.68740654916924 30.14167549972845
85.8186375353163 6.011531943063055
34.39509627096196 30.75018562677711
66.74410267280545 15.75026215011918
50.38994599837255 21.04952914390789
28.26370926162863 39.0630175711447
136.446297743002 56.65039067317814
99.19231982325526 133.2107732835915
95.14202828530563 137.4304249810395
41.70382580618114 25.07239591392469
85.11522763669029 9.16106128860676
5.877753621724784 57.77331258407588
53.26970264578147 19.79339655371855
1.647249096828471 53.32127135516906
41.7540993837202 26.59560613998852
137.8877438991301 56.21186795065729
44.44779550403734 24.969328113383
38.9263554978502 26.73725696836429
3.769219131572084 55.5676159091999
81.36485740430871 7.315793964296572
10.9171447035356 49.47724344822456
25.54872392498446 39.47189825324332
89.24238857418585 3.811257289585944
19.77395715185839 41.18732327386569
33.02444784614281 31.28530640168989
19.74134855306243 46.74685840359476
36.94906567862697 30.44635349600046
97.84605258862892 135.6935147245462
92.60713488087016 140.9030233906834
97.85042565054151 134.1100679810315
67.0699793042813 14.27097878323896
5.716813108739498 53.64602643912156
6.11899553852972 52.12038137941174
23.44894082554118 41.40561760427899
69.79413625235044 15.00907105136936
4.406961646551228 58.23061949159248
13.08245830349754 45.94855685709457
15.27821720478023 48.18228153717914
93.98875190242313 0.7452278668773709
54.4640183672258 20.72662504384774
61.63309244778955 19.96829980436925
22.22044018382945 41.83234461916891
100.4290945345427 130.5468824777909
90.36342955163423 4.911073110801183
0.174122350258612 53.74949813419452
24.71446865285188 92.21785242918972
1.146016453165063 106.703870246711
88.46262889487548 25.73128930099813
91.12021122825897 20.62128440982204
114.328444314675 0.600524515673829
50.84225919208396 76.56409813527061
1.016009859323699 108.1715575784234
112.9705950714821 1.344445010462632
29.08231226229479 90.41784205009647
74.95123141336344 48.30314007134225
117.1429947597023 140.2205669120989
105.4795523590734 12.82844157031665
58.13910923879529 63.26779472426676
136.2800839681217 109.956349137079
7.053824142364382 104.8280384447378
80.55216153333897 45.08104801964111
70.69247433434323 55.06660610335859
16.76568473234429 99.10774541836284
85.97726190340516 35.07072711205917
54.73952102145205 69.2114559276082
59.35257311935762 60.55882861964368
31.66854590697908 86.6115992346254
78.55496174994579 46.86896667642499
10.80652185197417 102.0828332623409
108.5683274959927 8.22137017608074
132.2711988253408 113.6047367826094
123.145010097506 132.1156258399286
102.1918899175393 16.27041193855373
85.12456435159511 38.20154230108019
62.45818099023789 60.2235879037701
92.60431616633409 20.19669160768305
102.4773129595939 11.98716853293625
24.26096533297642 93.4913998962442
84.28900253739661 41.32821502405276
111.7438234255264 3.786997601719637
97.99145648349513 20.14878091622202
66.1638746102134 55.50632845060375
12.52480292839454 102.0288156639684
109.8937854259738 7.611838220457679
106.5417752173219 11.73281601360708
99.45769317295907 17.17413339479534
89.24225667153534 22.6058869702834
44.94184128840119 78.26193800971645
46.54827780288255 77.82322948945837
93.01877009088587 18.59474132121844
86.40947671767681 33.50672766949916
80.9863757898388 43.52675884842553
35.81580637739135 83.01266272724018
53.64180031380946 70.3047884612219
97.05079605123503 18.99536438720191
139.0661980128836 109.0520059313889
120.5352591138103 135.8547986493257
72.13078358934024 52.81372371016915
49.59258256651786 77.45158292012181
120.8468392914418 137.4127046896398
52.81807281799982 73.02690749913387
22.39284635632639 95.26022203739294
84.70668274941205 39.76446609149743
21.89909478000621 96.75136184136767
5.399809198224098 108.3542431422588
55.82997427620148 68.12757199899893
70.7087939580355 53.55996502565313
20.36557565452275 97.07384773142083
89.63322030012762 21.03491124276553
26.12921849733851 91.65436918512323
41.74289087351067 83.09970453383522
95.11666456804367 20.97883778766669
30.87720285458307 88.21787620904863
58.65942350488185 64.69006976937573
88.06796626233549 27.28583500667587
119.9330354701546 139.999598780107
36.37562401142876 81.54822074768177
41.74215428719281 79.08340753991718
15.21061317792283 99.29396432986795
37.42640655342682 82.68225268782003
111.7049744294824 2.168418324590019
111.9141507793695 5.492629827436514
107.068445276656 13.18735171402858
79.13694191831947 45.35231383241339
137.6224804233561 109.5373344646701
62.29782449668917 57.52391533852777
19.87717490640255 98.55969930895918
72.20180730728507 51.35682067860235
72.33830292433305 49.71256203447376
14.65887847180937 100.7293038448285
59.46264824741115 67.44836465606635
72.59810950218389 48.19759919028014
133.8988175080243 110.978849166399
58.12172355048796 67.61514784549152
34.2010143364021 83.33909984727579
118.6976122037637 0.01437538398652379
5.697775736650057 103.9270575965689
115.7345705044394 1.383454726338887
126.3957524486632 129.5592221791006
134.310867819521 127.2318053983285
139.9069752395947 128.809486366656
0.003357948906776696 33.40231954421435
7.923030921561144 20.68885289507212
135.5186256292737 43.81436596841193
5.784062534333247 25.80576008732322
10.75263948418669 1.794495171665846
8.859545195383921 11.74386698472818
9.650723474294635 2.811551060656772
138.7790421064241 37.14666824682719
137.335478338644 47.60321002876309
6.475623046942254 18.49855296539967
6.930522447678928 24.90670744476094
9.909162665254588 6.056145061740119
10.54333090533205 0.1739206123673347
10.42195366023117 139.6284266725854
7.847713444308492 19.10050739728481
135.86603811731 48.01252777608295
9.795419190186214 4.442539521085802
6.737434710558356 23.31293507455214
8.016406813754667 22.26743909635015
139.2120224762152 35.54710018441941
9.01215767562061 14.92724362448994
8.929814359276724 13.33064670438909
4.648701724691874 30.39203058052282
3.222600054486362 30.80232540516181
137.8896359651336 40.29138628677915
140.6586503109493 35.03984646962041
139.3797556275159 39.83779990795586
19.22103228691766 86.44496750588468
1.721445016360079 25.53187127087524
48.29650320555051 128.8201386535218
49.57839057464038 129.759022494798
50.87872947207259 132.112281191747
4.792718766764072 40.80429200743755
34.70397947917245 110.5538841799767
26.74514017224099 99.54616086451607
37.24100384596528 119.3999375273731
16.39592419440598 77.01659588746618
0.7295048638368944 30.08879419053966
45.45761610524002 128.428520236474
16.03551322402382 73.98653870983337
1.269723476799076 38.91554354115797
33.74486933539263 113.5959485529923
5.086024263161829 45.1453305507023
33.45878061678849 115.1623080864729
7.374074402362538 57.31123479057163
29.0168471587414 101.5604632143578
35.9504263217099 118.5334450317961
47.02875442090535 127.8682488025989
25.40079296617255 94.54696735833193
14.78800376564205 74.74796706758163
8.238271142295536 58.37129748870376
2.855730932657055 32.43554967824117
42.73689517281342 127.3333180679835
13.04210130425746 67.70354791876191
38.13884434576047 121.9117505188079
33.08156407678905 109.6600840436412
7.877223053433935 62.86620031996744
31.3404683375925 103.5789171536913
16.55174642272404 80.12115915267556
2.941295903455426 26.4332104246182
6.819969701834968 54.79054030060342
24.96808299102062 96.00819216493781
19.29497385407503 83.3188475158554
4.013927993703965 43.97608117588082
25.8563886415481 93.13647372682436
17.9319849139679 80.92352335573567
23.300839607068 90.4291626113183
6.886658599379028 49.0459345415167
31.1131551426781 105.1340402606713
52.23142844657676 134.3578515375188
50.8828526981651 130.6806833938831
23.25398877495307 92.04197808656748
41.85063106639349 124.9582003778314
2.485890641076543 34.06278434655891
19.2651143968344 84.89009149527371
10.47949565035301 66.1280640752411
19.3065460697477 81.7366352664873
31.85177912560324 107.4753215360552
8.319912783478053 54.42726334131401
4.708429707833798 46.70982794673048
0.3753367131360327 31.74848003460574
1.687959490507338 37.30599554250611
21.99536889216161 86.53202310064876
0.8500181694881849 40.51121602501573
15.66550173660006 69.29570979376084
15.00286093247498 76.25739977775147
50.74474892539566 136.5574886527197
40.91369073592488 122.474795472052
13.02423852886219 69.30154937466783
28.30428490213843 99.04443979369486
3.753819753525969 39.62599908608968
7.621218976992121 45.93533239428728
59.36442441813922 26.89370875576424
51.70672587426981 46.1389928102496
2.296466893706113 110.6701251382237
58.06736570767817 23.4259219633024
30.39205535994238 70.15072607407383
78.71262848512153 140.5071096457224
30.23373801667536 73.18464287577417
2.086063355904683 112.1367293693896
6.066753983938058 102.4400773648174
55.93754742104307 41.41640224606015
54.18619638016975 30.03868011920028
15.94312505180496 93.81905306788892
58.42654186789015 22.13924214178131
46.02692265875613 53.50612607051156
77.85794263150663 4.067731296681492
24.8328176288675 82.25307400650242
50.55543171903938 47.34620131346044
10.42864393631552 99.52172659467925
56.74634595301324 27.0091041206761
138.1371600550907 115.2058821297762
54.39961927769277 34.84583373543161
53.87719469600126 43.84476642353516
14.90336491446069 91.42882671709789
71.26969697362247 9.078908900164938
64.04247283276196 14.98337215564079
9.983818141231989 96.90700412929331
62.54190886285455 15.38463742893625
42.40406558243561 59.44296028960007
54.33097029736346 33.19226214675044
40.91797630849608 59.8475337693772
134.0529583477351 116.4269217829993
65.54826308212361 14.6187580452897
56.9030627972827 30.04396216062336
31.8704036326743 68.01688571780421
36.04380779766937 66.14367005314553
2.514440322801289 107.7653948471345
79.24152277417215 137.3424866195796
28.98681799121731 70.77098465049615
49.6136429025746 51.55656394896022
74.54585128028374 6.588821473437796
36.14634873760239 64.59537115309377
13.18075195704792 96.72006780448596
140.3122125200267 111.5130098495797
28.90313016200748 72.29935557220691
27.3199016051964 77.58546461357803
2.642559492448486 106.2915820460418
52.80302515753204 45.03352055474269
54.85945384812205 42.64256624363124
77.19459691528048 0.009675947783112485
14.30299692590388 93.99466506116705
74.82238108365659 5.066902042730003
23.40626186441039 84.33183381421016
34.53513117472281 69.83321477382962
16.3060224252187 92.30951953116221
46.98092986854667 54.73665213848253
52.89042116500701 30.80809309984585
20.62061150787953 85.70916862217977
30.07453430402754 77.74391073833581
78.9570090352792 138.9436251495257
20.50049667915082 90.2929096313912
38.95340207987064 63.32493349094896
65.87189510306621 13.13509242827608
0.7680484175508902 111.081098009874
40.58237891076359 61.33229388349515
16.35251986730115 89.32031638145253
50.92555767561747 48.76504494516932
67.41950223519716 12.81071555661349
12.61081859394038 98.09300483413158
42.96108945397351 58.06010517673179
20.58873208164931 87.24986968944563
50.20413545649217 50.1045578216085
54.27923881224705 45.33687648058469
136.5961052973742 117.9078181663762
59.85878602380348 21.99148063322378
31.7966020375443 69.53630146169118
56.44026327795216 38.76696688705331
3.108293511873586 103.2870036371525
127.3231548883956 30.20994430603319
129.2980988663844 21.45329398060797
127.446156763704 3.136793124387104
126.1128445276415 50.20062957718331
121.3011266631778 86.38488125088224
105.8791928198738 130.7758895335275
123.7437530228671 48.46160274494991
122.6191662736611 44.14862625239434
127.2233265676539 34.55208416910008
116.4244855864233 118.988993020998
122.2670821945347 41.12605143921761
125.323944305398 56.43169485053476
116.1415973860121 122.0853835269605
122.9114276243256 63.1495741733419
113.3325957119258 123.6456500807324
111.0827180749068 128.7947081700344
124.963850380759 49.32284563556895
126.5886304956348 4.528448791239168
111.9190974851955 122.8649399347861
130.3348647582591 131.3278537415998
128.5235863017104 27.14911835420705
126.0094822625458 51.99104577155846
123.8230245043633 45.21233339123239
129.0234534600929 5.90209872254662
113.8635534847842 117.1992298950097
119.6224705056112 97.01555282067451
114.0794144066529 115.6477272514221
109.8208994917978 129.6980556187501
122.2743893184663 36.88254341464655
121.1447959992338 74.75938473900138
123.6048861460758 66.2729359507928
114.9199192874624 111.0510528630608
125.2534714060265 36.37570472634219
129.0452946224976 10.20478529470487
119.6727017794594 80.49003109119874
123.008271167191 70.86081922445871
119.616600566009 77.06679997225552
120.9762484826348 76.33880371881662
117.8149175965856 111.3645662286212
124.7181724957474 65.13750707994799
128.5386697366292 133.8905314749497
130.2852372226217 22.66223180333193
128.7832108915024 131.1486508012918
122.2610185995992 91.0260537958542
123.262742324615 38.14990106247136
118.0248146335406 109.8386981293245
132.4992326102452 12.42913906571536
119.6554515333008 95.45386822432853
123.1746293005743 42.50029405643386
112.0425268571349 124.5381290677327
129.9128118934239 15.74645023752561
124.7747993459712 52.94275616998289
114.7391993947388 112.6464107411811
113.6895225640968 118.792510211125
122.5154021640607 45.91150958730859
120.1331736659804 101.1536686202698
121.4991585200951 89.71459971412101
127.7190406507924 33.01091866221898
128.5016903302101 7.352209763798044
121.174901316216 84.72963237933011
121.3160846132585 103.646481076107
128.3070029659005 20.23748644234893
130.3881400550273 18.48986227921798
126.0527442976611 6.767912234789816
122.7649144458927 39.64645737674264
113.267744354012 122.0144319701144
122.5189521273963 67.56108033033409
121.7857709101352 71.68594050112884
121.0285344194542 91.5618599072854
124.6836325525158 59.21639516167806
127.1245904545139 139.3424403800039
120.562246209848 99.56768768894756
123.2527863168728 64.73192279832844
126.7691607459289 31.75885563326962
91.04548648688403 26.52224507871433
105.3697456380277 28.19232648367373
124.3524897988386 30.79537364854021
100.4214778827885 25.97998851440803
47.4440523534561 22.06152383871626
58.11084458497088 24.76341545095435
135.7568363483864 26.51417316679922
32.29749145292259 21.73792491256546
134.2293158859267 27.25951154337105
82.92916737482953 20.01979390734505
139.8573487517924 26.15288781107103
125.2953789669163 32.04713567784625
106.8128526762351 28.49260962632549
49.93126097211927 24.35619522178629
63.14985988725554 26.78849289877363
20.00522867435778 20.43415888227267
69.63363153721677 28.1166753560205
64.84929338890574 24.73326951842026
129.4638963075341 28.35945230102491
9.313833840915546 21.28392638427735
36.36638102319858 21.77002655806362
43.14072336339179 22.65156792248728
92.5251561076139 26.14992233314293
132.1970260559908 25.05916877192075
111.2815292571248 27.50612048272433
99.2131424004083 27.28328537269994
77.65414332465711 29.97122265482339
118.8673119898927 30.37855950246801
103.3735868441877 26.46309944949542
65.61908582030185 27.34696973836483
18.68017702580707 21.27798891331776
28.30366664172816 20.20244653101892
5.35826289308243 22.73349166124761
110.9297955435626 28.9378458615091
141.0133026868951 27.18773779960136
96.49966001710507 26.63226147927363
102.35810841308 27.727845335569
95.07599526679324 26.9994910618256
113.8791164180856 28.46524578702615
33.83588024262723 21.21191957330262
67.08031452774195 26.84086407800286
30.76607097858176 22.2515954192985
92.14448565257592 27.71191945995085
83.25568068591815 24.22473978464454
53.00657592132392 21.36113154211155
24.01725834223942 21.33829972717176
97.86603047705374 26.23354667438626
112.8569398953018 27.25033927234836
45.89479621647028 22.67764537207267
3.984937767260965 22.15678351726062
133.0881214009878 26.25815131928823
54.04723912242964 23.82855622984623
12.00274577383808 20.96866873709622
89.55846581767513 26.90098126917335
95.4468660441111 25.39721820523147
43.23939439886804 21.08451555281891
41.77367630682848 22.01126777364355
28.07079384024248 21.71264835774921
40.36948163532255 22.89444590567592
94.37376781353274 24.18756395007748
4.327708330307281 25.69770776852097
21.40081469270736 19.65250777945737
116.9207420871545 27.92186147183606
100.8613547657748 27.41176159818193
6.628374822635498 21.70581160699567
17.34476503839395 20.55536783682961
37.58891948630737 22.92208887860366
137.0194844254521 27.44758349087146
122.8561335050924 31.07597450202309
115.3966498475658 28.1935794461317
73.50717529173909 29.70196713175305
2.760688308864844 23.159535034627
70.8355649580395 29.16988462006885
86.26132364311503 23.41851769089054
72.32185746373705 28.65176763002428
52.78312015257494 22.94396208721457
59.43383770843073 25.27667986061849
13.30584895627515 20.05271522191151
68.20785196821217 27.83008034393748
10.61673976833247 20.32665568016299
22.71422337355785 20.43993560217606
127.9343191751452 28.66438441066759
93.01849595051662 48.34956411089602
90.43602617670417 94.21637449344516
93.46314934809092 58.28828507227566
90.01118021730032 13.62893702770253
86.28353200251908 125.1381694695981
91.67824203345687 95.30434663635546
96.90149951444367 76.61495801081739
92.55290831699602 45.0279634929301
92.26856044148039 46.77164200996823
91.34260444197953 96.77402599962483
92.52696927933584 40.53189510543444
92.70004730638608 104.9025697232305
86.71683591187025 117.6398199769225
90.14773211047653 44.34073499815517
89.59703774173865 15.19815778319315
85.79116282390758 122.0387786483469
90.25503554191494 10.57351971467598
92.03400879565264 42.14951334965433
89.95976847629497 113.9763134653542
93.79198182792247 135.1001164447874
92.94750485376876 34.68687576200292
87.1030017251198 119.1949696298408
92.00896206431536 107.4951708160987
89.41482411099085 112.4851698872776
94.46483574430465 85.24525071231902
93.8143920734034 138.3621512636683
91.52973071428607 43.88292640338376
88.85258735111539 24.17184101281331
96.39377673639116 63.36548281788038
95.17158683500259 131.0131479872379
90.65405927269487 28.07733162837618
91.70283357378878 102.1947999263827
93.09504811685349 39.02606925434957
93.98410976764015 52.44180987153779
95.11733752521496 69.61843201408125
96.48270467766041 73.80529254527669
93.79482588050668 136.7233381763638
93.91985975326803 35.88629718453868
92.47576649542873 3.186964895701965
98.11662945086032 80.70640496953689
91.0413842046824 98.27344184163053
91.53193640231507 105.9858699511558
89.94979416054304 25.34222918705683
92.40888957409732 31.95863265559711
88.50213371483744 130.3550877845229
96.72029863637052 69.32542261948855
87.01114696424408 136.0190926652147
90.72448055411022 22.20133153145896
95.47261136852688 68.11672226609144
88.7213514010582 12.57059203600577
87.116657032112 129.6800113655413
94.51495572905387 59.51733811759625
93.31361600128355 86.50142451724135
92.21458706124156 103.4819551809652
94.43347043785934 34.28245266631657
97.46095971303946 82.13089182622444
90.79106853480229 99.79070984564595
96.49305708056868 133.424754703241
93.77370783724466 2.63656170976751
87.17564317434804 131.2428723392921
96.9612319636315 127.9998424585482
96.79334140741084 83.51640084941091
97.52026119632795 64.43289417118193
93.89908515025512 56.7340816196383
97.45718527940274 75.16415266506259
90.21197853890739 12.13724600562947
94.679814737567 50.98056220717702
93.8621748546549 140.0375414688819
95.13826031684135 132.6484848833984
97.97643346599891 73.72059190057774
99.42878820352009 38.9198433780853
51.0910830366708 129.2235732792571
42.46073723373333 130.2154596481463
120.1376372102612 3.11715893796949
61.45676240584087 104.6705568218653
67.70603865725649 96.01523895421802
64.57624550904656 107.5600880230551
119.1809949685524 4.321298510842787
106.4466418878867 26.89870715246849
93.75146507634472 47.18467112600008
93.79979257567678 49.6042780064309
79.41032461653138 74.81499691999795
36.48277080768272 135.6658777098008
93.99081404104311 44.26740204160046
75.80033056364977 88.77198917217277
46.77910901156383 129.3863154170729
63.09165569494957 104.7971996561654
93.77415580568899 45.77831585880612
54.81594184720296 120.378336453612
116.7373021246309 5.46493051164264
60.61852664941222 115.2530415903193
124.0658091639509 133.1721573722521
108.9004241245835 19.059895018484
95.49403917302148 39.8666556674749
72.77901013478652 89.5084367434245
96.66585148969307 40.88914498204568
107.4543469846718 22.81776853249133
105.9824347856038 22.65811338372146
56.34732109920749 119.982400217079
54.65336924241849 127.2318177297287
62.46305430052945 100.7905249147871
87.58305106538448 65.47597978756178
112.8022800045624 12.24491636922504
103.8665118637741 27.9706061129713
66.23496606007944 95.82962042480547
108.1929696923611 21.51270568595333
89.58101957873052 57.67393750166068
103.3559861418414 30.75145487704257
104.3735240910953 29.48540190101399
63.84274492953354 106.1752038764433
59.55721217982595 116.3508015437558
61.0015517754037 112.6355917125776
83.1419233067343 66.68098772909732
59.44629364200469 112.4634713723148
95.18490158091522 41.5200269215243
91.07423757771868 52.94109284020201
35.04930241022484 134.8001992267537
79.71547513410317 69.15433002131053
99.74597419461836 35.82885997482836
77.35823553448166 81.1067360040244
123.5549501171818 136.8462323919564
98.94726576079245 37.23183921947199
61.63518081748813 114.0626997300492
124.8192666401805 131.9877544419591
79.8567848223167 73.32135100623893
64.34177617657851 98.36179529949709
124.3654590072472 134.5018639118298
106.7285750323749 24.17576845395526
68.60905031153439 94.86804923156687
87.97251027624421 63.928303478618
65.07078304161557 111.6169528968869
101.4534245228011 33.26500572400541
52.75585645966515 128.8885944867975
55.84571444841244 128.2698493085764
37.91378699528221 136.5294177591447
101.7799361218075 30.48765116459432
88.35698908528499 62.37340150014236
77.87501390482761 75.34326939270878
55.57162138032459 117.441579066754
101.261711780779 36.08702524589096
121.0958385198419 1.94422115067839
76.58266787069392 79.82267536804551
71.25461196982941 89.90713005864991
116.8913430066882 8.282210814366913
116.2423055009451 9.739119256925457
110.1813509799877 19.49286917158733
81.66146942395414 67.12694273283017
88.13021695584686 58.00694398314081
90.54391534941863 54.52070307857154
73.15993516283979 87.99582863237319
80.30537983639631 71.79710761989448
91.66857352875616 51.36113905136732
62.56092891886158 112.7563765922801
43.9644951318326 129.5650525453916
122.0545981661161 0.8385648912492022
76.63985367338148 78.22935051360963
117.4534173480716 6.862963912293559
73.07033257533222 132.8091708891915
0.6877398053595902 134.4592947585095
88.27869297319377 97.65155501496756
75.94846057848922 129.9196190717385
103.2622115364535 64.3518001496215
129.7030037130052 24.15295031627902
109.4745108148567 53.54001232614526
115.603235814695 41.73617246098124
109.608661019957 52.04652609832542
88.8820684459258 94.53777200022363
108.1002216971058 54.04857459793104
87.76960566999546 100.7788096275067
81.647233891803 114.9295375533832
111.6441484762563 45.717070284881
73.10734002730507 131.3036473644618
0.6722106434775713 140.278023027222
80.28886722282803 123.122888396287
140.5417940163189 137.7141994485839
123.9646975440153 28.03233611950889
109.2914445327296 47.83457131907977
87.68363652616699 103.8940550673557
100.7242389003182 84.78363285655377
135.5173587668033 11.93604352708438
117.0128510534534 39.19795988287459
80.16798966593075 121.595977787824
82.6751512209315 113.7978065758045
84.13843487873149 109.9700641271225
96.43432813429219 93.02855951448751
123.2907047460658 33.85248071814221
112.996395929851 44.90933475348819
79.01434861072654 125.4826346867872
114.2952993832544 42.52982523640524
134.3401509560778 7.938866942256649
106.7512295026847 54.60485641587503
121.2854730440772 35.62005557815782
86.31310944645081 101.4369751130628
105.3069357735563 56.88200595012411
103.8140498056066 67.72839659404441
101.9162038606297 72.81565058500067
104.9911496501843 60.17999968350333
102.0788697107263 74.62414042508775
0.9631740253733125 135.797646737532
128.7336614475464 22.94030634531549
101.3608859160941 83.29776147529795
81.06098329592874 117.5472761808432
87.5079751430922 102.3453643017869
137.7241912919445 10.25703055789513
79.56471904644636 117.1117774141399
102.4015693286456 77.55846158200754
77.5580780457708 126.211540322269
115.5918871797169 40.07253631618715
133.6878493559546 9.412764741925082
114.332987301506 44.13763441088327
108.4319315192414 50.91123622296077
97.70799269434235 84.83393573992413
86.17708640621808 107.6134696641773
121.7977055155718 34.11155726051021
136.1510124812652 10.4513018740337
100.5274605208334 81.93513326056747
89.26932328680427 100.2047537118233
136.7171484325393 6.124375842872766
129.8528046227 19.9725397622766
131.9173168232483 18.23781968725998
118.6540907884165 38.86412801234835
120.7738877152633 37.12290412447882
95.59725524367424 89.95569728460889
104.9606279578708 66.76295983344176
103.4763945385368 62.59757462188236
82.1437339511527 116.445219938502
101.1612945996258 80.47079553832648
105.429215498877 55.21616676224428
0.5275944168902729 0.7976609966435326
102.8580811498641 70.3119550690345
126.6200596354319 24.71768515604558
68.8563754461595 130.786100823124
114.3075298160049 2.167028777039027
80.20971293924809 101.5627441657897
70.22589380435041 116.148200294926
85.21853946220052 92.33457207075972
116.3159672415809 133.98278688727
103.8691674135091 20.83808860304154
99.20514673092254 42.44741987286982
95.22336951475936 49.64302884776988
85.408178716683 86.23234323005188
99.09500896092014 47.42625400922341
83.98684506221058 97.86634142530943
72.40105029358241 110.9492536439892
99.09783607145862 44.14027464690216
70.2438458237046 128.4286697732348
113.0061945970725 4.402854280853021
71.52364983102656 118.825291572646
117.2671349546168 133.0236600484233
106.3291943532528 19.86018042121619
98.13816410867119 39.98033751912769
83.79243652410449 99.36584599461693
94.84036852023893 48.211833751598
105.3383843940823 21.10735227182406
104.3166377441617 25.20380773180346
71.55874136495802 121.6694183951138
71.77400992113279 116.2968111338348
76.25988158654732 106.1317686393978
91.98917133797795 70.1954900968542
113.099935482253 9.602170977621821
104.8968161463064 26.69757420440517
71.14932067388733 114.8662272178321
109.7240248943017 12.31704512128302
101.8923282631985 26.19349877877261
101.3876543025549 29.00419460716596
92.80362058289907 67.20854052404542
63.48966600229127 133.2031463200319
73.36125874753924 109.7247568579656
74.99001150644953 109.9060315361594
97.74717962056455 48.18586750308403
95.32446540421358 56.43744960901248
93.54407363249976 69.9049086397183
98.31027873808968 35.58526562002874
88.69780396030259 83.20289438490487
115.2899763716703 136.2501436988826
97.91224676267964 38.3868931679284
115.6100808304087 139.3761912264035
86.54669999058291 79.24724035240205
78.20125856000192 103.8265637461166
113.7057959488007 5.553064552001449
103.6584288482756 23.67384800090564
77.22177013446277 104.9592718914793
92.42510347476097 68.70854610925019
70.14991006715664 122.4037775436727
100.5647861527035 34.5389724048038
87.90654268232325 79.94974971505363
100.1405843795563 30.16470245511326
93.07726810613242 59.83847601357687
87.6179669113417 84.20682460833369
72.7116238444372 114.9924616133635
99.01587990315927 34.20245153946755
116.775151496026 131.607330156283
87.30280363515124 82.55833223255898
85.5544665147426 97.18656668137899
113.0814587741874 2.934859278673921
114.7217497152468 9.729684753643976
108.9738214407477 14.92903307745336
85.42278413492609 73.14107833956791
93.4781398427717 64.14448245697659
94.88931367575978 57.97990080957243
78.54440154937528 101.3274311197602
86.4529037821459 74.27516139431629
96.44279869926552 53.49311251813461
115.4406194780354 137.8360468071025
86.02462845720451 75.89673020025035
112.8806284391056 140.8618539159345
48.02151177041279 131.8578421216082
47.14436677828535 24.98747668888123
46.71794776174794 107.3303139323407
42.65626760955053 116.715378845281
50.14217844548235 73.51956432703767
51.53696788820946 40.44554374713056
49.17751906008557 20.02566264105212
42.20022015629475 137.5835102120335
49.65217598857004 16.94296469368051
49.94295764152844 54.37094968707404
50.23284564240703 126.8772400264082
47.79248074856083 92.66178650105132
52.10100406570769 47.54466204726723
41.79828415099598 115.5225074495293
47.27923487797159 26.43686204123165
43.39454188747045 112.7553558529336
50.30740612362015 32.39745367381945
46.16601833221481 11.17182195452068
50.58312599148221 37.25135607234246
52.29994183153046 86.81502014449816
43.65696085947921 117.8588207476497
51.4921071309666 127.8612124595981
45.92114614473685 103.3446439772468
43.59529699029544 3.419141729535078
49.88213924640709 15.40144068571121
46.23107888888486 125.2978686861241
48.48563939978295 99.25344476419806
51.95806353804323 41.97212924995244
50.89517557568517 87.36992116373425
45.67928112805892 121.3900897708394
47.83946871386039 4.488045134089847
48.95635697100195 21.53402988839702
51.95354798532035 68.38480372353064
47.69052171937016 97.90628740150956
49.3113715999092 137.2302727512487
51.66641108538038 67.03348983678742
52.53668596351142 78.79834269244553
47.74833228109568 9.031333522626328
51.03057024475883 70.96134257211773
47.63651137384024 100.6124213142155
50.39446300034701 33.95921243881485
52.38564685130722 77.21003018784212
48.3531297731519 64.08490769532519
50.40391366461351 4.173102907993449
50.90809240502766 43.13415243426606
51.75389438895522 36.26187809531898
49.41190001090879 18.48931207090699
48.34281536830709 107.2551968090368
47.85972589260945 139.4105562987609
49.85369853016201 128.2921886833137
45.05291258359452 112.6396668953814
49.4488672046385 131.2538943377445
51.14319910916679 82.85339307370384
50.90475606438818 55.71664693831958
44.39508067557102 120.3672097547143
48.76996101094722 28.58880450469243
50.93010410702442 85.96944017137123
51.18869565473197 81.26640665260871
42.18179682542574 1.055058328861392
46.42071142262122 0.5555903783922452
49.22891807741333 59.75409025670204
52.42289209595305 48.87017315549078
48.99342067564773 61.09270754195016
49.40777649802014 65.21270180483552
52.76721675608476 51.29651638731253
49.82678301396282 44.26403246575061
48.83782164890468 30.1190034078454
47.94192029699609 134.8822946168065
49.4259315233888 42.74072038720071
49.45464664944177 89.89780691687963
46.41566323835339 3.617159628595558
24.2511506999646 118.5022870416695
21.46061282756716 118.1119705783427
35.74290302309014 127.1175826931197
135.3089112548911 104.2790796098387
14.42754811531412 114.1270819707367
29.70080784347069 120.7596382007429
48.1037697126138 130.328814051645
18.84395412083402 116.2516964053556
12.95189830833501 113.5491800153813
27.09186040843755 118.88191924607
38.48780626685718 127.475386205045
11.59744475814881 114.4109117331519
65.97879746505322 131.0300407989993
38.27788118724209 129.0049364365468
57.79455681304541 133.1376328753383
67.51165983175432 131.6517089203244
70.42873408426409 132.9699967992175
34.7693656717755 124.6058192594632
36.99997756568029 128.0654304533641
2.414535789823365 109.2283338522751
61.05448284947511 130.9303281103879
69.00883283333502 132.3098129773149
136.7706102614116 103.8432756004962
3.855201918784499 110.2794663410303
15.93404683741236 114.7451750232792
6.747178524729569 112.3444653645668
52.36576894267028 131.4502127217671
56.68379738877128 130.685775851008
46.67172172593911 130.9547887258064
34.50029635620162 126.1609502752671
17.42892138876451 115.4505400348012
28.39844511828651 119.8169510294922
139.1564220682511 107.5701160604814
22.74324203217036 119.0790713862332
21.63125044897445 116.544755792709
132.4518267482594 102.5763104973586
59.11787684900806 132.5121007691131
45.35321122861679 130.0648940993696
138.0655386308453 104.9740246730931
31.79669022908413 30.39823416040227
3.57133448505569 135.6616898160241
83.64810326573159 16.89599144592868
118.5904902905858 2.886599461174607
105.0872106782152 5.585887692070367
31.53761353483749 33.63493032254193
54.02724502310362 26.92702290256193
60.78284045215285 24.60247892719779
29.13976926427005 35.14888341636483
71.1457673283028 21.77508121047501
10.15765116948136 28.98377528453174
139.2714846327107 136.8821946697497
94.74205587439936 13.94118203599298
37.94980328271379 29.27276221956041
21.31011751941984 35.87492411948989
45.8256575645425 25.73172589241395
91.58246878746286 11.51176845364691
131.1830733357053 138.7401975055984
103.1781350984969 9.288732693277712
135.0854941851596 137.086968193259
79.84879509439185 20.83874294159712
110.4837373890632 3.009588115184439
98.49790058665309 12.15969342685075
66.3375446325869 24.31487393230002
13.97089283968954 32.82588624216125
16.86045331202354 34.40109853006975
0.02519599704998638 43.66190524908147
109.178038275246 3.720529097822612
132.3224377929831 137.612259395034
107.7712121799112 4.172991496955504
100.6418948992693 9.89955796020767
80.91956034598191 16.20550579587003
140.5670010467962 136.0035571072933
34.74416190488013 29.16729728397741
72.29526333712046 22.90856942795273
33.27512549175513 29.75198234949551
93.33909641586122 13.44693367075777
74.13616578632264 20.96703858893763
53.99121584359486 25.38212169065359
25.01335844267704 34.74064689531264
95.91971879181821 12.82574728721073
140.2639873954358 134.4133693864574
43.18520720917259 27.30523191280221
52.72128351522127 27.66503341089705
7.282161914819901 41.60040458036963
116.091124983587 4.103381210157433
40.64789377344435 28.9844337868298
44.50219532511898 26.50542931985573
41.88968659206428 28.12741173793048
19.66608442897546 35.41721449673703
85.43307460585845 14.93863203155451
9.506135955239143 38.11755827235861
23.8105042028442 35.69273821642172
6.266342345824839 137.3178626521534
88.45928470161118 14.08632533507869
13.81793225497273 34.40610630810753
29.66665030397315 29.69754517320128
124.8915336245343 4.155196713487841
18.07230194088698 35.88052862438368
133.8176628771698 138.0050629762076
36.448395886536 28.81374776724142
110.2869038512755 1.391911619386923
106.3918921370714 4.725555391818588
129.3375590435709 136.9141550335374
103.982529734315 6.62704378907643
69.66100801001011 22.13096389141828
6.230848076440347 40.39891064397948
18.34853021969481 34.57541449610991
66.6635053271125 22.83109077401794
138.5213987794453 42.96143542901228
10.46573233454866 35.15307022042776
87.4554734294 11.45616907092974
9.102426633059702 39.67101183638449
79.38590161586406 16.70679500383186
51.35713145493371 26.84915646304326
59.51045476668188 23.61467717843659
20.33058938321335 36.76259794677524
128.5969071444855 139.7152793047382
75.30054256579103 22.07058959007066
1.896873184032743 41.65681164104983
11.05727321456256 33.93735050114085
115.5438524472055 2.847844680829223
110.7165019770256 84.71815604467199
118.9925980267006 63.44098088728303
135.2278732892282 35.43167024586398
130.7630604798213 40.90684151693416
113.3267133130657 79.72203759471715
134.1948396762625 34.33977036069545
122.1781328904155 54.09277018226363
99.74582621861246 108.6887353563257
120.092431484504 62.27237700592391
98.65190493023057 112.7536940950312
91.71750008876579 118.2200944168158
126.2983504908483 48.46342747160968
89.99721398033347 121.9746354101569
135.0885734058407 31.24941187960476
124.8623590661169 51.09373192968144
93.36253568666402 118.526929416044
91.16799308220916 120.8134731162679
128.250644703704 44.47649286325864
127.6629778566547 47.71712541167016
92.26409369065205 119.6607877375114
103.7710550783174 104.5793774164069
95.98343573248468 113.710525093371
102.9327337100407 106.0114028303996
131.7326708966712 37.81585968039389
116.461613629369 64.09103019292044
122.232710403057 59.901019227308
0.003649860381311273 15.46065402886257
115.8919444118878 79.62800739858909
134.6571387587873 32.80292952150367
112.0218237639588 85.53584355721934
117.8876661311631 64.5884373142633
117.1021702281587 75.20047966723868
117.108682831601 76.96986853691826
110.703028027672 79.85380172074944
116.293234649647 70.13923062058487
0.9458917463006381 14.26149992442936
111.806302737581 90.38088097357722
98.89644296798903 110.0331685906839
83.75311284388236 127.1372320793278
110.7346954998465 83.11110613274239
83.34025521296743 133.0068896432329
126.7000385513826 44.98356777008411
123.6554862347139 51.98997952658728
84.39484379654587 130.0361124698089
126.4984613168084 46.73543592252409
108.6761281106553 97.2588778299918
108.139984942822 94.25013863524869
135.6088080108566 28.04878375410364
2.319315828107058 14.97743292152268
115.8599959763457 77.89519716890572
104.6928764873972 103.0981448487571
4.352772238397585 6.50874380220604
135.5917058346743 24.77621720683764
136.7132710991677 21.60721858902764
98.91213218570908 116.8480363459693
128.7472421747726 42.88922368588351
106.0398619264079 103.7068734764963
117.3931202685217 69.01031694078365
115.6925171673012 66.82787008147882
111.8912933406103 88.77337998063587
122.9356228446776 57.06747728557792
116.789569768679 65.7174256456637
132.7652411855643 38.9502836318375
21.25540236757072 119.6839803968283
117.2520894182145 83.91100055788162
70.62302982044139 104.1540701958823
65.47381497565587 106.3146247625451
131.7956373664736 75.80917357311442
113.3672572747822 83.06499228213144
11.6535006934545 124.5722102180384
14.78707620440376 123.5986828302837
90.09888496040783 95.68699158555923
28.6449376435847 118.3259990609331
135.2575447873905 69.62102791363667
86.52249657000148 99.80565349169908
52.41415642950252 105.7891973746887
64.73205836555698 104.9376663129155
31.55303859931139 110.3319949058059
30.70362972453404 114.7603535292854
83.55604888055595 100.9291097947463
94.05929232651117 97.4007459147996
123.5211789235971 81.36994824622182
133.8128751910882 70.29391932875117
18.26309589393509 120.9656726143238
68.03170370542806 105.2271198576151
97.66088657815388 95.86483262372468
123.6642242325112 82.99292027176161
68.96412335739321 104.004185609932
8.229856028618849 127.2136486048375
124.8912445583953 82.16307237634543
71.57289261374876 102.9295620789485
115.9508524106178 83.05755300186289
66.1948430117441 107.7002703832685
55.67952103773727 105.757918748399
57.31654411235182 105.7841338559476
2.178422222322638 126.5273073814616
77.88842238487076 99.98365311990317
113.3236384292522 86.36539363495332
127.6574863561826 77.75255827378528
122.5779973001161 85.46815437415373
32.96769296806041 111.116271367549
126.260298956174 78.32012584326536
139.2052991036387 69.23150748567043
114.6667003339283 83.89635436546003
59.71963404256542 107.1887798533373
109.1936399689681 88.72479580333037
92.91252482906665 96.32313806565237
74.1570037516061 101.89568629276
7.059351087364473 126.3002704418222
13.22802871117978 124.1062359285455
73.21591582903045 103.1113927036703
113.356581897837 84.72299906101641
49.96465425738531 107.1941925686783
36.73203238914804 107.9277687508567
37.69027148126573 106.7192159684935
66.38070198946282 105.0823810745534
130.4107122206616 76.47812610224719
103.3174113635907 91.23594631803961
122.2869892644382 82.20402437139225
88.00937542265393 99.21318094213835
14.48768877876423 125.0999475757827
30.4425343307496 116.2731936627365
107.5644708853688 90.97222087245308
101.6974561662662 95.07936356356281
8.511724394062032 125.6204905536766
25.78308377153016 117.9419695574297
133.1993570214316 75.13860896639996
79.55953981259245 100.1664074760406
19.99788783958086 118.7408114854858
109.3756282538153 83.94283564572252
0.5667754646042074 126.3340747422827
62.21503069863493 106.0428511372783
35.92105272356901 106.5876474214899
129.2021122770952 75.50538698273516
20.65615859221653 134.220146416907
31.57257624307992 74.05585473851198
32.92228326717183 34.0839392047402
36.53139739458462 0.7164493807437631
26.85273271388182 111.9578263544077
32.27843925914874 8.901349759876272
35.08734191733043 137.8705217028046
33.8601055162612 37.83432668566567
30.83634693493211 83.85463016116374
30.70908652446705 43.63509561301779
30.37958257529357 107.9864935602971
33.06996206745852 36.55829312291277
26.32396911549076 114.9661251320589
32.56294609237728 27.16675959230214
30.10117640630328 25.21893413126665
29.72352030252158 13.20039289727444
27.87443281776906 100.5551102185204
19.49595729487869 121.8722717738337
21.11294687876356 129.971800026523
26.97858245984084 94.07640761017669
28.73445877611995 17.28605466280825
29.52673804953466 11.87224576527514
30.03411467837692 18.31139326527754
28.87199515011133 50.42351579863861
31.96210632984766 23.23180450570666
21.55609429206325 131.7270661026526
36.5208338344418 140.2384953936943
30.90220653794438 11.09428246692478
33.44137798212802 64.3575026329415
30.55044483815934 67.10419873139152
28.27274794962146 104.5537407817372
35.10651304922428 139.4082423830308
30.31407733855495 71.66923283990305
29.30453180691431 14.48105450749154
33.3505476785724 65.87844961072304
27.63922896680885 96.53809420812185
33.53301296159102 62.84708631891109
30.31267235309217 91.35561393809905
31.65452798849209 72.55476934972236
30.8597085866174 61.04484452314872
33.70661958113361 6.692201069353347
30.41258415311599 23.75353845739591
29.87498108605476 26.68991371107039
27.91057440857743 106.0300199253344
36.49275784615661 137.1866244596901
29.98762237493818 92.92382089844234
33.57661701336851 61.35639142051826
27.74310129549355 89.58375835364909
27.18318605551457 48.62591375141352
19.75003338737105 128.8873549757697
32.91299032474025 32.72770331011352
30.2847698036246 86.87011362803754
30.09748951030605 76.22742769846577
33.72056118274896 5.185631833805558
33.72764009057675 3.671768469870513
28.54044038454167 56.11603842434191
26.60006834119155 113.4638156855474
32.3940790934296 40.65725295643148
19.77134796340779 120.3200258541758
29.13202301917044 51.7949350755801
31.39025435084599 79.92422573069419
28.18191456008656 46.0010238114779
29.79072215751475 57.07789511530581
30.94739849708891 59.52986984388902
29.07029819949083 69.2411161814783
28.715360104973 54.61334647658406
25.17645820250091 100.0222750014615
28.9986573469475 15.87134565532008
113.8850695273758 130.3109097070184
120.6789475142524 128.4784778422128
123.849213003453 128.0969022139421
115.1200114793097 129.3878019312399
138.3548269389355 126.0460280808316
101.8724931231201 130.3454549289017
116.3810425676108 128.4684132989454
111.2194639849935 130.4448426046476
135.1105765915745 125.8924020340637
117.8815215690987 129.1420380398602
128.7417639162875 125.6503812059063
122.2791909430624 128.193383851927
139.9873052939227 126.1705355846869
94.04568872048426 130.1695502250459
97.43285877808812 129.3814279801337
119.6108146256997 129.6872608337727
125.7777803532962 43.405890541112
127.2473626864463 38.87450879303177
115.958364270237 88.02979599275956
129.6951102953099 35.46810872860399
120.9143254239959 53.3749741778522
107.7071322120099 108.9335991593919
118.6861774570653 61.82733018530401
101.6286720176776 115.8508628779545
97.02610073630566 120.6598629589317
122.4494759053918 49.2748695211865
0.7793102807568445 138.7163712964157
96.1689906970105 123.3420305856294
0.8462000017704157 137.1963205354577
132.9775425735808 29.19666873946775
123.6907918670082 50.18235392577859
94.96456146311719 124.4801798318439
133.1556721054364 33.24427770468311
125.2148421280416 46.08915602740717
99.41601643465054 118.3115204965624
111.4884602137755 98.52650049194749
102.5759274682211 114.4306255164133
106.0851780829454 108.9758738957745
125.2598118791412 40.69016793003627
120.4053414805771 63.89454156810577
120.8369389914135 59.44320057977576
139.3173503687134 10.10449296159899
117.2918872627754 85.58905305871509
133.6112664089132 31.74114579328111
118.5720878216199 84.76158652194827
118.5152295135823 67.85227286009793
118.3429961758297 76.06030919554033
117.1308121937476 78.73398026156183
115.9779029258732 86.39902509810327
119.489866013197 72.67013399320335
3.604403112944261 137.2909180389003
135.8799464509106 14.73852526136185
113.0893083009366 91.22819439197355
134.4768308079134 23.4538004312264
109.3303595173348 106.1576348479205
4.363391228708887 3.344903629798638
114.5814348045891 88.8212715139004
125.243461424408 44.69494765779795
3.238688490483438 0.9117509246948287
122.3956669865856 52.65249460469407
93.7565585504245 125.5659189872835
123.8081627478599 46.81189497930094
112.8205513528184 97.56985619881489
112.7545307688293 95.99873502137082
132.5662499317277 30.64500893016809
137.039276931175 11.7111218176864
117.1667667728258 80.4796647085907
110.6269715325043 103.3251747239288
0.576661966944513 8.812720437563433
133.4831070130612 22.19049487185005
133.9668914033516 20.72470022144858
124.7289493572227 42.19757237567087
108.5373777607872 107.5407102650974
117.6781231565229 70.69201336422823
117.1031164556901 67.35829304924232
113.1950787938948 89.60826765637135
121.0578711430269 55.05870874815997
4.496185315510695 1.720323260662006
91.19397549549777 130.3767730438236
119.3063055536558 65.06292753499214
131.6553098991099 33.61477468903509
69.14394003324287 101.4486788944275
77.69905194308356 56.82170802088118
75.0709184854873 39.40586017799362
75.54142825373408 60.41247900695711
76.96294809648603 33.03868992145206
68.22060380832862 79.50813765718196
68.50714812845496 109.2397529221679
74.75659668147874 40.98108728129682
75.84451480981511 131.4713330757682
84.42050954144838 19.59151882459611
74.43805989776152 121.7600905478245
76.88331707105459 37.32839347852913
66.2355347788485 81.42258570621806
74.22844892338846 65.16750637190914
74.40250006970841 120.3297163264252
67.9968520925803 114.5926413521327
72.01056696110021 106.9362833017229
83.59333423312596 28.44972097527565
70.37633873749499 106.765955523962
67.81577433590887 107.8453244352309
83.29905840164948 18.4610319712615
69.20887058206721 96.46236285831461
78.9116326957264 12.4594358206946
75.92557425998386 122.4823924351337
68.2593522965187 111.8949713864304
82.54461183786459 21.57836585497148
73.60391357031227 40.0240942271111
72.62866493743188 69.79587988102551
66.34879299332427 87.14192788988026
78.15765632233129 134.9002793056994
74.76507827072078 50.82605309858961
79.37674600483611 3.559448962831345
68.68145592693031 77.96109832891952
74.60345666893731 127.6283869270858
68.34838236038568 100.1246652071424
78.03987978898043 53.65978563766271
74.16630445701539 44.1734475993614
67.09707591716077 94.35482707423984
78.05690630761021 55.30411635629943
80.89233074886158 3.049203517524627
74.56465025029907 124.6896840995845
80.55092242456459 4.627617713523819
69.90355326311425 102.7860894769249
71.49485876855204 72.84679359231852
73.62760976775427 70.92429497673172
69.58631171896498 114.7071976044082
80.24380568198703 30.75782539595224
65.90786037679909 83.00387994836744
65.82153538572345 90.27152333832947
77.99937047216076 136.4348541977503
77.33555075992346 35.84081680940698
76.98773127425764 59.9216683058894
76.21644257232285 53.38747040277968
72.73959149500833 65.59218174002731
73.17247734152886 68.2638405199753
78.90478780185552 35.4369822369821
75.53420276911213 49.6307756324514
80.06999266864491 13.58232132806773
78.49906983587584 131.6523408588692
81.56135220380801 13.13557522384445
67.40172510327581 82.50175911037911
128.2455250597679 40.11524746723148
107.6650968409477 60.46310558673486
134.7564147366068 36.9809108646942
15.96764976298247 137.6689400341586
112.096615997711 50.47293014678583
87.05947520717852 88.57193598826187
34.24940567031114 127.7249411884039
111.9506166194813 55.41817510013126
82.96926199414038 95.45618317804866
51.85188256348756 115.3429767609129
63.97523760555777 103.5635571089631
119.8433325715912 47.51658472794458
50.95566904944558 113.9229294142533
52.53419278309961 113.9196902109336
136.1295375270199 32.29288155610735
117.2101797401714 50.6193756384755
78.14809127454188 97.70104527401543
98.97701760864227 75.06085796254438
128.7329673225861 38.55406364777981
121.2233653501652 45.21979252765877
42.02323109051054 118.1072974857536
31.26686682675754 128.9099849385342
64.87282024832605 102.3518695201306
94.33834864745148 82.44685027294442
126.7623115065712 40.41762752077959
115.9049208027639 51.3913453262569
67.44788202971978 101.3112928302032
118.5293464980513 48.24673918081893
139.8287537614511 22.83857260166232
74.92344189332272 97.36026813262653
106.3799846086894 59.52111890435297
135.6907103918177 33.87290492338582
62.96020724499535 107.4236962050783
54.74880974897295 109.7063037574491
58.76976214924304 111.0381787663572
81.18726783401709 97.37593986803184
38.74745104537242 125.9486790110519
108.9678026672154 59.7871108696144
102.3860742239998 67.22128026559405
36.00430563900601 125.563023231455
100.8848302369301 73.64618257885661
106.0125408365705 62.7072822168971
98.42126408705772 76.49907114462596
57.14704629256009 110.9573546522047
96.31842093662684 78.07313598242915
117.1816246950716 52.25447366930955
70.05992657317292 100.2506288705358
71.81747598140589 97.86651929141415
100.5011897799005 75.00936996176915
61.2084290503518 109.9404096089054
124.1402200771363 43.65660001592391
39.21251090498875 117.2017494593513
46.01153380187395 116.3949674676202
70.08157426231153 97.78902786107939
121.1778133719912 46.77972108292464
119.8339533965588 50.81728811489196
89.3614678771962 86.37937959978716
37.24038813098558 126.5207514645709
136.8005851619951 29.0448196631224
95.05855718022279 80.99535852337392
82.71631155111305 96.93384468614263
28.86863543607784 132.0351984664557
139.6071258822796 27.80862950550436
139.959938470486 24.54309503543761
113.3723355047708 51.32716454423332
126.2707324489839 41.94359338703423
92.75800443915639 82.68966637806012
103.5186812371934 66.07415416865375
25.89198119822397 132.1849807638963
104.6497625041346 63.53105039730226
79.00500012813107 98.90213901320695
27.56396787115377 132.8317138271682
97.83365840015645 77.94464206363664
111.81043642841 57.10384383037807
62.79461419948483 110.078697152476
38.81863960020154 118.7957800693979
100.4128883727529 70.68776613318012
133.7220306140547 35.87437258764555
125.7571788710041 39.16397124687074
128.6711420264401 59.09517733134192
129.0493327033815 66.48159808746358
130.2981637436613 48.14749959656439
119.7997738481251 5.807531972950494
115.5033761118355 132.7023779305048
127.5782327834849 25.9331195817246
130.0526404720921 49.68542920250232
129.7410205450043 39.74778969125977
128.6387206864428 53.52007246573451
120.931361306947 9.009460190220242
133.8479925550559 90.65225345020048
129.2475940161409 41.31167714963959
128.6962405514271 34.25032281060908
121.178625995381 20.13937892371759
129.5275960745159 72.28527630464333
131.0674142597025 80.87253005093811
132.6948930029616 91.7390120884878
129.4415173962512 85.18018406631808
132.2121901958733 88.38234828495885
129.8217310495512 63.7867542151202
116.5457017975145 135.5162724684911
127.1893583325958 23.21920177749016
116.7225684417679 137.0931930896156
133.3733580523305 95.07415466847115
126.7343341532282 36.09153704038027
118.1508774733466 1.469062657749511
122.8981421755773 11.49327842945534
129.8074995138821 44.00904486649471
127.7521823076811 21.72682889795467
131.3520947386642 79.14482597863545
130.9467353668372 45.0891871663399
132.4704306955178 80.11868002544067
126.2501805583787 33.30242785424397
129.3553757599368 83.41157934107372
123.7935316182366 16.86022438616588
122.7081185077268 19.85341086237965
126.211496866635 22.00459860408201
130.2778704901426 42.45946835697021
129.5052689944994 68.03457991801885
130.7730282953104 73.23263827163916
131.9551786710469 96.02236679096201
128.2379127299238 57.56802251558859
118.431234655936 139.4312831913811
130.593365894816 74.84652882197558
129.0550151348639 60.68394995294039
125.8417728271444 30.50618149532853
108.073395927659 42.94862144181393
108.2305977927977 52.47722407629784
117.6109750173229 121.3658923687865
109.3508364621644 55.07636422536257
114.8245990219198 126.078384582445
112.4806230396071 129.5503735802378
108.9710675482023 45.44359470695561
103.5654131452516 10.85390972921601
117.549471227707 122.8863452309086
104.2569700373882 18.0852457192543
108.4290658354531 46.79265091506458
103.9594839722389 12.42116799288163
105.8934597486153 25.44519480425227
115.1531105155543 118.1118776265631
114.1606336556846 96.78687016397402
111.3605507741188 113.9058637074937
115.3088329689518 131.0423026364585
106.0016914823986 135.5418920305521
106.8330503125945 35.40893568485751
103.2863017155038 15.10025165190851
113.4585760644045 68.97989361881872
107.3579084311605 30.02460084694088
107.518954949158 41.53405221253323
112.057162055543 82.26095910483713
109.0257123645035 58.15775242596106
108.8569400252825 74.4029309634509
111.8850765725131 77.33964880549321
113.3571976793131 81.39685194939103
112.3019187115272 69.9970063174391
104.6322097500067 134.7784241321697
107.7088993138923 34.24311103626572
104.6439399595766 137.927271205383
114.494249632658 90.43549723277194
111.1836380163111 63.5327745614765
112.631771944457 108.6175289663385
103.7539613159062 16.59914188907964
105.1845411526771 23.94792544726732
117.3001619047618 88.85389929996522
105.9499669281741 36.75843838265729
116.1066306942789 123.6324748285056
109.2009146049454 43.89447174791316
103.4379775693113 37.85634344719245
109.8836593341529 115.9620760137925
117.739272495986 119.8329378820793
107.4679277420047 49.8065893816771
114.4110285987792 99.86543993843262
115.5743610891562 94.42655621794832
107.0547738242414 32.78401872719959
111.9864522372021 78.96557548412883
115.302310393561 102.4203663780911
103.8339164200821 1.813802285336276
105.069337753107 3.996165898991404
113.1682302973779 67.35200228953524
104.2888046137284 8.211132482954525
116.1169551775732 125.2089613526842
111.7486821569582 66.78219730476337
110.0815268700663 64.63197217836317
115.9003124354201 89.64231412611227
105.9710628472143 138.7554598166314
107.9739548556255 55.62952976233169
104.5888739553104 131.6675011895954
113.7537991947183 107.1265158721498
114.5841532202472 67.91889680330952
2.293468415739211 84.36941714391693
90.69364907516258 47.15456863689903
71.7969634101063 58.84326286087487
3.92022288130907 80.46624417256889
96.50280265769169 45.79714002967572
54.46346491453905 67.56635520184818
60.20764748620759 61.83226598212156
19.06336124281814 76.92663973377429
96.60764632539515 44.15360342757099
136.7182265458971 34.95451524939971
100.4020524641081 43.38893702824451
61.7525758961452 61.6742775152367
97.85704315322961 43.25381851278411
130.7089134891096 36.65714652851256
120.0595363844836 42.7986317873216
80.3154349886039 57.2589276434294
85.72692438156696 52.72773606891525
124.2603406233375 39.4314839079973
110.3974788227756 43.13383971003103
68.43792139662877 62.24922081603737
12.27460188553333 76.26617477648593
114.2677990866489 40.92446108323251
140.0124288349693 32.27221239984305
91.16976965452294 45.57861600803572
106.7546105250234 43.09247879034123
137.5588815400413 31.73152718451792
102.9949687495309 42.06479102916143
42.95646644751663 73.32197564185665
45.79631992721214 73.35064513381872
89.15348493098438 47.52472251220782
95.12958182347501 46.57179637067694
87.23265235973459 52.36088301068032
35.69599595589608 75.16019238264501
52.22181847543829 69.89153461294143
105.3251837135173 43.31830245697324
26.02568530023512 75.11114251119729
48.56968340322155 72.99514786799747
51.33096883532729 72.5173865177229
121.2502757377222 39.86271306888316
24.6839065784113 74.14830865718599
64.94370306215082 64.11820186764776
28.73290251779883 78.44360280298444
30.09237718896109 79.29161476751773
140.6657184132742 85.16672015750147
55.70732376700018 66.52015914557954
79.22068669309718 56.27620871401987
135.8470180493822 87.1914682945184
120.7598706254195 41.34503195082529
23.24373087734714 74.72502196601152
37.18981038269831 74.63823669686388
109.1174930534308 42.15731562205231
111.649225486587 42.39660713083797
57.00232312955283 64.00153438746298
28.82246550551712 73.82887273357117
20.42008796778205 74.54816587193858
38.67323561264163 74.1228429972679
116.9009985442754 42.62056268305208
123.7499050888849 40.9578366620217
81.72608571860168 56.70379800489437
69.01874237453251 60.69652962815008
11.0246543905363 76.97888943758912
83.16737610914544 56.25539381784473
73.25232987135928 58.26258681829626
6.441462722286558 79.73438104519076
57.1657645488815 65.49139812991615
41.48876473636206 74.00905439010162
86.65993275246527 53.95370289000325
139.6490555467346 86.3052884636911
15.05733924069865 77.83068531572214
56.95271297108056 67.0260324516785
33.00400972500294 73.43735780463003
134.7070932015377 88.10924539429708
132.6874660000798 34.75779007964758
4.082660885665378 115.6934839524078
5.590413985616085 117.8169452053348
6.770714497332943 120.5533484748622
14.27718920045272 133.6545714145145
10.40445884814585 123.5187178505933
14.3686821615268 136.9307690279088
136.0224823647414 108.5186833180552
135.0838015697835 105.9033738501492
0.5583144776098106 112.5525079007767
6.335196205798503 123.1570066401599
9.768513679914093 126.6194164149288
14.23911581875567 135.2793266761344
12.27433966145545 128.6542638605807
6.19887741379084 119.1949612157297
133.8284243618635 101.8287790735297
132.0662603452071 99.39902623932501
133.9086853828865 104.9951050640973
136.2944032979941 62.6656870303216
7.1872406361476 99.71484938636424
14.52534361648924 117.0095171633071
0.8428611756703708 69.64280535866683
14.33774343972581 112.6355037874837
16.6925093787664 121.565394853368
17.98106162028243 129.3369021886595
1.100892624071264 89.8023618355323
9.741058686143301 110.786979664612
0.4084930413674228 72.74934420040928
139.366723018858 67.61245813156192
0.4905774910596172 82.51537693723546
20.25554095151228 131.2011570835419
9.729144911346909 109.3067114630794
3.814050801814442 84.69969301875376
2.222952944534418 92.72151870012898
7.272140574035191 95.80895088083044
138.1305553229443 66.5595883825081
8.282174810957743 108.5576366162882
2.124929951263235 88.56645099735016
14.48606137616575 115.5884196084687
140.1479053851114 82.15177695291369
0.6265541380914964 88.25064576684812
5.565004960735084 95.95644080410452
17.58888979696658 130.784542934346
1.647875977744213 87.04552246653063
16.01491915082873 117.6741775323781
8.329322741431019 97.0063472139454
0.7848963863648709 84.03368937130509
1.584770601074122 91.33832234697792
1.924527742270153 82.85168716609626
4.581633340287423 102.8549814715513
135.6436955526809 64.39006112769674
61.35775586054962 42.67453856019442
104.5247468334369 50.83797792781186
27.38691184598115 31.38282411201945
64.18626320425898 41.44275507522572
85.30650401251107 42.56234942555559
34.61915614078438 36.41707148006293
24.53172487101079 28.52568888193668
52.56252880399047 39.28791715930975
96.41600127222233 48.93378822887477
126.7644186579402 57.00766093336013
129.4572494478332 62.23520076348576
87.2439552917109 45.05622775434392
84.34037086650157 45.742133318623
131.3242534236705 64.17413111747095
118.2881341721952 54.57008134961193
65.57904064466078 40.79647088669887
16.49216039992785 29.4700392928298
20.52554776339111 29.81044252805253
5.052295848898954 28.76899462375154
119.7574348479922 52.4943050258564
92.28598600965429 49.81016030379104
105.9279081122051 50.26970517889104
99.17253830653776 52.15228002446631
36.6945705103994 34.8147562323743
54.05253816869731 39.61159414432016
36.10373663923706 36.25097858943028
88.70102020551653 44.70352419074758
101.8039176422458 52.27952378318435
84.84362463558229 44.14750155445758
23.12810125344265 27.95601114356595
104.3711213394339 52.51941533955041
130.5598229977427 61.1464744559461
86.14744076261434 48.25598959580521
42.27661347668987 34.57824174921964
1.065054497765803 28.45798116635556
113.3969817920338 53.0386833383702
46.67436268107341 37.85215262753273
10.81202323430103 23.47540826181408
82.89947243651939 46.06640762410228
78.12789379310117 44.11912977142573
39.30154126454872 36.06204933622281
47.83139454302278 36.90247304521417
55.50760095164826 39.9184101823502
24.62446667268591 30.07705573169754
8.145818098933349 23.82531303278672
21.8213862462041 28.88477024464398
103.0597223952226 53.20134561604859
124.9486102861572 54.6863144970527
107.05185291059 51.37776266699396
8.247627658265539 25.38493559087597
31.59591534483338 31.9675029339298
15.16136733280202 28.73853291603714
38.19895044434739 34.95048880791936
114.616713623331 53.91111715837203
135.1592517197458 61.41249719646594
79.55716744612744 43.82257208206962
3.615318876958632 29.15661667850358
70.54848551894278 42.98015049604344
66.7845329447933 41.74241380881517
127.1703524309889 58.62105632795314
57.41367766137513 41.67365752423046
45.06744565508168 35.74771399705953
59.98209384120467 43.2930215372605
17.84292137796274 30.12651767112228
134.2178546979961 60.22240691444184
54.9962122610326 38.31098326547623
130.1226178010984 59.60733767570096
9.421107465372309 22.85297408584631
13.70469160674757 26.38593476890685
132.0314535044978 61.68580396159541
48.18647189066801 17.55536287048078
32.32046646797065 140.895158210229
123.0102852542528 126.6626880241926
62.38849167874192 45.23011115006577
61.19885906224162 44.25584156759469
54.10254626828002 28.48105718669798
118.9727224046786 123.6777637802377
61.74929294108647 39.57739811132898
45.86376630171799 14.2014509274588
94.57059221722334 101.3742500713353
120.0812859663503 127.2489749540121
76.59369004664767 61.51204971621856
108.1942583306698 118.5671142399221
96.02606700341425 107.1441396969626
106.9033303632644 113.0947316164836
106.8890635384291 107.602181305189
67.58239764987084 45.91592371977084
44.98318739661917 7.287908087488093
82.41231674497098 79.62842214584629
123.1091369319652 124.7210106219048
44.69802324194329 11.81085161053595
80.89489885199657 79.14822105423518
26.47592306738842 135.0450916514922
56.97278268895631 33.07802345355102
80.31912815485752 77.5802730018067
93.46302581593793 100.4195800380032
32.31212249613994 139.3501038974334
50.62519560211488 19.46031549545804
78.68942248604992 68.04919337912359
123.0981523269159 129.4621171604563
121.4442350761844 129.6186974191357
84.72647324197445 83.1012971816447
29.51272835659172 137.8802812216845
68.01584848677085 53.44224608280389
36.53148751684562 5.273782306984796
43.45892560728019 9.447811073461281
77.24900906404801 72.69662375858161
92.57440030130613 97.83289594502577
100.4769312447195 110.1346743714281
52.64946245000541 26.08427704791484
69.33473667898303 55.87540900252538
67.19475456126774 49.14003221344167
44.81872527660882 10.30265088034363
67.01411731382346 50.7546551514402
47.93685908780713 19.09376788550099
119.011600260841 122.1812740731105
85.08827303305708 84.65289806148972
108.4894208723526 115.7718121714461
114.7509145820049 121.271075780842
78.1540234640283 65.3515320518184
79.06231296027974 76.3086939726234
96.41078265804266 103.1314572037764
58.32543913135869 33.76627068503326
83.93798092675202 80.0162964266132
94.94128971216837 102.7485572914524
37.94253403618706 4.582250935989279
35.13295494378731 2.94638924555532
36.5379448426817 3.758047567554686
97.94957254061622 105.8427918376277
109.6052311965961 119.117945672374
75.87190335196992 58.85381831916571
123.9506327583171 130.7661027644496
68.7685403164194 46.88533112031461
74.11674746081486 60.88971960023213
78.21141990510199 69.61293511165579
64.99228597388965 45.57683479922883
67.38535511769517 47.527986378481
60.67213334932568 37.11801217952931
51.28814090624763 25.22464203707307
61.57119501879032 41.14291855584224
106.8439248238695 115.6835726964489
58.32261197757529 35.2472551115895
78.75886162020355 77.62861182149523
42.14330837415123 7.095198226422945
40.77685284472481 136.7410560418352
2.425656389261431 67.49577127766959
28.639683806124 109.9516254460315
28.1441874103273 112.9080259979562
2.803347304429845 64.35769800863426
26.33235266784348 106.5304887189968
31.49789381749352 118.7189070483171
34.03240090920976 129.2911330964247
13.61443804649815 90.74289997213781
12.16295056958286 89.98515745758166
2.280106559958329 69.05910059441048
1.856379236562988 57.56622863020849
36.79596265330104 129.6071784050441
3.274530071397841 73.14047774064369
33.25931851981228 125.1940250714739
36.53922759856139 132.6448041190874
1.418856433909636 59.11988161990651
25.12394908039624 105.5291526828088
5.942352446592311 82.41666917670001
16.90974710841612 94.93337962038754
13.50137858435748 89.19234729889112
2.06120098015549 61.74447815688067
23.14874987238306 101.9555753873473
9.593563343662778 84.70100764597399
18.32384784819147 98.84799986359799
139.7569180583522 54.18297433203603
140.8023773294375 55.32117189531841
14.75461532841407 96.59338764896199
40.79658931654206 135.2493962706577
14.91767098049251 92.7819478133965
33.00431798944915 126.755206278057
10.65008316459532 87.72694553644106
3.14758230462961 62.7679348781328
15.76071101806901 97.84928841674626
30.19690644956373 117.7726125425929
21.10656166152875 103.8408378598476
5.429073636912204 80.87412052029377
13.48754017022001 92.4583447981569
4.527287735933715 77.81295093392121
10.24547549522063 86.23054574669462
5.336695968105298 75.08792482165049
21.56045465391048 102.3597796706696
0.8017811000210504 56.44917457401806
138.3009184283743 54.61945427371403
11.05191868767727 3.472131789745907
7.721575450133606 0.4058358845627039
70.62389312427001 30.80800008911894
96.55307976938116 42.42796296263752
63.9370886082388 29.44111367270358
94.23846187033169 42.74626777296933
45.50122899422428 17.26095802924088
30.84813649485554 8.163285442798811
97.74316883999585 46.62633582534033
125.807023217214 64.01443253466388
134.0811672946798 68.71701029323548
89.64360952096787 41.449895743995
81.32484666169881 31.93025408673011
117.5740166757505 62.97444275981107
67.99614937465172 30.66849179643981
21.64641382198791 8.774105669339223
40.45074373634919 12.32341276331849
9.269325083345306 1.090184794821119
121.4966750543319 62.71871873353498
94.08863838328089 40.23917498513383
106.8785116077691 52.98789522655252
39.13193568434787 11.49719820759131
100.4714862229238 49.84075226706404
27.11115385075676 12.2384579566667
65.37580719533841 28.88551565636154
26.63932611921075 9.133609120208575
91.07071991155831 40.99383820252374
130.467980919362 66.89453425814526
95.40427636758197 43.37093700792649
6.300272350530646 140.5370611342227
29.47038720497946 10.4067742343334
20.89404655220481 10.15143139609363
136.4466660626527 70.5668429851693
103.257754110806 49.93964101982126
127.2641241314828 64.46549515011915
89.07519687713071 38.63316674822332
41.62308910183238 14.64704891874782
41.770395557424 13.14012831559825
113.122808714169 56.3067923856913
52.07618446737192 18.84552787552952
15.93849849620192 7.609116819578433
88.05512589310455 37.44106892067976
87.45986197952115 34.68057392490417
44.40176676145067 14.83042235016848
33.68650509200907 9.688104695803451
50.87240429075318 17.89255989530446
17.53734930343804 7.622658965247268
103.1593710507651 51.55642070167796
128.3530693657397 63.33858310532229
105.5525699291135 53.56057188002468
78.40040090550237 32.68094967938656
24.02107309777971 9.938147063283486
20.02305167390255 8.884605365596443
18.44948087581325 8.920675742059888
37.80593558046576 10.65990499204452
114.3874130165082 60.36999850176441
73.21786933889859 31.24395217886768
131.1931373927481 70.08776941405554
71.80077510789171 31.8113652872198
81.93964370161696 34.66069174565271
114.181361520699 58.78823008247972
69.23929335392833 31.48165837740913
54.75320577168002 19.201410754054
60.99662255053249 23.06564181038506
12.48674800003507 4.180877190563212
132.4107187772438 70.98987897368015
66.68563956729888 29.81955135507082
125.4359462269618 62.43605366898569
15.78517970614973 4.94064880666308
36.46133805927612 9.820479387091567
11.17681447799486 5.089089715365417
23.16170376672487 3.354017154537531
23.98848206956581 1.922407130685889
8.777615834343536 10.161641377188
11.42999821625444 8.320931259413852
29.52960712870892 140.95649702034
25.29732441360353 0.8009613291001046
30.92625999750627 140.1428415902119
14.60275886352415 2.153635797602901
17.50137449371363 2.181985762699156
33.69593846847396 138.5907455619167
18.24898594137821 3.551242336289444
26.67715106848127 0.01242885042731247
10.01841629884724 7.649760615366271
37.91891573573735 138.0416114178395
6.10266579583047 11.99909131727075
13.38701541281785 1.486402114344701
2.447953493493008 16.66051252827724
19.8474175106381 3.548179381991458
3.684131003455908 15.62046635067355
4.855238316127406 12.95503042874634
12.20727490702687 2.490184946460616
15.97465782147699 2.131389712069903
59.81999668366488 71.27346049642389
39.33451537249876 41.30213385794423
31.58915274774292 36.66031131485433
110.6214776775286 123.8588735790142
22.87307491413973 24.96629655568546
25.83253400711782 27.53101277502116
66.54882206518056 79.86350861719895
94.07539194720765 109.3906715427722
118.8065053494195 126.6433344903178
62.36665689253038 78.63133084943181
104.9920614239962 118.1148733950054
93.56670736820708 107.8493099482503
99.32082344696802 114.1939104242832
107.070494968714 119.7140402153454
65.04835684276276 80.34877453338495
18.67920832421181 19.69829501079218
23.00676374665413 26.45893240481803
8.307738671422104 2.196773523629644
79.68582466514385 90.64358985336675
121.822670292523 125.4595107818211
12.57817634007179 5.709398690599857
78.80875289663588 88.15513160559729
37.79350765579392 41.43766036878801
41.249902348086 46.39399745477784
37.82490921212465 38.80459650103531
82.41917236545446 91.41759421606456
88.89041267748185 103.0506097733353
7.6397871428914 138.1485259258851
24.45306880193132 27.00081803314402
61.15690581991025 71.77535798315155
124.714548642656 129.4553444960482
124.7650931202737 126.957296140091
71.61287239865173 82.72290632770965
6.172832783905947 135.676321094399
53.2394626456444 65.2244468394683
47.53560033462401 53.25198611881723
13.2429976059457 18.47498195318281
62.39923056503739 77.12752211547465
90.42877893341119 102.9827992499978
93.11547628046189 106.3559426723031
45.28159070088883 46.9100049130603
13.18408496932972 16.90106624207675
59.25937217858817 70.1315736549348
52.11819486633066 64.10027297935187
38.62830862498505 40.03076632456444
57.72418078382265 70.16297580665893
10.40171383700894 15.57435581243382
25.89655895766938 29.12657476421665
113.4377980666059 125.3026802272397
22.64470768317708 23.50497220496969
80.85193112722163 91.79391773789565
105.5809058195229 119.3395515658331
110.4644520013667 122.2583447973976
63.78001931478835 79.43631864464993
51.28714869632376 58.63393045432053
91.04589991783673 104.4841553165707
27.53991050195177 32.88001695025396
69.76096420785007 79.02514421443307
84.28243116330643 96.36971283009075
11.67377854146966 13.05788716336408
17.32882709697182 18.9818080270931
11.60371024513065 11.47866958978791
33.91116183682445 40.52383600136361
96.99982120037889 112.5428678491321
117.482636547325 125.9456531681137
53.81694465510287 55.44403003222693
127.196280259385 128.3000273934158
37.03530640277778 40.19256213650426
73.8931158046484 84.95431032544811
53.09581030168033 66.93572692900835
51.85299616569673 57.11395555642804
47.14484184901003 50.56332410252908
47.66288967435698 49.11919641254213
40.32661027381678 45.22114766034026
56.16577145196158 69.74617423529973
14.62170477723767 19.15426021521989
102.2861674879674 117.3587951300838
46.57207352771056 47.738990748524
69.33480690872932 80.55641268113746
11.79289646303193 16.23081956224005
21.41405125091929 24.33349336719581
54.29473982927495 97.87221400565384
63.99625656686499 43.02777225253231
49.99338862056101 114.9931636885317
72.6654427989772 27.11217073917705
53.23094250862591 112.5132970284852
67.14105597274921 38.54711669206934
60.91408129493168 60.41003551352868
56.72692460628127 78.49582926202196
44.72466614454118 119.0022626633242
47.41367341113489 126.3508252212879
55.00800206971052 101.8123133950038
73.58747838699904 11.17780983390833
64.3669671698153 39.85512433631534
72.13688287849706 17.21298738266432
48.99994890615823 125.883273570227
54.90860268832564 104.4408649906397
70.81101631322828 23.31097142661728
54.13347326213314 103.1296158119688
46.01944395246779 120.0516159840064
71.79799959218906 18.73030484769378
68.8641770913287 34.71240990653505
59.70422086870564 72.61777468916786
56.12672567077302 89.37918915777522
75.68878071125313 133.0518938232869
61.1700867475729 53.21044173593458
49.9914913286933 104.5315908276929
75.74439188989408 7.641385646985851
58.09885129609634 77.75019902279857
55.08949692709682 99.19379739342556
76.47452802782556 137.0577459290246
60.95618035968155 70.16395140676657
61.41806003602147 51.53545913467687
59.59823149846309 75.61264339657039
63.36477194494848 47.76812023313212
75.65817413850662 0.5491412413265011
52.37469476078365 108.4549376223484
77.54834473205028 5.611950877624051
48.6129409358585 127.342867016435
46.96153463271101 117.6506336687187
42.37768312193715 131.6614971232905
57.91659830081677 82.41324183307871
60.81286599402902 67.22762140297074
47.32861040911624 120.7966319164426
69.04326551909071 33.10513362247823
55.21723087049108 83.81977943565606
56.39016878421791 87.81235936995425
76.19879566842626 138.5679241043232
70.46036439647978 24.86972806285219
61.43753491913409 56.24864965895313
61.91944007296753 48.37805389408027
71.14511026476356 27.59635517814667
59.82220599633482 65.92039917433922
62.16566143931848 46.81337928209388
61.6742606646512 49.94371929164704
69.44701844963723 29.82697137629275
74.38858223575851 140.6333173070363
56.60899775896822 83.162836634681
43.87281194994701 130.9776998443325
71.55259022483752 26.01696611922701
54.93327176832638 88.43582433501132
100.6747549961531 124.5164592543366
0.9991013624066009 68.07187614713521
95.45127670567736 120.3201040200771
88.2672417159133 117.8696332207979
116.554143496382 130.0429858138317
41.95651059907012 91.14559107592878
93.86179348959246 119.9860780700209
80.60921174126766 116.035717647912
61.57450410428797 102.0374878455304
108.4133429752303 128.9727619209896
69.43802900119877 107.9973542288691
13.52808290353744 75.50849463888393
3.709544554149231 68.45065607931448
139.5669181217002 66.01268624468295
71.06279476800179 108.1585546236707
118.0511482288068 130.5781185226733
62.33244644177203 103.4197885671212
46.14198906567894 92.68281327619457
6.247402129834239 71.91990037355065
49.40208173031506 92.61841681211395
74.01628869546886 111.1213310960421
70.12051494592835 109.3919585578314
35.32765321576939 88.50314260376544
120.0523508383112 132.5409506804575
120.7833609527411 130.9489854798496
51.80137926177572 93.95982856135581
17.87300200311773 79.35111454545483
52.63073884698759 97.89731961298392
84.73366930437588 115.7126698303552
59.93900429239918 101.9264771117224
20.66344806562664 80.98739967019397
138.3656433758924 64.95383351504155
34.90481955946704 89.97685324005765
20.58106829822662 79.41852812014899
26.26133200670517 82.99220232235332
140.7922777101977 67.0545966829704
78.44964915488552 114.3194017145572
25.08678511923393 79.45465375394636
104.2838074354014 128.5182448021306
40.80602371829371 90.00060485508152
67.10842010673544 106.4582702128489
98.88777173105741 122.5634337205341
104.0005795886691 126.9983311683197
32.56291895809319 87.80428034167699
76.25714505403356 112.7004537502254
30.55543519753024 85.37540405167243
19.18064288135582 78.57530145490841
39.66617577390906 88.88732841279491
94.99444904305285 118.8456792770698
119.4110909915515 131.1509964047285
122.3757135737688 130.8027848437895
7.771459898197848 74.24433730109212
80.05226328950575 114.5972576340871
3.581884883377107 70.01489686512355
27.69193392794291 83.76622518321719
9.066841571051189 73.33898302941904
16.31255603518234 75.45162499785988
59.34349470131046 97.85179910198609
34.18976258679169 87.4083521203719
100.3978511443673 122.9619994752123
7.622480149411663 71.07308686501777
45.16600091206821 93.84655457572109
137.1870224199742 63.88471434982284
11.25743182568713 31.19827274270695
100.426708149131 46.66031280295588
16.0328041001265 45.08690122620907
58.08914471707172 46.98844645833359
97.83189825646906 44.97240046206547
127.4430815553479 49.39041967761717
128.8447869349963 48.69776009493516
87.74306515306532 43.45452660933145
83.79513083444058 47.34329178165833
132.103591750076 46.1795995152988
113.0785727337899 46.47677878137446
65.3932650098257 42.39112285647209
17.53083879221863 44.6443022167019
14.19039770916192 41.35975307914231
0.2339163668311878 37.78023619829574
118.504519206641 46.610589154432
92.8728241958916 43.33529752108819
107.3419842017772 45.76205996433809
102.6472463475781 43.56938631213455
38.5432866164901 42.71348826844901
45.87791331652285 44.25800309843535
37.02192169437802 42.85867059897991
89.68312643351386 45.9438861620367
95.24400862758912 44.99601064602832
85.2515833387242 47.00399633361639
26.37820326891902 44.16097000699779
105.8322148621144 46.03638074565457
85.78879027171425 45.40311113664338
47.29368647372102 44.84979029004232
117.1905493482215 47.36615603886049
44.2953620300657 43.77662158980355
7.519213180266294 35.5934230234371
81.46158239617294 46.36632583188845
75.56147425062008 43.51583814007179
31.47361519855754 44.86112706744854
53.26798739043794 46.57142533016689
58.36863866392294 45.40098995574837
11.45235773660217 36.31927084603085
9.561040669937491 33.6299989631263
25.06379573789735 45.12224486703706
104.7335106586761 44.79182006288254
121.1645851966926 48.4052548877261
122.4786161112799 47.58851636973585
24.1018836086729 47.71713756289106
19.33561336956696 48.25216334352866
35.46660047576203 43.03015901807316
114.4219353269103 45.70165655609566
131.7756533509587 47.70621088870576
80.01779887001548 46.63380688029442
2.721245925453423 38.45898444076137
48.74549104846248 45.37743943339339
69.16670246434147 43.64727125330393
137.2947921019427 37.6232825752186
8.999621012455863 35.22736055812017
66.59196599013251 43.34574489190362
50.23358089858974 45.78506596078731
42.3926182765284 41.68681035729278
59.82336601725125 44.87959265502894
21.86153055369368 48.72101273421613
49.17416165543337 46.919020533403
6.048209731417387 35.98508609397536
11.11843672536085 32.62261551958975
133.2591768116814 47.28945173376813
40.91167928522951 111.6133658958142
21.35272038566942 109.6975187392384
55.08573741086584 118.9106048416053
58.22512102388876 124.9025425263284
78.71155186449241 130.0819550957337
11.81865975200358 103.2095407761
67.40572580437232 128.6562486930877
54.03106531018121 117.7504735125383
61.12582880971657 125.4488119619446
66.04912664022845 127.9955859962448
73.12340450957997 129.8180946044257
52.97422103772206 116.5689633835658
32.2355117398337 114.167626455516
15.39576567344022 107.1474785436445
59.49191634292779 125.906181153597
74.5185717883426 130.6165854515917
2.913748260402779 99.18771852932323
13.91061354823696 104.93577018927
15.50180362578114 108.7174976296483
0.7089112180175712 97.05079327621733
34.90317545479751 114.657691115235
45.10721131621784 115.1898700610508
58.53400056940562 123.4439193066418
81.45840789544228 130.4314466588053
140.2330003148925 97.48653714709549
53.62993812703508 119.2927877700836
16.84496640397137 107.8345363678685
29.96557966956548 110.8868840501007
134.4825702296214 93.6775496732309
24.21631682864697 110.0015509856664
22.83840488298688 109.0368086636798
1.814864654595037 98.14372273680289
136.1556350916543 93.99477686667494
63.39607559835093 127.5197607574491
38.44131640304556 113.0984826621732
13.43673280346895 103.4463688026596
5.938943828729801 0.9213523812232668
100.3212285550423 14.27705027786652
43.52605765875017 32.00950292796035
20.0385414555228 39.69623244908353
45.93489836589151 27.22715670800334
96.05760920898187 17.75155231345354
132.0224941362389 2.956045184168764
102.0893877364585 10.39757057155561
128.1546971735365 4.563902577066636
80.99858239075176 21.96597742639687
112.9657555477352 6.828101618111269
99.2584556818709 15.38802416560835
65.97739891417578 25.80221643938805
17.13411472252185 40.52738942801935
16.01694471797964 39.42177743533448
140.2790773018179 46.77821023984565
108.5516982112322 9.620265122878415
134.471428486801 3.967977931931523
106.1216855615519 10.1748246290968
101.010943135711 11.52540287014077
84.78214868283561 18.03475830288661
137.5789217256402 140.6700780140883
35.79107285043785 33.27448673681711
67.49589601949775 25.41096459293001
35.26598047315738 34.8884135335711
93.42815107349588 16.98355180522385
78.73115857975931 25.40053816660746
56.81397022244781 28.52936700267301
27.84448876273704 37.57960212414393
96.58592479305068 16.17449088077885
43.3178500689536 28.84418451848319
51.43478054362634 28.44972391670558
2.950986642516505 42.81253289350555
114.5195011035661 6.887571529735782
41.02895996543064 32.15809710164757
134.4252710861344 42.70768858050963
44.61253590776814 28.02625600792215
42.06440093505896 29.68725153593617
14.94739238842856 38.32713382743591
87.03327657941266 20.30421406473304
9.432728685506779 43.99869600443926
22.77968843536365 38.35116087546816
2.098248272503555 139.5746928769848
91.06602560281192 14.74618736746821
17.42632188512385 38.98352035078066
38.67251635700762 33.68961404731076
123.8866425274382 5.343880265626213
18.58703156512166 40.09770537638238
136.027089624908 1.777360784618555
37.27017488646894 33.47849694150353
114.4439778569862 3.938972796153886
111.4574257150862 6.958648194451047
130.6458484022908 5.767528332338441
104.6695755740253 9.729330289850004
73.05340147280577 25.56719123425506
6.537186116593629 44.75276460649665
22.78642852218156 40.03345406911302
70.07735800766514 26.46746066690569
137.7146108739003 46.05599185173604
12.01027283435853 39.04390274068263
88.90275227681012 18.32053247510682
10.52504911910045 45.18293177260198
74.18758281797697 26.65438511433425
50.0799194164452 27.68525622831764
61.18165427713753 29.08004158245168
21.28961236703962 40.68209679470994
136.1789226338577 0.2484914546818874
68.64930589051872 26.54613041883294
1.492840432688732 43.23595682382921
10.88494957609592 43.63191370340997
115.9849562124382 6.856155270814252
94.63736445419315 122.9673028072023
91.53655887116184 122.2769369624268
123.5329273859694 123.1626164948123
9.048716632797605 115.8990510963933
71.52743219572679 120.1839548881989
67.25215531789317 119.696642224277
105.9761218848778 122.1479691407025
77.31520844396347 121.6878976666663
11.60692691707675 116.0012522492164
136.7267850078288 125.9571086670052
70.03884144888947 119.1527464141929
120.4225231927419 123.0083115031744
55.71407808482286 113.6945443318479
58.4832399093727 113.7074971285721
62.30599976695144 115.4804914548265
75.86366279159598 120.9879704193615
58.90213833786279 115.0253818174194
31.96772516847646 115.7090632437986
128.6255873118043 122.9486134979404
125.3069433430682 122.969577373514
61.32459713341902 116.5784495988433
140.7802402564396 127.5853749913302
78.8009074593437 122.4550695241026
135.4975352589009 111.1363160765938
13.06967640797206 116.6595395798205
10.13022820131847 116.9749579015018
84.40128263884279 121.5206761759155
68.7262167040668 120.2148556943321
36.30010161382081 114.1935600754832
117.5112928783649 124.4056027138532
46.71796825945733 112.5425694876813
65.82330322302205 118.8599674473923
99.17699033852379 124.1218911690587
109.136234095754 123.267720052167
64.58278349310255 116.7125169741997
15.97660268275602 116.2093011264477
30.99127110023064 113.2481966917257
93.08870005216735 122.6069080771839
114.6946119005662 122.8336712088693
5.920654265661167 115.1372380580766
27.87735775451204 114.404843690038
83.08184097178444 122.6465164100592
21.77249821187905 115.0003778306972
136.1923800323528 112.448904982173
65.53427379898707 115.6334605907805
39.36825361769925 114.3238859419778
99.44895102997582 125.6839046731651
133.1790741317997 135.0896695435941
134.7538912406262 135.5566589161858
131.5779307903866 134.5046595557966
114.048448831374 131.9649128542237
140.4502644453812 139.3652582428046
130.0782414991438 134.1322665238155
122.7590463207775 133.7276971717347
125.5185916494719 133.4068439671175
3.408534562378278 140.3950538192829
118.3771793781543 132.1133869900509
130.4699577830233 135.6878842443833
129.5272832210536 132.6361983750859
107.260360299372 131.4884270139151
92.97029521180265 11.97673673061736
130.241549176926 29.62110154401856
104.8012366104342 19.58736277429446
109.4277118257938 20.80020288064709
117.5747933240904 22.21864256637319
98.8464378829961 13.79711675569624
106.7825474567626 21.33412058720574
101.105972234316 17.4473825523251
100.6381786211715 15.9473818881393
137.1585990787818 33.36048395336513
118.5592128026562 23.43048599153915
85.50735959319087 1.948563330755455
94.47646248188617 12.34125408590955
96.31979489370545 14.38168289174026
81.77593214097597 137.7222745488843
119.5397863835331 24.64654680117514
89.14790887824479 9.454288816107619
128.7930162983832 29.91151279922807
102.6902145162621 17.7743553289595
112.524131576696 20.37108001526509
82.91962049384752 140.2906124490043
120.515768651357 25.86651811366419
89.44448328223591 7.898328022318537
134.0297450191951 30.23587138465309
81.09203013893595 134.9953850575553
123.0059438910716 26.8053208890429
111.0274125037849 20.69578685355639
91.55237467540012 9.984158598258309
88.00476279947897 8.32351709867952
88.37036300501828 6.761188938466731
125.4794174753323 27.74011247924358
28.56009515322849 25.79828107164644
46.11425254285371 30.26359697279455
97.97650616684533 41.6062683632887
127.2579197269329 51.07357368368855
128.6229190776735 50.29098011682498
89.19493435325462 43.08715393757334
82.57849118143631 37.37058549528782
131.2432309351558 50.79186969898542
111.7307853686976 47.25550180187241
65.7543706862614 39.20203035096396
20.2925727511773 26.72978934152026
25.54389177777023 24.53301932996087
6.406373783753964 16.88302401994322
121.1062827164427 51.74000235274495
93.48621359426561 41.63938066532376
106.9022175698948 47.22778730677346
101.7807345934938 49.13672461333869
35.18081814485843 27.7678026181553
52.97357561128351 32.37307641777996
33.66369466193667 28.18471076970759
90.6224288737143 42.65712955005082
94.62635353851805 38.64021014462655
75.38298231579289 37.82451953225306
24.16632084525911 24.04880623575539
105.4596861125632 47.55008671960768
88.20637558450835 41.85191451301668
43.44592142243638 30.41101848709773
9.229742784764422 19.70616912749249
115.9070358776464 49.74339004595875
51.68314667020944 33.15765366499024
12.09361639065602 22.54743319773245
87.1984721026905 40.6249592245079
86.1690349124046 39.40781591693087
40.84251959707381 30.54728402984835
44.72085116650889 29.56275947396885
42.20939513337363 31.27833098265526
31.12652717237856 27.68136492970274
5.115838096470301 17.88857651395758
21.5774064858302 25.84525976701831
104.3595142618461 46.22031714255906
121.1516933195791 50.06898922778877
114.5803784880227 48.87729430021388
2.492901255947191 19.87793073825663
46.02991264598706 28.73740777532042
20.16043501298371 25.18438316920136
36.54812190526128 27.28096301102775
113.2024719566335 48.03584246094105
132.6502504059851 50.37867439690579
78.44514454110532 36.94404378068048
3.800575306034224 18.88994742047275
66.96840672630026 40.14246828776954
70.97596645448021 39.75182304551338
60.56804117572678 38.6337317340374
49.00095480911956 33.16449016212554
63.14960193682005 38.92212551248884
17.45404826114704 23.74489471503835
55.6756976567406 35.57642782567018
133.7407252671025 51.5458990827012
10.70781103840311 21.90113370169805
18.90220775272611 26.05701600525574
134.0763477144931 49.97226580874278
38.45651122961522 19.23803183213992
66.35706398769842 138.1757218536956
64.46808770650213 140.7046125978315
16.7897540576974 42.04822458674474
13.46702954112802 50.22672971810696
137.9736498415932 68.21394041531818
46.02424308524128 12.68438804409493
34.96622735779942 22.24626332588863
33.49177624292625 22.73609134464971
54.91885580529117 4.17292087492666
44.07103300144247 17.86609440889333
23.23159019861394 29.47851202778231
5.470584205722475 59.35465120633672
72.11359069233676 137.2345510220448
41.3148801326151 17.62520375279401
47.63841442938517 10.54318112808212
7.943670052131845 55.95579096266571
44.23800887716506 16.34355579429896
140.6184165494851 68.64060429374719
39.86697574171036 18.40457692865439
31.64991204650777 24.70534526827504
23.34608325713477 31.01522595506995
60.52805928044049 1.127294980417093
12.02240927587143 50.65333938730723
23.47888285965008 32.5622312651471
19.39095401859761 42.70855097501477
22.07484849998182 31.94581552176876
4.19968293932171 63.79209048409734
65.70830984607912 139.5193775741458
17.90691821545813 43.13725903943893
75.47324824157533 134.6218152605905
35.39234855190173 20.66343759518491
59.12269010277552 1.874713695376899
10.21328940960622 52.58276172958941
6.872313333838769 58.88998093557127
20.21438100119523 38.22310305808756
67.5030650101985 138.9624199419293
5.571163107456861 63.21012333860653
14.56600722593246 51.34650205550207
14.91720003900721 49.75661886335121
62.05036480792366 1.719507930373597
21.54658454206194 37.55912741072181
89.40127036106976 116.6246965264079
65.22367560678623 73.91841034751076
96.61512394791434 119.1673531295273
90.45257514923139 111.3220987148178
88.37200492775546 113.666340867999
66.27484803267387 77.49719748948658
24.74658578108126 3.382903871763758
34.3869652291227 18.23188780824612
77.05552678687181 95.53148915455374
28.18580404421771 11.35492840368108
75.43648967075909 90.27660085932591
32.3067154140363 5.925016209841278
53.00451686707338 40.79529275771323
26.51541366819382 6.029121890113885
80.75504766434449 98.8975935904582
86.13767791079705 103.2208237763792
30.87395264721757 9.632125043231563
16.97591388274615 139.131688051722
63.85621617098503 73.19981209095133
69.37835530059766 86.16512369968117
15.58345203449224 139.1100892252745
60.00988171645894 52.07422987581701
44.47188374567856 23.41652135094679
31.81916788385954 16.38448413444035
65.03158039563493 76.99964882076542
88.32052206834749 109.4565347423324
85.09016629584212 104.6582379826453
49.08759462873067 34.65993873182693
18.29287410953215 0.8300111775465656
63.44719329271476 64.25879762221983
58.5305451201278 52.49279759914467
41.73542962238899 23.54338719614352
43.09219542964113 24.22040496716947
49.18702103463221 36.11721138261214
40.2138297758174 21.40603139181701
100.0718956285315 128.8465793921568
74.69397902430198 93.25091289123026
97.9568487113638 125.2840599732091
101.5065610445825 129.0238361590363
67.15445381514354 78.50231189099574
62.45304736765815 70.99826790731437
87.20409219078772 106.4233068564996
47.36296126233122 27.92153683481543
67.74844168460572 80.96326874684245
76.23016360705388 92.90757538403088
30.88400607793572 6.68845068869852
19.06421638998111 2.199041269599628
25.5484298617845 4.59961212537622
35.8534201258577 17.61103283374727
96.12132225139612 117.7068791954031
60.76895217683715 57.70266392709445
57.74221675459607 48.41478608672423
74.29411462804315 89.13423996662448
63.15906324824171 68.41942336362125
57.3342084507988 51.4303892559509
57.534265303803 49.9629919352966
55.39651144804329 44.18938178833199
48.91593632774384 31.64722859448616
59.65579834157317 53.59993970200404
98.22138288172191 126.8392379167537
53.41382646651272 42.31704582634016
68.92272854078595 82.0500980080845
16.66209905309988 0.8126421779700861
30.88492564448448 14.05604684906059
98.05408986795689 1.100818338829475
96.00373508683553 34.00096558507914
89.02435958146572 119.0717953188381
94.66506953082553 106.6632483846087
91.01213436269251 112.815260594158
98.58221517166645 94.65858369757764
93.55194690853429 7.555689324537839
96.19444398790773 36.61674283230957
93.6625764494493 21.39093423986604
97.88777707431001 52.96044591403832
93.77260918884684 15.32235722393267
95.55265732471948 98.46121310450457
96.34053761170676 47.42685178367974
98.53323437864026 59.93472858167995
99.77059660414358 69.31331513886303
95.88194883078619 6.780205916789239
99.95506064604869 76.40176417885877
100.5400874422343 135.577806787316
95.3460822780813 35.45132879250903
99.25169006858654 139.6023522841976
99.86597775617699 83.39610682139875
99.58794197081274 93.42651534586767
94.32921106501865 105.2439297457981
94.71942859265529 22.59691453710792
93.26303490835444 28.90575305819197
87.14766177877566 132.8463678673966
99.46723192836748 73.6148471627866
87.09877342034339 134.4736436888004
93.99233638228158 25.77744365216301
98.21530071041005 61.44024665203025
94.08043306357321 19.78819540450578
91.20586706828985 128.8929290276035
99.12059611453479 56.88228826243542
99.25025976405041 87.67298956719208
93.80090014541342 103.7300094136519
93.45086366390059 33.11942367257868
99.64620396921491 80.58820141299898
93.25913542819961 102.1500368820264
100.5529117815894 137.1607784999951
97.91387711551033 2.85986615155099
92.1810881882913 125.1734454704966
99.21391698942665 138.0030594394734
101.1412406343138 93.617832247861
99.11062020191871 64.02130457703326
98.83987954571379 58.42145763688791
100.2921399876359 79.13144381433534
93.76153656229636 9.136573307223637
96.7675384545657 52.04193210272378
97.80999215810751 130.961443151947
99.09358958165366 70.9522531930587
129.094510485554 47.10432813694229
132.6668779401332 139.1624136018941
122.6398544811377 116.4317388926107
123.6451098199215 98.33635803760077
123.1213262027627 114.988281260651
127.7490666875294 41.69680722168403
123.8663388461817 84.54913907907894
124.726882467526 80.51824640869151
131.9751489856101 136.0755128738123
121.9065174507905 123.8511187927728
132.1171506552941 32.11776456924873
132.7109656282492 8.209160145156227
124.9750359998803 77.41506548756774
125.3017094159428 74.32070351798663
122.7067704079472 87.09091767682439
123.468788824471 79.70466529511839
121.9790953295425 119.4602095088075
125.1144059682342 66.66820977017707
134.0637640468388 132.6087280287129
132.9475063668361 19.47956221951548
123.5957276426388 91.76957963539705
131.6039097836643 26.59445925448168
121.0503519419961 108.5310667489903
133.07712057443 10.91196306989776
121.0159119791601 94.8262359368932
127.8947127196195 46.05671032278573
121.8725012651066 122.4252631100434
134.0100442828699 12.17462410066143
126.5124788685067 61.30864351262799
122.0580781983658 112.5593584639615
120.7153381494849 118.5086914833963
129.4113304961632 45.54833359492489
124.0293439319068 101.7609621860879
123.2798011199591 90.11913132595707
131.1276447323683 30.89299556009117
131.1077037337403 8.446770044068659
125.1840814496797 83.61522549971072
122.7863736849679 104.4604730625041
130.8229745500893 137.2253744350221
131.8584436895001 22.39511478728978
132.4245366422207 20.95960308178634
127.23823296444 43.31299414549324
113.719825695544 128.6427946926633
125.5474524901772 68.14624790825957
124.3771795812038 69.05530378092598
122.3241250910655 92.58153412840998
126.1175033675847 59.71867548050666
132.1163774464152 0.5205143196302111
121.0089926143898 96.42884074846687
126.8897923834214 62.8908699552621
131.1851873561642 35.1292435544898
104.509077674683 22.40068489442513
95.62721582968459 129.2176720037517
109.3067754689911 25.09355740795066
104.8383753912487 15.4415782491292
101.7273548462929 8.784812981973019
114.2817394587257 35.18216896250446
113.6762572897787 32.64050205390678
93.84769454370557 131.8398247808851
98.18041686278478 4.504703473662631
131.8352340989431 67.08552232572538
137.0501832675886 76.3687523848039
95.48371264474085 0.8353442867549536
130.9463994272781 62.70269523561297
95.13373392258897 134.2472382385221
113.3166417632769 29.97159996811556
98.0101090534576 140.4596691085942
121.1620391490309 43.82934639020628
105.3252345242638 16.91702391213775
108.2798149403771 24.09827122701495
119.2919762911457 41.56433450907308
114.0938638950144 37.85785178433031
125.096416505215 47.65211576922491
137.9410377413658 78.80710102397045
113.8459071189706 36.46021224460107
92.49476593551815 132.7042882245823
99.3019123408142 1.910189961448471
118.217746908023 40.29498548820722
134.2675209137466 67.03883042969667
134.625078247411 74.47740516220675
99.66414180420675 5.043891568407767
129.3054687561705 56.56183832722286
95.17199278414343 139.0036824099259
131.2149877700625 68.43493967232516
92.46517397187039 134.3302826488104
129.8081010993061 58.01181039254928
135.891714305683 121.9034260737615
34.92803685331483 95.51123734911262
84.85794738151755 51.4908262709778
114.142162649143 15.97411920307757
102.7861029100881 24.9290706696559
67.04131304773593 69.5885187181907
13.01456114058257 115.1029251149236
109.0033092186446 22.60966002984639
134.0257504612872 139.4573882817809
95.52775235006902 31.31785464163496
101.2658716063861 24.66948053282973
98.74459118734529 29.02711942421534
46.02230985720047 87.56747511012384
53.57556118792232 87.54222402082321
135.8235269336456 119.2101133044403
91.46292296374696 35.07742485301088
90.08966836635523 39.81773763374733
87.01601820304218 49.50134518715919
38.14930425911516 94.66728407915588
65.223811043387 72.35880825072924
97.31122050664443 29.42970237468811
25.49172039514917 104.0317165971281
135.6021958917883 132.9100631071384
90.99445073734327 36.65362362822226
53.73871052155525 86.03350222002005
63.80043066188833 74.74622181123915
34.49874706836216 97.00720203428429
107.5433477893793 25.60456008578455
14.22123804811879 111.1407983619145
10.30673470380117 115.2611533935231
59.49507635361776 78.56630584260574
78.83816820182994 57.83753307357976
27.07126742535374 103.5530093768293
95.88883041167217 29.80749111870432
32.08070430617644 100.5198033461241
41.64569100322597 93.89412458851409
99.10546772467025 25.72043649696181
55.21442650191399 80.66890533883334
65.00952412535413 70.92905353062478
95.0212988083774 32.79220565191723
127.3764384370343 6.017959179638296
53.80895540511298 84.49667801473986
55.22126957873326 82.24892969804787
18.77430563252553 113.1864297316239
135.2775905966401 138.6441854335127
35.33636020053427 94.02880176906761
118.4528725941177 8.161894121773617
115.5512259850282 11.21580219711765
129.7146472723961 4.46038477024715
111.5354569560426 19.1312546007924
82.12266285058891 55.03460571328229
7.232346420700178 118.0758311712822
78.04009069474591 61.02042348101057
24.74358151281366 107.0388699831679
83.64442954993027 54.66989904700905
71.77313922056258 64.45382557509936
23.12564452751547 107.5664071905176
69.72642617245091 66.27892548969646
86.36132669723125 51.12046079218627
1.637121246070467 119.4637394236941
55.38076063177503 77.76464266843747
39.86422817918499 94.28548573869215
131.6871663718776 140.2195039101819
34.06265165923056 98.50700499673211
117.1705717243549 11.01277463820775
68.71528645641882 123.2722791529623
126.1463241105742 118.8790426033633
105.9245181347821 116.8930060163626
133.3016892858456 117.7272932527833
77.23353776069565 120.1249919135934
8.368257956714759 120.9077953442569
129.3047000456164 118.9105182235866
70.13187605594673 120.8157139392917
116.6611250609551 117.4269444676882
52.57480826159293 118.1879154742714
61.80214749514564 121.0397301869858
65.801471087229 123.5011345561744
140.0196367327181 123.4463396675458
75.87154412140802 119.4856334883416
51.59228381482048 117.1120862140494
31.7407798236563 117.2200667659428
124.655996222256 118.9123230250641
119.4660684348757 117.6145914483131
59.01794480776086 120.4511953779975
78.68744882314593 120.9623869243343
9.809335552284868 121.1027916458021
12.28875209250187 121.4778427368968
84.26844734705651 119.9664892673335
68.73828824886967 121.7499909558831
37.60128944841045 116.3809356327423
127.7021867426826 118.873931457889
48.43437053262802 117.7868613596321
63.10028535747754 121.9135839420499
107.7005833076468 117.0601101055537
123.7603937914708 117.4987533187836
56.52700077124477 118.6104758896862
13.88124191464326 121.1393014889606
29.94834580526069 119.266041228195
92.72119569298384 121.1311133099122
109.375462332851 117.4329704537886
5.73109952221759 121.6990770264785
22.51710186177268 120.6294745304836
82.95495432077209 121.088897556462
21.01340927686345 121.2466950486384
140.8680246363886 122.1277559075409
64.4293245685615 122.7721322143339
37.57440094245089 117.870975929724
103.5274268869184 118.2993096678747
87.83911170948983 112.1520637234383
102.1713806331037 104.6077984718875
127.5228558040125 92.32055358676683
73.33413392777608 116.3695642021371
125.0476108932739 95.81819839825286
66.43296095225287 114.410170407646
114.2794991498597 98.37309892092527
43.948887987066 128.2512531817674
62.76122836615787 124.9612264169453
65.69034434319286 125.0027603346397
10.28924039888152 136.3856436286828
74.91563526176176 116.5741675887228
22.67805335681118 130.751533205613
131.280428481386 91.09627489596062
35.5143174955874 128.6734240684698
131.0611289452969 89.38455981678715
116.860365907865 98.40178422200675
59.8226364298589 124.4736979298369
128.732339762956 91.36726687980087
84.23406398413341 114.1669737990756
96.14396216388765 105.7150091126026
12.88301125396918 134.4385674775754
79.00368682511561 115.7311142341269
122.334463003405 97.40514443453237
67.06274215066594 115.8736405691476
45.86941804611229 126.8340314817358
53.44606411402351 126.1013800057652
56.62334148217325 125.3357841431165
112.8963726779274 99.07185299040698
19.22933497609489 130.1862504002228
106.4540527991178 102.3948576886751
10.24330462216563 134.8373104083431
29.86765206674685 130.9721160893394
100.5421204745101 104.6293139275594
103.0221020038512 103.2152691930614
11.61604390917334 135.3306924408847
25.46180748626817 129.266518312805
81.08642876373453 113.46043695817
24.08127821405342 128.4864822468945
123.700030181291 96.66531553015267
64.12213956572062 125.8933636875772
41.23267432289702 127.8609983384358
120.9317774021386 98.03130468542167
106.0194737471309 114.4043916435373
68.74312117333631 106.6071973940189
10.93883318258777 91.19575320648075
131.0139735923429 121.668612983662
72.26828608029507 104.3260083918496
118.5275404118406 115.2399836523814
63.21612760926796 102.1822109137629
46.75130062319152 101.979737363632
48.39819811684658 101.9284896724036
73.91281505940313 104.51736140607
79.60867416490593 106.5930785060954
39.76743838429458 98.17075680638251
125.2768847743389 117.454047348046
121.4292826126787 115.5006253863832
43.05688182649307 100.5913776391556
136.5489558919278 90.00887643756235
52.5647277498843 100.5216464406169
85.72041731338264 110.2921953156885
45.09331874452979 102.0401226141
8.479576452502267 90.91733454970553
23.86488960497847 94.9286295344276
138.0717022085565 90.30537164688957
22.83783893571222 93.68217568198101
139.6029358930401 90.62335695147537
77.9279438131132 106.3538656846155
4.129677123247573 90.30346515502285
29.61326879362659 94.48108880528406
128.5357246206074 120.2518923836538
43.40561978790834 102.1147836710301
65.6319222399748 103.7169000121925
112.7657989485146 114.7281878058346
124.2856235079945 116.0612980513038
19.07033104130607 91.15359049539778
83.5552733590452 108.4834663724768
133.5572028894945 89.07076615936617
17.74115765481828 90.23038761179569
36.51021538337941 95.06918925841353
94.3051245407629 113.4308158570846
109.6216215972097 114.4099944463758
16.33978159488696 90.82787637257685
81.94147936633655 108.2123326744825
9.738056214710998 90.22683127369588
14.94994832581325 89.94534959192609
135.0236054562348 89.61718502024026
3.180689666399687 91.54220440511216
59.0613372299593 103.2100184148252
42.34731902753801 99.06176778260865
107.8162802724196 114.3979207078301
37.64796207404309 96.08982624268823
65.98351841735735 136.7469972405141
89.78273804531355 67.8334668786175
76.26769801444279 17.46429879875395
90.44569121672366 70.50279962226166
77.29197016931199 18.64145966890953
84.62146270076119 66.25401133835676
98.32688300851908 97.32684779335381
80.23798875546936 25.00788050966062
83.86037212959339 42.89756324310414
89.36162268665123 69.33681075636615
92.95805554772235 75.63690675861056
61.95984023654722 137.1264682287016
83.20179159612482 48.94950670816815
70.10533367541215 8.044757195965639
92.38451488920234 77.11549849490807
96.93646356243515 94.41921524403023
104.4613355055215 106.1509005703016
66.40525114989967 2.334462532257267
83.4045738114873 44.47673199343188
83.24055615551576 40.10816311246866
85.03687879135497 64.68505639321629
69.15491713113458 4.10337462700768
66.86153300928153 0.9390096743344259
106.9834841830778 128.2715641438898
90.99805905094468 73.17657759556771
106.6522145331774 118.2113226210547
109.3300167274612 124.8348335981766
85.44220191418223 63.10620255747682
95.61160811686636 86.11174000491157
99.50495855828643 100.4119350150934
81.72034228252996 30.3789187379899
94.19612309697014 79.69685491976536
98.94334889979785 101.9046537451105
67.14848045910723 140.3847079297987
64.93829073438324 137.9237425409523
101.3507993154896 103.2643489295327
92.96658326934227 85.07519081300266
85.66125208655667 57.11763309486937
85.15983357972441 54.31109427623314
68.74592661942533 139.860817746267
91.99338032373242 74.39271992254848
81.50168592069029 36.19992637165781
85.52102842940013 49.87009447609844
80.61466078541046 23.48310815227601
70.34672524770468 6.529204444835753
60.99818505013737 138.2333747611232
105.0517511080031 115.6724580313866
78.70618509767058 19.63878838877767
91.45127671218103 75.88626700987602
61.25303275293386 135.6842906013396
109.9675961440733 141.0273876162543
109.2108424634282 2.22470714426601
122.7810953064481 35.37144498242026
115.4960382392581 23.99635771575911
103.2433549148178 134.0215844112859
134.3283380699592 65.31901205098976
130.9507856642539 56.86765595764442
104.6472462531441 136.3478895227278
117.4645714196924 26.42617121848065
107.32835709952 137.9373182682611
126.246063872547 37.62966050815763
113.9071536070985 8.277967956391132
115.1337184138756 17.13907222903978
131.2492569414991 39.35792678374307
118.4440626224845 27.64885082797367
130.5936174632797 46.61430151210458
124.2686523115407 35.11351749853589
108.5128144236667 0.9327185431951005
111.5456371493593 9.656976428264281
119.8417441238631 31.61519843738467
131.3573263956884 43.564895998027
107.3497208508366 136.3137189799473
131.6350639240482 60.04274354831288
103.2123024347963 132.4903070983823
132.5392009478161 63.14009266911543
130.2673594575427 55.5310290809425
125.9392250651512 89.92836819991675
100.132184657906 21.66862290332175
102.1289311854148 23.40071729959389
105.8606981497789 29.7517159316579
108.7530805361448 40.63411692356271
91.12606357024607 135.1747836733012
98.8361450142653 7.753027378675398
122.2708193974526 77.23532394800992
119.6265629268818 66.68662630426333
124.0002015698054 86.14898176572032
122.2097337803512 80.52755138973032
127.9730451729234 100.385668250323
97.76502726168216 8.905493115049627
120.207854133281 69.88734318643267
92.47665967632648 137.5890341841054
106.1202043616151 33.9972201522213
93.73450465924778 4.458322930764092
127.3485097823253 90.64206325055341
115.8403451602218 53.0432955866282
132.2539092883123 110.9135061621664
98.82678953783035 21.39363883609587
100.5841911606845 23.12860176389737
127.8192986236852 97.23356914156709
107.4275580014012 36.72455242784271
132.4142012932904 116.3290158718496
110.2961604005302 41.46461973290262
105.1096691401819 37.94185992655643
129.7619873217089 104.1185123685966
129.7699774977055 105.5432718737428
111.9946993935872 48.85745825038365
130.8857442884548 108.1915705190241
124.4669612161539 89.24136785289099
105.4995626025222 32.51409016524292
122.4207501436584 83.85309344985136
130.6420210087805 113.4933122839166
92.57675185774661 131.0887838377876
95.0233013272186 3.696441707955367
114.628952477363 50.52408380200339
119.9459223528688 68.29986296142295
120.455011339701 71.47234852713595
126.3729195671815 94.91750550315996
94.9085359485166 7.965777569652648
117.1224900891212 55.5178944975266
95.2333339034253 140.5237033877181
127.1526630378598 88.9821584573306
92.46064421818775 135.956216814591
120.7281074359483 65.5112189351545
69.18585541960095 110.6382607497036
65.23333526468026 16.11496480764982
66.85561041130289 97.30393186042014
66.79903171920922 28.34486230620464
73.90511727966312 117.7538553520702
70.78972546433577 110.7899329256647
62.85553259428291 13.85932010915341
67.47164779119962 35.36533833208716
67.64069498658988 72.1785682157368
63.67297171663925 86.68511892717383
63.94731032188319 134.767472645457
62.56222776247944 53.65025060656991
60.59090279741102 7.105596234074076
66.48291039463027 75.9896363682607
77.50707246723641 124.7175484468605
66.67560800295907 99.9513832837375
64.07677387036495 9.429048815506786
67.07128084408193 59.58932321278824
62.67026576332467 52.29227765411005
62.94379525031162 91.34004419965828
65.99261902565461 48.14680314242486
62.04817263434421 4.718511467938979
80.51571008733045 126.2383566244105
63.4275326047797 0.7850539303726721
68.22010577245119 102.6515030776026
65.31659904145452 78.73298542589441
66.47112586122077 71.17798602352434
70.50872480987437 113.4450106013539
67.63975045716563 33.78017738436345
64.76334916004473 81.95644546849684
64.57492749136794 89.2664456241185
63.02254367951495 140.2487410776782
63.48641531483994 137.5345674473417
64.35688629221367 13.46847836471713
67.66688025826589 60.91147041576724
66.1905604783462 46.54951573046237
67.30841720449661 65.25922016186098
66.39196044347032 44.94834839108665
64.37264211360279 50.2835458941271
66.38984035924764 32.86190072201724
66.24167056230905 11.68453907420611
64.45912109230483 136.3444859512926
68.1624322961145 29.19180556910967
62.51800440992105 85.69460280588314
67.8010563890838 133.1765478239218
16.67032368937694 36.08499327277622
21.15992886553035 12.92209661109943
18.44289393636314 64.78469325932822
26.73988737509764 139.5746888934175
8.879979466972749 135.6930514001004
26.65165982560957 136.5198802151431
22.36553304193213 7.406819947087874
21.78437655139713 11.48547734718295
17.25985061643319 60.70228516065133
11.20869494591265 109.9687566841429
24.13292071805997 138.2720961693996
13.69039685895541 78.65904278822794
20.21795895110519 14.25398461247449
16.07923660772045 58.16759078595418
13.74402021136639 95.33823189083422
14.97229239830188 87.01462820921746
24.87996416025065 134.4536964017527
11.15954481041869 107.0606458382209
16.59985845072496 83.25563079093843
7.842732768521679 123.2833783085738
10.4572733471132 118.5618943032492
23.63117248178662 139.6219884244932
18.70320225739978 18.14271690381767
17.6617028288154 37.39603483315853
11.84743376852842 92.72101864390959
18.33559363723311 69.4289949523759
20.06720397404676 15.84412907062398
11.26307604857723 94.16809891907695
16.34535058796685 37.83292822784181
13.92007734199531 29.61056023719262
15.06840190941469 85.51557230098102
19.68563616737429 68.83278162153951
22.47205009482499 10.06910037610766
15.24189464128106 30.37148537677372
23.14999977618296 6.038419206834338
5.942747561988506 125.4246333237973
18.00525780195388 54.4520526770423
14.89836843348345 88.46930014341902
13.97070452731861 31.23590501420962
11.60498792337 96.80351643086045
17.48415687777301 50.3257665351252
12.37880915289734 91.43162171783715
16.7478798921925 47.70516219916315
21.03606933002911 68.22550463132031
13.71714877102714 77.04223021453811
20.41014043328442 28.27229224590767
19.76426487289186 65.71925334692392
12.44233794093317 104.6280954817159
20.05377601228175 23.61002940966049
139.9318606610079 75.1373586057163
40.65149293067414 9.278987237893123
27.21640848668371 17.62089160084723
25.71847529125409 18.01196127669436
43.59371665198891 4.930080119799177
39.0126502485276 13.03699107051805
24.31716846848365 25.53977098414115
6.646075193109448 60.45083516041397
57.68267468018404 137.5678633081002
42.08992112916643 8.603496649386162
40.15806793150389 15.37348715962412
9.407534483072949 55.58405588351987
46.39880289087549 2.07449344591938
0.6763827356904508 71.21037718527559
38.70591580767513 16.13271507895572
26.6274591324318 22.09703277886567
14.2821929584092 35.76821715398111
50.67948918677197 0.02042586564894982
12.77855112574078 53.44958860700575
21.70340835199054 27.36410000404892
15.48921599154226 35.06791762284782
19.58127281866568 33.79605088388637
5.408242659924844 64.70299153573605
47.77361953934142 2.904627613778485
15.32332299839108 33.61311944955465
50.69358639517041 139.5697707984582
37.27510260672616 16.90254732502355
56.28568657910892 138.286972417892
11.34110190431536 53.78485294447899
8.089628474710739 59.83267627367446
16.6469200122986 32.75626622574504
5.263390435475903 66.23116841216977
13.8197059957031 48.64327539490619
13.44826549550458 44.40489438881962
18.06987833390465 33.1880639952532
45.01105180815362 5.784841123726308
8.600600169552955 6.99741256869103
9.078919755103177 140.5482807592933
0.3708208803917072 58.01798370051656
8.956676524292892 137.290071869158
5.167715565196848 19.50283050239854
138.8071649346391 47.1914039590161
140.9875433159143 59.60142222143457
0.9903225183554275 60.68917213023315
8.509269366362956 5.412801180533545
3.341878071221734 57.12033486113275
5.473688318760321 24.35283516867731
6.541251282709785 20.1031614569367
1.426966218239779 32.9032585153515
0.2416221444736292 63.87384191233408
7.621828698844428 14.28237609389696
6.234824739450881 13.62751373126569
139.5041911528242 49.89384437267634
6.070844113852712 29.99381404996029
4.290497745793076 32.00828459294677
139.8916357219854 48.33384289000782
1.04856455377915 34.54067874451415
140.8552801204088 39.37761754608049
140.1680976062411 52.60838620670911
139.1104067470281 51.46118455861939
107.9102309940578 2.621404487854541
111.5216032616857 34.42983751162146
112.6891342194988 35.47690543496421
123.6873958830495 76.53990205162548
122.8163260430349 72.58106754440117
125.2856670555819 85.20770568566488
126.1189967119534 79.83471653907662
128.2842979868128 103.4940678052244
122.1611423374912 65.94854671088164
105.9855883265282 133.9546248501764
112.3807428689972 28.72335294503943
108.679034451675 137.0889281752539
126.1401180569043 91.58241809458741
140.6300907344728 130.229577781952
119.8336744270542 45.89990506143888
129.7279726807164 112.0620502274782
108.7063955080981 13.49828686864374
109.9152373786491 23.69211609230904
125.0381343449866 97.46397283184015
114.1338769919476 39.39021159757657
129.1666612301792 116.1805516347429
112.720626069082 38.5631236559998
118.4565230515489 44.97730818441042
128.3952248010912 105.0322601086774
129.247257022791 108.0745845106758
119.851379039308 49.15940594398795
127.2716026886221 106.1066229143966
125.6992100738417 88.32687820097681
112.5823892698116 37.07371753411635
126.5698858577819 82.6159127429441
129.8508470431334 109.4616219926305
106.8654156091507 1.637034355359928
110.5210518353908 4.625463479414316
3.249534839558912 132.3886024466439
115.6448175083061 43.37476094367252
110.23245780947 17.95542199088856
123.9616340610489 67.73958718229262
133.5100505254996 125.8346266968971
124.341500469599 70.41067327042327
126.4119214539049 96.55269739458893
107.3471959691287 134.7026249516788
119.6975827592145 54.3650585904696
104.4885776617633 130.0870167383106
124.7401432793499 90.84224204934529
121.822437764976 64.33779344318673
135.5800716109228 5.030607405000068
132.811042340969 133.6767786345775
139.7042343496044 15.47464582931086
132.6734417852499 129.8668339304789
0.6002584780405611 11.40792644929957
138.4461989321961 8.849480111745516
136.8147528185414 9.015589434070156
1.380574110250441 26.90806308688308
140.9012984634028 12.79156177231631
133.5282930168177 136.5485367702346
140.3757433857498 30.5996186762171
0.2501948873548918 25.4289334047031
133.4681697937324 131.1764827222913
133.3687345018203 140.8062369542217
101.5720148393464 21.86592758614694
96.23557092465074 28.20865112112874
83.44926774212323 78.4981683981205
61.93598148688746 133.301500271139
67.3863441778594 130.1543292781479
81.32689799300282 86.27963062950025
67.58337749017286 110.4929338013845
94.886068835169 37.10492719420022
90.82413942183466 50.04598146389647
82.8827802915721 72.45880630865166
97.31839940712321 23.34326430714038
82.12827811878327 83.70254591829278
113.9396398341973 135.3621828629856
96.90070593076997 35.28666824261564
57.77378359834736 135.9963368836901
114.1204131749564 138.5783144692475
82.46869947104861 73.99140539219918
71.78964282523822 100.3487921437457
101.739565014349 18.99507632947083
96.88559726008145 24.98963126634257
73.48902503214636 100.4408512919477
90.17367706890461 66.32045008500546
70.16565197023353 123.9341331414853
94.76224477147011 28.57002613914235
58.95206416574474 136.7643061535884
79.3163935130023 92.12790076950331
98.92956792058179 22.9548412511267
90.90525560669974 63.25898177380515
83.13548091448915 76.82488751388009
66.66505387335732 111.7549263822015
96.63049493651449 32.55544955100986
82.84757149928913 81.12105447076172
80.18071810453063 94.73686188551929
111.5435907065288 0.599335267045609
106.3950476686198 6.225915923184786
105.0443654660105 11.29491431257706
85.25524472723704 68.94513588079535
89.1499837683135 59.24617699211836
90.198558938838 51.6579812404763
76.67264902006124 97.06391802398726
83.94031322759261 73.59814987548611
91.53431304010141 48.41050257091241
114.0122608739402 137.001442908421
82.0829071438192 75.48192250708381
111.3832478824081 140.1598149109138
102.8707665276856 29.25169140303145
105.905197182343 41.8949451717578
101.909703911501 137.9118640385554
115.923210466127 81.35133916497661
107.7108812597692 58.84779719093135
113.0039255271166 74.80186318345945
113.2646918137618 78.05744630705733
115.5406434100023 97.62102985244596
113.7531449416295 70.61058162616452
101.8430082116252 133.2422901814826
101.9569333716603 37.59131280497564
101.8362430503982 141.0353102177098
118.5535736275957 91.27344487036224
108.6755248613552 64.16007126532666
114.0451887694366 108.6203513238423
99.4931885909745 20.03358611703353
103.0339040976156 22.1302558805912
117.3171284193337 87.23718297674922
102.8074169606237 36.30542997243378
120.490283335422 121.5250099969852
107.7668838087401 44.3846776639619
103.9593803092318 32.26909320423961
115.9908763242432 113.5186450637667
119.2252845192252 119.1496454993381
105.6939803575596 51.90697503945091
115.7919150584886 99.29654799419906
116.9099531251139 95.24129598666865
103.0179496335804 33.5268119997927
114.5993689193064 78.81575883688093
117.4066539826999 104.4603006136783
101.880501009591 139.4707184882218
100.9165735203551 4.004190376137897
109.3827329957351 68.76760648303329
102.3042093167563 2.971826389620258
119.0424993193133 128.2602454059709
110.5804593466331 67.7982752735802
110.3238362789613 66.21637803464417
117.1172213944708 92.05064303650808
103.1450438728432 0.5951203439201994
106.6189588629634 56.22857527856619
101.7932915519447 131.7277645113583
116.3603085397263 103.4288240553928
112.0238144005212 68.3895860874141
113.1426938584016 34.06453820967535
28.28819800567115 13.10682246372385
77.06050730903257 14.41174481373231
26.72954899995473 13.6582511558452
91.43145919057872 24.95691490666976
67.61649340416382 18.36083307822081
7.184120496297981 6.341714308230824
31.00839209427843 12.53888890626163
22.08451734482184 14.14508335664184
97.72374681969293 27.81276710356259
109.596756927522 31.83475956807028
42.00800150968321 10.1149093120391
43.35755523982603 10.95555646821707
130.6466832375015 32.41487385859836
58.03565977815927 16.68942077290306
14.3906130084418 12.87465809261085
90.33542250371546 23.77626605913959
95.84092821705477 23.78926649026338
43.23314539401241 12.46247613462599
32.29339563281785 10.38568972678303
11.32165000981123 6.703113955842148
51.36316939532684 14.79256103965747
92.90554310828385 24.57382564148265
17.23381286159788 14.37375670490765
116.2584859570005 33.63062774921386
100.0219317453752 28.60527669016639
117.2775528700339 34.83797699041428
15.82074387897441 13.61052150389262
19.69470976626889 12.81995951287943
13.80566948189201 6.430956442444007
36.31006884052081 12.90727361323379
118.7883878136556 34.61413755576365
118.2825285539866 36.11456731875407
69.45334934600847 16.49630927180697
72.48731281937013 15.70040585595369
86.65006093045079 21.86286359024988
79.73397531088263 15.13979249755513
59.2588957846496 17.75264179040711
60.74731423666054 17.33738927459465
15.87579901464444 15.17283349995454
78.57679194875604 13.99920647966193
12.91352958936403 8.943407792788239
36.40365158705867 11.35520489561595
129.1832999364964 32.71350286106804
55.52725355710748 110.9863562666215
60.33672442671953 111.2077769400021
79.82881804752793 80.36919449041132
54.57407923239756 116.3066558330007
99.16034693199565 50.55315237304625
96.3083191913742 57.66867633652891
39.59624926882757 129.9294424122999
90.89184481390807 69.01199944361068
101.9254472050528 40.8857010339089
78.72962340757999 81.53026736373209
138.6998420924624 133.9314132488652
113.4182990053489 25.76175553783926
57.92064332557463 112.2508068581083
83.53258619925128 75.18935007082722
65.04185019052689 99.76169718042522
131.5419271255055 11.17342326552302
70.03669739393281 95.42187614950852
91.29605432701688 67.51411797736451
61.90124897306526 111.3491071061582
109.9608033747686 38.34726032441164
44.37543995327412 126.9940764442225
51.30942841245195 122.5644878380108
110.0502181096116 39.91255259836101
95.95209369668004 59.18961444666973
84.52607680581131 77.56698692043119
51.68701118412113 121.1277462945122
111.2526811912279 37.67554700783916
130.5591539690298 9.924634354146859
79.42612076788376 78.92087309167536
72.3461273659855 90.99696694169478
137.0459632435798 4.462946988150591
28.00374424395115 135.6810090088533
125.3317828397562 16.58122646814546
124.7861783971551 18.07615976306032
129.4770313197903 12.98008095165461
113.9620896328924 24.27755462720401
84.37045237744286 72.03385302563213
96.04765746418551 64.91474833180229
32.25224458612126 136.2275962118818
98.02227245215251 55.93029820380014
73.90469283494167 90.63445742578163
30.83360944676694 135.4570677281738
85.00502013087777 74.69302802137872
97.89594462723193 51.27736942537407
63.48073920140239 111.4834488556278
42.51075714326102 128.7880753434873
137.4543595620478 1.208875678828719
84.64905732171209 76.22039462307019
119.6505246526434 20.42946617551572
41.36924770716328 50.38080957640161
42.96437136375069 64.75122106825889
57.10495744970445 114.85648930942
28.13592308254994 138.7309492582745
29.43232295647501 8.965045038131347
41.2493127269352 68.18934345269204
46.09055802907228 97.88273345005722
28.09581601492039 137.1965824979023
41.4417098479303 71.12611080385726
60.52006590441723 120.1679251607158
27.83146905227839 14.67922557198795
41.29100451671454 66.66858316693046
49.26347541143815 100.5787224704976
43.48953498760785 52.61840969751596
44.36038352216318 79.81129155482564
41.38376062124433 69.64580103832947
39.48100868738424 38.6794260552122
29.52609544033241 2.94274242991397
34.42835083397643 25.21911500575728
34.72701708781874 23.77474278340844
57.2237866179555 108.3911854902114
61.60959636147228 122.5260036738617
45.86738009152305 83.57317126394982
42.44015337457983 55.46631628224587
59.36587591679362 118.9901368553307
35.69054067775678 31.65649838019459
46.54387057014321 86.21132212586198
43.3413367208913 78.69004436321841
29.49595886281079 5.995952052854088
26.94327245459037 4.599207406745556
37.62870095732472 36.2246445399076
43.4496549198893 60.48719737094478
40.2379359717396 39.93632287347877
41.44588542253174 58.33290232971151
42.88779540824309 71.8460589231973
37.70936871074295 48.13928379289195
44.50128567512555 53.7651114259209
38.21988083597115 46.75525841256462
61.90510316774944 127.9506778359663
40.86638439386721 51.77520420759867
46.35160584337794 90.09894652777959
27.46924843611616 16.15963566505447
37.2553391259579 49.52886831990612
72.95638189358921 19.85369194274363
62.41967123672421 31.60427638661229
24.50421891110516 56.21578534892635
21.19308467450726 63.56109099189272
91.13041217167392 136.7954136178064
46.38357727899402 41.79193384141917
85.44710056471372 7.586343691064389
22.66428170027274 61.42940993598246
46.28589747039778 45.93958820971915
31.45962652501872 50.31632703123612
138.9112171576034 83.06308070893023
49.00242807538485 41.24605737340769
53.59907442295237 38.13169585940751
137.5234870956666 84.93579869288909
83.65409970202866 9.587706346882188
14.47694707382853 63.69908117377219
26.37001627705867 52.55539263780019
88.29738235810291 2.347905872350325
32.83932418253662 49.88404855845497
55.62595468950937 32.36244408407587
13.07847346436974 66.0920789060914
21.13381065010096 65.11252216693202
33.08231253579581 48.51886959924751
91.14226254690404 133.5540589200188
91.15551120547011 138.4148928339568
96.44197958496153 130.3996039377693
69.33842189550275 23.6328608816431
25.73470610457458 57.20639716031332
9.067898731960494 68.6139118139281
45.32571879756634 42.77872633754757
67.84333640414413 23.9492437890153
4.742536410795497 73.736400704817
27.77406441228463 51.83004875584189
40.30223612430117 49.2002035340609
35.75196257210663 49.66507210613806
63.71379472910031 32.54600456834081
24.32634818716715 57.76860930342954
63.20581083639829 114.1407554710211
23.55792590274093 135.4134779368511
27.97925902834634 6.780917516419761
42.51997343450899 67.51204535782901
50.99044031085919 95.28858781627832
23.78843368332875 136.848996143328
42.8112623866833 70.3488604066161
58.18711505361723 104.4960397936644
26.25642990156579 15.09590899966853
42.78279952998244 66.20426266870797
51.77274826627257 99.21991872084477
41.91483524557243 52.91296588709902
22.71750074068674 138.0961102940252
47.19496402017005 79.12151058784096
42.74028139098891 68.86199882824555
35.45931033073479 40.36411443412013
25.22270321306614 140.30463194815
33.19087546036199 24.21711339158146
31.36018071613556 26.17322281032802
59.62177239447688 109.8012573973795
63.26235542754023 118.6438942732242
48.4398023500791 84.37524837643811
40.34921836631512 53.18357999709201
63.07190349698225 116.9572080923108
34.36801803655403 32.27281359873204
46.94837206880176 84.82152728429099
46.97782407574626 80.58736588872328
28.15022905419526 5.32950436835862
28.15072409028899 3.737858799266663
36.22116853634774 38.96298857732987
42.03298789952368 60.89986364944761
36.23543422139048 41.60881802589922
40.01524673337819 58.6981633690739
44.21960466387064 71.01155912135577
35.11735955119363 47.03576117553781
41.39405490412039 54.32253989319481
36.17043102142479 48.27247893265699
64.52342412089357 119.6266935820534
39.31829984357231 52.01802224242706
51.99479434605338 88.44818392097056
25.9140973545995 16.53829472660835
6.089742350828515 130.8377719177144
9.019826493303727 138.9191211872795
1.349782741540571 125.049172717161
71.73785702116892 109.5535781791947
91.55641647401718 39.3860272900157
89.34788272556129 50.38820670531397
81.81531485880627 71.3545328737239
95.2214010348028 9.58744352442451
80.60859017418947 83.30836660570985
103.2696983306765 135.5682312336945
92.46504449919567 36.27316769043466
100.5435244340956 140.3507469852709
80.94849802905662 74.41930802252692
71.71445049067657 132.0128423763753
76.51248471113735 103.5480890370772
91.8097875518033 23.38205251960298
91.33506866379027 30.79345251362185
75.56165000752299 104.7289615592449
86.50400487844111 64.29286758084667
73.11604348986086 125.3935914415904
92.19922200795872 21.79402519855102
83.11954259162577 88.43797822321622
91.90499094456895 17.48221766264718
87.29377269541561 61.15561531876088
81.99321522438953 78.13297584538256
73.04887761857252 112.348733923935
91.9380668968623 33.50795344007824
81.32840220722363 80.69034031784797
80.49339305087194 93.26394204040737
100.5564357366559 138.7413375694724
99.40810716920325 3.468709969863314
100.6239193326123 0.9627165964358995
85.68576132006237 67.40164579350173
86.6748835976429 58.34976129014679
87.61612057063802 55.1882484737244
77.24176612721877 98.68319075817242
81.37777483669015 72.89437396191121
98.48441282027468 6.122927050660101
90.02724180733264 48.76267172365046
104.6077964104388 133.2188085046306
80.49767782077781 75.92002275022807
125.1166738510017 75.86146043111223
119.6297431164507 78.7670872297205
37.51769930704486 124.9799120058951
120.9127382737089 77.97252237287489
114.657475515128 82.21437091157618
60.04122038813618 113.8822075807983
110.4984784772177 89.53806879738316
89.0533685187233 101.7020338382728
83.33847696794237 104.305451851287
12.9957738006974 137.7515197129301
78.61539848858857 107.7486196034706
112.0539300245652 83.90152073502928
64.81788034741014 114.2742350746162
40.37620057798808 118.3745643868912
49.38165825715748 118.9838008241191
65.74600232545461 113.0174684468575
127.9745658199687 74.54193990338449
103.7999006990183 92.63617035985177
27.67350877398128 124.2782184581925
119.8227200943995 83.91422210528782
92.04329622019283 100.8234401620606
11.86503340905165 140.3101546218448
27.19063905865912 127.1726204019696
106.680456925458 93.62597100315404
99.96570397844052 97.5242658926568
13.13140034907399 139.3892960202557
129.9582096104685 69.31987170045197
25.59110983759033 127.778619554618
128.1428189386379 72.91697593774411
82.96496885872344 107.0119267326567
22.75285399439923 127.6735755569164
110.5856471356068 87.94251705653608
66.075130473294 117.1733795969559
39.67989364757351 121.4160466226111
132.9106735875612 67.89060716763846
136.1448268850568 84.27111644253563
134.8033143146581 83.45435307130762
104.0004359471526 57.5463486946325
121.0632156276415 67.1141885426636
26.73839222565572 138.0485774535919
89.51916625834778 37.04160189092579
39.34783840495443 140.4063669577242
56.3572218561678 6.545090688913174
112.1526726459925 62.37414778928108
58.88808461542857 12.24030586501393
25.1174970441973 135.9073342532787
87.89847991145314 33.11626889314443
88.9465477433356 34.28841754345091
46.43569896017499 5.137125035551343
23.36347455310713 133.8382493857347
56.10732611203409 11.45398211606848
101.7543091730138 53.89293167018948
133.436537639062 84.22487397158093
102.9611304656512 54.86539299066389
129.6892952630621 81.61667547135919
86.17614730358015 29.22473382463562
130.8042975169871 82.58936156135761
42.18176609919036 2.567485395847407
39.35263743032174 0.8729871847835927
37.93666731439917 0.02964386742771094
112.555650974291 64.07116467270887
67.29869900491751 19.85347658519247
121.6450226233162 70.19167468903467
122.921048467036 69.19706112213211
69.12408643841962 17.98987885173717
84.37056206850338 25.3660190764905
102.8399151141167 56.5383115781088
77.59423812913806 24.27485758945497
59.83193314899688 14.7417095104354
57.59557850508394 11.24221321058967
128.2735722487182 82.07823096837913
74.93879747068139 23.59671385887405
118.205907597786 66.21803288985075
22.20476427600556 134.800406471337
45.01103896921035 4.275669290505699
6.074908090488065 134.0210353032834
8.417904054718782 3.823970283156135
6.049049600124503 10.41793724531014
4.665534535406363 11.28598536368213
19.91157492219315 6.192481385108597
118.3569964014375 77.84981821314523
132.4169256002418 90.08252044845767
111.3476839238426 72.55256762158407
111.5622902713536 74.13788611326721
7.68344085488366 139.7973190891062
84.66904989221862 48.61134499006506
41.46638906609387 16.14344726390266
40.31327120153581 13.84956712819326
105.2459567695776 68.37796355300763
52.66148643142771 24.51528380928428
17.43209417962205 4.898162852808469
85.7442621380934 40.98385171878411
81.38313403044528 41.97986564688489
45.27338034966578 18.8207295809093
32.33256171394549 11.86976730122309
47.68847133061695 20.59823722902168
15.10191672477748 3.596073653630866
99.6929272693001 60.97488447112047
97.39257658802298 58.85950640856797
126.5566188663015 84.25183609937081
66.08051945353706 36.01512081807704
121.0562959415737 83.05622351807962
26.67928415974189 7.672618868045294
18.29886746760558 6.241867628753192
21.53380736746155 6.116517993599913
34.91645340822573 13.60307801859604
108.4212538625185 71.26981500599427
76.54733830061025 38.87684012860986
102.0813856671444 65.67969583249211
96.72047946402857 56.13091744005688
71.33414124496257 36.631919237663
75.69983875645761 36.23475816515491
88.51876634775645 49.12987605230064
66.2354352947732 34.43105586251382
51.35810350836878 23.63816471911354
62.34840508563658 33.19361104178255
11.97765777935658 0.8502825932565335
128.5458754432679 89.67141721829445
64.98556895042385 33.49244863213174
106.9606722283688 70.62168796257775
16.6560389540002 3.554311257996802
35.01644015222477 12.04701081387293
31.9503577315141 66.49508245245201
38.56753090983466 102.696394894146
17.72906849486249 137.8986794546557
34.4421415397462 72.82799659380545
23.01967371341279 15.71757013441268
34.74944104188539 65.24724259348685
38.26310298602665 98.62049723242676
32.11977902086063 63.46270546739217
19.05216387237747 4.887392121193481
35.80845936744937 87.04187195515266
33.19666046642193 68.92531823391349
29.38692425653346 63.14256676616502
22.94505683667596 17.35006900818174
24.73680345393023 31.63468828133541
34.22009144681795 106.7010606266266
33.28378756107035 107.9334903584844
24.61401394329307 49.05318834595815
39.34928255781431 135.8874805443749
34.72905761019967 85.92392386934279
26.64173791779824 45.60157669788973
36.29024767268382 124.0151451650787
24.88974701398332 33.18589004097763
34.79736594740071 81.86294170153059
34.07015600613842 77.33726308301544
18.52728498621164 11.7788444396287
20.67810435799803 4.847557023746718
20.75981502360652 7.49440188053854
36.08446578835147 91.07339242237953
26.98693334867439 58.18503946888246
28.34556937421282 40.49755698730252
23.83506214639709 52.04391943227053
35.24102923987282 78.04013788963792
25.7494463934711 48.1280299322927
28.26064445074459 59.15896801352191
26.86194835981818 59.7191285782778
33.33670968758317 90.37098999346986
25.91313909420198 55.65851863599733
39.29880088497137 95.67559089678538
14.93511464413615 0.6630479857787994
22.83497513437743 18.91575165330922
134.8294232847398 85.02750856964926
109.0427759212663 75.96971087875164
103.2555164950206 73.42641954968397
47.74138066376264 66.99420307087361
50.7572574307075 69.40223223263457
45.25842802362193 66.87750686624675
104.757936139585 74.06779548421861
27.91529087217363 65.25057379762534
2.48138503498397 60.19857549478168
56.95397081190946 72.6411412727315
43.94385917782986 67.63511824856043
30.63196365831269 65.58221468997368
139.9516569866791 58.48772305953099
58.3644738680281 73.22178010403752
97.5312208561529 70.95466584057442
137.4579214323841 57.81644640686946
13.2671375870312 61.19158232000077
34.6600887010385 66.7809533502591
94.56960388661432 71.13243301611583
132.029629520699 85.02030785520107
77.1922312042342 68.51033609921767
70.53944257333612 71.69957951279855
128.2075743120084 86.35714337309572
125.9631631277064 81.29679397809535
19.81403063725267 64.16209810774917
37.33040067825903 67.05539679435606
107.9489940647683 78.4274373211435
84.81374063116479 70.4866767785756
6.763915129437611 63.81669553680934
75.68278863589494 68.96028879196382
4.014550860458592 59.78281067897765
77.67933154850213 66.93876684670427
49.57083480443887 70.41586499022986
23.76422571626856 67.02338730991562
23.6947352482937 68.57772551486744
55.44543256189598 72.33345691579429
26.52498498528035 65.8403588451683
127.8413910575137 83.42434557232519
22.45175833806379 66.06734474841129
100.2684297540237 72.21051941831169
138.5019176853547 58.96032208429354
131.8360568175602 94.42845425749172
128.0545405443332 111.9505450855909
129.255757373761 97.90378046117652
126.9143597347158 120.2516634510634
133.3600626563204 85.77621667370917
126.9895522783368 104.4781577245006
128.1479089387649 109.3149471290686
127.6639660165033 107.7547606763955
136.7591515482224 77.92563527918914
134.9136096390675 81.86761135624994
126.6136779404601 108.900187509973
137.2832961989941 74.78911043082708
130.5082742410486 95.36539646231178
110.1076669612871 73.48432133264573
99.19250586654525 134.8254763574775
100.3594390520725 37.37768520292802
96.74168160847913 1.671335311065655
114.3643921793433 92.04704867928567
107.6464918609341 66.57710522288602
116.8788231744045 107.4227202703337
96.56763857962504 20.59828203376422
98.27951285397727 24.48143623764063
118.6556953228916 89.67334380081761
98.48203229649869 30.56108854119644
123.1452527684089 121.7329318624651
106.2584270440057 44.57386149865632
97.5600452273887 21.83748455869661
119.1419780184181 112.2489940395102
117.9375658349209 118.2880631152461
104.2506664831256 54.19470137555303
118.0522716767679 99.10850547434509
116.9878424137485 93.65895365189078
97.58380183103641 33.89023048629243
110.6097692306454 78.24190620939453
118.8690781094667 103.9058945041269
99.19915294768325 136.4177508888782
95.38999815529654 5.168361882213381
109.6408111031601 70.33854162828128
96.75647498261874 0.133898519640256
109.124261541282 67.20789864651964
105.9900954585937 64.32257217496561
117.2285753348465 90.45442704834568
96.32302258417461 8.429108877889805
104.1333354939825 55.87202586440405
99.18827251593183 131.5586694171768
117.9249892312845 102.8964534332332
108.1719698460641 69.69735357683905
52.63048808518543 95.2939858558651
88.39262586740389 81.48418844122972
104.53298072968 72.51196972955202
41.79962310206935 101.566181206155
131.807759967672 106.7962929534996
6.824838837577968 109.2753161089503
16.68716056060608 106.2618975347117
4.000660017383554 107.3447500262414
63.12622836388691 89.77675105074634
101.5340749657225 76.17718443854767
26.69470146454462 105.0394415813395
34.31248944308408 102.4801374744712
44.49272234274203 100.6862767224842
85.0403603317408 78.95918489945211
127.9735181674248 61.77670066854397
85.4712696301371 80.45024442003324
84.35972832204548 81.54088334644076
64.84367584138664 87.69223013431873
18.16491228829138 106.9799558355966
38.95589522552096 101.2766963014291
107.3831531241675 73.7820442790845
133.9539393342414 55.89259611390499
90.85240855807633 77.37559402121849
137.6173135585191 108.0587471441839
121.4116196453668 68.68623206486059
23.57368069937271 106.0156184131086
119.0480047745269 71.10150769582853
73.51894413409406 80.76801497958046
19.61695956978425 107.6366499776323
95.95342880246039 75.27575866136416
131.2289814492655 58.58720667328885
134.0688794054907 108.3617349160179
60.17856968547985 90.71951054732827
40.20396629120579 102.4382041145696
132.4664574320215 56.23955608911304
40.76552979254228 139.7450213958745
120.1780497740509 134.2698087143502
77.10315052080284 132.3674363437402
25.34156163809438 137.3623750669654
123.1706496552629 135.3258774141626
52.14028171509216 137.3779985008418
22.2282648893021 136.5789812088711
83.02139857978878 138.6759006095618
42.18939959432534 139.08492397501
15.58202817852564 136.1145696902578
4.94294114928113 138.1075679011934
85.73694837737158 138.3870907531808
118.8374126302489 133.5708284912933
81.62891453336744 139.3489056706701
19.41629267990855 137.9937518498724
70.97038205236248 134.6644086960406
131.1312323816259 132.8686109780877
37.92776590864258 139.5582260037619
96.49223794032176 136.5580548399994
87.033658290357 137.5807488686443
128.975559949492 135.3866935121326
97.85716516491803 137.2744071926082
53.51991661132136 138.1932953766706
68.0701264379779 134.6316108963882
108.6936284475094 135.4591478601767
95.13266649385129 135.8408417173784
76.92059521296422 133.965519914529
66.55940721133378 134.1380977690493
13.32728474849161 141.0275996291751
111.3714454823487 133.7061584724618
92.51965433796869 139.2367772467942
21.1876414032159 137.9464475948501
59.19575761949762 138.2294185216017
111.3767910352459 135.3373454942348
50.44431196083787 67.84747435076436
47.9843161280843 68.36531392540958
136.8442702695037 16.02680420626362
25.97844397513564 76.67053635923119
78.7071850496632 49.58127628133735
31.72692816770962 71.04937804725706
26.27649742170513 70.47348922745741
1.176519984336017 85.53240835366859
54.23753572404739 62.44226614599346
70.79660439494828 52.00328015005721
138.7246144920221 87.60779899971003
103.6827960607605 35.03559587007901
24.61629786189897 75.64757203398554
37.27372732359761 73.1643705325214
121.0661261207909 24.36179700876331
105.247841962544 35.28579324303018
53.43712345914685 63.65617488550406
108.6475136048891 32.940302466864
140.3902057825001 14.10894838226652
137.6776561238319 88.80774070402258
27.58361454798181 71.39583383377153
20.37751863676759 77.71380822556812
4.572413719935607 8.022574005075528
38.68226791860268 72.58765219176055
130.8540664269883 21.19086368161147
131.4041893175519 19.72415972420608
124.1202317734878 23.78826317808792
114.399463757992 26.97680545411512
81.08610430535289 50.76578682321746
59.14395628103969 55.13429159687699
11.05732798974659 80.78228804435329
75.39131426542899 52.15871296344893
73.3207644513877 53.66270038111646
4.898203700173045 83.54997949913738
53.34692659150917 68.64706787864984
49.32963905613583 68.80043800666267
76.35629238519766 50.97363331240535
12.47736150670102 77.81447945097294
58.56336714651292 56.6578809243716
33.0769409006797 71.94250570232451
125.6519276496996 23.50224288471049
41.90050388842835 11.6279871006535
49.82271682822568 71.98997285035153
53.43240777335377 99.19789687696168
47.93201531482237 42.27804986311565
51.08508838954908 78.10983446847544
48.08431100620616 65.63663212367089
44.88157219019999 20.40737961952123
43.1000896947055 25.7695462699008
44.88174503555047 32.67529683409527
42.54639053005493 19.84019446149991
55.59061969593969 108.3773782236435
39.34354697096028 138.8949782110606
60.28711795025553 121.5802804776699
52.51916460021761 82.07178392077621
47.93255546424564 55.98794824317356
62.02914531458367 119.5323464553341
42.27424273040885 32.93541867647917
52.38453196947368 85.25312255295792
52.54071527751751 80.44145003923789
39.34571224398631 5.415082950613989
39.35574580412153 2.387803881801963
39.34250729567317 137.3881371177201
46.80565716272461 58.94109758541133
46.88245440077993 43.27276291496506
47.47486739915939 61.56654469834199
49.1465909508474 67.025727352201
48.7070688162224 50.21301153309055
48.08727607775035 47.82657781267903
42.62619165470758 37.72748058239443
64.58489307870482 128.756321929659
47.63119999990455 46.44078052636474
53.49610952459972 88.93535397347189
39.32433973303896 6.92801025205594
66.07871676394589 7.248723186582207
11.85707645645788 17.81197215219413
125.5976754965919 130.7698579015024
46.2827975691404 9.661823075504145
33.52037310181676 14.28232164701642
15.93266220191275 16.71637096152719
56.37703291374518 8.164956842064559
80.21668648068233 6.203003825337231
4.154688953847783 23.83834822693797
18.6963649742965 16.60190515668483
87.71733371942426 9.89483255440989
5.247135816086606 21.11661298296751
118.1799510338499 137.8225640047418
17.31833287750303 15.87869214394626
131.7961243211913 131.1916238379058
38.86775613889375 14.58297965996889
103.2173538998604 140.1735005921683
96.33096250936656 2.957449887687277
99.30480565519741 0.2285251025721539
59.24896918055902 7.8888035775495
4.020906766216206 27.48790892602065
69.7595096058527 9.544749546698545
106.0007208935979 137.1406446881589
86.27178871346324 10.30860680252021
68.62791145467443 8.524430911322849
57.80806781315088 8.633926127399425
14.57644010349158 17.58210583925231
116.9312592175063 138.6645146059683
85.99804412641777 11.86547837313602
10.47094625235519 17.16329213961767
30.54924893080944 15.45816145881079
111.3523899730496 138.5995205498279
102.2317893176662 84.65615409378256
29.31155402800321 64.65989354222719
4.202273407238232 54.03072761556669
55.75199025208414 73.86382426391785
44.14093158821176 65.88836471803523
32.03495315882488 64.97558182690186
138.427114563929 48.74621149607886
59.50475381886735 77.06079301947572
118.6841664122489 88.06940815509202
5.274025685024568 55.14645653674987
12.03164931994734 56.81523777651312
34.85214011261286 63.7202034417578
87.67416065472048 78.16390298003166
67.67811255754684 76.88291597086121
75.71180316501926 73.12958397173242
120.0138240820119 87.25383644846944
99.00430120063174 82.03210228527828
18.97957073039406 56.97622800569733
37.4194185167773 65.49158980451305
105.5045008147781 87.16137428758135
90.29904572872543 78.85266955964708
140.9677921606076 49.47977097355603
6.338288889283434 56.24495803449405
73.64919610842652 75.02927306251729
0.9912768286154557 50.62530691630987
115.7995560651179 91.24542192052701
48.35035596130718 71.44851092610006
23.8931182366805 63.93367571097838
23.96941370430478 62.39397622161289
56.67969040182544 76.93631444033539
26.59709786760273 64.30711664457185
124.9403712106817 92.51570960860427
22.77364592761684 59.88501441337672
85.99002112401445 77.65487181304202
1.388546609103485 49.06951244700613
3.130639595997796 52.90330112726485
135.1036019379079 128.6409265405561
0.4817784852140085 129.0289089524792
89.45051261658378 104.3236685561412
82.54357120479895 117.9934792937822
104.1372093846102 80.20361973743138
76.06534934953854 125.4472470660317
121.7202832534968 42.574159530497
117.1450939756094 45.75227335989264
114.5036481398586 47.27703693906367
100.622230357104 92.17745465907151
88.27973877573963 105.3248532551148
129.6857061259042 31.17348664583843
140.1096230136417 11.43908418624694
102.6671683450221 80.33212670614871
90.47850205055282 101.3194099329224
3.479510978370464 8.916492925585631
135.077178545165 21.94418707942576
135.4759616362182 20.47161350863787
114.6165329603213 52.19001598489388
121.7511845746305 38.38223342770124
98.01761101029022 93.22270993082002
106.4283586990607 67.45886477658028
108.8844579374548 65.6697682513684
83.19890426964889 115.3178341772046
102.842351306128 83.16548521202691
112.9391898332266 58.01172241216051
104.3189053841106 70.91314219503894
130.1714818474226 33.93833214784431
7.011102706306596 93.37746695797819
23.43190734630135 96.41203735509859
21.38684308405005 94.15705033474568
138.4747433670429 91.78373711503363
72.52862438023375 101.6975265470814
15.32640806006104 95.19220983955412
29.19308754158967 96.01665201204948
44.30101603484591 103.4223834472534
70.84612402489653 101.5679168369129
123.7952574799372 110.4546601229708
126.9718650483842 110.551886140668
10.62014022846806 95.55858135476889
131.3974079708685 112.1932412077635
89.94713146071165 105.7120764212767
130.5820839294791 110.8036208868226
19.33328135892142 95.86724643280931
37.83423501928746 100.1297646917793
97.42237983743789 107.1525651572112
107.6969621419565 106.2587883617343
134.1557517665741 92.19238041001773
20.85238818268743 95.59495428686462
79.90229434574313 104.0550305628583
12.21450800900224 95.40350233076015
7.984082951584305 94.50714631270233
0.5897622205539198 92.69437882678046
58.30402807932995 101.8525373336975
40.715841897103 99.26082014352433
111.9691061602734 107.29553465023
35.6192818469327 98.02749258050903
24.57056035038798 77.11595028823028
30.71314071855007 64.06530124853708
1.337752950603107 99.62978050254968
47.76455360075605 35.44377909864663
47.67598249833252 33.96168863585252
67.63286996298758 4.701112095370387
7.779269638207255 92.13154119290959
71.27117330057997 0.6566181566347202
24.24359816761194 78.45374886121462
36.26935622151435 63.05545682956979
6.219328185590922 94.64286487222235
38.79677973906087 53.44982390096238
50.1462643450004 29.27327456748467
16.43117400097121 86.32866545263306
24.98457070550622 69.53087360175604
74.66222596408763 139.1331177757156
17.92615544204077 84.06959254250675
39.38049258198654 56.03285143477158
62.2623058107415 9.582022220086024
138.3971629402033 103.5042994137556
36.26412342729581 60.09736056906578
13.43259496212064 87.65240680539981
44.81200554299761 41.3072836899244
66.16919820372459 5.532950812827344
10.87294855458971 89.35022753780822
37.89218672195227 56.35287509305162
6.662884598140445 97.15370212130456
41.8480584919881 49.00267526672621
39.83401887020005 54.60133314862898
133.563651062166 106.7726835855518
54.21158981894657 22.27263551390886
57.33097460648538 12.66638245114348
27.75855685941742 68.31729537722855
42.43676124932453 51.51433136718192
136.5663777893631 105.3990606962335
140.573145299484 61.20295257691213
25.37264829124168 138.9109987934208
13.12580644142625 15.32518073955184
2.9230687854926 58.67466527301295
9.770734724746328 32.01121781732976
16.71863341682491 6.256540402315588
10.9374999205914 25.04331951780054
8.855617629886579 29.29054208917145
140.1675775318037 62.81877682573209
14.46853066805604 14.44914167558215
21.41526463293032 0.8943388246815052
15.39330362834459 8.947207945334808
3.542799838712232 51.362485718381
5.463273518575162 43.57222301259569
9.695498491398626 25.97910879562294
2.708086434812416 54.44959097113508
8.002165570654237 34.0120669482281
8.503973540186776 36.82918571056705
15.84766102509595 10.39913471024617
2.858365784214693 48.6646376393497
88.49719727505317 35.85871147460712
18.89435544317916 101.4817206437381
3.916787230404966 108.8179201949075
58.27668149989459 71.62669648940914
73.6955703929394 55.11218083346368
22.96438322268584 97.88987317449869
93.27216158616119 22.99072648846606
27.34140508052515 92.56271943653617
41.17843264894591 84.5460466830567
96.14369897680629 22.20114504379545
39.56324742028609 84.89041037666416
62.40063939522698 69.65626792835013
90.43887305464864 33.89757211665862
119.5692550524427 1.593768835402711
42.78074075517248 84.20680241574121
45.82771778183604 79.43556915104294
17.26780636858654 101.7778337968013
36.93022815333313 88.13623136561611
115.4007613546329 8.31384999228119
112.428799840101 8.249179969578844
107.4855834291224 14.62622929931597
80.8889519251881 47.92657251401301
3.634392303319949 111.6997090596931
66.24339049572252 61.11982813147197
22.49547088699228 99.376793969109
77.15477870687992 52.2942527452947
72.16072755530924 55.81918021794491
14.12529720474201 102.1695195146852
62.28306772838904 67.11212001383869
79.53967245742838 50.88462739678464
134.8017330113302 115.1304981943318
57.12428591329878 74.11260965119236
33.72812456539543 88.88405815717073
121.547819292117 140.4162321951472
15.07050013395885 103.710015352396
115.1942501034227 5.401607766232643
27.36099636164763 76.02507967723351
140.6677962361956 89.47530859893565
54.86991754171446 56.67103917892656
65.61304793685754 51.30744937739021
3.174571004999208 87.35320614467018
93.62321981640652 27.3570881399311
23.17056792192162 76.18658955434599
35.87516282509313 72.23731115244635
135.2611250188757 9.161169462383581
99.7828594329869 24.3725775105611
52.6071966565682 62.49442249720189
90.8941450399611 32.33909484212241
132.1142119244995 9.673857857967349
2.715146673905481 85.86428330571712
27.49759920762832 72.93473972977421
19.26225119069188 80.16314616804367
1.488919076498387 6.333904033204372
37.28414236792705 71.66424982687299
122.3387595850251 12.95790070149522
118.7226563876198 14.96909260040459
127.5343063322535 10.51830504517605
110.4033251632056 22.10797787794432
79.93400888710345 42.29337598109035
54.37713725195163 58.14137421829042
11.42836979052122 82.30246727868929
70.15672599068013 46.24185858628532
70.34279323159681 44.60778567547195
5.82372280069263 86.47189150226671
51.90468393718921 65.65258533285734
50.4397538549044 66.22186307394999
69.77106173810523 49.4701133804743
12.77202255050069 82.49031803718296
60.23123602288882 50.49595331028966
33.13574316286073 70.4393817208271
7.028434216860838 1.734776827492391
118.2110858371007 16.50380834047319
11.83157830380632 118.9601603663317
44.5788544128802 21.87450600489063
40.430520690998 27.42638691800229
46.15185985209368 21.21783750777968
21.41865560974752 98.24422408177733
49.28672242602003 138.736170435589
26.26272889062374 84.45420901705884
34.94940874167794 60.73966749171485
21.78978569233493 92.60194391724373
31.53762331658843 48.82719836784116
41.04550112219165 33.87473071295512
23.38555215019435 87.34989966915633
27.67227449274666 69.85666637267576
49.22526586100909 2.205931451724213
18.00908095986376 105.4603373062529
49.24676647047251 0.6998659394389933
33.88221502072561 43.22221121575305
54.92821846103862 137.4681086794265
4.430325189514909 125.4177163254149
33.62751421713146 59.8463140038689
20.93706062248337 99.74104880663771
34.67101260710329 41.79174020073965
19.45969105559193 104.324387650097
7.563845464554653 136.5117364758254
33.937429215863 55.32299075598107
27.72215075968598 85.19167505732241
30.91068012000002 46.26458572848117
32.44537570647011 57.40913261227406
7.446236215336716 134.9004123673253
31.38283439256809 54.95579142194581
26.36926658455145 68.92452644777465
31.52853993030192 51.9751352922951
19.96535859669314 102.7655761180389
50.6669126751151 2.91055371784298
138.9129610988412 57.35856263321775
0.1246051597542716 86.69725507017945
140.6315473724281 95.92096294675403
12.96108955141293 136.1281661494437
139.1718255889348 89.12293710423619
1.388579162943521 64.91687867676232
10.49051261760365 130.6328035675259
138.047209707183 50.30935216183408
0.245871780549987 98.56606944769598
140.3278031354937 83.68047892315747
1.525003827937267 94.07280350641065
139.0631440926679 84.70524803208779
1.61832532824653 103.7151655073852
140.3748722412548 56.89922388980964
138.7105520833756 53.03587204801553
46.27463234142149 33.31278541047319
41.45148970337087 20.63535421291237
70.90587577060482 96.63441186631985
85.69467520839422 129.0793049192172
60.76840647147571 80.82850102090039
54.56639377332356 64.31903907459611
78.88568601255957 111.7353020914127
44.80846076468504 31.11968221662837
61.85710988516893 83.18063282749641
63.34816395530848 88.2112010746562
30.90993296647151 5.187180140964229
29.52183081319555 4.471420241179184
37.43852213183569 15.32441714991029
89.83241605346001 131.1237541425363
53.73985516052137 59.59966334731228
55.1924298248857 48.13134631603338
83.66019530663256 116.8653991895543
54.41595951359233 65.96176010303691
55.91749355885929 51.88914737080914
55.9879425905343 50.45036054131967
51.31390423107097 44.63810468485632
46.45667058230917 36.32757308499317
57.17336898194276 68.69524098835437
52.39214621500001 43.50352603942854
62.10328846626554 87.14972368096417
21.11136841725042 135.6600387948098
33.64191713935439 12.73082874557421
32.88618330882499 25.6860087880891
21.49375368722799 18.13906553275922
93.95647245967457 68.41576218476953
132.2601987286666 101.0316481482259
130.6733132390614 98.62200407135832
82.53474611863166 63.95406943501607
119.7364583747656 92.22563420053302
43.58409099979696 33.60304498122746
103.5937516881313 81.66737850038741
9.087194365150561 16.52692507831254
17.31827638731997 17.42854365747819
10.33360627321273 13.98298199008362
37.37584487459249 26.0104386554041
108.0146951380018 79.99043298985372
81.07834613415157 64.41046099561611
79.05812601949638 62.14063803208558
63.13604660468703 49.31557670857226
72.08172867274614 54.38401670641956
120.0061123036833 90.49499576673129
60.98329593053525 45.8475371314787
65.80010897753283 49.73536749504922
56.2617107538312 42.93249820855866
46.35988713308338 34.8255879115287
59.53219362272882 46.41766042420462
14.52417446361129 16.01904231687084
122.367391384919 95.77343651009599
54.4683232521953 41.12618472189425
98.60826050947772 72.30510690608095
11.72792152125955 14.64725265378924
24.26945967209173 18.3733934872659
73.5631808941457 4.0582909849629
11.62298477775376 46.35279824331692
21.93843792915144 30.41284763655717
15.35679167313096 36.74947920532185
20.81361676407107 32.87143264075879
82.21755055419489 136.0565558983863
18.81514073766816 38.56148348306336
38.84747226277351 25.24196570125007
59.1779091360305 6.371605725585247
4.625846254468893 52.50519027487442
5.026280234453934 50.96899762219066
19.03693396916134 37.01664854341625
64.86500015914598 4.625694387984155
4.828301666141813 56.67483187955254
12.72236088209158 47.50654348951131
12.71401785957381 41.73675881979185
72.55306120229692 1.601856569301004
57.77391013381787 7.180537778417178
20.95379344279212 34.43264965005241
1.227261171237448 54.88227168842307
35.21495303491205 105.2313152796154
40.1926609765923 105.2357370666757
67.08922603998363 118.2706385940768
84.18169443619388 131.449349685309
12.81748524043681 93.94165279220363
67.84483344352638 117.1569279063184
140.190976619405 87.8987535236851
17.30998282703497 97.62410489097579
32.48738189692355 106.2338815237181
85.59488218560847 135.245727176077
18.83966017378865 97.36526885968759
82.92974089167021 129.9534424588829
10.39234365231475 92.8889991104662
8.75019366041326 93.19110743348425
137.2382227974127 87.2855859558004
5.168764245686609 89.07500831936051
64.15046421396836 112.8830241959481
41.86670330551723 105.0351525789383
138.1481447311288 86.14068464400742
24.73321408369771 101.5154039160618
111.3856806178743 39.23474081230452
104.3443731873161 36.54834076607445
132.8965748395013 43.13446948545322
102.1182660089251 34.79107392343539
56.24294007948613 0.3380885202550568
49.2663632756382 140.242400257882
36.507113058727 138.7119263087288
116.8362743417411 40.86970294691599
131.8133332185743 42.03114597702665
59.01942128389626 0.3826965052279354
65.79656311938339 0.03300325186243724
87.40640536703707 18.74517608511314
85.12238760277368 16.47957271392639
73.31254539421495 5.556877007737585
60.61273913398295 2.580227351974921
84.23784143601316 13.82242256841034
53.48571361740409 0.2404596291385735
133.8103521676802 40.06681495682712
53.66871992638028 133.5593374771709
52.31060418395374 130.1343368784113
24.70787394934243 90.89961491614135
3.871364460319907 20.51431744417637
45.01617324315737 124.1929646256726
6.517365541934479 28.33453049727477
26.26494087857191 85.90681789798272
18.3645980452675 67.89365093731163
6.340943314905792 15.26440305227415
19.64237203691028 70.39773266486529
4.98954672948497 14.6275739856368
34.0370867919872 104.0261739495697
13.87605188579601 54.5733212778988
4.680474360738037 9.728541663742947
7.001602469250713 26.6936352610032
9.947772139618625 36.59377276367569
24.82908663436783 83.69112708978301
7.666104464711736 40.01534182352459
19.72310193855338 67.27565150574188
22.2290110669486 70.76152009712085
53.56204337316078 136.6523225364074
37.72889941713989 114.5905015779764
17.07919419988713 65.44490380781629
30.96645019877777 99.52388583871864
8.337371249478791 32.47188098284031
10.16842587351891 46.74001561911324
101.2265599984707 127.5596096504743
114.7325344006835 124.4367441770333
55.42510773787794 129.7588548844828
40.63866597249226 85.98979522598012
25.43718941485534 46.66372668530798
50.51179101621408 120.0527628016547
23.64690148460909 34.09876573270109
40.12167378749536 83.45327141217027
38.61627718941797 79.8051579438158
17.70662138148704 10.26065067490699
18.73602029273075 15.02614976909491
16.84954787314858 9.034563738677049
39.14184593294029 78.2806168084165
27.1383929739114 56.64343014979736
27.2224502052604 41.5912358729292
26.56634925349745 51.06927389296636
38.13065275023951 77.15568391639408
23.14824467428802 49.23595527349191
28.38706038340034 57.63603699758612
29.66001453614406 58.5941217370032
27.31581570405632 55.08915149626837
42.66831555498393 95.12840488618923
13.58962022153652 3.236462187832637
21.30452014912953 21.18332219035876
111.5426865395631 40.78453503185525
102.5109004669515 59.86099662250146
86.19974946231807 83.61802590399608
65.88608421662046 120.4288349893989
116.7923796480296 36.29474582158277
134.6139261711249 10.65917153781069
86.88627849106624 80.96781892410945
78.96745409126576 93.59760437194051
1.590029415608286 4.820206853310038
126.7659658659542 20.51087991807985
128.8515002903741 18.74915350030534
123.6941080002993 21.07004336564955
116.7933034909212 32.13946915397292
87.49190251582776 75.32659975323261
97.90730938433212 62.95904143556428
99.97796805454622 59.43659419968181
75.51882199517631 95.92800369992101
90.48472252945015 74.66786758553197
100.4584226136522 54.58020675840889
64.57968350603348 118.0455632131
45.24763997964405 131.650388474552
1.959989146957617 0.08392733170587102
87.12668918909917 76.81819013925529
123.1443882071046 22.57125614980977
122.4307607562604 50.98133741639711
133.8862021466944 79.37009655217872
104.5746066874731 33.77757684249544
132.2371987414291 81.78595275082698
115.7729791497379 44.92679489817898
127.0974272084596 70.38799293361006
126.7381798947266 73.62021023151937
88.88861238428325 11.04441342701443
125.0613918285956 60.84208501716451
89.88015582722001 6.394113407614756
129.368845264467 73.88990367051846
88.80206678862287 5.25498727077036
127.5875197859617 60.19477786187176
130.7875626305575 100.2573916293421
125.8217868911604 105.5135975642805
126.2009359115693 107.175278685695
89.81451475229611 129.4642058046359
111.2165582198304 115.3151556342963
82.64853182531971 131.5810546187572
101.6227364980454 121.8418616918018
128.7198017846199 106.6283614478166
128.8216977589377 110.6817527040664
111.8154923982792 121.1870121529616
73.08563225950529 72.44439203239257
45.41045901978217 85.05104749359138
53.86456067760734 81.29725651988485
17.44351251457437 93.36908152591552
36.33867064329991 85.58569561035408
113.3330648690539 49.66912289871511
132.4789966998438 44.65792403756297
80.63302642332143 66.00424224278717
135.0153400868178 94.96491986369381
92.71424440978957 61.38711344772666
18.92891951889365 92.85472143394037
97.71694029595933 57.38438731873305
76.69613364517082 70.0645289309508
9.680703160419982 94.32687087081175
77.72894563769843 71.16130147813529
8.977387769119099 95.67667851643756
101.6733463861126 55.53965384222629
136.4627524834455 95.54484348002315
56.58031340861006 81.56244902232183
33.15505781279757 86.25934763574145
134.2824825898496 38.52552480950278
108.5657602702052 95.67717110056985
12.46667505785951 27.25019759164492
85.82672000728486 82.04609337282737
18.27689557415264 41.61584323593603
35.3476030431347 51.08413449137947
106.9885918838164 95.24324195794871
96.14529714345423 84.84255547146303
49.86469114132316 58.53414523660674
2.601027397606961 21.51323663953475
12.17864657588525 34.89546179642538
76.19772547790114 71.60306953154638
58.40625828656883 66.20842117966043
50.59821113974854 60.18441539897403
26.97692510924308 47.08940605113056
42.95418675397028 54.04266486539041
34.27076423482206 49.8272503238351
55.67432082909634 63.34572944611045
21.74152204132844 44.82009011922184
119.0184314544015 100.1350310687884
37.7937140371149 52.251485396953
81.62004817753839 76.82432516879345
9.535758325173472 24.42578195136144
12.59522174641402 28.8372326975034
128.0601039154134 84.81268399684426
97.74725769059999 100.8949789502256
11.72394287944244 138.6854425207301
25.85893062103061 126.3279383859981
107.2364841352386 96.74123544785098
101.5188231399925 97.75264940502932
11.64621664041057 137.0201739300782
24.27990691175157 126.9746176325667
82.53997739495004 109.670126389389
22.98744650811008 126.1351927307967
120.0781184909958 88.89737462396275
63.84856469940147 115.4953445087788
40.59938273249601 123.9477375909349
126.751246149075 85.80008530218849
16.57268550415262 31.10380616105893
37.02782050386425 32.00409843302923
140.7061843848666 28.9038614336074
120.8182500220891 32.85913195934685
117.791066333852 33.36222333694408
74.38836362081365 32.28085138213189
7.158416710211138 31.26142986683184
11.23901588536359 28.09010100851503
71.61316190832909 33.4410156257336
84.687456648999 29.6115898985097
63.4627057686667 35.73709009872468
50.22274437279933 30.83955968170059
60.91970665797827 35.47442876970025
17.93555420094963 31.68946767943088
59.61770348862734 36.14935172094746
7.987365993379214 28.11294576688964
13.82874342476716 27.98759019356935
128.2329640011398 31.46530912986315
130.0714399121896 7.187567803351963
120.409670244467 0.4158740303509287
55.18122873475018 85.36838247933633
17.80367896297555 87.15781155704643
35.31767589290026 80.37315786790576
106.6301967194865 79.25282189297587
92.69867242076016 79.85127959218465
13.61289987993868 86.23668971398517
72.76858883612846 78.10714282544896
7.421258894032333 86.78994726915266
102.0512752082375 81.8096950897892
23.40210118680076 85.83701265945169
136.2019748827061 88.58003574717658
9.058264147121967 87.21107794501155
58.02680760582863 84.0740000059178
33.23423027817108 82.18030287824543
127.2951767904419 80.98447092022823
75.75427799376739 77.16155222075713
20.97764619996634 69.79493870067138
36.06145940063389 79.1086938607767
103.7844235510026 101.8153439272401
102.7819582483943 100.6392140210824
7.902865056387218 66.21535950071676
73.14301579223596 93.55047747295363
4.001767346415551 65.34170698250176
37.62388352165775 78.70445042456491
18.39983851848694 66.34428419215125
23.60351610023509 70.14017579066108
57.85975476221195 87.18390668663741
32.86375422172689 78.0545397446172
114.7876901183656 103.9775905282359
14.34829901803354 68.49683664396626
61.87098279218859 88.69496404413549
138.0801673095273 60.58194107480284
19.26040909443107 10.30716878205898
35.13003723628385 4.464088826394872
57.59879820562428 140.6398931444756
5.043040192128201 16.25647342057698
68.96045147612458 138.326728849222
77.73333884984571 137.9800792619247
61.87913982309813 0.2440724776404333
17.20013942303119 12.82978142955722
13.06178800219161 13.74574786233067
50.66846458630904 1.4928463714184
19.15633184302196 7.553087567467432
10.06150395541078 133.4391675202156
19.48949921761082 53.86372758891474
17.71171817016383 91.7986049747113
15.30397411502042 32.00236157713943
16.66748448775757 103.182782866324
20.1217332840172 50.78050290109702
17.76975235895475 88.68690135418296
17.84849399118521 48.76322426764977
22.39539885967157 67.62130281882254
20.87268826037332 71.38976693124006
17.64704994816533 26.94622096211349
21.08390943049431 66.66663922642419
17.88696886480972 104.116959887316
20.23084566131802 139.2306232745596
19.0167792240327 27.6278185004301
37.94336834581971 1.548657806645583
54.88970412576376 139.0162706918994
3.771158247118357 17.27279557851462
69.60120525816569 135.3479727668009
60.16761122447832 139.3094639974891
15.14825699341007 6.316168332915723
14.26408235745029 7.926847479186504
57.69471377225192 139.0467683011041
132.5422004076971 132.3509655249068
134.6126796860269 0.8132245214493657
39.41312198354807 60.29594656715626
29.30049675639381 133.3319103979846
33.11787935148007 41.96829353393627
24.61653737067877 132.9666285148494
39.00856582855937 57.51310248294847
39.61323880283162 76.70513515007555
34.62321058056673 48.4172823008269
38.27774473120871 54.89431014435307
33.91610189009361 51.28190678866044
39.19995935096894 90.31702111684319
37.26528633916936 53.7269152552465
36.06129603399618 96.53862426240418
37.86793805233692 9.130348350525933
127.3138964636602 19.01849637556531
125.228254786779 20.78864379075104
97.89726520978418 138.8591057312741
104.4707556573557 0.09216215750758652
96.48836748777036 134.9863714717559
93.80265185464559 133.4785750159376
117.8165657005167 9.566567124753231
127.8558781264882 17.52401468230976
102.3696301450658 4.489282161487557
100.7574352950336 2.50751669978367
92.65766572438424 1.491256143600027
91.20297374783426 140.0291993940841
117.7119851292406 13.72895847684213
117.8002442317261 37.63728491158489
102.0868094418918 101.9314620530453
112.8746912353834 65.7215963279239
111.4767379314085 65.16879155215587
106.431922077614 85.58337017799322
114.2796248135159 57.11758568469283
129.0627929177157 0.1819329936203298
110.8462233386983 69.38341902882895
124.6757843074924 22.28640368608642
102.0885069510368 1.579705206477882
133.5971909829177 57.45575965133429
97.86238428393796 132.526910454787
135.9959952418862 58.25486899533772
96.48538829922936 131.8938029948911
133.3194460527324 53.13977759255361
132.341462563781 51.95739342877327
82.35279583959533 59.54681838702901
82.64507811664699 53.46215632448735
68.80188994032696 19.48625903787904
87.96124695229987 73.83217165258456
76.56832190931959 34.60737346860057
81.85502313731384 52.18151292966029
73.83096316034157 28.17654793633038
63.17093696893583 12.32225111950135
57.74067022469384 4.149776741090577
108.604061366316 113.069426751427
71.93601709276645 24.45365236183621
88.47812977549113 76.51074055399475
56.27381904550835 139.8174496450799
137.2243182459613 102.4563546836563
134.5336677156075 97.73660763597658
139.6205158936563 104.5691114934525
7.218252340999628 53.27229417362202
118.7894532434304 69.47916616436034
72.69524275246533 61.34899188402956
0.3116904695867234 47.92230197748039
46.3093852723977 60.48982221653704
53.35332569110709 56.91933856644223
31.19115523658533 56.48871037999197
31.05687070938601 58.01094996093671
57.67198872731353 55.4975696321052
23.08800795485034 56.7847155431864
132.5541490019471 69.36429906699757
25.5849268880776 58.74836442923451
115.9936019657802 68.47426037431211
1.779551911485777 47.51329517397754
2.464583697828099 50.21694684334078
5.43215374459888 27.1898276356578
3.137278680814713 36.84396066238902
16.36815885505867 87.83311708094141
4.167317055019885 38.01605480719739
7.609370874396698 72.67920810815305
12.24103987187739 83.8568228596945
8.983710863590728 71.79671855598922
22.7117575496455 103.4467509071248
5.194802963375819 39.2025161869832
6.166912931418737 46.3185434466253
71.35735774888985 47.21660414726207
60.72356391239024 47.40154128359276
69.9549823115854 47.8487500618299
49.36508503164738 48.6578698122112
43.35150301790322 40.69887288670193
59.27048843970505 47.96085495112042
21.4893191892184 39.15153441337014
131.9963518088682 74.18387065238127
48.35610975853588 43.81123240096223
115.3704190798193 65.18846482136709
8.456812940084431 26.78415146338371
11.37942197373216 29.69968205174452
76.19057800246429 67.40135222638996
68.17429719188466 41.08429884629735
71.51286718469728 45.57206484404226
72.0334158888005 30.20911991742213
68.91256500722918 7.025315535635028
69.00585461012668 25.11687499778274
72.37240742814622 79.66292167150529
9.496248523306381 91.82554203318199
135.329242080172 39.63196682536484
6.712761484453926 75.32895413576064
7.851809271059293 88.18458692023951
6.263263048425776 73.61086902870926
18.41938234292275 102.8770513341077
140.5711103302669 51.04112850998821
2.060697735213016 51.76729693411548
50.76692078393155 64.62454131682246
12.34610879535741 43.26173925458809
36.72552515895685 55.25022459634551
32.7956496306522 54.31486282585867
55.78593388492413 65.00434724711363
22.42781914339528 52.61709561625885
123.675445951588 93.39300849834159
31.6246305554081 53.4363475946251
94.04172454821881 72.64125085179353
6.488347928550467 34.39228345110666
10.96848512661679 37.82531538143687
60.4701175615824 48.95345948906823
58.79975293023955 50.9866383286103
32.7956251803821 79.53701758725902
107.3231104762302 133.0982558688156
108.6346860479693 132.2180351190813
46.15163426483844 49.33622893217755
36.68004622252065 46.8919262462276
58.99027113297117 49.45861847941707
24.24068254444019 50.43579720781403
42.94385684388122 50.13525297606931
128.9540580259896 54.94944168461905
6.632555903112867 38.79999364537078
11.24928572431855 42.09059088248399
132.2284976192152 57.68765056383091
29.95876899247008 55.56620387013653
62.08111102116661 36.4172771972177
25.46262248573885 60.28550108883277
132.6023166099107 105.6110259518745
58.31264317174211 15.19340189982976
26.67287124736671 62.77763078662877
33.07873685260608 52.72514460600795
62.25315802140615 34.79537916908043
57.63741024394819 88.76295646143767
69.36190215061058 133.8795116337012
24.18015482063879 59.3139181625516
40.99813440018691 95.30830579908753
14.07633178970743 4.862041044797165
17.54470589014232 25.34683814770943
110.004361329044 132.9590475011188
133.6782570610351 62.01986775085246
131.8451189795126 53.57365789258537
0.5865227954407223 52.18434128532618
