# Supplementary material for: Universal hidden order in amorphous cellular geometries
Source: Nat Commun. 2019 Feb 18;10:811. doi: 10.1038/s41467-019-08360-5 (PMC6379405; doi:10.1038/s41467-019-08360-5)
Supplement: Supplementary file 1 — Source Data [file 41467_2019_8360_MOESM1_ESM.zip › Configurations/2D-Final-configuration-derived-from-RSA-SphP-0.dat]

0.662676696145296 0.757117189708213
0.8630256100923143 0.6290979188885794
0.7584439958133268 0.6296077560373281
0.08523825746620012 0.9114180908182715
0.9894926253297894 0.9538367603838577
0.5116752363873497 0.3468266289992877
0.8474756101848091 0.4443860686248427
0.8250313840707326 0.5104480342226214
0.3433601228022655 0.4007111411383486
0.09693113360235224 0.3234386980495069
0.4290226919572445 0.7254595455089023
0.5822038151753328 0.6875896987398402
0.5382379658244364 0.9878952355972233
0.1368018923860047 0.003737531546788304
0.934280115374961 0.9145840118687745
0.4366607331903738 0.5868918031003192
0.8312574909029083 0.9242524127534816
0.5856671502993657 0.794296742525907
0.4307435914489029 0.3903005007355068
0.1836087707266734 0.8711946356520217
0.077641229597425 0.6440310158034456
0.8239420574533636 0.9636875694779763
0.7349218315848406 0.5002639898572465
0.8567054867433345 0.5388372452697544
0.4994342569490942 0.5717436095499756
0.8867529208688621 0.4643359226624353
0.2564329717791922 0.08897009240921216
0.8359396917841588 0.5477774303503756
0.0710754389818148 0.3309545470771282
0.01865313129069545 0.02996737593942446
0.8471296771551895 0.6418357163961973
0.2403053855471425 0.01087195590482525
0.7171016198254961 0.2486653172280907
0.3604763166514762 0.7301534054292373
0.574769447233717 0.8771691260367679
0.4551034188440432 0.5085577173412669
0.2321009436361583 0.6878175006597114
0.2112803564650887 0.4826832553130914
0.6464153617527577 0.02720054010435337
0.1560097837141756 0.3579686084269872
0.8924492921980645 0.05217241711947943
0.9686100961930715 0.3388815202765858
0.2467005026712436 0.1237702336004377
0.345125117696353 0.1757702418900919
0.6560362399242797 0.8420698051525517
0.5290881188256271 0.3604076741428721
0.9702968398468549 0.8853474849070997
0.4899115354135249 0.3052429520839429
0.9028040406831012 0.2440685241185752
0.01731584839316898 0.7780623769725872
0.6829731144786837 0.6350416966243564
0.6765237252819289 0.8342297703928802
0.01021698220877976 0.949370501148581
0.3795929794071731 0.9173812335153908
0.2804401570832943 0.7661606397408695
0.0756225201203027 0.4557909162749944
0.7443659991053126 0.2599267892476358
0.5957622076427842 0.8581802852928806
0.5442627840977132 0.7678246488785941
0.9744376957944556 0.07084632172662939
0.8990118780554075 0.8984134870226502
0.4700301670812568 0.1494469221256583
0.09503386192024306 0.2021333607876311
0.09500675017360984 0.6003680306945183
0.3721179422156609 0.9993740256373597
0.3797333791335524 0.01806431549440015
0.371412774027984 0.8073558415225242
0.3326956590839841 0.4034618670306103
0.4165849738352931 0.8027779235361518
0.3145474310913467 0.6077060524729896
0.3673022909579161 0.09996812031646951
0.3732990810837719 0.4014225827586372
0.1322146579472697 0.9827821787524049
0.728938949356683 0.2295164561738029
0.3321018644484245 0.3637913321972007
0.05372426398886102 0.2251737106747488
0.4927445092993574 0.08371386980099835
0.4532679634551652 0.4445860182879653
0.4878203098444562 0.005239101414551699
0.8104032431049352 0.927333800279299
0.6903122292129517 0.1116336163738085
0.8928070264476755 0.7944807663542408
0.7540883983807745 0.1746040881001311
0.8660522842137464 0.9057410115143067
0.9587279505573614 0.6502037007297835
0.180449956576921 0.2409153292988537
0.4449130391890877 0.6071287160327949
0.1606164237905559 0.3221705011668032
0.9878957772980018 0.8589184809147506
0.7606093924459684 0.5910381451387092
0.5623241788974027 0.1062167028385864
0.04432406787196182 0.7283979942661511
0.1951381130581043 0.4593705073931987
0.9459324951593815 0.7044563810995392
0.2355054011346001 0.4676769180543188
0.6964445073621298 0.8010167189989101
0.08295997287806268 0.1667398115113152
0.625254558706663 0.9742827200899734
0.2983509828496269 0.2523295300196851
0.301360282985397 0.7611891063955587
0.04199505697588498 0.38816320065936
0.01501111759944561 0.2194471718767673
0.1064288609509722 0.8509754730458546
0.3084790495496936 0.5862722955445669
0.0492997225185928 0.8437718478770787
0.4549963387736374 0.8679117648961273
0.5215202227470928 0.6856542243998989
0.293498126295115 0.9099867285296805
0.3065605788790092 0.3089440239502422
0.6349562386250973 0.2189204284220248
0.688842079292449 0.8978897961822461
0.4720326194580713 0.3644014953520897
0.1442540563552598 0.8554328347289667
0.4078522896218905 0.9197994450678578
0.6949744676924255 0.3707705787286105
0.3261249201354835 0.08036272196339211
0.2276441678069047 0.83131526427292
0.2509615314836671 0.5837007806488677
0.634703221642001 0.4848223953149803
0.6003723551108546 0.4755306871223606
0.9559056002894818 0.1477205564568173
0.2925822528598752 0.8500687483766649
0.292697091087899 0.6544186313642829
0.5799092427137486 0.4099308539929702
0.00230877466828778 0.1514876410375267
0.1049577193214614 0.9931206448089379
0.812710193795286 0.09817450552772253
0.2027278005978657 0.1095880803979039
0.6597891658980999 0.3579531227019945
0.08454597406966742 0.5489729881773018
0.9123379515499255 0.2235691703962964
0.8663743617202427 0.3446706460095804
0.1149045398627654 0.1001699252095547
0.8488187232386765 0.04805418843774024
0.7959066092807419 0.5849482600644862
0.2602238115423812 0.7115765171296818
0.3041782238285308 0.06281394675892704
0.3166781886037122 0.2544036831781959
0.2298322170905034 0.217971788881719
0.8579981260820237 0.06694768910490008
0.7008076814363786 0.4307602042857274
0.4624770594905113 0.9911477434420816
0.1672897232139521 0.8245503934970411
0.6874206338581816 0.9543971238095109
0.245662020493693 0.7371050263534539
0.437217124556595 0.8099666275354653
0.7698056980568385 0.51061596172065
0.1242105318691491 0.7386263720915659
0.49148084919706 0.2867805346119298
0.4032006233382118 0.08790427486118238
0.6824933559684627 0.4352922646892096
0.1729668157170668 0.084468518726074
0.5978154366167779 0.3370523947456416
0.09293905091979218 0.3821326916422065
0.07392468010433291 0.5652369153101026
0.4993253686420683 0.2319103976765697
0.931811577389931 0.2493516098818253
0.6975205774808207 0.1728554172459424
0.0099087866472385 0.3300277472788912
0.6291960644975699 0.7497384132164094
0.3342285040090506 0.4414027634433532
0.9590176935362481 0.7481869591753649
0.1878831260770847 0.2808731186387201
0.7171352751950515 0.1503304657017076
0.5329100011873543 0.8794823677119868
0.273887955927469 0.4924459339140039
0.9114532397216217 0.7933765185467464
0.9408082298011848 0.5479082931405226
0.350229963140677 0.999215591983697
0.4485150763371303 0.2570178302068276
0.5877245731324847 0.452071604302145
0.6865557364673428 0.5445325978864614
0.7817760943945997 0.4462744905143455
0.4569127091401053 0.3108424346759689
0.1640197912461266 0.640669596007503
0.2785899036876214 0.8051501254219416
0.5184903815295773 0.2123058554304594
0.4835321511841363 0.4561048576390199
0.02834439696953503 0.1629161863377337
0.5329190824852935 0.851408418766249
0.6388880776389835 0.00941509243713054
0.05483069218997016 0.6726338093576951
0.2850059490770792 0.03700371820812635
0.2263837970751166 0.5225495785268175
0.06851852522582036 0.6269124882703209
0.3725971281631207 0.6272861520022497
0.6656982238678205 0.9147718114274102
0.8993593332747319 0.7681276558926253
0.4573359135588619 0.5361275085618495
0.1247443568499671 0.9350572704875384
0.3852779054922586 0.08952571364275888
0.3623417632918741 0.6539656617619501
0.9780211431940674 0.02973593763005704
0.2980003203644976 0.6169066317758134
0.9996053032839257 0.5826915948116133
0.2248199876164469 0.07102127908895556
0.2135152224070855 0.6906773475663757
0.07565123006725856 0.9506005270347299
0.5135804975457479 0.06492622475016788
0.4445655425223801 0.427237474119721
0.3076139139451219 0.432077420780199
0.5181646447460639 0.04379891135634995
0.8355575360794842 0.2836236665807365
0.3777786020567532 0.5391790242073679
0.8367084511516856 0.4085626341705411
0.5161766575943234 0.9544122921571531
0.09291660990148337 0.4358556072907873
0.06095382170868557 0.3892628477362449
0.9835848450554756 0.9158771410429253
0.6559058109542169 0.4545675569923215
0.3056439089307189 0.03395876534774247
0.194398798432027 0.3687213591421763
0.7676315368689119 0.7125640631372041
0.9756678732882985 0.3223953616548877
0.9027562893691787 0.05383547616050038
0.2374339109641606 0.9825997551300445
0.5738859340822238 0.5116817734878819
0.8952025060269668 0.426652312371018
0.3018643056235072 0.6597709101890423
0.6816282531631912 0.2615996779624912
0.3639622272754827 0.1199523604045443
0.7169586550892139 0.4984726042976021
0.6138158774664676 0.1531362134483117
0.5829854345971235 0.9296430916941252
0.06222679700584814 0.7499603481731291
0.8338633472129137 0.885269582779725
0.3005106475981386 0.8879309630839112
0.5085586556213163 0.9985829120292709
0.5947985551649798 0.4337651788908866
0.920377575619331 0.3646806775393887
0.612178727939705 0.4187082128375434
0.01148368149518534 0.1042633844933506
0.3892794758368897 0.8140472935574753
0.1084708774586744 0.8124738192914502
0.7079033509840323 0.1062206006114265
0.1322951110900611 0.1800343052389617
0.991555097552847 0.2485330366020494
0.6752209636688998 0.4160789361129193
0.9024044932592036 0.6137640540889893
0.1173344803906699 0.9071532505688041
0.8025039745355791 0.7940261290536933
0.142443545298635 0.246373906361582
0.6947847143232263 0.2453084033883943
0.6510538552524733 0.432384395375128
0.3553698177255694 0.1739010714915702
0.7201880536071846 0.6315841681627199
0.9583939357261928 0.794488620467153
0.7496118377208516 0.4779445441868385
0.1163034185191031 0.1880569442863831
0.3975431693445387 0.8056777372944213
0.246248665494963 0.5932337317403142
0.123849968147032 0.5093758317399613
0.5441952896947821 0.9461725359062426
0.3833314239081226 0.6290166379039176
0.2696474216330273 0.1021432214466593
0.7715144910342309 0.8692580416068419
0.1063656801219763 0.4258150690050986
0.3855166786915319 0.2787825166076316
0.2343982058074193 0.2462764583022721
0.7800781415665498 0.9256935854662861
0.6546760023473061 0.3680508250390018
0.5827443809289745 0.3531197941173798
0.77069864262764 0.5441610855368093
0.1403683189928406 0.2183775568354801
0.2319334490722446 0.4862519247368425
0.8148294652518755 0.8058674119528803
0.7407697996793239 0.8899378972051667
0.3239382384312741 0.315207253017342
0.0281900771224577 0.3330311844652439
0.4319758119047152 0.2749884788400141
0.9832660953835786 0.401596505659511
0.03559982872761815 0.5025978693459109
0.1612237977690145 0.04404804890077354
0.9840065007481742 0.1197994169375563
0.9102914454140206 0.7828662870114569
0.1775709910872924 0.3961292183231769
0.05571006985519932 0.1094624636542391
0.7354665594160645 0.3540952791636222
0.4887524826596563 0.1046586163229275
0.1322567579630733 0.2457028219673491
0.3690477408801565 0.6739570755052436
0.7618770153006895 0.05364647381137645
0.5957696071716581 0.165035449497832
0.1667355252883999 0.6506123358025715
0.5396511999127837 0.4174289616947261
0.3175275497755291 0.4280137141373016
0.6776132359965039 0.5384476044268213
0.5606561913094245 0.2509621269538497
0.8131333526299737 0.693087388338564
0.9302428175678468 0.6777474885159719
0.8691177490316166 0.5884922498736687
0.8232168056262613 0.8877114078483901
0.9682844808299336 0.9569956668453536
0.1249460096269153 0.4720011137688742
0.8438536228907861 0.6196334580303279
0.4584123499822028 0.6539543283690107
0.569669322200265 0.8232927884420337
0.3576036548954466 0.3486309330113418
0.7478917614517075 0.714205889404527
0.3601052450776779 0.5185043855906619
0.1437420676989677 0.1069896623945776
0.8386605509096423 0.02919940416989445
0.3523028300810548 0.8460282182593931
0.5677967997408381 0.8614855935410834
0.900593605263024 0.3121511070958541
0.02362319326683598 0.9944449009993479
0.6261570827339711 0.5032872996752979
0.4453479221155349 0.8637226359722168
0.4064641312008142 0.7166552114689922
0.2607390834608644 0.6279895155099309
0.3791021662804424 0.4612994782683437
0.5213173239723601 0.4143301241550431
0.9972033819866428 0.6479864374260539
0.5021699469433533 0.02965563599712256
0.9212665981253164 0.79833412942795
0.3885614361272634 0.5355194524533502
0.8174627555136619 0.5432929739346893
0.2959879810767955 0.9960961715882407
0.8877831870206968 0.1302513630579024
0.1319056122953322 0.9638398961352407
0.03786245666487419 0.4859957856460732
0.8824519455558393 0.6984824094002191
0.3678586297534765 0.3296294498528421
0.9011161940827019 0.6549364719713332
0.7143075148962408 0.5522142634812215
0.1454510575152702 0.374668862640041
0.5889296086848314 0.02783507716011983
0.0773781475065719 0.5307747061666137
0.5008426895647826 0.2801792296138894
0.04126110434386854 0.1454620119411538
0.939999405047925 0.5055796986590605
0.6171769892762328 0.134525401449299
0.2697605453076796 0.3662403041379591
0.08250606514240523 0.2263132790049857
0.1083552915751065 0.3394649417667764
0.5983259641237572 0.1382046856376575
0.4909612017399408 0.7963670838234999
0.6771114767965638 0.7742836497425856
0.1872637994571449 0.05693472644181957
0.2024864392466097 0.8156283649142884
0.2579112337329836 0.2676667621933998
0.8618062269542781 0.7571505184536897
0.2697888203100332 0.7687117560905575
0.7238334949621446 0.1900716109724356
0.006711825533126961 0.8976220259603483
0.8412242232409692 0.2041146119110967
0.5672415026757979 0.2121533046519503
0.3438454526197083 0.6607164876172229
0.7448414679210454 0.8318618637483892
0.4935400992737449 0.5798928912415556
0.3678612749204592 0.7975988651884495
0.8632494146191243 0.8491296699127513
0.3485336044798901 0.5220543687094118
0.7204261402529251 0.368422375263778
0.9432425699839159 0.8951738953986783
0.09404632514907355 0.5436767123965496
0.3367926772964551 0.06526318439443539
0.7869425775731682 0.3809930675014709
0.2382731558980317 0.8278181493778838
0.3429746354292905 0.2141775408865069
0.01659559600647067 0.3475678217926913
0.660853904498781 0.6187989964177271
0.6458131870435051 0.6431315149950928
0.7584430829227872 0.403482854053315
0.1031800400394846 0.1969031618852381
0.3172519184942891 0.8063444840254231
0.02598850582757613 0.3041746762062359
0.3605728535275609 0.9507272451041896
0.5117515115087544 0.7460313537182637
0.7274905582965456 0.9651956641808618
0.3789504244974169 0.9738752415087856
0.7833859487682451 0.3906787138094664
0.6011811007278073 0.7662268102468344
0.9150310179983885 0.9639222762621449
0.9816384482362417 0.7030714311188142
0.387392816564916 0.639054570239585
0.8732501492842243 0.07835620068510825
0.06950568792449523 0.008402112164530819
0.6827698800445855 0.3300225505929334
0.1751026747047531 0.5880057738376081
0.05061841720824979 0.1641823307787801
0.3262256072506786 0.5146804577060669
0.2957602020257484 0.5058979692843918
0.8253829515651524 0.06488885630471088
0.7666128880733603 0.9084607343555398
0.9651197692440744 0.8216244410464592
0.6351520471335659 0.9151744906528989
0.934912998071682 0.7326352184265127
0.7494091363986864 0.9825815544459219
0.8859999144029979 0.6008016089423459
0.1104176808344655 0.3501432026320957
0.6121505052091034 0.8425210670825939
0.3245790621330039 0.9406345028118374
0.4053963900174679 0.5849110055419158
0.08311731654557572 0.2861245781562358
0.3736269292437372 0.06336285637413008
0.9329862040697781 0.4851382318395575
0.2986647635449442 0.07260410263168317
0.5733255154095948 0.6200248917265055
0.3248710697117371 0.8722548757053831
0.9985838382632602 0.8407091636072829
0.2722810371070112 0.6847798628388512
0.4827422762456808 0.9699669336081378
0.3649121234388514 0.3743561960994792
0.5928097279194218 0.7849777788731592
0.02194796422719496 0.3971309962781697
0.1787031986217767 0.6682254836085874
0.6254715303840259 0.1285240780059178
0.3922906255725004 0.9444045527318676
0.032288228622356 0.9506973519622191
0.3613023275540518 0.2622835406470793
0.2407461249352139 0.1010219286121909
0.2063451454255995 0.2455521395771958
0.9568013525489943 0.2645594311690356
0.8924439395279196 0.8501102132863951
0.7619182908306179 0.8535109064635906
0.5592813036018259 0.7184018517611171
0.7982678603283317 0.8125528968522209
0.1864555592900116 0.8947110269308618
0.7751421850899204 0.7681227584714302
0.3262171458484494 0.1756055566276701
0.2638941743152577 0.7892699335551674
0.8565743885044868 0.8689252797322089
0.02547914133451982 0.6613074314923748
0.4829742871806295 0.5489286017730405
0.7780038621716523 0.2726156445922383
0.7465508660019904 0.2782892730142447
0.5395510316795253 0.8726095016730122
0.6686893885215628 0.5323654877758517
0.834582748876082 0.9624373433991752
0.09794465275707867 0.8085130259790476
0.4402283115967185 0.493865106534038
0.3899389358874282 0.6205646687402461
0.6354124229083898 0.639680821914352
0.0555084676432426 0.5619128524063709
0.1612455861505428 0.4961401172718969
0.6291107989892852 0.01347480580908731
0.5209070307562041 0.1277011568923295
0.7885971813899387 0.168749764048834
0.4902002211527881 0.2502672583379555
0.1001725021911086 0.7199140735007484
0.9800956761176877 0.2352595514677152
0.1715220144127159 0.1341850460486106
0.8811376243255752 0.9495667389050757
0.8288750893590172 0.07474540546002274
0.7133690834472726 0.2064836321592402
0.7067242959879309 0.695970928220746
0.8405780134059007 0.1368444028251303
0.3288006770142504 0.5909157375244813
0.01150783139952143 0.1233607179790674
0.07636434550174014 0.4336786355858307
0.2643370546968776 0.234972425718122
0.9881411204988914 0.257321108889864
0.1338034071287756 0.2271633597377885
0.8954995247089642 0.537980728186752
0.9345102418088063 0.9896198392694894
0.6267651895783336 0.7134995981797131
0.4260517549942892 0.45136995496188
0.05915684763999898 0.8137012415276507
0.723438342120696 0.558178322438908
0.4149085395167537 0.9444563132001192
0.8341564745658543 0.3026003271195531
0.402357037262644 0.1163742760147754
0.9376257456822774 0.466482339792615
0.4503104189186942 0.381919761548733
0.3315229093812694 0.648257386780217
0.660161491002674 0.4049965844637718
0.7789178457440445 0.3165813537193644
0.8006669596993504 0.05627973263882999
0.9635591335826654 0.300352816786573
0.4354465131916015 0.4451937690812461
0.4763995739424887 0.06005610417563133
0.3625179198588946 0.7588911407196971
0.5163269603095543 0.2760358016623697
0.2187548797821615 0.5856849028454629
0.4697362053892829 0.5236581891446643
0.573626438165837 0.6611071671144232
0.4245417423614501 0.8448901505193127
0.1754376796099153 0.0741901994477379
0.6914623556361622 0.4697469221662702
0.5377935595240833 0.1551632139769819
0.7710440593650021 0.05954627343927403
0.5627606544061952 0.5601120477297437
0.827097465350258 0.219321592831536
0.8432336233092054 0.766203853814159
0.9105447730921172 0.8979641826089999
0.4020375832733002 0.8507337691411848
0.112590513612719 0.83353544114936
0.4196765389096538 0.1706843164751741
0.8311016921141052 0.429262086318146
0.3671673020519298 0.2784044077192094
0.9342138839126873 0.3476084367369816
0.03914054072612239 0.4633704443127692
0.7566822219694731 0.07248799826041086
0.7966170536882264 0.4338994006098125
0.4226285289776966 0.5763235963771156
0.7896665271799089 0.9292210503550308
0.1430653466277797 0.1807114018482095
0.9774089148092915 0.3574853653494933
0.8547378013659093 0.03865421175267991
0.1106436442709583 0.8229431760198136
0.7585793256564338 0.3737910752440275
0.2180954533570018 0.2320780611121935
0.4034927138272133 0.8249096578306051
0.789381273385859 0.7801479515424041
0.7518577165910048 0.3948957759281294
0.04317759829206432 0.1266510919035511
0.8825221057234218 0.5514801294451448
0.1903715218262832 0.5771965297366135
0.628629173235108 0.8515288328827699
0.7273052940066261 0.6054974372650056
0.8469684488848235 0.5637132200539771
0.07114495894114671 0.866920147166842
0.138690869648513 0.9053113089395334
0.03017716352383353 0.2552385926403185
0.573789069920047 0.2657727095991199
0.3628928733804632 0.4373247161790825
0.7290773792922528 0.07442011684928018
0.2958504005016716 0.05334585448262884
0.3919345737106025 0.5261657216625214
0.02543489665731572 0.8003431498561915
0.0752977682139734 0.5540534524004946
0.5376421478550775 0.9093294901007404
0.6436577728846761 0.2941150199863945
0.5875072650347388 0.1219888653590231
0.9110510685530688 0.8787726624716351
0.1201761540122256 0.9448665286001442
0.8740728667378825 0.8255746866122057
0.8208824253397408 0.6542057599371429
0.3230969757418376 0.9114783416516762
0.3358749896397696 0.05495605340162601
0.958070669647772 0.4722056638781569
0.8751802344223768 0.9875944681796748
0.6039710761670926 0.6693796575730924
0.5753767471460745 0.05209956626478788
0.2198554500329472 0.6042373672990087
0.6085384977812596 0.2523521432738991
0.9906943884998309 0.8130260132762582
0.04818861786718211 0.9020195558446277
0.1443579345884106 0.4337445437830786
0.1083798128778927 0.7262720848860569
0.3332990498255243 0.1194465185702358
0.8624936055293487 0.01701532802667163
0.9406729429568256 0.6954541959652384
0.4865366635977305 0.215132620830517
0.7907194034566069 0.3714136173352137
0.8897055749184919 0.02392587500326916
0.1388757049905806 0.15283478322699
0.6093369376604868 0.9505795390259832
0.6746823604251463 0.08233766413802822
0.7633756214617181 0.9557463114266891
0.4951683677259668 0.8432691294165019
0.8183150579115197 0.6434924883700709
0.4280432758900727 0.1513461570219889
0.3396903859579486 0.8881941421249181
0.2257124855296342 0.6133249953055137
0.2514763120904314 0.06236368565364934
0.7365580468115323 0.1054086883424767
0.5272523017532726 0.4316906203366925
0.6096545670489673 0.3110075505699212
0.8439807202727824 0.03853539887844511
0.2544640837126565 0.9571540868665052
0.6193280384249638 0.9467970914392371
0.4903026010000689 0.6738622142647891
0.3510867229949992 0.8054734252192879
0.9999080360182627 0.03365018923124082
0.05836622248528698 0.4321828010256674
0.342782606330039 0.574341330118639
0.4082589596174249 0.5403199733910586
0.007064915828981066 0.1419042186624955
0.102956093337632 0.3783877463841122
0.8837670140271841 0.6326995487313262
0.4039017675674081 0.6889684920219635
0.06754412207608435 0.1563603147963606
0.1264077539948561 0.2638421123474443
0.009397667467421017 0.09375330474726701
0.8652418566386321 0.2133379902534193
0.09557123725928755 0.4454646225304595
0.2573871880672002 0.44893415951701
0.3816166491278644 0.4995516406217202
0.1650709452282769 0.3047636510788798
0.5080708127235158 0.7561837957776579
0.8464352137652983 0.1196803882676104
0.2672100214664162 0.5753126292470256
0.532522972442382 0.1790261989586261
0.55454179853588 0.6189587578566208
0.2721196152720307 0.152320959440353
0.2778684734178638 0.5025661489117684
0.8062356680637029 0.8428882071196823
0.3256299578450944 0.5804457009826319
0.1338932303816464 0.6158823623462
0.6320135649845733 0.8054186511053109
0.9838676628773458 0.4609899372975691
0.04386647498858225 0.3671737264505887
0.01439863532297803 0.8688627678418375
0.8206552379611028 0.3630166492759012
0.4257027912525327 0.961729785874906
0.8528384333273379 0.6911238904211977
0.3526481285463837 0.8755813383131037
0.8386936697838412 0.1849099385828638
0.202702314637744 0.3047923478630044
0.70422571254685 0.3718707306915196
0.6561177998867516 0.3952470402680953
0.9077352124705687 0.2338384674374808
0.586695445910715 0.221962230196416
0.1859923462626361 0.5354194431548528
0.7798938448530819 0.1649357436370235
0.9464136584936779 0.1522792870832256
0.2824906278301331 0.6693517621571063
0.2345910072197624 0.7218069536828998
0.4729717326596732 0.02851368958094921
0.2018838240451882 0.9916428302451108
0.6137384582095479 0.9890200583119525
0.3115444201982009 0.08845072920915269
0.4956041026712388 0.2598016244522209
0.9645145720888488 0.1967237133482083
0.9692940399106885 0.9283393634547494
0.6606785263197604 0.2802571902596297
0.2577758043029795 0.03444329865436171
0.7598258091438399 0.9459692885241068
0.3951414097008719 0.2737023238043448
0.6411868308822453 0.384551063284244
0.4719832132025265 0.4227944947421705
0.2809932966444836 0.5313035235452462
0.7642275802652109 0.7303548895923906
0.7818855110594597 0.1978451570497661
0.5012508107445922 0.795741141283373
0.9372746393389602 0.3876887671041
0.3563132694999185 0.7676841767601443
0.113078864475069 0.04725726880599999
0.5483971454867744 0.0781381924592035
0.4360933844091004 0.7411743666219344
0.9951282717151396 0.05092020198147788
0.2286232037940508 0.9803386878089588
0.2689747350155537 0.7151350717149695
0.5332185078884208 0.2780297246219456
0.1420784081046198 0.1995987806997064
0.8409020544343619 0.832877737726427
0.1384198425807583 0.6671596841508661
0.02276179699128193 0.3866985993927943
0.8997877828393847 0.3608668411403554
0.3077994454883214 0.6370471711590635
0.3486605746615181 0.1544938477348572
0.6941634634695331 0.7822030002752015
0.2809733625954585 0.5599480830880877
0.02415101718472413 0.5009030504631947
0.4211043343780665 0.02893187670854772
0.5296436466041958 0.2101625417343281
0.6609515843033876 0.5046005099513365
0.6995899451370597 0.4865086744485163
0.7317246000146266 0.8971134227539616
0.3090592656377205 0.4210278088863686
0.2304987938494514 0.01542246035031572
0.4896959650015886 0.490541509053383
0.445989352561468 0.7377477572808226
0.8633032277221284 0.6973156504561238
0.6417984399905891 0.5944859024086727
0.8105537312838389 0.08741884491385421
0.518685318102032 0.9124522349950901
0.934506969344143 0.2092493124380204
0.5377322981935144 0.8240751515704571
0.499380729757035 0.4320810652860231
0.7052984368509725 0.189373231290457
0.8732806976954831 0.01506905342978426
0.9378049241072883 0.8863971294350758
0.9542232702492144 0.08069293145856248
0.4312135371125272 0.9704587310797477
0.3845442352593626 0.9361726226351731
0.4278321725704542 0.7681372095122422
0.4474827667093648 0.7567675622346899
0.03448067741313018 0.2762633571119106
0.8395318212844602 0.4863692273350773
0.06371218897862481 0.718330092181085
0.2847884273427423 0.0492145996590522
0.0795935036867861 0.02745864299487706
0.998291963888153 0.7772527117810969
0.4802292962791359 0.7238602085131188
0.9432698734922635 0.5866734554657705
0.3562245867338475 0.9900617975862688
0.7926212016301425 0.2815393183990044
0.8667193913284488 0.006978886436565483
0.06337999388377398 0.3477530681253869
0.9722713833607917 0.03910467677153723
0.9095537422122122 0.5800105361441262
0.05738220607102335 0.2461373237536594
0.4454079826692924 0.01356671563849963
0.8086707006271501 0.5502868853594326
0.7000773682927757 0.6217149536027525
0.5037012228066136 0.8766294497126648
0.1445680464504747 0.9146343170826782
0.6701678820562381 0.3445595233506473
0.01717850501097523 0.4811904238385512
0.6527740721885391 0.6994975366916325
0.6715205652052265 0.9761587231271837
0.8000991343892602 0.6815161752429656
0.2916762219819189 0.2160015394652319
0.7055166093166152 0.8286811790986897
0.8340787437186831 0.2115906780608801
0.1103042794548335 0.1785460745636237
0.5802698444104907 0.8429094244819878
0.613042591288641 0.2832035012613427
0.9527328393163553 0.4511539041787926
0.05304278532595012 0.3732677069382414
0.8072836239541757 0.9854452943721881
0.07885720919134585 0.06424616514897864
0.04052855345710872 0.9687885938092787
0.6817745974955866 0.4743405981488132
0.102792713457008 0.5089922375292275
0.6092411877873313 0.4688443961558544
0.2249520871112005 0.7991311859414071
0.5163420236214612 0.5982923436937406
0.3371229016907331 0.07798791516590764
0.6321938479208946 0.1684954826706292
0.6032041444429597 0.09841139468315974
0.8718826999550848 0.4285502314980747
0.06427275380821937 0.2886610937677901
0.8494768232470417 0.8146946488307699
0.6107184017137488 0.01043329867089609
0.8073665659761777 0.6725935151058507
0.8012996162503938 0.3686371295123883
0.8055363176464178 0.7017628914233569
0.7969982140058225 0.8401512945564064
0.0177801141900145 0.6895520531049474
0.7347676176247794 0.4901289334759221
0.2167620012506506 0.3202231973613338
0.266516205426038 0.836890578178589
0.2463785658360575 0.4980929942027382
0.6122338881402603 0.9997357411915727
0.7390718159005922 0.1158275776403488
0.2492272440147384 0.3716784238977694
0.6794371472001665 0.67211916382306
0.5665328308977655 0.180310191447601
0.1850613339515986 0.1177284027875968
0.1962198408653605 0.1464993812523366
0.9885363513470259 0.7837022122708042
0.09559618987965658 0.7860835112881239
0.8900327985361073 0.9766349112718511
0.04902048471583129 0.006928971199088883
0.7510301500083623 0.9033004863515302
0.9741944166168016 0.01098931425310378
0.8456294174006432 0.167838546894621
0.5963552696230723 0.2059701590355362
0.8466408895624448 0.8417538767631569
0.4046082102670052 0.3755421444973341
0.03464993835579472 0.8281163384635652
0.0759476565518641 0.1943135618979612
0.6488367182592696 0.7678144676740867
0.4952746380087507 0.9341927929626614
0.3279568839442911 0.2032706015706299
0.619450882260698 0.7215579394579823
0.471822968747271 0.5741553382280083
0.3910524957114795 0.8690432980933214
0.4224703794456875 0.2698240013891519
0.6810163771977094 0.5970187113824409
0.5428254875855699 0.4540477419720391
0.182989240802529 0.9924406969720277
0.9606602182885777 0.2265161079161982
0.266762960362631 0.473271918546208
0.9459135123776816 0.05219883288099524
0.02240247659914475 0.04100110274143909
0.8901253196449557 0.285792500612891
0.9635522174497796 0.1112517783645299
0.2929178347403876 0.9207062804815388
0.4979252483728455 0.2694659228866448
0.4251088043591389 0.1333126715190779
0.9288698217389131 0.2883400689383075
0.3351307608950965 0.2573101506264473
0.7509372867645773 0.8125606921864609
0.5074976801938338 0.1084092343935672
0.1939890366944122 0.6153074722066665
0.1269635959865831 0.5194638158671341
0.7623824301529026 0.1315326295041189
0.2360071592982319 0.7430341030895585
0.8611767009746605 0.779100144087594
0.7433064944729399 0.05872533121350049
0.5010073113436825 0.3013552198471469
0.09551598391454165 0.3122488369218858
0.8097827601336474 0.4468802111562448
0.3114704325512478 0.3465075602266672
0.6781607107827416 0.9929212081174271
0.4537643830424773 0.9056445853112994
0.5351055425423132 0.5875663661893176
0.7577456017455914 0.2303547655751029
0.2705822866534136 0.3270962990412972
0.4831511869757705 0.5103572175167536
0.2431686394111501 0.8937528662656953
0.2958286699034374 0.3116047728793176
0.03414232859467074 0.9770544952821215
0.5043987764582384 0.7663563898229834
0.565088860515636 0.9977269309741928
0.6925419987711666 0.2632805000722407
0.5846377357882427 0.8718346255470688
0.7538376897527144 0.6880688162860341
0.9503266346400138 0.4798116496319199
0.7034445184009025 0.2103732908260997
0.4391075743413502 0.5673487628678791
0.9640173476709309 0.01322467229314174
0.5994445037360505 0.7557474005863195
0.2587941988243297 0.8681955360729562
0.5596231241442271 0.02934876820739615
0.3102572758943679 0.2375580458272798
0.9227174882466349 0.943932779996189
0.6988187271720678 0.497103911571007
0.2573687490894369 0.04577328832136904
0.2210386572586452 0.1353147894649194
0.1178010712329066 0.7658003377706269
0.7127444037053096 0.6478344739470365
0.3611486316729987 0.999226265096672
0.8749466319589596 0.6692292888416292
0.3117330366530539 0.04343134034201937
0.05168094219988424 0.03789823973062397
0.990361970227609 0.7072895375418153
0.6936777210761488 0.5719426656096909
0.8320855015068844 0.578353959532216
0.2378268791291664 0.9722136204197516
0.4788576646820663 0.4926294683017596
0.2592038153336907 0.002489981865380766
0.06645112553230782 0.4495412516070049
0.04421908782409854 0.8915057995856911
0.565105658746035 0.6804937394006368
0.4184758613724315 0.5668888837952809
0.810946847112159 0.3365184568312313
0.9518157294682371 0.04340792597104035
0.9059102886347644 0.9073919486308321
0.4629367754109078 0.9514618073747249
0.83148274363298 0.6569393798985855
0.08964014997066795 0.8735035828206924
0.8482809843629842 0.5322931048537177
0.7898595196661122 0.7387999921188154
0.6721251943283024 0.4788849436507818
0.3635788535622668 0.4065158261049683
0.5642501060848499 0.8138598460153194
0.3251790963997085 0.137829194169896
0.7146561771992396 0.9514468174126866
0.1979780751246349 0.6666044559108449
0.3105338238093049 0.956442725636635
0.4296408070636661 0.6994633457463025
0.7101495259245536 0.9697279297717029
0.01255792875935451 0.8881900504073332
0.9693379351629725 0.6514482928932476
0.8148614539818987 0.3844151633443019
0.6852823691699595 0.1984302647009306
0.8820862696005792 0.6876945625171803
0.09108016714594208 0.9199321139986411
0.646069812953513 0.2446001137160919
0.7882898768576844 0.5916153734513574
0.4718855250049073 0.7727772033114786
0.3646392594375993 0.4776282948958144
0.9034260072037942 0.8322763668976042
0.4134478362563588 0.1622523177271042
0.2759648766470311 0.454077797472172
0.4133677920306357 0.5578299682130227
0.01649029787520026 0.298186875355972
0.8812727511109969 0.8825206136102319
0.9454444701311306 0.03507798130977355
0.7655121938358701 0.4695314070983334
0.9369229818323159 0.752383682311612
0.07842139946881146 0.9627477832901991
0.6914332467651837 0.7345864438142334
0.9214161305404351 0.5120861574785244
0.2028648823446558 0.2083254761392828
0.5464901672414144 0.3737117626037788
0.9390275007763386 0.1244467344710612
0.7303461981233565 0.6364665605246833
0.9781820577579073 0.2593442593765792
0.3433464875927645 0.7853475507417684
0.1141960979426409 0.7853404452857171
0.1948218905995248 0.7457117026708115
0.5183268823362156 0.492596575065768
0.5872894435526264 0.1346711630665144
0.9929257712996823 0.9437236980773839
0.8113518579390517 0.6107141479433958
0.8262469076811215 0.411142401799091
0.1395441097304417 0.07179863481535852
0.1176707468615419 0.6229786972165696
0.2462657298618315 0.2318858119833645
0.8805006746808124 0.7491777990271518
0.6387515011518755 0.1382373228815223
0.2626628321030656 0.464478017429901
0.9189008419394786 0.1834643704897152
0.1387665559017929 0.7739887717460702
0.6068236114660487 0.3681405701346161
0.579448200248519 0.4598902113309389
0.5175448270510065 0.9018091843178827
0.7310795022578355 0.8867141364506702
0.9963187378051462 0.2215450180182317
0.7432911017119521 0.5272853943200624
0.9079466347265556 0.1566611204327322
0.4563820670768747 0.3499364459798359
0.3270356247961412 0.7641225440084979
0.6275823072096072 0.02418539986081256
0.6256709665758733 0.1508508264709803
0.9364798868711244 0.05692677876586785
0.5868072121334478 0.9793632468158039
0.5427113542916803 0.1309333333264963
0.8548664042686799 0.2116449274341391
0.8950290260533729 0.6352807322314499
0.7240208895829342 0.1321674841125356
0.5877619288981213 0.6493437853707821
0.2991132223112549 0.8008031350164246
0.7345167652145305 0.8061389620212678
0.3460944837365471 0.5849798666402213
0.8205206646194828 0.2273688571183241
0.8264631360858615 0.9824413191220999
0.1326265128717573 0.1074808381185998
0.4488864038656634 0.3423136169366743
0.3171869656479329 0.3065410072418218
0.05871290700682714 0.1850393473572109
0.6622839018084037 0.2401904088539583
0.2849115162693045 0.5126362246802812
0.1547332327016545 0.1625941018133455
0.3320964485986773 0.8802944838982555
0.1595755027035027 0.7012802581988011
0.6432433471761938 0.1015348193699071
0.1137961046135186 0.6444991271275364
0.3539847757518279 0.6050698728602499
0.9671167530431981 0.7284822953415806
0.7972114889594443 0.2907647996399577
0.4794066620274881 0.693284632157032
0.08042424177027946 0.1854241097841763
0.363452138602783 0.9403513419035331
0.1358371087288628 0.8623717818716861
0.5656578712434412 0.9157850200096944
0.2251021140530776 0.2890548993349714
0.9614477668026085 0.9485377376019888
0.4906782237277873 0.3676789986532547
0.7240858870690253 0.4493101913766316
0.118017971742084 0.06960075293048676
0.7104008626446862 0.7455745986458121
0.4643446511639334 0.6450790060090879
0.9569378484022589 0.2924997350747923
0.01077390152343671 0.1777849788393203
0.1251219269383046 0.9911470002340842
0.8683789016380221 0.4383995007697848
0.3607003037111103 0.596917597237814
0.7653526814976225 0.1034141650691946
0.3543608726284151 0.06433134354446997
0.4695584082915708 0.000180145539895185
0.3868759054291614 0.6959713461639304
0.180307208952279 0.1544092150851126
0.3141591759093944 0.9684726375083395
0.4407252367443494 0.2017847298391886
0.9966315734635489 0.9621330793554372
0.4489137665153606 0.003648635880869161
0.1046959889935944 0.1697147698854504
0.3985084149861197 0.3844249701697029
0.5163777244550981 0.8426742471202205
0.964439521292259 0.966910100484892
0.7786045312037618 0.6376791838318898
0.04586700682229473 0.5052105533952903
0.6226543236930209 0.1716993512127788
0.1373924551362894 0.2795537428377083
0.2797876648099698 0.8966703103556105
0.5984395215025575 0.5821819688566283
0.3620737093249328 0.6825156765003313
0.1139298602012795 0.321795405973596
0.4364995517945658 0.3563850265009502
0.9051548153172164 0.4863633086397119
0.07440429501811888 0.292697406869587
0.4872141372578525 0.5303441282022973
0.4884199459618246 0.2329993915728097
0.9964292456898078 0.5546079732325918
0.8642070259256766 0.942993884288737
0.9999581050343855 0.669154433503101
0.3826993732368232 0.9063037948588517
0.5961266694760188 0.2161380140005776
0.01589418520156353 0.5596535288712615
0.2456875443136204 0.6699567880789363
0.7327797401218922 0.05591864928257956
0.6266037181167132 0.2007960488629651
0.1344082280426629 0.8515531237798639
0.4731448372658963 0.7441862228735392
0.4975304665310569 0.6005743827839137
0.850988493443405 0.2493854935529881
0.5151072149239566 0.4468139043745062
0.7792310180648785 0.7179791267681638
0.7373708224372532 0.8784776727540241
0.5738090404248027 0.5227581653278851
0.7395947538610649 0.9794919089111813
0.687508615864176 0.3984829575555902
0.4714069044808765 0.8546714162266457
0.4554859619020125 0.6081648814754047
0.6422534325691041 0.4921747849296614
0.1950445387862781 0.2592550104157307
0.6439205379867902 0.1544047778396158
0.926633673215119 0.5635083316961702
0.4056824365084514 0.2371536276721233
0.2882926909706627 0.9572989886091438
0.02070538079098681 0.4911141790688628
0.3589343021977816 0.5603614893146217
0.09867193943007593 0.7530587637392192
0.8131135374115475 0.9649510327257497
0.1494853914796302 0.5236408888641223
0.1155556317631227 0.9545022999952819
0.3073784539394757 0.8665023336665921
0.7373017839478556 0.008909852616003208
0.9358165528595216 0.2967357587492058
0.6461305983402371 0.6814700265697586
0.9880873777253061 0.5455261894875558
0.578498745347141 0.0315759646595252
0.3506308598833257 0.9530328172162607
0.2877275221515977 0.07007353852299303
0.9713766130869254 0.2809238335783329
0.604638549971819 0.8635895627476098
0.8701227872814503 0.1957520548392246
0.7060697327632047 0.685932336151437
0.2121146798848215 0.3017492825746284
0.9157547171490059 0.194048429519788
0.2687475751256652 0.7409424338968249
0.5072560906803592 0.1642675404468597
0.9210006379372186 0.1330847309723374
0.2164129120261261 0.03269536002083446
0.9083418997960633 0.6760762748586827
0.09932558257051818 0.4806402345726006
0.4270919273012729 0.80629588710487
0.5636429464980368 0.4951373551222226
0.2182224024372914 0.4741383767955771
0.9552873422618998 0.8580936458337282
0.4902190841473503 0.2770213650869903
0.6691618287227551 0.2620981079375326
0.8845457228463165 0.5408401997814514
0.677585587388384 0.3125734861941277
0.5519750060447797 0.6641733367573883
0.263152897777134 0.5377193515899613
0.3452300047553987 0.9903438463419016
0.5638310451507909 0.3164623688054183
0.9400185441477068 0.8605633722300277
0.9494869147927522 0.9781369965757
0.9950713304978998 0.5270435215684519
0.1481033004381087 0.0977263097472772
0.4120639005051575 0.4694976542858289
0.8687896966163465 0.02420557787349271
0.2225630258367473 0.02389693920932327
0.1342533229775814 0.1253443002350894
0.7701559206766783 0.675137218026534
0.9675810768363604 0.5537945685475605
0.9584600819542225 0.06302693874124754
0.1033783978657998 0.2958100077562594
0.02365082552367353 0.2128963724033893
0.3970090524681153 0.5433148463742188
0.3050958827782834 0.01557516776497171
0.7797948626013502 0.9451195584225447
0.8046398088213291 0.1052805696519049
0.6759048800514502 0.5596242098554753
0.4663783904748243 0.9808530798264925
0.5262013238248667 0.7614516406014763
0.2950737116768366 0.1294592070699659
0.4666507464600556 0.708157967129777
0.4933122988970965 0.9847096977577132
0.4979115063449505 0.2137711445714111
0.9142448143541437 0.7052570123087667
0.9491712254447272 0.4299501618949432
0.9847141125461146 0.0684398945026118
0.883482200958197 0.1206822197328872
0.4853857197659196 0.3982547026967982
0.0960576613350759 0.6391533296864392
0.7373042559246041 0.9684903740049331
0.08212361174537669 0.6646250079971425
0.6202169254998875 0.38087841301092
0.7692041988139068 0.4019401603969333
0.02942153150721358 0.4464953383962296
0.4954350653462547 0.8833588790582328
0.7894523466999687 0.2269093953500183
0.8412230928554811 0.4759840783122165
0.4466602931580442 0.6715202048503262
0.6781159345613808 0.9293431470774782
0.8647402631886308 0.1646893330476344
0.1996632332962322 0.2768746067776173
0.4033448502426384 0.2919763176229686
0.5245936830278933 0.3315939587713044
0.4605118940042834 0.09407562371283154
0.359990260030264 0.4956635812803785
0.3281102640716838 0.2396851123575505
0.5261518870288601 0.6035142168191638
0.8202826065191691 0.2733943167417863
0.7429492754772902 0.5596398530455183
0.624829260176896 0.04596247869778371
0.7323444653220336 0.3836347702344877
0.7027433624051471 0.2646223453588525
0.8366996605263375 0.707250994089655
0.5976498315649947 0.03468106001823474
0.6643363852312019 0.6792784485564345
0.6572989068915123 0.0120460219453749
0.6575674770878314 0.4233148253585139
0.4301519257913441 0.1238567508241731
0.7382904013694838 0.8241424235876068
0.5346874651365348 0.9402574444469255
0.8640778134197932 0.4602828986161238
0.2845905362705409 0.5703389095810137
0.5800312004288246 0.1275394120882787
0.3208846800527572 0.8536711400423043
0.1003199295587671 0.8193746273539424
0.894064957215026 0.08123189549554649
0.2070664133204589 0.56788949060465
0.7160988214960246 0.003714297820175079
0.8420878687331779 0.2747999112050817
0.8283027112403178 0.2468985056151132
0.672837623726558 0.7273751090889812
0.5448403017737903 0.4844747315118411
0.698655835363807 0.352465051934892
0.3347923317858374 0.9733719280531929
0.007722574477050765 0.06704441026769289
0.08096550580162835 0.8123498099700951
0.7905180320407366 0.7190196973752219
0.6271106547964961 0.5706514626007726
0.8858810327490676 0.06096286190896129
0.4022803004289729 0.7353506724547911
0.1491036823974717 0.7771790319644407
0.8050424038322753 0.2337151301075955
0.364468652455133 0.740153171663812
0.2984320448316288 0.6366271997586501
0.1285345840016709 0.7699246825438488
0.9902780721070974 0.7939292478291055
0.2246668814354656 0.8519539080636176
0.5513156926440291 0.02277132903842802
0.7434020249340443 0.2419436758924468
0.5704800743339169 0.717732761111135
0.2640168525510091 0.8474870994320965
0.9302355234788943 0.6123160216503567
0.1573474343822612 0.0219339668871349
0.3655368762447913 0.1099846687434569
0.03763626179583211 0.9221501727240395
0.9073320967515699 0.7255178218307921
0.9744356019285607 0.6617176265767816
0.4869212920496017 0.7872678734058852
0.3099459100784597 0.6779570939790136
0.5347836148567878 0.5660960544713831
0.08699861404397424 0.5251674775903276
0.9805432079492563 0.09917094194622322
0.2753311143919068 0.8155601262637301
0.2476889009245395 0.9661354428818468
0.4464732367776854 0.2859503341266335
0.5305345400544373 0.5382655968676344
0.6530860444576194 0.7867082592496609
0.909641911262948 0.3909525362360841
0.9118094192847346 0.8039831614937422
0.1688943190623115 0.4177122701627482
0.7014445644896921 0.6324891972711061
0.0027742880000195 0.9978245349305093
0.9484210980319981 0.8854068541853635
0.975800669203674 0.8216164323323626
0.4013089836072042 0.05550414792175646
0.9518874143819895 0.8477781459107339
0.8106854289324492 0.485530131939356
0.7341147792984007 0.8668013980654479
0.596013991296744 0.04451265878477848
0.7597727132299836 0.6399928139768953
0.7413727854064547 0.7501487383389663
0.5161708874716298 0.239993643798513
0.8844392479120189 0.9109348380070681
0.07124566638994041 0.7561665756142525
0.7503620279053613 0.2215982041840722
0.5883758703882948 0.8988610063044778
0.5378735407851426 0.8056765545060319
0.0009862436550624909 0.1071127478716774
0.5536935804322609 0.8503157461192761
0.04204526524475243 0.5342815923577795
0.8032823120266677 0.1437636965355933
0.7396014853827588 0.9287568019068142
0.6875369295489461 0.6661075293707223
0.1727641599527204 0.8563387647250122
0.8848008058981188 0.9394069712104038
0.05916335400576502 0.25667761398522
0.2899760086269708 0.2451734392922594
0.9146533177253841 0.03831641046797971
0.04782969492396603 0.4587882798485822
0.487400069395697 0.4457239043296312
0.6249434353644997 0.6360258951827071
0.4108749761214504 0.3243283707408936
0.6680621052909032 0.5432106087817798
0.3321202698424799 0.9480656846194488
0.0984174195864206 0.3347435875919932
0.4059088609247636 0.4854200035705007
0.7073062530690462 0.1675518381373677
0.9339726256418712 0.3770604143369292
0.3025662664101708 0.9169178023452571
0.1846397779929332 0.456955958837907
0.8508149045080744 0.2010563934695901
0.9618427761091286 0.3454599443607196
0.0924604298921049 0.5068292297753862
0.5542473743384694 0.5219178679929732
0.1249756410559781 0.4908340775669192
0.6125819584503182 0.05991931217654436
0.6035920514709429 0.07682777313564301
0.6091822100413715 0.02114221782230399
0.9778935225482831 0.7260531805110697
0.02557494603608242 0.354233975843078
0.9042714349574857 0.6020588928806263
0.3561309740269507 0.8356384201376027
0.3994618310205177 0.3212250724365759
0.580956628547743 0.951258569585328
0.9428433532783768 0.9697356223312962
0.6548406862704431 0.5809264717472985
0.7314054941390853 0.6468133234265849
0.4845064682102542 0.823756688600666
0.3920638647220402 0.0621036642307047
0.1147191960421718 0.3780212925031971
0.7240447455720811 0.3386610722866596
0.4441981152513079 0.1809150248238749
0.8878075957299931 0.9008435135029605
0.8048722850054825 0.4678795307874993
0.9054150231991742 0.1664189265818394
0.4053839357327257 0.1077492075822518
0.7431933301258503 0.4453575602619517
0.5348854814167443 0.4380591572960483
0.4797967871789146 0.09637750219495374
0.2024268016272014 0.4904226698065427
0.4380064537843415 0.7725221031432793
0.5569667470300905 0.700103777864864
0.2413232176987823 0.8658101227239231
0.9781949126866616 0.9837275393451137
0.06389442068438438 0.6665009349690045
0.1025950781456949 0.4902674251910191
0.4677683690377957 0.961193319180032
0.008464540312552508 0.6952389190938746
0.09075919606497872 0.6705263962887373
0.2085771769424621 0.8062089328777933
0.06938974362284672 0.9221003843358367
0.2076551212126735 0.9132946837130758
0.6480014181403626 0.3763019948857836
0.2328764022397799 0.5590465090840426
0.9425347850370239 0.2163422771464109
0.8494989182452941 0.09280803129114526
0.4036221425215463 0.4489989143583554
0.256443044415747 0.7418732683545131
0.1913857250788339 0.1752359377051462
0.952148508528839 0.232755225329199
0.9101446482655009 0.8410792621751548
0.7074238834241396 0.7062922881938692
0.7405247986183366 0.6412093479639969
0.6438258862935985 0.3667613027188161
0.9006941791658806 0.2838580023101669
0.6418789615946839 0.9877850315342398
0.8927384124298657 0.1198012692040544
0.8051173409295012 0.01620950775417808
0.8486606120882455 0.3384019433234655
0.3730881729240483 0.1652610713095514
0.8216266888712968 0.614441048203659
0.09041271602901477 0.8157160363063716
0.1853152763836916 0.6419812600869576
0.5200906634790295 0.5383515999307833
0.7810596080431456 0.8962816891199671
0.9924643828462522 0.8314631901452447
0.6432344971438809 0.1214017660409725
0.01176196058736108 0.6085801964778023
0.2054378792189733 0.7081551547217723
0.8795610500136971 0.6505000834749048
0.8129170937518845 0.8246459669611599
0.2369014447636739 0.4384779351464909
0.8892747257449539 0.7192278870597424
0.2672216777269042 0.06241192350660448
0.3880420906009036 0.7721849528450825
0.0162741740378466 0.7558084766844565
0.5531881462117967 0.4692887218575558
0.2136652747126159 0.9450146308311258
0.8890554516388623 0.3884967423330768
0.5383075119680005 0.1212200649008129
0.463796606883495 0.03340222136174138
0.1218147047437401 0.1981840700860366
0.8017079324921527 0.9464587263915759
0.8732215544639131 0.3803928898867469
0.3115736513134055 0.7586169447285501
0.696969358310364 0.1030850552547713
0.9523623110352428 0.7397792686974073
0.7810580052280323 0.4841611547685062
0.1713562139999444 0.4831044390323096
0.3286864817439397 0.9805514481470959
0.6287651822738991 0.7780192018804225
0.03970913049091052 0.1889109916103002
0.294427451476927 0.7532968558651865
0.1285318852633495 0.5787732224348193
0.3909796747367739 0.1304949853169142
0.9929548695848869 0.6301572640722032
0.4405256445007409 0.08452739755025208
0.9999776809855235 0.7961923979935337
0.7248869860546574 0.5262703218917437
0.5392626724873391 0.6929727700392176
0.2058730110740207 0.3682769851693339
0.8166189522942151 0.5031142862734328
0.3763185047101714 0.8618098831123261
0.2107237665328878 0.8859491841459369
0.3791713717620387 0.2111310205968365
0.1287855862076897 0.3465180926552292
0.7990659362314905 0.5466477571079272
0.50577600144173 0.9360848072113681
0.207414960485009 0.1198852262927752
0.9218123865982442 0.658518426298711
0.6732878642267786 0.02615891202266999
0.9099125846903148 0.3624907040051202
0.9144330300612977 0.3279207892481233
0.1874428790890975 0.4391542452962277
0.06352703478285326 0.896039379746731
0.2001906944107188 0.08149945847886211
0.510566760988062 0.08706871511892963
0.04356426518168728 0.2211333150761751
0.277347899916321 0.5497467268212267
0.7841412004847909 0.0003553581854520998
0.6107793633394931 0.5456403096530268
0.7368557071743084 0.7299123762346728
0.8223704456286549 0.7876144640944837
0.9742920236564923 0.7094613682668723
0.5627953255676491 0.5492963140531888
0.4155330604266267 0.1811656397637736
0.2282153263523119 0.9299362896191279
0.6190121216213982 0.8882783616217563
0.6587539767160758 0.001463355548668489
0.9794964895939505 0.6153511449934304
0.6352376564661852 0.9700809800988929
0.4854095461120176 0.8795515235709696
0.9736494949107966 0.1799828339808692
0.2079271164168821 0.8966116185920798
0.3086473879841044 0.1816438865661821
0.6861013082449501 0.6975645781694101
0.1231887544472147 0.6908269759336476
0.3908655029190158 0.8885107743736423
0.9642675953073583 0.7093179667328955
0.9581668710906809 0.5178173536172503
0.4358784338450893 0.6710705232970102
0.7242297395834222 0.853988494193886
0.4518143901621802 0.7849141943146022
0.1904628182092119 0.2924658497700014
0.3788628377039159 0.3150277858911781
0.1999233047823271 0.3595399378568918
0.1069860915665529 0.8021128993620225
0.08193049936821864 0.3580383678002471
0.8099850143974222 0.8527158900243023
0.151352256604125 0.2190222502575827
0.4558688840819297 0.806447805344934
0.1019645101892367 0.9183406121027337
0.6660125867711196 0.64947318879865
0.04074221286638442 0.09836757152817301
0.06037336200690943 0.1189547208161384
0.1806034365655766 0.9720633234435356
0.9999361076470915 0.9237075027761978
0.8351520256613656 0.50734151135381
0.08827497712538954 0.2681609309073727
0.1349431430310936 0.4900859627827102
0.6153328807411345 0.3317337014795425
0.6576503634979992 0.5996907401751761
0.7423081899966408 0.3973025059514816
0.5479972102233805 0.1907375144908712
0.4940577912558536 0.1343093491347292
0.4647445886124782 0.5541847774001091
0.8540253500688344 0.9446298419554801
0.5826507626218845 0.3814314537211054
0.555487233498931 0.888334668864225
0.1160158384807428 0.1699269050317916
0.5371301315343173 0.3062531307993269
0.5053938269922101 0.8058872188682989
0.02000343691277747 0.2511760519447354
0.3396013092650869 0.5284885447090613
0.3357427866157322 0.1777627012093621
0.03357000714965911 0.2169999485961033
0.02634952122139357 0.717155545559827
0.9399928596797 0.09646365682830908
0.3674168982819303 0.3111891430876699
0.6888207159778175 0.016925712458622
0.8842261034492335 0.5023910735554402
0.1189714457168061 0.8161376975225441
0.7362980498090244 0.7772693154583237
0.9447462213034746 0.2382483616475124
0.06397778728030888 0.8595487315599811
0.226103883562144 0.1567586054567522
0.7098652522762512 0.8942109668477392
0.2158199103304423 0.4345853702755355
0.007118165303090713 0.7614442131223617
0.434466381432108 0.6061780544914086
0.4965020340125978 0.1622824549725505
0.4133746064838276 0.2859724526139314
0.1033677986536701 0.4720079626754844
0.7516098972333299 0.3259275276720586
0.4010659618016022 0.9925249608398158
0.8684390064403463 0.4006132156745048
0.1412818027555614 0.4115057838084587
0.9215595681832459 0.9725791220328793
0.103298728299157 0.607661246942596
0.02164004905878491 0.2618853000630475
0.05369680482609318 0.3629656785008836
0.6725789201150171 0.5910558443622498
0.1993042597193246 0.9325435313143093
0.6331502374129079 0.8238043414169484
0.08435040756602781 0.2969160911486665
0.05515102538590644 0.7027417636125926
0.2409192253376412 0.0800559041941977
0.2578129940416456 0.9383933025012837
0.7143437870681411 0.128132533163205
0.07335882962878425 0.4981182884391812
0.04961848381132836 0.5262392322786387
0.5750633789996148 0.06261573972707028
0.4215792038939901 0.9052016079311731
0.7618159629110031 0.2209495667968231
0.5906892805143621 0.841206154805181
0.715845337170166 0.5201783870317218
0.910519384758157 0.2526973006738652
0.9690446230171753 0.3651252229735502
0.1243013550980687 0.3050837613263866
0.8627847877078801 0.4213075995629514
0.8055937008086462 0.8812026907266897
0.267155659411826 0.01989730694064548
0.1507692913431628 0.3486657784464457
0.373148715070068 0.2016155969653569
0.1799521020061143 0.1924907861192822
0.3222733989488544 0.6445507794139924
0.213346280898867 0.3305581301107327
0.6968317565634384 0.5293365157056272
0.8128332885619949 0.7214155132325828
0.266903543793246 0.3093834865601601
0.3155217320543428 0.1349717759112665
0.9434547335827549 0.8418513675082517
0.4759139920511894 0.2626568749670987
0.3499109774587429 0.7287704262419475
0.8504300163010723 0.7208811853276871
0.5937489640747839 0.2867285608470581
0.8141381685071104 0.2359443590398478
0.793393480784388 0.6135293304378734
0.8729258810393685 0.2508818893685808
0.9114166649815992 0.5146499650803219
0.1404815412142749 0.03531274100337731
0.5355613116040084 0.6087643201827388
0.8585365061668939 0.3647353100207328
0.9264651221664377 0.9340389773105733
0.01314211607096447 0.2691092210455671
0.5391730581528582 0.2958356963228471
0.9151352280166317 0.01159828539502716
0.1188000071466081 0.9259205374106354
0.5215056882372614 0.8153857814415485
0.09280047225254878 0.04018832856352769
0.7934722965679142 0.5743161829622557
0.5444603282941811 0.5820334018965804
0.9720359688738027 0.9469828189508958
0.1097971148311403 0.01526146031873895
0.8253379893988545 0.1126376626389807
0.9778748623555078 0.0593358333524902
0.662614571992691 0.628824605812871
0.1595901048081704 0.7798547705805104
0.4902058314912268 0.4631689863983418
0.3799029376111829 0.327052731090651
0.1184283378834542 0.5831320934563696
0.01028319469353716 0.5802341961554771
0.6458314391526101 0.7076656617090226
0.8364690053549456 0.7492666154804661
0.08029845796855883 0.9213296256154088
0.4383938706460948 0.06327452354176406
0.1545449762386719 0.6821944719303319
0.2951551551088969 0.2732954438008752
0.3708606808668238 0.9481716758972074
0.392015530648524 0.05234601373571036
0.3776651003596326 0.4902923700059105
0.5825753543865139 0.5060858946873359
0.6378719764633589 0.6882406611097079
0.8685171490732243 0.3179709168675497
0.6377726954162743 0.7807949681449604
0.2557424547689961 0.6726911900437146
0.3686098622746564 0.6171659811100535
0.5469027898000133 0.9037661575927707
0.503819488028949 0.06873440664347609
0.5061123162119017 0.1178524596900924
0.8208373064742288 0.05568056712757153
0.2628789532914554 0.6482588679368119
0.3728351471349785 0.1266607941170715
0.2229232853551233 0.2006530044609199
0.6764218790179448 0.2531991638349148
0.7700739030675269 0.9878671613807527
0.2775536860172517 0.9573969105385016
0.8254255439670427 0.1608453707999724
0.07179171707084582 0.5760011440492342
0.1925596117238633 0.6836933262368265
0.517075772242127 0.1044453079854023
0.8038249462002623 0.5783246979895504
0.8036245634565343 0.6177055063211174
0.8161571423710453 0.6325658775471861
0.983096666385594 0.1620210171727878
0.7355912371827733 0.2784679062020747
0.2619116956262676 0.5097503603642312
0.3762686339163234 0.665427547064904
0.5211453146857985 0.9733154065150829
0.8418404690860182 0.788312766528194
0.9531174686395892 0.4898169136253382
0.9476212071361615 0.1408996444358419
0.2746496686404813 0.9251190653445958
0.4156031732312838 0.3073145744896166
0.1500246540533013 0.6546490099447313
0.3946866434360423 0.9634944516636872
0.7718074733563169 0.26572881328481
0.3950726754075667 0.9343522881152373
0.317016559366493 0.9975507429859931
0.08850084759465858 0.09115694080342668
0.9006191808381948 0.3416090053379428
0.005963580989090844 0.1317686976894515
0.2269209646720564 0.1178500825472339
0.7008716748732862 0.4652175053706852
0.4936386911633491 0.7683991784773208
0.4971141717249832 0.6290626079443592
0.093034209883689 0.2905845793027343
0.1692014047256025 0.5134522549503325
0.1490952121061856 0.8870379722528376
0.98915664172803 0.4434024838172656
0.003434686129197709 0.5234668431464901
0.1552232286697867 0.001123510713937577
0.1904306218114863 0.4927051498928597
0.7755647521629828 0.7977638617566313
0.4652216987101355 0.7651338697037919
0.188465278117768 0.6242606436245485
0.829912162757094 0.08459805981788145
0.688288528667606 0.8202987651019727
0.06559292812074956 0.6873081161115285
0.2243812304279769 0.639125259424286
0.9644401765079678 0.1747184964056007
0.9409441784228745 0.9980218009720913
0.9491891959668113 0.5097949938860239
0.4711760732883387 0.484731270048338
0.1975391112370993 0.7748674635453197
0.4923396419415812 0.861962044172764
0.4888500577659309 0.3279329981072207
0.2546384908087507 0.1558518966751422
0.4970094115274699 0.321760976085011
0.2884986947295879 0.3042815459972328
0.7950468084535474 0.01959677350946014
0.7363424132241049 0.6003502069205141
0.2366897220860917 0.9622224937592598
0.3455974999813531 0.2257607752291315
0.7809033276278449 0.8669171261714281
0.5658777919116512 0.3056816971924898
0.7384479775681849 0.4745665609238803
0.5276347912095254 0.1694775797492175
0.2136566845888216 0.5396373411471241
0.1288472016237198 0.1345409643209606
0.4943890931979805 0.07250143864688056
0.6094991488222455 0.6507702723408736
0.9431828516915206 0.1066787577080291
0.4211497433163818 0.385707720557729
0.0624133511473949 0.9697020155536549
0.9423635474116623 0.2479834166287354
0.8901433767448699 0.4354725038923689
0.1989748155346002 0.6053767899992311
0.6122113517072724 0.7301228927237859
0.628046069466898 0.5209039535519
0.625977531213368 0.3337887217625533
0.143933267850336 0.1621995368341869
0.5911518951190891 0.5548789311856157
0.08479650194023007 0.5139233785886914
0.8990761713371463 0.04293096419571967
0.06013170882901075 0.04606895142361554
0.3988174158433073 0.5934808260023092
0.6200388102964233 0.3138638076876396
0.4560891919960656 0.05133107819296061
0.9189212054587219 0.9539028125613399
0.09131274651232275 0.3622953311004296
0.0217643300312929 0.1242923624993952
0.6666879438182634 0.7752097250818931
0.5515333569196308 0.9632518062229396
0.9364097265663065 0.1890598238435309
0.1665870529912487 0.770851767012503
0.7924788433852407 0.6902195987247879
0.4940678954779267 0.7401919277250482
0.2666711096874821 0.5478152305180332
0.1820904933702249 0.2713180851793212
0.8981781942170186 0.7571324050291715
0.1328506498564344 0.6491781264645435
0.5757850297145543 0.08382733946762777
0.567538163478012 0.2229587607866476
0.7088762918799323 0.3536885372194954
0.2381207612578573 0.2753401344297819
0.395173703099005 0.9830512635915979
0.2964428396737868 0.7146276787914509
0.1878381895089218 0.9534527197842803
0.04856349601599806 0.3124020399889478
0.09723841583507331 0.7980466717474817
0.1819766729989669 0.1348136989714181
0.2116951662295757 0.7866127806359858
0.4727541932512579 0.9144630472945233
0.5383649464416737 0.2567341216243919
0.332389834334909 0.7080120515100293
0.7473555390486172 0.7238624183562702
0.7619855038639779 0.03495248208855409
0.0008225667025653976 0.1732946097580511
0.7050784087671679 0.02473269334367125
0.6012862230067917 0.8232865842080181
0.2267914058582357 0.7700757385198234
0.5718929912705008 0.56541527152223
0.733590071717547 0.1849380098310941
0.341580637183892 0.3417032980203559
0.9379213244017477 0.8324584297284244
0.6841424804544494 0.008763326824261303
0.2630975869804755 0.9107585197452199
0.875511167439407 0.3708323591449834
0.7564602385698711 0.4714452906891092
0.474500002232586 0.6641154708228922
0.9077644886889026 0.4440341089801967
0.6542957641359652 0.4772902120859302
0.1729953124610071 0.3504697695006737
0.7623200646869338 0.1922309663226968
0.772654191380062 0.1344614100365787
0.09982557914670692 0.6686178919000698
0.2405442397938942 0.5839527867291859
0.2365452169423665 0.3458186431389701
0.4599039932488521 0.1290717815004847
0.2408889132651659 0.7852584369287514
0.7226609889738159 0.2113820615015282
0.5051179116483906 0.8429525798640073
0.005382866507957944 0.05181726332826803
0.2744697653026787 0.8444766431621874
0.06134460388843947 0.7702338499279632
0.8555697339422857 0.9618027641202324
0.09937008296517984 0.7311173250083673
0.5682380035741909 0.3688946180168436
0.9449901522692765 0.4586303595735446
0.9297516583604601 0.09408001802635357
0.08060594885151723 0.3359574061986169
0.8832085859367773 0.4833163982267811
0.4749255637849443 0.4022325800274437
0.5886947835935583 0.2431859414873248
0.5539669631715921 0.8327910220244975
0.5591779537640494 0.8234502887942474
0.6385697946482728 0.1868772676909341
0.7749652914437946 0.729421371680026
0.6721391336069966 0.2952346629296489
0.6625954877092926 0.6987014965699246
0.5443635824487059 0.5498980939253711
0.2733115883066678 0.2898042188030764
0.5626023412333732 0.3771451369222019
0.8201696825744998 0.7416935085749412
0.7572342958079755 0.8827578750179204
0.3448134768237918 0.6316684499878105
0.84156896559656 0.9219478349327461
0.3548725825590707 0.662284099922928
0.8838327013127544 0.03317499904484518
5.484946691517002e-05 0.3340909609379114
0.165821816056358 0.1055595341256957
0.2472754615280816 0.7694612378125625
0.1715767351647536 0.3875784106424733
0.9094998591849348 0.470397000406111
0.1499198542173301 0.743849327112741
0.922340310672937 0.5414989619407612
0.8173068935190433 0.6735624011947915
0.850020181273333 0.4831420311385911
0.01574906926442777 0.6270398444358936
0.2643746895241316 0.3480408782734985
0.8191191048294596 0.9736424598362214
0.5451172431712007 0.6250337779512266
0.8353321210005288 0.8234858886745178
0.8091824364278811 0.1263294328796739
0.1456800517964946 0.8661407939786423
0.1186972428549896 0.4626980293423162
0.4405649902682362 0.5970630846971655
0.5542320335914751 0.9421553595508976
0.9660395272864154 0.3551570030190039
0.4411609370257739 0.2490198011445657
0.6753982930883768 0.8032616882105086
0.3056440270680909 0.1998455835835475
0.9976297716478311 0.6794666156084589
0.0660636255638764 0.192136350328095
0.5389515318281447 0.7213070780021232
0.7279496278116686 0.6158941276775489
0.5724147530503518 0.9444610677276003
0.1613228955299174 0.6126268458886855
0.8596261677106543 0.3367760383666142
0.8879742989942974 0.5900665353794442
0.08473496632182782 0.1484694189732536
0.4253374576144752 0.8550798933224772
0.2529541322651627 0.9073032177420725
0.05874478698747947 0.5416643879129169
0.2775813707066509 0.3345354103527762
0.2177366213693858 0.894030858050648
0.8550246641849204 0.6352021955629421
0.6173139751369346 0.5743880134994787
0.7442338484389226 0.3589648374366565
0.1570666320829793 0.3994680685661511
0.8539592809696901 0.547528064666253
0.97580191992446 0.2123969608418
0.4597333586564997 0.08376434651261591
0.3282610107562133 0.668825293870117
0.3157304065242033 0.09779149688302571
0.09185719945779521 0.4093448015338235
0.1753695129490859 0.7177375109105185
0.01203476320905535 0.3190019749608109
0.5692001484996185 0.3959184273118495
0.7914704510164715 0.8661714139915424
0.6818347518441791 0.9624974965794516
0.1775572966053847 0.932812687441681
0.6639973000388695 0.08225667283522181
0.1038799796661553 0.2334979201413176
0.6953477947589239 0.1943054831911396
0.7085488296673131 0.605444216657466
0.2980148750993109 0.8983933991389018
0.6619357452683995 0.1578385496871489
0.655563504322543 0.4660248599439625
0.2182672723733088 0.1633755866173772
0.8248314684721124 0.3818771810566253
0.5916739165289582 0.9367848995556169
0.957133757436015 0.1373204221591496
0.6249719696634813 0.675026562093484
0.7523689861562322 0.5441683343788242
0.1204069073734643 0.2829103374681191
0.6146583352189342 0.6323413311096265
0.4724152442139598 0.2434076622536668
0.9428434508510628 0.2761545396987591
0.003289280356351431 0.8314393520942761
0.8472648521674144 0.9808327425221156
0.6354063078835669 0.2416680095215318
0.5806813010891455 0.5816606060040759
0.1646948950362888 0.5917436601271526
0.6328379919631587 0.6677853539242756
0.03485804369201778 0.665933718214917
0.2913750482402249 0.3479526560882585
0.6463756006981949 0.1437976405060946
0.7415824482323576 0.1261971705371167
0.08407099617827014 0.01870470207809107
0.2409636497683482 0.9437569548106226
0.3617956715217225 0.4669215909059837
0.5754293002383389 0.07308141972543644
0.9278091988091052 0.9058505724246756
0.2514971872850297 0.1065975961139786
0.1096698210431641 0.1101195690915635
0.4048528096475997 0.3398204655421852
0.8451414375065316 0.4546749240932803
0.6687652299124776 0.9485274796963814
0.6216118641324192 0.08602942329420453
0.2390069886905696 0.1680751847114632
0.9255543453883966 0.962581649544172
0.9256499241739627 0.6683980883247547
0.6337451808032065 0.289233361412243
0.2617925971727391 0.4280460640578523
0.9968990137127726 0.366380913655906
0.1293511392412355 0.9251578554567205
0.2075842718919957 0.01256880083984352
0.7329998040524905 0.9468189284973109
0.706098236025527 0.7534991924051839
0.9246220656331036 0.5525692631392931
0.3655263624240871 0.2467468674419617
0.8157667561051379 0.4136246480446804
0.3668322578094603 0.7690195232565171
0.956476572269727 0.7300457858123949
0.1078153377050241 0.8616694305006216
0.3627830013609398 0.3389392164718916
0.548533912079703 0.8236449178564621
0.2255680957479607 0.190647011662232
0.8805988993096242 0.5735447917094126
0.2822299031200262 0.3903809881008602
0.6396110345509439 0.8692184416854944
0.8731136828253417 0.6930389216900097
0.09239139854349218 0.610498272854181
0.5572156267968092 0.1953708029163381
0.9364762786437738 0.1779650439382978
0.6208744653541313 0.9261297989663344
0.07809233571001332 0.8467252661683523
0.5453775222550197 0.313187093744116
0.2295774135141644 0.7807664038613193
0.5143758058024441 0.1848651209415779
0.9296109904226809 0.5201327249734438
0.1459980575731964 0.7248248711961637
0.8811001340084665 0.5626110448562758
0.7756208342501311 0.4668563673706396
0.0387929224189442 0.7881867501975303
0.8313397573342849 0.201561194091861
0.1388342879773894 0.4429737909518343
0.4584014856433906 0.889274245479463
0.9297977594125508 0.1401178252170674
0.96480005056558 0.4144767605542575
0.926147228275258 0.2131606747334341
0.3016838040583497 0.1895995168538317
0.2281529651292095 0.2285431441486664
0.4168393583593686 0.4239822677721994
0.3294144996702648 0.679318390197167
0.6766855484667155 0.0157312588702917
0.9561879701598149 0.6390215494228234
0.2370938339710034 0.8866279777496718
0.7452474610411823 0.6938347583885033
0.04834930366293207 0.1824750341669374
0.845936076384219 0.3206426769927566
0.7599495540068759 0.1211317061392315
0.5471829296098958 0.3631189451139045
0.8224599947822344 0.992630227116008
0.2407843724408099 0.02147691805524554
0.4507988398149035 0.5982069067437193
0.5464787721773375 0.5291314668117458
0.5762761159474037 0.09467752541219905
0.5193691952306292 0.3646928547401089
0.7816862802361181 0.2463501131916264
0.6756963057256458 0.6811900985309041
0.2508075953009869 0.508011284946123
0.5405043828014106 0.3455514741972269
0.1832275209778323 0.001872673526726704
0.607883734398047 0.4587103462038564
0.874314370425652 0.6167123769690392
0.9284351670876125 0.1509897944072918
0.8703553303757531 0.0495448571636941
0.7245148339317196 0.5370019306025582
0.6469628658167891 0.7462214924937849
0.7091981018790301 0.594806023389467
0.06176911564839595 0.7858428126267214
0.1648795053179728 0.6797003398300402
0.6546360261535522 0.8232803884342819
0.2218599778685313 0.5127553023135808
0.6521095025080865 0.3856938721765808
0.01641259857306469 0.9571843579029549
0.8155411211794905 0.7596660903169503
0.4109815960980384 0.9360816735972181
0.3843221906647845 0.3563142096149282
0.9972815453930602 0.135833443688846
0.2529356135297077 0.9859236559782633
0.4093406912913482 0.1725413254648324
0.4043851014037698 0.2014207117306031
0.9658253479254889 0.5921262814163362
0.6339630388138497 0.8423402756771456
0.639139354857569 0.1112605283446653
0.7232988112359592 0.2010272109113087
0.1974891265622732 0.09947775293995277
0.8763892674598106 0.6398313577272357
0.04300784422401856 0.01600067404729707
0.3552017744762402 0.8165851160436884
0.4739950375336906 0.6828931010625093
0.9046632089586875 0.6653605767558282
0.5944182895598815 0.06266444531288368
0.06893826032657391 0.9043427010610606
0.6734618599584026 0.8522511674292347
0.1918436735420441 0.9052553503087094
0.8240336058541703 0.585674918614387
0.5743051054980759 0.9225222764189901
0.4495565033371924 0.6169123270214535
0.1260323061076763 0.88776416987588
0.357975464233963 0.6152357539471766
0.133232753140104 0.3271397683561353
0.6582621817489817 0.5481171874475804
0.7260507917721755 0.06386215774054943
0.2546403969175229 0.3894663972653914
0.7761443250973141 0.006927708438157172
0.3738142752232088 0.2949678110872865
0.5055657388599848 0.887310146872155
0.9361613838010248 0.9612408795707363
0.05846487945672686 0.137316492501395
0.4478482518779693 0.8857284642550749
0.8790958197319908 0.7212013088564502
0.6721079693726693 0.8693377125192303
0.06801884338559244 0.0922545528970396
0.6871020900210881 0.87923766134599
0.6564875718169404 0.9336561792782789
0.7190304674507288 0.4663630465257218
0.4079620055404522 0.745572785357649
0.2144587693892624 0.7126418550938005
0.6482997866727004 0.5526163184407091
0.5070413097974722 0.5633790486823388
0.6320274673894666 0.9918100972864922
0.9395428015175272 0.5771147884451824
0.03621022901632617 0.8546530938321897
0.2950945133061521 0.1688013207050332
0.9110428393352049 0.824840540456707
0.1079445004661661 0.6256970426029228
0.8944122575702782 0.01423579749951207
0.2101336470996261 0.9341269156786093
0.6195217786043957 0.5528431628040084
0.9693398018491799 0.09333082058730301
0.3517304720816864 0.4078995386123413
0.8939333545620212 0.1961702010290454
0.725771400550939 0.7783518002039552
0.1431530968069527 0.9844348062933164
0.2137738845068483 0.07049597234801271
0.3740531509140586 0.35610903333889
0.5133891224680257 0.6383981110183184
0.550116016742792 0.6462891334165251
0.7211392826558781 0.4391631585659034
0.283874688498749 0.4928672439173721
0.3777540462977012 0.722864484420201
0.5140443296011358 0.1559826189656415
0.8495091513142884 0.5978005794687382
0.08506610122986048 0.6861751492537463
0.8199381064834071 0.8698284322832174
0.3259776100392424 0.9010796996697377
0.2148314155759079 0.796995510820581
0.8331744903234852 0.4684959815489632
0.7654745735085338 0.6126263191588199
0.7887443272617128 0.1787596503679523
0.5574145232233958 0.5120432196128774
0.008175704332027963 0.8782884778650595
0.8685765314742397 0.2888298776534359
0.9744666908240727 0.6069464973354515
0.1826204479017381 0.8106615523759613
0.8427878061929232 0.5912076729325977
0.3769476930026472 0.1548304514979697
0.2440190350489063 0.9144340009889165
0.5017332783484426 0.5440256692322836
0.9504183650205168 0.09885549824120132
0.4753402342190409 0.5842463723541117
0.9510869220317343 0.4407476933774555
0.5265174043756751 0.9338267408813217
0.7002861656175119 0.4100022188032729
0.1987292332238169 0.8458135385697574
0.2873096922489218 0.581471741534882
0.7988400031492457 0.122962707334107
0.8518880314768669 0.7727627108164979
0.8140273188513691 0.5821201726274737
0.2080749030896688 0.6700816264910796
0.3941836793810127 0.4067856794986408
0.2928641674946539 0.626843338193921
0.7293528865993015 0.5842953527259024
0.7252505126146372 0.5155034537544726
0.5244956013969978 0.1101280450764058
0.8874894782472973 0.09027737665890619
0.5080106535923757 0.7277243544423773
0.04863873282729414 0.6200335413628651
0.4695167905086163 0.7256621351359197
0.6936726094704772 0.3271870077040981
0.1391922970774268 0.3654723822302254
0.4682628330433418 0.1104572529106836
0.7952162574560908 0.7288240498109639
0.8012667949736797 0.3971467542206319
0.01170020531192231 0.9079237387965338
0.8020389074000791 0.4257190882047793
0.1775863957584844 0.6223993291113398
0.20644835637418 0.1877710159393004
0.170037497438886 0.06467850164604996
0.3559437908226558 0.932394240455408
0.4519145287415392 0.1103127183844583
0.5411828754405428 0.4065599220025976
0.6011633442549255 0.2694251216220943
0.01654542702836026 0.2300798931256504
0.7013993696453713 0.3620074786853089
0.9425825770138316 0.4881055972843145
0.8999165562538733 0.7786553340324183
0.04256791893119891 0.80727457641605
0.1244262729470345 0.847763937521496
0.5698613517471104 0.9659362325122148
0.3427597974479304 0.9450908052954304
0.6661190896278681 0.136877595469061
0.1851324606778454 0.2131147561626946
0.475984523590834 0.08072884599551459
0.7268129059125354 0.4596832506856712
0.2485987040893839 0.7791499626869897
0.3845701421936461 0.2208388008471141
0.02237566928829799 0.4296161850006405
0.09332105706726301 0.1203228456971911
0.5654001356647308 0.7361126438064445
0.2594881064166145 0.3688986020222347
0.7024010386941698 0.9771890212080521
0.1315764885889235 0.6982485303908754
0.4481577264588502 0.06803126063342826
0.7320884998554238 0.2177272934174724
0.8901704631609143 0.148792651631001
0.4601690754291408 0.3784061473907756
0.188158475149306 0.932515014174366
0.3238370672447656 0.6273808233820188
0.795129763352315 0.8020801415609863
0.4924641233733188 0.4148634064345424
0.3058693346052928 0.3563531566730281
0.7096283651789821 0.06956746642426276
0.05620534679921146 0.9788061608584094
0.4174884214103174 0.8615069173456866
0.5432163765176711 0.8516573883442853
0.7982354954175587 0.1720030366579298
0.3699890036895107 0.8906577576227928
0.3588566076187184 0.6439618528097417
0.997612821353616 0.756286159876587
0.7381539080614035 0.2510067808570092
0.1162208092536849 0.8548299139234071
0.7920636938538245 0.4438548437472165
0.1175485407967458 0.3962857785749225
0.07047718894554761 0.2120632114977071
0.120069063989305 0.4813910651012261
0.3883074166161384 0.508814055978665
0.8380802889906456 0.9327379039919457
0.225276648279205 0.4656719680951795
0.5945052508002007 0.6233221227688226
0.9740466467013219 0.1586501956105311
0.07386383413989935 0.01803802966159305
0.6975668313171683 0.3998764118955072
0.7058489989422658 0.5354886495317278
0.5105991590284288 0.8152873082865342
0.2293632088935843 0.6771768402435926
0.2628202325530269 0.08056487495189296
0.8830388000369372 0.3058664358695199
0.3639628574848227 0.04683787517771656
0.8728049390266274 0.7422189690958735
0.09717764271480263 0.9281307538330653
0.3443131913652686 0.1157959722283529
0.5139607066617057 0.5015872637160106
0.1640530524353056 0.4753839496971217
0.5549649493588498 0.001579460537402855
0.6742530291805605 0.1198074258080433
0.3582780355820973 0.5500045176652989
0.5985105097519313 0.2480137101872399
0.4920392057824127 0.03271384115457451
0.4135675797115945 0.6518363406961201
0.2188342456723075 0.8070228397664636
0.8070927473277478 0.5299003994978061
0.6673252218593339 0.9318835743259899
0.4839206473175173 0.7135770779955747
0.1017092641964316 0.02289669369766422
0.846182763854688 0.8708558225605406
0.8794150288694239 0.5842163829513021
0.6212787344426282 0.1073736771972439
0.4063422191169774 0.8416701628988996
0.5489952471427764 0.2233924234199752
0.4492357204020395 0.3031163215002943
0.07758011697952331 0.1106111668278435
0.01387153057508317 0.4334694508579485
0.2815419763785203 0.213963290483875
0.8663850641306623 0.3004233083465268
0.02089442547308128 0.5780657201620617
0.1656641336647131 0.1437909460340705
0.2875437783039753 0.9761672607299631
0.5695809924966 0.6708373482598207
0.5165087410145616 0.7893309206218881
0.2279474125883014 0.2785339031086618
0.1711149162342295 0.6312839205450204
0.9273109114001094 0.3562991926408564
0.2947863132702245 0.3565927956010426
0.06335790023595984 0.3582862343255382
0.2671195684366262 0.1307640668108965
0.03350119641765829 0.9320807909194383
0.327427700782788 0.03460188223717119
0.7613789554429489 0.5388333117455971
0.6580677555807866 0.6569902079412809
0.6573091670803788 0.719820075528087
0.3025983581744345 0.8192479469971734
0.9271438935456636 0.3852548808566553
0.03498602574517296 0.1544967467460007
0.8088925019792342 0.71167157980534
0.2141993043217326 0.1942792924048461
0.6009833512238737 0.5501680172959823
0.4363570694894452 0.9425485616223246
0.7806178003137751 0.8185641248289962
0.4814139035305426 0.1509731285291852
0.2696819933719 0.413866147452302
0.4929128962494077 0.4803031628489182
0.943893654589174 0.4089367651996892
0.8810526095383674 0.9210616561913578
0.7177580140737755 0.04339000979624474
0.06551868080453715 0.5582709866173511
0.2182143727770831 0.01492137022624409
0.412144730416535 0.4923640919386768
0.04566838125303501 0.6789875690301332
0.8665213170117959 0.9610329832777995
0.505384908781602 0.8243686478335803
0.702345908828908 0.9144256655962004
0.2848848593421686 0.1659797908297168
0.07264714875123934 0.9711390901072072
0.6249261222565053 0.4457861783478579
0.4510282485415549 0.09960769817572707
0.3406716241179856 0.5395416275067894
0.3951356230250196 0.2207407327794206
0.735326135081559 0.758467438277122
0.3153191035975859 0.9037520088107621
0.5850875465746715 0.08914514803111843
0.8602280700860654 0.9527546311774274
0.2645221243146612 0.1201539646418641
0.05995765349590628 0.8696420155116625
0.8358704157998472 0.1162127707481068
0.786263764963045 0.1092842977346023
0.2493075940497324 0.1345466545974356
0.8095437608238872 0.1853473539099233
0.2221168598030551 0.4552257527478681
0.9788772419850394 0.08923053987505614
0.3878197623943607 0.4246744962360892
0.1431259544884662 0.3288073362287388
0.4301985113602599 0.6615459833112344
0.328099362147023 0.4245233442558748
0.01209901461986457 0.8120663820271224
0.9603868070330938 0.7666409882804098
0.3993037620376784 0.5060091179258553
0.9043486886372055 0.3021740131948097
0.2054752006263351 0.6479194205675127
0.00988618482113867 0.4886352312966464
0.198064073614142 0.8346080577309308
0.3594837799629585 0.01776819914312762
0.9197874127932126 0.5226108330179611
0.2339879582453042 0.1095539919072718
0.1536246636011605 0.2465093997096323
0.113925753714486 0.4063753980304939
0.03873466328881121 0.3074328221468177
0.1489096947099466 0.1716851077110383
0.6430469265005244 0.2835917297355424
0.2169963028506513 0.8346196877589557
0.2992858411028829 0.02466059322961695
0.2600534929946323 0.2566926420245162
0.9307512833069398 0.3958093726831924
0.3111354764819406 0.8853550526481592
0.9919624266010582 0.3949369372805203
0.7022408015775369 0.2842814940305107
0.02634523482642987 0.134157736208477
0.1153878291721005 0.8880770275213435
0.7684844289433076 0.2292546613730945
0.8526309500532676 0.3854144863144371
0.4717771290974639 0.6171467710291904
0.4524565087901783 0.9513045508314317
0.920161993667532 0.859646583352716
0.501948871406707 0.2903930392070735
0.4899685419207041 0.7780248585352588
0.7745479784891549 0.3633957085534462
0.5120769758932505 0.9449705043741229
0.6774946419410955 0.1313415645226797
0.5365405593478472 0.1884444831015889
0.9196316738528028 0.9252235545640108
0.4064598569301793 0.01121974618688726
0.4411206182987347 0.7822746119375589
0.05200508740428305 0.3835683565883011
0.6805284516784077 0.8603318377226787
0.8302989747194057 0.5679290108326709
0.08731985350512628 0.1761836697436494
0.9110689480869837 0.60841437187395
0.09930857176597264 0.4170675614272775
0.697854252162685 0.1307881314960706
0.2031653476511546 0.2186130300684527
0.1772169919921085 0.6498738314058986
0.5253492327949888 0.7049349964167196
0.07273291814358467 0.7238718041675654
0.3481903653742162 0.6995836542177784
0.914546709288505 0.5503572573360288
0.9595503836624315 0.6704800587995677
0.2382415856161507 0.9325935073118263
0.9850635373317548 0.4220871897153747
0.08513700583315396 0.4622658117019449
0.4622150034281324 0.4500483896306643
0.1886191704165074 0.7543554717774121
0.4681309454682316 0.5641143014070735
0.3172961261368807 0.6956518749065206
0.9232785271499937 0.4350435746144664
0.2821803966633526 0.1554364059375414
0.6684049398537411 0.4246918087451338
0.498362691059029 0.5345934820838769
0.5145276578734558 0.01609371195001745
0.113711679102691 0.300157684690579
0.1510125133366237 0.8378846901344019
0.3660919868529645 0.3841918591567471
0.2758897678853783 0.05546649291885308
0.2434250546759565 0.9897505578288287
0.4427062023925188 0.842036562661574
0.4864818811281973 0.5004468893741181
0.2005795411000864 0.9809342503143658
0.9567083062017518 0.3923696499965061
0.7640825299962332 0.8626510715847461
0.2924907877137922 0.3913247168919993
0.2460790701776424 0.4691505513305225
0.02981282198319955 0.0593458571684068
0.3193993123045366 0.5598824393491965
0.08661617903715731 0.8546889456763987
0.4764641221883394 0.2157023047773608
0.5111271223619059 0.4179632962790975
0.01959906633607877 0.06538019575539794
0.2488202508077987 0.4116146625298584
0.4003018608213282 0.4382701890730596
0.1133549601726095 0.5089921978282685
0.7994051861674661 0.03745616111947653
0.765860025337785 0.2576141420369672
0.7640524883394008 0.6922113839486653
0.8296573971626056 0.5286873333923876
0.4244208248312543 0.518031503948657
0.2580589162556413 0.8303585795268075
0.8987326761991613 0.8596889198393201
0.1548106560500247 0.8957689997080339
0.07614948422915548 0.243390004339037
0.5227762437951103 0.02313474515944103
0.06923082791614708 0.3201717220214914
0.843061379344329 0.5147856335581584
0.205914251746133 0.7482073485463883
0.2868959783864204 0.8707332185023259
0.8658901309936083 0.6098893179338466
0.2778780948238593 0.8866730675982483
0.3670622215623088 0.9900811865591385
0.7024770336233597 0.8388487259473979
0.218850649603369 0.09870589468396924
0.3646297313012402 0.6070232089003542
0.9767455259667959 0.506625700074349
0.3455401797360524 0.813895881786459
0.6653092231119893 0.4510593261767182
0.4064198879701801 0.4208698719117855
0.7932772461326125 0.2450654539251015
0.429707282824053 0.4970618520451249
0.7166213125000412 0.1394909922848775
0.6505814708532571 0.7573568609240577
0.7128858216864969 0.2178145854857749
0.2848711878146354 0.1264620262913789
0.9665440377481396 0.3179466205550339
0.9917449890935699 0.5750177420630617
0.711441508823604 0.6372210515177009
0.8620802640269942 0.9704566463639933
0.4678012628769159 0.4674540387892723
0.3480898416112094 0.6707137155425347
0.7570605878232759 0.6192217577694954
0.894101772687998 0.9666674911290273
0.6583411210523625 0.2586220268076438
0.9590756417872084 0.5085791293486728
0.3330529610658455 0.007618599032494099
0.8241857446024188 0.6650149009987503
0.3076857848742934 0.4788420625101453
0.4625690226976258 0.8497437679593695
0.5382201129252061 0.4283528632408674
0.2721762459641359 0.1127061717844806
0.7987585180607623 0.9014204455351982
0.2177554896855838 0.9664579153722089
0.7922517440631904 0.9205920258223826
0.3016999007714719 0.5653377440198659
0.4349793929208295 0.7088664322407018
0.9021095944196145 0.2243786892161403
0.5068467027044498 0.3375822623769758
0.1939255684795084 0.9236393511494571
0.9769955385567642 0.3121090818364604
0.006553887167296346 0.3514238565310907
0.9344816012190464 0.632422898874392
0.3145880009035307 0.4718812790050776
0.5225741542815353 0.4834871141584769
0.2355268152588268 0.5936616319245357
0.2237483679998123 0.9483216099487757
0.05803761681461498 0.625579342536319
0.1114058946139405 0.2785398734937442
0.03108998309683384 0.1955511952376552
0.8846906785362635 0.8104600513805126
0.7182397545457871 0.300563130417178
0.07864688341284228 0.2046187764417519
0.1340471579529884 0.7918801000260873
0.8066287358479465 0.8330638138136341
0.4315698579162982 0.09070086947440646
0.5808893102812324 0.5706979875997595
0.1509562902794357 0.2926645141652335
0.7476369140713556 0.2317457026294105
0.4537055338315511 0.5796436131195797
0.781145677847242 0.9629844631587846
0.987123564561506 0.521540624906998
0.6846848568301591 0.9079616892956121
0.2373217479844651 0.7533234425021914
0.6343233220987103 0.87807869770123
0.2213185038440132 0.3774033685933999
0.2291157122361768 0.4466942070223752
0.3026550554796495 0.1609214794929329
0.8527855448519894 0.3287729992747895
0.07786237520148591 0.6335276032298103
0.3135949091205135 0.845597591630795
0.556354184139937 0.061292831637621
0.8498009816947537 0.4339620176872814
0.7782438556571347 0.1166401634984462
0.4852424039383187 0.0152735444905739
0.4412346581048741 0.09496606232388835
0.09839271606444981 0.07205973813709293
0.6133226737255147 0.9094258735639924
0.8237573937154155 0.1505206407168231
0.7146504736498696 0.3219438778617578
0.003181734652486949 0.4085958700167603
0.9693930490845064 0.6891967230874658
0.9916230685044766 0.4538351864397653
0.7745549568059095 0.5762895396573905
0.1271348021462713 0.1705381075614391
0.1115127417398364 0.5658837269603193
0.6702033241957956 0.09166192760485858
0.5868330151710811 0.294624156913777
0.9700568711483154 0.8121787275579654
0.1035777560644116 0.6472630645640025
0.5259800410397554 0.220003043537735
0.3009402568800663 0.4869999812185483
0.08465862628717523 0.2366775643709837
0.6606835087078879 0.515844940021234
0.5519031828850085 0.3308513433939915
0.7136718592881278 0.2821921486597276
0.01382551412387709 0.07497894930886399
0.3802995956949738 0.03649892412592119
0.06540981740896744 0.8221653707274296
0.2610619265175602 0.9487387483291069
0.959628167280285 0.02350696964988245
0.3585923711161417 0.1508838479048253
0.6258330808763534 0.2110541541056048
0.6512111873450583 0.8875030427248288
0.2850641275448485 0.2257606082228746
0.3710456325696417 0.778983616092713
0.2637352556932818 0.1872009560062372
0.7397190148069663 0.04823592333336101
0.8251565893626129 0.7644339022876078
0.2432434047420329 0.2936645318693001
0.1080888594017276 0.9268991702913314
0.06882598168509653 0.9602991818774917
0.7849668490793701 0.3444455708470615
0.154856055894881 0.1064171086885397
0.4397622606603354 0.7195840813354289
0.2881294786505503 0.4407464327241024
0.2557325229666059 0.278883418927233
0.6837262271956186 0.7832148850690528
0.9890813245928092 0.9820925391980613
0.2287894799594068 0.5045551679092576
0.3307288130693374 0.4142351365401884
0.366437641386631 0.9708305822714433
0.3874102391079834 0.2472701070200803
0.8862538651711229 0.3243098398586631
0.09408982717028884 0.8369340814793158
0.3758741052375213 0.04571533634724059
0.8562523732938316 0.008533815102120305
0.1909768008922205 0.194758648012105
0.4446726615535225 0.9869596057404832
0.3224587448591322 0.2720968997204773
0.9174597823135053 0.4622511557817253
0.7611766163127835 0.1820888542079334
0.5769162523111915 0.1754603049968764
0.02579651722711843 0.5961899428381924
0.02505782765126469 0.2235544214269399
0.4326451458710889 0.3800033516133091
0.4898189478377834 0.5182049427205516
0.3969676665604466 0.5656161466910251
0.3255385134363317 0.4760684864244714
0.3467408114882981 0.3799977289198135
0.2118277742670613 0.4534609961574935
0.6151610571431385 0.7936419664421963
0.1348591880236268 0.6280269476771316
0.8500535625183877 0.6520240941722887
0.9309331831781825 0.8038965347943179
0.8882848073608604 0.0424646586913571
0.603752044282437 0.9127277845260504
0.2970691553529903 0.1011007539723313
0.3687258115161791 0.7502037987983575
0.6156583588323014 0.2152198430154326
0.4458892445857812 0.6902110051153355
0.2093303180890884 0.6244175082253737
0.334549608315294 0.1950787460211226
0.9010866811050582 0.8787054820873081
0.008140579290219063 0.2365982320987695
0.657219159691271 0.6877052338834064
0.6689174812356359 0.8304596995638609
0.1505992952649836 0.03956246966756044
0.03258775047922 0.5318773421275851
0.3901781877131001 0.4352045184517254
0.7940502172783965 0.2630189490001314
0.4751698455995775 0.8757165954838178
0.6495188314596337 0.8328916590013961
0.2483003086728099 0.1731134690251632
0.07904746336596857 0.7949599391467136
0.07452721021961638 0.9127932612916408
0.876587826764986 0.8032184751113915
0.08339337628947853 0.8928927431860182
0.04302879231527804 0.9506947329734206
0.3391229723944177 0.1577363759346631
0.3845941118825894 0.9644053672308188
0.7234560436568621 0.6632493197359388
0.8592589098907234 0.5929933907104972
0.8496670239660407 0.8048251938844024
0.3841701942987898 0.6571352000667028
0.8040587893013407 0.662797668031083
0.8390411981702138 0.08856675511373605
0.9714388645914473 0.4857039560636328
0.06018814756441581 0.2081455883175473
0.3618464357445045 0.9117515981500099
0.6134460856897933 0.5969118918666171
0.3157409521209943 0.1737230626478485
0.3726353649531245 0.2391651590454526
0.8054904313864574 0.214818418270834
0.1083089513363519 0.7591118216270462
0.5681977803776739 0.4450309624175365
0.2663601917550226 0.9743765609314212
0.6813978436473157 0.09189168148894597
0.262149240698871 0.1487873905480574
0.6802056272797098 0.1106890124471058
0.174080971916718 0.4565074055609863
0.08930278196104724 0.1584771058895336
0.5214827800076073 0.1773674382982318
0.5188696323001205 0.6667997962248782
0.6604997696165871 0.667979561558367
0.02039321179875399 0.8403582598505059
0.2299794004349629 0.3373089556939601
0.3544905373316622 0.903739273703144
0.7713226005721078 0.5551151503328374
0.6693087751504572 0.611534106009184
0.556262448682437 0.9204593486958375
0.6132329561592055 0.3892063865732963
0.6438547381635095 0.439924624229419
0.6859950268355218 0.655765926770805
0.25941096490322 0.527650230052911
0.19444753847376 0.4311759150857906
0.9554663296150019 0.1192649954980232
0.2897754220259464 0.1084029753617717
0.476132848033448 0.1157930861541446
0.5053952788880876 0.6821739880075901
0.6689471945130466 0.2744171203619307
0.2500813573234327 0.6799163029076997
0.5326037632359978 0.4492161016543576
0.5251884266600283 0.1576427876506428
0.1168032763266918 0.1520056509572776
0.1280889846347562 0.01136788856338002
0.5921767106455877 0.007184877189116331
0.6944454582002559 0.08163283724931476
0.3187368339109319 0.9782265245444342
0.397571326708273 0.6974477798384355
0.2125493223680009 0.2636386619549294
0.8533651011930102 0.5114854686966271
0.08779597888976909 0.07044724107682285
0.9738364105314455 0.1690494067411017
0.5828164784101045 0.271586733692432
0.9914660680584719 0.001307606933423263
0.6384077668880987 0.4023279479121544
0.6923454464922951 0.8108640159414029
0.009730240657111934 0.8592691054879822
0.9238431057350223 0.3462952672811496
0.6991472100204295 0.1515098277937884
0.3973380377214638 0.01345133490938052
0.6860367655226913 0.2261662250771858
0.3360725208618024 0.7171065833274688
0.4655868861526238 0.2162189245321004
0.4728756289735453 0.5132620514761561
0.8703265019105014 0.9232986732341869
0.4046724761799118 0.2471651970131759
0.4382208633315951 0.8818505670231583
0.4777525477432016 0.4488702872028058
0.6868628216969561 0.6866683675339325
0.3203233517694325 0.6632184804920509
0.6153106830839568 0.2359257323749701
0.8119032375196851 0.5715459113489741
0.03410724108790793 0.3713639889605779
0.1431533824307581 0.3001366693476958
0.1718842941193878 0.9233900316979714
0.7744515446454523 0.7488816625714321
0.9849535958016148 0.8026423391640174
0.2459094961205104 0.5740567861223136
0.02768688203970805 0.8978551053081211
0.002164478377092553 0.2732599934546923
0.9482418250003197 0.7493802107764764
0.4815410595705578 0.2840415807056773
0.338387892127936 0.3720595836976759
0.107178605448053 0.3977035775278857
0.8126766251797464 0.8894800861189237
0.602910836518195 0.5066707594045808
0.4199823816526027 0.5954811995355079
0.9875928339866267 0.02186507217541152
0.2018250597667349 0.8689289863468654
0.3839127085346972 0.2017516249765137
0.2326971555448626 0.003250738482893777
0.1753233416369348 0.1825773068146308
0.7164084034809858 0.4555413297940873
0.1422445080433822 0.542278822775777
0.07133967978919437 0.9897102654210794
0.3054014884571458 0.1713255913571275
0.4929084384062228 0.2959891009402802
0.6965513617194634 0.9854539657117571
0.2361184483237131 0.9215783167891775
0.8822325649406688 0.1973809087058748
0.8900088556746593 0.07114304279533472
0.5218495780456356 0.5193715852510093
0.4294778698403012 0.8873241323047709
0.3829875339314928 0.122958390558693
0.7705416171550653 0.247623743809372
0.92333615385861 0.1117860057726948
0.07280608499703986 0.3637473413793725
0.1239813123957851 0.642046961441801
0.9918778920763245 0.2758158065871046
0.746872256427127 0.7587801950873816
0.07548418373320132 0.4447675951326315
0.7983103097830385 0.9836286250533106
0.3452912190950168 0.05878554637872825
0.9088755788007002 0.5247680366397561
0.03822611330189254 0.1781899136825175
0.1235614537529517 0.1255108754385393
0.4674006453683615 0.6903341494130949
0.4248925540976266 0.6898112254796694
0.5997140766332919 0.4967912850228215
0.4176769106230978 0.6143446523625123
0.5447631403881966 0.6033571121079658
0.2553895802029393 0.7524783601225021
0.7567351942807723 0.9749696269242146
0.1517509018986331 0.5112282298600227
0.8839413093243075 0.8428034221809128
0.3790944049390199 0.3466429443976949
0.7451647451602404 0.7335946403310615
0.9152710147661102 0.08327473896298056
0.02295006101858279 0.1055897501213581
0.4949152846558133 0.9530159860277734
0.7985311563840355 0.4976164477892989
0.2245431547437199 0.7172931801455316
0.9885126663864852 0.3724255180871481
0.400608716072193 0.6220188776252995
0.1511375983737938 0.9432480244298975
0.3054395379505996 0.5469227148054721
0.1453861965206695 0.754481443781966
0.1450839734857825 0.9962789505884359
0.6864047388087134 0.1880615908327896
0.08969533604137786 0.1854531830643494
0.4189419801594318 0.699088278464549
0.9534283133565052 0.1088976616110546
0.07916627039594176 0.6233487200816148
0.694261437069415 0.2051395291580799
0.4909403338103379 0.4251283778709475
0.05032631898647749 0.2039071494772007
0.8898035533475825 0.5204621975652614
0.582538960857748 0.4828064942155538
0.9583307629930351 0.3345040149727488
0.9850058064670526 0.01043122041390557
0.315643564491251 0.5115550464411517
0.2366473126804267 0.4096304468453477
0.8609540723067073 0.4798406429358816
0.9970285248491112 0.5150457469825603
0.3440251630068747 0.9062624615115453
0.3375910014096026 0.2866639829864779
0.1420809055015625 0.9635331166650511
0.1908975469864926 0.01987453735418307
0.8448707933584999 0.3484067855239095
0.9761303702011142 0.8767041256785959
0.5604153054958302 0.3990605964346466
0.564915858688998 0.6344923621050823
0.3462164869949296 0.718613891248876
0.9783360649004164 0.5391534076814457
0.4065594820607802 0.5133114771108315
0.2661908915745273 0.224234849706936
0.8638742823023094 0.7076003565361744
0.2313487252648937 0.13847511215012
0.3102230320279795 0.1530948552591526
0.6709601060785696 0.4897095000962439
0.2424130693113577 0.488063083865211
0.3010346784814554 0.7325337311162458
0.3557908508024507 0.07456695971155988
0.7244599608765875 0.9956204106231801
0.1418172747648609 0.6956525977134619
0.7041432961658686 0.453464971697765
0.0001489098828059836 0.1626918144982981
0.7261816861318684 0.1024613500221347
0.545244463053711 0.5006907448244942
0.7072633120419216 0.8757170525060307
0.02294791108688408 0.9354004114255964
0.8816955490488 0.416184773150715
0.1722373113126095 0.9418110019166444
0.948669629102657 0.8319263497880358
0.6128572285646084 0.9193797541874387
0.235820344262692 0.0905283591901743
0.1350564073724302 0.3749921961647331
0.2124116877280776 0.9944953281318654
0.3170524936778064 0.05283497940866701
0.4881103773960168 0.1887264828917104
0.8145276517042348 0.01255239701562409
0.2402890463285172 0.3643783307959266
0.6218518175868216 0.9056170203644818
0.6845856695315583 0.04434769749535417
0.6623360455744506 0.7397440695707392
0.595828530547855 0.9056397117660713
0.9325601080173219 0.8233741624500259
0.1094588790922101 0.3701585199616688
0.4240740713630938 0.01798354429132196
0.812471018849342 0.9459262338909139
0.2809946995536556 0.2970236803709794
0.1240890465565855 0.08000252187574326
0.8048202541174593 0.7468194371333741
0.3416765548851146 0.7560586337472766
0.950457329467307 0.2225206520025393
0.3016684025943704 0.2910864661420831
0.9005541438079695 0.9753254542290267
0.526580744481651 0.464033995461157
0.6046221601726175 0.1587773955998056
0.7027811626523986 0.08576456373668837
0.717291358991624 0.7986143923728276
0.4510615001318535 0.8351531757103136
0.3960213705640684 0.2520702130693565
0.6152329947313236 0.7408437894753758
0.9534990826965208 0.6788988747101601
0.2075805485609612 0.2348955622962576
0.3228891634879618 0.9888190087329006
0.8339850594803294 0.7708575712081993
0.230384468407254 0.8099161147846432
0.9211496167863493 0.2510191736616501
0.9322644704116393 0.6224517101250883
0.6328201696686685 0.1204166608292018
0.6513862630556233 0.5916451704869956
0.4417952358619323 0.9514778945984903
0.864305247558851 0.2775781116816675
0.3954253201926615 0.6588254082630759
0.6299761471303825 0.7234114236330208
0.3592831726526263 0.03628610580681331
0.2600821030350726 0.2073228092215301
0.174992538202251 0.02713577045832559
0.3199412967072816 0.3256634351627679
0.2082456829748899 0.7764415549265842
0.7848518226405122 0.7283405810717917
0.8000474488955819 0.9284494569545189
0.1066357279019331 0.9083617967590295
0.6995435797885455 0.925685032099868
0.8122349384003001 0.9944918088655266
0.7043309914922925 0.09594300662239154
0.889886779956469 0.3140269144228439
0.8380875003863242 0.3692018935993195
0.2961150485449136 0.515830954658353
0.09302976410338817 0.2299240200932678
0.8309085035995125 0.6864305571141315
0.8800903060581418 0.7701356826237997
0.926610805719298 0.1618226531619563
0.7509983591170681 0.2689235324172599
0.6682622355557477 0.7084672722307929
0.3468560903457117 0.4280920291037464
0.8168233707339477 0.1679505269715031
0.7052464029708755 0.5461452404898088
0.2518717464036845 0.2001857716104361
0.1464872627798607 0.3389463696166707
0.7126736296085237 0.3758040214150744
0.1221965514253569 0.6522671257857861
0.3503506759741367 0.2050530065058493
0.9969696216957418 0.4364520655094006
0.3585663586815322 0.2107374643709667
0.4491768687228762 0.8242578169072438
0.9420975833999765 0.4480796766120554
0.2958259591091478 0.8112446377398513
0.1043420757118162 0.1204987269932769
0.9365344697833242 0.5662058993010372
0.6185438381168847 0.5635721029136915
0.04480705932669383 0.1082966438460282
0.9263956536115802 0.6401816123306496
0.5976588422931898 0.4552684692307825
0.0528283522055719 0.5718165838662159
0.7826262894269971 0.1375526619938799
0.02738474273924314 0.6946191653134044
0.01054476421677526 0.4493272392347474
0.5731605380118825 0.5981001682738751
0.805474327460855 0.04610108657132766
0.4050725864236079 0.1825735332886592
0.3735789183094734 0.5793816331439862
0.7423651672719712 0.1906431036042427
0.3660127419427923 0.8166177114046786
0.3342110276929904 0.1402437221652144
0.1332504925988847 0.6057235284159718
0.09775449138569509 0.2606345760007805
0.604474665852141 0.1207470896282278
0.4114243056721469 0.3469882440285514
0.5836619012346704 0.0004912986856138171
0.2871430105211292 0.09747707517457595
0.8464338238093755 0.2399017237722361
0.413522198005742 0.604460086497647
0.9288252759321018 0.4250015565936487
0.8754089316142789 0.8145977939540832
0.6362318999255037 0.4198949019189024
0.5604890010905214 0.3485451721891422
0.09751346011146089 0.5903267589504505
0.4924493330761273 0.1802332304815774
0.8980518885399568 0.9565985808073217
0.1591937856951112 0.8311819791445173
0.1513621688014022 0.4265985699331212
0.5936692076636736 0.8777869171483735
0.8615269505667763 0.1438810128910067
0.6486992698570254 0.1831376628006758
0.4571124610394588 0.5615825812358192
0.7042148988050174 0.6538392933885727
0.2493259231113748 0.6976406703746434
0.4576825937013329 0.9609483150703508
0.9783765159191269 0.2238549695346261
0.720134370069353 0.9728767806946117
0.5698322328973111 0.4060119366755248
0.2304801488326709 0.08061757579275004
0.9719160093558289 0.8493932494598085
0.7929834552180728 0.1992910029176481
0.2435551907024619 0.6873046871505952
0.3315207248781978 0.3436187340488173
0.6864352209984581 0.101348788714596
0.8973723210880927 0.4921597559616379
0.01736339762181769 0.9861344780663859
0.7697991572256599 0.3538679451033682
0.08093815857298434 0.74067106470189
0.7629151582133419 0.7854611944440111
0.3692509129916873 0.3653116504874646
0.722486481217173 0.8830253615106957
0.4797307680642088 0.7525253459528745
0.08658757582618899 0.8830966627666335
0.1992916705236722 0.7561608327282091
0.6236167599305479 0.4856403935694752
0.608913602712341 0.5673724955475548
0.6531735169528184 0.08215589446752503
0.4189948566116596 0.8129968974770225
0.07746841801971673 0.3140065413012866
0.8237462193054627 0.3021095810296416
0.8902314477577051 0.6530420088721253
0.5286350697343843 0.08928131934085541
0.7418934401048205 0.5697501665675899
0.01984211506120644 0.3261948199853339
0.7419048222113119 0.661936432920841
0.2414741401054019 0.8069423428160549
0.1777399200769934 0.2305228990294834
0.281943052641274 0.9077638441033278
0.223111254498381 0.9105734769936449
0.6983675895351292 0.3066570514114669
0.5475427985157262 0.1404889889820976
0.2178525129057065 0.567792654426336
0.8481239738928011 0.9008303028778238
0.6223516255972976 0.7316034479290505
0.2483606524369947 0.451400279817458
0.01763593757720391 0.7116204219437827
0.710013833656895 0.9307127757841592
0.6225155606402404 0.8238266060150463
0.5201262067018343 0.8641838350734081
0.5647127496088722 0.8328649741352981
0.9822586339803342 0.6322659911183798
0.1715491095230539 0.9588420929103086
0.3910855787125966 0.3286738876012443
0.01383177640817937 0.9394236801000861
0.1148125246386724 0.2365735186680378
0.106913773605485 0.4446962123535955
0.3920246092996057 0.4996780343434175
0.09362444433502563 0.5335009345513029
0.5257010491517327 0.9539018073518881
0.3768384342616222 0.9278522812369465
0.7698606375057002 0.5220318949572905
0.07367337883291761 0.6052552063305768
0.560316655621081 0.4098041556987738
0.8914591819274048 0.3981219706900433
0.8673091038807501 0.1261621582046522
0.2866933201401823 0.2662104595474459
0.8000837066533677 0.5571830905328693
0.6352843611967466 0.4468740272516654
0.7517632640741708 0.4515666565269225
0.9512754836954468 0.5786335718453678
0.1800980706788048 0.7823018153361826
0.03525359339582061 0.350251839844931
0.1148218368339947 0.9896055723836849
0.9515968123560204 0.07090599935931258
0.7540171919631989 0.06137664994876004
0.05480166070492527 0.7773543142208205
0.8813886980077633 0.1398687997651051
0.7437104348438776 0.1580093339000632
0.6724699182441088 0.4344760588479846
0.7579278938884679 0.4317785403773
0.5081363736255845 0.6991301445001727
0.1905851430213877 0.9766867203527416
0.462120130243894 0.9123881829706095
0.2262905450167685 0.7278214587371172
0.3473331486189463 0.6131431400825625
0.203180582828287 0.09040173694123747
0.1653974887987124 0.005546376419018599
0.4248922350070476 0.796015418341628
0.8794279016715041 0.3161734070200536
0.3591794248751016 0.4562431424068028
0.6396208325550223 0.2625602185843902
0.175322839217134 0.8766991612280315
0.840644419025641 0.9717779910952841
0.3693062582052927 0.4289933677128046
0.5560715259827969 0.1147371825547333
0.4233196938372582 0.4706922922846715
0.3731744513757563 0.6555512531627099
0.6121279551052042 0.1030813123222269
0.6895742560636818 0.1571352603925563
0.898374748793603 0.1863632842087733
0.6569798722283225 0.5587834111676954
0.156973913485124 0.2100486920842431
0.1697904637900571 0.7812022654314914
0.6145273360248776 0.1246635037333547
0.697228977845188 0.9961464729970042
0.694109329433192 0.1213753361185802
0.6521966782716169 0.06388614408651211
0.3125599806934664 0.5391943825681483
0.4869966907300619 0.2675939451603619
0.06955386976261457 0.8120553360278014
0.4087973185752368 0.1251083315863075
0.05831575560468165 0.1973987627438681
0.4794199069978248 0.1944466701536467
0.9031342743275862 0.1376346774291373
0.6524691765537385 0.488576706640882
0.3712438273068275 0.5986808107666139
0.6419931199246436 0.622652565186488
0.80241869111124 0.09470907035738638
0.7276417916862721 0.7973778903054662
0.3989232596527559 0.9531436094840755
0.4495950458149702 0.5298645902495848
0.1764942051496085 0.2795102550390933
0.213378844168331 0.1419424511665197
0.6733630442449873 0.3872746053365313
0.9159432553953459 0.832517714728255
0.5477405605622307 0.7859413257194462
0.4431084193929168 0.5778436471510794
0.877865342022231 0.86383463516975
0.006442079205143495 0.6441734306576657
0.9359915437495625 0.4167938819181533
0.0207056954156105 0.1809476036048847
0.4300676971292614 0.9983119750565971
0.8881950415010089 0.005043353380937469
0.6058392692602694 0.5893178348765497
0.3843244112556045 0.3754170520160741
0.1910013203368535 0.7347086094545978
0.02463267231980883 0.6497894532495836
0.7767946227190511 0.2087409954613141
0.4229439961242969 0.833818348601742
0.09454549296567696 0.05084334939893601
0.1363623200409841 0.9539070511838703
0.1497483751451294 0.7037167263175912
0.1778493290446199 0.7519185968825483
0.9536254675144396 0.9683160287293585
0.5466143980891046 0.9947900643829027
0.03268203943618354 0.9068675529064889
0.8141909881935029 0.5235831816402285
0.9488373223992 0.767993584523986
0.9894326837234602 0.4821200064882241
0.8291817183467297 0.4895602206048318
0.20429123895353 0.05042642865816099
0.8941461976842853 0.2498917628690188
0.7957762996951164 0.3084968665725941
0.4525340796119495 0.970088590793693
0.003588328616317945 0.2046813478025609
0.6555370094623049 0.03481382440700622
0.4702849075406286 0.63609016309907
0.6369999707248407 0.197545429800445
0.8703982712959769 0.09735820550034358
0.3143431249056579 0.06233374110819119
0.01813705235337291 0.8210302866036976
0.1354865205134179 0.307722324213999
0.8323562180254879 0.793031450392479
0.2356842761844435 0.1869739181543952
0.5046082471199739 0.7380153525765527
0.8021372603875991 0.8913692968402085
0.1267571465753586 0.001071135791330208
0.9657968006534642 0.1427494316047627
0.6234833472217542 0.703466420570699
0.2857578625050937 0.05921920888669747
0.06760199685239085 0.7773427488326067
0.4397185244267753 0.3957188408995702
0.4983920504955738 0.3115003463462035
0.9041534407843929 0.2738432178403074
0.281986148249878 0.680071822561105
0.660294614231541 0.1685979443463851
0.7290011826777016 0.925894989085864
0.7513486039984891 0.6665062478429308
0.175615446526049 0.102458930554813
0.5587765816258844 0.7541681236552955
0.1286479049604928 0.3653525176184341
0.344092100231956 0.008057794282050558
0.9268083938419558 0.7509642751919227
0.3093538979392613 0.7984860737779443
0.8987552379616132 0.5853204587465543
0.08546530481190565 0.4291216272061729
0.4809418393898183 0.323010181196193
0.5494444703744721 0.2924012035742679
0.5431131708674946 0.3957141721416177
0.1253836989517572 0.6805317375054367
0.2080588940224349 0.1596750838302805
0.16448573522654 0.1817702780511331
0.2520545067770357 0.7905328658937096
0.5041848047216745 0.01938216999601763
0.5257183618418528 0.5825687193096504
0.3185917418792648 0.8932555860221933
0.3805012238632147 0.8838605105742454
0.5044508307171931 0.70925656359817
0.2838386879596217 0.1952342567762519
0.304487801430023 0.4551133668308499
0.1693796438203306 0.2873229309486976
0.4294162483037189 0.5362920325321953
0.4612109766519313 0.3288243247873452
0.1767389229122009 0.4378028371571755
0.977679058293222 0.5172482065713612
0.5336402736989443 0.7415715869408369
0.07282389521178328 0.476946489981361
0.5700347007008315 0.756193033993773
0.2331644904171168 0.4278717425782826
0.404245076108128 0.2805532646060399
0.7351200868550951 0.1523258226070177
0.6371537144764378 0.5670859228060858
0.9167338413862434 0.3546985168948883
0.0418548821192572 0.6280159965542382
0.1009096141873071 0.3562882787784759
0.4590193612145841 0.8279714699085388
0.7620178387041553 0.8247882065410134
0.4897189245534062 0.1981622619419877
0.5716662637692465 0.6420982635199254
0.3965821617023099 0.4563892714198909
0.4512522483237614 0.7183891560247097
0.7965942476753848 0.1124523296373493
0.414162915261274 0.451612967878361
0.8676568917454751 0.8073270593259742
0.5109392605370598 0.249672986232967
0.4678609300360611 0.3086379262595102
0.934602685483757 0.5557277542669335
0.3227458225129692 0.5698646054287089
0.156533147114237 0.7697854736632768
0.5796437519731035 0.786389954606774
0.7749103201465125 0.2379150366351484
0.9321024667179 0.584344856432474
0.06233777459941357 0.3789767999963697
0.08982428834000117 0.6207591513310948
0.8936901414732203 0.3699238304866967
0.7188276412650432 0.9230228583681395
0.2846821550131842 0.6001600999118291
0.6786782295289021 0.1713841728213427
0.6615888582638052 0.8693254563198772
0.4472296248757859 0.05730263209395446
0.01956183093839135 0.4416600494193956
0.09238053302298448 0.9376365838453592
0.7269464388668558 0.006067596891820985
0.4432037313005507 0.02439210884487567
0.3295848954764899 0.9584783206695319
0.5737340420092891 0.7288823180721268
0.33031982483191 0.8229418540376831
0.006833651531132788 0.9314302115996499
0.1967246716055291 0.2493879460953494
0.8653010328909879 0.4109411413759972
0.4737671916666405 0.8028923896982098
0.7702470604913026 0.8166854994533138
0.470859370882837 0.433273656849107
0.6020060989707311 0.7276107823869329
0.03865581272899431 0.1652417276687575
0.7370648916190862 0.3656890158399649
0.7794453098171541 0.297998857920694
0.9877099945659056 0.7619929667794878
0.5489546624301905 0.8605340874022566
0.5009823362131683 0.7194904559484364
0.5297040984735097 0.07849482633353116
0.3213673596104235 0.755723702824817
0.8873663088437366 0.5307330174328171
0.9863532162415957 0.349762795916088
0.7722460903348186 0.685554101112182
0.5371503527606417 0.759439796912374
0.9685756377142702 0.4753168637765967
0.8340822325766559 0.1539308583074948
0.510336068807366 0.9876794514075615
0.2695273855464277 0.8650538472585603
0.6968461252355541 0.1403264556041883
0.2748061712376728 0.2798290758955003
0.877154304056691 0.959611863151413
0.9811618508974196 0.2475199207124114
0.1334092452017142 0.7374740488803581
0.5553880286933541 0.1621515069161933
0.4733444265880844 0.4124837571711246
0.3234457203766332 0.5042113326459484
0.07029993158707962 0.941095166576258
0.2011934228010821 0.1773502208252807
0.596818628969477 0.2975915153552105
0.07643923419661969 0.5945786384909733
0.1176954945548157 0.7543851823732491
0.1085929379254243 0.2160231854924098
0.9797438149481007 0.778620151288982
0.7182276787838126 0.4181508670906253
0.8522726787562001 0.4238658639068233
0.6434399009650996 0.6713557897007242
0.9234067017308255 0.2031009910915624
0.658959676388118 0.1102638313035222
0.749735963668662 0.205708802616798
0.8460414202110195 0.7095919526905671
0.8449219477417305 0.9113310412149968
0.1600781227000841 0.2378349455960255
0.7346227703587199 0.5107692230034937
0.2795711913265831 0.004231942055063513
0.393304940494853 0.6875602668217002
0.328307743860981 0.3858426230580174
0.05403284270589774 0.9315508597975753
0.5416445439628411 0.9671875727434818
0.873497373709858 0.1077228671153321
0.4473631953846733 0.8134801365526191
0.05804866228625865 0.5894303290711081
0.9369838792837508 0.6422468172084201
0.9004256336463756 0.7457718329986964
0.3882288508063691 0.1735543373032651
0.336270276594105 0.4794460799636021
0.1265273353913911 0.7595142727922453
0.007620239369319743 0.5530273577082445
0.9535059055719266 0.5898898872331558
0.5918089502314147 0.5339979926459715
0.8318012488167877 0.8524332337589523
0.9985646192853704 0.08699795090919595
0.5000426950871768 0.1254634668554317
0.303118033845412 0.6266602636716742
0.7975683496241154 0.52603980503611
0.5932682690076269 0.3553787915388996
0.6236270859396699 0.2301746283764658
0.4793656619873833 0.3332290421850647
0.8912577850647765 0.6809932137799087
0.7640858189007379 0.9179323831483093
0.6591353366179471 0.3088944775853704
0.4083619803888916 0.809333457343186
0.6964400835160933 0.3171313949113966
0.6622927342766154 0.04447946038504713
0.5712416836961337 0.4671091493214942
0.8052132783575012 0.8040441720572902
0.2913397695692271 0.2940559158041475
0.3982846939764633 0.6407104040149091
0.6845462418937719 0.9374223850681849
0.6145856622773842 0.5047902922601747
0.838381226998361 0.6106807187764151
0.002867902903240148 0.04285636808212982
0.6079106348990045 0.7486725926197931
0.6615010892733855 0.9798839778090499
0.7520394164986375 0.1284408499252072
0.2285025001330079 0.4760659236148161
0.08904755865538069 0.7575305205043643
0.5750618275047438 0.8329462046157539
0.4787862938277718 0.8339443023464038
0.7244679487912262 0.1791758906231459
0.1369873394919762 0.7633553194138468
0.3672989114399032 0.08929721322745772
0.586436266715793 0.4412435741661935
0.9850612147656475 0.8965490284723662
0.1508438362181588 0.5474395861831569
0.8952429672014189 0.9087392312712931
0.9573508667543099 0.7759784670525064
0.7132609214275243 0.8845922739314496
0.29092546126119 0.1872381500995301
0.0924724384768273 0.5644205067697383
0.1825979599912997 0.04743805024041232
0.4268421303663844 0.358476137604803
0.05217763524918913 0.6523505900890516
0.3866898921185642 0.5453752215491877
0.6268785305703176 0.9635959655144113
0.5773605213221452 0.1172042734163181
0.8376554868553834 0.6781032436235019
0.01257471917398966 0.9960619376857797
0.6814348662826339 0.8123140372592712
0.5649252167530664 0.8830209102111014
0.4182567762488191 0.04095793787881572
0.900062719603884 0.8424880599216473
0.8709968861458717 0.7529897531671915
0.4768846538281758 0.5302629824371449
0.08333690121926235 0.1011186492406643
0.08813288932382794 0.7682206727693458
0.7614654634335939 0.9354780572748495
0.7047203157539835 0.7809768455379552
0.8081392358036822 0.175162151872206
0.1198160762950234 0.6627626042400975
0.524666258248412 0.3929277273392793
0.6282323592596936 0.1905601078558048
0.4100390302575491 0.7560565668615221
0.7375796256702988 0.7411093929856013
0.6715062511667482 0.7374537753356291
0.8622413971345341 0.354557309876935
0.272172840211702 0.7306035905816365
0.6081488586778532 0.9610484373117836
0.4846061955728033 0.84195221069746
0.05260172959775368 0.2739986528082565
0.9052671512958167 0.6358230139791917
0.6544136866873504 0.3297790066582522
0.5848164333819832 0.4304908064832186
0.9329914130026139 0.07598346483731935
0.1610543486238299 0.9234887164672038
0.006419088743349718 0.2259045089416178
0.7334060766419838 0.5536496359412594
0.555086104709071 0.7308053665731374
0.5943549136495233 0.07272942790713242
0.9599251857423963 0.2548063238209444
0.7762235399978064 0.4102489098688922
0.6131811229101528 0.620542883730357
0.5321692557628795 0.3388645320362592
0.5073596393176176 0.8977504232151439
0.1040399217806705 0.6870458349377233
0.4836695434938635 0.350468972091649
0.3748858950078976 0.7887769443703154
0.9931554037009536 0.9720009658131133
0.2465483171789184 0.3129406090726071
0.1748147231244639 0.2495653493346188
0.5243973615096228 0.5488089235077187
0.4690111605769906 0.3362496235424105
0.1114364279929285 0.03655799956816429
0.629022715851368 0.7586044644772325
0.3928521856189716 0.4741626025624321
0.8766926153102694 0.4932427515311245
0.6250448626877604 0.2967006078781055
0.1316796726082188 0.5003685629332243
0.2055773604862794 0.3865189752385358
0.4354820817174873 0.9235740527375584
0.3337283184850875 0.5075682372127779
0.8169411401109469 0.9360131338940401
0.6462030486799926 0.8965592665653168
0.4200352739900619 0.8935793280425263
0.1044117059397881 0.8899310939778955
0.1824799621395331 0.6848334138823966
0.03862724086617053 0.06592094458127136
0.3381368868719684 0.8310013289993978
0.08660819768532994 0.9999964861632047
0.785263477663799 0.02201071506487949
0.754378275594438 0.1561334683299604
0.3491471659082743 0.533502041310525
0.03075343054261856 0.4671450004806649
0.3381963081876877 0.03586390698587004
0.6191464819676761 0.01734178208214853
0.2881993316626373 0.3316054941016704
0.1222852972331803 0.7776132481665288
0.5578569097491036 0.03999635630324803
0.3277965086084403 0.305019980727819
0.3566267566950848 0.08512092116743826
0.3489446731687067 0.09405043017439708
0.5583962820725079 0.9804961581896214
0.3192514595249428 0.1837693386934725
0.3634994534076757 0.3009356900458516
0.6651655683871953 0.8219204198753691
0.25215570177569 0.5648509459998298
0.01540427007970762 0.3795539794773988
0.6519029306763593 0.3403478076093389
0.8204287702183424 0.4319621918027409
0.4523696695173741 0.2257180665354118
0.7799816758675635 0.6481849997545962
0.3781164879406193 0.3840313379998357
0.3798132061519318 0.1444342797547117
0.6030300689456473 0.3868620132128419
0.4297173895369327 0.06916478794087955
0.006608360439812197 0.7392520123196876
0.8595204495525477 0.1334846587695276
0.02839422658866872 0.2446820511699034
0.162160801526819 0.266779590577445
0.1718328721868534 0.369202397572435
0.03334458335166259 0.6043131565454722
0.7540403636525856 0.5981292383571504
0.5522543199391547 0.2449140893994546
0.4338420661198183 0.1856901468731086
0.04514253632615788 0.8258594501723551
0.773118722830625 0.8572811100667652
0.02369366439594356 0.07690660604118381
0.6378056745990645 0.4555536257891722
0.7479334779166602 0.7951513368239533
0.6153099421881395 0.8983421677999472
0.1978449605611287 0.4995943724800275
0.1604124010547419 0.9048843115486207
0.8730929871522513 0.2696089173849071
0.8978114666374547 0.5274960075632277
0.8459244272359793 0.7307033829267092
0.7658557949289028 0.8352301824508985
0.9667642980523041 0.502382835419923
0.1360107114144414 0.6775558254549358
0.4209768387989505 0.07524185877337972
0.7687258381616339 0.9269040796664191
0.2795589001722121 0.7382168384265252
0.408182128172546 0.04001858207833098
0.2910549356385976 0.4190733018223516
0.582242240859059 0.5388953198518585
0.7865307107514652 0.8384261791970724
0.5683832671631097 0.9765778453126946
0.5633288360998978 0.008263488351969207
0.4774670962017757 0.7056827832235818
0.5256472728548913 0.7338341811122503
0.8136607229852676 0.9174859154189293
0.4630386350752377 0.1709522165014276
0.4321471530168888 0.5258557817597843
0.09099368809110389 0.1394095294498339
0.2080339751529372 0.09923514996761397
0.4263889078360617 0.6339436610660333
0.5402256407455631 0.1975053384952174
0.1422482798111362 0.2629889024250494
0.9045636810072427 0.9652810456016603
0.2949641607368247 0.54416499824558
0.6036789667792485 0.3577002760573711
0.3054386717778829 0.508686438610621
0.1050168872003738 0.9548276615490106
0.3543236932403431 0.445472348233581
0.2534775098502798 0.8511653878919563
0.6944110419745088 0.6493678663172429
0.3663179924600945 0.1573477278441111
0.4893757281005253 0.962093947018678
0.9510029227993095 0.6180295005466879
0.2591302778067289 0.889485096077383
0.4861377331907906 0.6463930050545458
0.9247527606711444 0.2409386782373484
0.4387352134629549 0.1500790020344329
0.3488671323391798 0.5559738800171337
0.4114278971257533 0.07079647958849546
0.07380821255183588 0.6709366154960203
0.7405476990321764 0.01949670535408692
0.8696924709753449 0.7958738400425507
0.6316403948002089 0.4103147038329599
0.185848362309129 0.2231955650911604
0.5998084766614796 0.3762154806140942
0.06814242967165711 0.5363220433876448
0.1798176674397275 0.01847985970662071
0.6459437877023958 0.3227581054482569
0.7985333562119309 0.5957894126873767
0.7685403980620192 0.633818076845145
0.3361237395705576 0.2228056318728907
0.4232039060499085 0.2366240698754748
0.6139486206924618 0.3600228398338309
0.4068952659098911 0.1536817198252674
0.3942402555253456 0.1829296943986977
0.3211258833615173 0.2112780391043912
0.5559366309625295 0.183243892410015
0.8421395113670153 0.6595769683412542
0.3310707698136929 0.4606113049660819
0.537421617684699 0.2379794410366162
0.7006077425822069 0.07324051199010224
0.4257108932561738 0.9434434470373319
0.7273053685978346 0.2974253941762929
0.1525272990402898 0.9632816337179395
0.3674841857085823 0.4182946803557813
0.1127500382078757 0.6940537394432771
0.4535043106667508 0.4216825794360232
0.5666181084801438 0.08884128814234266
0.1142839121234668 0.6045703892039657
0.01891379138778056 0.6166284607650974
0.5401338013888386 0.6471466304179524
0.1576885164207066 0.5751319166718688
0.04443965299279588 0.9966385698062732
0.02643932744047294 0.672602514239755
0.4767215717980521 0.3919585109244053
0.563461019755595 0.5388091093506977
0.6880413098645166 0.9261833735379295
0.9127763321118005 0.9163428912231044
0.7225248722236456 0.6525988274981056
0.9251228206089168 0.05646394808142122
0.4302945783049074 0.7788569565907205
0.6900958318324045 0.05347990209252335
0.9009439550704402 0.25613204671466
0.8381337681226081 0.8622437032447093
0.3424606716593677 0.8778821854522646
0.09020323473280197 0.735865942236163
0.8978702007419502 0.4652348527376668
0.8198575720269131 0.1884741858704544
0.8372252528325016 0.4968716034176522
0.6840540160120726 0.5761636607193459
0.8311544235316974 0.09543229920949427
0.3324167397292918 0.6011295346047006
0.2480762920042805 0.935719950371511
0.02894850810626949 0.004293406565971582
0.8396711624400212 0.2481259309279861
0.8794172316226883 0.5232566336028694
0.8518932574003113 0.8316376325209417
0.925909299050627 0.009658840828571102
0.8265621277425033 0.6356910244850053
0.1560655875134022 0.1246678695374059
0.3445972793521445 0.438818345584386
0.8217711143315504 0.02054221296100178
0.6008623563993922 0.5292774691956812
0.03936718578417346 0.5840381586224527
0.8672314778973222 0.4884144055044967
0.6957302832680805 0.7532392493028227
0.9136557992560645 0.05537438730634641
0.3367970274080703 0.3526244184858267
0.8814839803626651 0.2070631132414453
0.6196989285039344 0.6538553595819939
0.9074368521343282 0.3202250326647889
0.5222077442977354 0.2487025053922604
0.9436591744098048 0.0779680763341222
0.01598220077571999 0.5367780960046543
0.811436831021626 0.136734969753365
0.3839986182757735 0.4039585760396281
0.2315967351958435 0.2075321519223297
0.4102949871176713 0.9722842590187838
0.8498162525251108 0.9996438805572098
0.9538345434599816 0.3815624171666414
0.0196347742103047 0.1425212228760551
0.9296027036152444 0.2307536542044682
0.7187108541879051 0.4872889831532226
0.1554747391369962 0.2750400787398981
0.3474091719484628 0.7955077254790763
0.5695795887210154 0.2444862541461214
0.8610773474962691 0.6552192053222883
0.1866791441185211 0.3103615810919623
0.02061657999501827 0.8594162460441245
0.9457592915769673 0.3226788210423535
0.1200781711282403 0.5723253274515392
0.4602636924093551 0.148266035067645
0.345559599758276 0.3904111597082956
0.54919926827624 0.1227453146925757
0.9940756789244278 0.6028866102678466
0.1727002233852362 0.2972655304839567
0.8670402507166517 0.08697068499929127
0.4217253157656878 0.5283769561606325
0.2322923368593715 0.9919961638858886
0.6213606254625206 0.3519632374229649
0.6930233571478387 0.724096226612385
0.9641439457759446 0.2726180525477946
0.3821658982465104 0.4716842592804663
0.781306979279716 0.08869412408449352
0.1293477886517642 0.02183149832845307
0.2168382480268317 0.1160722324574554
0.7445733220427008 0.4573254046249141
0.8383031317247988 0.1265340924029225
0.4867707562410184 0.7024491611378941
0.9862925757408875 0.5331854849175758
0.3042761714790157 0.966624477407276
0.7814443636399135 0.2811313785804727
0.3081668487636812 0.8958587140028329
0.4803871373596596 0.1832095238467374
0.5537200095175527 0.2720867288039335
0.919556849235331 0.001340765774335275
0.8747870989355838 0.1590046746582234
0.4096297120157867 0.1437379482264273
0.6183680686560868 0.4748982281632223
0.4470688386216227 0.9419663280402564
0.5221385699789256 0.2034035518813499
0.3684767964747651 0.5121947633040792
0.7870422250130029 0.7091642867875324
0.8050274137820681 0.7562047713422867
0.42894529217912 0.8169201594606205
0.1523006388595396 0.0882754320655308
0.1170468538409161 0.4249666292391078
0.1792478091560904 0.6054740238849915
0.440611033137262 0.278420887625304
0.3691850786011611 0.147319670812842
0.1956241773161619 0.5198800204016223
0.9387094385950496 0.5367883318271198
0.4419375334652749 0.2950261590304398
0.6857593948160333 0.5551358022708317
0.6858643386586225 0.8022629049129606
0.799626582582703 0.7384823213304142
0.7271773357747175 0.2506383561821059
0.318192943902544 0.7670168072773129
0.5075199759464323 0.7853491142039782
0.6596935891656871 0.5262010382817018
0.9110404355180575 0.9739702429068358
0.6174406343770799 0.8331326923709372
0.5699322048672475 0.02525945087963712
0.1078918797919963 0.4629891635698105
0.03156655218241929 0.5757054021184714
0.2522114775039294 0.2497092182715191
0.9132554602670945 0.1034353436492959
0.6367610019035115 0.4646826956753862
0.7994620837739659 0.4511531324875033
0.7906261327727255 0.3989502954083485
0.5760849167182569 0.9002518802434503
0.4289758753582582 0.7165753290272268
0.9065433196148944 0.4089130807717204
0.7216865243267626 0.2600216254919956
0.04341610610034183 0.6588533220694264
0.7614819534234785 0.4928136829045244
0.7537407923830839 0.8629404167873326
0.550950662462261 0.4472361573910965
0.1301544763162613 0.6597428342792307
0.3028748077568293 0.1219395096383304
0.209034611903077 0.3123519236095345
0.3432312850895879 0.603075459559258
0.3190017906145627 0.231243191831625
0.1835938583761456 0.4034455569577191
0.3688065034689203 0.2560863606350579
0.04172872762504976 0.8358649892665851
0.7245429005845975 0.3172935109456559
0.2920508842384957 0.7926102564229897
0.3991118896926188 0.7253223350039574
0.7586131245589164 0.581080358041121
0.5258620123476007 0.3207867447844205
0.212587913785684 0.107959822145615
0.8544237719180127 0.7385770235419002
0.8681569426298879 0.241496588167993
0.02447385404914271 0.1523671783554917
0.7343934693838233 0.3430290784374333
0.9133968918117459 0.1152361551376861
0.6375481170804397 0.7154315683271419
0.1674483592027143 0.5708666849885009
0.7555665497315043 0.9127593577936484
0.1266779686487998 0.5895731235340738
0.2343803152741661 0.8986562818024251
0.9871616295570514 0.139139159080356
0.8489802622394848 0.8606485926026904
0.667153168589512 0.8414174259409218
0.1713178419065863 0.3243677305585085
0.959043317341569 0.4330143839396435
0.7832943278839959 0.6095075574747875
0.2109264243897918 0.6801442847278886
0.8301310133942627 0.8332974161610249
0.6307724300117283 0.598104125698487
0.1685934522719039 0.03627781488066873
0.8181519312520102 0.03017298757944496
0.7661012158013099 0.2110577512830909
0.2438209268338997 0.193416069650552
0.7425846931254715 0.2131765186723137
0.9749834436539453 0.8023107238174446
0.1400618256684815 0.5634036529049571
0.1151131800437522 0.0581276103406672
0.6380341315203333 0.8145917921854167
0.04945656358194124 0.4262015758623093
0.139646207457617 0.1343986876386191
0.5271371973102792 0.8063959615689676
0.05747113929492579 0.02769866917606797
0.2511227665251584 0.3614134059979225
0.6888177204314317 0.6056803413439302
0.7497659984840259 0.5866569886732521
0.6715711552283707 0.1537302061708521
0.06832959224275037 0.7946473610511905
0.9680404801386731 0.5229401794026524
0.8933482842039694 0.2757235664060822
0.3970756154464606 0.9233191270001466
0.3004271218010779 0.6820737429337258
0.9413880344909444 0.4379408791345077
0.6413568576784782 0.6984289806860285
0.06575448240051296 0.2992643663692893
0.8012010132598638 0.1924566358590466
0.909626634783969 0.3368268226648328
0.1310661334134111 0.8301857672942718
0.9514640457687222 0.6954262698043914
0.6902397002196139 0.4275305749421028
0.1592495784436139 0.518383370508446
0.4378262151903949 0.006072268701709723
0.236942918976173 0.3862793400576531
0.4147720306934664 0.4800659523940578
0.5829123620842046 0.2828814502313097
0.610404423283735 0.9401583198355109
0.2266816527685774 0.3179466148844881
0.3671871906735679 0.1754456619852085
0.7829397595259873 0.217921559118385
0.6394911171664462 0.5464431031825923
0.6121467721550048 0.8804007938053799
0.181209129706113 0.1736340917981247
0.9876751216731846 0.8405667419030945
0.4033694044961872 0.4013289388198558
0.7393249928563297 0.4255427038591353
0.9838920873079882 0.6049863834844629
0.5011003694963244 0.6915372519236856
0.090586902707832 0.02935357002882099
0.5927833090667965 0.4231285805371692
0.8312465258469088 0.2290736133372821
0.2163797972910069 0.3870376036542489
0.8716641394225099 0.515563475652116
0.8423486544820642 0.3877703651517404
0.3335390349083842 0.9088385508865938
0.7645917622850196 0.4402732047185149
0.1546654605253113 0.5961013845732096
0.5341311412582427 0.4815625770567545
0.8186233789565807 0.4423514764911844
0.573136719604625 0.4891158672619387
0.1570231441998851 0.3403430615833087
0.007434632657285299 0.5904063077239121
0.6038553893908712 0.1801961349262463
0.6215573687110083 0.5127732531245336
0.5174053574702432 0.609008230963519
0.8241149207099706 0.8077469066574041
0.219458092369778 0.4157132629278756
0.6451057807182715 0.915806491998605
0.974196990893765 0.2018811871873505
0.3439328087118253 0.4714585162376919
0.9488129070907024 0.1290271977018841
0.4097230414225742 0.8781720975507458
0.2406562213666241 0.4194488790810506
0.9125877574158981 0.4804185887913597
0.5701041934939717 0.1253821130003488
0.8653753508154682 0.03954892798402315
0.7681414917032214 0.3347800041981731
0.5456813878684521 0.6559631742652233
0.6214882571982421 0.182890781359176
0.8644294780438462 0.5601853093843021
0.5280733384572971 0.5105142542735812
0.9665836291626169 0.911134154307531
0.5800065250601105 0.8231687795547076
0.7369774042555451 0.610654050180104
0.9283144414762459 0.5317722226316869
0.06130095413212421 0.1652358679825422
0.722643320292659 0.221260384682006
0.1500827550406191 0.5584109995826521
0.8168188186170755 0.2456075493737017
0.3450626308271029 0.6896971936780815
0.9149802063623114 0.6671414584025983
0.5536570548851596 0.1323992682326323
0.5139248636143665 0.8811399122447023
0.3987970730942488 0.173446192053627
0.3087829778465719 0.3832345517052039
0.007557413625925127 0.7722481927928789
0.3350539383923622 0.9376520917709874
0.7885365585796904 0.5321994180080498
0.1048680433173491 0.9732501561714203
0.4319342074635967 0.2975916272316601
0.8997094434392152 0.5750875646171906
0.6162231533708266 0.7113024741434667
0.6587525220750803 0.1793436522422783
0.5244977250417389 0.8851630746069866
0.3457054100926168 0.8376456904937422
0.006535915086905838 0.9875307902498002
0.3569595732081577 0.3302847797261008
0.09014113958460127 0.3408934236308345
0.6906943601450092 0.3798301198442663
0.6638547582171292 0.1469399649936747
0.7398484973422069 0.2237444863996445
0.1359791493490321 0.2088469112322082
0.4119688408843805 0.9914193291696414
0.9003490618798234 0.1477697121481052
0.2203887383504127 0.7594172363807629
0.6667673652558451 0.3962776208584111
0.3957808962435096 0.7941715551341715
0.4054774743005673 0.5495854154348152
0.7330959386964898 0.6679451525985729
0.9203406021729525 0.393158453146962
0.5296069314503981 0.9246722966320977
0.2898607338115533 0.1476733832537346
0.944983532223125 0.9136165328474843
0.3927653114997193 0.9073744171673646
0.1082146102401402 0.5871692941023882
0.3387962426020964 0.5524011893550408
0.2467299410038477 0.07105367268764227
0.5752004125972829 0.9938375032391032
0.6454261191129482 0.8602093379485933
0.6900606110371598 0.2994239260140871
0.8499622210197215 0.2933949712559821
0.9218258754230233 0.2799959684109395
0.8793979896125417 0.977901572999062
0.1549620808117756 0.798157506202138
0.1639172905470188 0.7316644555180243
0.9211540768309013 0.8412688589421553
0.07666082438128836 0.1754167403487766
0.1827925068896799 0.3866717252828462
0.4941238147324435 0.9722862512831724
0.7122037875939076 0.2385376945730924
0.8138381930485148 0.6216310423309784
0.2849345348732731 0.8806137164433848
0.8691234461381298 0.5262959632108818
0.3858173583264873 0.6104705013877737
0.2438040512408582 0.1126699257912601
0.7242881352653642 0.6739141984536724
0.1692896976027442 0.6987139292835651
0.9210925432646899 0.7144756009743218
0.306252552852436 0.8375442709568897
0.7743813492848085 0.1452458157792732
0.5265981140005027 0.8950256053253038
0.5302203913083973 0.8691254744098852
0.129720688239296 0.7085585919891439
0.9846591269700125 0.5000118569374273
0.1976507016445836 0.9597678065330989
0.6844445017709759 0.645427571064138
0.9365692098849945 0.86909563728938
0.8251216329519019 0.7532523707374256
0.2223623035055136 0.3584856241650092
0.6548624064050752 0.2117365017606413
0.09327752431375078 0.01945065125740069
0.1537615413057606 0.4782605506701337
0.7583426073461864 0.7588521259422071
0.5936471984938375 0.9157313389465855
0.4602464912049336 0.1047647121454272
0.5849272468641094 0.07843044356089168
0.1122234011714056 0.5554386822560727
0.630101870209738 0.6088707553087093
0.04609798411477606 0.4815046022362914
0.7766143632321207 0.1550738358232621
0.4983716148871628 0.1444779351658022
0.7363511340932056 0.6993969509711401
0.8016850817103712 0.5677728748828402
0.676394614953545 0.003531017715974242
0.4865753765516774 0.6277820775244948
0.1444170296272448 0.7951231251188915
0.9047405535505935 0.01322380267156583
0.1895696406379234 0.1545403324559375
0.6333125511425445 0.629305214509255
0.2937978655223403 0.467173866431744
0.3473371001666064 0.747235196850996
0.5545714794453306 0.765924092429707
0.03657506429491591 0.5429147958261596
0.3512474678725569 0.3212225146405172
0.284860903169377 0.7844806703575685
0.8999436053657358 0.6959462105107573
0.3066005343636962 0.7110532563423412
0.4194806221957103 0.5000936432481747
0.2662435156262182 0.9573178854833776
0.873031262496231 0.5553833734317253
0.9550044646607763 0.1907259766113063
0.003742842997839667 0.9140206463911387
0.004394551281223929 0.4673797455936574
0.3633060289499621 0.2198448863355431
0.4804537822334748 0.9068161242606279
0.3770466747917636 0.273285770742748
0.7962240867747081 0.345710690853143
0.1641122542781284 0.8635997655962526
0.2991390708165892 0.3013979407240914
0.03255436791622437 0.01427366889740607
0.4514175498381616 0.2463151764290497
0.2303152147273113 0.2678484595055732
0.3862760980704215 0.2570789795054423
0.5920189549102169 0.5230013961595524
0.5172786478661725 0.4357060199117598
0.06809486786811808 0.06382041416723506
0.4829984114651968 0.9165466808847841
0.3127918889005726 0.2763591245340523
0.9454408080994204 0.7318923736195525
0.002372870332806815 0.4962191759273586
0.02593859000291496 0.7717108817479889
0.9483429367895265 0.531207508771097
0.7914967339609759 0.5637817350642493
0.06582245117136667 0.239591021299199
0.5527333082026551 0.4914428437927716
0.03717538953192317 0.08841871225481264
0.5106273834194248 0.2961042375095628
0.5631918538233419 0.5820169500901218
0.8277469836695147 0.1229920197016396
0.7611935196184322 0.5162926396368609
0.3157355352514385 0.4388632706209586
0.5892384598115894 0.585910600514353
0.4032420263800127 0.1638499650671602
0.0915880863241768 0.4737786345032732
0.4501409796757618 0.8958191409117801
0.4431685579096984 0.1690278616686778
0.6163862705940308 0.2049301334541481
0.3891772887917311 0.8334835846843766
0.9643481484024499 0.8936156891083071
0.7057845319621565 0.2465344481270823
0.7994318399920008 0.6447727426090522
0.4252954065678266 0.6706055914701644
0.5118466140557496 0.07596385663591929
0.7011165170542052 0.7323412301730692
0.3897391805797482 0.7526765721353974
0.5091400873591017 0.3071785438168292
0.1776668021209775 0.950954829944359
0.5961392538832495 0.8323689369613774
0.2015812635694323 0.4230461735260468
0.4633645208057859 0.4766305836177079
0.2166026774908061 0.844967140197066
0.7197440407723164 0.731654493163599
0.3737647754659299 0.7128929344774584
0.03244124493731702 0.125429541656506
0.6404658242943257 0.6607676072707901
0.2046191814639921 0.4621370500205509
0.6631948670262966 0.2895738120802241
0.3844270659865422 0.07833306523570562
0.05696532522049416 0.4540897679822654
0.1588771864263962 0.5294232583520029
0.2899377641867606 0.005486921566160229
0.7260413617339915 0.6948045812206819
0.5768218809745024 0.163299522753038
0.58493765299805 0.908214614463301
0.7963101789393155 0.5066853577716516
0.6695532725910271 0.3055077901955109
0.3337943420409826 0.1300667809889812
0.9167042793261536 0.2131961410743524
0.7385715626278078 0.4359151899691127
0.7775499359599549 0.8082030965484281
0.7202941400727199 0.01411356179590036
0.1918295055162515 0.8536705086279437
0.3725547297603758 0.6841290086416945
0.9018861966711634 0.1006213467959231
0.469352746665227 0.2811802709394662
0.3463861308643996 0.3312889066235942
0.7301187848928361 0.845149822451659
0.3996232383058655 0.6791843878175847
0.4416446607858926 0.3746550957519877
0.7521723836896723 0.09032407133078202
0.9309202881717104 0.5086915633738446
0.754902575494557 0.413655093788769
0.5080087942738558 0.6475205116873747
0.2538119827209258 0.1892366700041372
0.7466178730744262 0.06917885826105506
0.7702155523621206 0.5331567169765197
0.4335854080259794 0.9053331801311068
0.7572131660146605 0.7092574938965619
0.2800115692374238 0.415113516482754
0.662412052061252 0.8509238463238925
0.6776159507910939 0.662382829292917
0.6869091098721551 0.7160581254742108
0.4025857130240174 0.07708819628118206
0.04056763508059541 0.4201038928272618
0.2500909173010883 0.2108096010433289
0.6868064424904254 0.9988427244186366
0.5573878775651555 0.07286848881733142
0.4786402529156948 0.3815857791689353
0.4643113020158124 0.2631538226321623
0.7527378658307599 0.9533979834359774
0.5455162012767658 0.7293533591471031
0.9957549168006758 0.06798007336534211
0.3411025110423193 0.08798865143582671
0.741344549368982 0.2013338194032797
0.7706078079409494 0.4877943805837781
0.06879758910533919 0.5866132072086853
0.2991252790147824 0.3291053230095246
0.9133726726740645 0.4526684448806398
0.8057195458416484 0.5183140725831353
0.5477758694734064 0.04431854053382404
0.2313935534441221 0.700407295919711
0.103435844646416 0.08221726183641608
0.8319476905726392 0.05666971580338649
0.5579806550533609 0.217823817036757
0.2331351505958545 0.7112686923262759
0.3410760081611654 0.4108539583972557
0.9641370000586168 0.8034542553453956
0.8082030138324779 0.2915089280390222
0.4719951949165028 0.1316507391267603
0.1130354515443618 0.4535038753961104
0.6397108837762133 0.8513763355730413
0.2714747430800912 0.6955306387254819
0.04263720149109548 0.2697770626328567
0.3607778293550103 0.1404917529826997
0.3087921865037447 0.5574340529115211
0.9405818988530876 0.6149016677105671
0.5549874520131713 0.6379165665012756
0.5534880026313739 0.7949513035378675
0.8201119009595627 0.5646704861633972
0.5341416560902216 0.1115235567572213
0.2779982711039158 0.4052921205740373
0.9684793262310697 0.6144830080243215
0.4421475130233093 0.5226128818058008
0.2341523057120299 0.6337092708629271
0.8636642867753004 0.8299428791112736
0.3675077526843266 0.544729231649617
0.5657097218730123 0.8941933268829325
0.7473074018148005 0.2971963349210111
0.1121266219041824 0.2894887568306657
0.6342386821932172 0.3928512875229319
0.6110504267007094 0.3497007113762133
0.9024144569119075 0.8208712788182888
0.9922020444934511 0.4929700823443461
0.1027102913010584 0.6979384224087661
0.2797419986549617 0.1447074739658398
0.7744132595935551 0.6961214204689391
0.5164935984535672 0.2660525593467652
0.7746832636771703 0.9534332397077067
0.627962612824185 0.8695959130937568
0.8093027386184696 0.8709346960344594
0.356833733331763 0.5869420622988818
0.2937567870683932 0.7251647745263075
0.7358230792709397 0.03782652726101538
0.1542419905323903 0.4540492336260006
0.1490130802455222 0.02873644035572858
0.6510758805354045 0.7278107920918006
0.743128068031875 0.5382341926757535
0.08334825064303093 0.9726659474740021
0.5254122956351629 0.138010861755091
0.7225211210505013 0.3287271384898844
0.8686605343316085 0.7251034760398327
0.9717648232069664 0.6997787194145892
0.0293033628845775 0.6141002535528515
0.5534485650392837 0.5656558320172865
0.5928708739880901 0.3841816735292664
0.9356467578749934 0.2678979916621418
0.8978347800915598 0.6449822633736711
0.2154715169486461 0.521194324674873
0.9615793344915707 0.2367581249035776
0.9370877880458524 0.9329610128302472
0.5233550237555257 0.2820939459005278
0.004738586991733344 0.01658265653902727
0.4378332455894683 0.7304928428192435
0.2719375720511817 0.3554339474475021
0.2603025455697814 0.3298454557722387
0.5611266684212917 0.1524926889137372
0.6002554195544525 0.6084987987497615
0.008483565296664972 0.7174356452307936
0.4493326011886843 0.148301687142177
0.4903405105418758 0.7504691461791511
0.5664503675573186 0.07821778140314326
0.2935243342778349 0.9666846001394178
0.7639787825940489 0.7677057643267092
0.1682901358423862 0.5241760939460302
0.6128757162634121 0.07130668683634067
0.5699314406380038 0.4559612390491045
0.9401247910713293 0.06771569885174833
0.6962320174577316 0.5400215269713552
0.9556547753591337 0.4998363480366475
0.2247191315660619 0.5943448526447508
0.2871202899376669 0.7456703878130434
0.9319268750679316 0.8780870734628536
0.1727052421550003 0.8082202277613422
0.0183555522832426 0.5487731228624256
0.9028200534098391 0.9941015980904357
0.05510388329955343 0.4764857598128102
0.3774841194083635 0.7705490362343487
0.8600555003115709 0.4694905014600488
0.03759004708394491 0.5544236852774332
0.473952026310322 0.3539141567044309
0.183432148285309 0.4291845541169437
0.4000426086818726 0.8155166854074163
0.1583716101230758 0.4176785230615419
0.2458491233856135 0.7581586807066573
0.5047040798734298 0.5828465432585725
0.2506863953817871 0.8019840275387403
0.7793697567204627 0.4943730209294239
0.363511831204983 0.3956040427822352
0.3399640454700079 0.2761552403094951
0.283102385985986 0.3535198822614565
0.8611338814464524 0.8874705488387953
0.4852809143849151 0.2586123842646532
0.5768994001254699 0.2171795100494445
0.6043747243930657 0.8735234303959662
0.8062150100736633 0.7662195513166434
0.06010918645318335 0.635304680397929
0.1971649513352711 0.6927166302277006
0.9351886001963903 0.2391016962749939
0.6270966415000651 0.4672196412393777
0.07284300257143203 0.6600826122884788
0.09407412414165907 0.1685584223099567
0.7155884133897193 0.9020903746731137
0.3096029978849497 0.8272078979650895
0.573521459634289 0.5001465637063719
0.9537633622296147 0.875803109518736
0.2138198804470148 0.08950136324320994
0.07351602553155241 0.7131683844230868
0.482823567359111 0.08725921048411184
0.9643145440094384 0.6606606191003759
0.6991328463691588 0.2548340444863976
0.2294955215108434 0.879438311043803
0.7089796805799523 0.7710360616560066
0.5683045448985586 0.144035343864771
0.4835621414559313 0.7422448108219036
0.2806929488366957 0.8240642457773647
0.1158022380991292 0.9729420693830002
0.3366246614070265 0.8984735616224715
0.4053613405813888 0.3033427948789042
0.9312210863200155 0.7421953788072545
0.03057731079283433 0.8618373540216875
0.7639089935364304 0.749365669191369
0.9392524145070031 0.651943313815716
0.07961235921731909 0.3910403026086941
0.1558812251571824 0.2284273501414945
0.06671462582075119 0.9798720936888905
0.3394692302455166 0.7275583263818104
0.6210870500841141 0.6034393546278545
0.5120071127659449 0.4573247655257571
0.1803660857299765 0.2892794813603508
0.08245520709456748 0.4815588308573909
0.5235742404472373 0.9442713768451128
0.06260417558303004 0.739442950392847
0.1477891859205848 0.01793759139273719
0.7522349226376517 0.7850243730102212
0.8149056575447211 0.1088669655987143
0.9996057400268329 0.6374798568321117
0.3751756041659744 0.7415453720072146
0.7205501624540681 0.9334049163480949
0.6358009477534121 0.8965134788898023
0.401956338544954 0.9031852934621433
0.593628061837403 0.0534854352726131
0.4524567143967458 0.6626789583973709
0.7628138745769003 0.3067021361428226
0.34434423286031 0.2948570544065031
0.276927830689466 0.975621270496609
0.3274133029218503 0.7745126244127079
0.06324225428803773 0.08328813942884543
0.07776882640653608 0.253826746579862
0.8186497198201109 0.8334902426468253
0.9810445842971715 0.1309814217915833
0.4630020737085439 0.7457947321135717
0.9387831368536185 0.3156720416465021
0.1489939557485908 0.5691153916040086
0.01915018960864979 0.9168421478149432
0.7945974612095608 0.001557877786438427
0.3240258722213324 0.1272725566573046
0.648721831803724 0.6039040172980615
0.2161991897720465 0.6636735974930031
0.954048480490192 0.8224419969149485
0.6733946032853411 0.6991935700087571
0.379433269717348 0.6755459269672444
0.4560150094428115 0.9820827582499473
0.04516852134385057 0.70732091891417
0.3092738395847607 0.688758256215189
0.6228104738268906 0.5317997099141184
0.5301441257013462 0.1480041829943751
0.7550829394787728 0.003617130905094791
0.6857526181478537 0.850399059582248
0.4363647847558729 0.9607979112422556
0.7169899751288903 0.4072461018372399
0.7447594678496275 0.001047362153796354
0.1492803623390349 0.8270693118558194
0.5627375721174885 0.9486112915779658
0.8930894296631133 0.6171550962110424
0.894933648877367 0.5011859806542345
0.5313594516448673 0.9706178918960832
0.5483310135607914 0.5110474332638134
0.9215609309373745 0.01958250939490976
0.01074267887441938 0.007821489884939614
0.2587634802754804 0.05658773230751622
0.01623102790030094 0.6567601594331204
0.2583006608410313 0.6118109015907623
0.5895470566043969 0.9580910623157896
0.8666797642557837 0.5372141584968758
0.5102923528049583 0.03683182859939268
0.1792691811877725 0.4189211486529073
0.6295812554526147 0.3174234384340288
0.2948186567292969 0.1975074415706347
0.5757660582980751 0.3611864508112434
0.3673984189284106 0.5885423545311674
0.8099258182698843 0.5610791390188643
0.5117445860131749 0.2029425826805252
0.1786359205218965 0.3413304229396713
0.741107014288835 0.9392168278057951
0.00242911993068087 0.07602671032443881
0.1274086909296649 0.2755570879666066
0.5901665434464561 0.4728820477902201
0.3248348808206923 0.261241301870232
0.0622234983438758 0.6564147887990589
0.6735759347751902 0.9394786631099583
0.894866262543952 0.0333022369336206
0.0752163916481795 0.6920026996370213
0.1380454750070823 0.8855593419169601
0.6345653374933944 0.2989136925225476
0.9603789356003467 0.9767003356240671
0.5857422473027213 0.1810655847833462
0.673616391646454 0.0448549303376143
0.8661249249880245 0.4981340081414865
0.4180958920321538 0.317111309111237
0.4288257865817765 0.9143408545194678
0.3588445700480723 0.09434533915880365
0.5437439241811624 0.3240196073870809
0.5312222719375953 0.2286676592010084
0.5987540694856894 0.4054528280853276
0.326642545472156 0.5522299447920225
0.5163045230671892 0.3862724778544393
0.488849878026112 0.9005789514287715
0.3820527555027652 0.780697430272947
0.7155694089164759 0.9915219426910566
0.03211163978849763 0.6432649230060057
0.8657894400163281 0.6753978281476154
0.8117084635440071 0.3950051039794145
0.1596527350781074 0.5531273156068047
0.1275536773257437 0.8092737550276042
0.1490142497011219 0.4620446226765852
0.2252557618868494 0.7397212854695119
0.437131554675541 0.04243511137038503
0.1294269204639054 0.2180605506066186
0.0993391774480416 0.5262738272877195
0.753095180353806 0.03216914182805168
0.147979441347181 0.8160298479347461
0.6017219209492412 0.8839852829144488
0.1628466683931007 0.2007262467636057
0.5225534715073941 0.743836537839635
0.5000448760343489 0.833540191849014
0.07588201631493981 0.8845807571884586
0.08648885566590267 0.6419533663924849
0.4399761262498622 0.5337513568153984
0.5481052423021116 0.08824339801738659
0.7094080728401277 0.8187412100739775
0.9733095967091612 0.3865209806387196
0.07304990862391217 0.0826296347557722
0.9483081140217909 0.6701397049088004
0.3613225974905681 0.2370765312293946
0.4668388769932259 0.06633667062402217
0.9546331612800683 0.4113021395174966
0.1666897623781215 0.9326818008262666
0.3846088579432378 0.1116722316573387
0.1231170140102989 0.4339398009642472
0.7715127158687298 0.6552987806171748
0.529379228025087 0.4914129403188464
0.8741691722969296 0.1693527427374006
0.1816138973543673 0.9043099727993931
0.6619693342453336 0.9060749469396031
0.8968123532157313 0.7269702735463984
0.03524976478567503 0.7227324614855929
0.8537500436179634 0.8792905161983319
0.1907914042696615 0.7834701575808016
0.9254458706895982 0.4918817606869884
0.7941096886218579 0.3890164351957743
0.4188528730769139 0.1250591542773533
0.2340916167171903 0.6444645628234028
0.2354312800774638 0.5747227723414559
0.5154392707217407 0.3351392199015097
0.3390583172801124 0.9989139915941377
0.2476864192645417 0.6112906651839108
0.7068852625526542 0.5140371681187679
0.9477878574702494 0.6446276879873516
0.2613121984466377 0.5840169251255147
0.7305178064080378 0.7684067389536446
0.7432276256146237 0.387087932702574
0.866422159746043 0.8394874104511404
0.2519099534365029 0.14521924923543
0.7842636721842227 0.3261618489003388
0.06037967195895419 0.6168418270038042
0.3013263291271346 0.3473414582523492
0.4949839272822723 0.8055713215541381
0.1600509752536484 0.4456676583315829
0.1643057324982254 0.2477923997728171
0.7251557625735899 0.1678744667897876
0.4635629462960336 0.6634517125533305
0.3952417975852427 0.8425995272647819
0.825088475649979 0.7756854102928601
0.4617888175750335 0.1821253216425632
0.9403158679384285 0.4771804650887455
0.1272890210728617 0.8692654452676786
0.2497781630772116 0.09704324563281605
0.9657650065858683 0.4648756183259112
0.5444363008158254 0.3848710418957128
0.09834227142289392 0.8579636440041376
0.7134576915317997 0.5627839728175825
0.1528601601778999 0.6062453871796827
0.8442786265258413 0.6988409488298548
0.4889370406256737 0.6085655180274642
0.1954311468833282 0.03004052464733557
0.4678035798331338 0.5911683496694109
0.01836437715856499 0.1605004594217084
0.02167409003184737 0.05322296151601551
0.4684173337656156 0.3853715354123545
0.2927334660466413 0.9307959241942804
0.6642811225424241 0.6390686383910872
0.1130930573763865 0.1254137532706674
0.1652589889044885 0.8750755725273828
0.5706180342708363 0.2856475991599136
0.7409510620032552 0.850056317118817
0.009131822579113026 0.5158142240600031
0.9241535019475782 0.6863941347809877
0.4967439014753138 0.5612306569010647
0.3278321525643609 0.1100946390095281
0.3285399799795026 0.8036908068868538
0.05128081515750908 0.6420594097803434
0.1299900084846007 0.5294756101354002
0.4568994379887091 0.06204464562800305
0.2979833930299755 0.5837069923206187
0.4605018144310031 0.3010980001850839
0.8269680538951462 0.4500961565247483
0.8822112371138608 0.4549357181531414
0.4958505292523349 0.525350051178616
0.9025313144301496 0.1762796062187235
0.4453998056894258 0.4621222857157211
0.4233812469868534 0.2806375316106406
0.9277117415183078 0.7603553599272153
0.963687728651742 0.631155902086121
0.7829641555572253 0.5701534193145453
0.3079577866673029 0.9362038060476003
0.3373255763382729 0.9646116339003968
0.2615444746900142 0.9003979132019618
0.6940571491480053 0.00670796098645255
0.3931842089214586 0.7828098886163429
0.7889194482734939 0.4539795639518828
0.5695883183049097 0.3416331426693686
0.1427132523545868 0.6107302099024111
0.8290280326945304 0.6069604981200252
0.9024623336747334 0.6250567364882934
0.8532083530288146 0.05778777504402498
0.2157714700142813 0.9174640630721125
0.8310388857404095 0.3311647915470165
0.7883396972642406 0.0393963835535398
0.6845918720610904 0.06298050675950406
0.6873707250198862 0.6770445955761941
0.8743425468804075 0.8743919011106235
0.8553141607811292 0.3024854327648992
0.7138171653556598 0.6585517113515311
0.7050578947852665 0.392330369658362
0.5011363020467052 0.9256832564596174
0.6952894836720177 0.9063859055441595
0.7288704514724124 0.04552232479397583
0.9759450131004931 0.5604108556529181
0.7728707954403601 0.7870848392897829
0.197068112515891 0.5493304365820983
0.4739391432950764 0.05046426283989104
0.3913924174693364 0.8523309140800082
0.8755502599137068 0.2151734460207971
0.8069996242295631 0.3093751885610567
0.2624520355301787 0.6376603902949038
0.9587375036757533 0.5373639560938662
0.1293015802716915 0.8196568743067671
0.5887819310152677 0.7525461653767365
0.7435834248873894 0.5162801864282264
0.1308818761884326 0.4811262753756688
0.6589271403412692 0.7954123842158101
0.1166828165006766 0.5186603416359525
0.6947873478453808 0.8305977172007717
0.9443935625603277 0.3498905602988928
0.6700616395354497 0.9864542439900073
0.680655173036292 0.3407057927059651
0.1350502029786946 0.06231696627737993
0.6044373892366782 0.2901740791857425
0.4719292527872973 0.5459293788841544
0.2645452339675042 0.9210162607938708
0.8895754160301773 0.25906250602437
0.1318128104279824 0.1989420011478736
0.2567591451808964 0.1670484647295949
0.7729372075400758 0.8268634205980454
0.7906512650183194 0.05606904920363544
0.9076865281509511 0.2637274035373863
0.6953370192136696 0.06303649904584027
0.4896749867275486 0.8331977495086423
0.4783515991776705 0.5947133360441355
0.2290709241692833 0.3675566590785005
0.6468719789802605 0.9337069098699238
0.1227361866016184 0.8371185640729834
0.9378632696148798 0.8134941308205985
0.2199446642864151 0.622031562541317
0.5956405537325763 0.1962162023415394
0.5226840885168457 0.9635114522996244
0.6991592020521894 0.6002385925928271
0.2594320789542123 0.5561550714746418
0.6813804273049122 0.7361065751739839
0.4682582275943444 0.4950207219261587
0.9568853165852225 0.4221093855026123
0.0964475582882177 0.4644295296388447
0.4130505038406646 0.7085408961092197
0.3011111335258064 0.6710229821958316
0.2696262802300686 0.6103399039118336
0.1532638817999359 0.7602180476741102
0.727849212170992 0.3611354212260859
0.4233616139973276 0.1071434092016247
0.6660284520367905 0.196586383046963
0.2289003825966838 0.5675336633201902
0.3355649966297206 0.6876130306227503
0.6995364679238841 0.8964492770707575
0.1883938857268524 0.802249814226854
0.7522501449767212 0.6774211738743489
0.06553971040872889 0.07388228156063034
0.7565493806304531 0.8037675795304868
0.9597679133969965 0.8672336214684254
0.8694692991029602 0.2233832945382009
0.6116365600491036 0.804773113855087
0.5904485395065425 0.5653605533441194
0.6067125442411718 0.2002918065269911
0.7785007423608807 0.5052521515095697
0.8154788748984128 0.2636688011074724
0.06460512574502381 0.9316412693265196
0.7465379219598324 0.3160510443857554
0.01182433282565002 0.2576200646525954
0.7885948689339054 0.75785927507993
0.4271213749732868 0.5075741117901227
0.2224940348478255 0.2603841813285117
0.6417706722514472 0.0470460355846634
0.3752006113182464 0.2841125994650554
0.1409302874051266 0.9439611653565141
0.1034382289800644 0.936524672171491
0.9408134878177357 0.3986774192055006
0.4479734684772902 0.1310845230924821
0.9400116002184664 0.7858204385847852
0.6762290021646871 0.1923678782136711
0.9244033840910413 0.7334649861564607
0.1858091265846344 0.8212405180761959
0.9789106766605106 0.9554580688868141
0.5263699380146182 0.3821566106386118
0.3406512911898005 0.3223861028737917
0.9162681123475532 0.1647959062776694
0.8639802673850181 0.1544850744467717
0.3930189140429314 0.3958370178669128
0.1920032661633622 0.8755826594851283
0.8483314667377481 0.9300010616827706
0.4190981911137805 0.0528178684912197
0.7142299801872634 0.1954423567415287
0.3531296148096369 0.5124720243961435
0.6891297296647977 0.5017198322469716
0.7722270767392847 0.4200442812319136
0.39885331506913 0.1457581829433846
0.01652185010594568 0.7668539652344608
0.2428345168312732 0.6284047638539495
0.1009902732435746 0.2231747223563828
0.9251137631444922 0.2696543549175116
0.1379698664511854 0.7165663854491984
0.4885907103930576 0.8144252546581275
0.3696866305285537 0.8529636527969129
0.3724546962913254 0.9810239635774716
0.6808183773043454 0.4850701484344147
0.5842012215958282 0.3240843274327072
0.6816707615810161 0.9723239516374983
0.8152813758448625 0.1575600137102004
0.4013225545179994 0.03314943763354388
0.7206046723516536 0.2897966436084913
0.07086870753568553 0.7670458466201896
0.8577100094280004 0.6038846742729856
0.2814860687848059 0.9854766246448627
0.5788803722009541 0.3713461994079149
0.3745579272357161 0.0275833284905749
0.549565756625517 0.4132733335639237
0.2391471364969324 0.1311761538260552
0.8414043941366186 0.3587975907465901
0.686845429889776 0.2714813573889875
0.1455525526974202 0.9338743427282648
0.2768581096052106 0.9370355473291346
0.9130370252520271 0.4005064147317244
0.2844354788182154 0.541672543987787
0.7979862736660417 0.009978548355021538
0.2756451882692932 0.383063478314641
0.8063805406345436 0.9370999095174153
0.2227155571774072 0.8623446282443842
0.6059546902812255 0.6397364035505407
0.433919517413759 0.2866137705815272
0.4225358848710942 0.2588445162178566
0.8802227961532572 0.4732031683464114
0.07148455486730541 0.3845927951590114
0.3854387012123928 0.5186279663459183
0.1439643970623829 0.6005460098240624
0.7398361446834849 0.2691238854589472
0.6451683658347572 0.9658563834936584
0.4536858279964882 0.265557810277242
0.5557084224623747 0.8780208705017102
0.5803820986295176 0.248965840703942
0.2143788300886628 0.8557275750940424
0.6933039124691787 0.4377241816784589
0.9071898167846411 0.06379466472409864
0.1157107477157058 0.6338383115700805
0.3881420209848253 0.5919341446068889
0.3113538942822111 0.7295697417498614
0.8462206684120246 0.009803546259123308
0.4529401079434419 0.1759543469225617
0.6234589878588476 0.2864128670152253
0.02655345519980318 0.2828517377455423
0.956278455083449 0.322832545945913
0.7979114328253785 0.4072351214015532
0.8133909241285139 0.3546665083474468
0.8589209892295309 0.5289735782102395
0.2263607955155893 0.8413721453930734
0.06543600043147356 0.4602617161256791
0.6802758491277551 0.6145397102445493
0.3270054806030565 0.6914894308620638
0.1923585392629375 0.3318516519351247
0.5021247354034171 0.8654801510695795
0.06710132665150484 0.309920010019396
0.6735329654312927 0.2242760281297496
0.1776479733648351 0.8284918888485032
0.9964362937120538 0.6589087032576848
0.8345675295224012 0.6674912551861665
0.5310541910892365 0.03017410732983674
0.3089076334161575 0.07238187002913402
0.5239443462561533 0.6571329165572518
0.8311760754323115 0.4791221347319358
0.7505400895016344 0.8227415248669127
0.2296662958948369 0.7600679325463005
0.9936016835783483 0.1153992917436398
0.1940842801490589 0.4040640768408176
0.3748522133962658 0.4111176087495436
0.4572538482197713 0.9225413319648391
0.9862990548210567 0.8220858605866033
0.794174078694954 0.4710625850433714
0.6365071684293223 0.7428996592327254
0.879508455956217 0.4361084514935508
0.9657584201162845 0.1212230539601541
0.2919072415648745 0.9860010993133488
0.05439797044181558 0.07934232207041039
0.2232498182487152 0.6948560117288355
0.4208973505212676 0.3400189102482606
0.1097333657804455 0.7154158885843376
0.3856709475979637 0.1008660999528472
0.9901907518997662 0.3840419351825226
0.5603427747705041 0.4516840200197464
0.6257980558233504 0.2393124629868297
0.4599485885472006 0.2051565309878586
0.9937698348258169 0.9149596067550313
0.3096545087742399 0.3273521166124145
0.1770496075889653 0.7068666625512023
0.07977799007701411 0.7627859726852555
0.5356762489227767 0.6299477004256072
0.03653087287792017 0.02431386131133568
0.46102333112183 0.1936233475082183
0.06538579863686425 0.6976317124243113
0.5749148185499825 0.4271604216257743
0.888493822139382 0.890905657192904
0.2064828111309189 0.659318751103513
0.1235115597702017 0.4530518687379309
0.8840145974178255 0.351156169989514
0.5664738069696688 0.04614200665398888
0.0394507292662827 0.9866014700195832
0.9713347528528604 0.9753232811435154
0.6688136186834741 0.07282487210213293
0.6354390288645682 0.3364373025569596
0.1812144506196282 0.558433289578696
0.901358802905786 0.4354716302367029
0.0831185411197409 0.7852560824282883
0.9490384954283082 0.9039597248095163
0.695519232946917 0.5506561052676057
0.4845603419168415 0.1620100941880144
0.7420258139596635 0.7861602011333229
0.2116769016390924 0.02287643654390393
0.9550811086434894 0.7581166386655265
0.7005661822130294 0.0523120797248437
0.2966749194915824 0.2627207639145006
0.2022948591750437 0.8579896451426994
0.7790814858250673 0.4280891483834968
0.3056373556201888 0.7797566653835325
0.1659234819116432 0.277175576281231
0.4766421399977047 0.7339522784693707
0.1946503560310535 0.7937398978349081
0.6062516045071479 0.44846856394264
0.52669352495425 0.7883058145533962
0.8446834138166998 0.3026290241827415
0.7345882260863681 0.9982649975417213
0.3456341836307488 0.195455987090398
0.539032026921177 0.3563015147259204
0.3509184664001583 0.1847018797363773
0.5863704414784094 0.7425778721683007
0.9291871685183157 0.3179827111551906
0.5269406180552315 0.6255437183347287
0.04394590693500765 0.7390370296819637
0.07527537558102551 0.8036483091053293
0.4073240731897052 0.4593944811383185
0.5261296871399979 0.5289305094431903
0.7094649562495658 0.482068885201473
0.1672587235840871 0.3590349749671275
0.2543483751206093 0.6889338706250557
0.06521755777906224 0.9986128249335712
0.01587020254788207 0.8011002831392869
0.6678496553725166 0.6600469968621689
0.4037992962372551 0.09837691824681906
0.7936785135582741 0.06493715706403395
0.1161252741855111 0.260072265669835
0.9886859343312143 0.7261922976483699
0.3611434104305752 0.1838638444092165
0.8613040388022081 0.5187161140492444
0.04473521023327432 0.7177893693104404
0.0258625913359434 0.7282075121360535
0.8733349377521782 0.7035773359417201
0.6855347225445578 0.4442201221775895
0.3505467818412629 0.1439116267343721
0.5330332629932305 0.3996808129340562
0.9591031775257907 0.5473239687907229
0.8759402484723705 0.6056717374657367
0.3588609956431126 0.9221060880870183
0.4653673616035892 0.1390984777012328
0.03154895796095871 0.4031684725074947
0.3484593112346503 0.9245023193262204
0.6319958137619897 0.08261971785217279
0.3671298396642595 0.8347732532196028
0.8914935355464767 0.9479551122466081
0.7444870984473969 0.1363560797429525
0.7802725003161982 0.5489865864940815
0.2111894134943166 0.8755246220922627
0.5972136346357135 0.2372648042121848
0.2745504822936526 0.2313123054703426
0.8550614198759368 0.6144688961926692
0.6300939035631422 0.9229914482404528
0.03151003878001424 0.4138971841535788
0.2242955999494448 0.5403993703008911
0.7430318055349711 0.9498932344727238
0.4374059362523016 0.5044238281903918
0.9820767162207791 0.03994678679005605
0.1558001310530797 0.3742569673647205
0.241368053004005 0.7052219203286183
0.782381365195371 0.6585349006079869
0.3850834022769985 0.4816966830830821
0.7344847403043101 0.9079037929339238
0.5316617261611365 0.1293516210056384
0.03592735136827326 0.6772731015015341
0.7330024661804305 0.02759164340251322
0.5819988082697862 0.01095395212251598
0.9883876518699767 0.6867037335345706
0.4453697634737657 0.1586603421385536
0.5721684928071874 0.5546426494201427
0.8686657927671698 0.8954802206981499
0.4524334745192692 0.519336897060995
0.3526997154692201 0.7098378652471867
0.8941550039392367 0.6629643207803758
0.5952966557978301 0.9861003452546631
0.1162625776650365 0.9985818019437236
0.6073018874018843 0.6800260869167394
0.2671348350507124 0.0295542132196229
0.2596092605552011 0.3013327597161607
0.7892022119440835 0.5427487313480575
0.1463348571547738 0.471693091218209
0.8947550139365815 0.8697786211796178
0.2757521145853202 0.7215615051289551
0.5151077825654619 0.7641171588992869
0.9819763235632751 0.7157817165545384
0.3371384376198662 0.3824075842020136
0.4200155018823465 0.6428759300764879
0.9507584464728597 0.9500276637909387
0.4837163760874236 0.4084412118713088
0.4953007486412051 0.06151419912894408
0.3030777623472189 0.847863215422761
0.1601249762000086 0.9725132942741896
0.8823646603665661 0.1784187666681593
0.0101263904401721 0.920598287067995
0.9211943756839275 0.8219355416142323
0.9593547532507747 0.1284543633691779
0.7610565853328434 0.6503536878044899
0.4966105430266735 0.1135616152400358
0.7261111534398311 0.3496139674692791
0.6229189606196334 0.8784437132982867
0.3849594041093209 0.02762101688541765
0.06904595352768883 0.4063880096501418
0.6470867285947576 0.5631679741541505
0.5651206260967603 0.2600841303432818
0.4063016152230684 0.2213489006649636
0.7058439274893394 0.6753853265194524
0.1464590380798461 0.3100927272890092
0.4276342468721035 0.4614343381669561
0.2374358231401303 0.5241398763768694
0.0629957445861718 0.1467704379400316
0.7214266208935189 0.1207026157140263
0.5151444294697251 0.137026114113254
0.4264406393932619 0.586173745973314
0.5956120047807909 0.8141176725326231
0.1636982791841583 0.4082477618195199
0.04463740677392906 0.5641963996644135
0.91671057329834 0.3830089122531154
0.2633128865028222 0.9929891459492994
0.1613761405309862 0.9420960745854686
0.4917593924357906 0.1531910694406578
0.3770633303051982 0.8165658283602061
0.9485292880415015 0.813477152069656
0.238765268404339 0.03385292105198007
0.02120360630103232 0.9476690756731434
0.8528870910950122 0.6620431003982311
0.9670759359047639 0.9850213737154873
0.6980047567144232 0.5078607665805348
0.2541909497422541 0.1168457183038162
0.6623669618210041 0.4837209158085422
0.8350046196458576 0.627838065579219
0.04436790599547246 0.3567285574317335
0.1577859262130271 0.2563160400758898
0.05615576611397234 0.5095484222981261
0.3291126107938429 0.8906885304575466
0.5657287766958037 0.1614857480922129
0.2794363026870151 0.8633454507037183
0.4908352044239479 0.9112183108094261
0.7521086744020373 0.185699481725772
0.1983856964591376 0.05904045328856724
0.8016817540189766 0.7200177461789719
0.756620654483936 0.04348058707011529
0.9663595974798367 0.05410233466135694
0.5296858535182652 0.7515730921835584
0.5216306389906316 0.8336103566847006
0.8002574975036348 0.08421045222581143
0.2077332322042021 0.5861258622406413
0.189546507785104 0.9656443553475668
0.9024940549812939 0.7992634286749872
0.3299187582961065 0.7247123100520529
0.1584514475266888 0.6221784851145057
0.4555252846241864 0.04039947933504388
0.08932612387553558 0.9644630586204676
0.2597124998974729 0.4813940462546272
0.6429849789662269 0.5268896581132045
0.2193922436611608 0.1734763286319204
0.599189216280787 0.3080786884709492
0.6328652995190763 0.7333080052861793
0.2215140897259245 0.2108180067256554
0.7281970890523977 0.7150956489435882
0.6013781537961647 0.4158787792522918
0.08329615574410629 0.08107557206862069
0.06803571707170386 0.4273131682969493
0.07136652679405368 0.1195951514884651
0.06499567536253893 0.6768339945613333
0.6508065178798762 0.8691436069302518
0.1464193009808157 0.8054912881722391
0.5108090636063132 0.8600541021333427
0.7006750479646461 0.5891614702402699
0.5410849133712289 0.7774839445353058
0.04765454621030737 0.1365068278319784
0.7350055011255128 0.4528246314263819
0.4217427820635158 0.4895687204976055
0.1967715884977576 0.5862217028344863
0.879094258238009 0.2417503187169773
0.1508774708303939 0.07056190395713466
0.4792064500091552 0.9423607459537192
0.1011969366088121 0.1409811879340178
0.6972910515807964 0.2738933864001758
0.1465832087814386 0.67475380826312
0.3573676004782694 0.282299578398123
0.2694447980130418 0.8936894349371174
0.2143152904440703 0.2919272860279138
0.9306539232960921 0.3371632944247694
0.4644175888095919 0.5814565833694033
0.673221956663928 0.2131571854892804
0.9499773802940844 0.5510376026140142
0.08722206371134712 0.8442500909235596
0.5016826183193765 0.6206076282136537
0.03697525953171152 0.688785014105544
0.8783057843550053 0.2601666843024383
0.5006165261244333 0.0910765871144979
0.2960368806951551 0.4017922867892405
0.2668415998303309 0.03993355577906268
0.3043779770659687 0.9475414028300073
0.2072530353841222 0.8269799811164759
0.7600262697702821 0.9008282133803387
0.8910821593863002 0.4173375542744593
0.9307076218030976 0.04730543009540453
0.002100477280166392 0.456790315789824
0.5632824081855735 0.7746889118380391
0.340901138091498 0.6790611490697314
0.6527643177897391 0.509688644709315
0.1626379098757466 0.9838146686584202
0.3203021579832376 0.1557578803417096
0.816497248021818 0.2168831960151751
0.870465805501843 0.7640102493209392
0.6133789569410987 0.860155453878704
0.4149983472356597 0.9622578826044755
0.6698589966491639 0.3567532244015716
0.9999619264665973 0.905439336798037
0.2297944314463975 0.4176219793931169
0.9859164619381908 0.963848857338104
0.3301238338177426 0.2788684419634189
0.8310637481950409 0.3609755549375503
0.5337670914786262 0.05693027961819658
0.3365217386350833 0.6111072604582897
0.9593528091953831 0.9030186479763359
0.7976126592377406 0.6347515394405997
0.5342706724341659 0.4591807172238949
0.986955235903345 0.877255236322747
0.02932579607990504 0.8797531647044889
0.3207622039733677 0.4935140837826052
0.1730492406995786 0.2008472255287671
0.714690560182591 0.6692716886026165
0.8449673940283952 0.6309199467252607
0.4108655110393309 0.9093146235686981
0.1284396748536671 0.4431542645011307
0.0516747861377178 0.969207276547849
0.5188706763052238 0.6472374188219396
0.5683856991801601 0.2961741266036405
0.8642231986047288 0.5485119381952968
0.8338340747612709 0.4189266966912473
0.3161310375266346 0.374586825028879
0.05788249944463118 0.8796223654646732
0.3083658920039739 0.6166025104398201
0.1728194969989739 0.7613954279942857
0.2481031451593213 0.8240139396436349
0.1370488546533763 0.09829097259523951
0.1444196313595965 0.3567294413945157
0.6472639673172251 0.9547755779743947
0.5109893395488768 0.5175024758071288
0.01565863499024026 0.3686551130455964
0.8990761716976847 0.5544519084682802
0.7009117096981661 0.1135216496068549
0.2402494325736241 0.2643997802906574
0.827191001448973 0.7333691515787758
0.9069617881572311 0.9840309342423205
0.6981141581233784 0.7129331259160451
0.968283776850941 0.2913538722787295
0.336065761302631 0.3328188024970027
0.3049343019964676 0.2694797258382589
0.4940353256464931 0.5083447676894971
0.1982295618942938 0.4410311534920221
0.4899140647127957 0.9431261735069016
0.7190115530394731 0.4286077648664254
0.009136405762731585 0.7929954252536555
0.6593314938678947 0.6087822944259146
0.6541610045239105 0.6760598981435351
0.5734421443186823 0.9335427856849556
0.08338566967765028 0.676167090968788
0.1310624722379769 0.5575576347498541
0.9064795134176891 0.8887223571865703
0.9125051646792436 0.5409471917318285
0.6180778577164554 0.5230472947776149
0.6922439240833174 0.8588973298876181
0.6963148814843652 0.2272144002338579
0.1759201154349093 0.550866726282095
0.4399228122712442 0.914145088356502
0.4584094300082114 0.3891854967095542
0.8743145937370829 0.5445286151863702
0.2443255526729118 0.2426383651613768
0.5403187886614348 0.0633770508428969
0.4544474561427448 0.6263507652150797
0.9631557105989115 0.4543373928063628
0.4190574755534145 0.9998515157414335
0.8627898850123945 0.7458574434076077
0.004505551426709009 0.6006043989072154
0.5972912545653826 0.6772987587143215
0.05424874194778768 0.3322306186500363
0.9585462733194978 0.9303437465740305
0.5269677215190107 0.8243724046626787
0.343266389146039 0.12593091139523
0.8004166609508053 0.6541230209919995
0.479748054270782 0.306496075290521
0.8954761626180195 0.3797447400590048
0.2199594162463917 0.8829297176976756
0.8511872414267727 0.5751916614170735
0.7130265465891876 0.08941100651980215
0.714621769127456 0.8560884387735989
0.9138765898934167 0.2426201565305139
0.06943771887785169 0.1379449726016729
0.5063603433665825 0.009081145875906693
0.9657657113870861 0.3936225056230223
0.5705178644363025 0.4163322361017266
0.8444227177620423 0.1574570216824872
0.0878014928646845 0.9467519235249673
0.9408495847154337 0.338850934804052
0.8360843790498337 0.06647919563245559
0.2339034318599206 0.9515487553356209
0.3205694777472141 0.9220543512213287
0.2850153531813051 0.3143546399080094
0.539810485214151 0.1038886215048377
0.07491855175935699 0.508941985012996
0.539465935416594 0.1716802375609202
0.6310631730440892 0.9061639416657167
0.5409610401214244 0.228398188889967
0.04537929568444277 0.2914095509068951
0.1630262167212446 0.7605594610334304
0.5737520417312749 0.888092397491691
0.582307675856365 0.6039217211581892
0.5766025016796075 0.04171533339087457
0.8529054749509823 0.2312514402024049
0.3003755557730184 0.4128905016647856
0.9999561428238969 0.9799345580138866
0.674506294904709 0.5803045979236514
0.637064507562368 0.9592226026412538
0.6528881841569308 0.2348312762631828
0.02484377866900687 0.8701113274904732
0.1059099568101345 0.1510251168532666
0.4129113428371806 0.7823886565193072
0.7247704387733449 0.7595831858994256
0.4532917576730406 0.2934766283355716
0.4350682099504315 0.4112553030809679
0.3619281939168313 0.6254479891730635
0.5412463001625922 0.2853284541445194
0.4606895346369189 0.4871981177285992
0.7856805734891624 0.436002721911446
0.6743136190843559 0.4567128421215412
0.703963020943692 0.8577114228983679
0.5200864075864176 0.08294627407320677
0.5652489297195012 0.5059647544217312
0.998813662158768 0.8591325843768696
0.9478284204915198 0.3605528184841768
0.04144916320296221 0.6381809705138355
0.6687398898941431 0.1753745798360473
0.3873854470132889 0.5638643858422351
0.7604461083387848 0.6711991153007675
0.4666835691734643 0.01084944344598692
0.5870220640373133 0.6319975110415869
0.6413929143117757 0.3053256062551987
0.7965945531145243 0.7621006709037047
0.6430816026433006 0.8056012162158278
0.5218581031366419 0.7977801569137198
0.288094149194291 0.8318751578437784
0.9804548473499479 0.3407282834918374
0.2584122282420157 0.809237033279113
0.2729964948448631 0.01239101519324808
0.4091189836554954 0.6419954701235547
0.4744329631244347 0.01835264304159717
0.7155544418924953 0.3964313079430009
0.7705769369516214 0.8984536721362643
0.8492087414656564 0.952773659013289
0.3670925721428424 0.1926467698277435
0.9291792237733016 0.5739222481367001
0.9299102810161215 0.6955420371621917
0.3016841473726593 0.594022710734187
0.05416555550680072 0.3423922049981499
0.1215425244734438 0.03977473098565097
0.128116733436028 0.9059310729655963
0.6438410598575085 0.2255379931505068
0.09518597781934671 0.240128260957737
0.9353091791694321 0.5943610688201701
0.2908889267827132 0.686420124754753
0.7750834605425586 0.06878273750985804
0.5448693793267613 0.005358089284159436
0.2016705966431099 0.8887563820663676
0.3021638011492327 0.9866789685097576
0.5489856887090316 0.3518730796656561
0.7468858842725967 0.7763196519200108
0.01777062739307124 0.2779991611176994
0.2399532230331227 0.2144287317778724
0.360617174209689 0.8259573209970005
0.6196066378582312 0.4255515132126654
0.09743320427258226 0.7740504322562849
0.896665044358165 0.2149510859198875
0.6005004802812524 0.9437751840875557
0.2526917643137806 0.432033919374382
0.08733663449567922 0.3186228948397168
0.0313072698908182 0.4248398400367054
0.7076270480767192 0.4029381146133389
0.09644904170338164 0.06192972934040275
0.8535030771970245 0.7501710480749514
0.8690441096148144 0.6481815292031089
0.4223275051368875 0.1983338052379215
0.3276098715781041 0.2890262680515894
0.9869316671122949 0.4327675424194061
0.7702757073626981 0.1240581508705955
0.9366424764880126 0.6695129870853196
0.3326694077421035 0.02591978945200941
0.4327781747639827 0.8380664522987888
0.01475311991543438 0.3081265485255727
0.1101759971414627 0.4161435518420631
0.1260396053577962 0.09899039286854552
0.9184712789795396 0.2325916082175288
0.3954330794136682 0.2629497399164334
0.1272893076376023 0.7480351067583636
0.2855121850838953 0.995288503920239
0.4565984326227427 0.01160194724865907
0.735756647526761 0.315397640815739
0.1704635136391025 0.1728078858115857
0.03858983888396442 0.3285807314039398
0.7555956316797481 0.6986237409059793
0.1529783549338549 0.0496695644214384
0.2423102186181848 0.2534844795647442
0.952052336325817 0.7859669147610518
0.3537897463252442 0.7865187193524367
0.2195457385391437 0.06143260755667009
0.7773128174383205 0.6669796567309303
0.2158480775346551 0.3495427367718482
0.9944743483280311 0.315063572838534
0.4473093241213666 0.6533133229155043
0.08124805072109859 0.2755693253120574
0.2571537240426432 0.4997735129717771
0.002503846201033572 0.1941865340167993
0.4687024451610935 0.8930176252950678
0.2143275216088904 0.004581455139601859
0.2921119785129419 0.3216620759909939
0.02646381883130202 0.2935520467162818
0.2616084768643361 0.982914055413163
0.2713295220203628 0.7967910507415114
0.02996458969475248 0.9156180734094914
0.4682582788546937 0.9421343901678872
0.2691961194664679 0.705053239448345
0.7693718608794584 0.739483804169155
0.5813881151550209 0.7225947986876589
0.6322855139862249 0.1017636923587182
0.3624009437643995 0.8731256196953447
0.08983555843026891 0.9013103536850122
0.9452401045852452 0.9880408042506045
0.7729691312172947 0.1921042189512202
0.9185207168795136 0.318682272913776
0.0927356678151717 0.455346937140935
0.7437281395871079 0.8703337316676381
0.2697325175869922 0.4352747220440659
0.6916553407301415 0.7633005156410808
0.9921665957622638 0.1564021826075459
0.4266804836445598 0.9802806411707663
0.04441251580943593 0.7709159180883267
0.508872534026617 0.09767424782053623
0.3571933734235279 0.4852241081594728
0.8379815730782418 0.3399999614261393
0.07319177278236282 0.7853880387709088
0.1744255995347304 0.220297394568548
0.3410394987515522 0.9166653411889528
0.2633841370416505 0.2927151993863971
0.9150417617514984 0.8503408005275979
0.4171918440812372 0.1521834561117049
0.881688391772483 0.8534373938606739
0.338299590315947 0.6399966333378055
0.6018821721505491 0.5394731807487942
0.2933974961624859 0.9482040673461245
0.3049534566287463 0.7505837296935267
0.7758527403907483 0.106276614761556
0.2850484289092535 0.2765417194630926
0.8727723581895019 0.3082104773770284
0.9845877383432199 0.05014188059235718
0.3495298541046372 0.2739257673054395
0.6099947122738901 0.2627479842755324
0.1378436785502568 0.8126487843492185
0.463786164370762 0.7991338966561264
0.06353941235838462 0.4931578816491585
0.6679608470123504 0.0361754884485704
0.3328734573609709 0.5719349092779732
0.19632987250699 0.1864010574921263
0.9838058542338761 0.1501306827199957
0.4907029990396229 0.09453939703339218
0.3677586619311072 0.5561701311802445
0.4329083085069899 0.3677919150029841
0.001135102720409848 0.6108542517672952
0.1521412420256795 0.2648671697510339
0.3779872818460895 0.1740498091559668
0.1977609522630814 0.2273818557246639
0.6174671084545402 0.6826699156206285
0.7919830908133211 0.09145729486853686
0.8727927156147118 0.4187593118588924
0.09863266067905184 0.09146268250257374
0.7659105901113022 0.1538002778567867
0.3626088794842497 0.1301189955628886
0.6403946243710787 0.9986050344714558
0.176487072332667 0.8942173719737224
0.8712842993596509 0.8849920064008074
0.8025566285235983 0.3560220077054685
0.4685067569753038 0.831975184627113
0.6788370834056612 0.03530605955064458
0.0256714860256218 0.6250790257930589
0.7841398847451532 0.9366024944395485
0.9865670320275128 0.2971665733267067
0.8806791721487189 0.1504510202865159
0.02471167092562796 0.2716678366034626
0.1765014695842451 0.2103032423431197
0.3424316831397633 0.7081588308875809
0.192179227966975 0.06663166017928795
0.3317168151463789 0.08915331011964732
0.9006768455167711 0.5175623851784439
0.7149587729927559 0.1843958905102303
0.0385071068007028 0.1167935091062264
0.3126392234527066 0.7878111122874383
0.9333413960457323 0.2207805235934827
0.4137328431010909 0.2528557626345873
0.1219250277936591 0.1612549406160723
0.851430661640425 0.5862129413588555
0.5452713905021228 0.1624018275213625
0.331391153817582 0.8512360240979592
0.6281683131786184 0.1390338949426473
0.9355616522726268 0.704719672784729
0.7770720707406321 0.6271128306098063
0.298287213502209 0.9390016121068825
0.111127864728966 0.8982727857483851
0.4535879248555574 0.7958403378971383
0.639777706366041 0.9260557102933323
0.4988924534562083 0.1022764610841159
0.2143042323413594 0.9050442349163497
0.4019921304302089 0.7071512530562867
0.6022534879640896 0.003487566774508569
0.4276658880793676 0.2162150234956534
0.6718499035779687 0.2847174053371915
0.298940405293265 0.8295654727475256
0.9911877892520529 0.1046525428152125
0.2630738257560594 0.6023080801333911
0.06315865085266152 0.3687410542324407
0.3985809220554523 0.04437027511992111
0.1451190198535799 0.2728069641540087
0.9237833446826019 0.3749237148597797
0.546122324573449 0.8930697036262707
0.8241555371115218 0.915850658495069
0.8493195361316032 0.02908318998121957
0.02698934543325868 0.7822693057468556
0.5483218944789253 0.9842865676019875
0.007911436373372906 0.3409379309931757
0.3195044634677316 0.7372112923781728
0.1970025426185165 0.4711803917190746
0.4620282346532943 0.9714340068216568
0.6114749963729836 0.2730135517811382
0.07620865393862272 0.07305578250499761
0.6875353179970543 0.1776329800690322
0.01285671656330738 0.4128957424021976
0.6098374227841806 0.556564721364731
0.6091809017007743 0.4963346363886961
0.5054419018034741 0.05796947087824122
0.03863781102221408 0.2487028294048489
0.9093865226709669 0.7726626205102793
0.4875860944001218 0.3154992119494477
0.852811811626382 0.8505098851171689
0.5047618065852258 0.5535721663493162
0.9367220647631905 0.1572498974696198
0.439341113459838 0.2590352771362524
0.7547172547896062 0.3631358050265736
0.7522724663927576 0.5331125673190582
0.0601525087312182 0.8418803923347841
0.7340147828163748 0.0950465685127574
0.8725937707598029 0.03274518273335576
0.8235054647122398 0.6947627127474971
0.9661598650469648 0.8399519823828585
0.7783126371817276 0.456621328392231
0.1537788914925098 0.1812759959807853
0.639628583926082 0.762137969142152
0.6300419443954164 0.6572173870110133
0.8602758481231529 0.998473887206926
0.6378623828448838 0.2520609473884642
0.6772170932581947 0.3972917921754389
0.9222665674688786 0.07449228864241285
0.6505809448793809 0.6148707306131567
0.6474938532879495 0.1316578560568414
0.358569884023531 0.4259162834737988
0.01302283212963221 0.5699742417779249
0.6816004904505762 0.6246788437457917
0.4145175704762574 0.8504896121884109
0.6055954620765387 0.2206527972402582
0.7115837235788515 0.8656864318812563
0.2255078585713355 0.05227919402238242
0.739320273339319 0.6309899701124029
0.7016156822866944 0.3342553283662821
0.2091620173528567 0.6048021273047316
0.09238795555498583 0.8269801118025355
0.8628323976818731 0.10529336171063
0.7525478267234401 0.7674787729738891
0.9310507165698351 0.444866329721238
0.5797532149262667 0.1434506833147667
0.9013695144626476 0.2048732252888646
0.2925117398868816 0.1189642921821235
0.7224650340321284 0.5686464070596678
0.8350552938719041 0.726536027016547
0.2488506084318751 0.5550326010152207
0.5686303168682832 0.2335187253506713
0.7509780553220625 0.6558937594929902
0.3874787520288402 0.008678062448874866
0.07447237941445731 0.7025681927288336
0.7837212663655142 0.8286148543323917
0.8371588622792397 0.8747520250038783
0.4505156874888399 0.2757272015557713
0.9762055649745857 0.468161645299724
0.1601382624902002 0.1533306493171178
0.4197672960762508 0.4439164953903045
0.07230558779907076 0.3420828361910832
0.1607606267439285 0.8866541356516335
0.3744871340675084 0.116239851004806
0.2744567870836319 0.7867078057749579
0.5075578484267547 0.468025736530406
0.6946534743888475 0.5612690527884445
0.8470563520401678 0.1786060120173516
0.9799827711102878 0.7453871588016872
0.5000806116566238 0.4879510095802665
0.2738254515007688 0.5395429881946107
0.9890516533971705 0.9058702942840199
0.1385970484601169 0.3936113746546309
0.824102987707387 0.3527765752442666
0.7450712642719169 0.3358771967923548
0.05281650466543122 0.7550849956089349
0.4522513770619105 0.932343254533239
0.1828050140761149 0.7629041368807418
0.2653161625640882 0.7501325291558858
0.2041759216898835 0.7663471440338528
0.565419646405464 0.8509987847453173
0.25361479478524 0.7302415649441907
0.6728505612363619 0.6317694846277173
0.2106704175179459 0.511262235145067
0.8973267197498637 0.1577377805463228
0.2947492775462741 0.06315482140188225
0.02197764581508246 0.8105703100304097
0.75294716953334 0.4992305319039476
0.2206425624882473 0.04273170613336385
0.162341126700983 0.4270450639286122
0.1213995000724527 0.3554366920315471
0.8451221831077734 0.5530518387879562
0.4997536294198511 0.8149469413715794
0.5965764585138066 0.8491046821849541
0.56577211381367 0.05666306009450133
0.453791864436551 0.5513781210336318
0.137288927273481 0.8730633093065745
0.4033504773581846 0.5586299605302272
0.9462628315699049 0.2946692009024323
0.219882401924612 0.2215932155162292
0.9456497958746304 0.1736481318114246
0.313243186012832 0.461019492797595
0.7040269250810793 0.9483535100679933
0.7231588441839969 0.8643602869950197
0.2772746608897127 0.133991086852016
0.7779377854748257 0.1747554849174042
0.6405419467187013 0.1759217830738177
0.6489156798250197 0.8143904258879615
0.9749718962144017 0.3321916969381118
0.05678604929567919 0.8518748682055775
0.6145360342276895 0.6721276916768268
0.1879247214621194 0.5140000574171314
0.499339710150422 0.3736327163873691
0.4537469648619289 0.360675880420034
0.4585336568065611 0.7561385821774569
0.449295861509206 0.7752902299491065
0.9381547567165416 0.7744713101422267
0.7186083991186427 0.3567447522655975
0.7510651124303706 0.1652812869390348
0.09950795892472263 0.9832367874166491
0.7316985655251593 0.787233845654467
0.2303513623327954 0.06180004016827655
0.7210285300511835 0.08210341712679545
0.1077833629622002 0.004094180280230492
0.03574559711138852 0.2873279741797127
0.4504998443590024 0.9143142299236161
0.7268962180850899 0.8255842227796261
0.124459940165681 0.4052503142232453
0.7990209896055747 0.2724295439500052
0.3613162829220442 0.505973667733137
0.4854192870523891 0.6645396390911058
0.6592869846947442 0.09158294281582528
0.8030844013159756 0.9189275800631764
0.6700701425164394 0.2336913271132062
0.2296592366025715 0.3072776287875438
0.4572407382622656 0.8169984720569786
0.5184423107980447 0.7256554594325965
0.6693075949447708 0.7942900990710765
0.8292098183769796 0.4006663960330136
0.002743784633086109 0.3981793800891436
0.5057194666497071 0.5264648819285451
0.232280391876342 0.7907960491588099
0.3053046404323796 0.1323133530706033
0.6791739672384124 0.05383141209670787
0.1359210990470445 0.4724251536755694
0.3455247429967749 0.9348381990380471
0.2994134241855921 0.9572366750775129
0.4209611980524383 0.9346614458972434
0.3537023552718164 0.0443234437589833
0.4328465845852205 0.5766657257102785
0.8899635548824875 0.7749868859578133
0.901801605223206 0.6851591093545659
0.01749557958026862 0.08563902138757466
0.05048558910651002 0.4047506276796486
0.6448741255523636 0.2150286463723983
0.4489174644953829 0.3930947556872063
0.9151739202402293 0.4919846394338113
0.001617592104933946 0.1837524564926944
0.5363735820630996 0.3779795797674729
0.9332436721530755 0.4068492946987368
0.432300693182234 0.1953521942017725
0.5614497159379425 0.3261705053370389
0.2826089830600816 0.6472822575152785
0.4610816259260831 0.7882946510456341
0.1557122003668266 0.4357715181603039
0.5910589774120951 0.7627017852958422
0.6091454063818548 0.1418338433657919
0.9834310000995017 0.1957703838476088
0.3765483346974134 0.09503526744922831
0.9801214625576264 0.6704217660491745
0.7855709445394714 0.236833862178756
0.9393348333453144 0.2863784311792427
0.368454916390402 0.534209886838982
0.6742381499059931 0.1424473308919172
0.9270031833027244 0.8875587711352348
0.4827039869097699 0.5769222907953511
0.6483948597621815 0.796637954652375
0.9845569855428491 0.2063554012847927
0.158457670890565 0.03332631022141994
0.5843567796539898 0.05797013987502467
0.08943929529809572 0.3910607771091787
0.907869301336576 0.2920935896504618
0.6022109668137864 0.3186596169584153
0.05268220477735461 0.7658072870298681
0.5455695275164496 0.9361195338010022
0.6954847483237104 0.04345097600706906
0.2399317631685499 0.8766915820558339
0.2818946489587535 0.6275788324432294
0.5848852721343302 0.778829680776596
0.5422543717329902 0.3350030018669792
0.8101798751469244 0.03611289474529292
0.2426901583754637 0.4026389904601617
0.3959715335874391 0.4841914212872818
0.3652634678066288 0.2895343200279202
0.2156001668710011 0.4058822202091451
0.3493049296568437 0.4923165368831632
0.6650826522145367 0.5832134570296009
0.994224348084578 0.5647602109382626
0.3893505042467819 0.1923735090161965
0.8846255058431522 0.368495304503661
0.1835557152632923 0.3507555181467641
0.9994024656473954 0.7010066330454535
0.7128064602757421 0.4460698674866987
0.5912925489220269 0.6133168256020354
0.5937560737128451 0.9966767357713853
0.1554012435429926 0.8694353069763806
0.8329454837105741 0.2562487381999157
0.7133467650424953 0.8086625910483745
0.3938863582960794 0.7625379820676539
0.0618913414635046 0.1007609193378071
0.1319566978965104 0.5474031371811205
0.6750083986674422 0.3230494666034105
0.7020251199750549 0.381677829177451
0.2532901272596997 0.3216521249685549
0.9282165033892585 0.02787491409324836
0.5201032433978724 0.9842060914974381
0.06927980277437741 0.4164534294760365
0.39143434438972 0.6490136558038581
0.09210355932704294 0.3728536901211186
0.7843662938387982 0.9148176444010034
0.6006995982548281 0.8052023658102643
0.6798035947816612 0.1608610352459552
0.6809899157048216 0.1503111458863333
0.9738926696798869 0.1141509922967471
0.2377921624633099 0.7750050393628793
0.4525815196988817 0.8459987833386641
0.4310612603403681 0.8273086183675969
0.561726760112037 0.4628082716032331
0.08235870937622598 0.6534751028562865
0.4305003296856921 0.6803727992082471
0.7057031777403813 0.987802775828476
0.9995447494465948 0.5453886410862013
0.5531196792516152 0.3915946468503071
0.5851429951779716 0.8136878725459504
0.7062679180731305 0.178509735933325
0.1693175705541735 0.8351612073535074
0.1552774870143528 0.9142783692556873
0.27308102523272 0.1927453783561806
0.7762300114593528 0.3821216151764
0.2100135318777233 0.274125877188057
0.2786981737507153 0.6372027591444237
0.06210706185685391 0.2186340711939421
0.3153955012963224 0.0801322881104734
0.7040618164420689 0.005886895224238875
0.2013091858877226 0.7850642822565994
0.1834971724864543 0.7254772051538367
0.6133740768362074 0.1752321542529365
0.1094852725175094 0.5274262499478344
0.8640491675610764 0.3273708451483946
0.8722918116899504 0.4549233059725541
0.4602481475485106 0.5266680833170936
0.3308242336849962 0.7354368121132944
0.3043812988725474 0.8771330194603855
0.1611005471349926 0.8419402913984445
0.4862646478352426 0.05452686333206001
0.05308987340672746 0.7444855337720212
0.2017968563417979 0.4512733699825536
0.7830959781403826 0.2635472766000472
0.2400037989297929 0.3348704018552707
0.7187658977611038 0.2721849130087891
0.3696720308653884 0.7028219551440968
0.883578669790995 0.9680775264422148
0.7478410510737866 0.4054921437131297
0.9259735188487765 0.8690074415934642
0.195674593241309 0.7125476320062365
0.5621535505945616 0.2793964450087105
0.8422960008349522 0.7774452955337695
0.8686362745155526 0.9790336588385898
0.3455023818331314 0.0705028691412469
0.3793003531483003 0.7515999250575897
0.1681083266606233 0.3146259531680975
0.9855017557865037 0.6608598788591251
0.4277437951538641 0.7358113797806661
0.176451099624275 0.1638412520149487
0.502969864582454 0.6376712679924696
0.5092012195842308 0.1457746888907731
0.05924549272014846 0.4213758112363556
0.894521211772789 0.6066552720325629
0.4303180810771036 0.5961661673875043
0.3224241131509387 0.4554633522527364
0.3503344468983048 0.8857988038342081
0.6283379776028321 0.560090709089242
0.0213382449714096 0.1916478212740691
0.4983461891309482 0.002143120155337518
0.677970967112541 0.3504133209586804
0.4047532130704411 0.4109714072467636
0.1997683102301125 0.04024184364925625
0.04758241217437417 0.5549699827461565
0.4645966447623917 0.1599583196622008
0.1431266239285464 0.6345215997600175
0.316542334765728 0.3557999851709471
0.7725907830918716 0.2192074916120303
0.5092679076544959 0.5364581246246368
0.9061182175672839 0.381116732544615
0.00715517542954717 0.7505923824006268
0.1254693328199727 0.6318458941481258
0.8184363909108511 0.3112737163182814
0.9303933447094156 0.8595844478160746
0.4552418574771168 0.4683805663743432
0.8222661175340211 0.03860107637928285
0.7469348085606675 0.1081338742119267
0.9484170695549357 0.6073922801305901
0.6274549712648582 0.2493788112826933
0.1693154347911932 0.09469372488583679
0.3687947869711874 0.2108308783382087
0.3275363781483477 0.3749341963211992
0.4264118706726716 0.7578456694871349
0.1806122485598255 0.4972587890310108
0.2107322548930251 0.9843372195414397
0.05581688042203401 0.4653330537011172
0.04292856743266944 0.3776676690460312
0.2643570405714605 0.2834987592939923
0.4152307866862336 0.4140820041822848
0.2508604088600343 0.9466235668624525
0.8621209969791529 0.2504393938178218
0.9097237871130127 0.8598643759017371
0.6004052829368485 0.6883683503611627
0.8937447500370614 0.8268593330564101
0.4361102660099618 0.4332516877440601
0.2530005182197035 0.4897793224945753
0.898101232826652 0.6736948521131205
0.5287855795193572 0.8595838953108773
0.8449710407358164 0.6699209544905517
0.4000420387894358 0.8336038292692101
0.482963583884953 0.9881915987767051
0.2702442517613692 0.557818294232294
0.9385721907074182 0.7231209811870551
0.8559844190121823 0.5663136067616732
0.09182702845508378 0.7136949085129037
0.9430574908221564 0.6616113583502726
0.139787204022507 0.7061445452029353
0.9114577905426021 0.6567320162576967
0.3833054845752253 0.0673318135374783
0.9898043424956036 0.6966514279262115
0.9254076605673608 0.2986186972657716
0.3034689220769844 0.4980006450235716
0.8142639763705644 0.06465581728934557
0.606969941358962 0.8325547872991793
0.4722282134611789 0.9705491335132694
0.002109234787310585 0.8876765447000043
0.3544600520705019 0.2448474803183789
0.5146179641946225 0.2214904097089041
0.779515518627634 0.7779672632994763
0.1597503026952548 0.6601462672471259
0.2523957643936562 0.4003344079567557
0.4559302283007255 0.7368424559792917
0.9777039044037772 0.5278208397992986
0.5186096235182374 0.6967354296915824
0.977937200538291 0.5879445479796364
0.3277438031199439 0.9299521179165187
0.1805455098992997 0.658678825496588
0.003626767130792451 0.4189830650508048
0.9452150303711232 0.6350542936832788
0.4426179762485825 0.4830605618308024
0.2085555868759118 0.529987959988972
0.1617033585553214 0.3672553769574456
0.288288948097754 0.3643323814303854
0.9530301825010825 0.7130602674422412
0.4788954244766583 0.5665372420210264
0.9014412262241125 0.4178384683355892
0.6097678212721924 0.7591520670771523
0.5595695801361981 0.8419113661157269
0.5743098073184159 0.7767225117404921
0.4155709181311277 0.6331180969955669
0.3056701934322357 0.3374737520819776
0.2875268264103171 0.02573393788184389
0.1522023455176865 0.7876703461412091
0.8450450218184798 0.2124545563364433
0.5725032205228362 0.6087479931585382
0.3556304651540283 0.1617125086146173
0.3139470843347903 0.4498193177810599
0.8334127228438439 0.1058833113066027
0.620385850061969 0.2662339971514115
0.7833241599810514 0.4741488766710127
0.7916798497609151 0.9641484944099473
0.3921085659674655 0.7340616908579157
0.4757584461090587 0.5027738669160894
0.1573165702769801 0.3122727148849572
0.5347921703870937 0.009036445221838493
0.7970606805904731 0.6713537140983847
0.4654114151641602 0.5055047128107175
0.1143494938009874 0.08134317136988854
0.1141658231505662 0.4721004093204172
0.7635242840160856 0.2873744312098276
0.6452386473305273 0.3940770870082473
0.129980971249114 0.5680628336441818
0.1782223195615434 0.519076632467029
0.3408347972089235 0.6211808301260061
0.09789985517138448 0.6284708377356846
0.08873882125876406 0.7936558726617611
0.4748146908294836 0.4750451263314315
0.4948423979635417 0.241419972411994
0.582024265304866 0.4198419238762314
0.6214142681695078 0.0975218959639821
0.7417640768132923 0.08748690522591114
0.1400357571774482 0.3183592028614473
0.5893673453127672 0.7148711140538602
0.04774018776692486 0.08975565862571315
0.5163671512262624 0.1166727089600155
0.03622072973333275 0.3395635585850091
0.3901826793342569 0.1409640617813757
0.9477937188189275 0.4692539005410114
0.754295374619168 0.138596980170118
0.8174172264009676 0.4537948844995681
0.9034183468224306 0.5075282102116104
0.9440087895751423 0.2051556632795246
0.5310852915215014 0.2888693118673927
0.5218450106666377 0.7153382801863361
0.5600497946041323 0.2893227908250554
0.6059950347893178 0.04282132808162089
0.120627118747785 0.02939889286143635
0.772407670042817 0.4774116301455185
0.4218994570116276 0.3287076949738248
0.3267650996534447 0.3545915751818015
0.4703764936849366 0.08899625320676295
0.3886553348574683 0.3854546576353108
0.3033101323287917 0.2177134866440379
0.8345510219369249 0.9138047413488155
0.4734598095779902 0.9331338946857546
0.7288242359620722 0.1129786435207318
0.5297840719960433 0.9808219416707549
0.6497273944527505 0.9437427246986627
0.1323444966295351 0.2975520460053246
0.1559551395006638 0.9330922266045389
0.6902854155757752 0.2814060538912309
0.7282061329300124 0.7255938949713003
0.9604043660858278 0.7199673416987443
0.8599782517718648 0.09517968217422054
0.9700513609555049 0.7471831577171056
0.1775019720338857 0.2599141940451476
0.9343784014913665 0.1992750713371485
0.5362372734965648 0.6748101895585783
0.4621762495814385 0.4275396174401801
0.02687661221565166 0.8497336254394866
0.4419424622758527 0.1052542784283465
0.76859969213857 0.2972959119053159
0.7777716475781138 0.9806208620535448
0.6459605108473657 0.2044863799128707
0.3125654825180447 0.9874251861968473
0.7949616106426084 0.7004273129936066
0.6058399808744617 0.9021134756750442
0.4973346236178204 0.7583618807884811
0.02863063628402832 0.9680872551604415
0.7292763643331477 0.4818364890263085
0.2343469960536772 0.8006065008752034
0.04089920997620226 0.4092997496663182
0.8451303253582871 0.8231618458972843
0.2804153173076407 0.4830387341348225
0.02686168529581256 0.7059101717133719
0.8859995075994015 0.4069106478602199
0.6619842055819979 0.8882215975693916
0.8993674136211898 0.5646620658847619
0.2363301257471056 0.05291563084868433
0.68644873374208 0.417699234832912
0.4182312260170388 0.4340069439008453
0.7155060284599396 0.09938265830248964
0.2332656786728878 0.3974820949094788
0.5961606990247836 0.4447423359318914
0.6654741519624887 0.4417705333057776
0.253078262391355 0.7195115031708851
0.8217918384555176 0.1401736732986275
0.301614891674695 0.9277452627873238
0.04499690333092767 0.7804334325945889
0.4594202266823514 0.6356106165009243
0.9238570815400411 0.6301880434319634
0.05710580886595707 0.3058100807717771
0.687861320937993 0.5231704195801957
0.01652417270783056 0.928050159152257
0.3042693388313865 0.4668901191027371
0.7790606743974471 0.3351116608782678
0.2097773005757118 0.2254119634106349
0.2151464003656179 0.6532275675888872
0.6086339099066876 0.8910304547563099
0.5627148729924122 0.5709923039891761
0.1214289396139865 0.3149698765784169
0.9583363429466203 0.6878260972328536
0.7284842737050394 0.4709465205719779
0.1993507309755927 0.5099942398800269
0.9033932461562026 0.3711654824070318
0.4341162824353831 0.4762723224468403
0.2418332173853659 0.9996833145770494
0.2675093737413929 0.3377228340535677
0.3631774741463912 0.7113849458123623
0.0254245213141874 0.7391003303864428
0.1559206455225481 0.7229856353074114
0.6522297536295883 0.6254619767171217
0.172219423705594 0.2688260787748352
0.9752004744340617 0.9654396300706168
0.6409118116020807 0.3450200922640171
0.5408513391871506 0.6653364027489433
0.9289670516295218 0.6501453995028588
0.1884504142765714 0.2328634124774143
0.8133689051694936 0.2067364001651951
0.004359261400147437 0.3116766485470998
0.5779090552202205 0.749206120318851
0.5436224423515132 0.4644901363124166
0.2120985032850452 0.2144589732981124
0.8416799923806431 0.4265329369351557
0.6169618204323633 0.814293277540345
0.7094551224941447 0.7158789791211053
0.3331684883403842 0.0442477764227199
0.8951421085856491 0.9377786364526363
0.7707724085022269 0.5945440358268701
0.8392724095250487 0.6492396529338903
0.3135047340375864 0.3170105125696188
0.4227555791771316 0.3970205463797188
0.7746701786356143 0.9712188441241163
0.8972959508580484 0.2939545457881721
0.1396708564366421 0.3474486400559532
0.1391853683318777 0.4624906687872105
0.5567559388016532 0.3688551777885399
0.700253071262825 0.4759715800871439
0.5873445648110678 0.2325886779187726
0.9218779812870745 0.620146450288537
0.6488996127680765 0.1110633204473299
0.4048237393302084 0.6320298644804978
0.9194649759489069 0.7767001887785403
0.3695604383568118 0.6456389995399626
0.3300428190093777 0.61917091416129
0.4531950697916925 0.7470228809119643
0.378171592681657 0.9906859622618042
0.5901377052777544 0.2540860910474009
0.8654414955660293 0.3728113215972856
0.797364287573184 0.07438437931004997
0.4304030348104849 0.1685939754891932
0.06468063026866439 0.9506633545539921
0.877259203888365 0.08887427229610803
0.2552151596423429 0.5178062171331775
0.9544580744992632 0.6614976727263423
0.7948823724906472 0.3267079977157271
0.5329504782989665 0.01962368507972276
0.6236704871646325 0.9850434728550697
0.6645877873658415 0.2072054207642086
0.4102751945948069 0.8885706985266009
0.3730795505825822 0.7603559457410973
0.4150898560809148 0.6702331373569245
0.9323744307394908 0.01800744517271176
0.3946531540948453 0.5836827071496357
0.1884603863588298 0.3777255921694851
0.2996983795572323 0.6930398796742557
0.9090995660305984 0.9262957834028765
0.923532407149379 0.9154829531369435
0.9992576088699955 0.7231402537321961
0.4718061578519731 0.2994981441646223
0.9982931542280969 0.7456223597101753
0.820519929064027 0.8518321739444543
0.01965345312696078 0.09580062837852131
0.1928863455611519 0.722245829122267
0.01705342312470944 0.897998185442476
0.4395157122369075 0.07399418256084958
0.6558970558089814 0.2007394531431184
0.4770068729167191 0.3432138511972392
0.4761739279679444 0.6269161201412338
0.5753927433380005 0.3888029269664263
0.4289364110258794 0.5664372494198948
0.5634373080683397 0.38751833241168
0.5783275649751189 0.9726422181056457
0.96756149705869 0.2622895100775494
0.9199152658086639 0.04729791905142591
0.8103979184416418 0.2538664095948228
0.4710132253876431 0.6007082682383558
0.03228570933884103 0.2062432022863336
0.4835169085953366 0.1333586335592464
0.3426274259614971 0.4486184062865354
0.7257986985115908 0.4008103523498294
0.3685484782535392 0.5244249585219234
0.5877209577633912 0.3347442014374927
0.9849551893761985 0.9922708687757912
0.04224650717485882 0.04446466355698887
0.3085366593982149 0.7399587827458889
0.07668486099222481 0.05476424642656881
0.1815097410430521 0.4860075293696096
0.2089587510570341 0.1692886083113752
0.3561761650675872 0.3775240503629945
0.8803491998839351 0.7806633168661731
0.07935245130923095 0.902928763719964
0.2804416089974259 0.0767933691317351
0.8750574149205504 0.05948096213044109
0.9224066930811122 0.4825150281013657
0.1822113947371716 0.3297411627792454
0.9439926451388132 0.3793381757976625
0.2161605369523523 0.2423136962228837
0.4752287524382576 0.6456924167327491
0.2835384328246596 0.9176373397006856
0.8917016801182273 0.7017438095425466
0.8627927032756203 0.9159102399443221
0.5542930895195384 0.6084783743959866
0.4449162777418524 0.5118759825556226
0.7601276675488661 0.8146992565924138
0.4564524682061033 0.690259785477666
0.1403301010641514 0.6566486452969217
0.4110917505606824 0.5307542006929822
0.7639599278075784 0.9677827504310033
0.4219534605953409 0.6242017127392561
0.866213792004498 0.1862703534911297
0.1280248611716024 0.1164935872784258
0.9643890843649925 0.1856738237211607
0.3554009707322597 0.6911288097274834
0.1756359612344435 0.009106975592122283
0.2690954510050535 0.8262028479254544
0.487981011298918 0.339289040823423
0.04529448627179278 0.2316795934668395
0.6026375135177183 0.9228637659093459
0.7959254368961114 0.2354448797838407
0.5674941695144289 0.6983337945851549
0.05561506257418301 0.1744448182767202
0.7740279058507936 0.8882988837977803
0.5403136693008052 0.7494268149110401
0.988925772064165 0.2865949923642045
0.04724512868792839 0.5919593620640107
0.7103201750138012 0.7365508038390688
0.04400900979053105 0.4942556550956063
0.5733979047678994 0.322340033271671
0.3447794245800576 0.2435656914467405
0.630842250141622 0.1793929564355197
0.7332603184758739 0.8335283753686874
0.6841261493242238 0.4535140189629369
0.1679125876491387 0.5353000288803396
0.9732567155737465 0.4078386032250387
0.106514433138784 0.768968356886769
0.5086397757782765 0.9082061156157315
0.8129030077192306 0.4750935349803919
0.6317809436459071 0.788304599497446
0.208647869734493 0.729971881913492
0.8488963044060519 0.1300271591321309
0.7286967644128675 0.269497276700266
0.5139306995998626 0.6766352069542825
0.8827760139148489 0.6221658321116763
0.1196329316077767 0.7116012448603461
0.2745911403495115 0.9944622020539216
0.4922586629461714 0.3577537079348396
0.1712689155549194 0.8457991387287355
0.6469251007913743 0.4602694436306524
0.03441914257816333 0.7552262717374664
0.6506031123356431 0.924408072619205
0.2898979607561109 0.6970841456218826
0.8720407107488438 0.5670506867890847
0.01298079561190144 0.498754004700485
0.3280714574207247 0.8617125556602321
0.6258791014190975 0.0348773289177044
0.4505025938264564 0.6998286888991956
0.9860677765891686 0.9352059332747311
0.0203662286890072 0.4524425689997953
0.2590774062279305 0.4080839796526006
0.3815209470647726 0.8080469233337962
0.5992011720731663 0.02447229935577953
0.9735021046702791 0.4576527799444047
0.8452152431253368 0.3773845285593936
0.6704459730130538 0.5001593332002543
0.9477848103467168 0.9317836877815588
0.5347489855265879 0.639227558033031
0.5930040899868945 0.482111003572629
0.4973317406463755 0.4425710495563399
0.6335773275901451 0.5879230288806195
0.9575692763147232 0.09151595704657585
0.5357075878299142 0.7030037151894774
0.4379895931291612 0.2120359199385705
0.9753898070085532 0.8948991672770263
0.1987117350058233 0.3412464432932492
0.6105073695353653 0.7703988614294399
0.3365910079910396 0.7454825221438642
0.8735258857598382 0.2798558267548474
0.5425415169039476 0.246272870752566
0.8270927000284819 0.5965712261709345
0.8865529662128238 0.1590321529980058
0.7207727322469406 0.5789258617888359
0.9625071560722123 0.5739822625467215
0.8788116293012561 0.8931253300416694
0.277534811003939 0.5210223194136543
0.7581198042670543 0.7201505019577181
0.4844325458267545 0.6834357096106537
0.03076966049747886 0.8387458779952028
0.3552023093957391 0.6337652992317985
0.6198653900648535 0.4954369336887299
0.2036570245027855 0.9422033075117283
0.284024767103196 0.08702505526970819
0.8068122245983319 0.1647418885416879
0.06592351363393448 0.5970330295359577
0.7877823388833652 0.5217327421996232
0.8264662239607983 0.2646192508611909
0.771503577841843 0.4486159943653479
0.3658560400323294 0.6927061030764002
0.5925286479767182 0.511824521603286
0.5759941693217535 0.8538452554018747
0.0910859724389044 0.351725294333718
0.1527831042947866 0.6390208154037953
0.5539926839861401 0.4800779085939528
0.8370921987255853 0.4471464156260317
0.2162573230697473 0.9559149499722142
0.2431725861859877 0.4301355477172407
0.1608902332921859 0.5069967028593954
0.873066072204975 0.1792600812023082
0.1383261331856112 0.2366380808051642
0.4857215704826997 0.06549039232880083
0.07619644123750025 0.5426344823866759
0.8777148108504031 0.9311367967597924
0.004456674909379574 0.2636348908339876
0.000558473690726607 0.006872645099383077
0.06336461009874841 0.4824465808250865
0.2484694194604923 0.8846437346428201
0.5273044768627154 0.1198203268381934
0.1221784012911227 0.2435361081543339
0.2036709776685925 0.6862135222485717
0.9280485265399573 0.9811542765116855
0.2058648533371337 0.9237808546985601
0.3259912628191334 0.7455141235507801
0.1125700746017776 0.434817884742098
0.0935124240772115 0.9917200900013527
0.383498754267712 0.9998554745442485
0.3775584983186868 0.4216587815441263
0.2459149617829155 0.2828781916279046
0.9861630742489937 0.5950862081582395
0.8068858175026091 0.1158555661815092
0.7248988624584142 0.2800374756375819
0.572618994579273 0.1531959935507006
0.1860135069754433 0.1841400377822509
0.9088162499963784 0.09275991945260516
0.1734385301614849 0.9985712245279349
0.8278320801782462 0.3713637582680206
0.8062430492652386 0.9092561562852904
0.8692655890558151 0.4717277825276334
0.6154130272227758 0.5854182143665125
0.8289013550876824 0.3121375006217355
0.1868890787716 0.7733852025030814
0.2423834285397808 0.6193471656429202
0.978271093017693 0.6431584509664666
0.9728965282930797 0.6345016331041522
0.183126696185158 0.9424892083705982
0.1671521990125206 0.2107078403448369
0.02983156319746843 0.3227923983630545
0.1390915191182889 0.4234181415135057
0.9591207925893718 0.8848077854846744
0.77313832855326 0.9975606858895308
0.8510969942858709 0.1403545044289715
0.3256012967958157 0.9692905726771488
0.825318516566271 0.01104613562911422
0.5368781562292558 0.8990650023883946
0.6356694833387928 0.07321128386546942
0.9852850181059322 0.3188127706307298
0.4251519830466152 0.9244951704381194
0.09588472299253926 0.9099100827556812
0.5301896360290044 0.7787905868246515
0.1228075268788169 0.6116674454778961
0.7678703608854617 0.113692971224626
0.4041025452792039 0.7890286301610352
0.7392270956291398 0.07700439378361854
0.173257098083 0.3335621258320374
0.02871224226508855 0.5489422312127525
0.1678622348876239 0.6214300430573615
0.03611789123267687 0.7989904906908635
0.8964541788156074 0.06248171776463897
0.6946943577423808 0.4486880549600707
0.2307753574356629 0.5322425863853056
0.4870176764254691 0.890111390117891
0.9644706407655057 0.1640395725612185
0.6211681590971729 0.614289783828013
0.847185824701762 0.4059900485851475
0.4805004105920792 0.2051144425078356
0.2073447331809947 0.284524447418257
0.1759044590660797 0.5669077155955227
0.7862942420586327 0.7686915930548549
0.3815548005866286 0.8940344657683155
0.9867647100032555 0.5109181182289552
0.4463105289611681 0.3531260410149653
0.3765974146641836 0.008547404781521554
0.3537990248167878 0.02703852113104415
0.7570617193177558 0.3345829195962411
0.04899655235952639 0.2526542503321625
0.8601950875816495 0.3932633404345126
0.515215724752604 0.5877219772006045
0.7394129951530747 0.3764039761016902
0.6616979996901317 0.5913453047509862
0.28273026372256 0.9666283828540035
0.2797508707919284 0.1051088386406952
0.4370605941475911 0.9790990631782027
0.7362570081144824 0.06649106464576332
0.27650186721739 0.03307214274827956
0.8979451481707237 0.09114976169874797
0.6896174026730663 0.7068300437752525
0.7832153298553263 0.4183664835644872
0.2034013561548691 0.5393513277992419
0.09156883575303329 0.8640573835882051
0.7339853866911191 0.5322897923286641
0.4668128093584298 0.8203555875530893
0.2077343343190154 0.9632653978404681
0.05742140057404804 0.7957055102339368
0.6567060333368657 0.776358234428344
0.3797113996805859 0.5287402359277955
0.6796721843396719 0.793251203055249
0.4247216107595636 0.2265437892511252
0.9789993049854562 0.01932943980581014
0.4662584313188912 0.3960047021804766
0.5942810077985523 0.1545768135366175
0.2313693987539798 0.8692721102257461
0.9900386250520294 0.09486343737514356
0.6144134181851857 0.4419945890664855
0.7013431462203701 0.2367286928802749
0.5537718050756776 0.8141234079641532
0.8607029960143898 0.7896597548086058
0.3076120848052605 0.1043100484512266
0.81683443196197 0.907583234458437
0.1223095671334815 0.2273181113390702
0.2330077144908298 0.8587876170857131
0.3947293726054925 0.3567781857683253
0.198254152944589 0.2381164649499611
0.4871619095152003 0.3880422516145037
0.04890017233127381 0.8156111558490845
0.8578872789563387 0.9800136473367974
0.831972023804769 0.6180612070415668
0.4056968662055769 0.6707345236786834
0.1801386066453783 0.09248148449616796
0.990313856862223 0.6130835997356526
0.5795919384115964 0.7133006183550381
0.5268159467170942 0.8431559577185226
0.1518957218799737 0.5003820234193185
0.1669937033110681 0.1242756540220369
0.3756753375432341 0.4506051680059734
0.5596051541668009 0.1721811929066817
0.5207854439194625 0.2299981817951771
0.5145970769360982 0.3968996634114948
0.06494034536222712 0.128456368400281
0.8825279266406547 0.7099349296812006
0.2393977628248885 0.5521786999039293
0.8817400215911126 0.9961720795064904
0.7598246169495857 0.2491412922597147
0.7431873772969332 0.02987049862121421
0.7969114472364569 0.1614460905943362
0.2767757231981601 0.09443266055474417
0.1057749390303798 0.1872788218589753
0.8850217048927539 0.2681950242443539
0.9881321628165382 0.7518396752875572
0.9711455567261429 0.4470741037756913
0.3569618146624158 0.3110194847465172
0.5944513383866251 0.735369496885297
0.6679741314172843 0.8603957964333185
0.5804439299611245 0.7592719899540598
0.2913719155910632 0.6092730858233029
0.6713419147414368 0.6215501931149598
0.04838877157971299 0.8723871031391938
0.7327397452853065 0.2071514103657556
0.6664365008713445 0.7186159355226822
0.4248007297117789 0.4801907376600654
0.8488083279000227 0.2216677311169218
0.03000499616517218 0.5209149079663685
0.005954570275539321 0.3013285319715426
0.5305145197885747 0.3496428758458886
0.1373383331339125 0.1897490257592761
0.8798092896834575 0.3877670736442013
0.05615863050719139 0.692824961213625
0.6798292459818597 0.2341685861395781
0.8688336611815279 0.3626259232519885
0.5160711241480287 0.3244320092964822
0.1534279841894037 0.9904796385644532
0.8241336085783439 0.6252324452499083
0.9595580343441665 0.2165885946384753
0.7879876945068794 0.8756800792809238
0.6351146797496172 0.3261211049953253
0.33881393544322 0.7752285321493948
0.7524020308613393 0.8733974046956915
0.7673772354252808 0.07556532061301574
0.06709577364681336 0.05338047719622831
0.2398284965054966 0.3045968242588695
0.4413561744781289 0.6620913428141055
0.9201148939166925 0.3367819113402276
0.3591590832338843 0.2718964509473495
0.5963359266056319 0.2266299993932795
0.6855471481668962 0.8386528283713867
0.6835114396826886 0.244351893749984
0.3860891987526603 0.4535041490718494
0.5078465360841505 0.3798101305168353
0.4409250114774609 0.3856241779134132
0.09298014537853756 0.702602462811555
0.7492662411229115 0.2505940359021654
0.1393633976765675 0.7452547632339243
0.4305642973582059 0.3369345314113363
0.2771372015736612 0.02295584096046431
0.8925070845693251 0.4551891844748135
0.8394764587329335 0.0005478866632111208
0.2267806884058644 0.3880060572966885
0.9968441026384103 0.733809739707747
0.5659212671772771 0.1903686058566848
0.6147672557034923 0.2253243688797636
0.6340357800163366 0.05380546830802295
0.1889974956050095 0.6633078860678542
0.0473500976106087 0.9599151918528631
0.2724899018171804 0.948479160398127
0.05916433758187075 0.007755203582493223
0.9425673193864497 0.8046399061790133
0.9768141035098805 0.1401863001782129
0.4513610781077533 0.1981188826410822
0.1213055311956063 0.3863454308150381
0.8927374130175575 0.1390432605863551
0.1894489055535082 0.8423298208306846
0.6907495825862233 0.9656290576205622
0.7706284806536564 0.164063553985105
0.7129308687056187 0.3338010429436015
0.5456789187713439 0.2646252730570929
0.06071160550728857 0.9887463797231639
0.7947261954405954 0.3619904515701172
0.6387737263111175 0.3150491884839374
0.5113102691611849 0.2847490423214598
0.4626134491003681 0.681356526655976
0.5884422362262527 0.4026307856005478
0.2367103998062217 0.8378757664411033
0.5728888593850952 0.5877083060563649
0.3803807930846663 0.8521390209199435
0.5652764622086461 0.3592406582937829
0.7966483981500977 0.7725229335269009
0.2587586180849035 0.771644127044428
0.238189084357268 0.224913446583733
0.1927563506246444 0.07744022975158105
0.1777544244739775 0.800251538231586
0.1278051343715572 0.6702000519993926
0.1568857335082371 0.7511920598803722
0.7790135127631357 0.2280055992848037
0.8087610359099177 0.599799724627834
0.01990590768157028 0.1707043500855446
0.8839745915334453 0.8314392148388612
0.7742060299278853 0.05119330992473446
0.5821328376652648 0.313721469379575
0.5950543119657128 0.18597279850544
0.3953715003919652 0.3017318258305474
0.6338067020390531 0.1581507380996887
0.09317444793984335 0.08117370602125915
0.8219411708373638 0.3925858497684134
0.8062828430438467 0.5890248595699872
0.7750833430117152 0.4382267079505791
0.6231085341033092 0.8422463233778105
0.4278276297835653 0.4390197511877618
0.9270825765911258 0.6018953575538308
0.2861315311184612 0.4517097651950187
0.4529829633366304 0.4330409147011921
0.2484609500559252 0.5258728022287785
0.9122485112350781 0.9451496456940871
0.5473853637641483 0.6736435105727868
0.5992028465203386 0.7170566664343149
0.5917555026961538 0.7251176327333592
0.6573923791346007 0.05434099848057233
0.1106217390381666 0.8714257576502653
0.9820382864338817 0.8678764639814137
0.007419102850856601 0.728689704135589
0.8629552208369081 0.3830644464354618
0.9422714408665609 0.7137606193368859
0.7051781664213335 0.6646638533861171
0.5389430026146698 0.861890467711197
0.3128215335931208 0.6462417630297472
0.4484491577773204 0.5413293823892622
0.4693880095580691 0.6545940203596478
0.367985734052906 0.2293186767097459
0.4702584735053228 0.2077918013282728
0.4530119717074757 0.02042630167947504
0.7671167997929003 0.04410527507915542
0.8659818096501559 0.8188125626284165
0.1096035796547365 0.9453422686171986
0.04853497415495298 0.0609796293015148
0.6741922925157003 0.7561820757364346
0.5069878202293441 0.4953871165157254
0.5302741224302118 0.1980328454329569
0.1003503530967155 0.3892923028560917
0.0941125176220471 0.691426142212801
0.9297494278354649 0.7813882383955945
0.1024445879420856 0.5594826371128979
0.6673821631658543 0.1859982142217568
0.8448873183161127 0.9621075899727147
0.3495938411502355 0.7764808006092869
0.1978039825775409 0.413488943920984
0.168030379648769 0.01650835136917032
0.4977959459249848 0.1914170656137812
0.6658732146750769 0.5640775227933084
0.9174717411894512 0.9826279599116847
0.7504726329475984 0.05122823932813392
0.8337269684652177 0.5889228645485985
0.9717837852075001 0.103989245516652
0.9626784105188508 0.4034635587386071
0.524241215868521 0.5010550425334412
0.7905093086180442 0.1895370036474236
0.0747113453901566 0.6816898091877179
0.2373185049354331 0.177003926994049
0.1944202704531777 0.3862126953043256
0.5026001600227081 0.656660511553276
0.4858415376026279 0.5873346670577317
0.3368078325705207 0.6981527222172694
0.1360629897202232 0.3375913242805205
0.2569348296517163 0.5931559352554556
0.9817320636220246 0.07835977546738102
0.07999846421774363 0.4113549972709367
0.5169941762849366 0.2571063900774945
0.05056678590091383 0.04997196170333222
0.6067581874003863 0.971616071409078
0.8966090970412254 0.322113445614
0.3715650438699426 0.3207800028859352
0.1726583122451863 0.9883508776443907
0.6810114920943191 0.3594814062680476
0.8512829025881526 0.9712108974204443
0.08843079209302421 0.9822428312572282
0.4271774278535192 0.5471473658451284
0.4573208913531676 0.5895574715078487
0.1563499012866505 0.5855125524730992
0.5484140862897408 0.8418287588994912
0.287669990897165 0.176728971897018
0.8530653831224191 0.4620493411120805
0.3847084394199138 0.8429703276596969
0.1413721133097963 0.08909380808248425
0.3816359319065578 0.7328180190425617
0.4248960260461941 0.6522613755276829
0.1054855805399884 0.2062289499402239
0.590644986407291 0.4129100456982194
0.8921347680860884 0.177477153344283
0.2139187520010178 0.5951748077680583
0.3132141269735506 0.3927141546386994
0.7340132852556096 0.6785934524993676
0.644741673325362 0.4815671695291656
0.2443414477380649 0.6596650358906122
0.01436300982906024 0.4706699991404553
0.4422363439073526 0.6439898372542361
0.3675982390738207 0.488536908779974
0.2337317174806035 0.1488725174125496
0.9390120964659522 0.2578763064401079
0.05792047999081027 0.9037370379032545
0.4041934010333318 0.930154411842724
0.7380731060474239 0.6208183078002265
0.185065161173095 0.02866019075495178
0.8884538772654164 0.8610720813893232
0.557688290305365 0.2070856040689383
0.2811612591944504 0.6906876714209368
0.9995938953048782 0.4855408593812805
0.9247251425002573 0.1726968525588178
0.05246528790131581 0.833969918769616
0.05003390171388831 0.4154544963431103
0.2328309430195907 0.2966134858175495
0.8073957762692916 0.457572203965916
0.165522862962013 0.7204494915942773
0.6513396224229802 0.2770621601684899
0.07919274242427085 0.3248637125031352
0.3451368667397524 0.9725119507605799
0.7181990073316766 0.7103752182061879
0.1077904463166124 0.7486033870428301
0.5500974765465952 0.1522002042180569
0.6782429421979947 0.8989491519368693
0.3191016914232101 0.6176512572808059
0.4690825850412926 0.754625147816493
0.9364734361505264 0.8502687321160312
0.6568449811952252 0.8969408696004062
0.3369019283669143 0.1083128370020552
0.4455007831131754 0.7661533794745121
0.9152045866683324 0.588750001656801
0.1708798678511159 0.885474712481509
0.2510676055229283 0.8617365295366902
0.7682011349259812 0.01539032588702066
0.9778600451159746 0.5497455224839363
0.5007632656726796 0.1726908626701183
0.04632643339544336 0.4705063418064872
0.185730943347469 0.5861293245771393
0.7028694489030588 0.6431623435780933
0.6467707073085239 0.0728086833079707
0.2682766773874057 0.3760360767959131
0.9712721765040436 0.3757255723225399
0.7598435954339499 0.08287852896162792
0.9769738150428756 0.8586848862453929
0.1971428820503893 0.01024411450570068
0.2323021954261189 0.4572154146200251
0.4627868272512738 0.9324154910486051
0.6550579999200807 0.9620125857062866
0.7789900935910182 0.5274077226204655
0.7326244451575296 0.1958664127548426
0.3829926111010826 0.442890332483485
0.3436374193571375 0.04704916240242465
0.7450001459832524 0.8045212634998543
0.1883832023154653 0.3209244757746643
0.2000989563891263 0.1282976241077756
0.478668358010415 0.7820037278930395
0.6880604347496888 0.3493541476930174
0.8530340239293008 0.01934255684692671
0.6647375707213152 0.3265738400474221
0.3952743769341233 0.2401997230806211
0.1658498635582373 0.8955316680113244
0.7838965819649706 0.09890448370699857
0.04539088901989257 0.9780108724619913
0.2890959843773274 0.4093070710578255
0.5035805743500936 0.1828046153454564
0.05194171628914612 0.1462846671086709
0.355006962887522 0.00836942708178658
0.4445756366916845 0.4158613695543213
0.1203361596561592 0.5284783850229328
0.2926516100912281 0.3732700626100907
0.4235928922904609 0.1165009355356582
0.807528036047838 0.9556246566894993
0.3739805319323938 0.938043722880366
0.8153711410387626 0.8426405323686988
0.7553969977710582 0.21300871979256
0.08925639971350947 0.5827775944830375
0.9846540339567431 0.2679499860056559
0.1973070240297023 0.5300424020743878
0.8465457966019441 0.06708175121456458
0.6886216302724814 0.1672706763947488
0.8650724438656887 0.735265331702105
0.1825404470380062 0.5959066206965646
0.8393253709812016 0.4368102105321231
0.5121056121766213 0.9646690346367471
0.6580172366479692 0.129468665154179
0.6213854695379997 0.8046453056917062
0.4333962417092367 0.1129250649001204
0.2377130483854378 0.7650176955161048
0.4272151936856997 0.8659566921349972
0.8377645053864603 0.9033992408789948
0.1651934407947759 0.813694624167876
0.6809457483796324 0.7645543171359015
0.2127893246956732 0.7402744453107516
0.1552834640122874 0.1436154043147452
0.4002061742413633 0.7537719585685799
0.3141963975065246 0.9445432349641814
0.789234007578467 0.08120307056942511
0.4373341638916729 0.6345988699485274
0.6493908729159498 0.4036720617847269
0.6036143850323873 0.1094896229618413
0.655524162771371 0.9150829939408621
0.5167941971509147 0.5779176474912877
0.2997549880358503 0.3652811635519931
0.8672008958193321 0.8665919003964401
0.6061353251097464 0.2104094818096089
0.9408628471269724 0.3687492679154409
0.07844587252503886 0.09155069740617973
0.5718310916001442 0.5763818066940343
0.7808099282094496 0.5985039861899262
0.3079753023366572 0.1427363299203238
0.7167322680727524 0.1619147670724097
0.4135246973849705 0.2641070586522595
0.2238877580819644 0.5764621729946257
0.1402145429503751 0.2900401214591219
0.6538243082514588 0.101079263447637
0.6055709791499376 0.6277842126751387
0.4976085142058026 0.7298933815585751
0.2299664712466691 0.09936553688782225
0.9534999163498504 0.2745591995134419
0.7154061454847125 0.5309162712063258
0.722837111295861 0.2392796306853501
0.7507438344844172 0.6457960666441652
0.4828242581428203 0.2956902778592184
0.0442207293261161 0.6021346515967482
0.4135935280715265 0.2752712599054729
0.5108859813454194 0.126902532134371
0.4480162073258091 0.7278084704620195
0.3718584671407657 0.8255396567556892
0.8605758347758168 0.5819171455964979
0.2221542342443782 0.8158650594340375
0.02231395142400233 0.9071843736467782
0.7753622218622207 0.6164445070571931
0.2940155366751311 0.01574603660331113
0.5520023242227495 0.1053249407020376
0.5522803714215618 0.458343493424934
0.193123409513794 0.6340799586439491
0.4121215772106441 0.5763302566882461
0.479967338531475 0.9980490493801618
0.05375752938761391 0.4881504562769735
0.6180057559775805 0.4631541399959156
0.08494753853291501 0.5375479150613566
0.7434668370642471 0.8601412818119336
0.855612493958908 0.4521104777194506
0.4354970137277434 0.8595253469656773
0.5806651414685267 0.6691392303977127
0.1279386012187931 0.4241217887119043
0.769037464183582 0.2777361440686536
0.5799843129096279 0.8039523479609468
0.08223436563253247 0.9906210803129957
0.4835697208792034 0.2422456348566342
0.2655727897390821 0.3866629368745431
0.614251967351054 0.04959361388528034
0.4195448815616938 0.8829165318469192
0.0799744120176835 0.008918679605459551
0.3959731593432813 0.5161181579820311
0.9517219079029448 0.922108933576167
0.9294530436187071 0.9526392900979994
0.4436679546628441 0.2294820251770613
0.6810515113422617 0.9177952626310495
0.3793447537994932 0.3657633905986006
0.2434959341578982 0.3538398621138501
0.3658030029004858 0.6356006421215188
0.05380279432046012 0.9506382590357971
0.8062319152146665 0.5070586347845628
0.6496922085700785 0.5421623396248657
0.970498749296814 0.7646361064341279
0.3166369918145421 0.7073452949288813
0.4523560327481211 0.9932618904237563
0.6081023424668534 0.3395091619955115
0.8728685438595407 0.6820479206401882
0.5426882205507959 0.7115057796013021
0.4435744415312063 0.3239825694207368
0.6611361238388459 0.2986621985947238
0.7691127945890481 0.7586036555948633
0.04878837150578721 0.436993280906038
0.6438846275737378 0.8237043787566696
0.6092537417084352 0.7195292820924604
0.1451175547438343 0.1250543157487653
0.7334389651939077 0.3939050177133227
0.2651035478530085 0.4554784853910608
0.5748187290087822 0.1064816554469025
0.01871379307718153 0.7896687599879149
0.6076903785080704 0.03195717277136841
0.1024515199372752 0.2765093706129624
0.6037615133127582 0.5997624507342361
0.03614600308320343 0.8712823195113807
0.08579165126866842 0.3076696084576249
0.9898517381182882 0.7416220314704232
0.7186126370356424 0.109710713742689
0.9663618608162247 0.03181332258586014
0.7063668915185087 0.5247840238201146
0.2214607677340241 0.484533706183589
0.2673349478985066 0.7787916553820458
0.4971451299461737 0.3330664464674135
0.7331642855140724 0.8567068396058315
0.5341628492268867 0.3279146955682438
0.03853487575146132 0.8176147226408298
0.534366050456019 0.5555892899694314
0.4286415659894632 0.05818534117084243
0.3232921239360565 0.193801340806905
0.9482564366381637 0.3317994515290261
0.3057744866789979 0.4026204520615334
0.8822026762495582 0.333941815094543
0.3003344226321595 0.006123757639958043
0.6031833317964732 0.4262722829661966
0.4540719806741911 0.4107215625817275
0.490561654922169 0.9951186029558571
0.9014143293029022 0.4760214676281586
0.6197420812387386 0.4097482343867547
0.7477030519299126 0.01154242560264775
0.5099457432015682 0.9182772828398645
0.1556641433552048 0.8789383344503764
0.8269403963697696 0.1711576803843656
0.278368003890022 0.7111280422702161
0.03648896723400416 0.5941703869432063
0.8489260770760344 0.1897038740214448
0.8216837121209324 0.3343284220849828
0.2219714418210618 0.7886530186708449
0.2663494475877687 0.5194942155181873
0.2801520473602976 0.2486210860174418
0.6830666021621695 0.463609880577855
0.2635653868095775 0.4912563113675454
0.08805015103903933 0.4188159121932777
0.4793681973042107 0.8494160770633384
0.2322744354933196 0.6223150625650994
0.1627649554164359 0.08655028026782823
0.2665402304050304 0.1709822816238058
0.2185413359983798 0.674101598827441
0.9601968125370719 0.8307431459962221
0.806650197758972 0.3461271152835428
0.541807380963908 0.4441852976416814
0.1078913974130526 0.8803211835808801
0.1790139914355177 0.5082305581117851
0.7564930473371526 0.4610437973582253
0.07160973332763691 0.7453771820520789
0.2213226054791781 0.9876222555545174
0.3034912360582399 0.6065093280566409
0.5534010722488408 0.3199400344507313
0.6164782206981099 0.3996152613149283
0.991903839480986 0.1789989713168322
0.4579192655991134 0.4978612967577172
0.8648046303469873 0.1154726805432371
0.9430647093155917 0.01655445627014406
0.7314958316500857 0.2881319163349444
0.8402411543510943 0.5255171631286405
0.3045613175337001 0.3740454661668888
0.414115313668811 0.01997678721358248
0.9979699044185043 0.2323999035206355
0.8884535940564128 0.7556019029058643
0.7088841978534141 0.6160098185319429
0.3821640453975033 0.05595876525597663
0.7956063096320681 0.6242762911714229
0.03510474229025216 0.2276536198129985
0.2558288648398592 0.4715326795150832
0.8381062836665725 0.04777250323498629
0.63178230681459 0.3536863559574751
0.9473190322401701 0.006424219409522357
0.7235829969729444 0.09225117433754311
0.384485588317614 0.7143154177563714
0.7684216105175645 0.430044875263836
0.3364856480243473 0.4313824097575171
0.813165531450361 0.3012385275657079
0.2536472647797369 0.4602168190789677
0.5859889829535443 0.2013995497463116
0.8940959661622838 0.8054002638034966
0.6167812936969043 0.9676783765080588
0.5831803498823543 0.5935554179640822
0.3885926781882206 0.801539408446345
0.8804805235794422 0.2242540125445471
0.5637704024664643 0.6140917464995225
0.6502775096922492 0.9946226358079732
0.5189290961186754 0.3029304766971903
0.1527026820804474 0.8485472197786982
0.5902952553212308 0.3451059439923221
0.7923656441060989 0.7913587240635976
0.9383454882257592 0.5264131979182096
0.676542232185844 0.8222790855904416
0.4161764431401185 0.9814130739589242
0.6789124995455337 0.5170131921063861
0.8050421881308135 0.2440411159263503
0.832900856053052 0.9914949894772485
0.06507092454146647 0.8865874434344815
0.121236750380082 0.9815529506387195
0.5173680216394458 0.6201153082074945
0.9635956223240046 0.08414682298430735
0.5935487234805936 0.6573501276124893
0.1927470585153904 0.5956314594510029
0.7571900008668521 0.316211687045979
0.3204945415316009 0.2959878415865246
0.4971411166782789 0.05107927714888184
0.009262219445032424 0.5433770184136806
0.1300065110609968 0.2868120670903266
0.8951565200026549 0.350774782865559
0.7622695788208054 0.561019456731957
0.3739919235439193 0.3373107879911554
0.9657995532046427 0.3279618891081602
0.3710723834815398 0.7315261782026422
0.3761052118546737 0.5188401103171266
0.4356258575611341 0.4668392314646467
0.3771002757878478 0.2494535038778103
0.6125692098492413 0.09224780100050259
0.5290585287608091 0.04062422386261143
0.7922577635045797 0.02978686604864688
0.007262611651041534 0.440106695205136
0.8572668126134205 0.3194447038070559
0.3758960611877127 0.08413291487409685
0.6500435837193599 0.4996256984672238
0.7265452119806244 0.1440306369717452
0.3017375824198357 0.04365097626916153
0.03300322175759011 0.04004068248539038
0.6910976127866688 0.3601506879646791
0.1180762420699611 0.2708420143327069
0.3085864951533008 0.2480792069183412
0.07298360879841144 0.03517977297814053
0.2019296630695457 0.7384254198720197
0.3108131226714474 0.9247996868225657
0.4894237066237051 0.5692039960185166
0.9590043252886286 0.3113634824087382
0.74143926031346 0.3255146865421624
0.5484354700876584 0.8048988660139361
0.4734798678710417 0.9515591456215023
0.5053679612994336 0.2408069295000131
0.4862186691383609 0.5589104341676895
0.6123687076743919 0.661664439107518
0.02174869108650988 0.3153345862652274
0.7005532593038932 0.791003182292897
0.7956131851276351 0.937634576537781
0.6967900788224399 0.3433688788160086
0.05477694966872001 0.9977381687255077
0.3307094385418477 0.9193039409303791
0.7078105086883196 0.2282854607129306
0.436396513652167 0.3160578726258859
0.2273077161645257 0.7499291891841504
0.3110892497422169 0.006517133122773578
0.9974687794591143 0.3452653741661459
0.3485907044739344 0.5453370246906545
0.02556755046158306 0.9586580153878271
0.7590675997776848 0.8434520152768697
0.27652808266506 0.2696779268465105
0.1618063796066962 0.2949489271344689
0.7669815669864329 0.977985975397942
0.2596633628884727 0.7002512308961069
0.7878771263733489 0.8103228416460362
0.6904930554135466 0.868544962597573
0.5169328039447468 0.9356041089182779
0.6297098225934603 0.8870787868950801
0.9690092535386248 0.7939751345168731
0.5502859707319266 0.7483859325835993
0.9294936902214227 0.7918536146450708
0.3655046693412891 0.8625407190987964
0.4615844161862889 0.4385153440815992
0.2263080813881188 0.3480425157300011
0.9325793491584385 0.8961931210572067
0.7555043240453108 0.3853977670663639
0.3837635065134873 0.2888867757963214
0.7621212418171189 0.6817772751557506
0.5835213875165595 0.8820250563051041
0.6826151562785959 0.889071310241485
0.3610457098158666 0.8834916699344139
0.4769429440624925 0.8861671545237122
0.6794550525609777 0.0727118359619872
0.574737153080212 0.8135987334584958
0.7407393986228253 0.5801616667965372
0.8511318705739399 0.8902112349625783
0.938880090558237 0.02650546329138668
0.008243456218470847 0.6744783750713222
0.3256505057424084 0.06153673023357572
0.4325565705765835 0.2428588984517417
0.7798863503707427 0.4004705806095614
0.0319885700976654 0.3926679344002855
0.7580917869670067 0.01402288001204611
0.8020751405205957 0.8230065625972646
0.7247117603363912 0.03543642790566027
0.3526422610284463 0.3586922388151822
0.6425188214746395 0.08229633108688059
0.1479493184405326 0.4180151774959711
0.6670733359933377 0.3159972749664594
0.2136761361851644 0.4927558010899293
0.5965692576802504 0.3657143844020881
0.1347039902657192 0.403540227387326
0.3308618770990008 0.5345881370753289
0.5026953482203889 0.4111747986759236
0.7337154080484053 0.5430374623785746
0.7198110987244308 0.7695303007325337
0.0887181669558451 0.7781036913077058
0.6273101864764929 0.8144548487656484
0.3026953514870463 0.6482022126992338
0.8288733939749424 0.9534911516588293
0.3895049467722844 0.3658727035614931
0.3556924628762492 0.9715447718418612
0.7181976959676751 0.6001036295723488
0.8721267545445349 0.2050035413012901
0.5778674614301585 0.3027071221597839
0.3157062861961551 0.4017955213389137
0.544598406466384 0.5926981138819154
0.679492776597269 0.7070757493288474
0.295605092120831 0.8397934465161405
0.763608425492878 0.344046241762019
0.06907674358488408 0.6386306720907923
0.2309753525497263 0.9406102119000388
0.3282279322571 0.7932645446729972
0.7722534176167718 0.5659602648752086
0.8577215996652023 0.4033867493909679
0.2145235329457771 0.6137884223212868
0.5044037508833737 0.4007826286795844
0.4103744662138413 0.3666365309432527
0.1429926326690259 0.494432680634849
0.5265575404968145 0.002031760503734489
0.7131995550262787 0.03335739074362859
0.5462303176156015 0.7014214820553686
0.7540601680635625 0.4418835316319729
0.04566364241813846 0.1724304818848583
0.714276451228345 0.02286757371738632
0.1835579106217737 0.2023772041072177
0.4733336721134999 0.8653032751549481
0.6733174910344224 0.4677904227572918
0.6555622887795522 0.247494002066463
0.5430529602342775 0.01595415400299022
0.5564219301904076 0.430314325440421
0.4410168629508693 0.3346570871772058
0.702817906739037 0.8100564467694615
0.5666644273890653 0.4347719777515937
0.6272680376013114 0.6465693334799248
0.2493930421740124 0.8730266033562391
0.3999801580569353 0.3659696603136108
0.6389535781086941 0.948530710107531
0.8085906198293865 0.07639892037078484
0.7158672311909571 0.1732641998857013
0.7734594148209595 0.02429942909836496
0.1984148518173841 0.1670604217232146
0.1233919210630851 0.5397083864691007
0.362130086869858 0.2018577514562664
0.3273822140074647 0.833086648726699
0.6250698732607314 0.2209601273363324
0.1466199504498518 0.9535855940339671
0.6850118420542759 0.0824737112005382
0.1795120354205066 0.8389366290286474
0.9585490983325194 0.6105836469187081
0.5926996878594089 0.9261677255846943
0.5635116946298817 0.6032007439549246
0.9184050708509406 0.765794969508965
0.3178493447836444 0.4826951710855885
0.09625576940132266 0.8480006158426912
0.2553306200396802 0.9744536533961627
0.4275195333776045 0.309103088546359
0.7260647428879908 0.9152625854487717
0.1671144092584113 0.5811274447656706
0.3763492230509728 0.6943180312714091
0.6470882674688826 0.7781313223650804
0.5638367891960855 0.7946584653227906
0.3381628569186225 0.09809352958332464
0.3745981120120938 0.0736800235396103
0.2914761019217004 0.2345649954321009
0.7034604713210761 0.5673717904969634
0.409943885640999 0.3844452073979082
0.5662188533506316 0.8723460789907308
0.8439486583138477 0.1093794761511976
0.9458613567862623 0.4980067846912462
0.5942660105182087 0.1048374743959387
0.8971780305589894 0.2342544765484849
0.04374801542969314 0.9314920952881752
0.5473681152915281 0.3027938547782982
0.04555651329696582 0.3354336914270263
0.1829995375833789 0.3690862433219629
0.1806264110860566 0.9615902106074031
0.5546726149502873 0.6288425066393899
0.7588421807250029 0.7403709393267179
0.5383639148335697 0.9195675298240996
0.4517645743425936 0.3712711686963067
0.1509284116889166 0.6164865182519726
0.6979357899387458 0.4198796159764922
0.9332761760555407 0.9427599963481116
0.3176960847186655 0.8641437653641859
0.4369832202032866 0.870574315965974
0.08408465307822224 0.04764507673398318
0.2413910671765533 0.6026371911993851
0.9827259553810254 0.1737452678958659
0.04621935237154574 0.7967806472190201
0.7695174526979617 0.3732810903416885
0.3412837127322066 0.5000302177194302
0.2246880803662088 0.4945666175828488
0.8231342702025827 0.4717962433121281
0.5130426255002524 0.546283405537896
0.2878942303175036 0.77410404857265
0.6120271815709076 0.4311395572800463
0.8707006145355285 0.8564861537220083
0.6161214764404874 0.03900870292835078
0.4771430517474297 0.2340204645912547
0.2469118402554294 0.3821247577898935
0.7613988601534176 0.5046897457638383
0.8610016518940381 0.2680723590397617
0.7995054515973906 0.2535675273360279
0.1721988238927522 0.740885371382721
0.2065256652954154 0.9528685617337815
0.4365617378390462 0.7620284985660949
0.4848196804432923 0.9330317905850488
0.633555355371344 0.2300061201218359
0.2346753850036443 0.6552730063366112
0.3963951712289622 0.002431764080030709
0.9995095712066255 0.4468230874455189
0.3116126201753925 0.4112577135910762
0.914751981407888 0.2717451098394078
0.9426199221846425 0.3051229987249386
0.2632493703390008 0.7232859621282186
0.1962553414485213 0.5678035923196896
0.5129141383460499 0.4074624986255184
0.9203187274955918 0.6098314160678624
0.03215481292047191 0.8090382540105949
0.8864750524032016 0.215804893424023
0.4410098999457127 0.6806756424813899
0.9836931865927258 0.411644879603693
0.6768014652820283 0.8797068748816421
0.5431277679403756 0.6832192103427436
0.2979283788502995 0.4764044937680776
0.4116419815601079 0.7357369317106426
0.2697461429983241 0.2130753637811079
0.702505240897875 0.9378659066844206
0.05200014684535172 0.6099247119075054
0.9104083970722737 0.1467447315849681
0.1767826551988436 0.9139294112945824
0.3220181042746268 0.007103400423956804
0.2963353846744275 0.4474677287476546
0.3021293850903362 0.5364144642540495
0.3185691028228643 0.243185391705467
0.7337040809218056 0.1340524824942464
0.6284642190495756 0.9531050621993387
0.9563594435915119 0.599557698023533
0.9348052212421021 0.03641992095671191
0.006675288341600555 0.3824087380407318
0.1387224449148521 0.5740211828858939
0.640804008679898 0.06344588656222069
0.8096730705978795 0.4345864882730308
0.2160379803371241 0.1527511435619463
0.1729618411081595 0.7914223658660282
0.004424619037918357 0.6283915192934098
0.2152917546176046 0.768209713365254
0.2719543188225649 0.854888585399601
0.9914599173582054 0.1679885091079166
0.3637123802149002 0.5786422492190719
0.8160214745784055 0.8795255818391582
0.7548428787307985 0.1006198120569886
0.01365267820822164 0.2088606033439174
0.886219134613128 0.7291933644420038
0.2630770343718571 0.5658230902383484
0.6138041656271002 0.4868861575539207
0.9128194223335426 0.4350723084196994
0.5261381624246156 0.0504683206872899
0.5283030038673725 0.99142770578811
0.4488626498456262 0.2082990943798385
0.6470413841840228 0.4219829397823505
0.1096525605046328 0.499498971678989
0.2179932525079146 0.5492168168075841
0.1731094105063819 0.7285421750711947
0.0221221851686744 0.407857338864206
0.6109589685661448 0.5143039334526094
0.5169131099875369 0.5667726756603926
0.7625852156943661 0.3254546778717377
0.4371913719383262 0.03255198279170284
0.8261341450729854 0.5482374049969988
0.7511571158205103 0.3530759311225272
0.9775944811374888 0.7563310895580531
0.8519223755803992 0.07525071038402954
0.8353918725293846 0.2387088287299688
0.4842670093998724 0.9521941491851741
0.7905712941353997 0.3534651891995918
0.3216822596049115 0.5992705743792021
0.7433120175746278 0.3468578475788452
0.2596761390334584 0.09940247779922101
0.8828504282975103 0.2775947220691851
0.3798745764075315 0.5713735607023732
0.4318650471587515 0.1417971012739454
0.5912809695664589 0.4910856671439646
0.4462290943734319 0.5599255773535262
0.6659842934884633 0.01825994882079333
0.9129667535627591 0.6859820985816091
0.2500635584135715 0.3323155882076652
0.5353788925687891 0.2671065779779542
0.6658055383083741 0.2512044549217688
0.3310463008140522 0.4969090483414581
0.8362345566582907 0.8426439364017565
0.03485109339207237 0.7662181798372074
0.03290801343447883 0.3821420640580704
0.3230452918095428 0.4075159215332273
0.2433732372392206 0.6389398347644507
0.4030882163721753 0.9427256537282491
0.6230383236280683 0.5920896866265516
0.2185279819988798 0.8251235769054363
0.4795680817872746 0.6736863319268651
0.6232636446486116 0.05592897361406667
0.3959438264476347 0.4173020920253197
0.8051964135483326 0.1542498184551724
0.3163535024732432 0.03396682206707679
0.4833118165070606 0.02522176530689434
0.9786416113016897 0.2894602432906583
0.9108789983027452 0.7440680662838062
0.08703551030538256 0.0585049692886296
0.4003447299468417 0.8832276195314758
0.166357054369692 0.43681002236349
0.7091035392009104 0.9208941847271579
0.6637897902100715 0.47262640653618
0.004481230833488632 0.9700084220970984
0.3866855776350673 0.308492628107628
0.01215496127754059 0.3912719503544978
0.8453809613303428 0.7432763336438459
0.7298949835236744 0.9762562641335869
0.1504178378328251 0.1341850675176188
0.1985896045537411 0.8044733901497405
0.8508977150327774 0.7941322337863094
0.2410918628528942 0.04427394672459385
0.9037297186007921 0.5458170413261239
0.08787438954773108 0.2085744625715426
0.493865555697843 0.8726296141800137
0.953313862076496 0.8038880152783848
0.5378351359125114 0.8422746878015155
0.1983960100357349 0.1572418985949967
0.4821970869775972 0.4827187302665288
0.8231526644516105 0.9447227137331553
0.3927251335875804 0.1640692116810135
0.9801742882756689 0.7917742576525435
0.9006730862047434 0.07253697431600491
0.5431778727985297 0.8146149678175205
0.2000056230147265 0.3953544759031378
0.4274967858581984 0.7469480614032749
0.6701207504249127 0.1646666959283834
0.4312441401880927 0.2534518644927825
0.4359830947954721 0.7525907150040571
0.4771040872071026 0.8137740990257952
0.5784590414449785 0.2385093649827249
0.4426336167633311 0.2682406900049965
0.5575091774029963 0.09530210212917788
0.2923445462384269 0.04362233056261648
0.06107798956765011 0.6459237648255266
0.7525697018153376 0.5550920895463255
0.5158169683761344 0.5280008950168984
0.9123902010043897 0.4180999193673171
0.392877861996967 0.2930834133508538
0.09089777623800935 0.7248063771113232
0.5073047836225252 0.3174648107421544
0.5214064018138936 0.07194249759481547
0.7470287260153581 0.6152511044231178
0.1517418014158241 0.489089059363569
0.2190827497221821 0.7781785027252528
0.9889959535438589 0.6403741119957939
0.2715231775150714 0.4242020400317209
0.3862527531292695 0.04507767217292553
0.5393781165601752 0.03723129201607502
0.6256948311812003 0.8964157373731958
0.01598317540987316 0.7446577804566215
0.6308070723109223 0.5394110409743398
0.681427569858343 0.8704613402598504
0.3255516381479362 0.6092857929967685
0.4347391318501223 0.5563615544493604
0.9655641843104338 0.5640079257203303
0.4748350098932076 0.1581692424465047
0.925848299559455 0.8502872296629812
0.4196140200347895 0.7293153509738316
0.8010872369416503 0.1333852028224406
0.8832739917601823 0.739266782147368
0.2075146169680985 0.5490158952399933
0.3536516291826159 0.7387134671521948
0.7531118169164078 0.7503008167857939
0.3145648566216658 0.8747119525773399
0.1192590272456554 0.8776511165473238
0.9686775677083362 0.002826101959109702
0.6240129497681455 0.07534918274689735
0.1195218044830092 0.01888688584421962
0.8403734392485392 0.5709728504688903
0.8773102883061024 0.1883543705290202
0.9113752730267798 0.3104379982428425
0.7929628910059178 0.1405271606005344
0.729464500154838 0.7488987122974267
0.96249046226908 0.9946867911501236
0.8882201382948687 0.9292358417861225
0.8163397766101496 0.7798042472841318
0.4360084461680311 0.1759720185295977
0.278078332708992 0.4437724340177258
0.2458476007265421 0.5441080663600906
0.6504310337217135 0.1723419517436311
0.2392007793111751 0.3745812313893644
0.7964383680268512 0.9738156478707523
0.4893713290209519 0.4353894529764177
0.1336822149153682 0.687908141965404
0.5322091207423244 0.6844417496003404
0.5903297490445304 0.804320555050225
0.8116226067896014 0.1956424617857822
0.7907618565886981 0.1301872056023572
0.298964426757538 0.2079492915763206
0.3118493919466571 0.2881459529249438
0.6961851500219879 0.691910885133192
0.03376621829198152 0.6546878357911116
0.5156444697142543 0.05419489424360097
0.8142214892047478 0.2824718311190779
0.4435842493454337 0.7924060881241469
0.4787788342856951 0.2515597710581395
0.8301027344313796 0.8152453365649011
0.5576039807976422 0.2992836418391443
0.7644854881134662 0.3639720687464624
0.1171097867334713 0.6733351680841597
0.5100901276746014 0.2312198629437143
0.9591916566872055 0.8129006456989676
0.5760353785607608 0.6790209556636384
0.1423440084207119 0.3840401295053881
0.5735085507060212 0.004360248113273355
0.9816997192196573 0.8311982906695504
0.3580653025130538 0.7487377151083464
0.6999766718003191 0.9673807143508804
0.6844861725635252 0.1396837934949194
0.4217972803748584 0.08600852421194045
0.3966844318195078 0.7440684830062529
0.7428358726139392 0.1695568148181523
0.2564332249440083 0.3112029009356123
0.2736414436575285 0.6635278534018004
0.07281721314773051 0.1012796483796239
0.6693047252946357 0.3772517412324994
0.8932520699508613 0.3327293076068534
0.4927135775148427 0.3481938241576897
0.5758693377305888 0.1961482825204706
0.7203429204328532 0.7422443604049571
0.4607701570301683 0.2736949442851125
0.8506168857477812 0.3114811856953765
0.5350540369584083 0.5769006832040572
0.6540608018340427 0.1507808348347616
0.57295555580584 0.5333637100575702
0.581362520424291 0.5599851896413731
0.3193220403999031 0.3843247226042691
0.09905818962973491 0.110847431929287
0.4079274182318231 0.8581272408930123
0.03435064836577332 0.5652198701707966
0.4455522227486049 0.80299499699819
0.2265722636325709 0.4067914946236655
0.02253019906697106 0.9766416562714412
0.2562728918339164 0.2281211747726874
0.5064282110890614 0.26086282610929
0.2397680722898191 0.5062691923263937
0.4819447306001817 0.6174101215238438
0.1064330192210661 0.2554456948533949
0.1337222732312477 0.4527441197673609
0.2067250779641537 0.3218327624327807
0.6063807635706786 0.8522122039729682
0.6480794864001663 0.6537018538143184
0.7882280985071961 0.2543365840070516
0.7520102945938753 0.3066265650480314
0.9125179325536624 0.8149620707028968
0.4588512434652188 0.3392927780382146
0.2493479661938366 0.8134838402564194
0.5566688872201856 0.9094867869023447
0.7444683451019577 0.4150351076026162
0.7129944669715924 0.3858832740419961
0.7823257017387155 0.6882580378599206
0.03914364045187275 0.4417506296705911
0.8409677146287138 0.8929804120608399
0.105685625565335 0.243865186668657
0.2999322412508856 0.2422910781663097
0.853800884961232 0.9897323686131115
0.6896733188185046 0.03468193462277094
0.1605661657979606 0.06702550161037353
0.226298621832097 0.2391210082337646
0.2275617371891941 0.8904474552996644
0.1576496552188131 0.7121156554900204
0.8617035684763262 0.7185440093837008
0.4644851987439478 0.4063957913185864
0.6905667294290155 0.4804707457310702
0.6314641469808505 0.6190264756658425
0.2562651438612382 0.928105308012782
0.710334771479931 0.2924084647813423
0.9326057933044446 0.4346593649468602
0.1717481555545357 0.6114822344474568
0.3456806921559547 0.2539855992564178
0.3718647061803289 0.870509223517114
0.03591166057843064 0.621298726348272
0.5095274339295554 0.3691506137790677
0.2127171969326463 0.5769308390075174
0.09984638849387975 0.9642629667775887
0.2915693066863878 0.6756220175943101
0.7287296848192063 0.3072182763454598
0.4160783603167335 0.5857527644425945
0.8003930824326794 0.4879138033543794
0.08241638648324696 0.3803997897314854
0.4228202004999194 0.9900852845961692
0.8248778385717762 0.283074569208653
0.3499695942112691 0.5665575043800112
0.7029613387295891 0.4421369783345742
0.6628757407764607 0.3865413847560805
0.9916096925144215 0.7169357851253826
0.4390668034248548 0.3451136121256719
0.8556878401478643 0.5010232357082988
0.271807039658208 0.9040788637853312
0.8269538109176103 0.5000138074002177
0.5799166098816844 0.3430513500095308
0.7933582030403716 0.217226628188412
0.2182828244061148 0.7325335486998273
0.3196560020098593 0.07091979525007296
0.2286499564694996 0.1680734051980471
0.6890663265649719 0.7446517840282109
0.2438145594117009 0.649238303520928
0.2587957192716054 0.2174028066183124
0.7637355398981763 0.06534335228867215
0.6360469054527683 0.03097543277482166
0.6638169861280193 0.2183079729465282
0.4000364765253431 0.8728660280384098
0.7008474497792168 0.2960934807774529
0.7075303534961362 0.5032402876325041
0.7177924211490677 0.2295522002278352
0.9050748896198468 0.8690573370070309
0.1746763170002432 0.4081996843555176
0.7908080324454015 0.2992212419167641
0.4447432971523045 0.4046935321484404
0.9947769858065474 0.2108733865919596
0.5023958643985498 0.3527636163347381
0.6036762882319383 0.787487521298766
0.3421383017212757 0.2652139109233347
0.1834413755545555 0.08289306859082868
0.9294628156352983 0.0658895564623397
0.8163911706825359 0.9835775365981133
0.3107287626527439 0.1145900325598162
0.143418262448749 0.5150488855999185
0.2727301040906505 0.6745429231634816
0.5743812964806451 0.7949417538333334
0.3454041132485952 0.8673371647934012
0.4454159926336703 0.2185781863722405
0.3045028742650506 0.9065448873055408
0.3168309552530701 0.8352532897164284
0.622142788723449 0.9958176878441113
0.7902741646579696 0.6512650668177312
0.2107104095485594 0.1787874794408402
0.4972902423876075 0.6469208717177559
0.1231153889142369 0.05025258909288326
0.7105069643606974 0.07924710485093665
0.8098224617771463 0.786642065826944
0.1086188353851456 0.07357730330498553
0.3381600963236394 0.01693030046105656
0.2057676839693382 0.03142538844556771
0.09428110615176659 0.3013221613824452
0.5958713041154854 0.3948515678635586
0.3291727389522148 0.1489308769812715
0.624182677622181 0.3621002845745699
0.5536981551376515 0.5765417937159723
0.6278348594659068 0.4770458568403274
0.1041987999221617 0.8405246847689964
0.6308450683330187 0.2694350488336599
0.1755075389584087 0.05554863866454041
0.04092725970571021 0.1995261678772057
0.5788643694025551 0.6969255747652755
0.7871640896114656 0.4088175659171374
0.5766221737939391 0.4379034657204661
0.6554053520982485 0.02264645163511404
0.01367639488933471 0.1501475455277414
0.5720352709038778 0.3794458527929672
0.8068685535382309 0.004341907491422373
0.03915059104849786 0.9412617861578266
0.3115631279975156 0.6562214554543271
0.2298857856981534 0.8214038068487632
0.5539321380413816 0.5872697586917498
0.4821301563095846 0.03522420723225611
0.3843428507152714 0.3370851256145737
0.436137233919113 0.6527662483980352
0.4132255605776902 0.2962693642422035
0.2179258300611495 0.5028885236214812
0.9550982899966358 0.1798097255110903
0.5855775043603522 0.1912922379145483
0.06797466263400052 0.5252375962564468
0.7213994327474815 0.8934062409983224
0.007855514317442105 0.6846395124649306
0.9548806168321954 0.5674385262068491
0.4579378258200005 0.07266861874630186
0.9022012940841543 0.9174537794092167
0.3407580682815102 0.1863937941988074
0.867356210058036 0.2600360965315212
0.1249372158033495 0.06082241077900785
0.219651063905115 0.5308431961117089
0.2147463487675905 0.7017115018970612
0.6682508254840387 0.9971294545977047
0.7152846569178222 0.7796281840763202
0.5114336964173548 0.717440616704644
0.1261691202594704 0.8583912537056186
0.9372957257336029 0.7643087731847004
0.6509753004873194 0.8511694378080612
0.7189222567354787 0.6211564882696874
0.2234393884636298 0.7066587802095126
0.6879803531703603 0.9885999651393632
0.2702958438840684 0.5293709089636944
0.2333951186785727 0.3264094056002437
0.6189367106353195 0.1441862578025952
0.7376484424907092 0.5895888455817724
0.06750094333972186 0.8494846741091864
0.9375770702212853 0.3581947486161079
0.7799185413841183 0.6777549162575071
0.1179981920645213 0.7220413754565297
0.352175837655686 0.2176759791300192
0.06563151437808298 0.1751200252177992
0.4037862704988362 0.4759619896588687
0.4000384997485365 0.9730317315077548
0.07323330744368395 0.8943661321505939
0.6328256727977725 0.4374901601687629
0.1164055290254391 0.7325927060010244
0.5958567862559335 0.7951676569940953
0.09512051846797931 0.6801375329869278
0.9082374281651059 0.6462844539285439
0.5147515966797704 0.4759108117979735
0.004844780919138421 0.5625634360034314
0.2352405886824593 0.5420325504050741
0.602196951261889 0.6984313539260513
0.3241371215524864 0.8433137104508012
0.1625896149592008 0.2197616255250055
0.7900007762875992 0.3358296587020199
0.3469864402754304 0.3503865145975746
0.9034083105632534 0.7060986176674188
0.7630933108329941 0.5720626409112545
0.8273399741807124 0.9056726197103536
0.5110863489959413 0.4855851985186705
0.3154955171280189 0.5781476933726146
0.7101800592806157 0.2559885021976068
0.8803074811122394 0.7913998288809223
0.6945560169727051 0.3897027889099653
0.05959266961074008 0.4108603943576651
0.3803239828747307 0.7043997906238045
0.2712022065879695 0.9846616656874129
0.02640905078301824 0.9249681922755109
0.4134777058713517 0.134362320294924
0.341100875819921 0.4604179783601199
0.8433185329666459 0.9906402358818538
0.7329968832926844 0.2601198563745455
0.2683631228009186 0.806481857114949
0.9117042704580809 0.6184066474127862
0.3332347925362905 0.2966777179030041
0.08476507678714376 0.440494427361679
0.8007141744052203 0.3177926307286045
0.02658635130844924 0.2342033958212843
0.6678918792544485 0.8983482410040602
0.5226131760798252 0.7711191617200382
0.293485290911071 0.2837128187266117
0.6622202917485229 0.3371910790034394
0.2980286605344364 0.9764010054672092
0.01200767838126779 0.4598295067901367
0.4904161934455386 0.540981677986725
0.9158603469900987 0.59918216346611
0.4960213982860796 0.5902227669229254
0.6707489154303574 0.4061775381673643
0.6304861332578592 0.06439842167911219
0.4614980171071978 0.2259835563961203
0.3177149148482641 0.6358160024346824
0.8676783737755771 0.5992155219620351
0.0939025847514541 0.8911168237873414
0.4205250437019005 0.8238523254197981
0.1127396289196688 0.9170755440977827
0.8415927600021191 0.6887335417248717
0.204749444131109 0.719152953336841
0.1542141771449589 0.05946015547655717
0.9467763927349253 0.4191007600382686
0.02904802334737235 0.03159949685434991
0.3896395449304447 0.6772225609156663
0.1999792407378517 0.3773703062336604
0.8964661847413361 0.985316004050182
0.9105714451491979 0.02216026279303968
0.3633649606091596 0.3568743724346577
0.8589994863891911 0.2219900095028736
0.1458769223060821 0.5902678175599836
0.9615597207904993 0.8491099401776399
0.1673802270111495 0.7096043369102151
0.6331426364708161 0.5292548547485019
0.4822010446776879 0.4186120965678954
0.1566157749698954 0.9525640633459638
0.844491457081348 0.7552012723306362
0.2764791955295411 0.874606495926422
0.6821887266802246 0.2905597369646684
0.9811969296751235 0.5778471066971063
0.008808507053936421 0.2805822673898347
0.398051084407719 0.7720225704336685
0.5273696759508247 0.2592576311325603
0.02363879901408346 0.5679866396680509
0.4608658887900598 0.6994017338954135
0.04414184248297618 0.08071936856723058
0.5442589509875146 0.5712610357674199
0.1360584749292547 0.8022610700568169
0.7107378864784 0.7265604777290098
0.7636234612462048 0.6018961457599709
0.5540665779092472 0.597875013456402
0.8581692907013188 0.6451065304045782
0.05818727990834528 0.9600466035430383
0.3110706642356934 0.5975966827902772
0.4544813633067493 0.2358687764116486
0.2253496384260062 0.6585452944121938
0.006955903872303344 0.4780809630109994
0.5286836603154103 0.6944387501559548
0.3121784567166816 0.5677907042961119
0.8174613047747762 0.344606814033777
0.7901217186595301 0.4262720764564892
0.05552571947619513 0.2356773898701652
0.06295206501378316 0.03677087301261915
0.7050620305197398 0.06132079000948214
0.0158977231840058 0.6459321777782633
0.1304818937755169 0.03225070614106259
0.9867673552745243 0.6778642183373979
0.7445361373788281 0.9111500091699843
0.0479401900294455 0.9217369782586533
0.1372269105648487 0.5220258237768522
0.2032752265357278 0.1386756949236225
0.1257188957035122 0.7989318815666696
0.2469901963379311 0.1623167837045854
0.4765521548236515 0.1413116885095795
0.3466509701124192 0.4820063946282049
0.8895435080965398 0.7650089680329724
0.5077718190125321 0.193287192392266
0.260303770952384 0.418022080161736
0.6465152248427783 0.05517294563121336
0.2024481782098725 0.07038942253154536
0.1212403339928677 0.9637988150771385
0.2512000312417202 0.7081437326568693
0.2052752886078713 0.4328503718159813
0.214262366096048 0.6426760943421813
0.1684038328275213 0.4660338987000436
0.1972527926872861 0.6554206921790718
0.08431656968410964 0.6969818000463011
0.2543172958206695 0.9176706950753687
0.2733660620931527 0.3947439261373178
0.02234497071329123 0.4186361322144398
0.5198160103577425 0.1473226442528829
0.1675190264797238 0.6694019560267456
0.1963456092437449 0.824100137998319
0.243086288052141 0.904205621254343
0.3671459249815953 0.721493745001666
0.5920194394982753 0.3160102565774339
0.109401469397794 0.4814179765766985
0.6047307610137668 0.1909820937713503
0.08153810670392676 0.7297358571724908
0.4282603107630956 0.6152340048935863
0.2104232859311598 0.1310013748561273
0.9158639895760253 0.6382268090903565
0.31787007510307 0.5216461382708084
0.8282143957800855 0.5575462876477678
0.2277932725304253 0.969686939012474
0.335285102891358 0.1679793959363768
0.339221468508289 0.2044540111295781
0.01481755200344722 0.01916888042932151
0.4909137585405227 0.1702390261854942
0.3183873294119135 0.1456167920897782
0.3338753607878931 0.9898523794909341
0.6827486384284004 0.5868462906974389
0.6967233938259667 0.6814885676145049
0.2677610457085625 0.5932279738904499
0.9908859255409672 0.6691025589045654
0.4716590698843215 0.2252510850847632
0.3884292823808507 0.7241396007858506
0.4074547722958309 0.3140872771238898
0.5674396007889233 0.6528238514035604
0.4055775977197452 0.3566929993761021
0.390193936846533 0.9925752964345501
0.7127540830820857 0.2651757686767481
0.2895126548698638 0.8900967246263661
0.7614454525614517 0.4506396242264392
0.4531661137702099 0.4559816569402104
0.2263156077646827 0.4363898774168277
0.761980827453406 0.2684375533760193
0.5220942879626355 0.3429152475538171
0.131700589550462 0.3849328458292798
0.6487999144194325 0.00536470626025269
0.4907556498356466 0.9234051051988077
0.3652137502028152 0.4478218763220956
0.5838475269721911 0.9188668477242129
0.5469296239963604 0.9253498354520988
0.6971460716313517 0.9564133665889246
0.002320945800430853 0.572577372277514
0.7494441956806289 0.118361721718502
0.8947351816391723 0.1675821148927816
0.4821450948993221 0.3609188660424281
0.06328069290351558 0.01765209449985218
0.3359979824421719 0.2466231185149774
0.3023639671776306 0.7902740628189009
0.5864568348226998 0.8512947726675885
0.6801271420368958 0.4956455126263937
0.02448435521672818 0.4740335064203013
0.1494594365874215 0.9049850376737258
0.5277711600864768 0.3713603986574535
0.7968095135567912 0.4610967920472855
0.0683348117283383 0.8767228329590997
0.5272536115982501 0.3099490649587627
0.1884604203570311 0.4665327995976009
0.7175635984421553 0.873914692768414
0.4782880719424634 0.9609414624961888
0.009327728607555808 0.2476045230551186
0.3525433879942058 0.1332517426141966
0.9302416842745307 0.9996483400301341
0.4822974746855597 0.2246870700147344
0.8870855812456997 0.6427802559708468
0.4259242442313286 0.1786594803070907
0.3663722037989878 0.9301637838080901
0.1411037419132429 0.5528227367263662
0.8274488293500701 0.6757786873682834
0.2540015852743723 0.350962189475065
0.5819631036471901 0.5494175165467862
0.8085663920743424 0.4960999700668637
0.6749262551604787 0.2028096529880447
0.8671101188835684 0.9331882066947772
0.2946037777705872 0.5733585967968552
0.9968545286597198 0.4747937276554476
0.4225173643703806 0.3004698642304078
0.9657305488938959 0.6029075112457558
0.9546232145660509 0.9401743854917662
0.9721321944515128 0.2412970091983686
0.7075496153076607 0.2744063098768967
0.5837195982370579 0.6229230303968561
0.7412154123065479 0.767514641251579
0.9809464204675309 0.3794676140683561
0.1063241396418235 0.328396483327741
0.5607541742808883 0.6901447795092852
0.1934986822710513 0.3022211090037389
0.1391144099891272 0.1161661230977843
0.05126273385766457 0.09983325045014761
0.8370744166209574 0.1745811471037844
0.1035640115690955 0.5375118711702468
0.4471600640929294 0.9778735121521317
0.9088293543089371 0.5689017235824243
0.01801788002788082 0.2408205576987566
0.805288902984426 0.3271882455062891
0.766255728330265 0.1732290383284454
0.9792032856451101 0.7681889291127607
0.4368840235613853 0.543981073647446
0.5186370396294468 0.1943572638680009
0.04707682357227209 0.3015854319996703
0.8282333697356303 0.02942993022235871
0.178800406987067 0.465848546984417
0.3647541639256937 0.90127509141371
0.9688851147431393 0.2194384762241083
0.8421527836934267 0.2303697935564582
0.7776299842993517 0.04121814948438631
0.4726741788522311 0.9898763928155704
0.3943969233017593 0.2017111120349459
0.6412127858674402 0.3557511245921438
0.2048221524829822 0.7955148582643955
0.1995557166671537 0.6764573964946179
0.4112749419729361 0.6232287004564161
0.04212394948209894 0.648329676832161
0.2621661187861389 0.3965930833954607
0.08083481558022532 0.9399827811458331
0.08231641157297949 0.7187947825630596
0.1455516386052755 0.4016576703431199
0.0197068126111051 0.5183667267345454
0.5987312789430757 0.8950247535436978
0.8616012018896929 0.2032521447173639
0.5386199770781216 0.08388758054585467
0.2576637552642337 0.8793375918180129
0.03566027787866042 0.7117095047511087
0.8443797119994857 0.4162812808089141
0.5904991286464062 0.8232835168412673
0.3284861426226881 0.6371436828172636
0.9769007158992218 0.4291008090930548
0.6568735198712369 0.7485946922000166
0.664619296484546 0.1008757771734718
0.2796566522076731 0.4335962737981651
0.6784011141004583 0.7461899775835861
0.1928890369532167 0.9415662510742941
0.9366582427456274 0.008055261841069134
0.1018829551478493 0.5698886021219641
0.3501060796182124 0.2350819723716659
0.3721881013007416 0.9098854264753903
0.2270356753407136 0.03404626545176299
0.503891969150982 0.4780826134316958
0.1688774142286053 0.5588595567469953
0.5121645074745609 0.9768116682878945
0.07200500979852617 0.166044241748014
0.9058664847324298 0.03320913260650275
0.06470215969777658 0.5038533352286345
0.01287226884181735 0.5265546612413883
0.5321507617807668 0.7131694046333084
0.9550335180133852 0.1585372881590484
0.3745384079515796 0.9653730868951879
0.2682722192528031 0.8834979598941942
0.9825959022863783 0.8496438192220179
0.3330646819174842 0.7839264480330491
0.8986539411851324 0.9276055616780774
0.7082222163442299 0.8475581495415514
0.0001471996923288149 0.2544258690198866
0.8833862569217749 0.4262388278899013
0.2824574480676263 0.9477429844619961
0.9823138850745159 0.390868796653562
0.08031836875502134 0.1386640402831979
0.4734415032074972 0.1674630152980527
0.7938062519967405 0.8574392340554252
0.07902564236606617 0.8747826297471227
0.2696862987351394 0.141456554422501
0.6010412094225996 0.517695124903971
0.5463618472807297 0.05525810216941127
0.6480640222683757 0.2554506084679839
0.1830149011456463 0.2999632765099609
0.7989398611184866 0.8728696294438979
0.3239383988684931 0.8142507326912235
0.8826831952769401 0.661019934711311
0.3403029842553328 0.5633227712768629
0.08336548411755106 0.824124790649916
0.1832872638003786 0.6145773217667689
0.7163097896310071 0.5093851447567661
0.1398301614591698 0.9245162846316217
0.3133041857428008 0.8167569491111227
0.5451218853651851 0.882128298052653
0.7808854945233814 0.9903563495923895
0.7100804804624042 0.6266317610218251
0.4355799933822591 0.4220197773041883
0.4181361408641551 0.751664252872226
0.2430901999067668 0.854971026544982
0.1665805234324684 0.9507508865455878
0.7233110513938927 0.8360629126780985
0.8841057507121396 0.168360653355547
0.4969089041965909 0.4705043701659644
0.9610554650823018 0.4437937028073892
0.06380305446699841 0.8038943053772633
0.6385946671180115 0.5188260814123749
0.1180230958412441 0.1343792788585198
0.3216437716015368 0.8827991485921201
0.8950750397214987 0.1100056317925161
0.7419237281796794 0.9000082430760914
0.8185043093366146 0.07280744004553448
0.6945595450787605 0.0256346657596824
0.4434973964298839 0.625747186432658
0.07404646019890337 0.4659698143856498
0.4618917770667348 0.3678462588479671
0.7194926317697291 0.4770106531352469
0.968902967695363 0.1327703165249031
0.8854878176261336 0.2331008368298628
0.5042705075562595 0.9709796162004787
0.3243013840551929 0.3956887782082155
0.3824839668649526 0.3940849719279577
0.5124977052541148 0.02647671898764891
0.5344401346429791 0.5010636863212966
0.130381663050148 0.3163895117451343
0.2086918084106663 0.4145785366382492
0.5389333406838728 0.2073276405497658
0.5496827262595637 0.7202560871126168
0.4310843614216153 0.93349534241508
0.2023983133188928 0.2666531119914726
0.1778912998080505 0.3600170761423406
0.7979245702022701 0.7103514524316509
0.5062352246483899 0.5936266394605123
0.3259517716447549 0.3345746061355344
0.4000267613065063 0.2114725757451172
0.1611674986256474 0.7416822938528423
0.5856479606484137 0.170601728173011
0.6405404526037248 0.6128332803422446
0.5287839540579555 0.2991633130453049
0.8601590972952626 0.02908845605107874
0.8216381788266244 0.2550893327204725
0.2275757294252926 0.1795998281882726
0.5258510397739821 0.5716271724981317
0.7952502218566992 0.7495950537596017
0.03603345215716803 0.2979911229611678
0.01561611147076477 0.8499343181825467
0.2914461064066783 0.5625566884996498
0.7853827946414701 0.6203010769274998
0.450412428459259 0.4902594920667152
0.9074021331823232 0.7530161662726341
0.09887078623961974 0.7422103724928754
0.1575356525135846 0.4667960669342638
0.781472881500526 0.03141687069752302
0.03113014273218212 0.04909936996115067
0.6846873101033419 0.8288361086934755
0.03009645342286104 0.09700632046720579
0.9090913462540936 0.6956264200402866
0.6700672058256184 0.6708103357632665
0.7191219397261952 0.7207082889871652
0.8238590081077619 0.3218355844933409
0.1878593142017545 0.6742226270278017
0.8414330701728343 0.7993655205558954
0.2705951736737559 0.2998797035432812
0.6607948818141175 0.4945319590030988
0.7468587938492693 0.4673766457610504
0.510985208120143 0.3582291937562226
0.03638963392096184 0.9598557084344853
0.4538534463908577 0.3211444737901054
0.02562126100971707 0.5396113034053407
0.9582986653195759 0.5275837747983324
0.7912392100170471 0.8206337344121434
0.3031266608177435 0.08233273782978835
0.7847994398574033 0.1477325906438253
0.5431031782755533 0.519965892772564
0.3397852672946134 0.3044316408658219
0.3630704467950686 0.05824808798677538
0.6410576079252285 0.5365310567023761
0.186851660213948 0.7044753527730628
0.8380540363422675 0.220896227741282
0.2478919549824922 0.4410968664685884
0.03612367303257048 0.7004411596107795
0.6428224716845855 0.2350460015699998
0.5326097994838603 0.5200137655036874
0.2117178660667944 0.8651812517447042
0.5829395145900241 0.1527483623781714
0.8708744917357466 0.3352730489523576
0.08603568069729438 0.9298966876456128
0.9353113339234193 0.1680147692669506
0.6699649836285105 0.7655380038652656
0.5724452468065477 0.4784159828690228
0.7943093962565342 0.1019392700020691
0.9413753644226058 0.7418462782312341
0.8118056177419438 0.3184914942275135
0.5662226938570446 0.9047748289851334
0.3767569752703923 0.5611233664789286
0.89095005345803 0.8799618802360474
0.1616251493891856 0.4858870032980072
0.3513482257075143 0.5023954466480869
0.8568819096098255 0.08508728438548006
0.896785534750462 0.2660961952842353
0.7733789799729357 0.6056067746281133
0.1612654561044345 0.3895348649465463
0.9644237682912584 0.1535861600189617
0.8368566046879742 0.6385969604203321
0.3384459455339717 0.8591388873196842
0.3860740818822697 0.2679178427124559
0.47339242248491 0.7158426218288446
0.1787339004153575 0.03755043424085916
0.07838818851017376 0.1571975622883657
0.6776332309021349 0.6054337544547982
0.9882942190982884 0.08583916043971189
0.4623508554668345 0.7175443363069922
0.739322021236235 0.8406043074261047
0.4824810755946722 0.7711811981426206
0.3644044956884171 0.02726434168597347
0.7965668451115288 0.5159114925176553
0.8641301546910025 0.6874976077327108
0.9084650760302847 0.9552103902004572
0.3463140484784976 0.1658123036546263
0.223536335120342 0.1078455271733769
0.9314941555428138 0.5440236907235372
0.4025592498431984 0.6507671295496964
0.1940333612111551 0.3504948037860985
0.3711486755547739 0.1371419497920949
0.8024780693733536 0.9651070868521405
0.152483345051175 0.2001833099549294
0.4861184509799437 0.1146422369701025
0.0612203801889179 0.3261198484852596
0.204782065087878 0.4049090692970333
0.9735666301862649 0.917812534414399
0.2086956836049118 0.4429827776873151
0.7684128447356807 0.6648056771564935
0.3070658765060141 0.5187659849198867
0.7510825824855649 0.9421726241423066
0.999024563130135 0.283820017418646
0.9237366872080175 0.5012308903353911
0.9106271367127742 0.7151282568992594
0.8326062991286541 0.7824329899088341
0.3515920596865667 0.2632472487146407
0.9535413393222382 0.01490649458492778
0.857236645594986 0.6815055901304214
0.5583612799350085 0.7848541964014409
0.9556863905862305 0.9125422602073573
0.6540470408503 0.8050439118234405
0.261517490814025 0.8579389684680339
0.7794170806435972 0.8475203197585385
0.008559549912560405 0.7828756457531763
0.8179847040476211 0.5543400206573287
0.4804953889188741 0.7945995002532482
0.8031266380818073 0.8621226351997111
0.09458337867200212 0.9552226353446749
0.5942846594268471 0.08326033712433986
0.7945273971031854 0.4171681317838464
0.2803322884210633 0.6098647281598251
0.1438360938453812 0.4526610778632441
0.9249394820983003 0.4153278116135317
0.4636453249088957 0.02184276088450533
0.2577565163074815 0.02367110109739634
0.3144493752976665 0.7185077995206967
0.5298310493934069 0.6661517411747211
0.3642843571745158 0.7876253416677621
0.6529588637555748 0.2890294861654626
0.3346102143965402 0.3136558236655425
0.06097729422619162 0.5791529064167913
0.5600465005897853 0.3375093242724829
0.4144183250651834 0.7926727982445914
0.9288424639872712 0.1203278617041818
0.7191744673919812 0.07198090216739572
0.1788449834940873 0.3180975919851691
0.4661904865354083 0.7355826551659137
0.3890745787831649 0.01828816081001167
0.5922579320073131 0.2762360479337048
0.8066978597460682 0.7762525547608465
0.0878106851698057 0.2574935021366467
0.2443544362142729 0.3928255165460884
0.4203598911769581 0.2092790018143293
0.1287709680930959 0.0709128046104426
0.8754966099100189 0.4078597548609999
0.0609744275000285 0.2673907229102902
0.8902177302345017 0.7851667595833447
0.3548243014251546 0.1131867476223017
0.1571647493847296 0.01181609107307396
0.6502703547767913 0.5198117796925436
0.9744504444528674 0.4959584224627786
0.6933634917664787 0.4587944024417759
0.6171831172059654 0.1943959473138824
0.06010277953035872 0.4001310681802868
0.9736659032362358 0.7366655980678695
0.4045787383433012 0.7638780173685024
0.1889666300058711 0.3948478792414749
0.2702627458488462 0.1808326355361989
0.7060891906410374 0.9050291623648963
0.7125731841726199 0.9411130549982142
0.2783199528175547 0.2592793308411016
0.3161224710284287 0.777066275433382
0.8836042723517445 0.07995139330905875
0.4991633470537775 0.6106783458986363
0.1678588808634786 0.2580497511256528
0.9739113003613825 0.3978783211663531
0.464134469695004 0.2913444689771222
0.5861589442174735 0.3633963917002865
0.0275146033668934 0.08661619125780037
0.2674422159162482 0.9406908425012686
0.591843178361932 0.5443552602330284
0.9765824934646381 0.6810975240996296
0.09182065182029155 0.2794934181614392
0.004789251341158568 0.5340538125783271
0.9913929138533653 0.8870146782563412
0.1627845902420446 0.8526685083816521
0.770506696396868 0.08579048520865037
0.277990238192134 0.5780092657947091
0.9259427411547908 0.0843519491245555
0.1842464138113505 0.7441536975753749
0.8552891795374237 0.1714326913346708
0.3829568808079268 0.685789801355293
0.0789709987238018 0.2644315834385771
0.6872601477193491 0.533888463680031
0.5175290657610946 0.4656525882494824
0.5007378225949261 0.5163892734984372
0.1501854482107103 0.3202720395688333
0.1660281781702551 0.07586739105202057
0.3966579891304436 0.6685827865601576
0.65134232098698 0.3008988822613617
0.9170735685412517 0.5610505776637308
0.9049897902597603 0.1950887449196533
0.3813021962471256 0.8725773166163187
0.5971437076884648 0.7455788061955745
0.2869879453958863 0.4742812132481091
0.5967792231277681 0.9754899189656924
0.7472651044177727 0.3691756691939324
0.4392805847594882 0.8935535884591227
0.9427648431549509 0.6250804704526745
0.4662101696237353 0.8100606907947301
0.7846082681340242 0.3076248960232851
0.3148272810728867 0.219726166083503
0.8266061059543482 0.7051429349513983
0.9077541403985366 0.5577597381340236
0.6682844123223054 0.1276987256697421
0.2018295042105811 0.4800972581292289
0.6764295009300272 0.7169892303694229
0.5014450210205463 0.6737713718595087
0.1490209390169197 0.6645141823836996
0.7515398725881826 0.8523909655551928
0.3223933386094666 0.6540787926015
0.6192709908730063 0.7630853162272316
0.9896576406561378 0.9249430445793204
0.5119860211418275 0.8706399829923304
0.5852001108767707 0.8612375927142307
0.9650205756699644 0.8762286219118985
0.9182653219620436 0.06486541247564559
0.2150939739343728 0.6325662618693968
0.09031812454705218 0.009499478065894776
0.08883384808328117 0.3297602597908724
0.4699019814334843 0.444065731557439
0.9968152575184607 0.5927793100719089
0.349017782210004 0.4184427833628636
0.8077433819818253 0.9749933580879344
0.8639929100839231 0.6652792863969799
0.252096065716475 0.6326697742583832
0.6293150445188663 0.9429523246838706
0.497191411552768 0.8939187129012964
0.9922207963217069 0.04145390461063314
0.6930703380441099 0.2900741319721694
0.07923599720979678 0.5836902285327825
0.5074026186650739 0.43935597661591
0.675962146712783 0.652294873300922
0.2362881387298971 0.2355736380538095
0.321675552678243 0.02522289417953718
0.05769264181293592 0.4431537888925874
0.4973241571012989 0.7011646053800261
0.7546230378250918 0.7309580677669669
0.7735843663350028 0.9354833102895215
0.702139127460954 0.5781542141249645
0.1591489188942387 0.5641591943862514
0.5521362227307497 0.7760149270589549
0.3884909236963972 0.3190108305137998
0.1446704080742225 0.1436142900995833
0.6737383986356162 0.9088352538613793
0.6025182861236569 0.486941244282501
0.8569615848044175 0.1230216895733494
0.5365761227459973 0.9984557754359201
0.1934648630724653 0.2052275347746549
0.6276753239505856 0.6854266834901578
0.6157064021807787 0.8700767585058236
0.2329131727578753 0.3567216426977972
0.3326470112030153 0.5446589286728143
0.3631369536905124 0.1670906157113375
0.883583664541686 0.2507345659214792
0.71879355425265 0.8455868362718691
0.3804207206538273 0.6473062275494106
0.1118532728272353 0.1424842370514632
0.1806055034592571 0.7351576109975887
0.5374409761752574 0.93037440174399
0.3695238245520809 0.03726711135071645
0.1208887759649458 0.8265824801618108
0.8188753503828715 0.2922082300161217
0.8213401126468284 0.198926184738182
0.6138788701774902 0.1643113968000881
0.7163904355347342 0.3453946204896608
0.519977481431715 0.9236674786702782
0.04419356372281375 0.2806245726025732
0.2747055512743843 0.1233383369679283
0.6048998608208132 0.7381376222619959
0.07277181116400795 0.3744025932077922
0.6679887851614034 0.7480024578850817
0.4697303663802889 0.09968012664224943
0.9820016914952822 0.4892025318032374
0.8584099075636313 0.898124041706419
0.5375786402667156 0.2184055136305568
0.9169076040579907 0.9067070741662627
0.5188214289055837 0.7539513047166522
0.3176085740411011 0.9330712218791837
0.3064519683115292 0.9967198268552401
0.4716341627645307 0.8426619663085939
0.945289046640082 0.1952146560814361
0.6371977050241991 0.7969420092578928
0.1000257645677571 0.3457021528346271
0.2018349339014539 0.5586015280824713
0.5567265982869066 0.7415180320488851
0.06699292367830133 0.4383807164236854
0.7086227293916388 0.492417344497054
0.3000683193913836 0.1504140164322417
0.6597668215296851 0.832499816802409
0.6037103819655154 0.05400876231687149
0.1360267887255715 0.7269543166099345
0.7260861700449377 0.493759307717669
0.2074156604503106 0.8489798390070917
0.2701237487466396 0.2526118853714144
0.3228450555167716 0.466147260592911
0.804656972810861 0.3869080817585835
0.1023655279095561 0.4356803166661523
0.01399427630728013 0.831093109681196
0.947128819162678 0.08845266754154446
0.2635180606458197 0.6905335507164422
0.5736518474037007 0.7062165912747117
0.06363522506073538 0.5689104474238893
0.1003615464396899 0.8998576982775166
0.4940884888915881 0.4046012405692381
0.7339302869890373 0.333535965911844
0.716037132421561 0.6902413721257654
0.5588628565635357 0.804398741078745
0.8613387292012649 0.7683581203101852
0.4874112639249387 0.5983461481413828
0.8103742625574304 0.2249455059379031
0.7954548620400886 0.9112140795426951
0.5430482205130532 0.9566330727224712
0.9356432794662495 0.1138719066441141
0.9510427267946844 0.3709717086466943
0.5613958249903507 0.9592678780913736
0.08680368419437753 0.5926655919393374
0.4185247325963487 0.8721860496145214
0.08160908193447464 0.6130865962689012
0.1410404384485146 0.8339693132334479
0.9216558720775483 0.8971896998912754
0.6465038390499499 0.4496050964580389
0.4362474020494601 0.4559701704038721
0.7915607519880254 0.8937899789431547
0.1427161650137632 0.8447017237640085
0.8189503480828514 0.6035517460776526
0.8986464847138796 0.004187797742978339
0.1572053277374092 0.6713575272711905
0.2666046280181331 0.9311958425667765
0.2740669053276542 0.5677627354821264
0.4604791078227846 0.6175623794080806
0.7113522986719006 0.05218295088505851
0.6838982694270783 0.3883641847752222
0.3930545754214848 0.07261731594523714
0.9554037490949447 0.8394058333296912
0.4137779393308751 0.4040333975694342
0.9707514132373047 0.7185886790508571
0.03996513111896982 0.3183301345659162
0.05730913489182764 0.09098057884988284
0.7777682759818498 0.8777408800001778
0.864436981428825 0.9886951598070236
0.4227405329734086 0.09658474201938654
0.4250296485227147 0.3755715986001506
0.8311126781294783 0.2741234996987014
0.07424093428272535 0.2330169552981775
0.7315764780687661 0.5743623187256699
0.1881981190229564 0.3408249625265826
0.1178352904128732 0.4438302424786895
0.1448357325813128 0.2277982583922255
0.2558552286020729 0.8407194711571712
0.7846878608962651 0.7482762466254466
0.1467936663366982 0.007367609431748748
0.6748017889970584 0.3677374303678047
0.6059332873554114 0.7967107458969735
0.1961238024976073 0.6440584608774887
0.8923733557990312 0.5105874959620748
0.9134852371354106 0.3728568955419952
0.5797187265224811 0.9619797394195513
0.3147828002586749 0.2652659575867592
0.6305264126273616 0.3829211943374048
0.05297195406370572 0.8621320180551429
0.6767162611583313 0.2696100002747407
0.4082140598019783 0.4309267465576023
0.489809292915619 0.8518806982234998
0.6651212225638229 0.9585608162868429
0.5582030967098928 0.2289302778730797
0.9178610068712089 0.2612171917531697
0.1438842997485127 0.6456949548315623
0.330404520074733 0.5613914358502977
0.4483601806825455 0.6351858570878551
0.9459418402457829 0.117241124276398
0.8266166299379668 0.8779865362136805
0.9733989501235718 0.6242369174483394
0.6834560865439462 0.02542054555839182
0.8322610325535129 0.01993136188991665
0.233575025529644 0.1973553582716532
0.2952427632123163 0.3387084348643123
0.2951003706390909 0.03384049945145672
0.3082836714613018 0.7693003505624779
0.2665261627121706 0.09142496285921366
0.778452744943076 0.516480228534088
0.2883277589319755 0.2557166642899521
0.9608598380989185 0.282835370875452
0.2417680878191066 0.5339668505605756
0.91393056823007 0.5037783849720668
0.03981187566602949 0.5235859254649783
0.9054494654232346 0.5345051348802564
0.08313149306037397 0.5026874212454882
0.111492892998224 0.6148218696878105
0.1854825110334382 0.2520200234596113
0.8965553676439655 0.4446410330020584
0.3353437927257958 0.3933808598037521
0.6573503267276283 0.7093802576542719
0.4975723113538725 0.3840015277713403
0.2324055691975781 0.2570369048748001
0.6380433640401937 0.501549880317773
0.9698121826076408 0.02198635426414201
0.1004064024505971 0.01171699772045925
0.7736697857303083 0.3070019070608757
0.2960333605480889 0.2248615552544079
0.6557466229388099 0.5696371058192216
0.7694176101073402 0.8461079196856002
0.6876773269168888 0.7732574206188677
0.7676173463977005 0.8803161200961317
0.8104509009324938 0.7390058060528554
0.6203710840934064 0.9364199178326386
0.1061461555713239 0.5179331335629942
0.2946900830289682 0.4579713996137216
0.8320980950454528 0.3901222660235085
0.1892301785099852 0.03886869004200261
0.928403105456982 0.2594608890402341
0.1805813806930082 0.06436383064025224
0.03408355287379363 0.9953851896449147
0.3628960237147433 0.8443953445903745
0.2757635474104761 0.2214902216438165
0.5093342864403518 0.4285859589933011
0.6647208495856438 0.4615610574613441
0.04924255949590497 0.323572721196862
0.3124267118842785 0.1917865954631595
0.1155825157851019 0.2074001658087699
0.8208170647641416 0.9259578481394349
0.6520629709529734 0.1615378781500506
0.1919140902788866 0.08946004898308925
0.1715573641485768 0.04632403375594155
0.05439509363049923 0.4988365855483229
0.7171421951722632 0.3106839265663214
0.476239385653158 0.07047061909138412
0.9185058829448959 0.4255019972409581
0.0003338133371657647 0.09748403866331518
0.6499002861169483 0.2661434922789868
0.6149102949449968 0.2934649766826151
0.130384247752542 0.08951544648103127
0.9199838330219747 0.4722526688428486
0.8707486987192335 0.9512402258960527
0.5847773994628706 0.06803635210499159
0.5488487455533489 0.235275319248726
0.4227062249319498 0.7857122138729264
0.5553612269746041 0.931460366515833
0.08458401510507924 0.4505851542218355
0.2605760009457682 0.0123443002925462
0.6531180194072888 0.1206734804246056
0.1146992251567744 0.6836736034519971
0.54923789020023 0.2545128169933774
0.2467911049887168 0.3431038629961308
0.6562641073844357 0.878527698544601
0.7228348121847916 0.9438707438660706
0.3159169671953238 0.5496804007442068
0.8768326521203244 0.9032029826938188
0.4044843604095123 0.2693894734813696
0.9463124956117197 0.2659949665891472
0.2871521996712056 0.5026599484079871
0.03484795020574511 0.7336112135477171
0.3283507471594527 0.4863991123406161
0.9866114043361478 0.4714816643085273
0.0759104435011729 0.1290555671228934
0.7450746203437176 0.5952288780061612
0.6292639552720053 0.30735318691631
0.870183805845542 0.1369721995901897
0.4100187365858275 0.6801179805039516
0.4495423893377513 0.07877074351247193
0.8252281961109811 0.461078959625398
0.6707951588176843 0.8130496057114533
0.1234398594981143 0.9159830264340684
0.4089460925418176 0.5024163365007034
0.08676908733514704 0.1295835402603807
0.1491040749748042 0.237283418903601
0.124604592695631 0.600469333487234
0.1118312511517092 0.6550300332047923
0.2049450784257142 0.3502587853702864
0.9902955855725887 0.3382457414959008
0.8231898834999418 0.5211207039981008
0.9377601424975995 0.6046287587028903
0.0532212704953297 0.0172275109283868
0.1220822897324476 0.5507225910465031
0.3584025637759984 0.9616736497121646
0.177609834687308 0.1248309194874995
0.5913389915340758 0.2651800384820608
0.9790590686850494 0.4786665437053108
0.2709472289445876 0.6300716868310464
0.03774631666274023 0.5129674157107819
0.2888761493253313 0.900647747501807
0.9963533213552146 0.3555804568413155
0.3266934019117807 0.05185741400625137
0.4931585715049621 0.2233361952181433
0.8443468422032735 0.2574215438931688
0.2771165293535113 0.8340271779737923
0.5076520512111197 0.60427868215716
0.5579026046727116 0.4405355208955071
0.2717287380749003 0.9660312072524588
0.2924384618694872 0.1582130351726669
0.8867545607358631 0.2959423643078209
0.689842641594444 0.4910781542583526
0.5999131455602364 0.2587415672128565
0.8717017065406979 0.1473188752929465
0.6289249239171423 0.768065109574112
0.3348022387101319 0.840929892743332
0.2227557187223412 0.42607650896552
0.7861536395285059 0.4640332364064731
0.50103720847783 0.3632374079836199
0.5852706727444967 0.9899547038886513
0.1690668112184401 0.1913377082797609
0.9795673671475035 0.926495044517806
0.5478727394960636 0.2130673418612162
0.8572827059987738 0.2847817752183716
0.3938341100054052 0.08360354285918041
0.08350384132539761 0.5605358079432197
0.1615168589545176 0.1151888802288954
0.5759084866998134 0.1858468522662004
0.6360582535148024 0.1296275443963663
0.4167029878922593 0.5103099506930605
0.654073646312139 0.635858234031734
0.6900695577634336 0.7922070738361614
0.2829815407064532 0.6582783391367447
0.5768139352376344 0.9832632399036809
0.8188531866389239 0.4927198359928597
0.1771243062079021 0.5297924797375118
0.2015529373283943 0.8791224401499996
0.6224103429823639 0.118353060414944
0.6058646821969617 0.2312510178712887
0.8637772214802475 0.5083554621763693
0.2645167973754476 0.6687726325982325
0.1351790945907614 0.5952562559386149
0.01719280033155571 0.2880681762912126
0.8026765307998492 0.02747647782501877
0.6273564659286291 0.4564006136605956
0.4298409003277045 0.3476118049592521
0.01257882978574978 0.05811300772329132
0.6534678575053434 0.2227730973912293
0.4201664007263584 0.06424540562878152
0.2621614835845101 0.2458105860530497
0.1138279504324054 0.5360141698310277
0.08230281117980877 0.5723148609015549
0.359005487762716 0.7012265540598349
0.1870160964678198 0.5252333124767851
0.01247981316201771 0.198350999770064
0.6121049979585292 0.7819805684491703
0.3539492739008818 0.05356238061274639
0.0001443460564787423 0.1236350380277605
0.1141921315726024 0.9357200818374649
0.8400903614353129 0.811940606056657
0.737069490248773 0.1431851435086318
0.1268054088982708 0.1889692420642728
0.725623690216142 0.5047090937764144
0.4128397569554589 0.3345062918000031
0.1888408466279461 0.359930123211014
0.6989018765350283 0.6108271623578563
0.706783119740216 0.3433226888142038
0.1154694846388903 0.7955530672833256
0.6882803490953239 0.1308766384268937
0.006265396962616799 0.6537159223849245
0.1905610727506852 0.4215533800013148
0.6459956158629768 0.5738423533044822
0.01638022742196608 0.733844389820997
0.6516462813011484 0.9837680017143307
0.9242678059371242 0.453605524142956
0.2733250981675235 0.6528683257547963
0.4810082021042146 0.6367688295033361
0.5348143565629575 0.6565985851694461
0.1441283111786979 0.6851668836730663
0.4351085257160013 0.01623056679406937
0.5082061797090232 0.6664143821773186
0.917500166340484 0.02928676242127032
0.2179727319899393 0.1846056376605821
0.1331888668346831 0.05255589298690656
0.3831404873326118 0.1633595086091643
0.688063872622756 0.2535623097321381
0.5247134157733406 0.01262799915875131
0.8935036842915725 0.8160081172906796
0.9757724917405834 0.9368429818808803
0.402149756260932 0.3304717172778575
0.7418901573930082 0.2878275558993605
0.2915711722507049 0.533654974002023
0.3581943583089291 0.5392631196555542
0.2102385425642834 0.04154386305294925
0.8339058693828242 0.943133256381489
0.3220286527204887 0.04303273126497528
0.962697482243815 0.7846669832819542
0.1338824046631251 0.143623478656545
0.2198297725670908 0.3392798891388071
0.9974808698314339 0.02397757483279741
0.8355918164753198 0.1642165831999813
0.9450369971778698 0.758657829547589
0.5192882240064336 0.09410639860161787
0.9096970358877551 0.127052847527839
0.1992178479889882 0.9702834339716134
0.5358977853310689 0.6194079422510398
0.4207925424601698 0.3499598695760888
0.769923649300386 0.6444687928058712
0.5725548680710234 0.7669010233276636
0.2366326154983779 0.3154918582583653
0.6681414588990872 0.05392108348667802
0.7602357810417963 0.6601852884243788
0.7153395946447051 0.6799029040720659
0.05011913504988319 0.5818288205088814
0.5919225361426751 0.6021124776592571
0.6926781491025953 0.2161697220856484
0.02180767849835953 0.01232450412118303
0.5443242151165928 0.1811518221032073
0.9087355527630854 0.04552104771260875
0.6479570347735075 0.7173042351123775
0.7240921733237538 0.5476563142578493
0.995125725070779 0.8043456130568043
0.4169618328713928 0.2196473414322592
0.02259052790871827 0.6369877425305562
0.003697981708423337 0.8686034026901811
0.5745520045119898 0.1353682079839635
0.1378710799114803 0.9738862853580261
0.07283066222692441 0.2821178713213608
0.4443649281423629 0.4390887483219772
0.383582424616547 0.7618040118640648
0.6112272890759132 0.9298156952675647
0.8483256282021012 0.3669823355477724
0.5819118723148264 0.260081627273403
0.9682287848425005 0.5128801142769774
0.2897530140036589 0.8604484574640207
0.3041645941355732 0.7218588991447583
0.5234866960715703 0.06093285921641535
0.8194040441642858 0.08194598304416371
0.7993694898335051 0.7834917313913832
0.5851586474551972 0.7047698956840651
0.8396651787723839 0.3119366974841986
0.3783878666946345 0.1925908081248426
0.9483390190133445 0.8664937474722777
0.604655661215986 0.1696664982836515
0.5009239254195617 0.2024422849352245
0.5371205737968558 0.7871602712039402
0.6292859616097176 0.0922018816291386
0.5565247129256736 0.6544886792480809
0.2074562006083618 0.8382597415154498
0.7469941711720769 0.8820672397665845
0.663090562205269 0.06351775025840684
0.4610297497546859 0.8391630723357861
0.2588438296944818 0.06983716060495591
0.05963055372580858 0.9411797018839598
0.2241829634501018 0.007562990971066622
0.1167795971002111 0.1169607987393531
0.6358407155263136 0.2081111945503228
0.5375987716482369 0.09396913796651325
0.6566493053187217 0.319470311451062
0.001468491685491685 0.8130863327100145
0.7495622825253465 0.6355725216932595
0.4441272007329125 0.8528755674855242
0.3980233053463409 0.4277581722485477
0.3106988734510929 0.4901099023267897
0.9737838126953435 0.1909640881153539
0.7200022326546043 0.8172569378875196
0.5508708267872798 0.3418829560558644
0.4941959322224598 0.4530943531516771
0.6339791477311948 0.04160841015909605
0.6166851534658865 0.6430287162359548
0.5573336158318835 0.1430153199513378
0.8921624551721563 0.626479301911285
0.5630129885261733 0.4849079587740479
0.9976208037095361 0.3773703425840752
0.1737404788229821 0.8667914011002493
0.8408168613429647 0.7186296543799916
0.182659567554344 0.9234275671027975
0.07520717196670827 0.856812245778638
0.7113760530106666 0.3643321233950028
0.6930450423475191 0.8879046213687651
0.9949290222987967 0.4257323218674557
0.7234896924916296 0.3899759682522444
0.02916763859356618 0.7914003569945393
0.9795750716557252 0.6920244884985354
0.02854363832138506 0.9856151122370864
0.9705387209295644 0.581448271165148
0.286674462328448 0.6183806849688285
0.2741195377508374 0.3169440018123481
0.9133448613867876 0.1746756784317559
0.8923408875475806 0.995233646616894
0.9185010217060591 0.5717593397194699
0.132741054653858 0.8408678590008716
0.8972400770949274 0.8883197496901775
0.2050284906461922 0.5202565171551538
0.1620417391253182 0.6903888854628153
0.8284753835882404 0.1814131449250693
0.3013065864224346 0.2328589999944137
0.04453871270106786 0.6691818624898671
0.9173267970491742 0.7547236734140673
0.5005008028995266 0.8539744790440683
0.137977768180897 0.01433976792280981
0.4402443307830954 0.6996530507873879
0.627165530191255 0.3725609835983593
0.2025524996324295 0.9049827782518645
0.9931213751668052 0.3264070981797411
0.5577831015414352 0.8676613586750185
0.857635018063026 0.4412920910833474
0.07130097070061271 0.8393930975683899
0.7127299478497562 0.9803887525118612
0.05707880245458248 0.0682482752027926
0.3404434243512096 0.1477301128036599
0.2367816359286567 0.1204972166117344
0.5179319404824905 0.1661671438261099
0.5000375536197703 0.9624125104449656
0.1496653298010304 0.3921985835777752
0.7884766067485437 0.2723472520824172
0.4375318133325538 0.0526694306735498
0.1354020608729619 0.9929702069733964
0.1640259932484928 0.05506683024778326
0.7149262251105952 0.5416014426121722
0.2909977444602706 0.7637476437158106
0.6171813674893891 0.2459682752322297
0.7174584461951311 0.9620333232357768
0.7368638695252706 0.2977062980935574
0.6205801808792112 0.5421514358203772
0.1824359184196838 0.8837797430536103
0.2990697572101796 0.5260492878928305
0.921357594978957 0.8785101772196021
0.4676847339472457 0.923111287099771
0.3401211920706437 0.8042382112270573
0.03836687292083782 0.8455034453727094
0.5905749408171036 0.01759090910295587
0.2837985605339571 0.4628711878540752
0.02235260571015989 0.606223979092074
0.6994811982410524 0.01586045966274321
0.5470799386071989 0.4355509551304669
0.1459408749478268 0.8770692224192498
0.3815555483665815 0.9459968813391544
0.1011236102607753 0.03299094138870008
0.8902291274903873 0.5585984583665519
0.1504359695656116 0.5354777881013235
0.5917935675407362 0.8881478721937952
0.1704287288269535 0.5025575182734364
0.8840875172005346 0.8211517666897925
0.2480301078384733 0.2717105262649818
0.10927946670904 0.09113538574577902
0.4754322969622782 0.5562725434343604
0.3717700081323055 0.05388411889482198
0.4759039665499402 0.7627252659157152
0.4683537403347717 0.12230414921103
0.4639227676602931 0.3573075686430088
0.7615210394709334 0.4810627356371428
0.02729699579710784 0.6837636830608887
0.5007370545769637 0.9917313740071196
0.6052855049690252 0.9822424657081762
0.7086996991899001 0.4142657736173798
0.9521610493479498 0.2111743424617785
0.187037833442935 0.09952615474858599
0.1633611846750964 0.6028410903423503
0.9055090403385423 0.9363599642583084
0.8239688999369567 0.7233556148722183
0.0630900866041145 0.8321085131780942
0.7435867379029538 0.1797370624789498
0.2289754613046812 0.1281070554664704
0.1096240496258488 0.6657160141340667
0.06917973964028452 0.2606193016770053
0.5585310569984258 0.672314134673222
0.94947972384706 0.02524377822725981
0.505362728302702 0.5070215508471075
0.1964824956833839 0.7024395788570388
0.3215083787094831 0.9510492656411035
0.627117301814503 0.4012143748160627
0.2305374323330747 0.3781111994817059
0.8812297476924308 0.6774411676734413
0.737570858563557 0.7095632424406974
0.3481128740367944 0.03620514731999574
0.759544923518749 0.9854323430258206
0.6387102360305482 0.09211565699904406
0.603200007093683 0.6174752378598969
0.00327236295801218 0.9415606656391118
0.2560396351607004 0.5461857037742471
0.2463045678908761 0.1828347850339369
0.8845182948514196 0.8716904910448342
0.6049923153507499 0.3290847509166439
0.5275885704092049 0.9051784342850291
0.8344324256105797 0.7596552613252067
0.1426823030544837 0.482227517866608
0.00613791081404033 0.3617155817468957
0.6472461804506802 0.01607940644584064
0.2049451347350433 0.2562108550486656
0.5930916245699595 0.7732631870997944
0.4315972326847457 0.2648316902400344
0.3656498269223791 0.07918160013343628
0.2901664962855969 0.430108850694282
0.8345566068379642 0.3505934167856193
0.09040467356696212 0.21950117661975
0.4700702251288825 0.9042008107116735
0.7727517597846684 0.3918874602803348
0.2687379695963662 0.003265074405548588
0.6388950318187309 0.8330715157247589
0.2073877025650111 0.5012387576201079
0.09150340080838607 0.4857717357733788
0.6819588779793311 0.2179665412478521
0.7096832017653316 0.4619069342200354
0.7858180616814863 0.07101544490775161
0.01677409345003691 0.1140690339583101
0.748287686921308 0.6253780950337477
0.9759348086798646 0.300256058780023
0.06311827323686933 0.6071840899398356
0.02806286368260983 0.4832991157370282
0.9873213345205554 0.3610882657585898
0.9947317163653202 0.2650081057657904
0.44106705468907 0.8312622163812474
0.7302232783931395 0.01696349307056364
0.08629264065685327 0.4010786313841415
0.3759167409833288 0.1057916217533436
0.8923256635888841 0.5475836646170482
0.4665699437559632 0.3466391008748598
0.4388575852914178 0.6160727890915202
0.9378068893471136 0.7960161696734191
0.7805652499414213 0.1270432513176253
0.9056354317899773 0.3520053232244522
0.08033568318789512 0.2156799125867012
0.7500572539438094 0.9321252790454393
0.2868461994178314 0.3814514177753925
0.9976098680818388 0.8779074860747382
0.677467788448892 0.1818857345868037
0.6964821473947591 0.6709029101791414
0.6219470407550882 0.2763269024595189
0.2461472873644007 0.9250412032976209
0.1676172807925651 0.7508070251512555
0.8729252427498468 0.9694221083061895
0.2854241655617812 0.8135524815546359
0.8706986457090743 0.78538254605157
0.6810365857161127 0.9467052187614174
0.1876302138198125 0.1645507074358655
0.0585630213804628 0.9221729338503728
0.9220756169181431 0.3089240633782414
0.03975318747176379 0.4310825495422855
0.8158001007062249 0.04609236735180262
0.5636250327416813 0.527897164726609
0.08229003152342597 0.3691802050597239
0.7022071470704648 0.762678477775262
0.1973536504929671 0.3134078507665693
0.2392395965755289 0.8170772530823536
0.4616796981747177 0.4603276834868089
0.9880475224796471 0.6506995927323679
0.417218414112112 0.763787268550734
0.48776875211172 0.1429565823233863
0.1161038320395993 0.3328621976194899
0.04360939515946743 0.7602829615661494
0.8205114474246687 0.6843049705902154
0.3475966838706678 0.2846345732206281
0.1186245601054731 0.3440279128646827
0.9191530309967822 0.6770386667423807
0.7504309340927876 0.4237187594765787
0.2697646852706256 0.07305213340084188
0.1062718525081184 0.6766467066300904
0.3894005818894698 0.9161258258961013
0.6454196477077742 0.8781798598942968
0.8271650840933386 0.04745453015325207
0.968706454852426 0.543394856221644
0.620436374545037 0.6931993086013878
0.8393693576283443 0.952052590224309
0.6579615144415403 0.0729416761381011
0.5561013713647467 0.3584331794150774
0.01646880114897059 0.5083573128993231
0.8842812285610612 0.1101382044659347
0.730754778653015 0.8159716646997506
0.4914193266709382 0.6556795242626022
0.8876336113208529 0.9580797085649507
0.823740405176646 0.209183400864289
0.7897994357108946 0.4907960315542177
0.5173951795806574 0.5100889799747763
0.1881137498255749 0.693982770162519
0.9548868186884311 0.3528167470185093
0.8257875538147035 0.8427311732832299
0.1016356222960807 0.6578316270090458
0.1418268468016647 0.7846482904104943
0.0345209152149114 0.7444093719114152
0.6293703092166593 0.5496295790565576
0.4672322794135693 0.07718709086354299
0.4818320989296659 0.8591575613380807
0.08647432211020002 0.2470222239311133
0.4594665505622025 0.001621365594325725
0.7733069118178181 0.09600109915761676
0.2677223325899473 0.5013248309997637
0.4958110213559822 0.3943236067294313
0.7659675642589859 0.702541065823922
0.8276959369814524 0.538751174143035
0.5535521392965262 0.5548548889802336
0.7526371755317355 0.2875372500436859
0.5472378550291364 0.0973685362099142
0.7642005258238103 0.2390777137041524
0.7073642157981893 0.1454321692292762
0.630399906408698 0.9326281355559192
0.5776447217067801 0.650906613781904
0.5600874243870606 0.1240275265377906
0.1461757967600992 0.76663491887297
0.9282691952840271 0.1824956890757001
0.08157296287083687 0.3470824189839117
0.9700007264096494 0.6711214088333503
0.9132215955809693 0.6282244441627252
0.3372062021003491 0.5183069139632251
0.3922832691824351 0.118216347137942
0.1330153148760446 0.3560966769621831
0.9956167104181114 0.9904806671112815
0.3698171652691548 0.0178586075363056
0.9325903974146399 0.1045070691706879
0.6756062384606584 0.9553870543367328
0.6507566269070779 0.664618926729915
0.05348077563040878 0.7339113083001894
0.1992955659071663 0.7286039971685835
0.0349719525541688 0.07723513151073946
0.7287780285330366 0.7369513866963845
0.2357232740372029 0.07090033607615925
0.2202394132824751 0.2710630594219872
0.5410714137662089 0.1470382565247707
0.5898390226307957 0.575747500025558
0.161082190227621 0.1339950828644736
0.7493769897632795 0.07993474744665711
0.4539291730216864 0.8568105661144473
0.847434305453978 0.4937243000475675
0.9249785179756774 0.7049296099299567
0.8376136803326706 0.5361549985957916
0.1676051454021034 0.3417056622818376
0.6120469718524485 0.5345054407040566
0.6128729913096904 0.1140089225619918
0.8587972602373604 0.1934367563165585
0.333001022459177 0.4514915107005442
0.6187155164926729 0.7517915805425616
0.9023175704286982 0.399285318862996
0.2661561295305508 0.2735642737434245
0.1338130765831505 0.511184024176105
0.9409411423461138 0.228326876567782
0.7521508016064758 0.9931987375808909
0.3351905973343208 0.8697686519881649
0.9559616153387335 0.7041544263990986
0.0368405220103239 0.2381806895505264
0.2680327100895655 0.4457645478345586
0.3585555947494221 0.6723832020367442
0.3249767500992681 0.2212389185942543
0.1449373798497959 0.06358466005192355
0.9149626995400161 0.3004367973288389
0.9726844075568414 0.7847190546621339
0.3358264991784089 0.5825991429424696
0.6335710860486979 0.9809725392049846
0.09223318228783711 0.5738052953134026
0.7293333803250206 0.4321999581285395
0.518176814401031 0.6299705471604384
0.1818310627111493 0.6323755329515683
0.4504943633599144 0.08922038878014747
0.116541253882344 0.7440585047276838
0.0115856637442364 0.1879264091479802
0.3127443855832928 0.914129454528792
0.3264338140530401 0.2505999926146758
0.7439495731123524 0.5053140841165784
0.8756025050581618 0.4639286585249511
0.007297381683666665 0.2911645825029653
0.6958159424917629 0.6599788850209372
0.4188904427576133 0.7414000558767778
0.2510344285368289 0.4220089978968889
0.7296915536794928 0.3726609783161025
0.3432308630510713 0.0264739692679929
0.5286613422210898 0.1005771630038773
0.411712700938088 0.8310026803094643
0.9458504974578609 0.5697580789763997
0.9624975827653075 0.6973517081113899
0.8085060285260004 0.8145580010887138
0.9141490570704989 0.7341199639201517
0.810211944062838 0.651383130971624
0.2603725311556042 0.7986306450317955
0.5600800972248448 0.2393222390531255
0.5653855372485386 0.4249144929764055
0.2948483675633753 0.08996422398199339
0.4116001813364797 0.03060927041485187
0.6880448290912418 0.3097569732408257
0.1107637212225656 0.1607506184150505
0.5193368621557611 0.4248580478997481
0.1590030760867623 0.5410521645585317
0.7377940909841052 0.2334296602682704
0.940975970481483 0.923253469652856
0.5977004600318994 0.6330297328221381
0.3460193992741691 0.7664154913589498
0.855381840992865 0.9086046509722706
0.218929784511725 0.4448703963726236
0.1922870571020967 0.1089811571176576
0.8002373080600625 0.8507642062686085
0.7471565186494378 0.9715705303010581
0.271462023571315 0.5846481221544946
0.3255227664519168 0.7019563124698799
0.5248961764030813 0.4427958563708385
0.1214233054629087 0.1792474029530766
0.0325638104259073 0.2654562396313059
0.1768197819923838 0.3781581544608562
0.4680747941332538 0.5354569554898699
0.446260318655569 0.03569144175008792
0.2744605046257447 0.1632110683331118
0.1564539506073289 0.07839227439022152
0.6976162990186073 0.8499487283489677
0.4212092403549214 0.3666818756595555
0.8574948939547093 0.4905704187508213
0.525336296716862 0.5602423929206388
0.2774622196210407 0.1736030097676245
0.4007996180182441 0.4945467225277946
0.919522519484594 0.123176360379883
0.638262042460384 0.556646055402074
0.9888133008190991 0.7727964933726497
0.7579976395446516 0.7762636005764784
0.3843626818903336 0.9829604116882852
0.3528310678611346 0.577211794716168
0.2838993444098221 0.7558936518030135
0.978845432383463 0.6529661996126924
0.6699223737818027 0.5108758434532262
0.07226703760531675 0.2225840887798552
0.8909394307057055 0.746712980837219
0.1633603257073616 0.3319644845614844
0.2952310985861576 0.7821694520105087
0.8594729764871234 0.04861642021465624
0.320265924432575 0.2831468718989598
0.9088664729930385 0.1850588231177875
0.5091094432844967 0.6150093103336377
0.7810440568969633 0.1858905341052101
0.8741963003270212 0.504653164179156
0.9822206161491549 0.9737982046764014
0.2285897364782581 0.5498223465830182
0.9365920727729653 0.327665693120807
0.03649267280277809 0.4754342704506144
0.3539441223845816 0.398320027184611
0.04201654620893303 0.2104428855908789
0.5500367811819989 0.6916269357429675
0.1618300093325259 0.3498846831416577
0.05112171930410846 0.5363357601374119
0.2861300377984327 0.7180873743492318
0.5666437711993809 0.7464669589634725
0.01325582742983168 0.4232925112031287
0.3234504447358547 0.1662091816056965
0.2361512141456973 0.6117915946116986
0.4354329964311475 0.2227170227761554
0.2185464133570697 0.1253025698015541
0.9703789766624539 0.2305782233118861
0.1189736577903892 0.2174102762783099
0.9630480482633973 0.07336248761920021
0.8720784239549982 0.6585331664950168
0.8188842262203018 0.4031513950609102
0.4306717769446882 0.07997144998025341
0.6228729832785272 0.6253244340594396
0.6729746702332116 0.2433250103766646
0.8573498117506728 0.2408868393799474
0.007653489357913686 0.6633729209043471
0.7990600542971917 0.1822728014620416
0.8663318377867786 0.6380574842866323
0.3839347979257071 0.5818009535669186
0.291777768423687 0.8217064953747428
0.6216424624750159 0.7855394148230485
0.04001882044284601 0.8806331398159827
0.5667848555932109 0.9871743596575865
0.3914053504479125 0.03613291275419002
0.8126563497863214 0.4240824208916621
0.8185900271419326 0.5326671274977178
0.6182264120032519 0.9571522484506561
0.3567868011938015 0.1034482841257401
0.03393710036126085 0.8894608747539104
0.7655350832075438 0.3830031223873487
0.3086125903840456 0.2269081779178345
0.0079999207935754 0.08388568133290787
0.1927413325901158 0.4829837927137461
0.835850924682956 0.01030478643835184
0.3496778255098087 0.4547237563886428
0.3738027789981237 0.8433206025989282
0.2906373616343466 0.591274451636349
0.4576221556077048 0.6720608231983582
0.7068656783245082 0.7999061160139068
0.5532470116985804 0.5438737946323824
0.04072251181019988 0.2591115581211069
0.3798606135841066 0.4321483408311855
0.2595247797987964 0.1380615836861316
0.2111981966260555 0.3591108672761377
0.1970205252059344 0.9500331112128325
0.6628846190203738 0.9693001668270627
0.557463483791505 0.08401840826276351
0.8144627650744367 0.8613969263415973
0.5729857063848902 0.3120286313406572
0.2226356060045011 0.5586508505302329
0.04478522396348881 0.3462212079081817
0.3217678916841623 0.08976517045646544
0.7631841509028078 0.8908015608324567
0.2944585793781775 0.8793906394657874
0.6929729631474019 0.09229767279130877
0.9189502439061075 0.09298171878834822
0.2775905697914209 0.06612459374534829
0.8936490304470387 0.7368816994942803
0.8597495748997661 0.8589154992844946
0.6006527541164368 0.3474103581564777
0.9238160503761507 0.4034415734463392
0.3519805545107016 0.3401205227132836
0.3614801096989801 0.3205783235591842
0.02522089550492448 0.7499434581921359
0.4353458685714744 0.7994414271202412
0.7742457975100143 0.2880883077715329
0.04569793952921845 0.6972230828539093
0.4031801809071107 0.5235744043156773
0.9320130724195266 0.8410201567202655
0.4785306019228779 0.6070373417048653
0.8960668094287454 0.5959290835096102
0.5183938484787552 0.9949102577290468
0.4904986578518339 0.04332083560629007
0.6535783346150266 0.4134593544861436
0.6696279824146016 0.1102163469636947
0.2389486386428865 0.4777633141145997
0.2416159090932932 0.1417372078382073
0.384643396335492 0.5548054022933027
0.4018536826888937 0.06624770282587485
0.07772128765377875 0.422273925185206
0.5712195359773294 0.9552480365993914
0.6800755212352504 0.3019300382354899
0.2817236679768589 0.7948231238186936
0.5827229855381987 0.5281913240747932
0.04179535416462272 0.9116988457988099
0.7492394639460187 0.3786131707360904
0.1465016914597419 0.2093823930839153
0.6797444592673747 0.3783062299455138
0.2671306565070138 0.0506044885453135
0.5909343632176116 0.6959307804009039
0.7607896843593276 0.1644165673550048
0.03395961946300714 0.10691052407091
0.8195902480474602 0.1297964802805842
0.9986623816334327 0.6901910047562839
0.4135601531986126 0.2300824001174352
0.8736316522625246 0.9132807743115675
0.9632068371687725 0.738548641021528
0.4135310804979465 0.114644040304478
0.9381534834857346 0.1461726650455985
0.7773776345078977 0.9066413167120309
0.8911214047325497 0.1004273995425832
0.3419454494280381 0.8484344453461454
0.4643418446763005 0.3184355680143843
0.5486978395158195 0.06737513761166744
0.3718939390880434 0.4694062321484876
0.7553008205294074 0.8329582785671716
0.8244990447747655 0.2373967805746633
0.6100081117201075 0.3786625881457866
0.02511034014269649 0.3647784046030429
0.6411175540431059 0.9059576285500657
0.5349147427582215 0.4704980474340471
0.9612110510638854 0.3730346554879694
0.7660845711635973 0.7960599802516852
0.002364710344176227 0.3226388792243816
0.7476584902879486 0.433879761382457
0.6675549696584517 0.008227490715160202
0.06652898637257718 0.5145494011014122
0.8846058665996166 0.3783713351827201
0.2822860260302057 0.1158517055365072
0.4533557988042305 0.6445245862616217
0.02875713048941782 0.5859916161657041
0.7948560701934601 0.8305658347815293
0.02306817687648673 0.8885673299906277
0.7710100047091882 0.03353264552944504
0.9113109310058438 0.2819582581631725
0.5723620110954237 0.2544643418088416
0.6373024065170436 0.3747483292017462
0.1584768649184911 0.1909466656286262
0.6369282612937556 0.4744980788001428
0.5890363057397936 0.4626843174480144
0.5779645324266138 0.3327685345364065
0.1419373082804224 0.04531517018128972
0.8891647317035278 0.3421008854588334
0.3097970335966085 0.2985921104819932
0.9549796992281345 0.2014993708575084
0.3373296392085156 0.7945361185573021
0.755651322614231 0.6087848608728584
0.8440543884627334 0.8823094367534827
0.2616993183675156 0.3585767010476165
0.8490764590628226 0.2665599328245191
0.9657406373686613 0.7563415295388604
0.257072025609715 0.3403475908779109
0.6233295518413728 0.1607816917313836
0.7108399092398954 0.4352137709962166
0.4912403688051091 0.2068847403461921
0.5250983707755237 0.6757814556768719
0.2781418257200525 0.2040963409400327
0.9394152562365382 0.4268422936304329
0.6405855349807189 0.7254487975138979
0.4164148155726697 0.5482800786315045
0.8815786561350343 0.05112002924151591
0.8176343404031473 0.3734496328683842
0.4402832890398533 0.1234780350816798
0.8374226269853156 0.7371193223636027
0.4958954399845169 0.01234066358161775
0.7109935419916709 0.7897670534239404
0.2348258270776489 0.848212939654205
0.1181920979597093 0.8654756577271135
0.7465660590823534 0.1475822601529072
0.9838526169938722 0.5674182452489656
0.5755077263466039 0.7393908320784969
0.2979764767849924 0.3824706870585123
0.998883953132935 0.786892308353883
0.6354474871563436 0.678079471790685
0.6355624819746648 0.1476678292621851
0.7043680545219473 0.2000287340242906
0.4268760473445682 0.4281430956444686
0.7180999528221249 0.6107106295966676
0.4003776655296716 0.1920139781280739
0.9207416747210223 0.8089840666966002
0.06761210886308658 0.2500432384606152
0.4029351406484344 0.6033596130376591
0.257573401009858 0.3792082272258049
0.9632170194464745 0.2460335782748316
0.0482620817109894 0.4477763723114999
0.850797658627097 0.5219709467415961
0.2625047808118763 0.733543523239269
0.1674942862924922 0.5465038864076388
0.3258739948928291 0.434758951441501
0.8044474811592636 0.06622679722572625
0.007732210791696541 0.8219394393984294
0.139470467365798 0.8231839072421856
0.7477262322777024 0.9211783540307753
0.8211400572523324 0.09178643790366731
0.1478995949007349 0.1904008569499188
0.2836608924652299 0.9284142800223059
0.6792396226641872 0.4256357698383965
0.9956621059643533 0.3044851824300945
0.8134116411224904 0.795637746422547
0.3895371776975485 0.4639967396460765
0.4699704212125604 0.1986026338828029
0.9890028718598289 0.03164878658755301
0.6669996979232188 0.5537646653904276
0.7352403767036194 0.4158476789749566
0.9925460320260362 0.1897326450589223
0.5567058458183346 0.9910339031530127
0.06934509048953397 0.3950666513202257
0.4564560330297787 0.8787725076626308
0.3385832505632103 0.4211845597332338
0.1979135641124661 0.914684253755166
0.01252504004859245 0.4022237548611846
0.7068242891550091 0.3141274174295695
0.3476001527175614 0.08110669537272616
0.4083829114479538 0.6986994791711317
0.05449450583350079 0.712959095325433
0.9417450638231627 0.6781624293244279
0.7516925729587124 0.1957555814217018
0.2802799591897688 0.1846588369329077
0.4631150450396464 0.4167913256304764
0.01912963362359504 0.003101234541312319
0.3360713727521789 0.7654502431985543
0.570435759030285 0.8426225127461263
0.1305925831922123 0.9444043820299584
0.9183954444123035 0.290234767490448
0.8011304243385821 0.6067394389171219
0.6206656235402378 0.006603480829320458
0.7458950901707325 0.6052101054550598
0.2441094299308475 0.5160679192690873
0.9745600961407743 0.2702620192165605
0.7491285729404945 0.8420443947425734
0.08271030810922864 0.03763188181889118
0.9247526814305773 0.5919871141444275
0.924846523577145 0.03793218237144707
0.7006578103665692 0.8671354513763084
0.1566473338971418 0.808630005869064
0.3184117273708126 0.5889514448335978
0.02763926718546862 0.1154855340447556
0.8005158592889631 0.3364504007443686
0.4784963263772462 0.8967467133896899
0.9467380437299318 0.6867583066014065
0.9493895115609865 0.3132864218068528
0.07674227888277406 0.5199371419843408
0.06707325355406669 0.5475755354468371
0.7906498952987987 0.9459525048120562
0.1706446477270979 0.6598704719346375
0.163557700066991 0.9945360957187572
0.9282023631075835 0.7707648096955496
0.147949224363591 0.2827525480589927
0.192826415569002 0.1364544543008157
0.1317460803694434 0.7812164838063508
0.8182043037889351 0.9548679846688758
0.5366654912569808 0.5298262050883912
0.1754162299994923 0.8182783328927878
0.8232683143437719 0.4215740562958341
0.5040353840354678 0.2223787830325272
0.7897768253673059 0.3171420732283434
0.153066367593474 0.980604159530976
0.5174663916470706 0.3138229199174013
0.128001101837303 0.7187823494725651
0.5872091374684343 0.03787798059841636
0.9584058076182369 0.3628389124372613
0.8728758229568044 0.3525109023558022
0.1678663826399526 0.3985514855203597
0.06440908017461207 0.4712030429163419
0.9394381319544112 0.1350655353048228
0.6551391661096474 0.4431153167170636
0.2172111227852083 0.7490555316099697
0.765436572564405 0.4118160928258772
0.2412448402880339 0.5643220559171653
0.1652833606048463 0.3786890386159789
0.971022107444913 0.8308560482507329
0.3483754209729637 0.6422004425941326
0.6594609985100838 0.5373910303585593
0.2313246656852992 0.04308790855083885
0.2109547437008079 0.3961084553497437
0.1754711152423825 0.4749599897172169
0.2528112991516067 0.6213548995562386
0.1526850977687789 0.4088797448447803
0.05508553458901996 0.5997041838823211
0.1020469832292669 0.2857440090474577
0.08329438496426714 0.7078760999922377
0.883898469648252 0.01463742733409565
0.1260506936713105 0.954261308319398
0.5230145792132596 0.4036375801957779
0.7350928201066931 0.9575248565687994
0.7918048068293102 0.4809429331221572
0.2576483571645806 0.7817632948147205
0.1058575565633196 0.5974937163004435
0.1890690452998011 0.1268619399676295
0.1866819839008161 0.4122507353439143
0.09755379712952733 0.001297808674896214
0.8510714203473453 0.47300519203178
0.6884519831704001 0.5124366458843279
0.4797915290408383 0.5391947885727149
0.6186681169193854 0.3417939712032897
0.07581772011223449 0.9993375594870277
0.5614097112593437 0.645044078805173
0.5516275160903046 0.2822248178282877
0.4077995019534288 0.00128081323524593
0.6440690180977356 0.5840471255308898
0.1704150981333089 0.1538035865254862
0.142057685071731 0.5045960720707952
0.3862171276347425 0.8611917744467351
0.127492269102585 0.2356551449948697
0.1846524038886424 0.07296700955612524
0.6376371919083297 0.02036426013012745
0.2639593112299352 0.6583593240249922
0.7511750197018703 0.02197646433129672
0.2248594638143129 0.08978203341347248
0.6388226681674812 0.6036031697911031
0.2091092114811304 0.9737699947833293
0.058317815129874 0.057678615104231
0.3725454097861101 0.3917701408804683
0.4702356713488993 0.3748415278979332
0.8035049418200215 0.281944667829467
0.769032140147807 0.7215756594660734
0.0619622588181005 0.7603042950699449
0.8233542607198896 0.7979699471414565
0.5221611537800943 0.8749297036059164
0.2216462483751123 0.6842498305508747
0.3953733198184587 0.71561392558003
0.1014002102641477 0.7088996383414078
0.8644280113973821 0.1751626425747022
0.7367379132084987 0.9184631547064215
0.4559490466853856 0.7089387324226576
0.03066701164522593 0.1440897049894082
0.123979683734151 0.7884904679953862
0.1180252639003699 0.008454264462093779
0.5253238625137211 0.4741459731475044
0.3218906048226511 0.3652616952646933
0.2057955029880322 0.6974008341417353
0.8704930059129335 0.3909106359503285
0.7982076012294981 0.5364241078599601
0.1911552523301762 0.5581119226920922
0.9468558026336851 0.9598788373514755
0.8739751877833339 0.8464907257827062
0.008011173078905389 0.02693037866513475
0.7766026338828764 0.7069595338942951
0.7901323050854158 0.5532668799195712
0.8059564658009596 0.7296101790596925
0.7867780928961678 0.2078429776267811
0.864208525297962 0.05829108904584499
0.0725349365538477 0.04467048142705522
0.3943878777231595 0.09501715986618729
0.009896522090422159 0.1679470082487411
0.1248800600920019 0.3759169993359691
0.8568742677185639 0.8402174986820421
0.07279032827050164 0.48740479491595
0.7549877329453779 0.9637003915273384
0.04104898709367638 0.03398257284176207
0.6014304174301498 0.9333075826757417
0.5297071852571004 0.4213240457731601
0.9956518848125812 0.896440247683353
0.925964515957691 0.1926577173110751
0.7526570265471603 0.5106264794058067
0.5578875518020165 0.4193435343272539
0.1370780207389646 0.5847033675741484
0.8776667275121406 0.5947686933039106
0.7680580409888533 0.3161888481871451
0.3516223615585934 0.6523887682472578
0.4577102870401156 0.2835491127077472
0.9683130863693227 0.06371642542405601
0.1655345421581379 0.1631194643180386
0.8541216443576581 0.7016814582805921
0.1218002658761467 0.8972826222000124
0.5290837886867323 0.6477201311345363
0.54405481793652 0.5604743102687364
0.87764837228069 0.3431560057068182
0.8116685890436496 0.02353219016295232
0.2519557788098 0.8965773064946196
0.3558893926330817 0.1941262031667432
0.1759208216933271 0.3076743837600655
0.8753015342684077 0.3259029801311965
0.8397156493221081 0.293182641587595
0.9159409560449687 0.9351390036458612
0.2578934177755738 0.1783836676303459
0.5287902864248561 0.7235754063951405
0.8256244083065618 0.8603747284559561
0.3595998454808064 0.5698131637254505
0.5634210024282603 0.7638204673348239
0.9687446861838669 0.3079278919360401
0.463329292902914 0.8611485656532722
0.1122248051200103 0.1972968050920743
0.09658510341465923 0.3993135313988437
0.743799109306312 0.6833697264496483
0.2441714445088697 0.9549995679910098
0.1971550710967435 0.286035135832405
0.3832598892629812 0.8241992385163016
0.2329938593590914 0.5143716117350599
0.7047740621187675 0.3247878312069331
0.5806321001097884 0.4712504231923076
0.7574042130747662 0.1108788580137646
0.7853976985059119 0.9725294817511455
0.5915489004806154 0.5017921513286677
0.004476237024029791 0.8499484255213962
0.9753261874870067 0.5972493851492531
0.2525352780985783 0.5358526761190119
0.6749567032203417 0.570006815003483
0.6733647990253385 0.7842335166399997
0.1714139135424362 0.492463463238756
0.8394333851403816 0.07666898335209786
0.5960511852187121 0.1276464027548323
0.1923652190627146 0.2705471473967894
0.934591523886231 0.4967282810159316
0.1391924049202218 0.02490795498094746
0.4655322215322137 0.6265398673197916
0.6447032107933641 0.03723811101600354
0.4612334207222237 0.5445204963011679
0.9456619677680991 0.5971872634740505
0.7278188774562045 0.5947911516213582
0.07027452848336543 0.1838321670332328
0.07712481908929059 0.4012567858963049
0.5981710365913201 0.9648821843080537
0.356740718462049 0.2274333656673043
0.2650092968357347 0.6197060544606636
0.4434610924284803 0.3641055840094039
0.81039800968661 0.05551579579871899
0.05040025145518919 0.6317566893184312
0.4188250600685353 0.6610155640798274
0.5764447046253566 0.206600757131538
0.6851485775627668 0.3695295873055486
0.5473973983242528 0.9143954681374709
0.9301669344810967 0.4746389968181448
0.5209730632201131 0.8528500469546214
0.5993503627351352 0.5714734041223902
0.3459152645292539 0.3125017662600814
0.1503392209093977 0.9239151531664838
0.8329632353489378 0.804066785474526
0.3835322686132974 0.1832456226325545
0.3226284410652194 0.7847744725890511
0.01504356978729278 0.5983150685361514
0.1434389147811927 0.7351466931195206
0.7084995612877268 0.3035426713133865
0.4863498020587371 0.9786087246831514
0.1006651622270675 0.3668696475197142
0.6252542124693754 0.7413227232201122
0.4181528138516273 0.718547610731494
0.2683489043486006 0.4040041491327238
0.3197378369667187 0.9607152046481346
0.9790700727542043 0.3682816105206646
0.6429935148044125 0.7884923235751328
0.1932649906578588 0.9992236207670488
0.1729383499985521 0.1145097849125026
0.3027352066133326 0.3924737419566511
0.501037675179361 0.4215978915233681
0.4837710187489386 0.8691681635798876
0.7670627017994712 0.6232345074547229
0.4625366134265921 0.5159635149737635
0.5107366607945814 0.8337316489037349
0.4353605798803437 0.6900594563230629
0.8734728704542644 0.6283637853810671
0.21974303285153 0.08022228287772974
0.2569109820528274 0.1274073648616985
0.4576663165480663 0.9418552656008761
0.8350097449089956 0.3796394640175954
0.1141419775573546 0.4905330543112285
0.9067762884095504 0.4267376077389422
0.5866315187562665 0.6769588437005001
0.1766078346966054 0.7720012737119742
0.4433844413093549 0.239110094609923
0.07069883221277792 0.6502490958490026
0.6572754325317391 0.190026833442466
0.5639393258886071 0.1342998759393513
0.2016180684764647 0.5770340177909338
0.0949357393077148 0.5171632538283816
0.8473653629068358 0.6079074636130531
0.3886668013938835 0.4910388739791518
0.7523695534770173 0.5219262416792065
0.3035273449125527 0.2805444742285615
0.7012490674611589 0.03422665804817991
0.9537709981775981 0.8942367036244355
0.3104986396595632 0.02478246961185679
0.01585525864142261 0.3580901810658723
0.2762098447634748 0.04406566355358348
0.006096446265994009 0.8038103429756929
0.3904886028361737 0.5739134496602545
0.1052686423846738 0.7913735108564015
0.545246954415374 0.7392201803639001
0.5558837074351478 0.2618674918823334
0.2491667552425702 0.4797279123230085
0.2916575281171275 0.08001525653016177
0.3970475740137587 0.3115198907152548
0.1896318959933498 0.2429070488599112
0.1133968557610309 0.3102424802275549
0.1235610864485114 0.325355291503428
0.3586578376836632 0.3666464241084239
0.4435607759845525 0.9040773009364117
0.05113394342683365 0.3941069187166148
0.8742819294332128 0.2327045005094197
0.0113708765578103 0.9774881369543003
0.1316488625489452 0.04248443210497158
0.5161202611622216 0.8245121698559299
0.4111366856699214 0.8194519064452708
0.8532665593504 0.1507561571405467
0.9125298962345693 0.1368170233377392
0.5087217248359833 0.5734990467111104
0.9132977387745074 0.9927278807093401
0.1029544717013252 0.04358649717733765
0.501193007556646 0.4603259099061014
0.1380853426546212 0.1711625684895627
0.6449492981658606 0.8422388267589428
0.4902669089062744 0.6925798444111457
0.6911265315064238 0.4089395500963499
0.9861272740487336 0.2170288496715955
0.1246624229386284 0.2536050770808279
0.3744170603299367 0.9001028156704147
0.8548959403919876 0.4136583506762795
0.6092721744542293 0.4788905485945388
0.3000697679040149 0.8582644195060553
0.7650450067948585 0.1419394882295356
0.6597017362267965 0.8135444246341589
0.1879438388161048 0.831656648618385
0.5687199801927304 0.3316875219809928
0.5528812049264764 0.9526672435857373
0.04007322281236664 0.05493435025791073
0.9737817351043132 0.1492242242569226
0.668313131575148 0.6006712333551724
0.2147020344718569 0.05178736615063224
0.9946783884390935 0.1458014075731915
0.9439214846734176 0.9415464294750436
0.7068488737160494 0.1351795499177324
0.8498612847236946 0.3957202010748586
0.1001674717880542 0.5804078700653718
0.6506042128469928 0.3499826765765349
0.2599405758211012 0.9656671376412534
0.9970094426041899 0.2942277493794287
0.5945747635786851 0.8679108707774923
0.9825182936882492 0.9453909760506577
0.8300604355144706 0.1333243318113743
0.6533325027487751 0.7376912128437541
0.4557346262981434 0.4003317090436966
0.3752266792306972 0.6088197040748281
0.6307883243614524 0.4940184120224261
0.3964444617435147 0.6119951759745813
0.6421891681972949 0.1651697758721471
0.3531077367952659 0.9426791137417302
0.4582723924958369 0.2548070797296104
0.5335975027731221 0.7692373022391888
0.1203177949708866 0.4999201419209625
0.1925939706667149 0.8131479707882737
0.1506994583392425 0.6282159336752637
0.1815550478323014 0.8496964212673538
0.2836974782586798 0.0147097089716604
0.2797594949666565 0.5903066663349364
0.5648588084503813 0.9268685453173992
0.2729396474284392 0.4637052543853601
0.4336071967269468 0.2329424408182396
0.6667697317414889 0.8788960384748766
0.1502484095165006 0.1157419714590008
0.5539496604985394 0.3808675882964074
0.2193775016304949 0.3097723483646529
0.08206529117872556 0.4716686552566743
0.01655430918096969 0.9675505475899948
0.4600820216956751 0.1167839052726585
0.6403575706126027 0.4299477477453137
0.6341812621404307 0.8605267018058931
0.1756433735437885 0.6774347703770727
0.6092138209982929 0.4081248499725226
0.04746482230018288 0.0264103469276985
0.6838750397639159 0.1212907088011293
0.4323126499056058 0.1016614213766244
0.3728126264785981 0.4399441707770781
0.6850244409724423 0.7546714627158467
0.7486016590894718 0.7419641533952749
0.05290581673339141 0.8052715258218961
0.6170295380782331 0.3704090965799643
0.5355596672908215 0.3170034431822564
0.5120270407952063 0.6888473012246664
0.2750054175764848 0.3455251120695005
0.9013420797026627 0.7887008404298185
0.5562433594862606 0.8988652856565003
0.5021491753128523 0.9807443528719062
0.4276908640983652 0.04725704173745789
0.298366579502831 0.703906748139952
0.5831159864808187 0.5170962224250705
0.4017898407207481 0.1356284796530746
0.9346126451082132 0.4556394221327404
0.1657389681355682 0.02632591634828302
0.6437809344110437 0.6327954701816689
0.08235950549540648 0.1200435242521759
0.535062298110094 0.5460590728026505
0.9530787754677235 0.3027547343363958
0.1296963256948411 0.8791401612744514
0.8719621734330751 0.7142317913597398
0.734288236200374 0.5214940138528701
0.5412112958907842 0.02658858583225263
0.6743794130194182 0.6420448570706041
0.9608763616620617 0.4824719739758286
0.4009686408419907 0.8934550547553736
0.9457390680648646 0.1844161827024164
0.3513582149745386 0.623425423344109
0.9856657947862635 0.3075134295941065
0.1458345746191268 0.07989028966480394
0.4764664555512839 0.9797435762241342
0.4710880559436718 0.6989096064909905
0.1926462892269818 0.8643883789019385
0.2501264656170439 0.2606522568638634
0.7675752787517391 0.459188976778767
0.6230262292189899 0.3244374421687443
0.5108879895987818 0.7969606137344435
0.3059634977253005 0.443446743827778
0.3783882400644816 0.8338801545597581
0.6196624293803942 0.7741920732189798
0.9969968906201767 0.8222870660415077
0.3153022042340493 0.7476165398249094
0.2732738380138385 0.08380813860276203
0.7879315470482161 0.9042317041563628
0.2884464730170389 0.2055977870811344
0.9306892377837399 0.3666078186013069
0.09859012534601093 0.1790390882972034
0.9563456984353145 0.03404567908968972
0.6175566618011702 0.02808818017856673
0.05089499964394713 0.2632716607118499
0.7690623531662661 0.9447111199511891
0.2833650408137758 0.2867635546284004
0.5692097131595424 0.1702911629475311
0.8414353380031085 0.09912349301493881
0.6773190117171037 0.8440465609807065
0.2500819771502866 0.006767045611300153
0.9893817079675917 0.2389044936105545
0.5814037797685665 0.6135239869472338
0.5733927932365875 0.2763056853359595
0.414322495009893 0.2417743904340772
0.4392013924335779 0.8205043803652076
0.8220580469674684 0.5750757204078586
0.8024989024142631 0.4779791716917517
0.241847872493773 0.2039789967995997
0.5718897838709952 0.3512284929159094
0.7571321925951794 0.7938016033269139
0.04537385399468128 0.155508906284939
0.01131129114954126 0.03687094232599145
0.3552633018178724 0.293042958027274
0.7125865921119371 0.8371749997872222
0.3514516334388025 0.9141325586351365
0.3897858244975826 0.2305477749066187
0.7225624540792885 0.9839475132069597
0.606431996942299 0.814139394431193
0.7801683366294488 0.3724626841624524
0.5822735199821207 0.4946627972488451
0.2175225422552344 0.9271199299083854
0.4525996267300546 0.1872142921774207
0.698703224686439 0.8202163470952836
0.2881222025818497 0.6363280292605713
0.4609933309261113 0.5994471596427954
0.516556050243127 0.005603023684345489
0.3297130475555333 0.1858510903612467
0.870702670339625 0.7747318681537645
0.2252027231788074 0.6295679861111115
0.8709667766497602 0.9972619174956288
0.9515199510347097 0.4010861346740499
0.7793089785197279 0.7586833123878569
0.1096935712831901 0.9819730512711599
0.5254020836459948 0.5928435521205836
0.5322589824591364 0.8335336618506471
0.6179372652650138 0.3039373802745598
0.1635998634038154 0.4566556564634049
0.8519470180506563 0.9191526761551564
0.2882748632116366 0.5231519331903415
0.8553899351501137 0.3751244525953482
0.1104854036210045 0.9639339779630892
0.06310408267855498 0.728873017101429
0.4412079268904915 0.9964390068880841
0.6077637377129329 0.5782093200885405
0.9533120409453681 0.6284615274711863
0.842277259908764 0.8519840654751267
0.8843792068562727 0.6115382248912863
0.2413689678373304 0.06154117221754224
0.182022083262414 0.1089295513083109
0.708107510581649 0.1564958470794303
0.4714931268732546 0.1775753230528863
0.3192747895125938 0.6844840207792556
0.6395572131940577 0.7529398825837024
0.7214467595421729 0.6420395441195431
0.0974800190626737 0.8808802213482889
0.6487623545794184 0.09172900455381722
0.9613549349931554 0.1010318170856599
0.3991673892879131 0.1259135195593209
0.2150773118853486 0.4636712965975946
0.837967172672436 0.6001793989276388
0.731310557939863 0.1236376460422619
0.3747368147339019 0.4799407264627455
0.7615636106296112 0.8722512170364779
0.02829324823976943 0.8194551931351759
0.4207903008761157 0.1426533723821483
0.6901420197906114 0.3371373371794349
0.9302780086244117 0.9242606477347739
0.5375379157413955 0.3672288798524529
0.9782734278701746 0.9066558140273034
0.2299045492695931 0.5846593260412429
0.8901018118516097 0.5692501205296456
0.4937363025010879 0.02246410896942773
0.04676600784976553 0.07146730012761517
0.2703480072612 0.482578302736248
0.2245428120120559 0.6488227748174149
0.5530024232936239 0.7098685820016001
0.1315685163155468 0.4142977177380558
0.2356801096290423 0.6665949608281195
0.5324582048371764 0.7969222452006386
0.5882472580741873 0.9687372175207605
0.778445202549492 0.0157598264943377
0.6648600324811547 0.5740319979848806
0.3081743924180788 0.9773544352978406
0.7899165187162404 0.679898921735281
0.6089321676446924 0.5245973314786329
0.1933207229324787 0.7647409823535836
0.6982038507447385 0.7723212418268809
0.3576950775695941 0.7966165762042218
0.4325206452948623 0.4016276856122955
0.212273101710627 0.558516907817477
0.3692217674048072 0.5681666090839034
0.8463232851076672 0.2840613047775254
0.8771044162331373 0.04169993952810193
0.943194112451873 0.8228446479714407
0.9810639768892575 0.8862011860329627
0.3105968997479183 0.667007472964089
0.9167491196185399 0.4098536282722143
0.7783443248530429 0.07866709048443651
0.370582625388229 0.4998864776714295
0.5717527487553915 0.01483404753148687
0.661673033192252 0.9415852146585779
0.5780526905561079 0.4487355097904343
0.5687013635465948 0.785148994556009
0.5658442277158776 0.06730584458262399
0.1435101857448499 0.895675229924223
0.04778561756443413 0.5158895078210055
0.0680676201581354 0.02674564298437663
0.6902122065024455 0.6170247933274366
0.3387019757608136 0.2347616671684315
0.762175430667336 0.02456845393937564
0.5863940408496376 0.2115322298987209
0.6754147510181555 0.4455202442061915
0.8403313628040926 0.1948573801658286
0.8634211985071404 0.2319778201384339
0.7030812600899964 0.8859786665828672
0.3685373888500331 0.3471994499635108
0.5726312591108805 0.5440954506759796
0.2501421597007246 0.01697974636536144
0.4446369795257112 0.4503479345382567
0.14249726318758 0.6221111305805591
0.997192133708532 0.6207328619380635
0.9694715450179732 0.9022468622404765
0.2536884576299548 0.2905133416064805
0.3569613165222649 0.2538277052348129
0.3923029459315107 0.601971584134563
0.3066935680322247 0.2587141595979485
0.4136014826689582 0.2016200178886792
0.851466358096674 0.7834837734871906
0.9493171516248881 0.7223310412940687
0.8962210556452164 0.4080527841783726
0.9862203537824304 0.5566305189892693
0.2542909349809273 0.2388556052711556
0.247356821666687 0.8342085964003902
0.6404280545179695 0.887212605598138
0.751692818089573 0.8925427074530566
0.684844302924826 0.5656622094904321
0.5778058612241126 0.2921173952873465
0.5333410451975226 0.9606471692434131
0.9194142043141417 0.4441755368143602
0.4239158666596117 0.1606716438029306
0.0176708106879834 0.6789720750388054
0.7364911843169379 0.4639235034167274
0.460808219912497 0.571593833486069
0.02908403332555649 0.06901334068621683
0.9530805013830332 0.2448191904702332
0.2905152265580135 0.735593164236975
0.4949889454517064 0.6829320520977366
0.7279397531391191 0.8746595368266604
0.84269438075599 0.01961363886155975
0.6600267093135026 0.9905289486273421
0.9840939751126586 0.3297547640409604
0.40473864696698 0.2582786327711808
0.3182910710138326 0.107250817638204
0.4292507581439612 0.8972733796776158
0.1328976915197666 0.8957786985185446
0.1771557147374869 0.540729656039814
0.3392961274076273 0.5930135373139032
0.858580256300992 0.8112142763441331
0.9316386519253956 0.714147487038181
0.1596720518368458 0.1721700029216694
0.8152174254112632 0.4645882629330447
0.2849192306798513 0.8420754844448131
0.2732779585925377 0.9145712915931017
0.9963262246621746 0.9335604773897267
0.07524958879828103 0.9310840803854202
0.8818699309874245 0.5127517288597015
0.5994064378161583 0.9543098289666333
0.7930161812017241 0.6614448307107371
0.6718524729011891 0.9216530066801927
0.9387206209073867 0.9796449126396209
0.04970274557471788 0.1926675550442253
0.5134332366675979 0.6569614847433709
0.9497147915245173 0.2556416024751114
0.6973895022107953 0.5186128436260263
0.9937963835668836 0.4152398654812762
0.1163906756143022 0.593878856023663
0.2778201618201336 0.3071119649409821
0.9628809407526263 0.04348960994022911
0.582018379356379 0.9404747949291906
0.02648103872316656 0.3436659828104719
0.09159674623662176 0.495718435031177
0.3554460867768509 0.8649038162419476
0.8535506791611274 0.6244571098590381
0.4310075289895784 0.9521268329583941
0.8644612807096081 0.6199417643641227
0.107022331779282 0.1325823889841858
0.02742321611024946 0.5105532444910875
0.2250166927756089 0.9012750243084628
0.7464688339311722 0.04045177927400291
0.3840324699019399 0.2990080082738366
0.6780985365282125 0.6909080311139429
0.08272163462063209 0.8351301359174962
0.100370034660201 0.8701973404869388
0.3130882115807696 0.6265666395293269
0.8279518530380361 0.3423706698278188
0.4258136235596583 0.4176314835081102
0.939399095302703 0.5157900743299874
0.9942535531579377 0.4641841610582448
0.8172534462596419 0.1193847250816768
0.594010013643113 0.09405526892675356
0.4726989702792294 0.03925519992697345
0.1496107177415991 0.1530352586452048
0.6281959100218477 0.833088522616942
0.2681264854912317 0.2631997837995851
0.9720773676388851 0.08112870062555692
0.9949838089527373 0.5372392091438355
0.05665512408659763 0.155539845153529
0.563487405559306 0.5926584507552825
0.2976331689498004 0.1399785736266134
0.8808070623806743 0.09946947963173548
0.9204541713127916 0.7433523885736341
0.5112988455025156 0.7744893326133612
0.6253808157234084 0.5813596128706578
0.09885687355057297 0.9459191940061227
0.5994701435184858 0.6486069748920369
0.5482617072755799 0.8708301997052469
0.4840475341951396 0.8049707465451268
0.05101315785714489 0.7877865128862324
0.05829518069938609 0.3165183987052517
0.9856617451602107 0.6228225018358766
0.8938475447488964 0.4833276204994235
0.04366853429924314 0.7496644982490441
0.7099816873302078 0.0136627057284297
0.8553119630480159 0.5564988170933931
0.787502648602605 0.01069873624477083
0.9470995039341479 0.777838789905426
0.3199396176110244 0.417683503866758
0.4435733949788713 0.5506200910163751
0.4714496750157281 0.4565603626669273
0.1573840631030865 0.8202454455218826
0.337608521360042 0.6694426709363652
0.07574741297995997 0.3034112673474181
0.2522630411501605 0.07932505083364635
0.3566238298250852 0.7200552637631775
0.3866905183879219 0.666955941192186
0.03235450082184452 0.6325288326537476
0.07088284285800084 0.6159609235603045
0.8447008508751667 0.9413078379210751
0.431110956789019 0.02548951852960771
0.4464616329640606 0.3133470302017282
0.6232606145501067 0.8608885838688513
0.9470849409028617 0.3902145428138639
0.5309173515656227 0.06773856952635207
0.3676388545067173 0.9586212328822158
0.2094796305192221 0.3407390251270659
0.6575290637288876 0.9512276181746446
0.8047514600441169 0.2630963580404281
0.09435693926183587 0.9737128021996686
0.01700317091687895 0.7228884103057149
0.6985675844229311 0.1621932384315576
0.3193247644321991 0.7961765447181566
0.4477084056878138 0.5011160632549826
0.5564454290035749 0.05071858987241822
0.8289369087025136 0.001355885102835681
0.5359830354556862 0.731823564034945
0.3495013666529461 0.8265460648369231
0.4687747545109719 0.2536630590896085
0.05941252129213948 0.5306379893632935
0.7314471190864151 0.0847229477319658
0.7577288552269122 0.278036565854763
0.02999241693021858 0.1847489377204184
0.3602793120466115 0.7776967524727004
0.466719062748826 0.8824601274575619
0.4030315940144374 0.3922601114056994
0.8895894700155036 0.5797119730027206
0.5161105783566593 0.8063495321726891
0.4516895836453347 0.6809339197241885
0.9687744637232106 0.7748252130780604
0.1198818860280795 0.09034499721401118
0.5671550568722921 0.1150735082601995
0.6412721634944132 0.2730129917270892
0.5540901936080763 0.6818716722026502
0.9977500042797752 0.7667460733013099
0.7853853344435686 0.5806780957611327
0.2146222389625967 0.252911371103037
0.3656337163973131 0.6638925832223895
0.2616095069226344 0.1966019937071372
0.3321072954284126 0.2129541654909736
0.8562778956294981 0.9355795545536552
0.1042150828091213 0.1009024957212467
0.1212432993797586 0.5615190478014238
0.8329744042753285 0.5179316758401432
0.8559120062390932 0.2587990042971776
0.1104789088900269 0.3873732617937471
0.1963432918352752 0.1185690973471615
0.1872949472460386 0.9143493587750043
0.5556787303473772 0.3096218892491516
0.5675918908974094 0.09877440204680923
0.4741457858498644 0.2900137487355162
0.7443919532955766 0.09783728022489269
0.4919541465197712 0.6188736074924748
0.81392204717914 0.6625626736131139
0.5760477236267977 0.8660741058864319
0.9647888076944027 0.2078408394345
0.7970701234773702 0.208734976584031
0.7826285675020221 0.7888753891578542
0.2109776960452633 0.3773194905112857
0.9203984994783392 0.1440055777039154
0.5775514316715491 0.2277523971884039
0.08618669650429792 0.196297038862816
0.4804204104492925 0.3712441410675127
0.340185933215007 0.955033021649819
0.3486790423361925 0.8566376385218725
0.1260187110132252 0.3359364131451828
0.6931486854309522 0.9453040590099059
0.1213003439868205 0.7011711489818473
0.1472016338237103 0.2548815030861385
0.3980613216727886 0.8614275646393046
0.355797487785448 0.3877484846883292
0.02437789031740727 0.8299751735924351
0.4471991528771077 0.9605815613174944
0.7114802763171001 0.1167887237092793
0.3858470028817763 0.7427965040889657
0.7882408962758755 0.9820413344914861
0.2523536434651948 0.6023352704619024
0.4998476564051421 0.3429344045549476
0.8545170921606192 0.1126793088217226
0.9031289427159259 0.8103084235871089
0.2971377062759288 0.868777957169238
0.1133626913066295 0.7751565646210694
0.4056750528143312 0.9824574437870187
0.2619470073616858 0.1097056084213376
0.8915219526175292 0.6910981344966169
0.9668762755757233 0.4254361972675423
0.1049901310983626 0.3169467797845261
0.5008346222818327 0.7765669135034275
0.788833414040905 0.6412011393236912
0.2351632468405663 0.732978951826122
0.6020065178286734 0.8413696991602404
0.08970290851197325 0.7468161705756811
0.4514844074614327 0.1217413275054497
0.9553777531530396 0.4616798589132782
0.741742060438022 0.4839493672349318
0.04679417144726028 0.5453465832541572
0.8628964185094641 0.5720689486819388
0.4814134162676306 0.04538057005697511
0.9165187863768557 0.8882175858586973
0.9636307894338162 0.4926395008734214
0.4270894097726244 0.3195674662141135
0.1890608328642926 0.6054471224834858
0.8599235063868665 0.2936847282803356
0.7885679657040662 0.1197181377915893
0.0316634278523288 0.4935325302520229
0.2304308710072351 0.603209550982409
0.5062382900236297 0.3276131255297299
0.09675925000129842 0.2503725868264964
0.04708098982731221 0.6879961170568889
0.704486075734241 0.5567629207619589
0.6433834505504235 0.9768701766075579
0.6167702529782656 0.4525837827863241
0.3712470383923152 0.8802292644017234
0.02240137896899302 0.2022723604681843
0.86190716411889 0.3101134404259736
0.465667378362276 0.0560921999578442
0.3752062921353054 0.3049753259473321
0.3514974856338013 0.6809257793727633
0.2462707860076807 0.977841360068689
0.9183765844556511 0.1544846867971259
0.1828050761956526 0.8603570925474622
0.4238697812535613 0.5570436989875687
0.5839471034425641 0.7326330181417554
0.02552413676781724 0.0219882887185244
0.07848248122602557 0.7747112507315655
0.02944353111373815 0.9417181326050648
0.9400720797307409 0.9513703651390077
0.8517301282973181 0.3566086966203295
0.239234738290571 0.6954020825405256
0.6938095012538056 0.9344609968918203
0.5840314798316389 0.6597000894996476
0.9516842609251217 0.9963903114037789
0.4989061628624932 0.9044887794625985
0.2262985429140679 0.9591566690620231
0.9829269182843462 0.1849040925094556
0.3043474660854366 0.09417309745639925
0.0972083443805036 0.2698484328250503
0.01563030431096183 0.1335240204078605
0.928193321945181 0.8143730743702043
0.9431133118379902 0.8765506038691688
0.9689825794468271 0.436332621672242
0.3215432031582182 0.3453072236083126
0.7709346382553025 0.1826334582343699
0.3500070740137589 0.5950179145004953
0.4785685013738151 0.9246335080039656
0.05568651077038349 0.2951937407884965
0.2981779396550697 0.7717558636366612
0.7617499298851215 0.5499345732848708
0.590690824406185 0.9474310057407415
0.6355809391513668 0.5774775207408842
0.4157067870565579 0.840408868249539
0.1536186994018413 0.7335081243025537
0.6131171918290454 0.08131814790462638
0.8027696622300698 0.6916907183017411
0.7702335750202797 0.201105185303706
0.3272566102646026 0.09959895608901766
0.9712077287921262 0.2521485308238165
0.5802807811623513 0.02132017416400894
0.6001598333409904 0.5608440893176949
0.2039278371672676 0.0020045905690064
0.7871924836911888 0.1578246489540217
0.305072796839332 0.5757815318341721
0.4325486611724552 0.4869340929608391
0.3110028987118201 0.3653830115991171
0.750768673249926 0.5755476809514225
0.1025313659254087 0.829959133390071
0.7250154429894776 0.9544028907435774
0.8454851779760459 0.5423476574733633
0.8546862972335341 0.1610015314586951
0.008339535848815501 0.6188029630801
0.9709986641971797 0.8675710066128444
0.7343022417269854 0.1631026583041618
0.3214487605277552 0.1177061991574376
0.8134935323212976 0.147149924255696
0.1534559654727533 0.3830440354149006
0.4031398149810518 0.779687444721171
0.8897296715574717 0.3597048565381739
0.2086264645306778 0.0609861286262271
0.7598315250815041 0.2026539685578248
0.8640181181697563 0.8769384737047192
0.3338690529564177 0.469583644085372
0.6924270602992081 0.582909335934261
0.1144296922100544 0.2490429476680095
0.9838228474381049 0.7346870892691696
0.5313063814645219 0.410529017196277
0.2623576391370913 0.6801515426271374
0.3774470097262047 0.2614850336386337
0.1108829859182461 0.3600844769845357
0.6622209443363172 0.7294495142532735
0.1221614690907833 0.2940403817098286
0.391087948900408 0.7058751233585489
0.6343057285506041 0.705859067956227
0.4530412261619283 0.4794211691390213
0.2336103154520586 0.9102162445486177
0.2520774825920482 0.9958818785755326
0.2123327158017786 0.4244106459191748
0.667777769124056 0.6893436855992713
0.6292080627973091 0.344235212035114
0.9479189610522826 0.06126179128132853
0.4659304492029648 0.2349823922788413
0.4284040228211523 0.8767322190313132
0.5693039478374832 0.8042663922899369
0.6556330488486882 0.1396597608164201
0.7309636708460627 0.9362262603938789
0.8084774476334754 0.4053784467163747
0.7624566505641434 0.3935019543901013
0.8627647435671827 0.07666178805985949
0.7700054340572754 0.4990354707697969
0.6768627722826126 0.5491199979793313
0.104665595450864 0.0541729796273488
0.6725563207908339 0.9659088275328679
0.4510986003502443 0.331692330109999
0.28846451736726 0.7076506570320336
0.09154034073583393 0.6601526193048463
0.7967125319115858 0.9553872144950061
0.7671593069841482 0.8062651628727754
0.8243804629427236 0.8246187370028084
0.09998432378026127 0.1597652571465594
0.7741371470448892 0.9169462637877654
0.8305466931255265 0.8954833462650134
0.08781288328595059 0.6312171574965667
0.4601309179221117 0.7760321962748435
0.7413964581711101 0.8148207271444556
0.2463513443610612 0.7472339810892652
0.06665212482299118 0.1101725160726863
0.2424676936632748 0.4595062772375219
0.8198297798166095 0.7133829876089809
0.279972281625928 0.7011763179859597
0.5489250162285233 0.2021877726177464
0.855508180744598 0.3465240396319642
0.9404762490096206 0.04479944699293396
0.4043605848066473 0.02212532459879169
0.9226232838147193 0.2227965516722421
0.1712882296572535 0.9044217425638281
0.9071995183060332 0.4612276396863371
0.6187898018738577 0.2561392772883659
0.379268537890457 0.6189332089815568
0.04130189032650292 0.3986797791876814
0.4326782484665601 0.6250177909471172
0.1261986076304803 0.7288303222678639
0.8744728827291623 0.9411797980445323
0.306418554411757 0.8088280548098769
0.9090487686727546 0.002905747154783652
0.414922378891975 0.9263558356013293
0.8550033180340826 0.7118020070822719
0.8275040137171155 0.9345450321281542
0.3895702326190893 0.2112716630332171
0.4165081848973085 0.009594607913184106
0.8794708443242834 0.06961303162164392
0.8606219528778342 0.431183845164226
0.05248367851942878 0.9125128115562468
0.3946631483710547 0.2839707401514713
0.5816886590124938 0.640492179567147
0.1351322988409708 0.7539565074862218
0.04940136336704055 0.1180148316473495
0.5061284573198036 0.3903315389677121
0.07107487100912159 0.2714545682559987
0.4330851294367226 0.7891393275210368
0.6307698344102259 0.6958331477169122
0.1863843663190158 0.2623742026479394
0.7528129395616824 0.5658099731476548
0.3343989728842247 0.8128483258324006
0.8322178257965237 0.1436452565712385
0.2498516023332418 0.3018455723216086
0.8375058025166664 0.5597124378082311
0.2634978952135824 0.7606426659737909
0.9880667144437962 0.2280291278308651
0.7767580078606644 0.2558373652517879
0.7852441494213476 0.7997737766088583
0.3520260381352983 0.7574617691097404
0.287255321820568 0.9390713292492777
0.3430640026239339 0.1365110530413744
0.7870826120054708 0.511203473595141
0.4466739264865585 0.04656150927299793
0.1330186425316411 0.1617839858153338
0.9453080567254653 0.5595168961935241
0.8083116643243898 0.539671421654232
0.8059706326756926 0.6286956033449513
0.05395268756150332 0.7233798707743406
0.9265406143434541 0.831738279971743
0.1256873265327074 0.2082344101393832
0.2844231903866192 0.3417548908468072
0.8527343261434953 0.7617203256927048
0.4004079681542888 0.2296617894541185
0.3543653833554938 0.4747939721756524
0.09319179988662761 0.6499892142696522
0.4499811931070148 0.5697092614117678
0.2595615451806389 0.4391060084580193
0.02633325108371899 0.5580542084133452
0.5352167881174082 0.5980505516117445
0.4417013200830542 0.9694275732582304
0.5990601682758681 0.4655061135929126
0.8020404720560249 0.3000722058890247
0.4803647612949739 0.5209463302935488
0.5511550516540203 0.4028378892843972
0.9067785907140249 0.2141264108997791
0.3875644854844437 0.1523098271913307
0.01809051561044359 0.5882059253845868
0.2855203610868722 0.3993931911341165
0.9816155073213436 0.2786602344177959
0.9006164079255914 0.7171887261387189
0.7951043598401412 0.04703181052295111
0.1474281759870664 0.5797781435217695
0.2390169143276338 0.677952310016523
0.9738172441535144 0.3481143589646466
0.4384359781227093 0.3056878637124389
0.9202021880417628 0.7872336853469668
0.1705502383979046 0.9684291646317562
0.2490065800066601 0.03946594953480888
0.9635868026568259 0.3833765178970109
0.3194264729836803 0.6739932707738435
0.005059168837946408 0.50662649816218
0.891679723313349 0.9190211123367575
0.5914586583449726 0.6857538412657845
0.1479018476424086 0.7143658134387809
0.08212726327835819 0.4920007085426382
0.1890274289599642 0.5039764408457134
0.114459647803729 0.8440483308857342
0.9660988875206067 0.8584847719637297
0.8594275537838069 0.9259209766969453
0.02291363502520785 0.5287898795061118
0.7654828797653243 0.005544408404691851
0.7245466924488321 0.9049236432924559
0.133992118904141 0.9152048294833499
0.1857875952003392 0.5682281413931637
0.6377631257114261 0.6501481872453112
0.3692259707577411 0.9199917157136459
0.7999865324814999 0.2246448871905006
0.6209154665781345 0.06580038419897875
0.03849938303914243 0.8996854445508257
0.223632524486077 0.1458440153348032
0.7026157902705332 0.2197349253035443
0.6800314428769376 0.2796512045232117
0.877554656399783 0.005713984164584453
0.3467931472159125 0.1049454971249744
0.8453691589201632 0.5042119376560878
0.7868315946946057 0.6694896064496794
0.7818101483269083 0.06050521467441165
0.1743625091745467 0.6407789033323443
0.3272591044274848 0.01645317128694408
0.4871574073693705 0.7320156712076847
0.5479825694861776 0.4242291947579979
0.5846204422565916 0.1003886736344124
0.07264146150940118 0.352949689017802
0.2355472025904056 0.4963376730666844
0.7898212816640319 0.8480906154408795
0.4889653201752376 0.3778139114378996
0.2260754219317161 0.6678722357063185
0.804089989365983 0.2026652340673645
0.5545740810951953 0.5336353248011244
0.9615229509136932 0.6213759878389997
0.3857396103715521 0.790753095594569
0.4427554851600295 0.1915203750355621
0.3765474651529478 0.6373443997282842
0.8209808584682246 0.4823112817920997
0.8795035257153677 0.7598105026059326
0.5821489969209179 0.8920694040384636
0.3325625877204553 0.6590385160309367
0.5106692281229307 0.8508644022214117
0.4713078672575044 0.325960304122684
0.5431094057478947 0.8329022023496936
0.2262827278552032 0.9198294109094567
0.1670706601471631 0.2290182214374811
0.1480340981123047 0.9727107293879945
0.02456600201967048 0.3755286982908179
0.361750960368607 0.98058306145537
0.8758823404110567 0.4456802305961063
0.7430532211867718 0.5490440670057191
0.8350797599473718 0.4577380977951047
0.5641279040743857 0.2699155491903583
0.9022259716544925 0.4532741345079936
0.8731478327127257 0.48132522993548
0.4645878205346817 0.04509291449244252
0.9744063448040534 0.04875067234388306
0.7734480615630117 0.325661407299778
0.3097740171693348 0.5289020175006259
0.6119881613750615 0.8235098768957979
0.2907738557619046 0.4843929474449017
0.537615874683759 0.04776200547948756
0.7077524654701459 0.9974335896764854
0.8710050796337611 0.5780852789542238
0.2044782711072546 0.6359106567243274
0.1860758581433462 0.5477127373412959
0.7440897001616512 0.4944484849571111
0.9625803313332297 0.9205987899095291
0.4752611912611348 0.3154919658785003
0.0299752107823177 0.4569289910403226
0.59553581187038 0.7063022754647297
0.9063601195180818 0.5919485534358777
0.1031589734820467 0.5487406137557066
0.7317747113630552 0.4428930748795238
0.8877821119263133 0.1877051725397594
0.4538262833784846 0.1659721156992536
0.3166329910982637 0.2017001596341612
0.2031824056759586 0.3320889687125211
0.2355934013015024 0.2860595647505284
0.8750698778538337 0.835717051763623
0.5629050483572319 0.6626573134521621
0.2950585241468876 0.6006392276796838
0.6912096323958054 0.9766337172199637
0.9042729338518596 0.8510319189587487
0.4201946057328154 0.7747885736371968
0.1058764470993024 0.6364876419772638
0.5046812369819751 0.4499612419941884
0.795105410119642 0.8833463624908581
0.6531375366334137 0.9729450853303072
0.5866580368501342 0.1612162199080364
0.5450627200341779 0.6141095259689396
0.54333791302679 0.2748944114663194
0.684085466707373 0.2085474508530953
0.3287071329152995 0.5246690601129588
0.9322713805420524 0.2780567848921126
0.2174037116229078 0.3679434742511292
0.3388739241302689 0.489640006939123
0.8688662786755983 0.06813271942369767
0.06842633502666072 0.2019649607390129
0.8082055652071198 0.639836451530346
0.6725490422598712 0.333827884031849
0.306672298979611 0.05313158310421478
0.8902949704951407 0.241667631297365
0.3425974873376122 0.7372253705588809
0.5886386240182125 0.3052178615490429
0.8910201979611984 0.2056967005206689
0.2543529135626785 0.7627131253933843
0.7524850160691149 0.4878133014112557
0.9827304976674054 0.1095153863549258
0.3279074339809407 0.9983585934624919
0.8150450763869167 0.5133133853660645
0.8934874636278646 0.71049454345582
0.3998765268500091 0.5334368040624274
0.8103292560165865 0.6828240455585359
0.1413969708296176 0.5310562772485944
0.8477093283039562 0.6804378420020555
0.7554519356382572 0.2593864123574364
0.2763811350098623 0.7482622554575384
0.32989797930606 0.1588877646203268
0.008918992653352891 0.7060627478291944
0.625084562735584 0.4179608867312786
0.2714608752771136 0.642598249024199
0.391112208500921 0.8983303705826894
0.9571075835306442 0.5578308026541958
0.4091276520625002 0.9527874167498551
0.3589466296241404 0.8543731266524262
0.4771388624900518 0.008125537075885689
0.6567245490965357 0.8600107182012157
0.7133577347951744 0.7612867062686159
0.9155231081030616 0.8691958330860079
0.7857738964983595 0.954480162422584
0.1816194234021132 0.9823358183343771
0.1937073293745403 0.5401386413545316
0.4094569240834643 0.5946235550575654
0.1782763887512682 0.5773641741980953
0.8873645405373872 0.6703052590571877
0.4235465413782582 0.7084102734233617
0.87459778197233 0.1180232807144324
0.9513686343121501 0.3423063419930425
0.06444584376039914 0.7078951911432908
0.8431337256794678 0.4653178223427284
0.6223675778728053 0.4355306845873965
0.08170912149351707 0.8648306771473512
0.4469210869602098 0.5880845281438252
0.05409726665498292 0.2847079030973029
0.1047133269756228 0.7807126146179552
0.5680510424788493 0.03564264470149413
0.3480278973022851 0.9629359156772669
0.8299654494809551 0.1915904591922478
0.5283831461998248 0.9151979535730904
0.6324746088801689 0.2794429244685567
0.3029406662609561 0.3191539725166022
0.1070029942680901 0.06428090607858025
0.5007508991493956 0.9446072718604624
0.6112724580705245 0.6088126039753859
0.2209494343428939 0.8723136109376222
0.6177912603788611 0.8512316240190433
0.9650216674143881 0.6798184009219239
0.8300524899630372 0.9724989793362616
0.07740414925210713 0.9810709366194187
0.5324475895221182 0.815149345201848
0.9052160648494737 0.1096506813703435
0.0347180008557371 0.360782562533941
0.9114021910830735 0.07352438222972575
0.3515827459931998 0.4645389958694667
0.4703069875088196 0.271058504334442
0.03699559639286641 0.1354062772853249
0.06265161051848241 0.278080948768574
0.8161361128458477 0.7032709134245531
0.2635094981823358 0.3193925159836767
0.562861621090843 0.4738656143125554
0.5078306846611327 0.2122602281869919
0.5398942406419396 0.9774892797651323
0.5785978272194072 0.3995084035500563
0.1024601676666906 0.4543059548732217
0.3942444106186854 0.3752713244799318
0.3645953183775809 0.06866793274726637
0.0298898638268577 0.4361386828260613
0.8331976939161453 0.03855817733511419
0.2995802519902912 0.4248094088231184
0.8022017017278814 0.4412579497788616
0.6613090159038757 0.4329964299792405
0.5346455104333805 0.3889205152954132
0.4079348137162276 0.5672931481334285
0.6296462445992071 0.1111985997981583
0.5159742229574851 0.8914714407453409
0.245240275639191 0.844488522565554
0.8094272363277775 0.8994196087601289
0.2939603990488298 0.4947862920851096
0.11721531814949 0.8058706932039928
0.2775886680995191 0.7764099736298532
0.9934715450605577 0.8498410184953993
0.1586307348111859 0.2850521258777289
0.5665787874430324 0.2012747721795254
0.5060418112250644 0.9543240397366226
0.1851804007061748 0.7146820361394145
0.9059493480768052 0.4973172945847348
0.5645262362359296 0.6246690453652466
0.9560558046280955 0.9864553207116837
0.4937854895179354 0.5510955976759594
0.322777154084357 0.5418932086076517
0.3241012310573045 0.445253824354902
0.09740757995261087 0.1300644183007628
0.8650531243887589 0.4485582065159226
0.353774080885366 0.4350771538530113
0.4311078133778186 0.643438954942707
0.8288673733991911 0.4395551923704247
0.202765882031245 0.2946881115702382
0.3380562270717046 0.9271435793560254
0.04639982989865483 0.8535894373551118
0.3741247458067676 0.3751642045348152
0.2323822002454562 0.02571438526456031
0.5030557232789438 0.1542090649242145
0.7320578226142875 0.9874842068289978
0.6324658781586768 0.5108926441013056
0.2690915427081133 0.2025873133352897
0.7272803330422497 0.7049066762137626
0.01799989010368298 0.7003629968316547
0.8348409956350922 0.3213839564921335
0.4543422201005796 0.02958402053245588
0.0560755908000539 0.6825609290718689
0.5191841443266959 0.7804415875455154
0.6385629510248724 0.7715223333521618
0.6491734694284209 0.3120916006014267
0.2983930461806891 0.554705873176367
0.6590015953872896 0.7662204501988152
0.4461784071405002 0.9235062098317428
0.2441304051541009 0.1521810617345326
0.5156123932450968 0.55613489197293
0.4586978060188023 0.7270325667094688
0.185930444824062 0.1446913871077186
0.2121159828953971 0.8166651179214924
0.7845275561355253 0.8859515215281418
0.1700894886499325 0.4469526036342963
0.5010411124272139 0.7482150119436591
0.6794884107433214 0.506292922298699
0.1279330570719564 0.1525688218547172
0.9747497681931657 0.1242030690559301
0.2978970357905906 0.7429565528125511
0.7846038430722247 0.6987607250060228
0.1721876919271109 0.6878191943152393
0.07491974331533936 0.8199958427828596
0.2545177640930287 0.6631888444200843
0.006009043975679965 0.1148282537330565
0.8339112130282818 0.6967779971603202
0.9933313505052704 0.4050136435368376
0.4101759378520954 0.4412168535244954
0.2665047931069544 0.8742580331290442
0.01381241060767753 0.04674032799790495
0.2433169619414946 0.3239097001600859
0.4448657289916717 0.4726142368672663
0.66948014462243 0.5217343734560825
0.31330436826657 0.5010182893659604
0.1337916849459375 0.4332267173028397
0.04092913814979088 0.6122533452969652
0.3411649258662842 0.6507669598755074
0.5895107650516508 0.3736311147668679
0.7337885054768736 0.1742835771503829
0.2921377274297091 0.6648723107669211
0.8368021481439675 0.9815705898334974
0.01166548637325998 0.6359951279513889
0.9998875244962107 0.2430221852958165
0.3949063551732102 0.106810842719206
0.4085095489179321 0.8677479490356598
0.4972993696714318 0.498637062729228
0.61258165932867 0.3214186554204589
0.7290849705809552 0.6261721042084203
0.7150151168944916 0.912355116439736
0.3902762510026793 0.8787840431938747
0.239085308185396 0.4486826543907866
0.4277995116142895 0.03661816143777208
0.3509479197002418 0.9811706142197775
0.192270157980943 0.8859069844972405
0.5751673537773719 0.9113900836035745
0.6471678187842989 0.1938272948088452
0.5450750244593165 0.1130479648377631
0.3295641136037538 0.07116422389309875
0.01859754729662612 0.8789056958991835
0.3487270436373465 0.36945325344978
0.4139961569013499 0.5207455716344591
0.2733604115951454 0.7581833786823572
0.7257290705947449 0.1561096306537485
0.4856844544241576 0.4726321701313897
0.5399025962840003 0.4920856167970513
0.1728604838998108 0.42777973371098
0.280053591538489 0.3730158837976955
0.8797037860054313 0.2879945171895368
0.3932674475416187 0.4458940167556797
0.1291946919844543 0.4626386726671933
0.8768037761819871 0.5337394438702188
0.9490018720533584 0.5411219981878701
0.4129021967678981 0.09240723037008861
0.1758548579012615 0.1442047017730571
0.07390832960159954 0.1475310016280989
0.6389197256415986 0.938331787987561
0.7167851312975299 0.7004608343941895
0.3727115665722386 0.1837896878311952
0.5228738334876768 0.4543592458201737
0.989176215380047 0.05944406305872468
0.04920567842012928 0.9411590890641521
0.7251386038056828 0.6844424204061537
0.2660080615311099 0.8164580063649992
0.1870796775845872 0.01032737886380528
0.9458936234398937 0.8541112327979642
0.1270343137872853 0.973030729111743
0.5084702784944236 0.627797401451597
0.4070728934267376 0.6132909370610422
0.945413074925623 0.1632591907270467
0.3400608700803497 0.9817446240763251
0.8146083618890798 0.7498314850832414
0.9129724587587523 0.3453549833576783
0.2483745945670945 0.2212149537090106
0.5641809397505216 0.7262860048327666
0.2031919014894193 0.5955398101715632
0.6305225576643849 0.002624744939684886
0.4803258488284603 0.6551894546354904
0.4617980486376286 0.2446677718988032
0.222438985914673 0.2993342099937239
0.2821188817013923 0.237621072442584
0.9804496945220731 0.8121839234613809
0.6631735217183385 0.02807673650421453
0.5531703553473724 0.01215551520620563
0.3437459483631466 0.5107650217102787
0.09586513784441571 0.4263901476646159
0.2042046526862873 0.6150371062682948
0.6511560080734036 0.5315593091702834
0.602569197322073 0.6593934221918758
0.9038574843942586 0.7355925170931151
0.3404945847615021 0.8216626397912364
0.5023399432397421 0.07995744924684697
0.4336841290646357 0.9887160656689278
0.7326562347021748 0.5640098751695637
0.9031109922882058 0.3300183214808674
0.7913455081667407 0.9919006238922469
0.3657797077198684 0.008451958569843418
0.8427116395170524 0.1471712970468312
0.815490104807413 0.3272503674628174
0.1267431822655046 0.6215957229532623
0.1942066445044905 0.2164294067931693
0.377928441634819 0.5087685528929309
0.0001558623954391158 0.7116774641722576
0.6233701725855727 0.9153365974047155
0.2122159862163857 0.2039018199057449
0.5949177878607399 0.1753064533907385
0.03109959370002237 0.3127671207350906
0.6502678440308501 0.3594573101609018
0.9790221977542878 0.4398519496026257
0.8166218272670889 0.5928995039051967
0.00637561565935368 0.3721102473485816
0.718240841929712 0.7521502386671829
0.4234159157279939 0.2905376910448493
0.993495718688213 0.2002985636932227
0.7191532506213543 0.5894543246347685
0.7213828064977449 0.7884842966519373
0.04226436802514156 0.8634013547874553
0.7121244187340104 0.5733065723777399
0.2721752897934644 0.2419201583473652
0.3161898802733126 0.01593958103312861
0.9499229044500466 0.2844771202587285
0.3211765580764782 0.7268730612861358
0.9255127247476429 0.3275800651064465
0.6915262223196611 0.6280260384614644
0.02985018699469554 0.1733478843982002
0.1189914725056164 0.3667530943820891
0.6608973879413578 0.3479478548230979
0.8521662092629548 0.1026558515318984
0.6589136874893403 0.3770533991443369
0.965306951358934 0.9385191543434563
0.5344413575092535 0.9499532191149552
0.8917009045248803 0.2248465189962384
0.9121174978958789 0.203885473781376
0.9238530639519673 0.9912120506063125
0.4152471408307197 0.3759498896059739
0.5075241821315477 0.2722101109799065
0.6292651175663414 0.2593644453758486
0.3782727544800413 0.7984540861429509
0.4047304655815185 0.9628055242717803
0.08832066551898703 0.1107635698142321
0.01805600866079549 0.3369145049106816
0.7951713435604228 0.1508292336266857
0.7279675636701758 0.4223978071310969
0.5110213426692021 0.9278460317951469
0.8199942446617716 0.8976304560686489
0.3345600203973186 0.6292065988140932
0.5930436375281087 0.6410096467247856
0.3870935585945285 0.9262224258442345
0.4684814685265673 0.7818709384338582
0.6920616153640091 0.9166926948392906
0.310447553498605 0.8559981337815321
0.7532210197585072 0.3435212739162758
0.1117577322406789 0.2261634094936991
0.6977756519579638 0.7017683632237912
0.07210729956211864 0.7346230003577495
0.6021527822507391 0.7774342479157421
0.3489221912469689 0.01743238012405553
0.6023347002270349 0.1485507076961233
0.3947713236240859 0.3383673119570877
0.134920257104473 0.2687742226236466
0.4131516717778399 0.3939623725626579
0.4141032760412968 0.1030948645011462
0.5430033769759024 0.7958870176956765
0.1880951812185949 0.6517983508281965
0.7071951241164691 0.9591222261674033
0.957592325209385 0.9584651689408756
0.4206851881536978 0.9714084916607016
0.223452265130145 0.3287204388711611
0.2080348241580415 0.471931404735678
0.4903088508180078 0.1239363455838062
0.1436677848203902 0.0546099355375864
0.8984424842183347 0.1288669523530897
0.4184852164616724 0.9160169775543576
0.5202657024412933 0.2919508102831879
0.760275903525008 0.3537583647844151
0.2189873933154909 0.9769825919581744
0.6830755945584465 0.7260525633013445
0.1280151519661097 0.3950135281527518
0.8421071629295328 0.5810627551984182
0.9922583003044567 0.07712179983366292
0.6633784743661755 0.119229199655287
0.122934355073828 0.1434569942918459
0.3885526929558476 0.9544221116280559
0.5925981320928236 0.6675410076488895
0.8425935223339041 0.05733468354316963
0.8760220481069506 0.2975584992442502
0.9663333633364772 0.6420550285231534
0.490690167551817 0.7217282574918288
0.7412903525057178 0.6514420612734445
0.2244450628217557 0.2496575217576867
0.2981380139116833 0.4364037718687693
0.9813246952797735 0.4504869856243203
0.6037791481575033 0.9928822470196574
0.5599643575067877 0.9699024387034124
0.1031195141720217 0.4075864327492428
0.4095280603910144 0.04929550014135389
0.5716190519021914 0.6888030853829701
0.3081242124213519 0.7001193093824376
0.7264886084215835 0.411258405002777
0.3855459291077109 0.4141948308405647
0.2832602282714095 0.7283876540738419
0.2821716763808509 0.8525914837843896
0.2812184092890678 0.3243120942716561
0.5479398390437753 0.7579576092581616
0.6434384642786688 0.7355281401078745
0.8791605268069462 0.02401795856836128
0.03895050269434929 0.005663006689502763
0.1913986009652376 0.4490721730246484
0.3897154661232825 0.9736139835193236
0.2021896881002554 0.1973745651754162
0.004540231630607412 0.4294702712808163
0.1656035186697477 0.8009464411657218
0.6069415204485412 0.2419372840264163
0.4352117794831522 0.1601179092562821
0.9018516811338665 0.9464778503760517
0.9999630841347515 0.3886292415941301
0.5851888503092842 0.0476550177029846
0.491783430115972 0.637683967198451
0.8230178449714226 0.1022311450332144
0.6297682659054613 0.4277109713347122
0.9354095093549876 0.6865802537834228
0.3302152501837337 0.3239529011137351
0.4939155897806244 0.7111728929440446
0.256543168151932 0.5744555133927859
0.5952855734897051 0.1158186694532337
0.6035228753365462 0.0875886574919605
0.3423722200280991 0.3612352811803765
0.690375381501403 0.2359866617938608
0.4240401951973874 0.4076235181649874
0.8181756285430525 0.002838401696301097
0.7741397713474218 0.3442214493637969
0.358333055792956 0.5285689905834179
0.9749887017787948 0.4183611623388382
0.8758681906852699 0.731943128826422
0.06393359722167329 0.229148903771785
0.660045453475186 0.269172473537957
0.7314028485595986 0.3242715212259951
0.71058009228027 0.5839921519211915
0.8052466595802296 0.4156252922773024
0.1532412693842552 0.3303779592303336
0.9279892908688457 0.723710779186106
0.899195912218214 0.3896120433547912
0.5431574878592845 0.5389390275057553
0.1209297869279727 0.415213006010968
0.08433634447733608 0.955460699809305
0.8562865876677465 0.8223037441367463
0.9736529591149746 0.9932965407908676
0.5045856300767019 0.135644361176107
0.692938864916545 0.6387656623178161
0.6444044172869634 0.333303073336902
0.3945402244443787 0.5540076593716201
0.2874155149380688 0.1370785450367267
0.7836456953548887 0.8572163707292335
0.3584149458658349 0.4154195016521325
0.5264790909025765 0.6145514240414826
0.6025717242687471 0.2798523572699922
0.7239333239098429 0.8073665083079115
0.2754529630249528 0.61961006717024
0.6934066592175213 0.8417368259809349
0.7427162294826209 0.6726460235173203
0.6257897261970511 0.7960051586041064
0.7322679849157819 0.6573065555177245
0.5494778166216657 0.0334841961453053
0.6898696555055678 0.07227328804069441
0.4792685193784474 0.274263500784785
0.5359645664509679 0.1387349564787882
0.4558956388801398 0.2156601796321083
0.3832450828378948 0.2389707168227336
0.5852303043136744 0.8326253839117643
0.4649145058645757 0.8719304738872687
0.8925491150864853 0.8373338140420469
0.4011946473337452 0.5753305680548395
0.8079663116785817 0.3763408745967532
0.4663990911865092 0.6089988699749411
0.7627003499466939 0.09316052587948388
0.486519039860778 0.7607808150079023
0.3324292784278481 0.2682779226392503
0.7797093186620517 0.7387457980089065
0.2207063554319152 0.9374807504554387
0.1841137181507202 0.7920150813826144
0.4433963976034708 0.1149017018703017
0.6235840099495581 0.3912115079607846
0.1500798591409107 0.3656615322374556
0.1621632349127892 0.9616830366456179
0.8858957278107091 0.9864715476080911
0.9275914275565377 0.4640592162877611
0.7575251164261536 0.9250804924993912
0.2427885480734513 0.7953689141509303
0.7840883043045597 0.04919421120919932
0.3133212850802407 0.1248165242728984
0.5553263697993126 0.5017931942884153
0.9579989481131419 0.004743459264258437
0.6559878238901344 0.646331917774483
0.2645009814460263 0.1598389685802402
0.6909206562656937 0.5941597056652792
0.05194068972665377 0.2146359012357603
0.8287853661478636 0.6463534659986179
0.6631578540632764 0.7853327246977365
0.918629641489254 0.6483483347739271
0.04708399911753791 0.2421890390678658
0.7221703356442918 0.3796627431771707
0.8853653565340562 0.8000660511587544
0.443805674976521 0.7474683803994229
0.4752778825496515 0.8241484374230003
0.7163313996593269 0.8273328468468145
0.4797400355549286 0.1243754951492479
0.7572925460078365 0.1476515046585233
0.004926699375495728 0.2152432996518884
0.7088041185040835 0.4243575542499033
0.2577190066664777 0.8205215071926921
0.9170944506726816 0.5320511005635695
0.4851306917158577 0.07636479159275843
0.2440087590764784 0.7263658452581387
0.6738488615662634 0.06325857122283536
0.8018032544548419 0.9944742995814466
0.3812238886859069 0.1338569598639078
0.7859674013219869 0.2900396696895263
0.8468869763984123 0.08315708053905196
0.1101912306563084 0.5765617969501102
0.9493053801405622 0.6537391074218001
0.09371249624490129 0.1011684872407023
0.09330644322239441 0.5542149636927312
0.9030061131342203 0.1192030438098724
0.6124759488819732 0.185593390241216
0.7449191163947757 0.9608204085327701
0.1493951243150423 0.443827076481459
0.1661256032505602 0.9140300697703294
0.4970394327835118 0.7864628065479695
0.9385231628645433 0.9049228391768952
0.04939260937143948 0.8829999525858397
0.4096274219769638 0.725977875408068
0.5111470312791186 0.1745772293161125
0.5650593157742555 0.517620567377983
0.647987981746988 0.6909479645734513
0.9321541589191306 0.9711659322166429
0.6102828160634632 0.6906769791697572
0.2732036328445954 0.5113875896951429
0.1005624551993867 0.6178979416328905
0.09610124793118852 0.1910685607669629
0.215625928439978 0.7225761758855113
0.5151345230835739 0.7358870572549718
0.6072302562847125 0.3007160158683246
0.9047553101235031 0.08257061067950597
0.05468285201957189 0.8920503898077509
0.1109537326813941 0.02616701803787875
0.4058747131005203 0.7992328659421881
0.1347424742883984 0.08043831665983686
0.05798694798069739 0.5200893797165368
0.2176541786077788 0.2815700305048745
0.4346780164876624 0.5150938164185038
0.4000162987969249 0.3481205278722237
0.5639142337499448 0.9378189559982963
0.2879441188075214 0.5520617175560172
0.47142024446668 0.7915879111905015
0.9799746968214924 0.001598391480089894
0.8096089612791136 0.2727880338892825
0.7350562601364481 0.6891250929134226
0.4363029276968693 0.132597337561357
0.9215192535031129 0.5813128358567999
0.2012153639239283 0.02096385499474701
0.1975634193028324 0.3234230818280382
0.9929394196485679 0.8682728724811172
0.2927996783526782 0.6449683378440878
0.8168848703669216 0.7311190381101182
0.2888302842081873 0.80306391669551
0.6999600134851565 0.7430301035029631
0.5856985598831932 0.3919071949356254
0.973299917938528 0.5710030036235352
0.6128945882812751 0.7009704751935758
0.4191583073239344 0.538585468976616
0.1213526180835837 0.108142896096425
0.4687694248258366 0.6730571900763791
0.5179091090031611 0.3755815695997538
0.9323331779100492 0.6600594313280002
0.4431002338376039 0.1403079120916088
0.4121392353830629 0.08163146404520902
0.7614323778374946 0.4218547364205075
0.1936367468469739 0.04886538240764993
0.651985635678175 0.04516962001945946
0.8376385619884742 0.2655552844391363
0.4100980532849551 0.7719515930316522
0.8800085588846952 0.3978328364669855
0.04205518612552121 0.5740023882120847
0.9003009389677959 0.02365127037098689
0.4819450327384444 0.1733700819525365
0.2230307686308918 0.9975472023394218
0.3951259130818289 0.02553414091219151
0.4452202970048695 0.7096611531014648
0.5204685328904978 0.3536138010229485
0.08424994861371907 0.602826575668961
0.2457028299977592 0.08863964021506104
0.7378148322678769 0.796101077397561
0.2981230431735319 0.1792842692455052
0.4706147999108053 0.1881223766177382
0.7872123260113352 0.6308697660219268
0.6804803351432941 0.9822294663674539
0.2771743888024856 0.4728790533728547
0.6783401041395297 0.5277847755331104
0.4155825187561978 0.3578300539345281
0.3317059726630193 0.7547932567291694
0.09794160990197032 0.2127905052156565
0.6755389168365847 0.1010122982397348
0.2093994905118247 0.07984864442092571
0.859666400874443 0.8003486440658285
0.8182817465042964 0.178248797490362
0.5637108553273794 0.7087995004148463
0.1992627965775611 0.6254207014051483
0.1566758924026946 0.6484493329662921
0.6224713067638 0.6645931579688993
0.9889124563994645 0.5851792896943976
0.06342101280301213 0.9130809402667224
0.4784265319318454 0.1062385506072411
0.9908445680216128 0.1275970317231445
0.9605620309715998 0.5834954407318342
0.3786888112055582 0.229796026608059
0.05400840510835939 0.1276794851345106
0.1626632775618747 0.7902884226976306
0.4302086813206372 0.2055439680974354
0.9484130752158479 0.5209372807656012
0.5384156679539323 0.5103714414710115
0.5269269377313495 0.2388469502811289
0.7222166113415645 0.05338485719864713
0.5500277055083813 0.1725408017565098
0.5149850008835638 0.7071559376454634
0.02549939242280473 0.7609192978561686
0.664835189231464 0.8041830823583448
0.7231001322897549 0.02538534525283489
0.9941154374074483 0.01370203653271921
0.4180462242337998 0.4607516403387101
0.7467480163897908 0.7041070496605228
0.6043090666004569 0.4377770189902783
0.4794370172515351 0.4388637111945217
0.8553472504229238 0.6718303106951231
0.8573189195267261 0.7284074664731305
0.6722892517418643 0.8890665157936024
0.1964882096927295 0.8965140692528542
0.4333948626460864 0.3271148087719449
0.5440173367908643 0.4749439728099815
0.3200830327067934 0.824860941831938
0.008886726145264952 0.1584333518167677
0.3514388709907298 0.3027475086905299
0.9562558338745787 0.05284916860818162
0.5076287634804246 0.04741051286520079
0.5249587954185481 0.6372688189939516
0.8863329429910729 0.4453564644272445
0.4100567828587445 0.2114066331651792
0.5256429860788978 0.2705414243166839
0.2788599818451326 0.3628418312124504
0.4118043796770344 0.1915464053270665
0.5753608511642642 0.6309278880297
0.06317639128683597 0.3371190567674157
0.5586823156067765 0.8582389167356134
0.007142677107816974 0.9602815001215388
0.6152641288929992 0.9783207625875724
0.9192729673844607 0.6955846048421906
0.7781164783137225 0.5874395579996113
0.7879150864718372 0.5006689241615412
0.3776247021504118 0.5900494795390208
0.3129675363005286 0.1635151042421889
0.7690100033896133 0.7769275775449779
0.2360139563942828 0.1590118396520779
0.8532309425723273 0.2755956917961538
0.2432768620509242 0.7156202188524898
0.07367328227127262 0.829752035710537
0.4553034881978448 0.1564984628464757
0.6427994927738473 0.4119592654970171
0.9366902127879947 0.08605576160041045
0.32036637663499 0.5316918750564987
0.5001666738666362 0.04016192299198658
0.3473631229914878 0.895919800493968
0.1722846453078717 0.5987937983013272
0.8872962649326362 0.4926729054286899
0.02150432884705929 0.4631970010786994
0.2744134989165185 0.6006115295977963
0.4201650811063967 0.6800830898208038
0.1112100070959804 0.7046902956841136
0.9301693231844541 0.1298759508606634
0.376259181977409 0.5497185789834175
0.994782098186013 0.5039704876732449
0.6903230651469991 0.1473156539484734
0.4546252450622599 0.1388989183128145
0.2536322415492414 0.6533995002449634
0.3100581644460977 0.2098561252122411
0.829293197082443 0.7435239714257602
0.107838887350614 0.737595064998416
0.9768741810866097 0.8402803983779158
0.8417312866390144 0.3300893537043233
0.09786878898326599 0.763366405929892
0.9322597285170217 0.3071636154482435
0.3583598110065151 0.8933499871260751
0.3781086069274242 0.9557585908677591
0.6610658965170062 0.9240486174548176
0.4070025188610232 0.6607837630000888
0.8937061037342877 0.3040309543235019
0.7798974172565932 0.353564854164634
0.2818738681401898 0.4242542480722386
0.3940895624311483 0.6306424921689039
0.08730557320670063 0.8041160799947095
0.8188248381828174 0.81612830011487
0.8102999600366328 0.3648409415375837
0.7761729366452131 0.8371515921374431
0.494802001294656 0.8239003587787247
0.178901184959442 0.6960702055369232
0.4229002945057102 0.2475781037720778
0.1590077857044519 0.09680220334953389
0.7324532595375942 0.2416118744201693
0.4107869230287119 0.05999649320290392
0.4229649725310124 0.1886384099626688
0.09999941931954569 0.499765162008203
0.3535207131683134 0.1231139705607241
0.6007168952090016 0.01402875129574228
0.7362263165270008 0.4055321773553514
0.7579476068674117 0.2970268509968541
0.6037801501541508 0.06570742944457965
0.5342505821722875 0.1631965938066032
0.5500170850660407 0.9738215091246681
0.4144487926041607 0.6895889838684599
0.5393824129005849 0.07360744879295274
0.2102230065450779 0.757872181352975
0.5827623337258941 0.7692376881543223
0.7611622906021696 0.5276569069488315
0.839519405817011 0.3981706898762006
0.05396580061985738 0.3526471788689418
0.829351861656766 0.2928088256370337
0.3894236594972471 0.3471143924213485
0.1608431073123752 0.631449534653063
0.1540926288507757 0.3024840165900618
0.478439948852401 0.4649224717240709
0.737848380736607 0.7196867134460609
0.856638460688521 0.1824623580360267
0.6061411125706312 0.3975109010571009
0.4414807216523041 0.9328966168641619
0.03543512927779855 0.7771903404544187
0.1351860234107232 0.9344885085965891
0.7976953063555988 0.3789989287376039
0.5956121143357106 0.5930553820481655
0.4240337973652035 0.6053514437045145
0.6064254001784173 0.1314376728105316
0.3934708845455769 0.8240283163829406
0.01700286486991163 0.667950500558476
0.9175983031060033 0.7242227965406132
0.4004899725130206 0.9134788595833975
0.1352023768141789 0.2560687328187225
0.5008874106683545 0.2508477243028414
0.1857749661654103 0.4759249478796964
0.4003386968845901 0.4665125248270051
0.4202352666577747 0.9530002753885009
0.7409099551244891 0.3066504232076985
0.7047069372077936 0.1238907283409164
0.7537558116327621 0.2405094260236363
0.4343238004757233 0.8488518483285915
0.7067971234357611 0.0427720542384877
0.9084349863824193 0.7624919108587569
0.6058719716502097 0.7088916442202826
0.6856593512284607 0.3199150400445788
0.6964286393417061 0.1835672200366233
0.08039058177191186 0.7515998960728532
0.5258486792963173 0.1874396264207651
0.6619031993899657 0.2286353244892807
0.6969981655710237 0.8773226790901272
0.4808114606029706 0.4287550739080857
0.6811635996654718 0.407472172670882
0.6512212134992482 0.9060189246533921
0.9685405987072963 0.5331886256452117
0.1040548079010382 0.306040148822783
0.05694488184937089 0.5513434443560049
0.6643729319336198 0.4148663997328693
1.455534450993256e-05 0.9519730004037287
0.3158702650457992 0.336161474462276
0.5207537449963102 0.03357283605380469
0.206006391401311 0.1493269456846159
0.3817129492554731 0.6003308912666347
0.3969024990562087 0.1553302283107611
0.8159793652343317 0.7698462736666376
0.4466011278932807 0.8747997752948247
0.5449135693440718 0.6361378569084934
0.3690009037461757 0.4587206629021521
0.7795929894362342 0.5382058186430074
0.7420248487597497 0.9903798322317379
0.4997603656820496 0.9155090066354507
0.9550464102184564 0.1690744987914104
0.5854045881454544 0.1109361219398264
0.5322169140198295 0.2484233156796781
0.2481718903179622 0.05194822629630444
0.7159023675416198 0.06156512321980281
0.3293711717973188 0.2301847463025514
0.1519853737782782 0.6929760564830025
0.4271535812102956 0.008129053440525435
0.7711933389930836 0.9619761389690517
0.3245304466338533 0.7150134127797095
0.6341145855655416 0.3642056564211463
0.1077399559812013 0.2668645903332226
0.5946364675682327 0.3265077727178147
0.05544733443007021 0.8239855991369192
0.8306321211673483 0.7157126440864147
0.2219042568702718 0.3970953287625937
0.5615051249288253 0.01879887499230398
0.1919752174876245 0.9876993881304985
0.8907199129655491 0.4738629391567832
0.1335385628515172 0.5379295557254369
0.0005401758610224414 0.05984971631264066
0.4115659683881981 0.8990820915235564
0.6648985151686617 0.3672172312996156
0.6461867177192195 0.4706513467518909
0.05347389092533782 0.6626409248706783
0.1710957637349621 0.9780531836991546
0.6434737673409698 0.509891052260127
0.05016413625907504 0.9877210469229317
0.2483173799317378 0.02860398830373709
0.3739017777282702 0.2203307030061752
0.253192312754693 0.6431132347045345
0.03898971555266782 0.4523810253274754
0.3001340418654825 0.1115815317478762
0.7812339014861688 0.5596831492234398
0.09528073815072055 0.1497196883294852
0.1542086517510781 0.8590728191628262
0.8789929076224587 0.3604036900031547
0.7909287804812901 0.6026015861548034
0.1341810470081956 0.6390414750533471
0.1129507884398027 0.5452458904612385
0.7681606724187846 0.5835407174310051
0.7625075103428698 0.9955771688675452
0.9229481205927293 0.102032526402548
0.8302371785062573 0.8684295447311771
0.7846595706560777 0.3627452571103362
0.1705126413700054 0.2390975579674813
0.7020462819345024 0.7221298442673376
0.877342836196446 0.1293652716930341
0.455251905390955 0.7660890859262692
0.5359204215401799 0.8888176365394408
0.4965009734112493 0.6649559604218555
0.7099126916454352 0.4719571382860909
0.5906911596884543 0.1449781909395125
0.4609708186961536 0.89982641285916
0.9475835162550698 0.7948065013717297
0.1806262647888391 0.4475014386139107
0.009525499226431521 0.8406775370320767
0.3691535294379552 0.2676766911466686
0.3611282834460302 0.8069755077240524
