# Supplementary material for: Universal hidden order in amorphous cellular geometries
Source: Nat Commun. 2019 Feb 18;10:811. doi: 10.1038/s41467-019-08360-5 (PMC6379405; doi:10.1038/s41467-019-08360-5)
Supplement: Supplementary file 1 — Source Data [file 41467_2019_8360_MOESM1_ESM.zip › Configurations/2D-Final-configuration-derived-from-RSA-SphP-1.dat]

0.5888045057185441 0.8856481978333496
0.9004579230374405 0.9541671322336845
0.8178678661054533 0.6235844627072784
0.03887456109566059 0.6422017129863719
0.6915129504203954 0.9531027552472179
0.3842433315774615 0.6704444217652457
0.5207392681671315 0.03596863529412456
0.6610704743468309 0.8412639387617741
0.1987423198643042 0.8212789025691897
0.2731582003897082 0.7797338388039091
0.7065709426806127 0.7406612714290984
0.7858526430875465 0.4833339049365434
0.851373355645797 0.8659599441014296
0.774689582507801 0.3133108651829925
0.03328284480282467 0.9085656834925252
0.1215832687357472 0.003565383498629388
0.7487923589590033 0.579338675047989
0.2422996369362854 0.4736629013703745
0.2514200307718116 0.2748671424424117
0.849406945525119 0.2693003219249876
0.9532837972334038 0.9843724495383169
0.5606057745345943 0.9341191716738085
0.1758673178691813 0.1878973927578197
0.7685983070375855 0.45778010111725
0.4934248901758257 0.4438829124868373
0.6284530838023528 0.258887577151326
0.8425396405652009 0.8739138259760956
0.4608668295094829 0.2850148386843377
0.4941722974217421 0.3185252216272344
0.6810544866550334 0.5767062523203531
0.646720916112383 0.804800919251477
0.2687265902374074 0.2422375696356031
0.06205909547425072 0.8336030741227358
0.7738826045349162 0.7518358653504231
0.4842828685660898 0.4389671322379147
0.33047969063365 0.08438941774799941
0.5098131410434545 0.3773923349878919
0.2664790339392568 0.4179753268963304
0.3150616125704918 0.7641257761685848
0.6283643592594138 0.2012145429767992
0.5599890222356849 0.04333267321552447
0.3160537027631417 0.6695221239602017
0.3962953726648703 0.02207854057618345
0.2593406931480089 0.7923805056958291
0.5788785625976274 0.7149857045469172
0.1650511065367019 0.3003413646560117
0.5931123765385212 0.3325731987000559
0.8217419874598922 0.2663828651384193
0.1565318982622443 0.1386786945143189
0.7385847196340791 0.3783945511541965
0.4037945317302138 0.01440941707982493
0.7740759636108027 0.3451116297121865
0.8048884621229365 0.9606717150692297
0.783218036253136 0.1919272512941617
0.5906624469465928 0.9699305075881842
0.6596918390334385 0.08591941086043806
0.6432965224139285 0.2309955708595786
0.427095240514074 0.1534034990756873
0.5215189309132159 0.935516276314044
0.5108728654095177 0.9329559324162956
0.03744757876973474 0.8457056196825468
0.7094684955315892 0.4571300896597649
0.6200108391126433 0.5407442250805451
0.7743320788094044 0.3346287158412897
0.463267278839512 0.704728263705347
0.3828591013052602 0.6318333880464859
0.2936582463997957 0.3792738533981649
0.5585861124092456 0.8964927611771928
0.08829880493358547 0.4054066637955865
0.6357325554482257 0.361034266001082
0.9488471502745941 0.828005618223643
0.8907890615746897 0.05056049828188781
0.8799078679146539 0.7151651334975245
0.3455791148564533 0.09924348471232589
0.7077462810521012 0.9667387374099858
0.5293193509368572 0.2015982170156462
0.6569964706725968 0.8086970592730952
0.2705514950290022 0.2968648181580533
0.6067311380229898 0.5579407650077137
0.04989999993195959 0.7922838275467642
0.6975506619470443 0.644626850824088
0.3010505716220982 0.4755223942404888
0.1628455592799645 0.858367829721965
0.3370691909372167 0.5245429033593066
0.1622741063688908 0.3312593487519712
0.9137139378444747 0.7511577672592253
0.2878928411864771 0.9904584250878072
0.1124707009667721 0.6035894721600757
0.1231682979489947 0.7741741697047765
0.7566034276834217 0.8781169980274982
0.8340867850619698 0.208839488765935
0.0299048312824927 0.9822216218588188
0.1218626192339029 0.8620604019890944
0.8944536430260381 0.7827234391348317
0.5141697180577285 0.386873361607417
0.9284221703534361 0.4657438743802059
0.5775812624432981 0.1746066942838284
0.7732473521901245 0.4690591905264597
0.4262227316491079 0.4334902573367634
0.8283246546833944 0.4664839589239533
0.3590531809958056 0.9819370948074794
0.4308618699819446 0.6903080586636561
0.3995912325733051 0.08055026746465575
0.8367057793559355 0.2315178564010325
0.3749499176246499 0.3402826073491961
0.3753884769938643 0.387364659173812
0.413814625368248 0.7987297121386467
0.4297694306600278 0.05123480941839277
0.662422023313576 0.1167098936999749
0.1944323105230002 0.5597142737496773
0.7127714802871393 0.08387729266306183
0.2556116560464041 0.4602866902883087
0.9619956277755906 0.6785670184139916
0.1310465556114643 0.005698458086358926
0.8076891323681598 0.6762447087624477
0.3576504400768319 0.801059096572187
0.0866681827051456 0.9736954461555541
0.7319910476418504 0.8626620687505425
0.9929631315415508 0.4191152169445947
0.006586111304922285 0.8957777837079233
0.2406368649133794 0.3088937147092561
0.7668165900243041 0.5661550717258792
0.969896964482013 0.3231970806080359
0.9164182855962002 0.04184564869322125
0.5851760517233106 0.2745602879772978
0.4414828945653166 0.917971666453252
0.4419262541871365 0.5659071071354992
0.694079635283034 0.1269323254110621
0.7197507973993349 0.5668311605500382
0.7393716792586909 0.3990107836248444
0.3844479222254146 0.5382454977612492
0.9401719717035381 0.2992354569084069
0.7908880464783387 0.5147941010134017
0.2647801088706419 0.6402405039251989
0.843532965641973 0.8846770153601378
0.008542375842829573 0.7891223341570507
0.07950251620020643 0.7217961013371171
0.9861634559238436 0.1829497096492454
0.7869294070290012 0.8740298289771018
0.7348750671595718 0.9760123148995613
0.8630286072383175 0.6599577448452275
0.2283495231730277 0.03296404273422847
0.1080514234605712 0.2258829040467199
0.749286821608567 0.9153291645279927
0.4775827299854596 0.8368005390857873
0.7590912458692625 0.4924763761230385
0.4838109665304554 0.04801498654816774
0.2766995299036004 0.5028001298764236
0.383843719401753 0.1323783847553039
0.6730575181819185 0.3772851917986138
0.7391654446709253 0.4855495074294668
0.9732651521039416 0.9764247155337364
0.6777936607567567 0.06162644589560113
0.4866052392512113 0.9777655004740939
0.1342486761658835 0.417225376293293
0.5026095493477388 0.9700585701460152
0.4106845211594012 0.3746945912326904
0.25815553459768 0.06551164563654785
0.6167143346288206 0.7938209685896022
0.8956587953515096 0.8198171873354059
0.6695784402290124 0.344796034689127
0.5786484320984242 0.0889505881527841
0.9605667761674312 0.9308224102303239
0.8626907311101388 0.5260733065201977
0.7797317711805658 0.04324650933338541
0.3154673995402649 0.8441854302329618
0.2754511097596486 0.5570072501255667
0.9616809434899529 0.2009329558083358
0.5213195523155613 0.1532272722424681
0.4156493309704873 0.860681547941077
0.6409272709855485 0.6257485171640961
0.6823376894230359 0.7886973344055694
0.7647843345249804 0.3505329926446187
0.443150801581442 0.5989323926343834
0.9433366865318847 0.4819440305408908
0.5343921394720804 0.7839146492980033
0.3194343281693923 0.8941675258693217
0.2069163518646231 0.9569157684400826
0.9871987830465122 0.6513429556160804
0.4642069125176131 0.02627118415670368
0.7067651332026911 0.9171294655758732
0.1581175329067747 0.430477894360607
0.7353719216603879 0.8242576583723986
0.6609772231250164 0.926675557381773
0.9045444672001818 0.6204696667818479
0.7857719760802089 0.2020178734432243
0.3967781991677929 0.9492705288472393
0.9252099515567553 0.7880549399080407
0.04211221869006562 0.4055751605448597
0.7977855811043946 0.1389297447922401
0.8369768250885236 0.9117310194422472
0.545043901831252 0.4128137255906987
0.6293923411371974 0.468126915277863
0.9705257763501437 0.05805627380245237
0.4011901293502956 0.4667534976518345
0.5065074427899606 0.7777417867261759
0.4856770192809712 0.8437805438155881
0.7077396646002569 0.4171743687847079
0.01627079380763178 0.07421540889100858
0.06184277921693359 0.05189851190587101
0.1187324078345022 0.4898401272876399
0.8325844060118766 0.09710792525499728
0.3091583726737118 0.7360146763241091
0.6159176461188232 0.8797987090194451
0.5514715313177853 0.0593360526897994
0.7844527962491412 0.2590984842697286
0.8216969810249892 0.01570311658302073
0.8205431270918909 0.501830333521346
0.05913021442799025 0.3232529943316991
0.8867573451659413 0.6782102000203336
0.9500561126649893 0.02789432381282604
0.2248873847174724 0.3921066285703229
0.7733669811165119 0.7025054996464221
0.4217167718054342 0.1628250373103769
0.4639792214845209 0.3633714760673152
0.6816074743412863 0.181627088874294
0.939219877719761 0.721612887458239
0.8523093236402473 0.2921194212007895
0.9508741822302155 0.301053787159713
0.0635552344731808 0.9123867849998596
0.8735028669871262 0.8052620990857108
0.3617092115245736 0.189919171983241
0.6334922441083635 0.4144890310852431
0.9083180995525105 0.8567545700505002
0.512421409838286 0.05194854478998213
0.8608733628948426 0.8459279788337833
0.9990641018611413 0.6154058602607477
0.9991431083789608 0.5792867434276043
0.2954246763166875 0.4185617467001703
0.2550938217260245 0.1941167863774918
0.2193089425759091 0.7803233776810863
0.4644013630354457 0.9621108462234786
0.8732354316169934 0.527926910726466
0.4402952756833856 0.7593071241031669
0.2155801327076396 0.928135343263323
0.4930299467584055 0.2621348814202722
0.928661558823289 0.07735277548762939
0.1153738925082126 0.8035460593816171
0.3807981368459872 0.04574287552511861
0.4002600136308387 0.3755885912534502
0.05893459376751042 0.8077855756955089
0.2112493626898325 0.4791721062892526
0.9323450413348882 0.4560991070953257
0.2447296594924885 0.919848914804867
0.0165401069084448 0.3136518545772696
0.4215653523797559 0.009384459472491528
0.6246299250398542 0.8640276184771458
0.3632585955645291 0.1999562208486762
0.9572533492790331 0.292851996333212
0.1570084129745535 0.9585105978868349
0.9525591330466682 0.6808516690674951
0.4779018859094941 0.3062156688176302
0.8001678169171056 0.2359154205151787
0.6383926249324341 0.8115070887092963
0.1798017506911521 0.990164254755151
0.9498654596904343 0.7585532098673199
0.8884585315897059 0.8558360047152129
0.7291032169955441 0.6799437847480663
0.4591960504714009 0.9262190472617992
0.4220095766261863 0.7363624241850329
0.8399596657460273 0.6928336436717639
0.4818511347034437 0.2900670994898093
0.4046850016094214 0.6505223255951086
0.3804896581209645 0.3956209419367132
0.9468312980312092 0.8967974441622497
0.6529657052182832 0.8478038913556973
0.1658029313032541 0.4870912110325623
0.737863808292515 0.8986977262765703
0.3795346750500899 0.08365926687364107
0.8096464197900853 0.09586729335290108
0.3757084610470853 0.544436097248727
0.2083841392984145 0.591459282509151
0.1962559440477962 0.4940432312130346
0.1884470322658767 0.7152254029305732
0.3014736358301324 0.6805561838198523
0.5900665237436602 0.7678784619407805
0.4975526545344651 0.750799244503868
0.9204147706220351 0.2201108912882024
0.645085101046344 0.06068017164441688
0.1254302145287826 0.3282343197002412
0.8112592362082901 0.5698680095175336
0.212407765922201 0.1469413132567945
0.3524225711267834 0.9913033749985886
0.6952129533865277 0.6623235605496013
0.2670617206874528 0.9042254985517924
0.3216133821910029 0.3660959065163715
0.9803239726486961 0.1607784162538737
0.6370033855899133 0.1924361344491198
0.7522934026949629 0.9328693563541725
0.8255458635058968 0.6434294293332594
0.2222609384527481 0.3053149802325961
0.2423817079989007 0.7569987241153179
0.3178300949501155 0.5937386404557916
0.9786053685233397 0.05269650906231925
0.633119429066459 0.3053958506420144
0.9059947784389144 0.5099420243814152
0.7653898904245126 0.307502440326151
0.003268650509191012 0.963963703071116
0.04327140607579453 0.3950627920585155
0.006061948229382551 0.1492370756101866
0.2075745683318292 0.03873187328356344
0.3306129840945974 0.3717699173114968
0.9615437274921391 0.8604013220060368
0.9106785892784232 0.5940921951228333
0.5799399713983979 0.3043531422637332
0.03172264399198382 0.06327797113956042
0.7518150085031337 0.1140170710481637
0.08887902245533622 0.7411301172222765
0.1773155255409379 0.2755665141747923
0.9247159058628823 0.9151665065506295
0.7914442438442276 0.7498825654038374
0.5297622976403338 0.7057755959841433
0.7028641740410637 0.5795615195991027
0.6951218291627852 0.8159184430292148
0.4725840494071839 0.9996020855104644
0.7153094198250503 0.04831849279686062
0.2540923204204716 0.5527919757209376
0.3232192625922042 0.9047052848221797
0.8035105141026605 0.6668069582018233
0.04409412974748995 0.2719904927278852
0.2615159852923556 0.9699362814749432
0.2112634813085656 0.572255303248275
0.2233849467546293 0.545940843205755
0.6578804148919236 0.3927350059454861
0.1210461341952221 0.2809497502218925
0.3883751412441399 0.7187796949993553
0.6106332312685161 0.5684428004302516
0.3283400072442378 0.5958660914028795
0.3198398622180071 0.7353426759791
0.6063797446413949 0.8744879300691449
0.8320839693669314 0.8688564815797742
0.4222215277204379 0.6626453462288201
0.05147943556122234 0.5645466991959237
0.880186095457577 0.9021598438523074
0.8662904987221308 0.1173190066114062
0.3741248164836828 0.6747362586201291
0.63197508274249 0.4044270645042105
0.4534911848331972 0.2920039764058929
0.7114610707864982 0.4462766864692115
0.1311993000615216 0.1084612433379817
0.08679673575707939 0.06532106337861762
0.9574565369317093 0.5389969514179795
0.8779953741660877 0.6969061230967553
0.1634908187102197 0.8310305537698156
0.1536509496837074 0.24618026882938
0.3748107278730812 0.863971093063413
0.1292295305188532 0.05517705716397954
0.8707805805332773 0.2866405235073947
0.9001610222193875 0.08815705231870836
0.05336236911416775 0.7097750322794012
0.9267360259998909 0.1837380449591339
0.8756853377621377 0.6785214277218723
0.8316246762181225 0.8405717237853806
0.6612559575417745 0.4141615334450079
0.1397832810871385 0.2015864912707227
0.4047942475859391 0.3193185175741655
0.9436803317668325 0.9176484392283577
0.3140602516251133 0.5553275052490341
0.15054167805562 0.7662799563750039
0.1698443664530796 0.396971462322202
0.5327024994859613 0.4480392464594263
0.02233030926567697 0.4132026612395228
0.6776565940295753 0.399373473559253
0.1114156294118731 0.09772154210589525
0.3842538532999979 0.4775801956555881
0.1360960928459963 0.5635467872410099
0.6653365247970912 0.8021212186534281
0.242217206356222 0.971623850158853
0.6986480652676051 0.672868426050434
0.6322247966381537 0.7415900382585747
0.3466570624445842 0.4007232253633264
0.05001137979759718 0.170035790458513
0.9952619004525267 0.8977754791567861
0.6413879355125045 0.5474835412185667
0.002670302277504218 0.5495150453292093
0.7411636936586053 0.08681007942871735
0.3861180740857792 0.01987253616365014
0.04084302874812035 0.6789666273193532
0.2069957153554656 0.0006372668424702091
0.8948784780304826 0.0319532888097671
0.1972986496210264 0.9216197030623366
0.08833416546698651 0.7957960775348066
0.2130662286230365 0.9681409984508452
0.9924769820590248 0.908184598121624
0.6257179810482973 0.4525517174556379
0.5684870650188292 0.09022911540830733
0.5362727120294999 0.003399276055648786
0.8531976948583385 0.04297183836481858
0.5315179332661326 0.589944768692361
0.6608674765372343 0.239120710044712
0.7936059032127012 0.3348065433814477
0.03939846115615648 0.4858017691732663
0.2710121948104443 0.3575982780046217
0.7669161859958843 0.9225979964785552
0.5732710654836781 0.07977557551344518
0.3751496096014745 0.3674215215601124
0.6206533395588286 0.825609220623482
0.3226769597929799 0.923218423030799
0.7281857731326653 0.5500596930040927
0.2271967592513718 0.1703332011370833
0.855861654333719 0.5343374135175899
0.02361765296336685 0.145283084931627
0.6230025890605243 0.6487285477801003
0.6482958205207517 0.6907724451369044
0.6621881154336472 0.9060222223690112
0.803800823728807 0.3605006371088879
0.3359257356100256 0.301750400857588
0.008736584393805025 0.4583575582827575
0.8473768616689124 0.2470070822307812
0.7974286923045651 0.9061115315426532
0.5126053698036164 0.2125512124854233
0.8699837979218638 0.3778735020649477
0.4085826622328213 0.3094898351210921
0.8383264711687963 0.4171394557905609
0.7268240098657039 0.03025903098921425
0.6256206287266084 0.8960159708038749
0.9888238283993778 0.5846127958971447
0.9794105435825594 0.4084700033263457
0.866022320785934 0.4144856660641097
0.3669093988398726 0.7242519602272588
0.8759278529845392 0.05555883247857377
0.03456363228267442 0.3083630021636158
0.3453570705947182 0.8311490480202548
0.2769382399143023 0.4147213114530471
0.0004565257509955153 0.569693764211439
0.2237544080389375 0.2723745341865005
0.279919881483746 0.6839842444293893
0.3563558616616115 0.9242440795633534
0.07817635559314047 0.9917127089544001
0.5456926308004337 0.6061089777957107
0.07087597566036316 0.878870816908273
0.6139342444794417 0.9900101181339404
0.06806941360184969 0.371979534865155
0.8573395104755742 0.3409720640779017
0.9528816783231845 0.1501187658862671
0.380981313438621 0.03597107302572576
0.6060761904252169 0.983568686735002
0.4051554872077773 0.3656193889390006
0.811975708253369 0.8143356449055758
0.09201069545429699 0.6784117781598367
0.9647673402092096 0.3976537394082604
0.8739292121529902 0.5563038922268767
0.5302432943069835 0.2459831088016154
0.6383452428986361 0.3147245977126262
0.8065705571979357 0.8518652271650716
0.4911053778215847 0.565873831517006
0.3148433458249593 0.4515544593573739
0.1760927067455798 0.4894657908204187
0.6912433405423725 0.7576704667280181
0.5248494505988601 0.8117805905437435
0.9195325360165889 0.8879826194543442
0.273457497729781 0.8849417754962909
0.2946513734032518 0.9986435961602159
0.2915856934057287 0.1883414494703212
0.6940050434806123 0.6061530127694819
0.1322744490317504 0.3835306396378143
0.6471984601010434 0.7178536893803098
0.7027230907777907 0.7992386001456218
0.01250981457114148 0.3318357519695717
0.2173490069236637 0.9972853836859508
0.02236079176554047 0.1192169058306807
0.2861564117277438 0.3718246622972307
0.1213246987911367 0.3841906548073988
0.2744531867591072 0.7223369198481547
0.5883998478541659 0.8629891597358277
0.02348737699741189 0.650843056472002
0.027457892537335 0.696722124719711
0.6254078425505638 0.8852087888376773
0.6120634876416986 0.1302839604435682
0.2980778977123886 0.6632619886742167
0.3589293538036817 0.751180275267417
0.5575970709562724 0.2284093895796804
0.405134306391061 0.06335176189457203
0.1279841741637874 0.26014050874005
0.9788545206037412 0.6101890756597818
0.9221589169795182 0.4867639322515632
0.8475334651048034 0.9069121638305923
0.01616391361582421 0.9291061208189098
0.09090927210433308 0.8343171853145637
0.09697935133704644 0.6554068146002919
0.592874954530606 0.575896613887009
0.6304079348960071 0.6004650191693504
0.7618380182585809 0.6031905557049811
0.7336380921268153 0.4782481500996004
0.7395929838153423 0.721175165822196
0.1090651036328378 0.4509531209259712
0.5455009334982789 0.1218534054738561
0.7256808734287228 0.8277722521812477
0.2683100994830777 0.6220735246413256
0.2838388035110715 0.3827626188504886
0.3583703256047454 0.3650203578806349
0.4247404397438785 0.9908044378544029
0.2014533348934333 0.6261402568454462
0.1816954621666288 0.8262823462501194
0.05484107692496373 0.2078970267375574
0.8627786622656251 0.2230434481549616
0.2719960140350486 0.1027323249855528
0.01487943215563862 0.7453076958242264
0.6306109692196784 0.5440864567329855
0.3055845606503322 0.9982541580143012
0.6525737833158872 0.9227621260401098
0.4868431807154664 0.8204951726570096
0.9460490462847576 0.6350857328552624
0.6183685980652958 0.4375400956781776
0.4792376121018544 0.739254978336281
0.9949303183204201 0.4456888398070419
0.7830344682727793 0.6080722705655731
0.0856023051900892 0.5161977963733614
0.0981868945564093 0.2524359527602938
0.4705012807778242 0.7330253537677434
0.7299131949600516 0.4033487428691766
0.1848562326020982 0.1372747006655991
0.3987661393982015 0.4944733260421973
0.1408121993826782 0.2602937867091917
0.1719685066680184 0.9069649424054772
0.1221130705769987 0.8125116663818557
0.7677601936073944 0.2664995316369643
0.6777781465840531 0.9291891154271259
0.4579493300629792 0.5173637147871291
0.001766915671968552 0.5597320474950154
0.6791161227482635 0.8385739914066469
0.8997368258242355 0.695887825083543
0.9060135771516832 0.3150264157691464
0.7824108971765491 0.635596884066735
0.6506519384624632 0.5999761715220935
0.01198909383212892 0.5556602972405102
0.8330066963588646 0.8117873105134057
0.810975988314882 0.758429324498467
0.5338809621560573 0.6492299084480477
0.8591488758909724 0.9817654825735266
0.9357800832359346 0.4444867255009144
0.2914922688874772 0.7849991937238798
0.1685792234687515 0.2232129270748315
0.4817553204144464 0.7168383146101963
0.2612646216853258 0.05516543138500296
0.3299378812324117 0.19527335519497
0.6494017535446116 0.13420624004503
0.5894711420146344 0.9597248470043089
0.2502630605229785 0.1726474253714371
0.3147191889417682 0.8072019185316099
0.756716373668199 0.6773258852998412
0.972698722250262 0.07473802536793932
0.232230864119606 0.1389294974089603
0.8808737337323064 0.439436727145029
0.1789656070620129 0.8814567083196261
0.06706800578033593 0.1129370632888104
0.3354738957360908 0.242513451076313
0.6768370126031614 0.9776029835973116
0.4292892333298229 0.306229444442017
0.3821121584907889 0.6049407753555076
0.1863322436385235 0.1268386744745979
0.9697437247435774 0.1413120952147252
0.5205066460874801 0.9924477553819231
0.8794591127980511 0.3231612331474033
0.6695282557292721 0.8346048271337353
0.1417746286380512 0.4245315212353564
0.9048038270256001 0.7672647337605967
0.5035357477285397 0.2304765967969339
0.05458504567676453 0.1013037806689509
0.5336452310248189 0.909419048885782
0.2535014467566187 0.5808849135534576
0.7782273076144057 0.5684461034627659
0.3529322016082841 0.839654583612391
0.9676053073534613 0.2948523937740535
0.1435338645646657 0.3411951824063846
0.7223238873548462 0.6302771789174088
0.7197217329566117 0.2361183870210713
0.9007570185445368 0.3253856498147701
0.4081438125326609 0.7221697362474382
0.007361660008128247 0.3899551044209298
0.3804828855524011 0.4577244241313987
0.2929624406733164 0.6360200588474806
0.1283965171797208 0.9239381750341382
0.7749417101583191 0.9733156248153636
0.5699185286440799 0.4314970735820848
0.001961066293737366 0.329243334283087
0.02782233800461576 0.6418803951718876
0.3047537405578739 0.07245078287374364
0.9413089702326938 0.2246821964476323
0.1375787002391632 0.4881823872186132
0.6995223500706668 0.49598750487127
0.489176324166116 0.345315572401263
0.1471940974058515 0.2281083609383987
0.6296598232406926 0.1364113571940454
0.8270022076600341 0.3787610719634653
0.5564613988534033 0.4121074899066344
0.2090054635034356 0.1677869407721574
0.2842483550849189 0.4610898290995227
0.7749223517699398 0.8856758799943242
0.8941231618363987 0.9941046219547715
0.9309344757158455 0.002065208381878014
0.3642858654734983 0.9046188302094209
0.1073581864289841 0.3631225457495868
0.1454498103318367 0.01983905483226798
0.5109178523030605 0.03094482445188756
0.1188745694626588 0.1428111941945065
0.8184281835264279 0.9953305815054601
0.06829648978435636 0.6342698493144504
0.6099174551079307 0.04597689705036871
0.3604954820148516 0.876775204104834
0.990540563896955 0.1401513422888658
0.9254969251075748 0.02228850249426628
0.02393146182665366 0.4728894111812766
0.5494075013810422 0.4940493334938289
0.2492772006466412 0.1509943123460417
0.6056295804787087 0.5858010283686339
0.06910385527367051 0.2975995142348294
0.3467148263650658 0.5295100883508816
0.5722872749751352 0.05944092571584048
0.6433947119309347 0.3532796693087604
0.1406338516193051 0.4612130291699059
0.2896164086001128 0.3606572009589445
0.170098963320591 0.7403905631555192
0.2319508672888205 0.2661068780548571
0.4056476926313094 0.5557030849236917
0.5372448702819934 0.6588902010724885
0.02673468639447579 0.6190525153740748
0.3154650906613987 0.4306437537142974
0.05028596336839935 0.9615677631030265
0.1882633032102998 0.9972975445219604
0.8141132335196397 0.6133770695813516
0.4219729910494885 0.3263181010671358
0.48524520243362 0.8845097706456315
0.8436083490763481 0.8105821833336603
0.9795598803838129 0.1221144744194878
0.05739429007858493 0.2850746983306628
0.5868794031084292 0.1734547379848549
0.3418333098587405 0.9614812433436991
0.4807403055357813 0.9236276784368749
0.8520855301765863 0.5240333449241752
0.1478835607178594 0.5385924777801795
0.4069465696299349 0.1346604482665174
0.6753072237884384 0.5100017089248378
0.3756775344662332 0.8253591611668283
0.3119251665515582 0.3823210616047896
0.03944819194034453 0.251392207205931
0.722179903804777 0.9901669382786121
0.8178392507620151 0.2216334989380951
0.3785908729306879 0.6225283529587802
0.7706861131078485 0.9948297197940693
0.0288620306855869 0.6602840456376506
0.8678275797370149 0.3599288178949393
0.7943953117535508 0.7713620495102093
0.9408838162854506 0.09505593194490305
0.9496281110906771 0.6553143235285177
0.1588818927691497 0.8482361956414939
0.1878207149010968 0.6692991066429282
0.06801520979879805 0.5310588473211417
0.9597351343108905 0.04351695183072062
0.3082484927034314 0.0219247687837653
0.9606455643737101 0.5891461993360723
0.6781303483066425 0.2001675088022504
0.1389379969616436 0.4352879143971602
0.6242754633937022 0.8539140232073611
0.8585475945770604 0.3032075877828893
0.06785433015853673 0.7832872932712849
0.1047841012532924 0.8923395555260878
0.102148293411481 0.1139052252181665
0.04276264874721315 0.4761976037617804
0.9067429705994215 0.8220220403510728
0.6396366743229096 0.734677487869319
0.8963592284580977 0.0594896544330551
0.6347069098195793 0.486719684655157
0.2046115694618634 0.7248422701056435
0.8859520689529636 0.581350928173066
0.05998834202139267 0.6603255557799996
0.1910523746768792 0.9109499182967109
0.6831726028136735 0.5302031637268989
0.1759276360178829 0.6856943438666159
0.6909990000682227 0.3664879278654188
0.7293949726011063 0.7186974267194204
0.6877715931708075 0.5690017318764566
0.3509870087183838 0.03988529384369627
0.8661471107806072 0.9901904154191427
0.4064278745809587 0.3847032894022892
0.3437899306279671 0.03142085608068228
0.7302403010832942 0.7915606102314385
0.1459459164157703 0.6633589865440509
0.5724182225761821 0.7921429694507316
0.4577666388025478 0.4563354048232644
0.6629621271251055 0.5539792039462882
0.1398239844840507 0.6123923270478737
0.5400580309571774 0.5001000505258624
0.3558256385519595 0.09668481182489767
0.7013252223316353 0.380994575337516
0.529384196606811 0.2666529539722825
0.3288090205118469 0.6243537038745846
0.1574613149277029 0.8110441037032341
0.4463544249408826 0.3402623275085352
0.5527127226373718 0.3736500773379197
0.7225403102112919 0.120279741651686
0.07666783363274822 0.5229327442616947
0.8661897602876829 0.08005547135007288
0.3835666401130917 0.9657239988425211
0.9451847975312638 0.5526149916023239
0.7334032462070412 0.3248915027232505
0.5889113319252315 0.08849497344921624
0.2914506454926593 0.8299609628531066
0.8502678790891324 0.6903384679763692
0.3506347055365925 0.2174409562176013
0.6404483420995231 0.3701901274723385
0.8877374740716535 0.2759094834349448
0.6609360233649797 0.7805656101117384
0.1223231592759506 0.9808691093416703
0.6925274633935419 0.2408616065505503
0.9014679267748779 0.7140074516859564
0.2196990688417994 0.2033388113824662
0.7431136690859694 0.2892692170210804
0.8540896965461177 0.0646530567930646
0.4393055857348021 0.110163845012145
0.05232314529165481 0.4720618466005764
0.7099427610879316 0.1774225497120738
0.1949542240529395 0.1335010244921066
0.134913365869048 0.3574815192270084
0.5295674728412484 0.1464002641203955
0.6455797529784472 0.5300716040310147
0.6007012394153026 0.07198488059356081
0.1240613420843894 0.9703617935266697
0.5507555393603165 0.5963716067782444
0.6175697909725827 0.9344303207124645
0.8007194581861234 0.4682992908061961
0.1862761768258305 0.8082374819982097
0.7968208982219527 0.1274629700583134
0.5344822211533211 0.8056738123760352
0.06457290385423246 0.1825806810098429
0.4528238931127807 0.6263302487092323
0.01823295904228071 0.8659626201166635
0.8389271383556849 0.759343306367449
0.8144428490282334 0.8711166092801003
0.7881789582976544 0.09939356456089375
0.9766590338792481 0.3153040570325225
0.5196388872314722 0.8958911264311785
0.618560204627588 0.1943726188971782
0.5083920416898271 0.5448912213920855
0.4253171286133977 0.7076831262050089
0.323322832943954 0.1272122274690771
0.6773952036369452 0.3244554885885857
0.4104376030938579 0.1066316019374483
0.01808749383699012 0.5825282001027121
0.7439509291790373 0.7412598563562665
0.5460344834402119 0.1337656687894647
0.9158624162955763 0.8618646282228324
0.3553459400388095 0.5237080153884953
0.2368183445795334 0.6439056466569542
0.3793529188279515 0.9557478316242978
0.8606457656555987 0.01142579272903009
0.3946862806526539 0.4771812906517345
0.374306555951441 0.2365072934112287
0.9867093072631096 0.7257806281249441
0.3492628749273234 0.3910854577924252
0.3248334846608774 0.5581107366173691
0.8411783327759744 0.2970170465205392
0.1999707890802107 0.8474812416712386
0.4223722449582937 0.5335456677537564
0.3057772385900637 0.9328466083089559
0.2531401437131808 0.6787580540360814
0.5530921684734971 0.3070719649803787
0.8025681777743989 0.3902989175791712
0.7634583795749069 0.08356596901182814
0.6332736617515857 0.5051954799852082
0.5109939415986766 0.8582984965579895
0.9808820924877403 0.324980200340267
0.935413991937641 0.1772995023843187
0.5484549123327671 0.2346779994556643
0.3086442134127018 0.3068606393543137
0.746837115922297 0.5477166501955557
0.4351830721634609 0.4126904031619436
0.1892827986445896 0.3498497622479224
0.8464553285003544 0.4877476984389538
0.6339598112013418 0.9789951852225343
0.2871498213499498 0.6637267091483593
0.03873596120671577 0.5751645317405102
0.6549173483686956 0.3063321290656926
0.3426992003005885 0.8124078914256407
0.9665056029121523 0.8173759170018361
0.3152412607610621 0.9994058371212249
0.3113053073561949 0.4721393106485945
0.364126811516964 0.5177358900760474
0.6036865465632477 0.7798954717072226
0.2997216573708514 0.05438060843161931
0.2742653303943837 0.4251703479068016
0.4366108978821328 0.3950349051397332
0.3816778038090359 0.5059456144887072
0.4578729762375831 0.3112878723529015
0.6468970711451413 0.9622792430897164
0.6646540299693061 0.3556238731183008
0.111432610477571 0.05220270850471428
0.1079011256862284 0.7159727955826403
0.671129086701252 0.3155519337029891
0.9072738457280922 0.9022378725416096
0.02713087033651729 0.8196580122564265
0.07446020348165039 0.9085962941130576
0.7760662939534297 0.5497899853409619
0.40093791321913 0.1437939604486426
0.2495109979554662 0.3156514570293537
0.5247955637120273 0.5805633038895281
0.8348910604480042 0.1382766386863061
0.4624773713627623 0.5364006812552254
0.7812610499330381 0.7905396457444626
0.1309978201935309 0.09835182777407468
0.2366672052604044 0.6827494914835477
0.9605046448716273 0.7745455810930223
0.04045104273411203 0.9665809791365774
0.191651084231173 0.4737494323459757
0.1019329977311139 0.7713004947256412
0.3781446539504268 0.377184385351155
0.3759540000850948 0.5970176527390163
0.5988175351423567 0.3229371522658004
0.03942927816380412 0.437093825999923
0.07904261380291686 0.2524544413547103
0.4347033890126994 0.9087938398945596
0.04541478972738752 0.08006868911525937
0.8624445685589227 0.4483293360314455
0.5328705488607927 0.9930086641532287
0.1941967936816949 0.01450827508124942
0.5191425191334239 0.702666253225092
0.7064113717397152 0.3316990983051919
0.3454640953430886 0.7221889453228133
0.08747312062365553 0.316626405683895
0.2716048847156189 0.6036367171724997
0.1871697365173601 0.8730792148475335
0.8786573192023145 0.01698131326148847
0.7077709964724106 0.151148401427373
0.8678251634356544 0.3408158306765022
0.7066124846369201 0.8472012543793573
0.4433161753201124 0.1429373498128193
0.4552319765666513 0.03151236955983713
0.4075090229106793 0.3375894039884307
0.6429709705993897 0.7447927810299287
0.9088480241787291 0.2359647876816963
0.3950885583299424 0.5520224260865397
0.05524866801074681 0.0435837082331108
0.4392136230792422 0.05416335409751466
0.6025651733514485 0.2395383539254966
0.1919546155940948 0.5120155517368743
0.5471461393648079 0.01779434598751774
0.3613225861681746 0.4729179062264722
0.2921599097965666 0.04700155351143796
0.4987768808075281 0.5748957651322677
0.807644516369702 0.5919369649375977
0.2472402546043855 0.6173601270569421
0.9459391653855523 0.7973758069741242
0.5200174791172238 0.491860945918394
0.4546233994423014 0.6032966541816901
0.5638784075190276 0.09980033572088827
0.4423796878437996 0.2220979333466676
0.6418716724626742 0.6824345163887736
0.6791580273899208 0.8487831473707061
0.1854852560223953 0.05643665341220089
0.07754780572734542 0.848084105418879
0.06066276097897166 0.1324722294890245
0.7101625971000598 0.7714760004916908
0.1765177907547938 0.2160772775918847
0.7743205130789665 0.0822417310696501
0.9556231261902939 0.2369000667074093
0.2690539204147472 0.02378789454402733
0.3218361959155568 0.1772427431747541
0.7533046939600786 0.03873045573690331
0.07716511629021564 0.897452218040293
0.05208350672064318 0.05587388488924603
0.6069740050229606 0.7134216736989814
0.8114158779705635 0.1529512511202474
0.6512518822279788 0.02866344673740369
0.279132710249285 0.1108957045583756
0.9851830902233554 0.5373891105611549
0.9990471186813412 0.8880889951435403
0.5524473203950255 0.5623219744712723
0.1585708812892985 0.3962671582171298
0.06908031918900709 0.4145786235319999
0.956346282147545 0.1805239661431126
0.2093169797652091 0.990129934297003
0.1926271146257696 0.08440200489581087
0.1012212679060354 0.9186054242669852
0.2818167528689361 0.1002134578277994
0.5967012440195895 0.5255177480550719
0.2125084298366712 0.06653011397131249
0.5552643859482824 0.3927298013096299
0.06763113616164031 0.7730065271707156
0.6631924420694428 0.5265248679135608
0.980648806940269 0.1416277962782299
0.5928348853939207 0.1819657895166224
0.116444258216012 0.7355659647636965
0.4315476766300089 0.8185581990988323
0.1546105381029789 0.1892037785246937
0.307214064672607 0.5632884444263555
0.2198591145333234 0.7134350694892125
0.07889284897763878 0.7881445518462545
0.1398065421507754 0.7658141792919637
0.2065716261296014 0.6837119673908645
0.4864657333822086 0.418926078540469
0.289702910207086 0.820864194201868
0.2176174923269519 0.3846364299677908
0.329406100717237 0.8963469422113773
0.05261732770240292 0.9401182947268205
0.8501084852722411 0.6296824521292141
0.7820693819093772 0.7452515090429892
0.434975050400094 0.4882837113877689
0.9996959432050276 0.3830575557536125
0.6617667380765923 0.0541991673225307
0.9896180993495928 0.4101787849407005
0.760343252230252 0.7267056723625648
0.2652674614766599 0.1985276826858776
0.7583907078272807 0.7851854464078651
0.5899830341008102 0.4972417388757794
0.1144578101220126 0.7541843848051329
0.406117618367294 0.5664129390169723
0.2711487998456302 0.5242747784961056
0.5659650301008107 0.1480599865421901
0.9163932232408984 0.9773226743081551
0.944714484989727 0.06752092328917289
0.8217146308961236 0.5568918465892478
0.2317525557795369 0.07894406529424391
0.694586647613165 0.6898165071661347
0.5702001522088053 0.5927114454346731
0.4496193749125115 0.4640172788481167
0.1248740772907456 0.6609836976179951
0.4192233847711941 0.1903797897326645
0.3348503868869148 0.8332340674167337
0.3911772178549896 0.69739394801293
0.3149022141813094 0.2808706365654863
0.03718228916915207 0.212648782809117
0.3858104560430827 0.8109342636734085
0.006761608746128182 0.01232423505279653
0.3649777718994605 0.6395227000431263
0.07779686371675422 0.4209082321729712
0.6987170398507614 0.2038769430725919
0.8149541063680417 0.3605077469655493
0.2600711081885044 0.8963803105805548
0.901162593295441 0.3851434946837385
0.4403426612829777 0.6630957336332541
0.8434189460018652 0.4563115180449932
0.1175683153274777 0.01448542884727242
0.1561392625127586 0.5546801020707565
0.2221916888296679 0.6592198934786078
0.5342533839115282 0.7730230406621713
0.1411823064637187 0.2780809437497817
0.314598950809264 0.2591884622785821
0.5429485116727135 0.7566660373706513
0.03017677943498573 0.6078946791023049
0.350191670090676 0.7131105567968226
0.9278705790682685 0.05921561517195874
0.6433557133243729 0.8431849097797909
0.3076041136429718 0.4035566210466816
0.8891948660992781 0.8749621470104395
0.7515814774517183 0.1465044973858776
0.2495378060248853 0.7365136113502777
0.6499978724042305 0.2586605373777395
0.1276198020170916 0.546670915924537
0.5100376671337636 0.6641746074465025
0.1724482349815216 0.1974027707140477
0.7692465541000315 0.8205422508451248
0.4934988522594369 0.08866579371809206
0.2572016110576898 0.5910804605068953
0.005799550121281741 0.4692308427303866
0.2970123131140106 0.1678030591265433
0.2387966407676976 0.5684741182804811
0.8384633973787127 0.5805340478363413
0.4500748780028443 0.330220129357624
0.6510264219360482 0.679829570137763
0.7153292566354896 0.6383106671389864
0.5711476040870826 0.8570306151791817
0.5815675900573835 0.7749806966367438
0.2536221920282888 0.9164441538029607
0.165847278611644 0.01358964992101575
0.673008419680907 0.9497576418319745
0.1826942869465534 0.7237052226961059
0.7812425258804632 0.2490022785936792
0.5628549885467782 0.302933657631375
0.1052540394127688 0.4180963120264795
0.6024625122002988 0.6810344981206111
0.6676016667850559 0.1688256493149427
0.04105380122459148 0.5523127810530289
0.3923383240189803 0.5210038814080356
0.03125571021121597 0.8095736047163408
0.2325547888705824 0.4370857450076757
0.4045479654006247 0.09779547720950434
0.2049857638700856 0.9298018105047744
0.5323904193653768 0.529333469127347
0.3475678167796802 0.3379186796348389
0.05375567188561265 0.9185504760272155
0.4746340050987454 0.06572377578630818
0.364961303114454 0.8671917452066153
0.6213666062740679 0.6168881326880249
0.536785593277164 0.826826134002172
0.757355217609736 0.6486856011575886
0.5531595439634341 0.7834200199934162
0.0007911392751946807 0.1673751424612442
0.4881138894488234 0.2524271242733834
0.1075721077526569 0.1836780664445436
0.7469686198496908 0.26158697940359
0.576855314769771 0.5837441957958452
0.4327249864067929 0.2258354187775524
0.2588181091658907 0.1454707757204647
0.5501810110740915 0.8607055383407357
0.8705615705513015 0.04778430106370276
0.1031830346710271 0.8199182796271857
0.4005182592819778 0.9588668022889481
0.0207244846606395 0.0363864812956288
0.004577522883452869 0.761417421355791
0.3591869814806282 0.273904671463687
0.9869739084727573 0.7472976954871784
0.9446585208976835 0.8369500935030262
0.9292562137762788 0.7251746687600967
0.9583105172072421 0.8821430666687313
0.7798588871096529 0.8187850414019101
0.6047097711680504 0.6384838888976008
0.8887534190145967 0.01420759959117364
0.6741477786871789 0.1607470849919074
0.375130851382293 0.05412240780157013
0.4576130711820306 0.5732735345753877
0.09821255554045147 0.5300044086360916
0.7526967905198247 0.5094368637720894
0.5177756523543559 0.9816965834164468
0.5873159621403908 0.447451856161897
0.5150407416564304 0.8762218988123976
0.06523064283211279 0.5099703692160986
0.7610002210401481 0.6308471362156249
0.4250875923280782 0.4843420913816031
0.85759159800218 0.4895816141033387
0.8859373490579014 0.9384474707646306
0.08816661891355577 0.6701037815297759
0.9203324261570333 0.4074946980375715
0.7887560332207355 0.4140456421259524
0.7575746178441747 0.8049197867630794
0.3614869812443648 0.7122163921405898
0.4326989543000283 0.7395115702643021
0.9125402225962873 0.8716765095360997
0.8423125627075603 0.1014413580686027
0.7216060738112536 0.4427971674656891
0.4883329484745231 0.7452739543130595
0.04364462241718909 0.5941066585042729
0.4454299248706838 0.9957016235758027
0.7709325957745666 0.8670495043903986
0.06986644530578831 0.5727553231486903
0.5848234081669033 0.458548094503685
0.4143081851216992 0.9883702109321705
0.4001184572963674 0.4557773463373219
0.8611334057010807 0.1484474850269919
0.2963980377766013 0.1158853612617445
0.9495732548053516 0.4614586153779874
0.3711990566441009 0.2588756875520627
0.08321444020786034 0.04715622797584697
0.7295783510134364 0.2662847643542156
0.7668010897051983 0.00560546816842602
0.8592100980076893 0.5622438623791081
0.3990207762782231 0.3567274966860741
0.05538071854738159 0.3132928727411821
0.01681146265646489 0.6908239831179958
0.0619645034817963 0.7292859522355616
0.1554278582887865 0.9033186080131546
0.01772824225488627 0.4305000389530408
0.3641998975411444 0.06648185702774589
0.2050079385881801 0.5561149926854462
0.9222588747557962 0.744440974564937
0.5066353043169747 0.9802020655885855
0.1441405441017422 0.4526049099175426
0.3811092013361872 0.2545881287796898
0.7096265773227791 0.8949897600882202
0.9661345532127834 0.2386638259848003
0.555838245759475 0.8265410084510133
0.5705535279018249 0.9992055739459477
0.1784703302991364 0.7591956879330254
0.7749497819343045 0.1612086666004043
0.9275015489485654 0.3158926947472278
0.1744754141121046 0.7497192540640342
0.3850483862622603 0.5728372977800058
0.6779113695382275 0.1712867871943028
0.04279666930598813 0.8804295812184718
0.1384744770812325 0.9180311918394505
0.7281506775075982 0.7585929617855267
0.2464831697386331 0.8065624047095777
0.6344929868125861 0.8693363593478212
0.7484636667405087 0.8973853236816108
0.1952702661038335 0.2879144505504036
0.8846646370639175 0.8176749208196978
0.6232529704890329 0.2678594570119519
0.722098724313166 0.9415476727737204
0.1883013870758435 0.6009568765838542
0.59545223670197 0.3696068292468928
0.7482074264485827 0.7801357830830143
0.7429971769516307 0.1533854369814968
0.1270389606047129 0.7366509608723767
0.699237939473897 0.7094352745289824
0.2490840646433569 0.835375801167042
0.8623005448336928 0.9523625068061011
0.3251152848449744 0.8757014572350683
0.1592772859531819 0.2633378850288385
0.0323120089104123 0.409602256200601
0.2169159542095993 0.8691613511609814
0.5000901810772195 0.08060796714778456
0.182483174722609 0.4429212654185343
0.6123612035780535 0.6968138001424029
0.6548610565194162 0.3257721059190912
0.856887619419978 0.581912571679988
0.4042054570540056 0.2252390030947365
0.3640546412143448 0.689258412956279
0.5070701168572965 0.8404202394545028
0.7698292769364186 0.1400578444211288
0.1757062814607607 0.4509633351612252
0.4530332421274637 0.4852765211832009
0.6148376948287497 0.3505047049988269
0.7562087437591635 0.3246503323680108
0.4100116558433283 0.5085957169920252
0.2640397358607525 0.04468401137400873
0.7457335032978707 0.526685806506178
0.747968117453961 0.5689636651784281
0.3397368735537861 0.3211109691016384
0.4784990939859588 0.7606531911053274
0.5626503806589996 0.4603847881767331
0.9494830081563358 0.2730581137106551
0.4873144440607859 0.7984085338173685
0.5130037239218312 0.3228836845373824
0.1201532244400302 0.6216051045186602
0.9979119882425069 0.05974118564944098
0.712886326964759 0.2426100457978558
0.6763877875848668 0.7793079000652542
0.05946598626145994 0.2949896969692043
0.793091731200432 0.9756009788516287
0.4498333619187427 0.5249111806146095
0.5054562163387234 0.09016343791528314
0.9074015797393236 0.7946731135846112
0.6184471024813005 0.8043149888396053
0.5945604969748199 0.1240377114205045
0.7932496467509805 0.3240285282358858
0.1711396868000226 0.9828383146374678
0.4541649388737789 0.2661157969957738
0.3321352313710452 0.5773204935663265
0.4966844122933336 0.4142090112404317
0.08058814351074697 0.4852628395291091
0.6545892357539644 0.9841523166964957
0.6081612122175861 0.9503091932141221
0.6818314807968888 0.2964323877957643
0.7538490288447296 0.6383977562718216
0.009295430467526799 0.001819587660936594
0.415613881238346 0.4314726311183819
0.6446222954233026 0.2682109787001261
0.1678204403043465 0.7583763522493691
0.3519844636644674 0.4560958425452892
0.848980304111482 0.9845314077753868
0.2924041173096495 0.5170287466398994
0.1730786272305977 0.3167385629233611
0.98629456020159 0.03498338019457539
0.9508175570850032 0.994671431118459
0.7972256985525032 0.8256947298416933
0.1262037616713628 0.3742817931352078
0.2559999308612707 0.4211110728842541
0.141813165657075 0.5098008581579311
0.06579474029664335 0.6179368034937024
0.7008414644439489 0.5979861533077349
0.9486597255265012 0.7364307762933938
0.8607998788094577 0.04907698384456293
0.7938488320547891 0.3863392727277904
0.8796849115016723 0.09303242953038485
0.006717391074969286 0.7283032019016826
0.4659624654940185 0.25443494878827
0.2588325976671129 0.7637059324279829
0.598744018182955 0.9446847416622636
0.7327706988751738 0.6328795841759987
0.07426576666410785 0.6256760837330004
0.9185136565929345 0.7230845273857709
0.2956235939725305 0.952598136187553
0.7606285274180592 0.2163247222481731
0.05789862506868511 0.7774753767019935
0.2715653344355594 0.3969922682007698
0.4958282712673435 0.337377816816628
0.1069347444047521 0.1544729313395853
0.8631560393393067 0.4373845843395422
0.5432738106386543 0.8815121724824012
0.4735076360377106 0.5802535654117291
0.8739517652465713 0.07383664328394129
0.2729084603978353 0.8962994176386455
0.1434853703477266 0.1917909369038726
0.1569807387523962 0.07080968168577322
0.4382176915193276 0.2523631217737323
0.009891692122853964 0.2261104069544576
0.8991310126878211 0.09855883422538218
0.9979323571192931 0.9260771535747521
0.2655001634555683 0.07402303092384435
0.3908606854528395 0.460495495061089
0.2741085829210009 0.8647224287849853
0.9832836969418599 0.9721211104548031
0.8831136147669958 0.5914278976297125
0.8442347116711427 0.4065429183286538
0.393866971086269 0.8289173642203937
0.376902379938561 0.6417889606656523
0.2436355129021833 0.04916277712048572
0.9115163111457364 0.1140774153466222
0.2642708393081377 0.8104723050783198
0.5961733858692883 0.03525732477378888
0.6058565917560358 0.29574893439899
0.527684733887126 0.5992333926624334
0.9751893049711439 0.8232844770399768
0.7359808214793521 0.1639533181431932
0.4574632121546419 0.9534721144944461
0.8047010672763859 0.2771390756925455
0.5149763431992623 0.7200761595978332
0.248724725581463 0.02839697835597854
0.5340955338960657 0.4170495208954404
0.7243418821676118 0.1409890835708903
0.9707588467126249 0.998043579676952
0.6781345689835874 0.142502930373045
0.6449242026041105 0.4295842708862019
0.8282784588847192 0.4337487114377126
0.3762423692763839 0.02692395677338012
0.4408421674826046 0.8020443720259741
0.207680879333487 0.1083951485705229
0.3234514643133155 0.7245405061771891
0.4565858164175883 0.3380806341940966
0.3654851246768802 0.6686427133053268
0.5326690982089175 0.07376399045331154
0.0342336500977717 0.7362199269669017
0.2508424280023852 0.2644719006359281
0.7182258685873557 0.3481522614235505
0.6699651090751586 0.5746480434122305
0.3104358743865311 0.3287307538063637
0.0580395365525333 0.2462265711856428
0.2322588364947283 0.7302587801356845
0.4392877469825636 0.08155836785590169
0.7489274075789999 0.7904863974497912
0.3742256976164333 0.916963390139069
0.5177161560092252 0.8389994488628784
0.2205011826539091 0.9072107049322293
0.2963049732799127 0.8022171358270601
0.4527763904001271 0.7431002648227238
0.2290028283396611 0.5942832230080001
0.7908013886268113 0.5659176049169066
0.03271084550982487 0.2031002737443412
0.8520597646546971 0.5540111359712054
0.144427665633643 0.2983303571706113
0.0511721954885014 0.359757062537722
0.7050395077361535 0.2964423066120965
0.116195456679496 0.9527391070339607
0.8213126743563892 0.330754799929276
0.000212298398040288 0.08468468682163577
0.7767263600627756 0.712562942659367
0.4964273215143856 0.2224258925732406
0.8068405603666186 0.9497453877887982
0.1912553931316571 0.3787896638915604
0.5622288199041274 0.3540151177490234
0.2589557593493034 0.9875151023793937
0.9581196415368897 0.1589372826724738
0.3346330296913484 0.7666409213508658
0.3903410250312306 0.03955202399178301
0.540473091869204 0.6153217283586218
0.07282606012284892 0.158509874740237
0.6948592452429074 0.4322253481073948
0.5286184092058486 0.277142487743815
0.4354520658703019 0.07211755977141888
0.2059645159248298 0.7552106144872726
0.873138364718049 0.8157779992850679
0.4685758428297238 0.6597584220430335
0.7394623594224826 0.2412898253755478
0.2985477995711605 0.43691275004692
0.448477888240104 0.2493576701559091
0.9058442441710755 0.8477393179122011
0.7988626958350171 0.4977553935001854
0.5185682059499664 0.4813018650692506
0.8798593779953046 0.977884799229755
0.490738700037756 0.5386204200572836
0.5745068505405962 0.4842390569450301
0.6107693179968214 0.1868327334650912
0.9756802691438623 0.1506452934957044
0.9419772032078255 0.6745365059237144
0.4642625599820736 0.2955116270285874
0.7289358263541624 0.2395184601190441
0.6735610824227826 0.3339327350436725
0.0503713370163795 0.03152745668422948
0.7854349777755805 0.1638865808141345
0.5704827245661542 0.8855703384416581
0.2378401023940051 0.4553417651724723
0.578726479547828 0.5111788101319447
0.4693534647699218 0.1508739812757123
0.3352037611359607 0.3119475911346736
0.3611314880306736 0.4158728271217612
0.1451567056264179 0.4138118457265528
0.6634567680147384 0.8631017523599018
0.3657428431410465 0.7423912556138609
0.09913591822900444 0.3471226242777619
0.697475085886867 0.9705092090087909
0.5232900546124403 0.647677820017221
0.850491478929721 0.09402210298950439
0.9560186121307075 0.6385932821769755
0.3001642046900294 0.6280449743995099
0.9800260468710288 0.4560469850123909
0.5224194080852164 0.4325085317338083
0.01134756371528185 0.1700253134422233
0.3753227400705734 0.9456342167880705
0.4470530322602225 0.5753446717722636
0.5753249431846852 0.6304799363183445
0.9036869608696283 0.9233759690325634
0.03964164194900292 0.6968924623839209
0.8464610388759539 0.828941116196829
0.7928315707823671 0.3558023349337124
0.4794385929864565 0.1325991774332067
0.6837071769435606 0.6329929369683608
0.7153890513308603 0.259734034753817
0.1282526046272809 0.04280658177024169
0.4749427529628162 0.9614344305287846
0.2197476833977067 0.5354716147677544
0.7964295699566419 0.05066615041831716
0.4612878011642914 0.328623701611569
0.573388222826416 0.1277131368891482
0.6629111655727622 0.5824373930039605
0.4408239757828817 0.8231624316211291
0.7455693766164716 0.9725268285375454
0.06386568927282188 0.8611319341736672
0.2660558840251979 0.848610352248971
0.01610388839360309 0.4483992995786555
0.563575171581334 0.3728167941466903
0.8451102565510847 0.7842159072331358
0.4750129766318387 0.3156835348461114
0.06901721202118123 0.9633845050808435
0.2198120942157497 0.5073232604122239
0.8443825087644531 0.4457669850658871
0.04464510446030738 0.6695384883103028
0.3164196079593932 0.9511082892423234
0.4738192802632089 0.360817128044066
0.6504564802630987 0.1168072907102271
0.09862051423960007 0.5608868065390336
0.7832879098185476 0.7564741544379188
0.8854446260187423 0.6104222690036616
0.6755395201643533 0.1319730209467726
0.5386334646146217 0.9583615131264597
0.4238587523931817 0.5648840165445368
0.1751245529352267 0.9627731485657639
0.4924831259258309 0.03139428036817982
0.435745220849761 0.4397680051588669
0.4934130403881322 0.05276170999762687
0.5788459573777764 0.9548693023140638
0.8281553936319754 0.2260834226125431
0.4310263889998029 0.668460058387007
0.920573572225848 0.004967879628911812
0.7840210719420297 0.3075099781577069
0.7175412067990142 0.06663544270395468
0.402578454008288 0.5865898273126976
0.615580198683894 0.08424443838720271
0.9069807929541579 0.01800531194763898
0.3295998131026531 0.3383651641069697
0.6271732575270245 0.7589646409788181
0.1207273427768918 0.7454438102815003
0.8427841656031753 0.3693873871401027
0.3637435280790571 0.1354307052126788
0.9524054648929122 0.7807284491981538
0.7859959978948962 0.1269112402768451
0.8685229306736685 0.01927227952215204
0.2707072965224611 0.1306247194166302
0.7809826514655493 0.4209039422206698
0.3930245093568768 0.1791765640298876
0.7347715253570185 0.2964080714250472
0.0247790641901332 0.05499729593838025
0.08842988933285623 0.3625147095905377
0.8021565492043751 0.6834801481550001
0.1100172262946667 0.9349688234090126
0.4276464159719655 0.1713121907000148
0.9960809468037994 0.2971945859531636
0.66106165108049 0.1771728144995038
0.4206577099578466 0.9201886464620793
0.2510172508363371 0.7075729729308283
0.2706327788192653 0.6590222337085094
0.2501510160186386 0.9563170083456655
0.5137842589145095 0.426807878362416
0.4702924495262794 0.5904064054473933
0.09860145596434619 0.2850545237835981
0.785943557923912 0.5454415652070282
0.5149701889551275 0.5241206642803548
0.1661582675074237 0.9270019011277509
0.7546576232239823 0.3344965168111847
0.9578155307214002 0.406015454464944
0.1987435673099505 0.3460940206167265
0.1581150254883389 0.2257450390856371
0.9898093819851451 0.2225489856562832
0.4983632293477906 0.6221617216719032
0.7743026700376798 0.5288564242309322
0.885719711184166 0.7590494703858442
0.6156273081939126 0.8690547406953163
0.4297933183714049 0.4227998493647328
0.7606796816794108 0.9140370760859013
0.9317733855955072 0.8736509016982291
0.5665323874234651 0.6701216783329679
0.7635723641277268 0.1306649166189266
0.5712879461843913 0.2500920053481041
0.09356442561881687 0.8620903483550127
0.8307698812205961 0.1867235292134475
0.6334545196875817 0.2116024570757117
0.5162295024238995 0.3704362374051434
0.4164504123426905 0.1537404511118151
0.3859608776418464 0.9473647756497214
0.03384545389260812 0.8276711870323437
0.1898954086887578 0.4348672241078458
0.5966301170192938 0.2774818429843436
0.4675737984176718 0.4176150524866364
0.04442002761545311 0.1490098007148919
0.5941751591888421 0.2320602799118796
0.9718878279960217 0.9871621839815995
0.7152326777281505 0.4247963830159584
0.2551251924925821 0.8636477377571673
0.8491788136736871 0.5425270242825212
0.4057245257495521 0.2740633170459325
0.7521137005668168 0.185192147305148
0.2489924616468639 0.5309668546891906
0.7012844408121849 0.6262148173313801
0.09377860827694127 0.07463636919906323
0.9460211894763076 0.1784378625180272
0.5261730479258639 0.9171059176762935
0.6769227993328447 0.5668053330459469
0.003922155551317624 0.2060665388617749
0.03630303715772836 0.2797427979326703
0.1874650263590736 0.2127836939844558
0.8561157507415682 0.8556700365475239
0.2858772190779252 0.8484457172131414
0.3643444886052308 0.2339565339043017
0.5490375651026964 0.2129850629245097
0.2878057296537646 0.2634069690734994
0.8166693212274758 0.2390207866385353
0.5968980995003508 0.8797848857593122
0.9338044662564553 0.3075337044401111
0.4448121538815771 0.7148809364545763
0.1503527518523176 0.7202108472270585
0.6467473489330836 0.4405387217591941
0.3704400947153922 0.4436856449075898
0.101977676391531 0.6078858645429883
0.3405780849312152 0.08142394475182151
0.115700225183898 0.6418504613600939
0.9955351308364143 0.9471097767926877
0.2271092363674792 0.4856063563938876
0.02395354732784986 0.5202027687564299
0.209341403458237 0.7767996732672873
0.004229366915534033 0.5967456559991995
0.8589618183576517 0.5162140356477588
0.03635452201707137 0.9977002362933765
0.6030725288815019 0.6702970725917762
0.8467360821443518 0.0719075735748983
0.7395042112112001 0.8429930114852966
0.3729839111773907 0.2478926663002234
0.5220221225626669 0.07796779590289871
0.371183441032303 0.9354094698724582
0.6126767390846481 0.4677567477516305
0.5034257435100379 0.1556586444111904
0.9232909161601723 0.3891391083739658
0.4632351721632921 0.9935952938285834
0.2061619596152721 0.2633136861936992
0.2186984895887917 0.6957681691710651
0.3401786110202442 0.01155492165316013
0.2152388330562582 0.7238465494485532
0.3930767801537714 0.7675576620327075
0.2405085576472819 0.05952832199307135
0.2165572639640842 0.347822475168947
0.9944211990012286 0.9575639401737802
0.6648023683421865 0.104499401741499
0.299655919475691 0.3969599624849086
0.5096323186432589 0.2850775807141727
0.6325875908850386 0.2305459146300593
0.1469457731199107 0.9319395132903371
0.6630347869280179 0.3740238940933085
0.07242267194625507 0.7468296613386636
0.32483734658348 0.116740687100688
0.6882940115077247 0.2022078421784545
0.8224862909311148 0.387991670800962
0.9982137683106791 0.6789076793325662
0.7336571599196272 0.1460339015764445
0.1827623776930545 0.6775884347195913
0.9455091971249731 0.6639596168152063
0.5087926599194347 0.516194589056128
0.8393070438747949 0.2537928516815449
0.8840107248167562 0.8459704135889076
0.1854221933069257 0.960215487437109
0.6711439651039623 0.9117638660462727
0.3468471406499738 0.6463069269409253
0.5610755958861577 0.6179757652905724
0.4978468577128227 0.2979131575474394
0.208456046230091 0.8631083536455165
0.444300385012182 0.6203882916986588
0.2062813637417494 0.4960472660583031
0.2701516750798402 0.274668655215781
0.3454279958377214 0.518672556835555
0.8835539980523434 0.5303502048596392
0.3715604669781342 0.03664806976731405
0.2821007025777127 0.8146199007808389
0.9962505003890453 0.4034363254763331
0.806404071060061 0.4897792653982165
0.08039600632376115 0.2632629580495966
0.5822889475016624 0.3333517494361506
0.1360665274332267 0.8977679075942785
0.5984882438455665 0.1137206810631246
0.1601684704168412 0.9477220372196412
0.7674913216413689 0.07380047595212792
0.9620930803240628 0.5166465382123
0.5006958172227298 0.7087514976681761
0.3777284124386112 0.2255559874102032
0.9379438969584948 0.03952294234863447
0.1617980031654808 0.3417529211467665
0.1426061897741615 0.5909997244210473
0.427825608042888 0.2771281133971045
0.6710958523739563 0.2584768506930447
0.08267825338232741 0.2041748501826675
0.9639386568392467 0.1319773448280888
0.7026494275836513 0.2771750063421566
0.7267526591501219 0.747742649238673
0.8036724615307603 0.8694299050061127
0.6265477008133472 0.7097976136430139
0.07386072726367114 0.3461419609586289
0.5262007985252983 0.6286367407738805
0.1043608605838747 0.3070363066239258
0.829253930418735 0.7626752037107843
0.7336114203158957 0.4294393096177511
0.7961384642911542 0.2046472864337545
0.04532813214742006 0.6504417393438484
0.3064346577062968 0.4449586473215146
0.5895486967631847 0.7919469031302987
0.9158425812789657 0.1798246870156733
0.3538739991933781 0.5027871588619192
0.7842351184408553 0.382299805474849
0.09018217398305137 0.008903974645975577
0.01661247715810424 0.6222319819614669
0.4012015725368971 0.5149083311522387
0.1320362391860556 0.167433663967699
0.1058086260268779 0.7343244489352952
0.8319521302383748 0.5034053127370012
0.8857912152572724 0.7893428639758576
0.3025800030643254 0.04367174715614475
0.1075444417028691 0.3419134330180453
0.6067377295867115 0.168500132944108
0.338110486696482 0.05273665620699463
0.8488024128487277 0.1850379624141045
0.9144479382691653 0.9192464667439697
0.5318612263771001 0.5170614632694663
0.4205448499813605 0.4630978921424553
0.8811469982588805 0.450041341969402
0.4468114248309002 0.435790112743186
0.2757950948649776 0.8342362038458819
0.817021308164872 0.7763757239304786
0.6766712743489176 0.08981484165416456
0.210332549370598 0.4045899292575027
0.06482593809926478 0.5908934897969884
0.2009731308140402 0.8574974774067816
0.6447602916201455 0.3796283918135816
0.6712983249294624 0.2083965534272086
0.8000714645953295 0.04061038049556698
0.3703446893275668 0.3504720747633073
0.01589113908855195 0.4665784959228519
0.2325480107962621 0.6621523706289695
0.9269261955971332 0.399696067155821
0.8421025847982518 0.7107110776734072
0.796488417101083 0.6748118813234198
0.1091628496800727 0.8752432974758713
0.9669283311624878 0.02711213590833623
0.5075336879149557 0.1282199078227574
0.6940364025631772 0.7742832151451239
0.2744322814511132 0.0925643730532885
0.8588717712468387 0.9336427607102993
0.1727893669909835 0.5779259413242968
0.7047281213127959 0.008995157875908818
0.2615586268816023 0.290857985692113
0.4862411810086004 0.9606510850143879
0.08225704404862239 0.9820271750014981
0.9214695460967086 0.6068869893275732
0.2202038599831554 0.946650736996594
0.07546789992370759 0.6151684456264757
0.6560480382320971 0.489505689407587
0.765495136226847 0.7583993461982563
0.3747390964072296 0.533578625590201
0.06451478162640947 0.02189733831480944
0.3846582351352171 0.5840593954572869
0.419230426446963 0.8979322050424546
0.06636292033358182 0.7381662116058252
0.1073713837991113 0.3964139829181549
0.9999709570534533 0.2242331688567782
0.7372984478039191 0.468450339420288
0.5078422418046415 0.1765835835014964
0.03456658708222506 0.3882564774821469
0.7270591401404596 0.528855417103393
0.2062119074127743 0.4593362401460324
0.09771192355427745 0.5713523617234312
0.9339602888465632 0.3634827547645881
0.8888161481524715 0.6962954157617022
0.3382890565226462 0.141898297526777
0.4784537110259862 0.342493439736297
0.8314875540241854 0.06248279075439823
0.05214929556715769 0.7274845735079263
0.6484192335235135 0.7660015143018081
0.02711591664582895 0.3162105541008225
0.6257987959057648 0.1460703445797105
0.2982533446554358 0.7371474653520999
0.1480660517835309 0.3767579090226429
0.3670732389727906 0.9251494422013614
0.7695886705741511 0.4968037473066531
0.2752363006035286 0.6139105632548673
0.401638838653749 0.1846362966882841
0.09879584400271477 0.3898311185660884
0.7837503241101681 0.808724926093271
0.3866787683777289 0.8614294914278353
0.1712441980224073 0.5076275650097762
0.4039159712682219 0.6613636060888011
0.6332526725364648 0.02951509447193353
0.08979013789094532 0.2257274349194768
0.04371363492346422 0.9345588062177181
0.5094114590838765 0.9619213749659459
0.3250390011823023 0.6141687492734902
0.5095046805177785 0.009364698534062084
0.2007953744759849 0.9840340248759881
0.9346083096382745 0.2615656910159609
0.4358617449875755 0.09974744992980875
0.6355192629644847 0.6628662959194921
0.2052510284409015 0.2835290443418957
0.243731650632978 0.9308329757955821
0.4620412772292286 0.6433631041685135
0.2061866215552852 0.8728416945038507
0.3475947384919669 0.5403728982922547
0.1058435769619071 0.9674115495325545
0.2528566576996593 0.107164368566244
0.05497572054372852 0.08427853159259104
0.1079806690552473 0.247574427019723
0.9109380789866642 0.0498311357286215
0.3319592376173019 0.4225493931348588
0.1614326969773901 0.7670173590974988
0.6566173318532894 0.7592214777379349
0.4266567494939975 0.03004696627245119
0.4984905089763644 0.4734065848520185
0.7516213447924059 0.5999433604013007
0.8281258759053495 0.238083484263663
0.5670869441588295 0.6097809432396593
0.5322528654749591 0.7170199393342968
0.2032609195640691 0.9651913311550133
0.06205225761254584 0.467108591746349
0.8148412770327862 0.1629762169990799
0.5817607239050808 0.2461748957342593
0.4658442790310031 0.04770798791865213
0.09229729228642247 0.3258658073080972
0.7706747273643512 0.2183464834863378
0.3690261867048584 0.08515092371233253
0.3678675168266261 0.3314809134749351
0.9486769057094568 0.3474622547084419
0.562617687303366 0.9444390654257276
0.9284194335972108 0.6573323028337986
0.1813372426873066 0.09935523588383519
0.9089904691069529 0.5387570692959145
0.7333273464873891 0.135620428421983
0.1049767351130814 0.9973445847948184
0.0920328503660096 0.2057494226464094
0.6628631992327518 0.4246714509599598
0.7569760693075313 0.3781409481183993
0.8162677356607642 0.1338653000252541
0.6717957951557595 0.9011395723812348
0.855988539546972 0.4076436078343844
0.01246803917340336 0.545338177889518
0.1580004154657078 0.533543090253041
0.412335527776632 0.6784621058408264
0.4144523742051878 0.4122720464851011
0.3553078063197496 0.6726081500522146
0.316232428069777 0.5003127558537548
0.9750381337363054 0.3710367168666833
0.142633935520169 0.1642396690461587
0.7701503933289684 0.9448699732970244
0.8084156443098968 0.5190596594242136
0.2331823051613142 0.9334039057230574
0.2612743408866135 0.01571971118448864
0.4251685737697658 0.3453214833983336
0.7889122887121002 0.0708299720050385
0.8591705480034153 0.1250152640284633
0.9037022009729496 0.9330726095933224
0.3143370864436591 0.6120106753989678
0.7216903932141356 0.01193558161469595
0.6389082409904718 0.2402146133338245
0.8108800511548838 0.8987511314143727
0.3379108422487386 0.7763468063941596
0.8101447915744444 0.03974572033889871
0.7394241428199936 0.6825900735397934
0.8687333761487848 0.9611458106574891
0.9366833152331252 0.1230884016965795
0.5261523774270148 0.7456699785114649
0.6670865608909924 0.5365212689282872
0.8576705612551062 0.1796063847637581
0.5744289483402489 0.991382632118221
0.7311286099497324 0.8903493302839158
0.09897152766062803 0.297207817448928
0.2116984912948955 0.2552393843772327
0.9979772964938619 0.7214279192121184
0.6924707567268122 0.5309378129055982
0.7129139498426569 0.5825299870051244
0.7160732739716548 0.9136354226724159
0.4123516283885417 0.4698717717319272
0.8756688358630113 0.5836097458778898
0.3023566042070918 0.8972035779330817
0.3017343463884811 0.8598129862551452
0.534285415001747 0.7619329308107243
0.6235053087518586 0.1743375168456247
0.1420621821664792 0.9481511300456547
0.7214583596574391 0.7977456639366426
0.8790158374124416 0.7965683025499242
0.7097298010966642 0.5621800051017279
0.3494186801028654 0.5721073307761906
0.4506640030672718 0.6899850252353116
0.2422115880065826 0.2806599739557581
0.4303455743609413 0.7855194241192597
0.2834562380330636 0.7490023066010989
0.1862795357715237 0.4529385785872497
0.3300022664463247 0.4748120129358586
0.07930230535645963 0.5693933600455225
0.746968081936413 0.3618724663969763
0.9743056366181319 0.905294161925107
0.8716701459284609 0.8837051041959971
0.6438361407827307 0.9066228532497531
0.8881571351110427 0.1680848905996251
0.8205134444221209 0.03727420288342417
0.6748204779486429 0.1007772081018972
0.2474261390907687 0.9470897075097106
0.4859863886728961 0.123841936449006
0.4864695496639681 0.2240111313325855
0.4659598291073159 0.600601512805768
0.683893239833257 0.1251631853911794
0.9126503125269698 0.1997391957454989
0.8860071729454589 0.3619765412261433
0.9253459417225831 0.6854957322652743
0.821109210570841 0.841874960107171
0.7702880363658211 0.8952426480161502
0.7098476218079762 0.7611700175137854
0.5627561475133377 0.004362616831936826
0.897021690250421 0.2959409545990161
0.3664356985989384 0.5938060789896562
0.208135623428147 0.7659655799566104
0.9641897341774136 0.5989711316158139
0.3032772202656652 0.9800187269300449
0.8576061506135771 0.761124391271
0.5157803193385775 0.5534212718645045
0.4790431689788331 0.6244576170826226
0.4091107057670387 0.1927368969256607
0.7125137015551729 0.1051923292148671
0.09856922153114757 0.9496875664999325
0.7137176206415581 0.8150992749672258
0.8562318423801947 0.4301402032556474
0.9915396088860854 0.8346010239345791
0.2255431889432666 0.8756976128764919
0.4164247532858824 0.3840863274405472
0.640615875145608 0.3976080949278745
0.8258468348714871 0.8856018425784123
0.9033902630733402 0.2870930215939448
0.6808543747381763 0.4471200202091953
0.1285110368294025 0.9137414269820485
0.7866448209047909 0.003904038646771759
0.9263988864832443 0.904865644706743
0.72690640183153 0.7083130656105719
0.3028005434904256 0.4652596430296493
0.1312931008775392 0.7464454388057099
0.2532199874783577 0.9273026869919486
0.4236846164794268 0.5440371398209713
0.1585721704127503 0.6159256897220654
0.1768489011115597 0.9244554066293841
0.7530735916591684 0.2931404549501211
0.8016853466602799 0.1872332368286075
0.3285304603935675 0.7952662595217922
0.7610524208429572 0.5030177024403071
0.2965278200576406 0.6179936425085936
0.739236811124515 0.06704934274213044
0.6928951687203172 0.5038797294272582
0.4593423966193466 0.3992499474728885
0.1361878120609934 0.2689435620065675
0.5069588690679985 0.4663517080933593
0.9067724961649452 0.4317739943536109
0.1640013295947125 0.3106425528058501
0.06024048096135755 0.1727630533728352
0.4399951296585133 0.9760279957290067
0.00956667072953976 0.5758768205687707
0.3481184103404022 0.1794885767446442
0.4171107921315826 0.0778694119215301
0.06166615083724501 0.2001975819736474
0.2475215892075187 0.8463102800513118
0.5504936990792509 0.5146252738271421
0.1129338209684169 0.06801638898826312
0.310652773932129 0.01038943895224249
0.4717980821208365 0.9889356354177987
0.9020464755613161 0.1973351012107999
0.1529761605260027 0.3251791110940571
0.3826840640019509 0.2436202938324728
0.2430460701081444 0.1239628764525994
0.4437243611973922 0.1612783917280015
0.5796250167946391 0.1362830771210876
0.966337158481216 0.8065738610048971
0.436609533896048 0.2624509064288209
0.5777570941263843 0.4099213927961761
0.1041284661917131 0.5134893383574772
0.1588443260546935 0.04334280523983022
0.8321449981412851 0.4758404970169685
0.6580583767044861 0.5167192260866706
0.9897392955007623 0.7050139241003074
0.483474279232663 0.55921333254128
0.269320168019155 0.7615319642163876
0.5265850919457047 0.3882903242835402
0.04272141502265917 0.6324550970703848
0.487832551749183 0.7664081816142088
0.8061171463211567 0.8790329458468989
0.8609698558797899 0.09709413038874681
0.7061038522414529 0.7024605280145529
0.1826002389067455 0.2446703971542534
0.8669001793770053 0.6221103494795558
0.332262015383874 0.7050714585391068
0.5725740502752227 0.3524273203449679
0.3284347441830768 0.6517166871263698
0.271401544374781 0.5753905412688396
0.4498711346698657 0.6577615220235339
0.9388993960303628 0.009711814539620956
0.3145435875964345 0.9796831881076888
0.7501044571000561 0.8413205419338859
0.5938463733304485 0.01504633422430626
0.8793732723523744 0.6025816741781448
0.711828651880885 0.6280484845968841
0.5782249982165724 0.6117996080769816
0.468923862972624 0.7869229364943572
0.1579481029105189 0.1278204177664587
0.2665352984788775 0.2092919222663022
0.2945784844805365 0.2148389184788033
0.8852971777030715 0.4853516976088862
0.4853435192579129 0.6984046900643675
0.187790170974363 0.7330825515631516
0.8835219466360992 0.864906195137225
0.4445448279540492 0.9366864230320868
0.4916810677676348 0.1512749719542032
0.0298077927453281 0.355528058301073
0.2445900031724401 0.8789686449352232
0.03329618491892221 0.8547756294618116
0.7215953619796991 0.4980096422135938
0.245882678038241 0.9993424170576167
0.2821772022866074 0.4714425740204137
0.6602234678008896 0.3160262606808552
0.929356087739855 0.5338921288290737
0.807175394468634 0.6491805142611844
0.6538769251353519 0.1855151000794543
0.5167827509702715 0.7307880186127599
0.7579488422582727 0.716468534499811
0.8051751115086381 0.1062923047738206
0.3862883590995778 0.8002266868918083
0.4506255083961793 0.7753997181674008
0.8326642627529369 0.6357292712008433
0.5537252031770966 0.8046021163295319
0.4939515174229465 0.6332610096569737
0.1479915191314249 0.009423391672028169
0.2089653265189978 0.4145182172168381
0.6943486006985797 0.3321972921302551
0.9623878936838436 0.2285747278614821
0.9803166211413444 0.9227342707278393
0.2583573868036216 0.4495830938128652
0.3213698222937429 0.5477756728036111
0.907846975912259 0.4422932696637781
0.007687260769526588 0.429087645791362
0.9561090738417009 0.4414978754801683
0.3644100244623584 0.1535413532438229
0.03313169547634881 0.02342530162705684
0.6776882414337646 0.4922053872193298
0.526870771996215 0.6575155834431005
0.49737185717451 0.2734459162509283
0.7086141881033196 0.529093954526755
0.682692687014283 0.4296376610104383
0.4110317423298402 0.00668386455969267
0.9812329034625312 0.5694068947424279
0.7921334950251326 0.4359722678642864
0.2164770176458448 0.4221720027388728
0.2278435719846728 0.8541971130886097
0.9874150739141129 0.2987905437339063
0.09282349984427317 0.7053478468856224
0.09854288608562209 0.263096007860829
0.6841860956912359 0.3335596267150236
0.9539468055681158 0.4798858781541955
0.8199763583981884 0.7940231391117561
0.08914617373374936 0.3837816264239196
0.04103665066349259 0.3289194864015457
0.6413921948377024 0.0004333419768426392
0.3330130599932916 0.9418844429745159
0.803539209094945 0.297869748331011
0.5434829079280995 0.9961570891340273
0.9045950237798228 0.2613070809246159
0.5156736626623343 0.3019278022767942
0.3584191559039352 0.953180761563021
0.1502905875480333 0.1100894146206462
0.7302029477575012 0.209870740116694
0.8952521064888607 0.7051343954165521
0.284804427046668 0.421858153286937
0.7666840426026765 0.7796097653720586
0.6615122267590419 0.07332116555129367
0.01733435816266767 0.8937116744502104
0.95693914686518 0.8927617485329967
0.6869343454687692 0.04188282456051751
0.125827381698768 0.187525415987745
0.9276436392969384 0.7046709764725049
0.2323864246621754 0.8930141424550616
0.3875190265894333 0.4209835645137579
0.1158517888837864 0.3080966562167244
0.9959013552439073 0.5107389670955341
0.2651753683475093 0.09326891231364946
0.8352472206929544 0.4860387450178897
0.4481023646172616 0.5139488481558474
0.1842339704458325 0.3023161493932953
0.01532305551010312 0.8478737902413817
0.6505818700050129 0.9720751577064782
0.9279057453740237 0.9635434591008485
0.4264096927714274 0.3638500873141291
0.3197159687016752 0.4788827134994659
0.2851305326521756 0.7206063101688766
0.9174688707742021 0.4462186337758164
0.9028499839488463 0.2513707500441452
0.5592331135539198 0.2520425733206798
0.6272091993455478 0.3865122398851527
0.6930193074594538 0.2961689926182843
0.6420367591248133 0.02242634572355204
0.01764264884425528 0.6790712161320303
0.705153702165195 0.8305135724402445
0.2446821819005073 0.3469653306098313
0.6162092443382388 0.415501032526446
0.9904705932508936 0.9982378921095754
0.3713756479638739 0.4917749348595723
0.3131524560186307 0.3716918661476166
0.7576116351069399 0.3891998219002488
0.1883027672114246 0.950277805491193
0.4935637992654369 0.2327880706538543
0.2409579370298893 0.02029066640853763
0.8294062206580857 0.1197106227254491
0.04089227946063579 0.5411603651201591
0.27910189514027 0.5303234464589569
0.2132325937551879 0.05576680842520455
0.4648405509008696 0.3178463776929782
0.6537777000331997 0.8688087102771849
0.7401259092238837 0.4470363432270519
0.5598954264474141 0.7188619043953006
0.5426744546108548 0.4231812162573019
0.9316743601993818 0.03071367386561541
0.3879790869503751 0.02917759692944376
0.9255660285629204 0.8443986527160768
0.09875987737200435 0.8412075700268826
0.7815222947369952 0.9318177992540052
0.5636236921781126 0.4205762929524833
0.716453119278564 0.7055897821380793
0.5539318780027952 0.7363072579781647
0.9208294495052252 0.5646576392354725
0.3388547542339941 0.5980667200191735
0.3887359020859554 0.487883748204553
0.6650754087583405 0.6961168800860781
0.5049673116840874 0.8790114062806487
0.6789913669052258 0.9671222043248541
0.1084427768343636 0.4847392314771757
0.4154754202400106 0.2113353877843659
0.5306554208786639 0.5068518384378631
0.4917532295162375 0.9985620403151378
0.8320398270861585 0.1593319613301433
0.05473842807434885 0.3410421325588666
0.09888040223124017 0.4807172633593088
0.179876816266152 0.2055486680439377
0.8397765311923716 0.5700555803379274
0.8420606995572706 0.609165437175475
0.4546239675082411 0.864927929546401
0.8040076756659277 0.5518988389781613
0.02858843417252027 0.09125028224064367
0.09477481447189889 0.9987797837557207
0.00220233876455902 0.9743734195129409
0.8433772601288301 0.5050287569647071
0.4442650119083884 0.3867134316126525
0.605165535641542 0.1221814951973313
0.07004214181933044 0.4039370710165785
0.3679434766314833 0.6219098018064376
0.2915297382470275 0.3176496703434083
0.4876518852220004 0.7769947059072724
0.6768287672666199 0.8172563633789788
0.7115027308157568 0.3855405528492027
0.06690285985760172 0.9739801062018528
0.7500882597986291 0.2433319736226633
0.7891242785065824 0.7271428981161944
0.4321097009147197 0.08938575882658507
0.06193145077760932 0.09266571068605746
0.3278845407780764 0.05556500481791904
0.8170799484706377 0.6788138987807519
0.3040225995810488 0.6991679348881802
0.9966626139253062 0.1854701991503659
0.2336550697488521 0.4939383013811626
0.1214328838369226 0.6105564623848457
0.2274975734437844 0.4578353033879787
0.367459639978761 0.01877630995705792
0.6869264769423187 0.2683264954705901
0.8893921736066791 0.1573934600144355
0.9103194187456157 0.4044193117088657
0.2389626573323157 0.7382511998782307
0.8836244744296703 0.9965292851279521
0.6309205047934162 0.9979631993287608
0.5147160889751441 0.4158581723611277
0.9138192616591421 0.814311793862232
0.8228300885385478 0.5289329326611327
0.9193999794669667 0.1335983786176586
0.9790168830864239 0.2692018800165801
0.03981504042655369 0.8628163106757968
0.6558326379018117 0.5613519072908522
0.4098250433897617 0.3557597063265271
0.4708378390501103 0.6287454255994637
0.3786624061567236 0.0007425194672577457
0.2238162420346691 0.3644135487954949
0.4414672301374486 0.5316433376429015
0.790578035918338 0.2218710844136531
0.5465122697330675 0.3481320578638925
0.6222813930841788 0.680590147265289
0.9724067618902088 0.7892714839610443
0.2034006735262716 0.3039571154634271
0.09232551310033224 0.4989688881825014
0.8661954367147422 0.913730090164632
0.2574744547804576 0.9487333377650718
0.01673765000593092 0.7128495231072682
0.2354942851675284 0.5862966181116952
0.4732965627746092 0.857944147268394
0.9958748790438831 0.6443776702406235
0.9411346627598959 0.6155154024820839
0.7387837403353349 0.001665475314385661
0.9263871943933814 0.9739007173604096
0.2434311362758519 0.5215309541569844
0.1260818010295596 0.2482274011182648
0.4712256034155451 0.617709872764418
0.5118839090868263 0.2360156876652593
0.2853644732195768 0.8047277902516666
0.1276345962951524 0.7842926000377624
0.2312990197800844 0.4756353939095092
0.4333787146987156 0.5947834226390515
0.7945888512025802 0.8074193349410764
0.7996912219840584 0.2461031991091604
0.1888040330172787 0.5019981051870688
0.5704714124040283 0.9636377957162244
0.4291822795366555 0.7561966841964128
0.4072620021315844 0.7794608490411777
0.5991251053037032 0.9339634230299699
0.887123059232672 0.2051142942346836
0.2999305241181467 0.3123752269370599
0.1512691093588577 0.5971811864707638
0.3732867291456039 0.133493738544308
0.5512658978517634 0.5725410137865952
0.3655596851410297 0.8282088670693597
0.1440300530294783 0.24950721029787
0.04180061818370032 0.005125115541645171
0.9697260964673231 0.3510059991765632
0.4117729735574396 0.9048390983139657
0.1206947843773086 0.6985075440702356
0.4053800460988171 0.9694799410648307
0.8422298496944118 0.5497602525925469
0.2663287100689292 0.3790201657391008
0.1586508143467544 0.8762564263681465
0.0688512867636575 0.0597833407114091
0.4841804857292877 0.6704322843813517
0.06718592988311818 0.7542810878136987
0.4784781481980074 0.1051382011217483
0.3441346942418408 0.2495573203707285
0.1193594807536541 0.9297355341008982
0.1802522655916159 0.4150825914750954
0.9406193805506242 0.3836804939293922
0.4570061880694238 0.908496975123694
0.5899442063969154 0.1926016749175967
0.7114681192731486 0.7825754329365897
0.5183763760281139 0.8661430933049102
0.6121387150180965 0.2866698633888073
0.1615288494238825 0.2529857891949411
0.08070926956332752 0.1771146936532857
0.859611252794135 0.9058776310642518
0.9221673264479798 0.8338006562643381
0.8000448738487985 0.6925506364905962
0.3353789004434076 0.9707703983810877
0.857636821066196 0.6031771901318944
0.6882583736249113 0.1453318473079558
0.7481686898694131 0.4049656389022511
0.8505894673643413 0.2806606201347655
0.5388301029133336 0.5388973396042621
0.1482987920308129 0.6175082663452626
0.2191915608499842 0.1639082603007065
0.01536415157418545 0.3968354965233324
0.6809643626949055 0.9567506203359131
0.1397176122949807 0.7191491734969836
0.7404338074057396 0.2121212416258438
0.1168321659513721 0.3464316112844175
0.9524956701969479 0.0488876623225099
0.352108761842857 0.1246707568285213
0.4598267777969903 0.8134307827080098
0.9029134161575458 0.8387660917714609
0.8255970982066312 0.1663766270462052
0.0006398595879608625 0.1023976753874313
0.05833030189445729 0.7671102118386237
0.3846871301304883 0.1207048217000255
0.6883609805665125 0.8331400382963098
0.8635133708223307 0.8361898572482002
0.2270229379396504 0.419414930291694
0.152690591514115 0.7481116484919553
0.811824573793643 0.3888531367350143
0.2515355276980829 0.7846656175300925
0.3000655487535607 0.599835690543136
0.8589917453986884 0.8726115240283251
0.9722889550543987 0.9159856818632911
0.6433765084458559 0.1837119179143668
0.8692410200345202 0.7163193112768892
0.8711713116669731 0.145631578434723
0.4190992343167983 0.9481410892963009
0.9048072215489787 0.4814108452168176
0.3934534195854006 0.0120436581173806
0.03866602331582264 0.07150415339992638
0.2535529957768068 0.007633078010596192
0.1352427007090701 0.8479694131930104
0.857960916488762 0.2623415401608285
0.154738833722314 0.7299019021929919
0.4790882430705116 0.2798223029952104
0.5370798236993766 0.6779143602281916
0.4223644797468593 0.05910584142774288
0.3342429331235713 0.7230449053737519
0.8951060393175015 0.6159269693367314
0.02253539970411499 0.7632431435959175
0.4032693929593574 0.3471403538958527
0.355335679935386 0.2950548489772528
0.2887430073579681 0.2970993174103056
0.6052626341061454 0.217940237879365
0.8295296886754927 0.03298783238570013
0.8074896146491948 0.7277263848862942
0.5596589089363451 0.4292164021653968
0.09420174700774618 0.4433179737477914
0.3829507589302567 0.765536662087687
0.9192590377656483 0.9568994916656155
0.01103381162297025 0.4868852456639038
0.4199546420998996 0.5126064493798403
0.1383852230532223 0.07130830215720789
0.746928282844661 0.6176845952955835
0.9301906782614229 0.3813780907737166
0.8560815738422911 0.07616099771366432
0.26174430920306 0.5449847172736575
0.5601021678843575 0.1096232855871253
0.9814080609817725 0.7915310244021169
0.5345532374024422 0.3954921669048745
0.6077427883050455 0.4416269434529784
0.9086180921165491 0.3769474220096025
0.5881921855551369 0.7568765134749937
0.2646619315317338 0.6116854858628628
0.4999838852051711 0.4840286993556658
0.7217372373175905 0.0007197752511714609
0.4104089768828936 0.04534796825785933
0.0435535602443006 0.3849767333016372
0.9108856500646551 0.4619778890370713
0.8727815052915506 0.3968028146179828
0.007625568575456773 0.2161639002192151
0.3201765886210362 0.3335894408346258
0.3780043121260102 0.3580677609143172
0.1526141534702162 0.5865508315817223
0.5796309784720086 0.9017167157451531
0.6264164476642968 0.9181942817222861
0.08947735720346894 0.2370730510063347
0.7633693677066928 0.418530497189921
0.3341208695793155 0.4430652766530741
0.0325229909288758 0.1752914925692694
0.3489051228250692 0.8776632535247633
0.8764454656882974 0.02738952975494196
0.04615799263277437 0.04000289008397331
0.0720324301045214 0.08813488991197005
0.9517123410066792 0.09470064786174287
0.9211339252647278 0.6473592538772454
0.9687528666963204 0.1937416284614399
0.969254736044905 0.2201510028679456
0.5143859035249789 0.9435206526507113
0.6096637193618756 0.3226719963246348
0.2290243083010062 0.2017225298568804
0.6313105465088543 0.5706616253404136
0.01135348555475357 0.8576489418569614
0.6431166356475612 0.1539206048844865
0.1696964757891484 0.3795206199603489
0.4688135433521076 0.1320991349136633
0.313402530751506 0.1303319152914847
0.5070439631384722 0.7462746998425469
0.9845115888373782 0.3719624712444572
0.2727431685637297 0.3470768189915009
0.07180493281578477 0.2693672039175039
0.520459145232635 0.3509177742946613
0.5280622323935018 0.9561574605910297
0.9652194308381059 0.8395240099315951
0.6475987253268439 0.1644601133216756
0.9249924781052017 0.2879668833605086
0.3540882607496895 0.2463343577490431
0.3180979411707494 0.1485140997042316
0.3146547824156619 0.8726798087627394
0.4163026889129978 0.1723131146724178
0.5336738978823817 0.5596228378287866
0.4999218932819498 0.2848566027711547
0.5874071181744536 0.5289298336409529
0.2666078021468269 0.03421067101878083
0.6599875953215628 0.4993378988375403
0.8767322610270866 0.1204315722743693
0.5841106077285706 0.06095291650164963
0.4139339217107328 0.6455321485765274
0.7899103011884782 0.2686688194503136
0.9486382137353871 0.7027921317641024
0.5879340328397036 0.3422353325663972
0.2518129701474068 0.9781389974587744
0.428451683909572 0.5059813511223177
0.2747762102796857 0.1211290734265856
0.2052105939861022 0.6082011770773921
0.3283564923961265 0.09521966330184857
0.2045012685734491 0.8038125870498266
0.9972456710648805 0.8690547324703726
0.3403569170823415 0.7312023264744887
0.6074480837680702 0.8960699292090633
0.8847294899674174 0.2533635007114227
0.8792812721074891 0.959507626244692
0.08931937925912302 0.3520867378221776
0.4314602166943473 0.7967008860546355
0.9261992821146313 0.1618852239658765
0.5431740755193702 0.8526213309486245
0.04333756916392976 0.7423144423615009
0.4458434312476445 0.2715595138321795
0.6579027357653321 0.5911442047606439
0.3504954178386794 0.1887680759482371
0.7141864459440505 0.695313728744763
0.7108502860563353 0.7227494434383321
0.3013241651500091 0.184187316475023
0.2934430123527206 0.2252579662456035
0.7412536917381277 0.2789856148194289
0.5396980117874985 0.03472413164431064
0.00114501117610945 0.4377150736304828
0.7823703849773743 0.8371000786774516
0.5180202869395176 0.3609709908352638
0.2871560679933826 0.537504253561766
0.2808619050388059 0.1744262282610736
0.4614680077995587 0.2362825635017958
0.9948210082440562 0.8143535215451521
0.4188323949090476 0.7259303453552974
0.8260293293281132 0.3603920282204815
0.8763188239732198 0.3692038750204001
0.37993995414691 0.8983939431866251
0.987421841973217 0.4648360526574754
0.5585770906408764 0.4882792096153619
0.1142937355799507 0.9962521157053417
0.7285793084874534 0.4604030975041696
0.8216105280264707 0.6604734703173959
0.1194641218850759 0.8338854689384118
0.9846378007082539 0.8419119687235247
0.2046335535484038 0.6630603150101083
0.2122398602500241 0.6283863283202866
0.7184808822434329 0.3111660322424779
0.8908005813993137 0.7145557615062067
0.8872404222005694 0.9106417823752296
0.2534646639319223 0.7262237665154133
0.6263181640098503 0.08578123807181157
0.4642544411951798 0.06776515549390952
0.9270144947643085 0.2119699421375908
0.3624255985038438 0.7610066672998275
0.5730819708553135 0.2882120223427049
0.7688996938778286 0.5861719513806843
0.2343213156542375 0.1176719836791385
0.7491591090024554 0.9526315250742933
0.9700382292995045 0.248825325922253
0.4716086838150462 0.7217544747400324
0.573344022431726 0.008644700004076501
0.7294981677879595 0.7806824502824756
0.03345246239837429 0.7990240877244521
0.4487058827102197 0.1515763788401613
0.05750491829453106 0.4399895873346022
0.750271214695433 0.6564432179418446
0.8927859572544826 0.884664120017371
0.8943833993677901 0.2576186252641327
0.1213102038215565 0.07215321169920726
0.5749672925320408 0.01921999383471866
0.8505722203713036 0.8189933860155897
0.6192278007506068 0.7659523763582652
0.5810364469777534 0.9121159480080766
0.178650482984089 0.2651252025585996
0.7604535407872565 0.2455303374548657
0.2613173266289899 0.4003211186265749
0.7889102379495707 0.5979200464443835
0.5987311463124443 0.045323603298198
0.8125906943552097 0.3134997843864523
0.9862287379894323 0.7581680849163887
0.3813187673321113 0.701998926312917
0.6068652315015417 0.5109375060558263
0.09813400367774393 0.1790791874470577
0.4933974074059263 0.38309428570459
0.4059904752284348 0.8574557144614448
0.6975621724558372 0.4690387778946394
0.8317567711330036 0.3027994098734926
0.6965666249012815 0.7475231539491558
0.8714892510141012 0.1001557330990575
0.6380433835969643 0.7115730529931649
0.9419614189670273 0.3274997540857817
0.9441691741479004 0.6846838194254439
0.9506764418072685 0.5884122190558424
0.8718464922410534 0.4343164419800319
0.6113253776043334 0.7729426144629772
0.4805085244695008 0.9698739649544902
0.3035151869823103 0.5526539233020221
0.06739799633784742 0.4360486108158858
0.5375608867804208 0.01378091276918451
0.6694799608248287 0.4727002764098642
0.7645241860516375 0.1591963381259714
0.6843399417981981 0.2210238988620213
0.07970153078209223 0.9478962503155011
0.04675342775791559 0.1879782627929719
0.5465712557416501 0.9787490386573215
0.6145424149520252 0.3315942042976703
0.8186147769040242 0.8229507777733478
0.5704552584374709 0.1088570610538719
0.8477484823981556 0.6486443228981995
0.71943823988649 0.7652754313153302
0.473199886450515 0.01035106449835698
0.5252974631016164 0.8460356309888558
0.2254766364339724 0.8131975508662388
0.108560889181547 0.1945009745288511
0.2063355840160109 0.5238819624526125
0.06973512721884736 0.552912758000985
0.1353936569802941 0.6621314238553119
0.8340703428141448 0.1089032634184715
0.559416778226015 0.1686417085873804
0.9215117031629546 0.5258271154215038
0.8313852868811443 0.2710595466130105
0.9699255580392162 0.6630926566223084
0.8425292951588695 0.006920963060496974
0.1435451930673128 0.890658316331171
0.1018945594096075 0.08185629410518523
0.9392981971129206 0.9493313395720518
0.4689281812714237 0.7977946676064538
0.8553507331817739 0.9436885070674305
0.434770202900967 0.6050260026019535
0.6543247839650582 0.2313528439039809
0.8731085150815168 0.8639635351235351
0.6627931097910362 0.7917807194098704
0.05976174982545463 0.892744236676187
0.777931390689155 0.02381293315152131
0.01910609646206018 0.8380072369097847
0.1346053809020598 0.965421154206035
0.5785082456382653 0.9829397166922629
0.9321338357892276 0.760298353310529
0.6565490659059765 0.6101518529560659
0.4941936203201256 0.06284232524666369
0.9773461764126727 0.2975378346939375
0.03272911444686103 0.633990760756528
0.1646871767169179 0.1454748103796069
0.7285037339101147 0.3630529894116946
0.3613799159441675 0.4393156749757279
0.1847096229180127 0.863493947369234
0.8479615726989524 0.1234437724804768
0.9308845266941789 0.2223416221418943
0.430639268848595 0.5851439880835348
0.6487962314456223 0.1446495507597286
0.42193415104938 0.1441525135158745
0.3220485147644986 0.2171851591287686
0.1286108096619528 0.4382004290331451
0.1189927404247227 0.2097991991908003
0.5937520068170559 0.6870839207955874
0.1678674865585596 0.003228244266026055
0.6142168149152355 0.7451214629124836
0.9014710214801736 0.530647698678206
0.2574495911703794 0.7159257763524521
0.933703626577353 0.2040516685012427
0.2020435144599268 0.7934896846830602
0.1494573001695356 0.1209092979307892
0.3717009833072205 0.4141510941748315
0.8269578170306119 0.8967611966016185
0.829371853294546 0.931240830099319
0.7578770267918484 0.4003255432844718
0.9831089104762945 0.6304849802624996
0.7640341695504315 0.8584081468369268
0.3707902435577309 0.3210471743856934
0.6485410686276182 0.4693068218027949
0.9831383351479109 0.07519407356618395
0.1581970319715074 0.9191255506055921
0.8587181459678457 0.9627917466954259
0.5392436838975023 0.2083433373800299
0.9212594165607785 0.3241551084628164
0.09775347365674443 0.169009753118981
0.9682707537725361 0.03742165734264787
0.8940408442053531 0.8659879060176728
0.1367612166920063 0.2324686737388454
0.6442369067665467 0.108257662556805
0.2140864578103903 0.8307094625588687
0.5608354430475874 0.1586332022788404
0.9336767373268782 0.3917289978853108
0.2966540095478013 0.2691558935154694
0.8449613251673629 0.2248809388885172
0.3393769577129583 0.1887073757201227
0.5403018780774179 0.4324610869810919
0.6719864862673214 0.4544828824148263
0.3797563657980724 0.4472431441558295
0.5837376094475164 0.7353332969998582
0.7848414266852602 0.9692646940191881
0.9509683669202387 0.7697306577193899
0.01400546321270256 0.806427085622954
0.6320820666515999 0.1542799723783735
0.5353152188452159 0.1203367711357931
0.1528245981822318 0.8278326001616833
0.4356388381071208 0.8606601628766336
0.5391432660687102 0.5979265890273332
0.588316198307276 0.4080888177760297
0.08546926114370881 0.4380066824035152
0.08886790712383094 0.5654269830283004
0.197745017462308 0.6433424657217555
0.2944627734457352 0.4580075347948328
0.7758429904748285 0.05381210081353437
0.5398907135516948 0.1114559315603368
0.3942533772967338 0.6660068798580486
0.262371296450452 0.9126166547670609
0.4574860789382 0.6745276576783755
0.03528804461570924 0.8726548704755505
0.3598899584144944 0.3237141166186921
0.1898344533667837 0.6965977940698416
0.5000436337661032 0.3749529934489461
0.9622341341564217 0.9201193459347619
0.9951920708790326 0.4727737107360989
0.9881828383553873 0.6624586898157248
0.09311172889725898 0.1192706747772237
0.6800830095197429 0.759186831157793
0.1494104102067892 0.9119267205140023
0.08564160709289244 0.01893855668211507
0.0516216882905263 0.9509085048085081
0.6979020122948882 0.6160298498893672
0.817313265948981 0.3970265399912387
0.7776980177987989 0.4517879246846567
0.8249069454192063 0.6701036595873956
0.4214059285284868 0.7638426901849852
0.8420409826919258 0.2023802874127711
0.3341764703734544 0.6773357929296356
0.9740225836610702 0.8457055691095451
0.4899111025930631 0.1328800678651698
0.4563684436496726 0.506782607824623
0.6531447300105094 0.5083101949444593
0.6322682471071976 0.8279237746464023
0.395990583087485 0.3853380578709645
0.8810893058458119 0.5201854146626858
0.5252250808110581 0.8003865762717962
0.6810475193743141 0.1529918773407087
0.1612029791814886 0.03389703703524228
0.09977072984951924 0.9392418231668903
0.9431193300031199 0.858472651961206
0.676265815911442 0.04310378954288802
0.3986479621827848 0.9306106288564259
0.8524330560611389 0.05462683013045277
0.8169151068112218 0.9457092497766121
0.2596816967234202 0.2481174899384652
0.7791566125905292 0.5994271720761067
0.05136643899849163 0.8352740597672259
0.8140674842371705 0.05760843635212323
0.608378094125497 0.4998583853650707
0.0152468756548537 0.5931513266722928
0.02460527492886427 0.9016927257065864
0.7488634138003514 0.4881125592034516
0.5181038975911644 0.3950957941079772
0.1375321246005928 0.8031806005914394
0.7934244740737209 0.5550168155832911
0.491808900644556 0.1690593225202366
0.02221953892354641 0.8561272477847749
0.8587269160227058 0.2732712419829257
0.9445646181592541 0.5097998260710134
0.4195618959711794 0.1049983664668156
0.9558528781140917 0.06632486165470988
0.6310633683897832 0.5899788436053084
0.4483794335733238 0.4259557376407196
0.8210806095813435 0.9244274700017057
0.4181814176260137 0.7539297663046804
0.3264488463667324 0.7450881171936904
0.5944848255371378 0.6985488043463159
0.6105538522573409 0.1580675532227108
0.9485422692287695 0.31929474538964
0.5568308475839723 0.8386300872534764
0.02976996238943739 0.6782893883683194
0.1595853698365141 0.995813864777498
0.02933173258911215 0.1651032559289053
0.5345625369709729 0.3046945224219756
0.7307657928101584 0.593330247975199
0.3883273797194639 0.2099933298983284
0.3336430842932982 0.1240427244612192
0.02839930420435121 0.5788594341288713
0.9737112520554942 0.1692352165927161
0.6746159765064189 0.6643084300684915
0.828959382306558 0.6950817360563674
0.8357499343023965 0.8304787271560641
0.1699260722363984 0.2590162875414793
0.0178166038180868 0.008205855280191323
0.3314526184124884 0.1729151987821561
0.8986432460282597 0.2779955793582644
0.4641012746853739 0.09454095960740969
0.8130893628940247 0.9675310007187541
0.0007439759736136396 0.2526065333253326
0.3185204789452873 0.09835747452570448
0.3045144728892997 0.1224560135292882
0.2792705040454605 0.02138717270522216
0.8246524906998725 0.7049533227460756
0.347353587633096 0.5515658087133902
0.469791868673634 0.7440859149353026
0.06613746024261727 0.3152700907544754
0.616764832768435 0.4473549099566922
0.5166606554864169 0.7410365651056569
0.4435006218697582 0.01546526556322659
0.5151731957473423 0.6286242160437501
0.8145169192818392 0.6412783211508208
0.1964449606795145 0.4555208851003396
0.145625067034364 0.4811972954757518
0.299289294871242 0.4858368370173093
0.2719337387574349 0.7039652385773472
0.3428066760601542 0.2599474996482736
0.09898429233276229 0.1469023522798318
0.2243566419347288 0.5839978984411166
0.8515947665859521 0.925706008687508
0.5299625187931695 0.2561851447780002
0.3536168966670854 0.1979491672726399
0.3167990967021438 0.9701550175745405
0.2633197955813316 0.8795013358164627
0.5259747893269668 0.3686478733421911
0.7758527482811756 0.783026757159905
0.8935952408328424 0.3938985018581722
0.06198091510994518 0.2282754516451427
0.4907956407052725 0.2138302889490513
0.456976309745864 0.1985549819584931
0.2213584298827668 0.3749296835162347
0.982917453388567 0.2894618580548698
0.6486472544834869 0.540545513739921
0.3099207584166636 0.8909843916875967
0.6030151235516685 0.3972564957119046
0.8862261338772375 0.7491849970635716
0.4258455440047964 0.5754567700514537
0.2333855951865766 0.3609735592013054
0.8143673929041286 0.200654069865954
0.8130608264187067 0.2824443451940902
0.2152322796199153 0.1855873232967675
0.5712872936397181 0.5739284873886711
0.2481765108746268 0.4138074419905915
0.9102228574356808 0.5669381844142509
0.1468303289784824 0.1426780590786504
0.9786631892212896 0.5807083185154142
0.1740597280703919 0.5180373245236254
0.7429960675350125 0.8327573139588655
0.5115883333892739 0.2661240669680593
0.377628406256282 0.276573471192015
0.7563364913576469 0.5516250348955659
0.8162673138272123 0.211182785041974
0.4956459621493763 0.6035863172632311
0.6890124322212813 0.06014558252041946
0.1636400814862332 0.7939216949778363
0.8168164909066444 0.0751762618529659
0.5541706300192256 0.1858088551636544
0.9144203160168206 0.5850849354760933
0.5524329951783418 0.4218066486029233
0.4367363582657811 0.4991590167865892
0.2106749436462061 0.3764420606660255
0.06074701293303333 0.7462768266634664
0.732133699093147 0.9381701398219057
0.1587403963631114 0.6460925557829686
0.4328735182695437 0.56874948729439
0.3113331864301916 0.8169934866382071
0.7850310233321541 0.08084510514755532
0.8983866161974285 0.8951444109865991
0.7667115373674754 0.6797413139949636
0.3559171649936491 0.6936923823785417
0.5657507592816113 0.5480286595488917
0.8982608113315561 0.1650910816143931
0.9868494263148074 0.04588550496137728
0.8379037086002736 0.3787627471455211
0.5459571352847946 0.006851643489524575
0.3102569289860261 0.1913687873468599
0.7290788737543988 0.3736392033290062
0.8982890353533852 0.4383155381930085
0.1904309024859425 0.164523292565107
0.04966385872124682 0.422738398521079
0.7097736481514118 0.0263784473496594
0.1869380516984827 0.6413788124978509
0.4499178370161744 0.1118051489865839
0.2097567272419387 0.8518040786230677
0.1939142218664436 0.1921785662830559
0.5232626633211053 0.6087935993641319
0.3292069133522494 0.5407586096249792
0.6399609201111773 0.135456996781819
0.670396012098564 0.6483014530823961
0.7188525791056973 0.6773853135671933
0.1417655905096871 0.7006014138254619
0.3792447254134699 0.1426301681143096
0.8108607705158873 0.631433137611109
0.5074675438894399 0.3971063591328297
0.2733804520817766 0.9360978545983556
0.9199456814726532 0.6764928865047463
0.3539015672954125 0.3061889381935045
0.984624627196246 0.1125149654846769
0.001845258889121129 0.1393736496385061
0.2303306720540159 0.711810042150757
0.1249963031022748 0.7553696511670359
0.9987048062452497 0.6896360300045263
0.9728217551930367 0.2020697226210241
0.5140533262386747 0.8134552423767112
0.8793991891652529 0.1992419231651597
0.09655186856663524 0.8019964006855079
0.3939397539497023 0.5915803113730321
0.126666671226884 0.6426341743157332
0.9500027401267647 0.8755949449983412
0.9525924380577067 0.1134192150161981
0.8225426883131154 0.1127207536172389
0.1028038442141862 0.4617731801822889
0.4944433173297505 0.5564029928531761
0.1145344267038973 0.6598363394295447
0.8109028522328686 0.4712354206348576
0.2679341798401459 0.5934034913738574
0.4322235612469825 0.9834231256091622
0.3884285286719958 0.7875802329714172
0.5527030714580919 0.9421056997595061
0.2234470765203134 0.05289106528646959
0.4636566452913651 0.2077120170037734
0.3512445120308439 0.9152071889150957
0.9803195928967062 0.6791249658343863
0.2893896879982203 0.5697248031606473
0.6993715232903527 0.1754703216029787
0.9745619904771726 0.4764133718801971
0.1540875224155515 0.5118415657576338
0.6593207617055105 0.9642928341237776
0.1432746716871044 0.4036727759021937
0.9084122317506064 0.1610516852452843
0.4200229346512475 0.5831279122326732
0.6725089171879461 0.703968430684726
0.519823398092718 0.02541645682203441
0.9506547176397808 0.9348125349988949
0.8708224174844189 0.008911090220847408
0.3261315428839996 0.9693368481560111
0.596265846457341 0.7095040218706826
0.171321150528074 0.4413320455997234
0.08385794721500561 0.5964977475024925
0.2785144962163461 0.2470382301888485
0.7137845030024247 0.9839746063611018
0.2835557488581002 0.3333856199311275
0.241100880099622 0.2598872277623098
0.2588806441416322 0.02611761727649439
0.2714873986296109 0.4356834835667256
0.6592455029573242 0.3643044013723315
0.8284297568849436 0.5851114790150826
0.6133690127956621 0.1025741828026222
0.289003532178501 0.9616988857155394
0.7716283960069411 0.9134132046085217
0.1998054485542051 0.3353286767359572
0.6593242355403813 0.01215000411943602
0.2609616383166105 0.3611410416433795
0.4280718964751248 0.07983737475042363
0.7683651745937279 0.9555372104535712
0.880846756598982 0.379267719046442
0.6815275654798362 0.1163284122507123
0.5014330224609476 0.2410557915732435
0.7240226509909184 0.8825686434470082
0.303448199321292 0.3760960436187503
0.04607027996908673 0.5128273997808503
0.9285434404195123 0.01234475818340469
0.2614503323189111 0.8207536126940933
0.7790365932135412 0.625649367460788
0.3976792010812059 0.4035952727883245
0.382399950935734 0.1028459927608365
0.8142184172634761 0.9160759502197804
0.2165877567209419 0.52568801299928
0.9537474098972869 0.1699073024659116
0.8458474643830836 0.6195187318330136
0.7762386241821626 0.6808239187374686
0.05183145193246554 0.3311127389289265
0.9027852707058113 0.6685387809066096
0.9154437864002334 0.1236265679545862
0.1589903362035247 0.4402933449009863
0.2855421775487818 0.9730873607301167
0.7925747819440486 0.8649718972551595
0.5398913225961213 0.7102548851559328
0.7231473210655072 0.2179008259900325
0.122896504644259 0.6798015907924191
0.2024314522077635 0.5144141391474513
0.6012210209976768 0.61614386612627
0.01733129457841925 0.5040777499917103
0.1882887791705141 0.8829976716703188
0.3027357395556997 0.08302445973931932
0.5398075164842977 0.2189399662552916
0.6813261478371813 0.8750400686505379
0.5961086541161511 0.7492721295591038
0.7648761479922286 0.8301249556830457
0.9403896343151733 0.4129391363505043
0.8314375670176566 0.9706047135388356
0.2509204387816911 0.4035257089135699
0.03193150744987486 0.1374534330635237
0.8111020489217105 0.6883922655070722
0.843218132623934 0.0602833101852998
0.4763951424136768 0.3905954756866259
0.549634893692331 0.5358112287011483
0.5828284520248983 0.8283465997149302
0.2241565409191833 0.7509781495563085
0.6852646979235828 0.8109478762147169
0.6801520224155713 0.6230608214391123
0.4457847999080474 0.9089688337802309
0.7930368496205037 0.6375259929270776
0.09464391402685861 0.6348862199987417
0.2585936895214538 0.2264156243897147
0.6819336796899528 0.2398425395437654
0.2365403132349683 0.7200422204595597
0.8863704354555564 0.8926983909775096
0.7437482603080764 0.05768466203010363
0.7270014609026022 0.1996306593530623
0.4469645900195541 0.36834546436258
0.4343410034209338 0.6256162104545043
0.422617586382432 0.8354119494715866
0.9022036432945009 0.8855761146563957
0.259476848671047 0.499006256867474
0.3249310040381522 0.5855395174843779
0.361021162284382 0.07673159537991672
0.5648099716836593 0.2811630201751869
0.4415831248310488 0.7812665962979847
0.7960759009987773 0.1669376336695016
0.95127574517047 0.6919821195932757
0.7825095632531222 0.5222142173598876
0.4848654618779715 0.06908598202392247
0.1349545538985144 0.9551350946243662
0.460641227205933 0.08479100122018485
0.7966160827977752 0.6191917854619929
0.1251271483578999 0.5786230823439704
0.1459342812806674 0.9010476482891523
0.308462251442848 0.8260235334244942
0.5359611552257806 0.3663110570145035
0.3259959493888226 0.9793698916844553
0.05694612262457949 0.9768980697978591
0.1586459287137269 0.6930460656705038
0.9230351713075711 0.2016143388109932
0.5315796822541651 0.05129582641722257
0.07685526134149884 0.4317189094824518
0.8951231796351796 0.4834419155911166
0.2797057726907561 0.7593480904161503
0.8483451046998295 0.5762112424165703
0.4729385310941306 0.5616183628422602
0.3057762105134123 0.2527180822144113
0.7727558712173197 0.2759352588774773
0.1433044712331078 0.3187217311622168
0.923321113950575 0.3612642377592969
0.643632482373688 0.701279272955165
0.5459163217196212 0.4731726708248812
0.9255703436404646 0.4764180679131358
0.8911336094045348 0.3055126246736804
0.5308491664266647 0.3363168828854476
0.9235870060015674 0.8674514791222441
0.5315547946541558 0.3773635779900658
0.07101832659094903 0.1746388246484191
0.04214583034851302 0.1389086957924416
0.7672683595257038 0.1692707578404633
0.4430663232422483 0.9858256957150601
0.9978682960321918 0.4631473133661038
0.6839947172669628 0.06954068012954454
0.2421373467222908 0.1343055736294151
0.2881753592457899 0.1367863094070008
0.286011257869926 0.6447492399703427
0.8955139627819945 0.7527340398185626
0.8907776185725451 0.4939357031792069
0.9761593186682972 0.6474174379308008
0.006167212051363555 0.1111581117486807
0.6821610354544076 0.863847432435437
0.7099185772278005 0.3646659157167002
0.4777378991554446 0.5236451507098855
0.622938345453117 0.2498003994391813
0.965827272096994 0.5063394232349439
0.3202712941744564 0.3444347630093809
0.07861154595726937 0.474854705162315
0.1503426874250796 0.03644872234638651
0.238110766589995 0.95217388826744
0.914927311023522 0.6861008623223903
0.9789597922057359 0.7005902649344942
0.1746691589943233 0.08197261397996401
0.5332554935754364 0.3151425464084441
0.2715131358009542 0.05281199214690147
0.816686702964088 0.5384170250107942
0.1713567629130785 0.3374755580499019
0.4489288418170415 0.7527938380113378
0.9094790071272958 0.2188739791811331
0.3191020992825387 0.5166064585989454
0.1914513276218562 0.9406648579917214
0.3008756499391381 0.09379308212229487
0.7425602817930483 0.5053540345205473
0.2612606414205884 0.7055243427713969
0.8410182002335965 0.3083469823397735
0.1921329796952366 0.3185849466590546
0.7027876869570651 0.1206789823076994
0.7018223730994594 0.9492647195152475
0.8945941318889494 0.4166866954202358
0.69896117782014 0.7196053808309024
0.3948202890048401 0.2784447205666131
0.7503102736474003 0.628104376151513
0.4545260394423586 0.9627165666320445
0.5272931249831563 0.2875818264409464
0.8810123745486371 0.06647353078154064
0.4334573095387972 0.6361399192821011
0.3398242479256994 0.3650057250049389
0.9087663551811372 0.9605638078886397
0.1916680375124076 0.5802928820666693
0.081540635116157 0.2321290176880848
0.4828119382673964 0.580116399525051
0.4411261010744477 0.4049642936271489
0.9483055444877446 0.525956936830367
0.5017870159208865 0.5648389604342523
0.6124447582927792 0.01172599316558309
0.9825382161259318 0.6206234709860431
0.1690636471684641 0.1134683924335153
0.2147976137107364 0.2672744194843688
0.6725913804732233 0.1217164417718108
0.9309281717440171 0.6753462478032346
0.9824510823513481 0.5587621875570523
0.9578745339751326 0.6491434019213413
0.2826175678431879 0.7023150529986506
0.07993466692174264 0.38832121206891
0.5059970020897017 0.2202436382854389
0.3825080331616554 0.7359888117653757
0.1003048168657881 0.8806545388105564
0.3325081157683261 0.6346540430241084
0.8210712516861289 0.09376550203433172
0.8045693681640808 0.380170424623806
0.514452531977158 0.5819523149125274
0.4266494264850542 0.1983828573619177
0.4299127768277136 0.5166825489932523
0.9314743591419812 0.6950563368438106
0.06199743725871313 0.2667228810003458
0.3969537170603041 0.7491930707012585
0.758936732661285 0.4508264475494567
0.6122770840265971 0.3777312748058188
0.9316987139298912 0.5914671303001234
0.1964123121942626 0.810935901971372
0.09311314158030899 0.6240155889167744
0.7347470908151168 0.7006395397281607
0.810128174176033 0.4320295980525474
0.1579342211968273 0.4947059704596363
0.1216035236728231 0.122825474801943
0.4618672078899396 0.6947034709395559
0.5579861542308699 0.7082030241088356
0.532292553783147 0.1679529881158387
0.6688495898519655 0.7422175590163795
0.5158113878555308 0.7939400229155918
0.4551270856910248 0.5553015123477602
0.4782600224701514 0.7712145983678601
0.2403866430429353 0.6254229657442485
0.3413551791962179 0.6854015725363364
0.1699797615727906 0.3593091742052055
0.08727207923020656 0.5260970199317855
0.6984580089679263 0.4205046293376646
0.4117413663606609 0.7882677964639722
0.5666282142442641 0.6811133582377018
0.1932625365626947 0.3083087620157985
0.5399517621971975 0.2408036165439474
0.8122028694791243 0.8613586978401221
0.1772424270027006 0.5363095010025622
0.5479039533233918 0.1438077217239707
0.04958645313858848 0.9842869867047679
0.3847467724810973 0.1522415734446231
0.2699688990450496 0.7898096218197028
0.05616565212459938 0.6902185953602045
0.2313342698138436 0.2235141367908404
0.7311187874853774 0.8024579610231362
0.6931310380632233 0.02174333701216895
0.7847449876283714 0.7676748076247171
0.154878327369336 0.6361381399605982
0.131230317538905 0.699519292255906
0.3910788545355059 0.2506018095240849
0.04867754678457722 0.7716128033758922
0.1279849240657844 0.8688431125188559
0.6336415422930155 0.2869389039957472
0.4542726101964623 0.1606670672989041
0.243501332095891 0.6069490718107301
0.7811982306201374 0.9923683119308867
0.9195447014806221 0.3789671538342845
0.9744795652992611 0.01011771024635548
0.3218708455930491 0.377567378828612
0.7182603921664839 0.7544975465174103
0.2786409843905703 0.5956322422638093
0.6857724321237905 0.93580128863649
0.4214179325789952 0.6960898155557758
0.08784763047659046 0.5758139779241984
0.2235961770829947 0.8255432885691881
0.6298158751281567 0.7693871468612586
0.2497896149507241 0.2326517026492666
0.8123455280591433 0.01082247741927123
0.0919120430519364 0.02736185845434514
0.1384454124982392 0.5326193371676216
0.4612786868374608 0.4783272151554891
0.7152957369878318 0.2897456229473515
0.4780749837892627 0.8146816000885763
0.428231029620349 0.04057869445353475
0.2052424118134396 0.3650669624425104
0.7614721961894572 0.01648872900903018
0.2864514795560305 0.4505898919328057
0.958234943611017 0.5277677996108622
0.5938808939245391 0.7384502386348416
0.1270790814368631 0.5573037907932035
0.1388173313617503 0.9083428025382841
0.6991277645207913 0.4096833372516732
0.5798436732873689 0.9329951103754558
0.3356133688307932 0.4317924467403125
0.8787207287541472 0.4283882986532965
0.2681464555242096 0.6500214317191877
0.1475391999628783 0.287808249334272
0.8807688475948723 0.732491151617231
0.9763886338315604 0.8848919498496637
0.7001788758116981 0.5688738688872745
0.8693176243380659 0.5657796224995034
0.3320481109134604 0.4645370527226879
0.1585578546143231 0.1786120308771764
0.1478827472367135 0.08740362860257424
0.9675166477961339 0.08458343639457523
0.8546845477428812 0.8983398187998527
0.7567825470222994 0.4110431209517278
0.7059772556333448 0.4877583638334969
0.9214004559176071 0.8776076260202827
0.7652236434090074 0.1977034675109234
0.8083618602706032 0.2185188057778827
0.3950696312253626 0.7964254310371176
0.6340118770493541 0.8387103065120719
0.686581151422974 0.01300091037040753
0.7482701687057333 0.3196209360316593
0.6023291646358571 0.5957578605963419
0.4813485757254501 0.4863729649545045
0.1738326701993205 0.7958004498570509
0.5215406477953884 0.3404774122589328
0.0528243387099933 0.3892852288226144
0.271611270464559 0.5472714784940139
0.6145033873396105 0.847595685238218
0.2976432758718705 0.2349323267359469
0.807398644304793 0.6993607692091872
0.2234687351584452 0.1324683829653615
0.327903286272768 0.932557341203042
0.2561798962901499 0.8529428655862379
0.3977038402277988 0.4229502707224799
0.9073579129231271 0.1715150193323101
0.1833302215449064 0.1476445114359571
0.4354921504968237 0.6153269602513898
0.5553248059756856 0.6267067730821007
0.05456132776399036 0.8257015860582202
0.9721972823025408 0.562918967826365
0.8459151488096054 0.03609740601914425
0.976678405158392 0.5315688778670181
0.4292751903094165 0.973468949710828
0.3755850579353129 0.7734886100107745
0.2102014705213008 0.7339817184758654
0.1786068926252091 0.1779101444389051
0.5844020718413206 0.6700702529408639
0.02805832435269127 0.3720795696911167
0.203852217256162 0.2269184424859235
0.7293359403546424 0.6223188403027713
0.3240726083048099 0.1662417239877033
0.3346883077101448 0.5028542294728744
0.164210572824616 0.2154741449412307
0.8128069164902508 0.3030287866155657
0.4254797952424094 0.09700642346262425
0.9681920706234435 0.1035903114790805
0.1887422031200474 0.7598530700145286
0.8036152309041669 0.3406215634337937
0.8001738236621768 0.6293569287339118
0.4590880562749151 0.8346886863334767
0.786101738116693 0.05206910939561131
0.01167486398901507 0.08402790785224529
0.9513155190509488 0.1986189883768419
0.1206941763892875 0.500086445439747
0.4363523562510154 0.7216309653413612
0.1998615580844941 0.5977021330797389
0.4672603177827224 0.8793597846408366
0.7079055672480726 0.4680427779005615
0.8517327885690247 0.6597885444597373
0.1438740103187078 0.5803523308469116
0.5613412130542258 0.9058643895496818
0.8222269087501978 0.29774933848593
0.1062118296218519 0.7819864503687295
0.594514131978672 0.6547355259442956
0.932893127602167 0.9914507263327763
0.6439636738670423 0.8957349082013729
0.5782844875151959 0.3245615391078426
0.5063664488846393 0.7883650778402032
0.9966569648520445 0.9366244927707
0.7754846240886876 0.1998575877281669
0.7661603023243088 0.7689787904031091
0.233378517874577 0.5483141662325851
0.4909032560001502 0.9881932083867212
0.6082924733570342 0.9396542632423733
0.3859815563177651 0.6494229059214276
0.4190162349027511 0.8693419060553811
0.9771946395605899 0.9443547139689427
0.8060840930161383 0.4116965115341829
0.8860186824595481 0.2644141575039056
0.3634181284770516 0.1250667467504561
0.0385563375270289 0.1289367207563989
0.4108809616300295 0.1634849677951514
0.5572451034570621 0.196511033531785
0.2862707847842931 0.1185442770777126
0.407796167036833 0.9324773136684258
0.0116120973994156 0.2540622527325408
0.4587650436186079 0.9720439816766515
0.641880737959124 0.6721210156717318
0.1266252747025796 0.2373560655298869
0.5863986470666499 0.03267719804888142
0.2464136139196932 0.5886850400470787
0.695286961020429 0.4859026728721109
0.5146826367806343 0.1704339400430517
0.5619634649281063 0.1782409812012988
0.2278761320458946 0.6913197751990554
0.6269322510088617 0.940003215316815
0.06946792188660439 0.8898296598751564
0.4849235844294992 0.9134558189367653
0.1954701083339558 0.6069552845620556
0.9583756076959756 0.608974959916736
0.7678062090069806 0.8485022927474991
0.6261355640510606 0.0375527441414003
0.1460733186028607 0.5591867284556343
0.547782567897567 0.6619314549241748
0.4614098126089359 0.3798932052400451
0.927380763969314 0.5442789455926157
0.4898853404288977 0.4798692768969762
0.3006098591477242 0.3566051558227465
0.08603332809897285 0.4493088009267622
0.5456663001450216 0.9502932086441482
0.5508746641314136 0.9029384668735364
0.7639291121372995 0.256010358741606
0.2280034263145742 0.9149492564979687
0.954834125325003 0.3674225468770069
0.6324338229818339 0.7797657601106216
0.5679722968421671 0.7123132545646882
0.1005403895291596 0.9886840396133191
0.9419077131346091 0.2534097439662076
0.5847149686476294 0.8441963758875248
0.3529198804026035 0.582536951167743
0.6006394002659547 0.4243856037712123
0.02418493182235088 0.9446595624534723
0.5794084208121295 0.5649915679436304
0.2391531752768948 0.08599848763219448
0.7263698139249186 0.9695408924818341
0.3065922776531874 0.7176574724390109
0.5761989763216356 0.6965942155028344
0.112237431195715 0.1267851786799431
0.7684965800067241 0.7196351028880946
0.9698005423639404 0.6949056325932595
0.03163894107823586 0.5577614747611047
0.7125906967909379 0.074702649771985
0.3567171597161232 0.0007350858212255107
0.131383221646863 0.2796371958790899
0.268627805809622 0.446359969753941
0.4648128171749712 0.8888189219625849
0.1963492139719671 0.7517001428054265
0.9949929822461258 0.02790674675481569
0.113921406177887 0.9747541445284611
0.3768447211151918 0.9740701360602324
0.04286464503340034 0.9452481047075549
0.0771132257528105 0.6369123933703321
0.8247676993960111 0.9527090839905809
0.6283584534164632 0.06697213046393738
0.4504018017584403 0.8179105051420743
0.03156754028227067 0.2978948392867581
0.2745762497217581 0.8073747947248082
0.2408018554402825 0.2493799791059189
0.4126126200277598 0.232503990658284
0.9144366740504513 0.8409890307681521
0.4676609293479689 0.460873802378384
0.9731343650426626 0.09402687980134358
0.4538336143032028 0.360010525579797
0.2057629262176824 0.273395601644663
0.2895626884961103 0.4007084486828975
0.6690000627589707 0.7139286795389607
0.6553504511806587 0.9349375922460013
0.2827262276566119 0.8797084581229834
0.7840277314801278 0.3292884912694212
0.09576421532325048 0.4225033727120335
0.2688468941527257 0.3682188848821594
0.2180439777869745 0.3372668453637665
0.5102283458054311 0.5919794425668418
0.9235699546208811 0.08656251093690308
0.1554513316930642 0.8659510912197503
0.9186769277926689 0.2970088775075799
0.335649127527282 0.8041398765182812
0.1720584686580822 0.8889117932678041
0.4866485887642315 0.4592063979238091
0.4926973760477713 0.3278108134317969
0.1477704840025693 0.5184129993403165
0.6529878372521365 0.07953576037866185
0.2136108135553783 0.4323364255174894
0.63353099648339 0.6431912067424868
0.9563729209902019 0.578623167007052
0.4349473155408979 0.1264350194333845
0.6811787016683751 0.886059272519043
0.3064906850384039 0.2860071151845331
0.1887664577123991 0.261043788804541
0.4536427992277974 0.61493530252217
0.1253611891013832 0.3626152448085606
0.8542635700912234 0.3879924000981616
0.8688518730944466 0.7962911972523327
0.4424400234799993 0.6418442147775014
0.4456701432156255 0.7248940001564921
0.8835719151154632 0.6317852619815663
0.2356752286438722 0.3892432587970454
0.1375156724985145 0.8379240220161658
0.1237111004937641 0.4211333076166315
0.2015865101441426 0.198984580867339
0.2324874177106463 0.3993119385054773
0.5688495280461051 0.1379227906552312
0.2533619794887181 0.4314979784333696
0.6755575043623342 0.4376009764350646
0.4011339750539881 0.8753001382293257
0.4883838910498284 0.7247883895233299
0.2665335199167971 0.742870285726286
0.8729417263409224 0.500609379445713
0.9612720122105158 0.3875649438554691
0.8594724164210146 0.1590763806177194
0.5632684646977498 0.8092038541205195
0.5036744417153943 0.4436889001484087
0.8301680127411701 0.2495386418522521
0.1951868149657393 0.5496902915818692
0.1704341749614265 0.9449163568356738
0.2471605897194428 0.6465296899798119
0.1752403017505721 0.07107199624708896
0.3037180830898386 0.5817918191796663
0.6529109657370249 0.7873104553288938
0.9443196926940696 0.2065222035214873
0.3205232408234366 0.1883371688315782
0.9349652417803486 0.5523210421490107
0.3298900985826216 0.3493330601017633
0.5045150120109857 0.1176478845544418
0.07051228372232807 0.3823285503445258
0.437912892112308 0.1352878197503083
0.4786202264226066 0.9051054853273214
0.6045245575992133 0.3508776041804518
0.6603700315245898 0.2776656889326295
0.6892257518984657 0.5406540903618615
0.5290296702943853 0.864446966451147
0.9770990021325956 0.7200506959075315
0.5061663817580931 0.7989549985016403
0.9948450982985991 0.09366671189678334
0.07331368550552893 0.5990234339435039
0.7312435081984218 0.1815199356874021
0.1610441959769838 0.7213065932125839
0.6098167821853834 0.8111635070794442
0.08875539144779016 0.4779638596502042
0.229914333416675 0.6230046353278439
0.783790349141814 0.03283561044004071
0.3630704709472756 0.8381717981254239
0.8407718817201852 0.7924615399424768
0.3650679422646745 0.5286006958897888
0.8158982317239322 0.4525790610910063
0.322890262241013 0.6786290626904815
0.1775857186925266 0.7778639313239315
0.860896089101977 0.6889178884715269
0.3953490688786126 0.6332094894905566
0.5179491775606748 0.1314490393587205
0.5953283184473916 0.02515984021873807
0.3540003073750846 0.8683833275042855
0.07368475513572573 0.684963731195437
0.3463040368689815 0.1495485293612958
0.05078681367023101 0.4119051177484289
0.1092548448429026 0.2153425390354997
0.8656688447853387 0.5866096512271975
0.1416499337879343 0.6534405489023598
0.325238104307348 0.06619430800976245
0.8027512690454323 0.7878205342998195
0.1762763845137272 0.1306816570002596
0.3573447423114215 0.2258320927540622
0.2448023163819518 0.1025293416397325
0.8574609604062458 0.4195162215790355
0.02718638626153494 0.4511197637801053
0.1627567927513925 0.6561147491500324
0.06905892941535943 0.793023878787821
0.6011828080926054 0.1321879192387303
0.7097344322031963 0.55095052276256
0.2846220210293072 0.8374341728058946
0.522407981259599 0.2093404588269049
0.8598008487503869 0.2013708594939619
0.624147059784427 0.2108537305604185
0.9558898758854879 0.8021022289701429
0.6123792185484024 0.6004276274644796
0.7608898304675098 0.06536449731155108
0.5030172309235759 0.3269390581513444
0.6114834682634684 0.6857278175786667
0.9752657937392082 0.8351336216575557
0.4668322652862828 0.8410538716094428
0.3086786332713338 0.1014485831307014
0.9343136006960009 0.8524078215443885
0.6178544378272331 0.2773069117084369
0.7713443678889074 0.6613053577926479
0.479706750515796 0.4757937413811342
0.7863167634382258 0.884586989857577
0.7417985197683795 0.1834101960700959
0.8202003954024072 0.9847057939893341
0.3330360143893584 0.2631473480045495
0.3077417191138951 0.4930136757188969
0.6917232231015502 0.3772712679276851
0.2803511767156634 0.9193063147759504
0.5238270413308 0.4538242603360212
0.6342198303292472 0.859070434123267
0.9585984237369746 0.4326487836223804
0.6574920631290851 0.1664285258642581
0.7768410228251897 0.003542735611183319
0.2612699876203671 0.1351712548229121
0.4288061942645036 0.1076941602543572
0.358490972978979 0.4274255537896687
0.8101925612278171 0.06732141131284149
0.5728398335960718 0.9174273457614287
0.5758968366492958 0.3905932033471484
0.6934010244397448 0.105256808798428
0.9065328840672254 0.9807176380594691
0.7886669394578444 0.9469116653396031
0.8710817465808879 0.2168405313763019
0.1172285428701478 0.2316539226987642
0.443066501191749 0.4814318039301963
0.9548319712444432 0.9736973312363324
0.3853323019322674 0.1714498849040697
0.8554152335132809 0.7272625930126549
0.176118885788924 0.6395069933241082
0.6509889425872767 0.7764326371961661
0.4217280814019461 0.6737274422500894
0.8397789169881854 0.8204723078494732
0.741760103401422 0.7313952491413883
0.3588745043332594 0.8191730974760466
0.4752055390022195 0.1231954012265814
0.3475961594836848 0.8597758188930574
0.5116786629907141 0.3445419325296067
0.7491681588351619 0.1748011268011804
0.4258163131778588 0.3163251809704146
0.6301525001170499 0.09584477911078206
0.7455853699637852 0.3398885283921908
0.5801629081746438 0.7641294584731709
0.9234748757906796 0.9254945688337758
0.1942036209486723 0.06330994401537578
0.9785406362423154 0.1910707042422526
0.4645208986540826 0.160311332403113
0.5926577489321811 0.5470376244635867
0.1786903351365383 0.6045800818423482
0.1318419549582118 0.944165798083155
0.5468576015848489 0.2787675343504852
0.1171212424129471 0.844665585364006
0.2732059991492452 0.6755343970737266
0.9222401656705004 0.9358990366153513
0.6746996969998312 0.1897614023277333
0.8461945216391615 0.2359807547724457
0.8932623803325873 0.6869895518808936
0.1402212735289148 0.002190489428544697
0.9926307723415677 0.4827942036449673
0.6994760554799645 0.3995037498159441
0.5218216419048477 0.1046141989238418
0.4758588966419796 0.2702747499940247
0.8875861211422648 0.5118529931334714
0.1441593523293185 0.3302960425121506
0.1049466984424415 0.5876510491554237
0.9358936577496025 0.473906340425945
0.784139951415688 0.2962484244024533
0.7643648945052195 0.7476182005335168
0.529025467707701 0.5405897537166873
0.9796522894713859 0.2214052311186241
0.05420368554962553 0.4610888724066027
0.6986842934489513 0.8388153206744728
0.0401976648690067 0.5300419243004089
0.05967617941870022 0.3791209846402063
0.2733101658689454 0.8747252728922842
0.9102265485824897 0.2785292343523734
0.007053033836963141 0.6612162823775949
0.7503133378684586 0.4437250338280079
0.2019593186544711 0.4760303477825597
0.9562751930771521 0.01194309556271094
0.6284616146543471 0.2774579058274688
0.5893550529581514 0.2528402479421469
0.01123882190319636 0.2924734563009967
0.1926006677538205 0.3975368596237875
0.08145694560858177 0.9261452396619256
0.5320116369971097 0.9377873377410978
0.5769182260957765 0.3421700400495819
0.7435492863126315 0.9823326379318622
0.985139738464301 0.1312460772836939
0.4417451075159955 0.5422679803930694
0.07332397319136254 0.09772561693635792
0.3536227699909376 0.06862463588614511
0.5125888331238704 0.6464375647168544
0.7173788131070247 0.4888648402132691
0.08828749642778888 0.2149811704251312
0.9566556422922801 0.08520251083417912
0.4088777431989046 0.4492285841558923
0.05249798575600739 0.6302234983188754
0.8715099537113403 0.06399282262501349
0.2263710224408584 0.6804980171999561
0.2710889507756083 0.9158578018431736
0.09936948662642794 0.5402031751113484
0.7672505172360258 0.8770250431079868
0.1020383027177405 0.1028651601675055
0.3147057474677243 0.6400833246042927
0.2125215862807382 0.01816575560386953
0.3648040645089777 0.9442286890480086
0.2334792277384162 0.5216122191175876
0.2759581523094052 0.07155847279711473
0.8582854829044851 0.08683321765752208
0.782208253215766 0.9140556737065526
0.5035202440958149 0.8500701037083015
0.584805603231804 0.6814383299433532
0.3632841016502678 0.3018715755722259
0.8039315195346937 0.8341752271485988
0.2949576670250108 0.03646166694669271
0.6711593966952419 0.6752680701558094
0.9678176028056925 0.4374517971706969
0.2528610526184656 0.4709722492925942
0.579372577238778 0.1646338075866046
0.936770569964659 0.1418991601041345
0.7466126339346086 0.7501751443918048
0.7668034273478285 0.3949146586362693
0.1265834713291102 0.3078508946596948
0.05147635846147847 0.2257464994898258
0.2404245394922228 0.2280923698555139
0.838126162939505 0.4286579415964115
0.1129856645305988 0.8157300734066664
0.702689982010724 0.1855716115196908
0.866158450611863 0.5361639302565874
0.3035281329537058 0.9066338877125535
0.4063817662227421 0.02468702635749301
0.731800094900328 0.0396702210150888
0.453520658160757 0.1218837678882361
0.775192152181077 0.6434884710688715
0.2531703857756422 0.1833783270783544
0.4979574458947472 0.7286303137928255
0.6398247869952962 0.3428704463018357
0.7389397939380421 0.8709538242231551
0.8779574688303587 0.2790653474435225
0.9622548367130607 0.7854847555981357
0.3527236593841796 0.2566106226007779
0.5597964243964209 0.335135757791722
0.1813849970693491 0.7876127289784177
0.5705811750509375 0.7222091228534832
0.018738683195791 0.1622626625371842
0.290793118286751 0.4786191179774837
0.5996154906541917 0.08994039589434299
0.6429100779013224 0.07904535581190636
0.6581060606031015 0.7160122637918542
0.8279332834516346 0.4938903830942045
0.6571093569763866 0.6597015596297094
0.2109096632222094 0.3204137733183263
0.8402809528826354 0.3186040579670156
0.2756731922289063 0.6431349645543573
0.542425303277337 0.9400000902343191
0.8759125539691728 0.190265187162305
0.1107022991116113 0.9129625171183637
0.3865218435512726 0.4042277918776858
0.9328256742834687 0.7713902451010686
0.3058651089233791 0.7627398211781669
0.3690509142462201 0.4327427868709336
0.5175913876536276 0.9540096070884102
0.7859035090714056 0.4439267702663204
0.2663475708680228 0.1514396245861156
0.4720010227706691 0.1882247340535483
0.3428150657763118 0.4498717202724763
0.9347407110533154 0.9808769624588665
0.003779013389459612 0.234541096908694
0.6167226301943584 0.9015465085864275
0.05889551943997846 0.843500868987346
0.549384283914529 0.1550055261548045
0.3271645223793326 0.2352254684445217
0.7875212617214548 0.9239937003812146
0.8172382293205905 0.8522114635341296
0.1869470309174671 0.6867953106590436
0.3797589556248294 0.7546670350796849
0.5515367898633403 0.0815185276083239
0.2818042022459647 0.5202319752202184
0.8952514853134476 0.9373227097102798
0.601643736558147 0.4825601565960353
0.1940391968515659 0.6604901200287104
0.8885728759100334 0.8276798984988725
0.1326261156464856 0.7938120344617099
0.4241852099089996 0.6020545379284762
0.6806643221437334 0.4738594578386329
0.3592535625767325 0.3874638989803772
0.9508427434964896 0.07609364232889626
0.1473644149294949 0.2086779285270692
0.1460245375654147 0.7104331607613605
0.945476254217765 0.3375374826453538
0.5005820096951373 0.8603505412257354
0.1752382734681871 0.2962856667049321
0.9876318314249862 0.5034643607028848
0.3363209080224402 0.6952833967551911
0.6087146874236676 0.9613111746618299
0.8351425545405482 0.05243579567247478
0.2561416562503788 0.7448929710873436
0.8364841259931092 0.6737749157304591
0.4042988774627144 0.8040766395056913
0.5694669071981233 0.5042597717130251
0.4406420890024542 0.8334482657469531
0.137533210318791 0.5426408388809481
0.2366101508958426 0.8611265853735114
0.1732332662415358 0.09293770770243313
0.6073256706402229 0.2773652582378804
0.2481053316581965 0.4525990455257993
0.2206259216321168 0.4496045063163306
0.5743633136877287 0.6517319153449326
0.1185260589148571 0.7170400484373524
0.06610679445389638 0.4465172030421392
0.5396964533315185 0.08367914973202255
0.5007708028010216 0.9912083400656838
0.852380469708936 0.1426438398420301
0.3186200761081781 0.8259016659462141
0.2834719167839302 0.9008102916450337
0.9485174759967979 0.005786160478432741
0.7217020858468842 0.6876879367938324
0.7283890820269516 0.9591759519746219
0.7974844134401968 0.9250049469054943
0.2273823843529226 0.9547293580626008
0.1840049576205936 0.7979411360278742
0.4676094015519638 0.1978814747168713
0.6769044679477955 0.01523491655426763
0.8856458084298853 0.1889210223740705
0.7603524254655295 0.8683161769727031
0.788354620199869 0.4940292535233039
0.3326683781726734 0.7856914217392802
0.8802225846431053 0.6694021852947196
0.8967261856900201 0.4273589849860462
0.3039744066984037 0.6379736305882403
0.4701109682369098 0.9250035966840597
0.3677511150825666 0.8563071655463841
0.315491686270858 0.4098817151945142
0.9259430114481937 0.4287152487634048
0.01337520772284356 0.603329340631389
0.3062514106030912 0.7725702560858322
0.3354292625009864 0.888088671254751
0.4771903348578715 0.5983280576705657
0.6290056494081249 0.6908616053259427
0.188963741639399 0.7794957091644341
0.3282021336722263 0.5305390185746146
0.3782874519621932 0.3302878047043749
0.03371909390362965 0.33680262583768
0.6875774713973067 0.9250254720162763
0.03697783546303025 0.3472742836926657
0.2245817094843109 0.1217956342870887
0.9205687959160987 0.2779770501021668
0.03183593096285363 0.9608890381838134
0.44200274051514 0.3492933888438902
0.1650791924073773 0.5608889436158874
0.2522713287983787 0.2956162587832584
0.5491798279170242 0.2569436895529428
0.6739311995784383 0.2197532561016355
0.7536939297825869 0.2537755719019298
0.7737429660499906 0.2934800235013683
0.5867165076742861 0.5849063161065534
0.4909526435917904 0.9222729885943415
0.8793792320465765 0.4706827011042883
0.3359896442433748 0.4917564791082819
0.5021658421315713 0.1459815711993532
0.1864962898250848 0.3884392369178311
0.6586697147040523 0.8194140818516861
0.8615074743212321 0.8173045389003901
0.5527884774801489 0.772948543210195
0.4427114556516403 0.2901967546593434
0.77576757102769 0.8287825532700169
0.7853823288886517 0.8559020727821578
0.4224834556557334 0.813923875176247
0.4786945739908821 0.6600119745298492
0.4165229441665194 0.02732523064020688
0.09674284158891711 0.06364193725872942
0.1102679552469836 0.6226947044188886
0.03642813597166374 0.04237914672473393
0.3087874602773827 0.5325881941928562
0.3360943360342945 0.4030587598889918
0.9235267178760453 0.7144913296735429
0.04378416437828963 0.7316462040327631
0.9891454153331318 0.06682722135843715
0.469228540861448 0.8196802947337255
0.4009292092353389 0.1620960622231338
0.4867350195588916 0.2712513895506831
0.7851331718069152 0.705507630831113
0.6638153104460257 0.7521789897188291
0.4650768812954177 0.2267306624616481
0.9275265854325687 0.7983255116672541
0.7002801898989837 0.5357589092377136
0.6806034604332732 0.4193277213215105
0.09451832630403802 0.5922842468934179
0.0489338606266345 0.5737392436166648
0.1713389828041003 0.161837823827075
0.9614679754519381 0.4159039783968839
0.03420288455461414 0.08160064210846937
0.4653000379386448 0.3892945162516975
0.3466443644170619 0.6940713589274474
0.2226314617198513 0.2198704048993472
0.2537183236325852 0.8861299134499298
0.1376123423957446 0.6437100820205933
0.9952524146368419 0.6044681535298817
0.5802271825682168 0.3805087216929363
0.2705386150448795 0.4847370009568056
0.008471686528735142 0.8396204186790462
0.4477222838113046 0.3115369552101642
0.215816334965072 0.6384557456117382
0.49290754166293 0.500735025643663
0.6958279205620269 0.9317410209810767
0.9237162330135341 0.5151572643476942
0.09072059472363156 0.4883633396218558
0.5904327287138663 0.1342008041082211
0.8098278447308342 0.9266311155523783
0.06189738806756542 0.672057256082245
0.8802463575544528 0.3049268682196707
0.791272753699931 0.8951201954101312
0.6001945447089494 0.8084031680712296
0.8752912565326509 0.7746818568293027
0.2633448569898217 0.1876716267916927
0.4747971360334576 0.09569309389282848
0.5738205811671006 0.602128395167309
0.4918100313914676 0.3550760384865198
0.9822575793569289 0.4849345771190251
0.09320128275490565 0.7513517621341803
0.5218435128221998 0.8841793525583764
0.4617299561820423 0.9440802045377483
0.1607562630213819 0.1674441129576687
0.4962997925568746 0.6996035112768003
0.6259332630409603 0.5232494182603475
0.3973696323971784 0.8928824362669756
0.7006944122693972 0.3707139410096068
0.8418166206777183 0.3506205006089085
0.1838845372753318 0.01786805791121026
0.3065450987868277 0.2417970289674049
0.8736811064344191 0.3319118445707737
0.5736008422001012 0.1906612120422158
0.8930373097375005 0.2468581608242332
0.04732403704805988 0.2437580204355921
0.4550517924289278 0.9996833874841116
0.489026890234098 0.3732653582642214
0.1594209550519397 0.4574809133600216
0.6137891724467877 0.05545672676712844
0.6226082101069692 0.01597219597005446
0.2049638109531634 0.1297163482231189
0.2723043346700442 0.9263505644983387
0.3065706786418557 0.1121439588503365
0.9772048543264341 0.5053307959146067
0.07887095531197083 0.1668735722271693
0.6104521498543063 0.4888030216845778
0.2160404017015737 0.1151253694485524
0.7980730340833864 0.7320688546227658
0.2400003958879015 0.9003498618213253
0.2217538665245534 0.2399991557681194
0.583686819475094 0.07918471081640832
0.5914282676314773 0.5951298156886043
0.5628157738610173 0.7878565966187933
0.1349074709357208 0.1570598782418939
0.04879335496272435 0.9723337873106952
0.2868389716100361 0.4993730359513464
0.3293085910015013 0.8559581094219637
0.3388823064717081 0.3321543227122936
0.190732901425694 0.4158836490263441
0.8605867712911272 0.738328539996192
0.5214922086308432 0.5023381548616611
0.1869799706114065 0.6128263384280369
0.390221044829938 0.4994582635630206
0.1989064761863197 0.406903072697233
0.6221552154630174 0.4624442582653303
0.5428855671519982 0.4521109889732964
0.2410247076211872 0.8283973417672477
0.3501279219407091 0.8961465088694878
0.2844201611601813 0.0007515401041128852
0.5064655074945982 0.4092354510066479
0.04460835728144682 0.3681625576374551
0.5815406042264447 0.0007429818493022601
0.4108159851839243 0.7618673658644899
0.8843558599052586 0.7794587481446096
0.4399121946530276 0.6741054713182758
0.4271339909242165 0.4452744809795855
0.6581410155347093 0.2228904110662557
0.6457853605440073 0.5179720522780444
0.8540634617275518 0.4414288254769566
0.08231998441845918 0.4586187379075772
0.1376480206522977 0.87050950447522
0.9116254697627986 0.6485270901261746
0.3608340359447378 0.7908941020338431
0.3483372035035321 0.05027947839772206
0.7555385284523397 0.3031221933742509
0.8436972029703661 0.2135539974691645
0.4123274165587753 0.5293821883792675
0.450207834878064 0.763969284864019
0.739802512643101 0.6538044975624401
0.006732995668747706 0.673712414245526
0.9665399058514882 0.3410884633543326
0.7025736373014578 0.07746691583355692
0.7800208003086848 0.6961182891839005
0.790514214165341 0.8172360933970603
0.6727957984562095 0.07161726303625272
0.9338378779660225 0.5122137580766629
0.2403502207579576 0.4065205428244514
0.8696270987984183 0.9029633206808897
0.3835283495812039 0.5274174980247083
0.07684430635863507 0.7575352920750741
0.6895855463393437 0.6807875383581643
0.2252804974015916 0.004727248050908677
0.8624445259153005 0.3503645326717887
0.9927150360629615 0.8503100315940816
0.08395367394132223 0.5059675716924253
0.08848525492633912 0.1627952774425239
0.203093636540813 0.07014300366385337
0.9920517755795543 0.634669608707905
0.7258236861966936 0.6407235591200606
0.2082014966013788 0.8233435147569587
0.1796946373323336 0.6953232263222831
0.991537454654668 0.3270294325283298
0.3913069523739427 0.5103484355126663
0.9799657887241167 0.3811131963348746
0.6441622240420992 0.3059611603332534
0.7745429488264719 0.3666641320236348
0.03968019974279387 0.6599507260278048
0.02880899270032425 0.004767281811908263
0.3944432184197676 0.2288900650335296
0.2933104261756027 0.8664204954512147
0.8091959540392845 0.9388344373159445
0.1203292752905156 0.1986102533719143
0.973734755292694 0.4468167015564474
0.9425164580458452 0.5971407641697142
0.8018292724148013 0.5723161655266015
0.8011898732772251 0.8969134709473455
0.3452811564174122 0.7677199485201888
0.5683438064785059 0.2002436260009654
0.8665049147930173 0.2554032981961953
0.4744049262464239 0.9152283658007891
0.6682240466348049 0.5927011102671225
0.3127586680894865 0.07992591870571404
0.1211960764573221 0.3174986069136872
0.3555727664159194 0.8295108830600845
0.9253168690336011 0.104731930352705
0.5743085079787991 0.4627574806668124
0.9212365086603483 0.1142438417736624
0.5099156446088872 0.4876998305465508
0.04457926603643688 0.8259150932332185
0.08841797845276596 0.9538451918464562
0.2574936619900329 0.6485567289943248
0.4693291323677056 0.2445672364457626
0.3206784871378145 0.1379814985399001
0.6736909241728739 0.4823160633694303
0.9038980509925367 0.03997976059088916
0.5569138306916885 0.8693128552876128
0.860037364526389 0.4701790251866709
0.7038285141556077 0.8098854662293482
0.6738039091022456 0.7955571269231156
0.8582068232417154 0.6694705967856572
0.8448363472980229 0.9458976321363757
0.4503221854934819 0.8074820861340939
0.7638377726282328 0.4666464172054938
0.6885442754297445 0.7394407924025752
0.8057450845450792 0.1331857178192233
0.5055196554190671 0.9115604826073421
0.7499837009099942 0.998035990433763
0.8185718691777122 0.5196371704305573
0.7447320090194655 0.1935588145200329
0.3928572862360945 0.4127479398264918
0.1628592872476989 0.7028820408601603
0.2967885223818763 0.765387975153737
0.84242953272518 0.8389093522020808
0.1398526742339235 0.6239868140534196
0.1111095249243034 0.7915215336410929
0.8995112315197618 0.2174184138249657
0.8689402655137881 0.0900636175086424
0.5389469729782919 0.3427364265142608
0.7025046680640386 0.110573931645125
0.7798502445337563 0.1424305172243142
0.9895119391061065 0.3872264607313069
0.4821603433313758 0.1145559966214358
0.2385673094505432 0.03066847845935992
0.4154013266466324 0.5718631786374059
0.7723813609822684 0.15069643128834
0.701044524556429 0.6823913895784482
0.3054478730844239 0.03289743568769772
0.2280492160229255 0.7404796790919721
0.9713517406314934 0.6738757926031169
0.5493620495426962 0.8912244271252893
0.08096577922131148 0.8756162328184401
0.3319632791074548 0.8682828627626772
0.4683274315075381 0.371618368390763
0.588463183770603 0.5075555108374852
0.1464383845556838 0.3086317748957177
0.7967034336624703 0.9539940964240503
0.7043294144767649 0.1309111667997362
0.6014460146695055 0.2866104099889656
0.7391592955283969 0.3171785445808992
0.6652822511773006 0.4625947718183494
0.5231357647363055 0.3190340595694398
0.7565509042853392 0.07510015780181645
0.07812937125909517 0.739162822744355
0.7372709346038153 0.5436607046148575
0.8102611888118408 0.9891450134655112
0.5666954876761544 0.02604192565174382
0.9184198831380007 0.4686390217034902
0.4718533069710467 0.6500496268333753
0.5817851394123631 0.8081787512382667
0.1528262833954229 0.1605389993078533
0.3108885552823071 0.3396258136039363
0.7648586834399262 0.9765279156461021
0.7620984394047063 0.9305418888536188
0.4253238029528155 0.8579858895817996
0.8753441295454947 0.4077634872597128
0.6062274206270135 0.752481275945454
0.2021292945275585 0.9392881087372991
0.9210140050068877 0.5950628790877721
0.7438630957174788 0.6071662726596371
0.8604237507129234 0.3969061447176871
0.7229243933903644 0.600879492581186
0.04396936988332438 0.9238796626988853
0.2905689979537955 0.6543247383875553
0.4106001181589976 0.9782800241404602
0.0397630179863155 0.1955478480519842
0.9277224651882642 0.5727909727009537
0.7653132865072182 0.05550733500366798
0.7419150846326147 0.0216516322105305
0.1435074417702402 0.4707795975391337
0.092120569478266 0.1298174734691486
0.07948626151396616 0.05726932895659152
0.8769892249898237 0.510162271236226
0.2022134419098928 0.2479364275803371
0.01694163290393836 0.919241614707756
0.1895821404356325 0.1058453973916745
0.1117271088997939 0.9860749931446788
0.5379453898161854 0.6330527090594655
0.05853604706747107 0.6099446925788937
0.9063820246052371 0.07869815535350724
0.09779650624849841 0.4007455204935798
0.9947188436452661 0.5325713618112388
0.704564341047578 0.04871529502277089
0.7548549797574078 0.4717264397170282
0.6144116112443677 0.6547899217605511
0.66544754497967 0.6395493234538436
0.2407134805863738 0.7876285406750455
0.8155358644662857 0.1040945416510812
0.5297194537635772 0.03036390544183262
0.2651724042334735 0.8589071650429153
0.3436441883584521 0.1200355905161222
0.3852220846726106 0.82167708753557
0.3079346321781298 0.6480292977421377
0.7507913419437224 0.4987869972259433
0.5143091638173481 0.3124254457940127
0.4703166160133002 0.6884681807842103
0.04280706169963376 0.9032996519607653
0.8718377912648332 0.4444138561376721
0.4358781599983702 0.8899323851795427
0.9986838904326578 0.710906007082073
0.605558502281762 0.4513213018172078
0.9948383262730779 0.307971077157952
0.2929370408460724 0.6078851567064446
0.1159183069376951 0.04231027677261336
0.2789889337143161 0.2691099291083877
0.9758935598502949 0.9550549020777599
0.5620298370644587 0.9922672698106217
0.3491966888474143 0.3701837772184375
0.9057524085811457 0.3665920731768859
0.1931363750175925 0.2410205717478376
0.07816401575239569 0.5324735026527436
0.2046681101817523 0.1888874888511684
0.03333477137385222 0.747091643157949
0.09189043712926223 0.08570723652268711
0.1403357501898228 0.8150489214405054
0.4238293562620226 0.1250502566513943
0.5966714683645192 0.1710484792922366
0.2939549155123784 0.1270434911964937
0.699979382032387 0.5240560011945856
0.6846271340847064 0.1634266701957317
0.6039008649668862 0.1501903778867276
0.2916969798562874 0.7288918315158441
0.9582319508788221 0.3775479599460038
0.6999213853255816 0.7665810789571884
0.8788597560919601 0.5473969892140336
0.308195257578979 0.2019711869151045
0.4414922705048996 0.6949616071028665
0.2320771264343745 0.3008417462969549
0.1718068738220609 0.7224696751335293
0.8058699541267784 0.3998398108604293
0.5897621966090202 0.9284323181671782
0.2938552471730962 0.7468383427542804
0.0215662889182156 0.2567066834773379
0.3137998989469962 0.4207929958879703
0.8724779863517871 0.9508253500994522
0.3529435928978107 0.1062688793678058
0.6064353412908455 0.863719536938931
0.8538156405525674 0.479972881249021
0.1766401592109729 0.2279520180350813
0.1271602581496287 0.8411794049574713
0.03418013946515613 0.1472431767708451
0.7473411799074146 0.5583410439711153
0.3182868810193499 0.0187786918845133
0.7334161038249868 0.6039516285312831
0.7732271042163597 0.9842782163415402
0.7684697295443598 0.5757322066795902
0.6324816274394839 0.07734189960971974
0.4497171069344932 0.2819155491376195
0.006567454616956047 0.5073096723480032
0.001893519494704261 0.3596776082362059
0.8733331096798554 0.9219952429968824
0.02554614734689466 0.7299033229583451
0.04137539889739716 0.7537210894855243
0.002984137877612255 0.9052074197618022
0.6244840246213531 0.748606726000003
0.3965801999933284 0.3385706911026382
0.7562122776692604 0.9693566293817273
0.4545560063544407 0.06468115713060878
0.5591905470975691 0.07369342789454079
0.7035970287657028 0.9883035873975258
0.789805200747338 0.2857145891374589
0.102580900962994 0.6289163061228382
0.6554102852232673 0.7259888323705016
0.01039197894639287 0.9913467881956858
0.977175518405934 0.3429453204301997
0.3843730394109502 0.05640256207383371
0.231398317515991 0.2553323797543293
0.5988366310119537 0.9124031698734261
0.3076808905610058 0.9148860716719074
0.8979290798214464 0.6777497978676267
0.7094284870747821 0.2514138055266626
0.03767110200413306 0.3186987704664924
0.02097350190050483 0.7742864561021618
0.9444681440596042 0.3655109396842031
0.7625627391247797 0.7370158392486905
0.224200553551125 0.2836690267897803
0.4133044403166445 0.1249102249143306
0.3469464874138178 0.2881768337980581
0.2026062299544977 0.4472060243313744
0.06788521423874433 0.3534145732835928
0.08962454713920155 0.2795867654271326
0.7955256499804264 0.4469925366797103
0.5783442110492305 0.6411812973711407
0.4661752041413809 0.4281286108791211
0.3531733907820615 0.4929126772690641
0.9772338010821079 0.8736618960723698
0.7496929913208151 0.09430689532172666
0.4138264868556346 0.9140937374168929
0.8207236837188465 0.3512834802502968
0.9058998415143198 0.3940370867208611
0.3734778043126837 0.6849749629399959
0.8272849191276892 0.6789079938085341
0.2796376777293336 0.3028522327046919
0.2380451900920725 0.9915800366092191
0.7009980408581763 0.867896953488254
0.1599880830692056 0.784228856876642
0.006389073697732163 0.9329361954012221
0.1355925370886994 0.2427450538912817
0.3073147370088308 0.06181837653795464
0.7851631372400573 0.5748576898629792
0.6108288180048507 0.3048266853337689
0.6019848155964824 0.006315348867488686
0.9368012057167885 0.8155757250826657
0.4388278736973999 0.1705972552140649
0.7202930150818382 0.8923925450947686
0.8366140946257236 0.6456408407878438
0.1934071512803848 0.5700025184481323
0.7671253008729942 0.8017622629578208
0.5466754655105313 0.5457539826848727
0.2133845426409559 0.2234403653881059
0.01110490078238166 0.9806736085084855
0.4970084542770195 0.4629806982775963
0.5801388721824253 0.8817886796316569
0.3495146454699201 0.5999715581406091
0.7338308666025161 0.9088521921226116
0.3568355117741396 0.5453165472441197
0.7125618739724071 0.8040622741862743
0.8006614835056328 0.2252284998474994
0.9532402386049201 0.854117420528682
0.3362398914542492 0.6449488106394767
0.3392195711140921 0.3545191084238072
0.9029013937465339 0.9439600285215116
0.7312259197331895 0.0938921664497597
0.1713712046166092 0.469150470379985
0.9453995964550727 0.4425126105006754
0.3661744482246113 0.7702217106863228
0.6415616621382298 0.1736011746922741
0.5419737504478346 0.7215448092983178
0.4842927702717005 0.6520225715696021
0.4726309195218684 0.943056745263294
0.2612707221812915 0.1771588039339277
0.03739038864200714 0.614886625328131
0.3213053724201447 0.9601652139336587
0.6241487565662506 0.3493328032195365
0.89677432391714 0.2067155347747929
0.800583424011813 0.58329590767711
0.5010878201487848 0.6426728988699941
0.5856076830460414 0.9911432990537261
0.2839272779260716 0.6740797170642359
0.7022231974581921 0.7887709208592893
0.7288680381558512 0.7697637574019367
0.9332445791518961 0.1681700610768749
0.07956618423921055 0.0103638043314612
0.70205006313134 0.1584575462516606
0.9200470228713428 0.351224768968864
0.003928305601177593 0.8214368215680656
0.6416225242454873 0.4782370841875039
0.7682371355502026 0.4468788699634638
0.1649381512356366 0.3698287881918464
0.5775947068028618 0.20700108492188
0.3100687385447817 0.05113543017584098
0.5356911838128806 0.4688755342261145
0.2173372830615416 0.104323443741811
0.539796917859261 0.251338884446042
0.7466332524969383 0.233078340258427
0.183698382181186 0.6592686927051051
0.7450766711335185 0.9251590916189856
0.5567698240750995 0.6870193362063191
0.7601143420948304 0.2864061542442791
0.5860169028780566 0.2630623338249316
0.740496349631918 0.9455500577868561
0.5618444963779717 0.7668808928176777
0.8756398229313727 0.6412704353744607
0.863086418813601 0.6126278757673679
0.132630242538859 0.8881761026896664
0.6447738523851608 0.9512960229491443
0.300098692156633 0.01605001886797915
0.6227624479018682 0.3772950835471808
0.4136498262943507 0.3938272952194314
0.8475187843715312 0.7653368368339698
0.4925608717824285 0.8929173079687651
0.3484354862349208 0.9813478055396712
0.8335277797463264 0.8583169966088821
0.1413795794921068 0.6017275273655419
0.5965363819342193 0.9875569326942809
0.4341692841911611 0.1796603196580699
0.8967738860199241 0.1754348154230656
0.6851135725918511 0.9845872973388082
0.4574237098344823 0.4216322220871337
0.7268101096190298 0.0490411589239057
0.8444239439769697 0.9180602077340045
0.5980497367918117 0.8907777256349885
0.4351375107762229 0.342660029261264
0.6506952450657391 0.006207752601453068
0.1148234057972524 0.3252822856463607
0.495907407748819 0.8415113798733537
0.01917325847117878 0.4937071589553309
0.1103707770153098 0.9240386396490442
0.7598415145282528 0.5928411763486294
0.8217129993754451 0.7446640946542813
0.1751024586129337 0.5569198154568969
0.933773101295177 0.06805516945626164
0.4317395906973969 0.2358043238344244
0.4779476435922226 0.07682944762441674
0.7518915388830557 0.1351641222555771
0.5596373199119774 0.9626285502570123
0.1464632952680787 0.8350856898959026
0.006312830640643909 0.0543493616473697
0.2585870050966699 0.6873709386747932
0.30213384316467 0.782600075350006
0.9585350613678817 0.1907443621184146
0.5759969596108595 0.6863005848403863
0.4058441581925382 0.2921107774835611
0.104036684373027 0.9784012552058923
0.3985977168078497 0.7139090669087856
0.4224791241303095 0.8789616447742276
0.1399045257348402 0.1250686608486139
0.9853952279615296 0.7691156895247164
0.346326187081008 0.6184853584357006
0.1733635266155179 0.7040573909998363
0.1589589135714549 0.3781148684969858
0.7227855151273969 0.2818308218293551
0.5477602227825095 0.8318512239924821
0.301469981982761 0.006558064766667094
0.38666757630972 0.560857792657498
0.818622064280389 0.9052331405731724
0.4449506064386443 0.6092503480916525
0.7476180239291711 0.7134991094433784
0.6016741280105499 0.7310212225021784
0.4744131032751078 0.5035315115047019
0.2974933726613376 0.5340178914078012
0.7652644277445958 0.476487228938555
0.9902491785333633 0.1636503139198562
0.4226600086480367 0.229173154002042
0.9476106524215455 0.1412213020156916
0.1871420424500195 0.4064019139970819
0.3527694247007508 0.4355619984596135
0.2533724686492064 0.5201059754178726
0.01195686169775141 0.8293014278508241
0.6542376645048933 0.6397672609065098
0.3944976463848051 0.2909588550278695
0.283216022319012 0.5488572666281789
0.5744756759984041 0.2393317138268218
0.853191125152299 0.2183690627538764
0.3480114421519782 0.13994010192165
0.3268249347532242 0.2955966532476802
0.2968328593912684 0.9144922754350721
0.1258733505191455 0.3404727535432695
0.6602686666927219 0.6489945233071388
0.4891940032876674 0.195777469727285
0.6462445064162531 0.7279644669962658
0.6786612641191739 0.7410338043096959
0.4378125312078739 0.9656253674612679
0.984844181021206 0.2607182049639222
0.5887403541047233 0.436952957581194
0.3891067667952567 0.623690108786688
0.8212590415173823 0.3697282126303609
0.9122353880898959 0.3058405655535755
0.5244196378274212 0.3086071512054166
0.968390889791494 0.5246525045395923
0.3907172030718804 0.4692690373117737
0.7776412561169083 0.1008699269942714
0.6178565802956547 0.4953461045418233
0.7262911347314446 0.3035633967669986
0.02310942514595693 0.02570598915883863
0.1578847050484893 0.2074753364581182
0.1014136146497474 0.8691237532675122
0.09378233385390985 0.307391629436584
0.5606322153821336 0.7562819066998987
0.5060803522994185 0.1005533076119524
0.3895763582554052 0.7290714803295786
0.2696840655640603 0.263769031332099
0.1278213556271407 0.5362259841741327
0.7390299121233733 0.3888399846510971
0.317617086221085 0.05864282646672445
0.7592009320342896 0.04711854119875084
0.9831835768500219 0.2314876056333605
0.2223094426718961 0.8966475627441999
0.6789674920312615 0.6834018334257532
0.5433282132720156 0.3112023465584748
0.6143268171407412 0.2246976967900691
0.1360755298996899 0.2225953990378074
0.4798283711055533 0.6435195997039228
0.7902444951005431 0.738648955568828
0.4427802647351465 0.09161303384266656
0.7084594284783807 0.6177507967368489
0.8563298434353284 0.6209454468703572
0.2510069086242439 0.3646702899352806
0.7361835889118061 0.6721001057640003
0.7673535422755482 0.2372405022418012
0.7092618014816309 0.2056968267730074
0.2540739608966711 0.6093215715520738
0.4830692032368079 0.02625834061603835
0.8916278638247158 0.2251227477253323
0.2915864711018004 0.008808809829174043
0.8373000858468256 0.6001900918389044
0.3390384443065477 0.5461410837756099
0.4159310037308771 0.6120173133503544
0.7940116565530646 0.7116959215087962
0.01322095008580739 0.9597602401747644
0.2704517344733978 0.7325564674661843
0.9250094403111431 0.3339624888071221
0.5637072488497944 0.9162029539523798
0.8642873551250467 0.8934821737488752
0.06579812805764518 0.2101602578962233
0.177840162968685 0.9525572307021402
0.8378310468752047 0.2425110944700704
0.6550806832965009 0.3362050913249686
0.1762341730340188 0.2859892628811463
0.8212324931225086 0.2465853134644699
0.3898408230493096 0.3300950813782633
0.7931160343229147 0.8355420948606416
0.5758704577473549 0.2286620920644587
0.03694140964366282 0.4968017673489695
0.9379651745613335 0.5416771658955284
0.4461757719083354 0.8904788234814875
0.6242861363009601 0.1041030904435782
0.612523764343064 0.3956776263264968
0.6095047105189609 0.5395772123974888
0.07918568479638094 0.3775955896302995
0.1044099034304308 0.441247791829955
0.3437489627763605 0.9423881587411931
0.3353271610934692 0.5877651210984374
0.2393402550780259 0.1677714245016805
0.7140904755982337 0.9345580182361538
0.8628986622329416 0.3314974649462513
0.7198500987583757 0.4530541872030076
0.3588930240783016 0.1631142695502148
0.578243451485534 0.04048745082365356
0.3342020943617616 0.2527673601066134
0.6336196367331166 0.3779273331061757
0.01971113085176887 0.3523785609687836
0.9954402653576265 0.112026281333024
0.4180139464199298 0.9584600735802139
0.9477737301475113 0.3756081189708328
0.8699810488033781 0.1553630675770256
0.6065109358952375 0.3689259721241913
0.04937557405133439 0.1305131454584793
0.7556341514615591 0.7059821889988601
0.005090997150798071 0.6238091880791715
0.3558256012691491 0.3439627298633172
0.6515823451460475 0.6294305891938522
0.3106144951814062 0.707669005181503
0.6904269209509543 0.6529977422918652
0.1779680404491517 0.5271609926497043
0.09682729408920077 0.4116340638450642
0.7864824955246339 0.8271739975655065
0.5847386690775667 0.3705330717417499
0.3013227870901909 0.9421348008625926
0.393413015983173 0.6764983814205328
0.8383232068636618 0.8487306066147882
0.3284952556367307 0.1453139838971233
0.8691958333742473 0.3040092998502043
0.3061251037735895 0.1631878938818569
0.2609568368637746 0.477926367074504
0.9059634726060946 0.3360832378052608
0.4700112841689602 0.5432402448116949
0.07204696172957629 0.4925356920450749
0.07111354257890568 0.393465342261941
0.5376879963402355 0.1401253934674467
0.7744554315857477 0.5596051880268247
0.3335615913835612 0.03402207368860358
0.8745509985597788 0.3870244357669128
0.1654785007592153 0.08642795936915733
0.4085381223223722 0.4033752584177594
0.545630193947683 0.2897313669597447
0.5825186924237324 0.1545927789687157
0.8889753703827669 0.7999308276726979
0.7255517096780293 0.3315009375438254
0.9384250782996962 0.7049190894624288
0.09230456569841214 0.9116066728921388
0.06612902353570176 0.2387783786378328
0.3682019702076671 0.3947338951738358
0.9901529799065569 0.918906630662371
0.6831705916667581 0.6044647873848449
0.4378689529190959 0.9273285900802124
0.8411095672584704 0.9773531012501609
0.8805732768367902 0.4603411173517681
0.3898710795162002 0.7571357302410303
0.477505004394671 0.4124554248478327
0.7930223901520984 0.3656235733604289
0.3678083854576416 0.5712371701688137
0.6685834761563593 0.0341996222034578
0.2966324288812411 0.257724926659638
0.6965328835634822 0.5879660689251085
0.6350183234570027 0.9124945389594693
0.2155468337434851 0.04568256024758496
0.2127492299313397 0.9379661704762218
0.7090024946364909 0.3069429189211765
0.7047028099767356 0.6363232583297765
0.7534079785201537 0.8597529420643742
0.6099906062606034 0.4225421046414973
0.2487051558339088 0.3753519868576337
0.8896272598032494 0.1347553620946975
0.190114835546692 0.3393875753348464
0.2163809490883751 0.7590819956357117
0.793689659532432 0.1945054844896955
0.5470434309705278 0.09151529128032559
0.1814993077495979 0.02836219163337431
0.3961949370329185 0.8552941340104943
0.0625589848117514 0.3882556519792675
0.3707363438034249 0.8460985979170864
0.8181312302419965 0.892647713298826
0.8223433474792518 0.2769116603147086
0.3179423794236102 0.7738448056260396
0.6110739859816351 0.2477028959994215
0.4233745862725059 0.9380801326474099
0.1697898868564032 0.5990179965511981
0.1118631564569581 0.07787616991484848
0.8369447601323408 0.04063990012867404
0.4075729019697312 0.7517123888400602
0.07041242882418482 0.2591145743871388
0.5484530311880881 0.6727712135439531
0.1387166169051643 0.1358167006989456
0.02133011712946985 0.2952455990608684
0.1303679061564105 0.1291563841104742
0.1939370679975825 0.7065569985735013
0.3695372244652722 0.2072833300044643
0.6496294630736498 0.2966917107275801
0.1154036584998804 0.8947352710657646
0.8702676225790672 0.4643892089146414
0.144760018642906 0.8636107630775499
0.02237671701440405 0.4228421296996692
0.6147184060507771 0.1478303005839725
0.4269763031283861 0.4952282872378882
0.02664313010108372 0.3447074339432914
0.2264617275082366 0.3437209550211371
0.6865131113720463 0.0872577773497418
0.3721574405329995 0.008966939246000831
0.3733211834724737 0.2977459528787921
0.8276415350975281 0.0009013413608783082
0.4553838732087753 0.1798324929671755
0.0218702700856265 0.1361627581833437
0.2160624026588596 0.6766865596936643
0.1854363194893268 0.370485242278407
0.3902193385400824 0.9008088621060243
0.6441980400288748 0.9802950775500447
0.8537003887930841 0.8884487378385649
0.350826020166956 0.07885648945999574
0.03821822574695821 0.7877784289835135
0.7466236833806358 0.006490632485613872
0.7464715703571011 0.7595406570365639
0.9020441116229596 0.2282338072344411
0.8423504518013096 0.4782942238131973
0.1851184575968398 0.8363485572434575
0.9508959857040864 0.4899138144719979
0.275022326858441 0.5854916231484627
0.7363897275200537 0.2588489260436074
0.3024413505336575 0.2232496040913194
0.01446680415122899 0.7568412663046321
0.1812507100897581 0.741235249133149
0.5421620750853428 0.1718295004939877
0.5598513149074748 0.4986468295425396
0.5728028102380032 0.973723477508288
0.7383316675347407 0.7746695184039922
0.5247078773195376 0.724004438563564
0.5692938122274446 0.5152495268857451
0.3884004138290762 0.4407929582498791
0.2667747160556309 0.8383438639420191
0.4338276931789793 0.5486764444231382
0.7516788408759967 0.1253467262958279
0.5859833085197113 0.7050742769765134
0.8669991589883225 0.1850900842810978
0.0578679022436357 0.3513888601911017
0.7644898497423351 0.3398378419054739
0.04494078683773577 0.3108433182333182
0.631040785474785 0.6535595850839525
0.2455232757151399 0.7760974579560208
0.8741214106531418 0.1102081072298639
0.6445036567025839 0.2495325396424451
0.9574500843549176 0.02207192766178628
0.4423866011483107 0.8439962615335644
0.708686711737199 0.3433890443319413
0.1502347369278935 0.6733162329315777
0.3591292372901722 0.5753581839970529
0.2893128859156334 0.05763818300147353
0.9767604816286044 0.7723693833209616
0.947269747800493 0.8181963633740736
0.1997843615587084 0.7831992843477803
0.509037670328411 0.8962438645992872
0.3463415604351289 0.1606696095182645
0.2685878717965188 0.06345048420727135
0.9144267221629216 0.7730382930779849
0.5092309613446894 0.6832773831394297
0.2625588797197547 0.922636931382593
0.9452618478301227 0.9072073784223991
0.9120095192463705 0.0873558204586294
0.163600458269084 0.02388857792872885
0.8654280602387119 0.2446384567700168
0.8582007713847288 0.3219738394699469
0.9742689786933422 0.2590352270394875
0.8487065168165626 0.1636504268330452
0.6119670491164143 0.4787683636882245
0.5311137598151957 0.1570830484624366
0.7882103487138742 0.2120278984767967
0.2082359081790958 0.3417999598043068
0.3095439232720549 0.4825632222751839
0.9575361977345923 0.103872714669787
0.2732863149393808 0.191731890860127
0.5938816861250882 0.4653285580902487
0.2379738353976645 0.5306440219003009
0.7870663836918086 0.9046498477942289
0.6377154067106834 0.1630245291074901
0.05691719760237306 0.6496160711952325
0.746908250033767 0.3095102270590993
0.8857748076285499 0.6419490440365012
0.6361453768190481 0.9460759005259729
0.5584065121394555 0.03268149224679392
0.4129873356245086 0.819746339246
0.5098738667360164 0.9983768767221355
0.7015699395606118 0.4498498480297266
0.2016597307110679 0.436050700721145
0.8816209216365286 0.04605910994721851
0.7314081406164009 0.1045303276910962
0.7800985424752538 0.500768413865078
0.9314242997699745 0.7489902816694362
0.4700224799306787 0.2166799016094423
0.3374653624695865 0.5583791500346531
0.732029209216848 0.2493869323598172
0.2092712329515195 0.09754462026645777
0.4684483426203934 0.3370953742672778
0.1870827746966543 0.04593345529290076
0.825164693746515 0.831797776737512
0.7198773994819162 0.402709395080595
0.9585662559717968 0.7523007440534557
0.1957841551782539 0.2197053529709499
0.320921492122327 0.75468635980375
0.2340865110081596 0.1766593573683789
0.8275549188937238 0.5375446536984032
0.2170487861727225 0.4600421155203495
0.03662225965900708 0.2412671843530367
0.5916399523812634 0.4866404022098529
0.5485905955528622 0.3835650641734802
0.9563636252309879 0.7198700593902934
0.3011598836780446 0.1474913522041839
0.9575538092465259 0.8227637503594559
0.2834085276820523 0.9395214524404546
0.1137583995143615 0.02472989476122342
0.6705761347324947 0.150147914062594
0.3964310301455047 0.1173615705555626
0.5636711532860607 0.648083977168763
0.54066590846398 0.1612711576783118
0.08535588434027562 0.8167098173451468
0.2138714991924363 0.8898859321850833
0.4600010528503716 0.5923907405436258
0.2526268678233814 0.1294251786820526
0.09057592794866991 0.9327701053974456
0.3624114137019324 0.1060033237739254
0.7682675130743009 0.623381189476981
0.5356752213361324 0.8450745633905037
0.3918541365475043 0.04943306888767537
0.006113069705385358 0.09312298467421987
0.4742885058951395 0.9787966883798804
0.7365739205144011 0.02995120522946994
0.8800126408149832 0.1302444240848291
0.06947254518110019 0.5633422674051113
0.9746020780137641 0.9657362768333364
0.08808755684182044 0.2469569732187297
0.3810078519220159 0.983535101309114
0.8234300100362533 0.4060451477456419
0.8420455435838007 0.1461020762670096
0.8115561517106048 0.9783081761277259
0.7059081934529973 0.1410489701734093
0.1609305883213011 0.9855778387025337
0.5084845653689608 0.4771156842870376
0.1483579108630794 0.7385513887800348
0.1536486566882724 0.9679437394627414
0.707694361834822 0.8765853272022924
0.5702330598053177 0.04807307920441174
0.2928206679864404 0.08604913445560544
0.7558051639021234 0.3561306456909268
0.288878342315072 0.4398948545604838
0.4833449582062089 0.9419890796501936
0.9665558928984102 0.7044356429148655
0.4401366656444663 0.6848787010587906
0.5512191483511603 0.06932377645872199
0.880671481453199 0.9300170055345999
0.4046165986346452 0.8852247833555671
0.4968301010203447 0.793275613350386
0.4393151025557294 0.3061015708375638
0.1139148765513475 0.5173924777424125
0.09357381295374942 0.981136284687409
0.5217783777656054 0.230544244639539
0.8770682338282606 0.3592364728915703
0.1776692953736854 0.8436774576339899
0.08901493398672958 0.2575896498171692
0.7812929518623133 0.5111968387011336
0.6503342348222014 0.8258986282389907
0.9934639201399463 0.8244905212711117
0.7292264512020842 0.3139523967947723
0.0543765493023621 0.02225655197138261
0.8273757997686836 0.7737158476348968
0.2070913658025703 0.178453368623851
0.3510001636018232 0.7313053423606665
0.7908853689696979 0.1179039607810315
0.1230829300645743 0.5200869417734061
0.2811272157692516 0.1458346645492846
0.5355742008083592 0.7395741074480779
0.5149945799330384 0.6746046762607159
0.3931558839297885 0.9109430367626397
0.6856634756193662 0.5861243139746136
0.2578029666554076 0.2156131843071443
0.9872531758841343 0.8705653950968639
0.4718585799234371 0.8969644231337411
0.4515794885552265 0.6475327879540366
0.7333827796596207 0.2203059615409946
0.2547380480344084 0.07540398930172758
0.6708979765269257 0.2776552360003589
0.9838493745110535 0.01455846701350609
0.09597076919168224 0.9003331516443269
0.8976269600298481 0.4725748868054879
0.7236004618112336 0.4808744267338197
0.1972582470479962 0.04222774418292775
0.9658405636924861 0.8990360012815979
0.4202010182681897 0.04828126248081484
0.1088273503374039 0.5453532538527484
0.02175396065913084 0.2007226824816968
0.9587398878176862 0.6987937363814548
0.8505189755996909 0.7450587003028204
0.08315870830899894 0.8274168313381264
0.2777231443438957 0.9567236157861231
0.02138570722678286 0.5619130338746247
0.5624201995868358 0.5997395500907057
0.7825807274406456 0.1533996680862405
0.8009884711537214 0.3505022438065802
0.6769100260130028 0.6412472559658967
0.4324957609939696 0.6467183621784458
0.270499413324955 0.2857490317788344
0.4026763089101301 0.236062381618228
0.5045949865475503 0.6730325294734808
0.3746520435949041 0.1530492946450778
0.1145727478359544 0.163019513006982
0.8064509555582253 0.7379859432096023
0.1987463846030419 0.994019279307394
0.9137857297585367 0.6676933435472588
0.9276409472851558 0.3437374013701059
0.7247267527301678 0.1620277731997936
0.1052462093056674 0.6392490814421511
0.824973663103359 0.7337526105612628
0.1711996575038773 0.1034721892946291
0.1647053234562565 0.9655792229867136
0.6742629723898453 0.5845082328240278
0.5615052403847076 0.4019549937447495
0.5938741345977472 0.3513016296036559
0.3311535498250603 0.006995434609615816
0.1237836874121971 0.4627240458716125
0.2883176475727665 0.286024688196744
0.1919961710855296 0.9774472866913182
0.9892450526281407 0.6843973041948261
0.1747394354484103 0.1412049758874445
0.9185397986798147 0.1563125126960633
0.1967365362639049 0.1818668312787246
0.319218558266734 0.3230691508693315
0.9301457926656915 0.6009295198887199
0.1508617873774764 0.09930667147883354
0.9979900357461924 0.7468903169243393
0.9900397529947873 0.4550832301529711
0.9660806072310869 0.9590649553758629
0.8231618157985647 0.5470340545375696
0.7878214106862899 0.7991274535827346
0.5821633977801005 0.6213944549550272
0.5772093039879671 0.5326248905833489
0.1924296899557623 0.8992676479333855
0.04397116003027445 0.2053316430475594
0.2719442906842954 0.6325270813992304
0.912736895310763 0.7404418350669566
0.5882493110086472 0.2036762043927349
0.9243928430321582 0.8159833512572757
0.01808931734008272 0.1905866182523429
0.1137536462133308 0.5934459375639619
0.3449848990312551 0.9061222475937187
0.6935383599313675 0.05020149441511533
0.737484301440963 0.3569557086386435
0.3320899366408057 0.8142973082712688
0.2248924675964557 0.1815987351541644
0.7647323332138578 0.6134910743886396
0.7396474534520604 0.5862691264901471
0.04483376462013569 0.04963939214509916
0.6376508284640767 0.7625609946995645
0.4476384940114902 0.04724773816172038
0.7464032478977028 0.4154539672743243
0.7155451120773287 0.1462195991123068
0.66557609658637 0.2872297361979966
0.5256201514671209 0.6758211514751459
0.5099087302973053 0.2560573173170151
0.2406701921880071 0.2388351611953228
0.576018654555799 0.7059429994202774
0.4626692551644185 0.3450953019073819
0.9232601830075408 0.4181984053159669
0.8636344290489162 0.05818876309252472
0.746854273868626 0.4651141437167867
0.9271830653964795 0.2696271238499462
0.5741682453139743 0.3716131103769544
0.6165216902749823 0.5297633414142583
0.02802212968952976 0.8914689267566879
0.2138958056341595 0.704642681779214
0.1390624671043635 0.5220049603294179
0.6651655105889068 0.4350756711474615
0.2045192066683442 0.7436319277039218
0.614000282632949 0.02276335986601645
0.0611350169416 0.397804566037562
0.4534458753024135 0.09327063383251585
0.1551150975831513 0.7754877273250116
0.1014802293517323 0.7244831283088976
0.116729460983198 0.3678100948122763
0.2866613111060088 0.6923634453086511
0.2393315413559544 0.3191104930840787
0.5896436884781421 0.6136242558502527
0.5561701249171451 0.4771684209472224
0.4504895745563239 0.7864152310819629
0.9027405722493715 0.7341453752303496
0.7903917180012837 0.4651595198216046
0.557714168677817 0.7455784018525243
0.2381472700957762 0.2068465307028521
0.3499431572590898 0.3807651752970738
0.2396393358695673 0.5965835013350624
0.5862777320450756 0.3894082903002526
0.4176194503447425 0.9698343076790684
0.7141285629361824 0.8558701051136056
0.9477874884007391 0.9561432366560769
0.9827744852436395 0.2018023551662884
0.592136604830016 0.8243270108800363
0.8630037330368926 0.7885523119497734
0.7293631543522332 0.4899671687078687
0.6687739387622095 0.445093691803454
0.9133961358575247 0.6144662285293697
0.8296046765819453 0.5206757531784586
0.158885956579455 0.2732191267119187
0.02558225885534758 0.2107014939713453
0.5023708749026028 0.6120101483447837
0.006420891970034378 0.7999297781961332
0.5694896983746017 0.4428107235838541
0.9229373778523461 0.7556443953208661
0.6383514042564835 0.6920481684236021
0.3768119190615866 0.5553363172664413
0.7202040656667364 0.3912709310916648
0.9424604195115694 0.2811108044624999
0.0396351003516272 0.09044625863422452
0.1664551688966105 0.7762982243355567
0.9045385566810794 0.1201042066737057
0.02584249066031041 0.01522146369315503
0.279410704163474 0.4042153405034012
0.8929152495372616 0.3534118862602046
0.5830271943138056 0.01201251174395656
0.6272230322673868 0.9507465863263339
0.4378980256806918 0.004086469907550882
0.05627674891816183 0.4506967024097714
0.4805643590044769 0.8656614018292568
0.3012096938324723 0.832310425246097
0.6001286888528581 0.7705987458128845
0.4595190505293057 0.7700869089668536
0.2794333400439262 0.3139951821419022
0.630701953578914 0.9683140401020792
0.3765412952112268 0.8145218801263757
0.2107886063877968 0.1572758250347607
0.7205612556639636 0.1793980963984553
0.7104560415433492 0.3751445376252317
0.1408818524596788 0.826202117609627
0.4994415531253769 0.593481658177604
0.7464699897050027 0.5372325815103579
0.415647052851181 0.3644667157564236
0.3864574796689594 0.7465092487549686
0.4528562459375032 0.5835084104275226
0.7287150982656244 0.5607064747935926
0.3248893314475442 0.5079165966895745
0.4116141722489641 0.1440338960504297
0.1937486987696971 0.7246558205063505
0.9168928967968489 0.4356663081568863
0.6479035759591203 0.04105761739000553
0.4192523839463005 0.1152662032858138
0.8535777947318236 0.3693425191884019
0.6165359699843206 0.7557193954960489
0.4467364191937118 0.07340276009470756
0.8822999396898106 0.8079550181240485
0.5905015214946358 0.8030258296554983
0.5106824190807947 0.8302694668026765
0.3931804704505941 0.6031642449365304
0.5671030141628234 0.5369555086323494
0.6754801612272705 0.6938898428934624
0.4538165160069751 0.7099306731593169
0.2787237335710741 0.2580024824017683
0.008146436684644548 0.7063147410237758
0.5932015441597989 0.1524674640199617
0.9548457977864798 0.208746824877322
0.3817825652249745 0.9371705612318336
0.2638424565448519 0.005343396417640186
0.2262631395090094 0.6127120396840359
0.9606179111613379 0.2748298992504825
0.163434827539529 0.4222970090926463
0.7910782719324219 0.1843701105086862
0.05669294745492608 0.9933590987809715
0.9901138279282776 0.4930302572206601
0.4168993419010341 0.2008097870752718
0.7834541905720984 0.3609620936209553
0.4261283251205969 0.6110009765020077
0.4918443742652991 0.009456629950967596
0.202896076012245 0.2374940327335521
0.717335730810612 0.5148793449874666
0.7636626631205853 0.2267613712076652
0.846181029513117 0.4351053547260572
0.8213848885914107 0.06568529959664322
0.576410772682579 0.2669553294098994
0.3098423640836312 0.1412293126427617
0.8685391206670638 0.8735124344470976
0.5392683043419635 0.3554356795583614
0.1040577979564883 0.42904972334188
0.1682146562830481 0.8135559536540906
0.2856998909534714 0.2077308419587723
0.338962774622766 0.9328945085452098
0.9373069536072433 0.3735137234378225
0.9447586368011885 0.8479915704446495
0.5051860633415944 0.5549553302743681
0.5965099048088369 0.8430532210102942
0.496409522832361 0.8038271349678752
0.7375498524553314 0.0489145488276041
0.01377255430651885 0.2646413333555184
0.9115931052697082 0.528424510097347
0.4854544454619867 0.4290570783561106
0.6790429399472788 0.5943672152494649
0.07834738759899473 0.7988535220853842
0.6943985176608243 0.7000388441389469
0.9360360649843767 0.1045017334587901
0.7805261716543779 0.1817794345143843
0.4069347579358648 0.6175747818295237
0.1018893902408118 0.6777681309267632
0.939962056338403 0.7427042614551562
0.899264006890878 0.1549490905580679
0.3379746675114031 0.6675574515732282
0.3922033639188321 0.9849249469809593
0.9455907563586381 0.5788430794237606
0.7652071677833961 0.3614232898980431
0.4276006182806122 0.1347346146589864
0.9364322510532507 0.9704151751459056
0.1162164521739729 0.4698347758065317
0.04011141501931701 0.9776626879696383
0.16348313553383 0.4769105911761577
0.09810247863038908 0.3349341939975561
0.2893989585012327 0.626074930049508
0.5898115843787138 0.9177906275141622
0.595153966026378 0.4549185397754069
0.608128540180091 0.9179412032282631
0.3264545699952467 0.15574379279047
0.7282073331753262 0.8725841164753569
0.5687863046792722 0.07045798563629703
0.6533284444071558 0.8901836019658729
0.6930145641311656 0.7286586095604698
0.0577917681907576 0.5272391406324823
0.6703521890026671 0.9604447193576939
0.5592674366593615 0.5899173027591249
0.9911993677962573 0.3556558963085604
0.3494234069233897 0.3593710173492379
0.2753785761200186 0.9463036190424725
0.22292940380905 0.6308453073954801
0.02209074718620319 0.530780453195468
0.3397571955694444 0.9150188795437159
0.4325661339311384 0.8797841437047874
0.770070119107977 0.1794500351317759
0.3976715153227411 0.2065769629957566
0.2714355292844101 0.01340609536228988
0.2825298671809556 0.1955899779885484
0.4350002684889007 0.02256072417923125
0.9765465162436378 0.2402345582592786
0.3971591626184516 0.561214309435899
0.6426698069715747 0.03263863660538689
0.4977322782283304 0.8709568996478024
0.243074992820998 0.1795282644289005
0.4658833656383531 0.1792388667855797
0.6774210424918322 0.7688258039939382
0.9963313275858932 0.2789977995777619
0.6519752480137925 0.3720180620170128
0.8970735967500819 0.7236248197900633
0.3947421569750771 0.3665728314262669
0.9562517056870965 0.9629935181870167
0.2431749180239919 0.6652509232578074
0.09513541221317066 0.7328521812932323
0.6684643210404673 0.8237564489018425
0.6270477328969613 0.1637087715900263
0.6130192618487479 0.2676811990405337
0.3026286771077777 0.5136567435161871
0.9654976267101403 0.5461889489103866
0.7586272547076077 0.02925309796284913
0.8781328310449481 0.1712846408337209
0.540747145568242 0.3320504591703405
0.2508122436900234 0.627797910052987
0.03298117120783887 0.9502704480518374
0.0252842305898156 0.1829065991266791
0.6725986447915846 0.8685388235136253
0.6257303510039165 0.4203300687565987
0.5981723233556903 0.7600467462868399
0.110769483526988 0.2990991928167804
0.3180345928494795 0.6220897002441145
0.5069144753710116 0.7566096550177092
0.7209833810158186 0.2483430786708206
0.08029573497691785 0.2859774320101788
0.8736875258698366 0.7065185353795541
0.8267095918160128 0.9416353753529094
0.2498118730881068 0.8967993487818247
0.8297452362644862 0.5744479419700784
0.7345432391665364 0.5116454788401315
0.7342099114464326 0.7402855740036736
0.4126229888273231 0.8304674511452544
0.2822527176528972 0.6057994262838712
0.4550495186600574 0.935893626841239
0.0174555250884764 0.09232450887054224
0.07177375221477958 0.9303189338549843
0.8400669877401814 0.4675099396657156
0.3831919428988566 0.8802924004928168
0.2841744302213956 0.3230912898263721
0.6177152284763801 0.3871981219782134
0.1988154280303025 0.5306656902776847
0.08091945378766274 0.1443768491177339
0.7788954795891972 0.4094776451616451
0.3682578320449515 0.7987172443116233
0.3414900053857158 0.7583824206055032
0.8741375407366976 0.6601700124961047
0.1151369258407436 0.5830700567811989
0.6179611913021446 0.9675679858398269
0.8971328590802744 0.1268699960083834
0.6724441110810661 0.6027811813974954
0.2368004527454598 0.8110236135303853
0.3467708910510228 0.0207241309329994
0.7617413537149396 0.4290999203232228
0.8512012635153426 0.7357039859116518
0.04987206288890137 0.8967871304107716
0.2655516062911761 0.6677907622937471
0.8902550394099065 0.3242021200586755
0.213552809113281 0.2993229715002207
0.1567142904627922 0.08096072751495086
0.8455059514036523 0.8561939958939088
0.8291399542809026 0.1759059692606769
0.08822812855966432 0.6607130897386967
0.7765651792962938 0.9041908014351389
0.3989130735702511 0.9771035304803444
0.2479446888086396 0.3259269770388227
0.5786599784950015 0.3615434952169417
0.3274331749260212 0.2848957460687786
0.6510543703603016 0.05293643619051923
0.7300744187035481 0.4501316676211344
0.482204866608457 0.8948709182926173
0.3189014387575559 0.6881124155624698
0.1329965871036872 0.9757525894832575
0.01495827265172637 0.2742880665470707
0.7992446111326673 0.5191851414684877
0.0531834795747915 0.875818144806052
0.08783379686394369 0.1849706646876042
0.6871492633917047 0.2497146847761
0.6724262873230115 0.7321329423410511
0.3730471806847512 0.9070057630453419
0.822400749009356 0.08317290773691259
0.2311583687377951 0.1497878425221678
0.7073907659458238 0.5900824111619565
0.7979970615528902 0.003177726331115136
0.4002740384134709 0.7595037661394941
0.5172228517599528 0.8215381992252049
0.02343425410413966 0.4031726171389208
0.4432973774188493 0.7047841336607179
0.03885370918669984 0.9877225529947568
0.3025029534559279 0.7274806456194666
0.0629898116614914 0.6823376455842987
0.6983411205529712 0.8777444997974637
0.4025816060523375 0.6826999996826294
0.2362272189705778 0.09646558459165465
0.9796246834930497 0.8630734878080007
0.6357535191671142 0.9238978245696843
0.1943468469419819 0.9310317069319279
0.4905134241074852 0.8628075475068806
0.9130134024908604 0.4148504383940169
0.8876185997215189 0.5424440514192705
0.4729038768949579 0.4929506083652733
0.0618757741954671 0.9846008380399651
0.3222673553114445 0.9417948823783466
0.5077904144004011 0.2752916601600531
0.6251137465835483 0.8342306372611326
0.7209686140104433 0.5776154468744291
0.02212123091268769 0.9657356964838643
0.8499395249196392 0.3978950341991847
0.2032013142158317 0.3966857651456392
0.9656595760949913 0.2103777138038836
0.6283642613871044 0.7195742701063328
0.8791923371540977 0.210712678222455
0.9950204774143566 0.3375595729010158
0.6085327859269276 0.8009322944168488
0.3566456622026143 0.7219815742345594
0.6733908445183469 0.5564648005037671
0.008795659996219415 0.4971874876373436
0.7424201438141759 0.6929627357614744
0.8085012847272698 0.1243049257793023
0.2376059940283059 0.4166824596774815
0.4829081772162935 0.4969959804557132
0.09765172345484566 0.6673995094551946
0.1804001606416017 0.2548507244740674
0.7734882257345845 0.1110626500161979
0.08997179513594468 0.5456361617108992
0.03144469526623204 0.5366589434723726
0.2204366295210083 0.02543578697447443
0.9680378544203063 0.7679104408915743
0.4154321899732224 0.8875276701074375
0.6599266404324199 0.1474155161743414
0.8950047044551869 0.8470341958041138
0.4173032433316716 0.4913910917138834
0.6232196013604107 0.1276436715485495
0.9187583943611526 0.4970775768277358
0.8845931095542894 0.1133666218147649
0.7749754831164566 0.3775162082827306
0.02887714557401184 0.1930806324026525
0.05631698696680599 0.5167512358198487
0.4244117722129933 0.6303973268288456
0.5742731017695102 0.874599830022546
0.5343636708623956 0.1901042394317143
0.2096714518340234 0.7151140643544038
0.6436363835034281 0.21239073557664
0.5294752929179121 0.6851171522961257
0.4925817296106231 0.585121907849946
0.09706723999847679 0.960357164175235
0.01538843872292897 0.5138754065317056
0.3163750120489165 0.1594747484978559
0.6403686153490605 0.5845459952262591
0.9109271009045948 0.9504111124575856
0.1186983207758655 0.669887680068075
0.5782163322641299 0.7532169471206975
0.2212188805658008 0.08241694668253476
0.7546189042736651 0.9058121861874643
0.6981037449360517 0.2506284232246825
0.5552365200055666 0.01107248852484098
0.5743657405631695 0.5545478538657054
0.5931972663354033 0.3138055154301301
0.8313053118605502 0.7127879005911237
0.4919591535089187 0.6136648768296644
0.1087712151817092 0.1448603147688702
0.848147904381065 0.02496734453535984
0.8021944946146131 0.5294133019440984
0.4931265197179158 0.1160140674424153
0.1540293022876141 0.8935356897221582
0.5511429764856791 0.3280864154670381
0.9439621693491798 0.3939838039247371
0.2768467097117799 0.2252819760678719
0.823966822271422 0.8744315759349971
0.5291981346354887 0.9275221025045686
0.8950337082395238 0.6063230722767914
0.4948387912753701 0.4347803095887808
0.6367286564495064 0.8008938022687176
0.2013561583307678 0.9037857270069414
0.848455802813573 0.3227074468154867
0.4564782756310683 0.256726726583944
0.5327351693208674 0.8819151074326599
0.3036642498826214 0.42570037205319
0.01839519841018783 0.2296883778801098
0.3002431820973234 0.5718794958551048
0.8292908565602034 0.6532416305072545
0.2571935729046987 0.5630168664040969
0.5514869376874126 0.3560087633823241
0.7451582456874457 0.7032503817115472
0.4893526231357877 0.1063296244855811
0.1436883266252255 0.3650916979866443
0.3488905463691344 0.2777015488364247
0.3184875432354165 0.5269336989695979
0.5343025955154961 0.6072453137238373
0.2821695563736749 0.1846199157471136
0.06033178975776256 0.548561095078092
0.4462492414254512 0.9567151824401715
0.346119913775055 0.001170155754054357
0.5293302913931972 0.6168618052587594
0.5224260348834682 0.05692075551989252
0.4451127165984337 0.0263178684844483
0.1766994877206298 0.6137096568257231
0.840957155124513 0.1565838439782732
0.7224762507516214 0.6590115344318401
0.01650717120250711 0.7953653549100675
0.5407732021166874 0.04509138936841598
0.3452161189905444 0.7405559712605855
0.2453966312931335 0.8679985700914151
0.1566233147288361 0.711551004493105
0.8956865747183813 0.07816479973052709
0.6708988232927099 0.3657865305347178
0.3488537934125364 0.3272379671241887
0.611956037628717 0.6219806987043092
0.6859786712035251 0.4383545941129043
0.3623418556105499 0.9631724727084342
0.09832889924658686 0.3162413750914768
0.9636827679949594 0.5574371011431613
0.8246989735108055 0.6157749499564364
0.5577655766930866 0.9242313253341984
0.5967871099261502 0.8696340637442009
0.6826808862450591 0.05177121476501963
0.6402856902045821 0.595299436694813
0.1368750103217909 0.2116500233501193
0.5852742074799826 0.6309487056854538
0.253875193326618 0.8137525683013973
0.3959872849491053 0.1348710174704261
0.1478966003941402 0.3950434812792252
0.498553416470674 0.9494172849929469
0.4033314969284383 0.5355684658155397
0.7655690667532072 0.3187271191396331
0.1089488008084906 0.2802166101222929
0.02701061810472689 0.3818515811888057
0.02637028525743924 0.2273810742748301
0.2722373518488614 0.8179054404795908
0.5937859507107288 0.6649751163253352
0.1143003365320522 0.7072591992297191
0.7274138131170612 0.4123376247151812
0.2580224951627804 0.5358416948080708
0.3336628315955279 0.4127251964984003
0.6000872138945671 0.5665667120917701
0.8690550815873823 0.6506551719593646
0.5174281355858865 0.08743596498322044
0.03403173422761275 0.939704649948802
0.9193031648859745 0.5363964785194812
0.8913685214065019 0.004040171636882092
0.1069849083151501 0.5243486246001899
0.8034872085432717 0.611314332837946
0.8203013581600491 0.2309567991916791
0.3284512971067239 0.8248570728730943
0.8593167384365104 0.3785497846389995
0.556908229367967 0.02191005748578816
0.6958647165098072 0.01065858090118782
0.497185202512661 0.7720535152455607
0.858698975165294 0.7991354498021472
0.6847034978287191 0.3928032796703601
0.07656438950036769 0.03909507753457601
0.6230811478520297 0.4089070405512078
0.8885690086050694 0.08590474058945682
0.2924356786244013 0.3396474427470511
0.2361138361617955 0.04098782345010731
0.9316306303658639 0.3257258222315168
0.5943558241732152 0.09744112138305767
0.5380103554640676 0.6891763430776187
0.1482067956401559 0.2679370468502242
0.1049854608320621 0.6599355780401724
0.803556709422434 0.4790784854728775
0.408222598743811 0.2644776532851194
0.4882393630898681 0.832660368692991
0.1422603538465681 0.02970856383301299
0.458935220777736 0.4111723007449241
0.6972772225507388 0.2871636956839719
0.4939952267993739 0.5279489311547474
0.4876283894871303 0.4089703092243607
0.9097327081875702 0.1508918469963287
0.323356202763744 0.4580760642945895
0.9481140865623772 0.5349341291836457
0.1604169273125079 0.3615362743478699
0.5257820692981332 0.1242447759285186
0.4807321484413945 0.6897308651472406
0.5882644738511645 0.3233289576073554
0.5438977402061692 0.7328604812116082
0.4507916385355148 0.18970496975009
0.4810274791666376 0.1693052261414835
0.9814675447335709 0.5918195532088959
0.8806779569592741 0.1511644232703013
0.3810488104631118 0.3041973202045292
0.5599503321897468 0.5199767561601112
0.6482812971093693 0.08923279599180961
0.1539222029227725 0.2172408482254435
0.3081122553223399 0.6892174859066805
0.3164105728122138 0.4411190254471202
0.361638803045244 0.009824166938554427
0.5395867610529178 0.2296965975812029
0.850080391740779 0.1962099214036115
0.5658581604962309 0.6588283224456467
0.7423466767315414 0.1198668942640316
0.3209790995101083 0.3550108116050042
0.9027619661462878 0.3558251729099756
0.8936057063802423 0.5896784295974172
0.08280846011449006 0.749349387146259
0.7248768245994435 0.2929001198201315
0.4634353324850995 0.1412545626657678
0.9954192609332957 0.03924389379930524
0.3376981531224339 0.9514398911584201
0.8747560233105214 0.9694382305125591
0.7794020311740669 0.5900898542942037
0.3909091603766157 0.1888567648194623
0.3430818980343123 0.7040948871767142
0.5209174950074488 0.5905980739876614
0.1080135591567145 0.3325788897717716
0.5765850720865447 0.02971617687022722
0.4769824793908711 0.9334024736624041
0.06471896619888556 0.1029719624544434
0.695932239677502 0.137525495083079
0.6819508945855924 0.3148856064933636
0.7580155641730266 0.8215956497437714
0.05860091764191866 0.4293765089776204
0.6083088960147041 0.9722673070978659
0.1536677646732337 0.3686717327871172
0.2434015107260837 0.4921097224704427
0.8766153068748166 0.9119902651355348
0.2577224011337236 0.1567294841538546
0.2729101129222588 0.9744252724076714
0.5701074410102779 0.5638901381506854
0.5125459709559388 0.5633690142382862
0.1170754641473282 0.442988213337594
0.1449633553682459 0.1535274502021612
0.2439554875060834 0.11319080230338
0.150846576484261 0.9885752951948674
0.639304447279726 0.6049798479565075
0.1296291712940784 0.625610468829601
0.8160301491381733 0.8043005628549371
0.1070493659111703 0.01624409736175749
0.3762242288433113 0.8873221616525551
0.7867413913434801 0.958127016783761
0.8686681978569686 0.3223737940022489
0.677899549305834 0.5386425181865737
0.411886339635331 0.689214712970141
0.4939881243622568 0.7174380448630684
0.7154596141115485 0.3279612633604227
0.3659136960652462 0.5394921876059098
0.6332806492855378 0.701562356327584
0.8146344456118874 0.8328845010544812
0.09535770654702619 0.4334799563124054
0.4049082931945801 0.6393805576944859
0.9402170869148757 0.4920770216910426
0.6090508984901414 0.4320712571558179
0.6497408032431884 0.4504754032390966
0.1130897833741241 0.6317876617671724
0.03804955833938189 0.4482138697145328
0.5195551009128339 0.6192987499259782
0.9041401946344434 0.02824642287258889
0.9747283244190282 0.1319743215011165
0.4244987523610914 0.01970872552830568
0.4095318670006428 0.2537925956799401
0.4001604373742882 0.1079686836160708
0.3251838807457051 0.8055169274968351
0.8347259151736244 0.7309870168556051
0.4571151992872849 0.3704738784311606
0.3185900741202101 0.8549564769120281
0.5512399370619444 0.4446251329227593
0.9428807721948861 0.04869136977180032
0.0616137152427817 0.4885321412530723
0.4653682642343011 0.6690548204198044
0.2944102079827483 0.6725555954476014
0.4048117752625041 0.6074071348973155
0.8171804869850734 0.5965292063996906
0.0368748370482103 0.1572714016527788
0.3425941965855866 0.6082040905435738
0.2819618361209968 0.4323290479781354
0.8892237463756146 0.3427756485506041
0.6796031743167757 0.7120726383957718
0.8120531940218331 0.1143845003547344
0.8381913070225884 0.07966054809386069
0.05421682232090005 0.1512936126873235
0.04395735150536452 0.120137783932598
0.06489836060447945 0.3427872953383074
0.2334782843944624 0.9631813830778412
0.4398789911181723 0.5208371914598448
0.9543318006572835 0.627766507398412
0.4432797541132471 0.8812779913320465
0.5877244565196893 0.5182352475538625
0.8123364030414477 0.3237804893921557
0.7909148921728484 0.9354439931608625
0.9420326872723855 0.1323086595499269
0.6832011208359794 0.02363221115201817
0.3982342668843834 0.3105993715255611
0.004016461325166527 0.1777740173242077
0.1160191728171913 0.2729850656403122
0.0178765196290139 0.6407212197525567
0.9995863588868122 0.0686083866116922
0.6495156787248817 0.3157086234449037
0.810625618717953 0.02069995120716325
0.2151504203262903 0.8793989783269653
0.355841495861931 0.05848801635285603
0.3666418501127119 0.6577982924723912
0.5908147019056713 0.285578822605319
0.7785035317661667 0.8471803713451835
0.1829673381597963 0.573737336392649
0.04817096415545566 0.8450164884356195
0.7937151819656417 0.5765744641343281
0.6336315765011874 0.1262638630610357
0.1821268943982942 0.3227577617264882
0.1333814449192692 0.7278850446014944
0.4148896455901026 0.5606274556684708
0.4389920061189115 0.2807010056005604
0.4036174674766261 0.912827922812372
0.2834411720750666 0.8599637253444947
0.2763751816691764 0.7696149166242924
0.08323990528125355 0.1242660959900932
0.5043330415799921 0.06945317691040498
0.5422423545171189 0.5883300462027202
0.4676378376818974 0.1042467723506023
0.6210125375400042 0.4740632411947113
0.1522734350457051 0.3468654267170828
0.8643812939560891 0.5963860180419021
0.02933907114450481 0.4311106478996515
0.2877826743269198 0.2521313225797608
0.375167266031596 0.403992041524098
0.4795016963653891 0.7283478223787878
0.2209197498058639 0.5740226908917165
0.7461133332948213 0.1642619804781005
0.4158158012424893 0.2913135748908456
0.2299769403922135 0.983796699898648
0.2025974387150301 0.9743445718892706
0.1863663688819447 0.5422431121334722
0.5697237357754698 0.3816640330626738
0.5840823345513485 0.4184341111761647
0.6871720599484543 0.6145340426653867
0.7725327511111473 0.7408809872079625
0.1724190469515879 0.6296568974693976
0.04090228474888144 0.8360140513944259
0.1011618906080485 0.8306416094255044
0.2999635376079884 0.7091430064672604
0.2916208113927014 0.3503144887848192
0.9530097643387517 0.1320210643430412
0.9045932702897688 0.9911036775628463
0.1478954039428048 0.9220941933323945
0.8663836465837951 0.7679651517729361
0.4995121711804716 0.9307357961317729
0.5128990306940905 0.6106195714425483
0.3781903141360434 0.3141628577113496
0.4060505978154669 0.8472420759806762
0.3636655985390676 0.6791780452845523
0.8504428068432791 0.01431579267846515
0.8785657877290278 0.3413930032822617
0.2545319109593866 0.3434441816916829
0.2294097967526296 0.8435383558755076
0.9634698913207799 0.2571079957745082
0.6998420366487801 0.5458264418905989
0.7171947337353538 0.5243506432030941
0.6038215235665754 0.2282877633161108
0.3614503484373066 0.4504032483619962
0.9049063793351068 0.7771093273223993
0.5653437078297957 0.7389886689936708
0.8107182640981425 0.6588178775570803
0.8198969014297699 0.00559673060079302
0.5612486178613962 0.5685006969584478
0.5254828861486646 0.0945809163232801
0.9585196145207364 0.4979605127175545
0.8182860334875612 0.4634054536715769
0.08678194420746099 0.8939476978586108
0.6219998469125975 0.07564909927552887
0.358354895534122 0.6493768047952752
0.1475228646576396 0.1816653131519568
0.5398748561585844 0.9860611496143999
0.2352752481819068 0.1070486726429234
0.1800034003329665 0.5943262035156432
0.3255271894784627 0.2060419488949694
0.7012932745430455 0.5566173181294827
0.3746508732602802 0.1236350352473081
0.3316277877057111 0.2738062945776712
0.3265141633191382 0.3063559605015866
0.845561477971715 0.5317567159565604
0.5497058175575206 0.1111030047186998
0.02782975131582438 0.127851690479172
0.7113226390471686 0.6851443500974259
0.3624589982660981 0.4951128836521579
0.9822609649776315 0.7108353594336975
0.5019753073431633 0.03661375317287335
0.9942585812948155 0.7393536925800778
0.1346496470187715 0.02245836311607302
0.5067212176431716 0.7671140595597561
0.7124298219835282 0.5988861605559656
0.9783125634562739 0.5215174372846075
0.6811352343851772 0.21085053817307
0.8394420332930429 0.6278220416896001
0.1684810543183819 0.180579189498037
0.01071278583649432 0.3681399070985709
0.05245088305507237 0.1405855032778197
0.6270420850688164 0.5618950083447217
0.0503211254015238 0.8037425162055277
0.3432332592723509 0.6365544654576398
0.1347073571237239 0.4070373123025908
0.6266864488716329 0.797266020184936
0.4148568367430522 0.6347785090555419
0.04980561888343778 0.09190168241418817
0.6696279447629413 0.00761857290362384
0.4309566999997324 0.4668391682776296
0.09527681277976757 0.812789329605474
0.1522067128800806 0.6546140100111684
0.7414246559957446 0.9920316707369994
0.1077228110153936 0.3525431527044555
0.05862795267119154 0.06327764282322115
0.89519386476624 0.7630114347963369
0.06832890475317616 0.7206085382745827
0.8110948131804819 0.7475757966277258
0.2179872084438005 0.03561383187518579
0.8068410026645921 0.04949747449971515
0.004489557763476953 0.02234463048805133
0.2776384613154207 0.797334983920774
0.8548021099785998 0.5066074844313457
0.7245909578712439 0.9098930700450707
0.6593501993571237 0.6204072050379669
0.9615287490408767 0.5686599415213903
0.686166887690552 0.8544576797450144
0.3357687197111362 0.204203797157604
0.7176807873584773 0.8462541176823684
0.8686717349423813 0.165249801398686
0.5543719482144134 0.8154661482624646
0.01268558098986513 0.53476070099532
0.6602898414329156 0.2968072722133111
0.0342587716355171 0.3651412761781658
0.1434527083098162 0.9711570825259119
0.1655509929196401 0.7309392705670832
0.3555709422649653 0.7824601636679877
0.01989106060791391 0.9868341118933041
0.3544948231241353 0.1543526703230589
0.180524248439608 0.3796051642527759
0.832414359918303 0.19775334898387
0.2652857609830851 0.6956143922377791
0.6658370780596603 0.7237214723015766
0.6661221098826684 0.3251211681095862
0.9175444103144472 0.5749915039171456
0.03566774327168423 0.7251730624528546
0.9389023917368371 0.7317064355371442
0.4890617901375084 0.3996525755303452
0.7635446675708051 0.6984189114276577
0.04184132559699558 0.3004454051017624
0.1404065201390075 0.8807311105698118
0.3312660600875294 0.9891192302584791
0.8766467581598592 0.6238881869628344
0.7891420945586637 0.240966879920442
0.4137894364233554 0.6014892364198029
0.6986095678909262 0.2320874254022781
0.3333119801093447 0.4540294311254486
0.9719236264326953 0.2767280289989252
0.5390835887700258 0.4897390725112655
0.9422781784459309 0.5617743629303442
0.2349722293334858 0.4268824043484679
0.2596370819227789 0.9596050765743769
0.8496918786136743 0.8469105471817369
0.07082228550526266 0.7025178994412784
0.7970864379017705 0.4071928786147568
0.6384777019345481 0.564380521520835
0.3234176585155801 0.265844126821037
0.1996559955455035 0.6980496710898281
0.1986427837221323 0.7623286233755671
0.8845712671034356 0.3328656182606004
0.04423338422938955 0.4652342479269591
0.1404200728794696 0.09366279063040835
0.9436777862295183 0.6252060010081473
0.5526619471523532 0.4559223061346205
0.6254473667697937 0.3316935218621782
0.8144828240815317 0.6684336117366141
0.4524603376082584 0.9176334241492944
0.1213945636241029 0.1129292339198517
0.2405852320679479 0.4447889881598041
0.5422191849733587 0.9686537190786998
0.1050195020053356 0.043807258734911
0.07885559838068223 0.6671734044949057
0.8385801813585583 0.02873751044854916
0.2768241508978751 0.03175165433781588
0.3853559112578833 0.9189091201029861
0.06547476848209875 0.8239468441447381
0.3658649429768594 0.7799113596802074
0.902773625987318 0.5590186007351382
0.4692679326679319 0.7548590992248962
0.8380532560173674 0.7205520878238071
0.1963113587806911 0.8666821203169034
0.1791392666667049 0.3626978937467018
0.6675974931808407 0.9332308611068609
0.6906801901398607 0.002086673859606158
0.2304880053812573 0.4473524478215888
0.9879039938672372 0.3453763246211574
0.1557251925279626 0.01661946618517678
0.8388175215810031 0.9879294778797124
0.8925386663822014 0.8100298779847604
0.7570715591657158 0.774668781200793
0.2312647342908764 0.37162471434219
0.5200229204167048 0.1422678846935444
0.3789866193997971 0.7938375113764602
0.1550647379661524 0.56529688390878
0.2339726109522307 0.7012405376763137
0.9120022327474223 0.06904224254484508
0.5648941131456989 0.4702196953159025
0.7280967078603746 0.1716428849441013
0.3218054204085366 0.8157568729468367
0.7464464705698087 0.8513028788434681
0.003199539543884839 0.2712422275107693
0.7279034569079587 0.3524438033230108
0.07167116370508318 0.3624631781686736
0.1101127941672512 0.6975048829101974
0.08166069196711224 0.08398117710333722
0.1272493842934412 0.4840747604969667
0.3441186784741155 0.4107769539917637
0.8415060513351007 0.5596431120435699
0.6308402049161379 0.6219223658185181
0.3055004603328613 0.4145898919385027
0.8176550478485057 0.7257190635594812
0.7386505240525157 0.01256165110274842
0.7260404291897014 0.6116546008956046
0.6411847199866937 0.04988479768499864
0.617683145078776 0.3681698583650256
0.5993430053051511 0.8318203756322869
0.8571751282940733 0.8273694350590745
0.6619229932408789 0.6303587373029264
0.6893082852443665 0.9635620567994035
0.5208350896300032 0.2409693042481705
0.02666561781683119 0.4626845384623412
0.7712787070174802 0.5072198857075461
0.9688454780875653 0.3793805212707734
0.922837060575076 0.9947729091156419
0.8207391821041352 0.7153322687699079
0.2081754709761281 0.92037523235443
0.7363147190672409 0.2310461041479408
0.1197418705388217 0.651169252710932
0.795085585562524 0.3970700399189586
0.1591599955971914 0.739476773040679
0.04758646981961877 0.3492641254710355
0.1084285858432998 0.556025408368249
0.07845226432072155 0.9591136546023927
0.415157435313711 0.4804802151688635
0.2031594526795654 0.8319332101370592
0.7038676281560129 0.8576754535259044
0.5728096548198951 0.81405061462568
0.8725192378110741 0.136441667794885
0.450733689994637 0.2181997642585863
0.001767779573833638 0.2891333900038537
0.6188258586017399 0.1115996730822876
0.7841159706687657 0.5338559522107397
0.5888220703783331 0.7166369341911877
0.7067559877521701 0.167273514224529
0.7671456129047686 0.4063932462029947
0.3722017826131478 0.6318018344216522
0.5924394707741354 0.3981638767279644
0.2517693824948869 0.9672994755849874
0.7211903896867929 0.04032695090352258
0.03191032846500062 0.7584223044058995
0.183800450711599 0.8922109239013342
0.3116966265427912 0.862722206287094
0.02576187450645342 0.2771276300001134
0.4465837693020288 0.3000164649299487
0.3959940109806059 0.7777646515519445
0.199183407351423 0.7340744091426474
0.1768203777795553 0.04963251878836079
0.6664640366102715 0.9815500192533105
0.05249265815131237 0.003543011188457249
0.799221955602008 0.02147319133873796
0.9808559817398338 0.9928434748402742
0.8121736225880742 0.5292209741270943
0.4062244222562669 0.6290570096294781
0.6320723320708322 0.3231620312855091
0.7110063363729147 0.3966747989762296
0.5281324811174656 0.9842272252131464
0.8318341964725352 0.7417367259525873
0.6059306192172261 0.0375607800440457
0.1380416216471233 0.06071596292464576
0.01532541233924988 0.05740188060508634
0.4300687684216802 0.4030723881281131
0.808610014601398 0.4219402997208078
0.4781219001300026 0.803635393734482
0.310702300557879 0.09064823784279388
0.3442716036983942 0.3096898675687914
0.175179275961551 0.8978005735434907
0.2837638575996939 0.07884856182831226
0.02240501137059895 0.8281491631399314
0.5818061663228581 0.3144216068256803
0.839111985389053 0.179763179413386
0.9309870978033044 0.6481929739232447
0.8113614454530468 0.3335209577740791
0.8337288370239463 0.6853405198714548
0.7438376026457609 0.4260177938035227
0.05210262213523176 0.3029248538514566
0.9719481521602987 0.4866129064972385
0.9598274538517094 0.8712881776013066
0.6702645485080072 0.8455813826919574
0.4144222450189723 0.09578763575492172
0.5245646883956564 0.9739476314244124
0.4140445845216017 0.2219239526965237
0.06427627994159814 0.08133421132193512
0.5233776382814207 0.5618633024967394
0.4727318674634313 0.2612874015261544
0.8114793083294825 0.2614544314262108
0.2587588039387795 0.3718188763137497
0.9313616202289394 0.2515259756045944
0.6938546339027024 0.8050973596014226
0.9070017442646805 0.5771155099013665
0.1808748418323581 0.9423674552448884
0.9042594372744902 0.7861485885994942
0.526768274838061 2.197410839346922e-05
0.2976903996134274 0.2914428501466994
0.3129034978137882 0.04039889319752289
0.3098750782389125 0.5212600597471743
0.1475876539119526 0.0457922149744087
0.9897109875868941 0.1030267155040709
0.1801696362366927 0.1679607118140979
0.01899079110827587 0.7848941439653644
0.5013576199929385 0.02573427880684646
0.7967425180690947 0.5918318584717247
0.9413728958105421 0.02929911927314486
0.9847178777980956 0.9010166346048375
0.9655674142805623 0.006731032530002704
0.1661785099022888 0.5501094831639767
0.7811149047149391 0.8945164070618593
0.9635519470258571 0.4484226252960662
0.7475581365413653 0.3727873355069508
0.2508967769082682 0.3055740933261119
0.440882099140317 0.1883185191691873
0.01587936971208759 0.151673614954133
0.1893842519501895 0.4634491670453549
0.9671060470567997 0.4677077367080806
0.5667591797241451 0.343191358298099
0.2611045892438968 0.4389246687948451
0.3523812531325026 0.7603633727623926
0.151442732366259 0.3577882389156716
0.01706433404168865 0.1103787998471201
0.4547041918396784 0.8552947649568546
0.2981858517821163 0.8493885100881214
0.2524721539387816 0.755280238683927
0.8223452868171005 0.1555379300405566
0.4746245253025554 0.04269012170924807
0.5893343781508892 0.360746424674541
0.3466174098045108 0.8025171078558191
0.5851495733063584 0.6495336053986062
0.1165507168577082 0.6887369261039578
0.119253499908741 0.8745497712461601
0.1486104594311838 0.7841909256587897
0.08898080603964553 0.882690423149481
0.1213986735775762 0.4318194989750086
0.55097719205851 0.989064429624614
0.7220786429968244 0.1099810478035708
0.7037711768305664 0.5060868140533462
0.8246154829363733 0.4445651634704679
0.3779299947475663 0.4847266142295041
0.3072369658569595 0.5917696040687469
0.8922769830849188 0.561571874211407
0.7637522279018909 0.8866611217255982
0.1887210902824024 0.8461334779129527
0.3894861803215264 0.07585166071349991
0.6684292392383777 0.7619562863274627
0.7190818577942846 0.7157958728164846
0.3427399397867105 0.1972454392268573
0.09843808520712664 0.0356029349926544
0.5159177249051138 0.182952962876986
0.06239347485792004 0.627250931542355
0.83918274106982 0.5389758051268732
0.898097568299109 0.9736662971009394
0.7741879823707927 0.3557815320083039
0.5416053908625532 0.6424913243206729
0.5228378768959041 0.1931915488733352
0.5487691287213887 0.2027921019452718
0.8561280080487027 0.9926697849852285
0.4934300709590749 0.5106907663012705
0.9887749182222143 0.08490682771787242
0.6740452722084189 0.3544535738564282
0.196531884337461 0.00419934230000839
0.08048903939797616 0.8378888081138254
0.1686982332322769 0.6199788908277521
0.5551902506594077 0.2853116375859422
0.5147907335751404 0.6931850524574018
0.514257535159675 0.07172053636831319
0.5425365821978883 0.5768645152637625
0.8887178053556614 0.5713477389960263
0.2498039458331743 0.5708040269430429
0.3144149243222003 0.5835358742627139
0.3543081919264209 0.9431849961268268
0.8012842184512914 0.8158188442931896
0.07389163417237705 0.5028053103376211
0.5129804390232323 0.5076573850280807
0.9544128852551838 0.7915918097247614
0.1462077863679704 0.7568554873721137
0.9250088429606288 0.8561833948874683
0.2979083461664477 0.2054643243816744
0.9241469743314148 0.629127069726208
0.1270293679368947 0.1498934423845925
0.5614719202347864 0.3248091650091673
0.8024162223559688 0.08765965225024554
0.9353653562557628 0.6653221847227631
0.5470961768494165 0.9217792327253189
0.6393105540536922 0.2024728234802701
0.393312368251637 0.5315335928999763
0.795669684360675 0.07926538595142171
0.6357221453779689 0.9892059531894798
0.9178860710501567 0.8985302266854378
0.8494629992633664 0.9636840738419996
0.04086102402448398 0.2231199818871004
0.8407346306216865 0.09046571139468158
0.5254729872161031 0.46442382085877
0.3514805075576201 0.4190405535688802
0.7383567047601 0.5649946945844102
0.6340202895312227 0.8489258101824122
0.2196239412493057 0.9867049234936485
0.8680874151961709 0.1958235324280991
0.4499049075392987 0.5465387809250229
0.9846926234766666 0.8805611250964793
0.07973521979183883 0.2220288621008391
0.1059399865775395 0.7991983154489264
0.8671584691016977 0.7572009013138944
0.4314048693638103 0.8291384435655975
0.6544713000523361 0.9455815048165519
0.5420234114648581 0.3751009298835028
0.008517786619548388 0.3500010363168477
0.7174718685071484 0.4136963145651773
0.5604292452837996 0.8589161057668336
0.2638514229781093 0.3897513636991495
0.3505877730236194 0.7927141112685893
0.8009027765067869 0.149310041036056
0.1711427733214771 0.8236700096327232
0.3213617372469023 0.6039720234392502
0.8741074569501553 0.3135440972678643
0.9590981002140317 0.3212871937677101
0.6898867802420701 0.5961762221797733
0.5251335715821475 0.7783781546329611
0.7016557386315487 0.8874021855610573
0.7269532442556912 0.3418275110159015
0.2864827138844434 0.06829162665199555
0.3010598653861247 0.9239606359364056
0.4297638041351518 0.2460018665666776
0.9858735564395109 0.02422189061498429
0.3350972152267461 0.7399715595413415
0.9094372380460057 0.4528393749892164
0.6028341001791175 0.05447116111421063
0.8957865453081651 0.6439188981540545
0.8310156306482025 0.5642502448967422
0.6067344302058074 0.8851277310984887
0.8094172292045153 0.7959597729109071
0.6142096565803257 0.7832114988621344
0.9180572173735508 0.6576535789267367
0.476448165214631 0.5140434328544106
0.6385359426479276 0.1167820818898964
0.35529731994462 0.8861214292851229
0.4257677462977446 0.8890942056207131
0.532373526881961 0.8546643918404361
0.307262729260983 0.6200193429732466
0.05695690196345775 0.162235540275261
0.8902490514721019 0.6519032764077609
0.4920152271647045 0.6901240112580124
0.6838259413043836 0.7998783428517562
0.5617088412209266 0.3137349464299031
0.2600547213505016 0.113851902886789
0.9663413268005024 0.8287653785699642
0.1815084598344071 0.5101462096295919
0.867971292986315 0.7461721823825703
0.1182145856190848 0.5401183547499315
0.523484246075794 0.4216267316072412
0.8152878382413297 0.3419091226551907
0.6360921451017398 0.934914383828472
0.396655172668916 0.9942880526389419
0.85231038463413 0.3317879068036971
0.6276302042790403 0.5333874732114614
0.7177095381277233 0.8745163317947109
0.111153423428192 0.006297560044994716
0.365798981583156 0.09547340497226119
0.6221591898721571 0.7378615939195479
0.9584058238918823 0.03333363364071091
0.1664472228700517 0.0534020703950874
0.7579527520733785 0.9593670640857055
0.9752509687617271 0.3994002571455442
0.700374348666666 0.3603670787122566
0.4760154037536045 0.4548640383921855
0.3660429795546524 0.8857348133863785
0.5158010206565126 0.9149425468526357
0.4309773282614416 0.373888390040119
0.2221176223991392 0.8010727562918406
0.7308376616887441 0.0843041975079948
0.1692491664052365 0.4141605664787713
0.009127637013278272 0.3213958207206633
0.09782353470357071 0.3683017315714116
0.6498143356779095 0.2776829973570595
0.2859362257629818 0.1562822162588539
0.6390517941208099 0.4967492080339236
0.2828841897303594 0.9297049239634331
0.7043403483082792 0.08925871223698949
0.9745779911912714 0.6368871184640892
0.7918610609304558 0.08933549757197351
0.7161739147129617 0.2999233985168004
0.4095014138348664 0.421234969320364
0.6179032082924739 0.06540498809037605
0.9326771279387559 0.8343657303309501
0.1179039817804541 0.1795545624485349
0.04614768669738664 0.4546469020782767
0.8923211193348798 0.1061098957138305
0.003875327813212382 0.5279898924852174
0.714955837538636 0.8265302923785155
0.06895914520281686 0.01160376297373317
0.4922044142944863 0.9691758371178689
0.6117011078688335 0.3597314565146958
0.8856258255410222 0.05807672450283866
0.481023168205375 0.5890620588363923
0.06786023567221894 0.6537725885196886
0.2105634457658914 0.9101651067236137
0.5650081821234941 0.2434769264180079
0.1787838903317317 0.4333353597404767
0.3961859573286156 0.2177098644579008
0.04585287168983541 0.5025164402888131
0.6169197624449531 0.2958872905484675
0.1376126689860827 0.2889078325480804
0.8772352694442221 0.08343896806730411
0.9590384116821828 0.9415566029706255
0.44699588231858 0.1309448805902192
0.6213649077537661 0.9960351073372399
0.6908871131613457 0.4535934416980646
0.2352075131521516 0.7480211441656307
0.6696747618624643 0.4065682789750892
0.2334876850395775 0.2893791316558246
0.01478274083277901 0.2086233936420727
0.1720447581468033 0.2487232654766727
0.801909778355648 0.267430771148309
0.2276579799190224 0.7732277228430325
0.3969876911370724 0.434532389048831
0.1907092297148783 0.2024482614406761
0.07377078618758562 0.07742992057738478
0.02946454240207044 0.7808886789403836
0.0210175258367772 0.8838520550397861
0.8530953097213352 0.1043188879680898
0.1515791154552925 0.9408113377106236
0.1549916187051071 0.8011497934457916
0.5047795690380464 0.5266171726486957
0.5627202086635648 0.5577734534762002
0.7328238828471698 0.1251648611782602
0.9935127942047787 0.1748513706373093
0.4057579121963717 0.2143531816577357
0.5737001819930226 0.4205680612145376
0.5636658220955767 0.8488738267037957
0.7673346107666918 0.4864812682440569
0.3637023954421372 0.6123306673064277
0.5291182925909739 0.8355361659500138
0.119402631771812 0.4537246553878944
0.2975321104000609 0.4077334864094524
0.2806006350294483 0.8256783414536493
0.6550102836993733 0.2872333833758559
0.6038143906361381 0.6597703423125221
0.4323840408055749 0.35431873979158
0.3702602901356699 0.8959385276628092
0.5056767048475721 0.8209226210485894
0.5835630668028571 0.479772963977236
0.1064354937875072 0.407265522092538
0.480195912740114 0.1510602622433313
0.1489375560518074 0.4326263220201398
0.8779395921565324 0.8546079382327714
0.8342954241520204 0.449268788353457
0.977297503732826 0.7517560846033027
0.5804268082383146 0.4290317281625275
0.9098844855602604 0.008047955968709188
0.886580261989997 0.02480703761170019
0.9543225710267993 0.3959337224196079
0.1608492486411587 0.6746479025129234
0.4120861946881262 0.2819022871078521
0.795818335115425 0.7806535015039606
0.1521734753559676 0.9782653772568801
0.6027565792729483 0.5473859960770899
0.9141716844125974 0.6258026160682768
0.4293101046050672 0.7291170665013997
0.1441767729132591 0.7752013428565721
0.5630849573329245 0.08186409535635535
0.840292541477183 0.6554131240874522
0.5756474768238322 0.6752549162036345
0.36515301525447 0.5831733808240834
0.01665994441592005 0.1285627911222899
0.7700763203863784 0.1218359124764738
0.882763933897897 0.2316425233225143
0.9293891646619091 0.297788627738816
0.531528012963337 0.9662485393102385
0.7233607849769631 0.4324533374510423
0.1879128116368968 0.1164025153557713
0.2562565258216488 0.3825328139896797
0.1176866483911485 0.2532999575879584
0.8811750343767025 0.2212480758951705
0.3362138015203179 0.102855189498313
0.4502028879498063 0.8280227380372066
0.8026036292454952 0.439436248886325
0.2243864595331838 0.4295685844117034
0.869786290188719 0.4738787684478871
0.8253962563374787 0.1032640843401409
0.237236042323232 0.7672337788479768
0.1538857450009763 0.5759107561782615
0.6159046080932901 0.8367244561917586
0.395030511390503 0.8072837301173847
0.7769912668554939 0.7997914638808781
0.3580556642651634 0.5655021927328201
0.4435044707866662 0.3220792018445098
0.5787989723580995 0.4395277922408259
0.2088838440692641 0.2058450003642002
0.6119625415666701 0.7344131246924445
0.3732508747799148 0.835656949891022
0.6207916926358137 0.3227041262990833
0.6210593629605328 0.6705556388601224
0.08852833679231936 0.299199147176295
0.1257986282182821 0.3517472261401865
0.4541071641648145 0.3206859093912974
0.03335546635510402 0.1192102876962666
0.3741614126544565 0.9917577304969568
0.9492544200571972 0.05818645570425691
0.9211719373811629 0.2492398347293131
0.7524672622008564 0.08471256203199576
0.3632789321178472 0.5067223332059122
0.2135123701158493 0.7493244434125487
0.2214918100321936 0.2504208088425696
0.6832827511475295 0.3824026754534127
0.6628396408805811 0.8525710039938696
0.781263579175046 0.09082715924270481
0.6133360168614906 0.1764919287317648
0.3255615001170541 0.6965359353170326
0.224907331521791 0.5562316480339442
0.3243247769635519 0.2556346156358326
0.9729196162369367 0.6267972556452647
0.001320408075892195 0.6332267005551515
0.8675892407669652 0.8254339935840994
0.8489776640488116 0.755138975865942
0.006380966123920286 0.7508208321479314
0.4968950127232736 0.9797133920994917
0.1406363736051366 0.1144104207392924
0.002532920052436394 0.7722202038421664
0.1960201566481277 0.2777437123212529
0.1674314295806206 0.9553061874939045
0.6964555697962008 0.8500450059984241
0.5986613585773737 0.9765478013780833
0.2858386447554075 0.6159642914431583
0.7854839984457644 0.6749468064101763
0.8554771809451497 0.1151208056027105
0.06921018123267102 0.473011708954252
0.3807938148607112 0.8428416954754474
0.5605217273621915 0.4492790810921744
0.2918870451618901 0.1774697635151395
0.51340188032409 0.2253765529549184
0.2303882339469289 0.5380004591529892
0.1260913717934912 0.8022367730062915
0.2085992198838756 0.6458671199705505
0.8101347740609656 0.6032749005229152
0.7132700921222968 0.1254943427980259
0.1968995244009698 0.8775443872095162
0.9078960768721708 0.4998942434906165
0.6709619733589972 0.2966866967258295
0.5587877037610357 0.2067724192291688
0.467973978776037 0.5214298733124461
0.9702434780985861 0.7792411807716993
0.06859026779330647 0.1924318151513402
0.165987351121098 0.2327454116756166
0.9867911561156513 0.3993587508403335
0.6933260809538463 0.4437654763220327
0.5533191733536379 0.8800349477737424
0.5591888339488761 0.6372475827394872
0.7778757715703486 0.4902605260882477
0.437918539649389 0.04369458399273155
0.1884631837806218 0.3601202757807879
0.3707223850628584 0.4545813052590772
0.2464633953049391 0.5607632991743112
0.6953358949890821 0.165907326866803
0.07496850078503647 0.02041401683239759
0.4154809550716503 0.6236069286864685
0.3381947312030441 0.4808695174890569
0.9332440362741192 0.8629733280458948
0.7939505964322352 0.03155151013807773
0.4336291421608231 0.7760861169294319
0.6162796756957544 0.8905618152827219
0.4267007356898658 0.718428690745582
0.6039307415009847 0.4615496045522742
0.7108995822783061 0.0577728242843074
0.1706194234573941 0.3481559005491913
0.2454990168244306 0.424081924154794
0.3985087688210662 0.485222273984353
0.06038100666722093 0.9566810645588302
0.4680396444543145 0.9071397833097977
0.8541879606223649 0.6399352359263566
0.6826953798412631 0.9947839102961772
0.3173913777594823 0.2904386736584078
0.07378064430546077 0.4641438563186416
0.3826011335211353 0.5166693555488462
0.05202110110387027 0.2641263140914561
0.6220399347069276 0.627509616414346
0.2136338590103106 0.1364301565607013
0.1605780914027831 0.8209029859505196
0.4955597957039926 0.1604641907090698
0.1660447550697139 0.8684719383908902
0.5450832146930963 0.3932837159816691
0.4267011929137532 0.9546087789985807
0.8311725413837251 0.333391684131326
0.6480343207573108 0.3898653804291043
0.7964283293787685 0.6474525373996088
0.4887557400447444 0.595414712074588
0.6977513636579873 0.7374769824863807
0.4369397625672648 0.4503234522500731
0.3003343473466231 0.9616256448736138
0.3867903905598587 0.2214142434690723
0.03840432778275885 0.1100874819428105
0.3694001491500289 0.2698152781595332
0.6662844711200038 0.5644018210221702
0.9842377210009762 0.4462414947237537
0.2215218663150523 0.4020131952522074
0.6139248714822484 0.6436529722075747
0.3923347161635576 0.6868660726011001
0.8602847001594468 0.2842766582006175
0.3408201762046525 0.3847253680243484
0.7541767629899303 0.8317071012452222
0.8964792194848159 0.5029459597664441
0.3329061375951465 0.8435028837513597
0.9897630707847461 0.4371491066428793
0.4239607480460491 0.2188222804915127
0.2540926478179773 0.6681392992593511
0.7775501815056745 0.8759451739455958
0.2394829579867906 0.5025948507272031
0.7159184387976822 0.9734130129725801
0.01596323293025442 0.04738580883160749
0.04368840408315546 0.7079877762944161
0.4083992630844816 0.0349523896145434
0.7966075494602681 0.5454574978690248
0.5591402452277749 0.3826564415237595
0.3699203555770602 0.9825363447287186
0.4338014086784514 0.8506285638496576
0.9892310751015306 0.6732828168405763
0.5743544604710499 0.27704745127366
0.5008314032541324 0.01464765232718506
0.1338867240152272 0.5847563839000348
0.4500930057053708 0.7968698813112006
0.5340747537054753 0.1785538723064938
0.7577916362587235 0.2059283973678412
0.5116087866744367 0.7103602438540148
0.4854372010993791 0.1600118985632913
0.4979417112010784 0.1768443620985151
0.840314636134037 0.7488995578013765
0.07308013853312839 0.7300415006373261
0.2525457374314816 0.4914960013595335
0.3132167092219821 0.7263064976416544
0.6760482139685531 0.4647790806910171
0.8421186214595364 0.9562634015291616
0.4425320184112694 0.2319543959011553
0.608329713917144 0.9288111389418664
0.07222976452903415 0.1285773003292234
0.05418063124631774 0.1216619416989407
0.9159177762276162 0.2677269430716531
0.7535689450687819 0.2247277106174505
0.9521985415438112 0.9241797499871606
0.3645734143120619 0.1728036301819363
0.2406888982050987 0.9814058554356458
0.892272067940976 0.7320585588176913
0.7736304452820429 0.03430339869159606
0.71718581537032 0.1693081821739281
0.3140189867930135 0.2698279160432166
0.3456750623473585 0.06071074219150529
0.9431467074045734 0.16868729292586
0.9751231825474439 0.42777565104944
0.7549823516475554 0.1955493419835949
0.4046878205212052 0.794621398564561
0.12929755438728 0.4944058367378463
0.7119963115803577 0.9453709555050316
0.03391809467683702 0.2694618290490347
0.2460658735654506 0.3859619514729469
0.2873667275304795 0.4114004793839779
0.2599915530348844 0.7345558893882466
0.01416136792079396 0.3033026829334869
0.984923208462832 0.6024004662834871
0.5722332963310146 0.9471928670005652
0.696985372669771 0.5138282206189581
0.7927447452105488 0.9148983957706039
0.7760243270760169 0.1312498218969345
0.4579945856110303 0.1315741779634474
0.04927303836254651 0.2925738335121901
0.5768079914300633 0.8361173193703366
0.3611886741560303 0.4614811316920361
0.6663819568053659 0.6115221082796471
0.2070964174448215 0.3863829510320911
0.285105772484831 0.2190588742735133
0.3833681157592384 0.6807830563812111
0.894534340114718 0.6258161910482526
0.09631778838515465 0.5818781256243788
0.7679368213736985 0.2080071300178504
0.1091969632626882 0.8375411140136962
0.4832475983122128 0.8547191461404741
0.8438508992654052 0.3882468944605755
0.7603948113021217 0.6880113782914219
0.7031070059060962 0.4391144363142347
0.3810467847020856 0.8706818821011654
0.8072185711272696 0.6213938808825528
0.4637251129462452 0.8614706821099246
0.4425854270738652 0.0645628423980001
0.2303430727874225 0.06169842886257369
0.5258603180359852 0.7562948759883465
0.02310495746097895 0.33437822449
0.7883814959332007 0.02256763954027394
0.1855870590814718 0.2231244005356904
0.2730885084619455 0.7511430620416486
0.110194077846868 0.2045064945900337
0.9578410949340046 0.7306416213675275
0.8466282555165621 0.3405670971508665
0.5758920794563162 0.7425089902057538
0.09918268301377563 0.2744791074563471
0.3254454404519139 0.2454453755046709
0.9720207245354394 0.3055646133864192
0.5219442295186161 0.533002767110657
0.6676377608493437 0.3959127399568489
0.5546669053836841 0.5519198095184609
0.9937146919400985 0.5434953569620965
0.06581724555525158 0.04121870481051589
0.6029285274375623 0.6921388569556721
0.7373959926399155 0.2017568000936566
0.931241829302493 0.1322524958724051
0.1397957515984646 0.1745744358786008
0.2845345344120952 0.03950433187954214
0.9809798684210241 0.3912941594444584
0.0825804067263884 0.9154662039466384
0.3716190906955522 0.7064759394311788
0.1321576195018679 0.5149809035419243
0.9971077764955515 0.3936023607970716
0.4187770027320908 0.4525278553151135
0.3865921762615844 0.06591937063530998
0.08551838799536197 0.4678045222929178
0.9599426061033055 0.4590929343321414
0.1483198890066733 0.1317850563520327
0.2432115464580898 0.3963557973170432
0.09615613112584302 0.7795710832899619
0.9576270483359453 0.9522819916314792
0.532164242768528 0.3255614705154802
0.164020725231837 0.4054121810862126
0.6488768667247714 0.5686964940625506
0.9312784062317819 0.5229549394215294
0.4279069663340169 0.2563951449201473
0.4365839642605895 0.1962895259253416
0.5162810704742916 0.7619060586627777
0.4324097324892842 0.1441434174818948
0.6453996123883511 0.7558413327906417
0.7404307266873621 0.4951301159039307
0.9603260713924622 0.0559990693412486
0.4729811585214931 0.6987769774054859
0.4555712170598432 0.8914622289273685
0.01173184805717466 0.1016613996104199
0.2511792250250732 0.08503772058557135
0.7822668055871322 0.06232693100212332
0.5188915718675728 0.01479700651024507
0.7167805411788206 0.3376912014017432
0.1871227868047771 0.2715104378494657
0.7165086353548101 0.1975844256603288
0.9786039156983016 0.9335937068068453
0.07727711818347657 0.8096167291554068
0.8089722251125308 0.1425238908124807
0.4236436912460862 0.6409642187299109
0.3520108037939711 0.9622829596993175
0.2244762935866806 0.703337305591758
0.9382919428594376 0.8903951594238637
0.9211233207436997 0.6953191586091338
0.3839128695230387 0.2939389697737651
0.03644290165713728 0.5181523300543042
0.423342591434785 0.9087662809329745
0.6598489705041474 0.403559229193777
0.8069226065304145 0.1699502134620898
0.4453731669639614 0.862987870917967
0.947433557857056 0.1229038363889945
0.4032723268133185 0.6721267041353425
0.5891638876023887 0.9810849890246022
0.08227041362279951 0.3440604498559363
0.1355800311658382 0.4776680742265096
0.6258535458755395 0.9605344073896998
0.9381536790902413 0.6422236157163503
0.176671251472187 0.8710893194306678
0.7997349392608382 0.8438721194909373
0.5933357141221629 0.2687607599547203
0.7329205941212835 0.2859724083036084
0.8979757962152064 0.906929769420607
0.7798445404742159 0.4617918054291927
0.6800938853696042 0.409039508473698
0.133384434748128 0.6808506230429097
0.5995317864044007 0.965645303680194
0.6326395754245731 0.6811100500390228
0.07639676912322291 0.4427199606939454
0.7129181433172654 0.004845269644480711
0.4134298220985642 0.6565792780899106
0.1274242138300372 0.2161107942215335
0.009261471740801488 0.0653962060872435
0.8188795641243959 0.1458353716325708
0.3235086791128159 0.4161476361858992
0.5879111737619804 0.6401044317836058
0.03068782786301604 0.7698751075112535
0.3728594941344906 0.4751383587696271
0.379682375149652 0.1625087953732543
0.3980866355831608 0.09074481483034409
0.5116154915344336 0.1093195270529805
0.04798229185189896 0.01330709521203037
0.2331483969257704 0.01239285462882154
0.07504988781738808 0.712278369339411
0.2021878864691345 0.1505748337615727
0.3982551652905676 0.03219768206798723
0.5622824530901898 0.7291606981684651
0.4689608414392405 0.8086641477349894
0.7449287541691477 0.2995976981371863
0.5919551857674225 0.8519475973669627
0.6322276862495979 0.008287853193988157
0.6566914181728174 0.04526597650956036
0.824833008126768 0.5112621517379519
0.3055668618360057 0.6703631433658017
0.7418947704924781 0.8889627160881726
0.8705842694426741 0.7352593859897273
0.8345359795486219 0.9488876000602405
0.7476438660119342 0.2038606202933159
0.5963153924966403 0.5567549880819661
0.3085183879791844 0.2313450247552763
0.916728469194334 0.5466328250136092
0.543771688451793 0.9113328556956162
0.9864576250538079 0.5263886243198886
0.7901111758913936 0.4253930345796223
0.4263401439107032 0.2668192052832145
0.8320911642213017 0.2817940287662231
0.8682141061140941 0.2764830454327146
0.4929383532087655 0.04218348831281996
0.1217562411289361 0.8853377677334922
0.6956269664462525 0.06850073699602117
0.3424315174540551 0.1700107189292867
0.6157650011034541 0.9796140158507618
0.02509275228470488 0.6866391175218031
0.5202245474170215 0.6378149138083798
0.639886255464729 0.09785525393350923
0.7924204639884439 0.2314352967204579
0.8204050927472311 0.7549579883628309
0.08904612087154823 0.9904108239358546
0.3380351912699638 0.5353076844974537
0.4680023315643599 0.2767832540014667
0.6238990641052963 0.6608061396235827
0.04858017912204169 0.0678715830908914
0.3658198906969705 0.05649101529611543
0.3154119918913596 0.2486715817683408
0.9757943049021149 0.8119182040467329
0.03167242377494012 0.4201094145290656
0.6302473961180133 0.04827081835487634
0.1475557119682938 0.06602776040334898
0.1034312680932816 0.07141276216366298
0.3807363350749765 0.4676541811951083
0.8797219465338028 0.6510796709170212
0.06291621145755594 0.9238011307422608
0.5952424879240286 0.2212601635849745
0.6993892297215475 0.3496937405306457
0.1374933075844111 0.04960646706153872
0.431922651431743 0.7659269439523837
0.05091731382726566 0.7492564718570219
0.5809172856841845 0.1078830778054708
0.1169987944803093 0.393281090022599
0.1688553300385509 0.8786698469983788
0.72440513839031 0.6980499244186114
0.4935486581790709 0.1419509505186322
0.3855321348385695 0.3391300090154109
0.8296369084836136 0.4240009657936417
0.08680312215228665 0.7599096962137747
0.9920718589737452 0.7765547856671849
0.1371321144546944 0.3083976446085755
0.2181828094444003 0.9177583519471781
0.4461264626082344 0.2600033241860735
0.1879750315546472 0.5313826901778075
0.9347541058777685 0.08612572464772815
0.7997940531715365 0.6572925442256879
0.6879983853844398 0.4650961322420986
0.120789954962186 0.0337989777089442
0.3364769198402345 0.9990578561145361
0.6218943474537927 0.5838098861242276
0.9866903421082772 0.151976726655798
0.612133703578096 0.6756944575865454
0.4630679162627138 0.6106270001712347
0.7754971937660311 0.3885942374158606
0.8820353336309242 0.8836452056969678
0.4176733876802155 0.4416758632671133
0.2990278177075195 0.9894443042657395
0.8519428865452998 0.9735439246901172
0.9796994795410724 0.66815245692959
0.5891164703051239 0.9496841881853976
0.3153850993808829 0.2093637942554276
0.8474026278574941 0.5991090512369444
0.4099332782846691 0.9615111294298251
0.8038968628164794 0.7100314969726212
0.8629286354920044 0.3128026748213916
0.06921017687350718 0.2202645001115736
0.5117197996727711 0.1929894717252095
0.3701224407362811 0.6043859698401062
0.6719250739135879 0.8905881158823186
0.1368493216677487 0.4456448291203936
0.6031756743812449 0.1791958546337939
0.1246781119005923 0.1601393646083833
0.4322978980075736 0.5378015111224563
0.1812057020267503 0.3330363463696789
0.1420556828502316 0.9816525163525714
0.9883051710114789 0.7980909223076899
0.7769931408021368 0.4414928175954085
0.6508476002297396 0.7371804624311636
0.8352754507661649 0.8906573656378238
0.4248451915748153 0.06985970801816811
0.5431877804221763 0.07512385442514521
0.8520657524890244 0.3502625734425937
0.7078834978902709 0.9060805451417778
0.7161640895191785 0.9238146793733678
0.5468413220721168 0.8426482552778053
0.6198489938658641 0.04586173091442961
0.2565375532330312 0.8029876813570612
0.5385800488821182 0.02428292093272372
0.7677183994362164 0.02525822323744863
0.6200435889964333 0.7271244026756402
0.5480790985760434 0.2678100263917667
0.1697021223559106 0.1715451453750445
0.1978855751646594 0.1124424790119601
0.5033856466586127 0.0582391868068579
0.7268505566248871 0.9197177632465631
0.1211402672655353 0.09294623736229084
0.9425799454389974 0.7759863019587737
0.5940163989280263 0.9974076158225491
0.3860498443907249 0.613807123308949
0.9537348839583041 0.5984073504776184
0.7562553473101241 0.5412736067317278
0.1988998944226699 0.1714236649897771
0.3341586202787051 0.9058234772807444
0.3714994591921726 0.1947757172396149
0.4029280735300506 0.5974598089507663
0.6905131063558768 0.8707242156830025
0.3592348948550901 0.3535419830593746
0.2452253980749092 0.4632224764764619
0.3437314734000808 0.7853455207087864
0.3510996186100377 0.2670711714024581
0.1512046894894069 0.883514314939117
0.7356526639474612 0.8527738911483289
0.521619221228852 0.04644981458444078
0.05997526881339742 0.7008805861398801
0.1509310186128456 0.1990455080764049
0.7006946197676485 0.03037877238545914
0.2779425498407839 0.1639838818564318
0.8762067915211962 0.2594352453726138
0.4406166271215801 0.9465804962187797
0.7928628041285855 0.7604951687436635
0.0917114905226504 0.6127266104560161
0.1326463627409234 0.5953338820611631
0.8495347066790899 0.4714402782886576
0.2061277556673743 0.4257088546673157
0.322803421762959 0.07680960991444226
0.1931935758139805 0.4444945023000595
0.3475341211279135 0.2284496165958354
0.3586834309275376 0.0867727875494958
0.8760046571580743 0.7638907369181344
0.6426727276374522 0.6354043374603854
0.3191400918955493 0.2280006767752975
0.05744575829977497 0.7190788430633186
0.002412491541749684 0.4113537626853981
0.540982559475646 0.5204100031123048
0.524773458085816 0.9458603125964412
0.8921197445630432 0.5228044756413552
0.5420496328461619 0.4027976371167684
0.3945068194242695 0.9672940818116919
0.8922141307892596 0.405876812809059
0.6835353314412456 0.9463448339246848
0.709104456822275 0.2332246128713424
0.4325929569090786 0.3247512774884859
0.7500291203409205 0.01456168740037933
0.5018752175181139 0.889563203446389
0.89970217323819 0.8023336046075293
0.2753074018695363 0.3256154552206154
0.03058378736071756 0.2196628501280355
0.4690731674303374 0.9710669351597548
0.5986157263683806 0.341702962328904
0.6977862066211082 0.2683202552052433
0.8312006262722422 0.148813239872541
0.1408258912651114 0.9920031975721009
0.1064606994829022 0.2902785298529162
0.4517213793923892 0.7326906755951633
0.08412857463220888 0.1136620492832376
0.5528664013994827 0.9708192565762959
0.156459003104809 0.6646675261152283
0.8177379587548484 0.6971036665450649
0.831054731554979 0.6074927928514325
0.9408624676606397 0.1964356065947446
0.2279516159752051 0.3331838615975854
0.9191265799023001 0.09570934839418622
0.5858264498029256 0.5568773958866228
0.6335245637126863 0.4584688388180669
0.8217357922892955 0.6335451812309669
0.4618383160071792 0.727146483536953
0.9351222540449021 0.6847858476433237
0.9243754774003882 0.2304013286188426
0.4007751686781083 0.3290712123741608
0.276279845843072 0.4537576189288591
0.8906828362206539 0.4554017966645364
0.2938730649649308 0.5444190917457838
0.3130928631522474 0.4618318420096533
0.4695791312851794 0.3979109465777784
0.2524273430781599 0.2850907761219235
0.5244479190885863 0.4112687872685539
0.545654092504093 0.821297077887292
0.9321947677483421 0.9320536636292386
0.7277295285042495 0.5393641791650646
0.475094812678555 0.8868023048611453
0.7172633333132873 0.9024994938055938
0.8316621955109981 0.01028076235483671
0.4327864869364327 0.1620361108273403
0.1253110599449309 0.8520337456615399
0.8079617510884618 0.8242979312868119
0.9643234491807334 0.4780119497921207
0.8830908239605114 0.3511015325089099
0.03381962221435753 0.9184428237603232
0.7364654035257556 0.6146005738455291
0.02565833542641387 0.7084118943810245
0.9101678124504725 0.8042835175683222
0.5132517989208142 0.3332845075356514
0.7574464579156458 0.264556888751631
0.4912848374521321 0.2429673194002533
0.9533329528959602 0.282820132888045
0.3573564770027975 0.5555741479937216
0.7909258412051481 0.9955349473667604
0.4164299569050816 0.7052729335778036
0.3964851302919932 0.9208483706811117
0.437370884920163 0.4302909711130863
0.2866196391183933 0.9116461861239636
0.3488895371285716 0.8208572836425158
0.7838324594718797 0.2766757809303458
0.9772359025389061 0.466207476438779
0.08322158460418716 0.8654430957104018
0.2581754008284691 0.3221603403770439
0.4901726471133088 0.6426697148897222
0.03012415609527191 0.03396311890659031
0.5116753670647641 0.04152993023561577
0.6379121363732327 0.3873369577005878
0.01371446621599769 0.5241020097058589
0.117140697168482 0.2423688065203644
0.2407757116617219 0.9406147645723224
0.8714582483172099 0.6879634713272359
0.5414682975431108 0.06549031869064698
0.9047654572589985 0.7568922024772521
0.04054463474159584 0.890770729190223
0.1249327108706779 0.4110186241017587
0.2899692241583195 0.757178074692748
0.8482102110314993 0.08303580942368161
0.755545906202602 0.5308033698408858
0.0449553105982479 0.6222953946092505
0.920019617634249 0.8057201697642867
0.7995107542401205 0.0692253464269732
0.9534592288155265 0.5602937667503098
0.1496585941605445 0.8182395877876425
0.9313462693717542 0.1140736008031237
0.6574078027505632 0.195760567605197
0.6588639752939108 0.4709087427129259
0.2467055659932731 0.9083050394495116
0.5770870373250985 0.1176909282478315
0.9770047367449211 0.7414019030692472
0.9756315964281981 0.02084761447844197
0.3577678318729791 0.8584954464087095
0.6850888282322163 0.1918570159185729
0.730795795041874 0.2757819582626817
0.4973707878797098 0.7614458784176764
0.5158453505606584 0.7833774970968271
0.7980131969024077 0.4577223301693021
0.810330394324468 0.3508767094508601
0.8253611977442312 0.4554214846735503
0.8957086453295001 0.7422556192534943
0.2157766896419527 0.5631893777512396
0.3763535295521632 0.8046198093325073
0.3036358659074162 0.6099381810670786
0.6981147527513739 0.1480384115989035
0.1173760171173584 0.3356836031511007
0.8243614725992153 0.2044885745604728
0.9058331380409718 0.2703846007278347
0.2601227454233039 0.25874665264055
0.1562072796662313 0.9296842718150302
0.4846511067827841 0.2053997148244637
0.2301547400595889 0.1606178769967778
0.7833054208178044 0.2306845152557586
0.04360682176139674 0.02231438161744252
0.657808170441602 0.09622315642883161
0.6275242368683974 0.1168446996207269
0.5261391045545784 0.5513460557377986
0.7120462291251536 0.6565705818345211
0.02899878331992487 0.2486640132608006
0.3010595460510546 0.6545705572633581
0.0678270015722614 0.8135907834705141
0.8032429923404785 0.05925254127962128
0.6609529300213083 0.2058608778471145
0.166995145186188 0.6661552083186003
0.9435830065674636 0.4234144434570649
0.9015756150068422 0.06909329953137203
0.488054599178402 0.7558371752790318
0.081250435926632 0.1552869617203032
0.4120270289798089 0.1821629835827842
0.257182912607005 0.8422806741030925
0.9552959872445865 0.5077683514835968
0.7409090160353168 0.8066676317678803
0.3712956049569711 0.217118154802303
0.2410904946997491 0.5401391329501645
0.02002277192789075 0.5721378903762545
0.6605876804598105 0.2584642098077899
0.6353137871941298 0.5157711503010015
0.7187932982806717 0.5453980619738971
0.4712929192924448 0.2871060809022473
0.7952750119575086 0.8535650841883085
0.2447149187639905 0.6992638927209918
0.3232068409961332 0.03724737869891091
0.7821051582669917 0.6641131291831519
0.8695877590054316 0.9318243682563823
0.411113382736167 0.2430974750765804
0.2680983590565881 0.2312831795145577
0.7785832500358709 0.7235128792837365
0.4764414622240431 0.1786901163708388
0.7863431920708125 0.6176483398056298
0.6070444805903669 0.3869906486833246
0.9042037415524529 0.609519199934149
0.4358513275321355 0.2715589045047459
0.9192618188535642 0.1909349535717607
0.389270553602746 0.2613124349310079
0.1482547288160336 0.528519114766747
0.3119042636009595 0.544619602820881
0.6508180395148977 0.6515798757250785
0.8014314255068884 0.3704734159813999
0.2719213134201954 0.1812164035071097
0.8253812622481232 0.3415482881408359
0.619764123334886 0.6902606906737817
0.9416866830748708 0.8691983092873167
0.7762264413112254 0.3995459676736192
0.08725429284383035 0.6507452685553311
0.8463099354142277 0.7007488971308033
0.4418175627648835 0.7699907697459766
0.8992026693033288 0.01109890026393113
0.901418499380382 0.1456043977058318
0.377859967403903 0.926966246364785
0.5087476279844554 0.6205829179718574
0.8319872092537498 0.5547856010113293
0.9346903524124008 0.2327926734085212
0.05289215071160377 0.8637838817695562
0.4178225439826181 0.9987963625822562
0.2355732577580898 0.001976030962353245
0.2091190002028839 0.5065608036260703
0.6002904475822362 0.2496459660853727
0.4895968622387578 0.2811761776781425
0.1648219062789981 0.1891268442372083
0.2138445337970092 0.5431055770188082
0.8016779868884306 0.7540206106489488
0.9632670417871277 0.1131867499892856
0.2326710196290496 0.7574680849213324
0.06719473559603026 0.644182617181414
0.5853218373977532 0.6931655069504183
0.642820669494679 0.7833700266634731
0.3238827411616403 0.4266381041818417
0.004329909459983833 0.9535747717220339
0.2348346249222714 0.3505031695382991
0.01096326279108896 0.198356779044681
0.8958405712508674 0.3152209317015535
0.778518593784335 0.9517255328180638
0.1163599256908912 0.5725118800390968
0.9026954497274066 0.4112643575119646
0.7629832259775268 0.812570805256027
0.3693330958716702 0.7525845229459467
0.6380272285021527 0.4484403369675042
0.5225636650446437 0.4433200759560625
0.4280323193554317 0.001433449247176853
0.001206131133189239 0.3716219354281529
0.09716907386055874 0.1577594596950241
0.4011780112554596 0.6928672664711152
0.07431148492047683 0.3353275475784639
0.9670017398903117 0.7252612305119023
0.5501259546075026 0.4333072670621119
0.04307150959496977 0.177827039641883
0.9831627343101284 0.3074285603425779
0.964021996118123 0.9095045044751872
0.4182586143587609 0.3365016684199395
0.4228143724584146 0.8031346920981096
0.1287762659252702 0.9346918646447011
0.6511434240278312 0.1751910433092905
0.5751240602315419 0.6636747808319859
0.4405975514377165 0.3763262642014094
0.2435392883910271 0.5507054990280922
0.8552537791349095 0.7814019748485321
0.7039598515409379 0.9385107219731083
0.5088793118846003 0.9229528257894454
0.4574255558667188 0.2751908283609298
0.5435869447588113 0.778436895081437
0.2438562213639136 0.6359319428229173
0.6516474181686589 0.8367825676782304
0.3960518036701888 0.6446159819339728
0.6792103154696877 0.3426754574067238
0.2854122017040564 0.9508269189438002
0.5567073938061547 0.1488220602076036
0.1632338944400483 0.09727198794421273
0.9410151238798642 0.5195787857057156
0.4655054838484443 0.05853845589583747
0.8220815942015454 0.3084439975703482
0.4586852389310744 0.246308570394895
0.9019765910948132 0.001128454634521078
0.4350921492853455 0.2971600801489854
0.1851475058327087 0.5529013382256021
0.4955674511672116 0.8246288499613188
0.5935559216072664 0.6757434070808768
0.312046665940642 0.1811310715363431
0.2123056344238434 0.7973452284669187
0.5543366800091825 0.4666935145694872
0.7343337897311299 0.1915629640189832
0.3586464775018301 0.04817508520128304
0.5981748449997863 0.200149800826847
0.8646986960430715 0.6411235092336538
0.4628282992890898 0.7158428516432186
0.5930356145536942 0.4757866835607416
0.3497051939527096 0.4767695272403943
0.3181760065725469 0.7968954830375884
0.8981542504595125 0.3746836309833816
0.6477512969262121 0.2220606778552422
0.1572253277596467 0.5441050470984692
0.5671775361745842 0.222499614361004
0.8420335982204579 0.2868154266898424
0.9483345701273102 0.1884494252588977
0.02201899027556054 0.5412188790876223
0.8020858562346613 0.765059715772711
0.672036544518186 0.05317145268516852
0.007364106018616253 0.1880994152868005
0.6361274255501327 0.3325268388759197
0.07785001355768474 0.5795555976451714
0.9855925542727351 0.8077239455270894
0.811403233014397 0.2503478699956359
0.6219035575894024 0.5950624732660149
0.1611944126100053 0.3520339750555297
0.4339087402386055 0.2155297219683773
0.6625034147845066 0.8955082882229136
0.06180712144543773 0.6001466246061441
0.007511549212648135 0.9226644123003163
0.4883980987144652 0.07960558447750225
0.5322066147561673 0.06202557238664
0.3277594123857724 0.5198854801600247
0.4452733131340861 0.4447143149101078
0.6521684072032614 0.4794816773215413
0.5432729363382675 0.1829400559124205
0.8558186329455462 0.03233224640872802
0.2903569962829488 0.8851013866346356
0.9264482970843104 0.5046297532770255
0.5168233052845357 0.60044173087372
0.5340644491931518 0.4072319730309203
0.9339960948179605 0.7821159969538896
0.5723003824538969 0.8032163667722807
0.4409857189490672 0.8127435401954113
0.7513497046329051 0.282078249603712
0.8269314129750946 0.1298744477818177
0.9674001542906654 0.6534380347362375
0.1212571939353398 0.8233210361328784
0.07766375395360675 0.6945331326901883
0.497994851029285 0.9597667219804645
0.0003724440805225788 0.8588727315780794
0.5843503978011962 0.09809468186340885
0.583340413233284 0.2944046146779066
0.861303514193775 0.459165642546893
0.4563784088600993 0.04221081789024515
0.8132448437424787 0.5485965381690238
0.5068136658380673 0.2031332009192264
0.3845903038620506 0.3674774710073319
0.8031452346047294 0.9715257772507576
0.1519275784165034 0.4221380554229534
0.296770493074851 0.1572892931165849
0.5287587881099318 0.4855785985105981
0.810048993760458 0.7178651170020571
0.2564236833163729 0.5094925765582705
0.2693226071404673 0.2529465073162682
0.4717514313696966 0.7108972940429827
0.7211822269291857 0.8363904618837972
0.3329471678952758 0.07379371866001667
0.10054551770993 0.4918265992839873
0.1364280210425429 0.1847303042699725
0.1721872715496594 0.3270787217465897
0.5484653430885689 0.02844386627189309
0.3107711693480875 0.7539382363956495
0.7640937822621786 0.2965181783460344
0.9015823104451828 0.3055236487744169
0.5956352823498883 0.633661060285479
0.2634365672816087 0.4675537173831104
0.294756470224899 0.8764432913420367
0.4028085569805259 0.8361347479986228
0.4629542549121701 0.4890974763628676
0.2415267701136745 0.2703892654930303
0.1210559409836715 0.1702688150833408
0.2929991766420654 0.5534008532898066
0.3366937142288615 0.02305088728285941
0.4153763471664773 0.3177058579476431
0.6252715260699285 0.5129831053456221
0.8542182587123652 0.8090933044466072
0.6592185580008774 0.7428720502193504
0.5285692590148622 0.890883645656971
0.9728526698334624 0.230129216780377
0.8093640110151197 0.5002419455748137
0.3423951548924163 0.5797751412756627
0.4557935737363167 0.4447218861286079
0.2291950986717882 0.7841211051046427
0.5102444185046777 0.2462496269084031
0.2224040779757977 0.1431214222911739
0.5308516379384455 0.2135971348822659
0.8714769392280363 0.6323410190343827
0.1441681432225544 0.6343351191119846
0.04939714521362765 0.3776958942739707
0.2148265240183541 0.1258168502762813
0.365374831261776 0.291057184859308
0.1991923933922929 0.7156569786715713
0.01870714151987867 0.2463823194726023
0.296893313342394 0.5621592764897804
0.8305788590104325 0.2602335317863867
0.9078948690130137 0.130269536349704
0.8244828998586095 0.05502863934800703
0.005768533499237963 0.4005721008026195
0.1677411531859261 0.1239845218534673
0.9062003112621253 0.7049147733706663
0.284493234954206 0.5099035658684462
0.4109487783171629 0.5809393704749819
0.3306399547028222 0.04485943859278264
0.07040279027324886 0.03070365637199902
0.3311484984153057 0.6606955024101836
0.2555494712423463 0.7740584311990083
0.7327556069729396 0.9860293929308978
0.4871327983301358 0.1781691822817712
0.8898234835873715 0.4656661142127644
0.6806688683866368 0.9073094676413712
0.6044562201364164 0.8515901044707999
0.2561383733433019 0.332825669699012
0.6948713807284984 0.2222760646811056
0.06881490109848305 0.248738398159459
0.6530185037409072 0.421924236190704
0.9654338958936876 0.4257761715818588
0.3059148994206066 0.951658451381474
0.8673417334383652 0.6976972749948699
0.6827732910866682 0.7305529299152235
0.3719404710113722 0.8762177339358547
0.9146990399896807 0.9877342971628359
0.4955935316779079 0.452921352777498
0.4893403794654227 0.9510179503064855
0.6531928619387598 0.5246802105872537
0.6404887154155654 0.6532026529306161
0.4797114726040103 0.5698307667881589
0.9169842840942862 0.05940606578193976
0.8158696175005261 0.3792379610356709
0.9586525981417984 0.1411398310076228
0.4248241024291026 0.4126766003241168
0.5197223141950722 0.684786598838739
0.5203235334412527 0.2609109073435252
0.5259820653686708 0.2982359330175346
0.1544767935555329 0.6832086695776455
0.643926650682958 0.9177823824860963
0.8215390413837045 0.02578265263261041
0.4145425101254536 0.5499682477629535
0.5750475986569002 0.5429583774579718
0.6852114027017038 0.7494435553648181
0.7884124595116837 0.5857458444963203
0.2457268315977617 0.7467300243085218
0.08895974631592325 0.3734014458081896
0.9230339973603648 0.3064653819564178
0.6935245309196838 0.8607630087317705
0.08456173409308662 0.6299531375701759
0.8138461331599974 0.4818098365182877
0.1471942811244494 0.845390456376492
0.9665523943096473 0.5803553279885951
0.9526443775664758 0.2552405920760387
0.3867105428173806 0.8905128906252449
0.9918336474167564 0.3772432493044259
0.6873026746717168 0.7202510668047533
0.7483976964681437 0.4541337145296914
0.732636968312407 0.8349764254216704
0.02890984595425749 0.8643536754240897
0.5964365318574099 0.5859445148019128
0.08963128884083459 0.9433029642782609
0.4749717212515513 0.4443146147881967
0.001610828082973457 0.8316628005465628
0.3292538295973677 0.5669451824486913
0.482741118344503 0.187451268199567
0.7536257290853113 0.6668528532505462
0.1954090363268056 0.05275779344803429
0.04568330048991299 0.7191527361094047
0.8482257351712138 0.6720398162999081
0.1786645857164763 0.4997654788080669
0.4508875189492219 0.3787867850742451
0.03333140528610526 0.5969639074472225
0.6187351823003451 0.2411053751954827
0.3121244102640903 0.6793428380484346
0.05691277888841157 0.5814313627431626
0.9836611218323653 0.2791056796159968
0.935809351067217 0.2893485244168287
0.9135363154544819 0.5568013453946532
0.9864720537926501 0.2122748215794556
0.2264076240596797 0.6411377534525815
0.7367523283914386 0.3461244321773715
0.3408734513267739 0.4708288212145266
0.7661187912266161 0.5453721185952966
0.8771322132725429 0.180864930721256
0.2012239242680089 0.3766674546291044
0.3178968003115235 0.3991093593258946
0.1217522496148921 0.2987517006065706
0.6066865922709974 0.5212992113966688
0.9713339606403327 0.5896972234988447
0.0787085730540245 0.4100796522992229
0.978842942494154 0.4371784405300977
0.003549027502470063 0.03305125389088753
0.3549232432773539 0.2362158705392621
0.4713195719725468 0.0860047795422227
0.2181715087645142 0.8583594173601056
0.2244356469750704 0.6697619155030372
0.7934927734034014 0.3032850228635967
0.7820422251648615 0.01356551034520184
0.6348062910009625 0.9013789823835414
0.9745650780938534 0.6001124155435764
0.05415632211672591 0.2745705095143195
0.2210913270903482 0.8371071305885383
0.2356471140940077 0.8719497463703567
0.05937552130819434 0.4187578297700998
0.08387948255125878 0.1029831535714014
0.295701787070656 0.3683552977213684
0.214505915932662 0.2888601060127304
0.9822487368453251 0.4185724349295366
0.6651879094871186 0.1286442797099257
0.6582823148113609 0.03560773088690215
0.1188695684172604 0.9060664635246433
0.6901415423861709 0.8819251414264243
0.3974180190686013 0.06991351126901763
0.5661422324984327 0.2701989801373241
0.940736687950626 0.9387309061033994
0.6369380571070206 0.4370490761509472
0.6616462224312023 0.9164463482894865
0.6388544943889034 0.2964127825776647
0.2590714058936606 0.8314743600317646
0.2215662502804379 0.7318184128994518
0.7973353603177311 0.8864606729747531
0.385994914134936 0.283518304962136
0.7293646676894936 0.6511579371168106
0.4746028348860372 0.6695963545803501
0.004343283672878196 0.6067931289600449
0.9932647754231696 0.624221475827012
0.5803441231336538 0.05124787025906572
0.2121496953601056 0.9002286731083554
0.2700342483322001 0.1712128661537222
0.4380361167374607 0.1526215390154043
0.02187598794809022 0.4400337791615732
0.4799926569436774 0.7064680165347388
0.0237775922047589 0.2670118792944406
0.2680465487483741 0.5651789765238231
0.7841265487274106 0.1095177117593736
0.2797329914379556 0.6540761616572199
0.6221915462190347 0.2312907116574567
0.3551032478593098 0.9057415675863372
0.3871693379296576 0.2720558099086477
0.4599624078011416 0.5276099005766035
0.3617278677321881 0.2166838544993215
0.3633785096840698 0.7008994649638416
0.9594667728985427 0.2470364098794063
0.1943427787825568 0.298092353247034
0.2255616865593072 0.9256745054142093
0.1942456375672736 0.4838807714200415
0.3749150485963749 0.1729500814350823
0.4977239068211081 0.7399742215899145
0.6365288800127324 0.04031070654249591
0.3688430494184293 0.9543186001403351
0.7777454345941482 0.1715437297334318
0.4604644320291045 0.8724800048594553
0.2221191481036081 0.4395934103489838
0.5031914115917221 0.6915201528936904
0.681945148065472 0.501879883700718
0.1307816458112478 0.9961731189997657
0.7422688917021103 0.03950099062365463
0.6901688271466867 0.3432989385905836
0.01244924658864476 0.3590444053649105
0.7624558582624185 0.1874116868115831
0.2896112887375264 0.5271860171489502
0.2313625088092969 0.2342770710842166
0.06860626179003934 0.2879764655901604
0.8926293072953632 0.947244354096094
0.7368844729187485 0.9659282809020651
0.6501351504572014 0.2037992400477239
0.6582631618389803 0.1371145981170191
0.4630844312733317 0.9818554961887027
0.5488273621459527 0.2236929050295854
0.06140173280847098 0.9459377399373887
0.6158441576659613 0.5073876889688231
0.2146268265298255 0.5529644190008813
0.9661051575228706 0.01674346915832261
0.02992663860308386 0.8369846982900612
0.3378465157740846 0.860872842078684
0.8944765901724185 0.6349116635095911
0.8966450370002045 0.1869507831966479
0.9501258744120037 0.5697104309695367
0.1909905757619205 0.2508953955076801
0.5212512043622906 0.8301588161477288
0.2485940127117853 0.9887961323958691
0.9124341711539551 0.7141125428983494
0.0685575772048229 0.7637654149374875
0.8339077235616429 0.8795256854689859
0.1672282715482885 0.5390564062402994
0.8929756325524324 0.04153443663129945
0.375365863311498 0.6641354064023852
0.9352497856093083 0.6322242849383138
0.9059441524744754 0.9131478161045146
0.8076237869049615 0.9077068852649648
0.864181932543397 0.2338634283570181
0.5002628297692487 0.9015156627898846
0.130837518297004 0.6522614319416216
0.05046331227175709 0.5446857699914883
0.597149577386658 0.5369951961702478
0.8359831045779698 0.4394350548033588
0.6531621755329324 0.6698301114787415
0.6727578570627033 0.02538275607728031
0.2964787233452273 0.4475636425464912
0.9003120405718888 0.4612639675914887
0.5505663636869639 0.1648452225498797
0.8964816432694663 0.6602158213087469
0.573471365937729 0.8249922410394553
0.8225308167419368 0.1937100544116311
0.5355946214600056 0.8160274680948155
0.2003974494972789 0.5864418831318358
0.238028788224407 0.6921078652124758
0.4372709655960992 0.7494500940338542
0.3631131304054017 0.9912937566832217
0.9581877147257395 0.6602599338607585
0.8726694797972974 0.2274884528582125
0.1330976501173901 0.4671883717042017
0.387740155005912 0.430345185654367
0.1873020313618749 0.9217653712990641
0.9293393453352422 0.9531173896284439
0.1015076214575275 0.9085910553547177
0.9725244807666155 0.3609458377308704
0.2639418106229048 0.7242602299004505
0.232814919005141 0.2775976921846076
0.5561286209861648 0.6072607390736211
0.1355490072306189 0.7561725397837886
0.749971546212335 0.06668269063777769
0.3937862989641 0.5804700104603693
0.9370840881506074 0.4022964056607023
0.6437755883512473 0.8536303848319086
0.7143125540413019 0.1587164678741644
0.07191215760580287 0.1484246216362349
0.3122889165315014 0.3603713949098813
0.505726692900532 0.3055099690166239
0.8567575407884236 0.6988558453909509
0.1920008873536492 0.1542282596552897
0.1041558100362746 0.8587229131671723
0.1947579484383778 0.6790549364847664
0.5732598541540934 0.7321793373414911
0.8247611463548292 0.9148051310412662
0.1419369604436934 0.7472880551821475
0.4474427420550686 0.9688025692495411
0.0122989694179436 0.6318514222190731
0.9633094453072283 0.9805240020833104
0.6082927035323381 0.1970967425872799
0.8527542430657346 0.7089421576061973
0.8615429532838839 0.2120262520151276
0.1911969646187911 0.09513714557644674
0.6171230062435155 0.9125804400965747
0.13459280639786 0.2529365360112895
0.3213793764448577 0.7062763276794713
0.007098048394197628 0.6414952625869089
0.6516445767449971 0.5799037731516383
0.7302865226888654 0.9487209612573234
0.4894624348299277 0.6614543584035359
0.6999143226197615 0.0584920920890885
0.2171707818447581 0.6864422689275221
0.6590862367331213 0.7691678762367734
0.7242453271729351 0.9798448297159401
0.2969487368894909 0.06504308441301009
0.218512158619615 0.5922940147276128
0.4596716050203007 0.7920045777205734
0.2176016430372987 0.7699287512443512
0.9586749791574052 0.2185870873630313
0.1614414646383028 0.6271667233260959
0.04783901605943854 0.215503301584445
0.5993383510568472 0.406372495250561
0.4516822455406306 0.5359168049514428
0.5625193814471576 0.7773708413991592
0.3282216228296584 0.3949561059099936
0.3860697673568302 0.7762394457738186
0.5502876372803794 0.5042652565089026
0.5259662159720416 0.1842283033653082
0.352998310694202 0.6836567042336481
0.5148574744822814 0.09725165122194349
0.2795260729972761 0.2916265987736997
0.02105574441197482 0.9762581475212376
0.9737592307909719 0.3330064395732732
0.398593781724311 0.4451628579798951
0.4534784140480563 0.208213153658588
0.0659712332194234 0.07048025969706295
0.400836450759159 0.9029146662717233
0.7471950581974304 0.769669954572912
0.1454693673341288 0.2387982673014635
0.3530925972760514 0.6102647099569387
0.2115247053824851 0.4690736145927919
0.001274683714540973 0.9848252027130276
0.3264023104765001 0.8856377444908423
0.04916847924557152 0.7607113198280109
0.6363897586671357 0.5259469901641988
0.1795080118902887 0.1098688490526679
0.6609660911849875 0.02496164187208985
0.6884622221726417 0.173632360803317
0.1996482123224306 0.03182761234048919
0.04789366692162529 0.6120326229870189
0.536636177472268 0.9196073934701302
0.7067254254158835 0.2863072620144173
0.676457166509117 0.2489918284551528
0.07331508813847751 0.2793728946587823
0.3123160836897281 0.7812077603383932
0.103670503019711 0.7063372970398438
0.9377161651246694 0.8034183548782681
0.6042239930464943 0.6061656957096871
0.6922655248305294 0.1161014275762893
0.3944218547286374 0.5699598501470242
0.8648630840903114 0.6788385129034958
0.2879960273332515 0.2747485330183883
0.5306868002022185 0.667540301673664
0.250917807497882 0.05733460550473064
0.881033387777331 0.5637431907826785
0.3386415235034406 0.8227688839625164
0.2490694722454444 0.79519604841669
0.1619497064472682 0.9096574766464324
0.2366491923634415 0.1961851634642509
0.5565637627462007 0.3456212891329619
0.1022668048072157 0.5026877688610263
0.7537296425695379 0.1566648589209175
0.5396218931830237 0.1505918729662397
0.4833163576383009 0.2339054418529361
0.05930788390963636 0.7975891933495706
0.1631456543584656 0.321025218541689
0.9408582548634336 0.9986528301370292
0.3610318318806947 0.6300791028015132
0.7400398406698099 0.09810205252488215
0.3051307883377936 0.5030575952522579
0.7474285798873641 0.9626066646612315
0.8952396342817677 0.9174120214398004
0.2999078950289283 0.8208500233351782
0.1211513659684324 0.08274832790465315
0.4546956357729411 0.4960287469450378
0.4241848562961417 0.5544043725772912
0.7235100661288174 0.8188210465947405
0.2701865733146917 0.3077642098861307
0.4950648247607623 0.9113328187542526
0.5013041407782893 0.3575221911242505
0.05819808728628482 0.8170239633024915
0.3464143237687339 0.4285801403899158
0.3854227742888173 0.385881170974205
0.8462929284030526 0.9956201361149509
0.884569214191202 0.5021999221258
0.8358429353885376 0.2198889635965019
0.6609964673575085 0.4526214474712971
0.4024683909277916 0.05271177776419512
0.451359199511004 0.5646079593787481
0.8028173553720481 0.2558589398454805
0.3938060860749344 0.8827482705006454
0.7419437085838612 0.4365694181006425
0.8996147537562675 0.5692457936332382
0.7750354682968411 0.7627212594899105
0.121295174344962 0.1029755631209787
0.2895837092506601 0.01888413679424627
0.3473887200137514 0.6650336242807217
0.9216665333860341 0.03226986953587
0.01975561766701038 0.324009935739805
0.7092674447516863 0.2685951701899083
0.3832171129131724 0.009719328864433162
0.6664208019596808 0.2288296913603504
0.1893248756788861 0.03537723011288448
0.367786270249653 0.4232335950927262
0.3833898828200958 0.3219589461631666
0.9400604855724114 0.879902815542655
0.1064028738786725 0.5771938824772671
0.689680802316166 0.412903049577372
0.2375030325440499 0.9117732748063569
0.9451077439200042 0.234956227351942
0.3544474121671112 0.5131397753871072
0.3384562465877732 0.2813079816116116
0.5893044840006805 0.3044016218102686
0.08180229127768651 0.7040945321482479
0.702924456820579 0.2419053206921103
0.4082248894386964 0.8951335437010354
0.9946879950707365 0.7657579887213851
0.8923015636045513 0.2862824672033319
0.5053962696672302 0.4552927617011638
0.3429701798512589 0.8696638932873824
0.8038073757759677 0.1598190805005014
0.0677832384938022 0.9927930148345316
0.251353929664959 0.8246559580679994
0.8514817523369392 0.8780495435970105
0.05871160956341354 0.7874700147536344
0.5213551724900962 0.2194148089971606
0.09840867981399816 0.1893529752217151
0.6079533654909645 0.1401231703859027
0.3251351182104796 0.6422273532410796
0.4688763608675585 0.776058324985808
0.9784699996390279 0.6574027237540843
0.5791817246184003 0.5005266886944439
0.2793499376303324 0.966230614163344
0.9752308782724151 0.5419471458407502
0.2821724538780632 0.5775823300478035
0.5958271291117937 0.06243928840158065
0.3010844296045682 0.3232807039239708
0.2120403070021646 0.2445415632886132
0.6404421728442034 0.7728991249131527
0.109577285776598 0.3163257181440396
0.0001089770263331962 0.9154094530757928
0.381493786483363 0.3486984350308616
0.7053557849669149 0.6646086314027758
0.7414933971218376 0.8163056779982387
0.427581220338368 0.9283787559188253
0.183117450600738 0.9038603377412054
0.1522799474171385 0.8557156204613815
0.2627076087403466 0.932731903998415
0.6810826861698936 0.548424302756327
0.8480486157341608 0.9357535234101344
0.5363599630379746 0.8725035610067945
0.6682036986295407 0.7733458635016682
0.5469673199002574 0.6827156548598365
0.8591805867433213 0.7174963360167403
0.8444926043127469 0.1350860898295355
0.8308093007354714 0.08685599992115363
0.661605176387666 0.7062435259611103
0.1383351008829581 0.3755796418426053
0.6044564857363706 0.3137218926769686
0.7961282645083047 0.4868402672821851
0.7085877324852511 0.7130775607800938
0.8864871385849458 0.9676365682374354
0.9159764996947495 0.9087832769591153
0.8911675740751881 0.06817450012560783
0.6932901841901113 0.5613475222999051
0.4507390352029018 0.9001980440385176
0.3705699738628383 0.4651561439293979
0.5804820036165661 0.9648065210103415
0.9722791256276216 0.6175849328297552
0.4131478307718856 0.9405660402287258
0.8519601660685576 0.6108455832515098
0.5972539708009529 0.4444867708315743
0.729535222043082 0.3941872068873315
0.8923221622190931 0.5334249531457295
0.4663439816608767 0.5106667562162781
0.6850249598634228 0.7773314215106901
0.5314757837954867 0.437817651174342
0.3394564314132534 0.6265119888052493
0.08567827343475862 0.3340795720727937
0.1075629093818524 0.5666146358495873
0.500545864136042 0.3473376053620794
0.4389133378339518 0.8712850930317063
0.2812246441907632 0.3540889765810877
0.9298017993830455 0.8083279460515225
0.1053104371957766 0.1640354684729766
0.6161726432515016 0.5184864631510298
0.4081065117118107 0.8677616611745727
0.4595203667083593 0.4674786149765118
0.9899716658461662 0.8604414075940737
0.896298218047322 0.5792082917812513
0.02407005900864199 0.6697589627806777
0.7542759703594546 0.6103801070397037
0.6470120192270432 0.1939341173324353
0.7570981491404679 0.8498433596868751
0.2933459183459184 0.7006878756126063
0.7180579040676035 0.9628773464972081
0.690243381415754 0.9029276639180901
0.5575154784334471 0.5418781818625059
0.6960545641279637 0.08487581089492979
0.7574735629883468 0.6207195959976507
0.2685409224784735 0.5354219256787944
0.4713134906950924 0.1137686933916489
0.2529244706915357 0.3540260318559955
0.4076983036594094 0.1162176094016695
0.5716457215856344 0.7709679524459372
0.7727656463339631 0.5179315811906955
0.4073699261268081 0.439211190343667
0.6782874471095411 0.828137606755831
0.769093184860991 0.7910055539122205
0.4847874478479589 0.3631313652379792
0.166052254933717 0.07569586828550305
0.4866397862076862 0.3006301272641314
0.8424415579270146 0.6648315835872068
0.6031131928320438 0.2679847844058955
0.553366939002264 0.793982331981262
0.7301399881098438 0.007432923976907258
0.1999902678605995 0.7732987079603163
0.8673626239934029 0.8541965148329582
0.7295505936363785 0.5828459340754018
0.02282123108605634 0.10093336864841
0.9506526485071402 0.4143113426687124
0.7527498580602183 0.8877389759681762
0.3055643466826336 0.2750600360613953
0.6244967903456026 0.7866996102790631
0.9614989204388644 0.3031088606703444
0.827174813897334 0.4152349245341623
0.004633768021205734 0.04447973434352763
0.01306469349053745 0.4080386398342578
0.4616029397144274 0.6327675192873585
0.477758198327296 0.6797362949868311
0.8994438927108545 0.1367539898681553
0.4713095753347318 0.3255022128632783
0.7306654367038067 0.01954406942833787
0.2590980764024529 0.1671102045692743
0.9820355448981516 0.9825494618668699
0.8351600630799217 0.7816202139503999
0.991394434680927 0.5644345075499675
0.5897201030745096 0.9387721084958087
0.2948978758226376 0.775093631317214
0.1104109401285744 0.4958186493803208
0.9042057000846588 0.6865628404577582
0.9658035223721338 0.7154560445523094
0.7600641200188842 0.0933778018246241
0.4463679142606389 0.1017287692757237
0.9674247445463948 0.7359502336472531
0.7902522645156378 0.1463293358602475
0.2010524582469559 0.09095697352063234
0.3107432655288514 0.6018806945858018
0.03103090378065967 0.9717023356221846
0.6731961951980474 0.8573002095536555
0.7055931563752746 0.9774260340786852
0.3809891843601265 0.4951890646019
0.3627889170367261 0.252973879910636
0.4550125633980317 0.3889271896167561
0.6016114200747549 0.8199014373740735
0.04813337857028571 0.78238532697661
0.07611304661796568 0.7780695502652666
0.5039009652932652 0.3859556703764743
0.486106060631684 0.3350570334535612
0.03126857692555541 0.5264702727906539
0.4645596851410852 0.4998545160134247
0.6332472195685572 0.3515655892389469
0.3245304544566126 0.8467034048497976
0.8205966728703364 0.1831392129049091
0.07101355452874851 0.9413363862317079
0.2817862947185982 0.0500696848892787
0.2741390783898135 0.003012711089854562
0.2469825212984505 0.7178896937603482
0.4241519049167832 0.2967035772236549
0.9268658180526895 0.6387256459416384
0.3178623572222828 0.5655739435780265
0.6554031432967359 0.2489956149350021
0.1115486729527044 0.1077935547427592
0.9765445768516677 0.730438267329522
0.1293250678901012 0.7652675315731168
0.3673534445735762 0.1151754464512304
0.7058866258769161 0.9277327106677528
0.2739127055547902 0.464261358321524
0.1502057993277852 0.6078325478515204
0.3686681556621859 0.6481285634302999
0.4738620956898179 0.607846148261328
0.1375656434532297 0.6907384790838444
0.5467213374568414 0.8711586976954894
0.698220128122063 0.3048145229341081
0.6793342328046228 0.5199083470794932
0.8313305699471868 0.3239489321192003
0.1101308214629076 0.7442224606965266
0.8459708727345741 0.7751198832723341
0.330812382862842 0.7561290882108052
0.3691595201712018 0.04604234835020106
0.6612131870703564 0.001732515218417691
0.07528589977649193 0.5129952813510934
0.2462739766499481 0.03878510803167278
0.2627473700245124 0.7532630652746972
0.7059742754274989 0.1956491023228099
0.2021360503615685 0.02145416012396768
0.3833825991732485 0.8321627335715671
0.8921106847697694 0.8375515123505344
0.4886303629743928 0.6241943040999801
0.2941252631762222 0.8405087302831149
0.7108625476078227 0.3192826768576689
0.2444222290695698 0.6757067531423743
0.5707662851333335 0.9372182229631959
0.05363848670831597 0.180382831595766
0.01809233465151182 0.2846159351423045
0.9993414285324204 0.005688984656279724
0.2436468044730062 0.0771321256634151
0.00481243972651095 0.2616212256469493
0.9035016438679392 0.5870743811539407
0.8727150281349865 0.8343589623003651
0.3052383010721655 0.2127151082168675
0.8224648491565028 0.2873783338917836
0.9124105210990856 0.9397669944705469
0.1646005220798261 0.8979406451558453
0.6796134438375526 0.9182052158390389
0.2857603480428146 0.5876687294362305
0.0723838135439321 0.9823554775544109
0.1066439917761759 0.4729026126930079
0.0102306299698624 0.6144916594160097
0.6347046259087119 0.05841304636012868
0.4012323702857623 0.73178355667294
0.4643868060348012 0.122595553760298
0.8400405771550946 0.2647897456750492
0.8589023131327218 0.5449671485138051
0.5227433320116324 0.1636881982545877
0.5441295209433619 0.5561168682963485
0.6159305008301412 0.1206575471580192
0.2259224694881765 0.7218766292285681
0.09139352329411768 0.9222824679142967
0.7405625597612168 0.1098147400200976
0.9803180374970847 0.3527978412505921
0.8229813284486903 0.8624171116050411
0.969723108308802 0.1590172846950499
0.162616787281524 0.5822160165461865
0.5224584883091179 0.3294442481858484
0.9393348885615981 0.6543163429782232
0.8745371586675209 0.7860693342604229
0.7139323840680514 0.7332851148449029
0.2009641018052562 0.3247562506120421
0.8331611496130965 0.3879583433305516
0.01708990596152685 0.3857149543037885
0.1905025573354172 0.623415903130306
0.1556063526153067 0.4841641974494883
0.9465140466667397 0.4718327478598412
0.6157373756147891 0.3137946632414627
0.6535892509163005 0.8583559193736067
0.3777952449994655 0.4246860940207118
0.5205084493632463 0.1146876859049686
0.5780422770474585 0.4506385371998332
0.1385106623575864 0.7851501075930813
0.874036635740518 0.2380817601939675
0.2926138189019225 0.4289182750721242
0.2309755271218523 0.7937073303018259
0.7242452726499468 0.7367387986505468
0.9634309171002067 0.1667145748921349
0.3248884975117762 0.7652935667452446
0.8809807002490726 0.006614332606259517
0.3536956281104903 0.8106265173085652
0.7934236898179432 0.3135323733550808
0.5307213925612476 0.04079879174345689
0.7252890549498845 0.4221882828430248
0.3099760688747399 0.6598574044105243
0.2296026839961299 0.651632666640084
0.5534363875359574 0.1008019768610657
0.4605816894133468 0.653251027111947
0.2689735620521125 0.4953734426174843
0.2086395859451975 0.6183566187899702
0.7434187935174639 0.2226680752611077
0.7596042033936833 0.1771324217075281
0.3950234423354255 0.6552807835476383
0.079154083082375 0.7680894996596583
0.6454766133926695 0.4881607582768506
0.001080399183497176 0.1211146676398405
0.9134786963852132 0.2568486518350773
0.2586827535129325 0.4107494095449537
0.4602728209157957 0.7492001524803917
0.563474469986605 0.2920502386343446
0.6932760698990968 0.3890409244339679
0.480499788956871 0.2433455059349025
0.8569024329051311 0.2513431668197708
0.9444489636377115 0.3092193968913637
0.6914961141551328 0.2123342956336698
0.07480691612038939 0.8582778032426159
0.4877358236475199 0.8736336112412959
0.948030654912426 0.2166840209216917
0.2667250387051809 0.5062345885952811
0.7294975319855268 0.5715048234413499
0.1974195300605859 0.6698272047689579
0.8008454289186231 0.9929122343004643
0.2228681029112219 0.01513402661648781
0.3985558516571155 0.6231538506834386
0.2365551234867215 0.7778735565744915
0.4633466152780478 0.5819710080561041
0.6156636410144136 0.03466954204777262
0.3120948684901288 0.9237428236275056
0.1927721210551991 0.7422933638871703
0.7020597231780612 0.4777772546007538
0.6594734147964896 0.9748861281913073
0.6933962982015963 0.9918493605949444
0.05115293113433669 0.6018879769170069
0.7556897512610772 0.9229537390329449
0.5143544877811744 0.8485719269878995
0.6171096394662844 0.560502723061778
0.8513800568964802 0.4624240483747286
0.8666606883293551 0.4255874838627595
0.2435111946547876 0.2899618092532154
0.2249652321863926 0.3541531519203605
0.2293917823078941 0.3225785416799047
0.1528918515694257 0.336077171776309
0.6814678785191536 0.2776716683952012
0.0279175763155569 0.1099427032256526
0.7590112162945565 0.5826080303320045
0.2788275745787738 0.6242061996149052
0.5990903430752016 0.720292768671652
0.2113420536988311 0.4515059674350577
0.5027594841308757 0.506318373646233
0.7129128467108177 0.094721915884327
0.9326945406779102 0.04958783140814509
0.5564987529659999 0.2742805783720715
0.267531142117595 0.9529789834942901
0.6434104907439578 0.3241434499702086
0.8701707709945499 0.2057690660988662
0.7423316889471526 0.1305694146739902
0.6627830229427487 0.4809799468523897
0.1038549432032475 0.7528109151550483
0.2839618215330538 0.7774096988962779
0.8219137541605963 0.3194796829778635
0.3804681099229781 0.7128668462326152
0.7942186197658313 0.536434035932103
0.03362103757081245 0.1003152207027283
0.53018104682058 0.4960568541354016
0.1623797277797262 0.9754230842940576
0.8773651663180058 0.7429549342514151
0.9360448981593074 0.8429430838052575
0.1941685054627766 0.8006124121922382
0.384712077125596 0.2329334819476591
0.8504997939746053 0.497284434699897
0.1289867007939353 0.1396316935501387
0.09257052362122738 0.6025269925298712
0.2561632190825107 0.9973986291317734
0.220578569927749 0.4774558411436565
0.1963907055685214 0.123029772314943
0.2501440280164442 0.243388336518104
0.9726530427032701 0.5141230438596563
0.2190425045005318 0.8472575154376304
0.2674994104002866 0.2202244120875768
0.09059615962435197 0.1401801149069502
0.6516016111876295 0.4112037354804176
0.1344572293587331 0.3355606422759254
0.6286896439366637 0.240323557143727
0.1122720304606996 0.8656340013086286
0.6854853129722215 0.6917911886874476
0.5690892349302716 0.8964764721416516
0.8053090440924195 0.8058651754951315
0.6391762543514377 0.2776438233583187
0.9964690173065606 0.7308204062197579
0.6940572993862565 0.63474721930855
0.06226030808292264 0.305447285363754
0.9624909967852349 0.09426698965413302
0.8129994753879283 0.7856331027668152
0.5439569203890668 0.7998785712609002
0.58079344202383 0.5938075672776544
0.6392561849245628 0.6157064404510496
0.5474836742005161 0.6933494513531768
0.4351874238993012 0.9935397783621008
0.5998117853706905 0.3046118156475007
0.6196520669207817 0.09414820308453735
0.6843964811926663 0.6618877352893833
0.4245494624925827 0.7739154259672267
0.5077208698917659 0.7008283529297854
0.07667490343529647 0.316328171579683
0.5557557903261935 0.6551488370027316
0.0249941033248572 0.8743584134670078
0.3165834391298498 0.1091680975173522
0.9052891159624553 0.6405429578956221
0.05222424571945336 0.6792010164748586
0.6347150108293206 0.8798387431211278
0.5690664602541491 0.1683749092512827
0.2488887150850966 0.2217550997929799
0.5100711018778493 0.08030483198848286
0.662761202491671 0.884800865574937
0.4365964287951929 0.03315490085012797
0.2626037114502066 0.6771037808742175
0.1481138679759434 0.6445429237946046
0.8740963724757012 0.03777520769775611
0.2716770444685459 0.47459436160679
0.2317016549452896 0.5762154511223589
0.648668366334376 0.5896450441224399
0.5200773810671433 0.2509693527017418
0.2767036535825118 0.9077549736320523
0.1170838869952663 0.782913931927277
0.07719924542691581 0.647065550828282
0.9381672951525041 0.3456546904613093
0.05522001033836288 0.2361578907468682
0.1967970612873831 0.2674933995296399
0.02364295445239968 0.7517874922855754
0.9150529626109865 0.4788854072558576
0.5044337270104646 0.4319516791602584
0.4790630193851105 0.401551814160089
0.5578081079791742 0.1385786208518646
0.605071458179046 0.6495917188231751
0.4134851970344783 0.53972821401115
0.118734345036811 0.7642447903424812
0.4353321071258359 0.2054194893766495
0.4050513264649955 0.4769236595702682
0.2728441871711133 0.08241659963975642
0.2775741775740099 0.236441154672746
0.67637540341802 0.3058834431740387
0.1333542357510089 0.8596834748212017
0.3575657436754651 0.6616899973478265
0.3147534839644252 0.1197983734591606
0.3284442322556204 0.9144015468620252
0.3543007566895001 0.4081537154666944
0.6347274940151798 0.7902774348330106
0.2891303744537785 0.1079247949598225
0.4830962591429421 0.323103565421369
0.7642921000956603 0.524402937204805
0.2606905937033868 0.5730509034763528
0.7099013478057564 0.9560881455770002
0.5896132281287989 0.9068045709473627
0.1578810238299725 0.006213235060060513
0.8900297704360405 0.09547911764295944
0.06040452326306251 0.4782434965132019
0.1555486245465304 0.2944324738645352
0.7367068811833867 0.3066578237635486
0.01855563316577628 0.374682152359494
0.2893491548059434 0.5977715700704894
0.5665383197320579 0.7018423300986495
0.8851375400396688 0.6605478073617218
0.4638237838027445 0.005031439227626344
0.4953611048254989 0.3080429498505001
0.5865959378805947 0.873828275499271
0.7107223122506729 0.572396505859774
0.09849873058051553 0.2421671180685535
0.0126634725302662 0.1403863455545652
0.6270446562529517 0.3140898301383585
0.5838516323384593 0.4690136362891844
0.8640433730528919 0.4812958616162636
0.7264716904163633 0.2283585491558175
0.6597158653762472 0.543923955543589
0.5560161645516154 0.9525438157645745
0.7020111110753473 0.2138274728087306
0.9906980297010993 0.251882132321724
0.0792417554056063 0.5595856589287711
0.6883400832503143 0.323716628727207
0.2241029425015381 0.4958992903871559
0.5511386154531444 0.7522629264337458
0.5652761773298809 0.8307635686150675
0.7891527520157442 0.6556529924158117
0.1065921380630025 0.8480951409310833
0.9116584631690909 0.0339055723115274
0.5816904357072029 0.8548678145639507
0.8509062367756476 0.1529660880358768
0.09756144589456751 0.7613155834880826
0.4599852682124029 0.1700697103335258
0.2214610878762623 0.9760387887966001
0.3788850808905251 0.7247510875378068
0.9153868974134965 0.4252943279517599
0.7247240805141785 0.5078902029395418
0.5640403265241283 0.8199318258439957
0.2754211333797533 0.2030402944069957
0.08684815246903552 0.8061052430840868
0.9463798746492272 0.9667818287606587
0.7529315023607555 0.6956626014912203
0.9868261096086834 0.2416538278498734
0.9307446606450283 0.7375368631928295
0.1721954420504287 0.7679598173454538
0.664028538270209 0.6675401864799501
0.0713020960790347 0.6748872712469974
0.9807709584710473 0.002961825135380417
0.3106577479486463 0.3504204942200766
0.0005515703737645 0.7827231374183246
0.2051775656334526 0.8836815753299384
0.6644031444084861 0.9425687743933877
0.7490470649620108 0.8009647561344695
0.5136125949478467 0.4489225697747266
0.01424468319108476 0.8757974961463654
0.716879125424476 0.03214796039676345
0.2566458859416397 0.2048281819541413
0.7387479760592359 0.9557647427140612
0.2152203310581471 0.4984413327444713
0.4022776719840858 0.5252637322524913
0.4857413178644822 0.3124261789796007
0.818488613303572 0.9344222017209193
0.2356120242225649 0.5585521923132042
0.6120313528303282 0.001340637636362789
0.3642340781780283 0.2430653105804005
0.4879363465984476 0.9319704776107781
0.09628861208104848 0.9707716841255437
0.929013557013619 0.8245724377194277
0.6168953173594732 0.2040215190733786
0.1742780522749446 0.8337296840993914
0.3203796316522035 0.9889660527377134
0.5286997900265463 0.3582338548005943
0.6326276882121754 0.1818899948548514
0.4914267268667343 0.4903433905426928
0.5988945853894143 0.4344635242215605
0.03240853708191248 0.8826991588867924
0.6717317248594965 0.9976344168172375
0.1801334543823443 0.6223312503743911
0.3890219055043071 0.199278094807185
0.171627773444122 0.6760882309601813
0.1124562236404419 0.679004105384569
0.643039516045814 0.5074519300363968
0.03794191582032311 0.8178414913141291
0.2613064374446503 0.6300483133645366
0.3380946250142756 0.09190221817660374
0.7951535843170652 0.2772756042653053
0.759937575156343 0.14003817749192
0.8955732029234313 0.268082114040722
0.8477921638078584 0.5143976007023288
0.3499495148317943 0.9333522048867073
0.6353090753939458 0.4255224431551394
0.5374630416573054 0.4793939800463971
0.911061193240825 0.8813179333595911
0.1119083914577813 0.4347931656047246
0.6523146415514455 0.5507401318476819
0.8132948817158203 0.5099312675306588
0.4839995099871725 0.05883633522198435
0.5679582325137623 0.2115519669950084
0.7235817697318182 0.1304558472702352
0.1700081819781325 0.8509891047223137
0.4654569831231722 0.4391564234012721
0.1074769478299301 0.2685336876306219
0.2288663710608663 0.08937867780449212
0.3109854753141199 0.6300299099655041
0.3572149304731038 0.01964437701232669
0.9963525329905392 0.6566456805646984
0.516536704924287 0.7513845637634866
0.1094590817716603 0.03415293375940444
0.9160385062241455 0.3689595015471394
0.9721534096647515 0.4172799224560289
0.9383641787883822 0.2713431258548716
0.1541794999017631 0.3151245907016622
0.06125986022374377 0.8823699608546534
0.7502526177711697 0.2720288171944121
0.9308036467102911 0.9425836520686888
0.4114669304677767 0.7331787371466095
0.5204437985395947 0.6659337557853807
0.6999293560458431 0.3235320406311281
0.3047525607234011 0.7454004274844138
0.3942157043839694 0.5419145205596478
0.3575009824651151 0.3337297706354148
0.1154161912981664 0.9636770306714286
0.2647968901018795 0.9423937444133452
0.1854098662683425 0.750396132247693
0.9584658612581659 0.000888252863544231
0.1480947957569093 0.6918733672788672
0.4683350487179249 0.9525979188282343
0.7552425496847245 0.3452259547000598
0.9418394012180029 0.1504967986998712
0.7051455818059199 0.4284008533404881
0.5223452421115549 0.7130091483664562
0.7719107888989423 0.01462753834954844
0.798993598832976 0.1770818169591363
0.05463675439845631 0.4955710783671327
0.3390073180905595 0.7136330769462395
0.4523307927231523 0.6372498343747635
0.8323853264367465 0.6632844926833569
0.7679636988572439 0.651169943668275
0.9673594698791127 0.1848212713343307
0.1689224324571492 0.04243956284680784
0.09617835051153345 0.8517288786566344
0.06294991597780196 0.002423525929434747
0.5893530698616782 0.8353741166846912
0.9932966325887431 0.967977138269402
0.04115017060594794 0.5638383927211995
0.2623740601526721 0.7821451106990753
0.4318018521742379 0.8078037510541503
0.3412151246958731 0.2705172929404362
0.2044789115124197 0.7061994848526867
0.8763374056750426 0.9882160202000199
0.3169953729478691 0.9326973066991087
0.1628090772223708 0.1563837045614865
0.3109635277156772 0.9608633065987189
0.04396696104649581 0.1007606711190108
0.8409765270158571 0.5221686085366863
0.690790552695283 0.6245291378864184
0.211522681794021 0.4416628432452593
0.7317631005242806 0.7292592348145958
0.5417702081780127 0.566610673473061
0.6494041826490283 0.4982981253681514
0.3854181051547407 0.9928071495221027
0.8052921282121774 0.776915550889765
0.5851644219625908 0.02226800106437727
0.4031296729403946 0.5756043480560636
0.2772329889707307 0.6657813730863064
0.06043103117868609 0.5593356612040733
0.988295826701537 0.9297310532991864
0.6412131131437765 0.5749483011475209
0.9477823059569889 0.4998730518046522
0.6637541213887952 0.1580738896051578
0.1887887106400674 0.8185618117699824
0.9077147424880183 0.9703960749433934
0.05864701591085185 0.9027959017790584
0.5674106606002896 0.4109303520648647
0.9166052129394721 0.3967697511501993
0.982215612613042 0.8525768082032544
0.2239544304304678 0.8860864367640507
0.4774292968147641 0.3321890999361779
0.9966902098584514 0.8043538129424055
0.8128151789590288 0.2715498821881719
0.5187828499311912 0.5432227005188378
0.5907678970322225 0.3794347661453176
0.2256920139075782 0.7632097283436809
0.2128308203162955 0.1957314081999851
0.4033112231900725 0.4130158256622948
0.6978322091606898 0.04035915315633153
0.8327481092000806 0.9212933388501684
0.6441052669155544 0.8849891845619684
0.2223294830943718 0.6024571526280456
0.6342594940590284 0.5545405140259931
0.7258927541726291 0.6694878263876801
0.4419396049007543 0.586984543340848
0.3053307604464072 0.2637703352217558
0.468828824142911 0.8304113650403131
0.6496323339508819 0.07036582770243872
0.04196975587150105 0.06034513955749072
0.2781582258820808 0.1366118313993824
0.8308052828841948 0.02144429400954104
0.1262256532871161 0.5679788670817638
0.1195115575176623 0.941136882213889
0.0004388452526667235 0.9951735430867428
0.7736113645848373 0.2287723451613988
0.7188650616483286 0.3586393071764534
0.9052163730518904 0.1810362032922499
0.09311894438894953 0.1081585689067077
0.2086394806077921 0.694333341709264
0.7201433022951441 0.3799524939881996
0.6704395947591173 0.546389332358922
0.94791535687974 0.1597572935026649
0.8843072494733666 0.9203924316057011
0.1840057981180541 0.9322607562317429
0.9959701100182657 0.1478651801880463
0.02155259441071536 0.8119423381653644
0.1319609863743134 0.1950379669017012
0.3017034347303226 0.3864334213375618
0.726980658307761 0.4703121270000664
0.831203435805201 0.3507822438727464
0.9905914458024048 0.7869578508324364
0.07553962884122963 0.8204226716454242
0.7780709349413283 0.2100705828320962
0.726625232389718 0.5185486238306029
0.3750762467936869 0.0642296505578123
0.243370570525914 0.00984458083363669
0.6174212922258925 0.9235320166857289
0.2816600980200679 0.3935444616676274
0.7798198798601604 0.1195194796794347
0.8012790587104748 0.1168297913815687
0.01399144212747109 0.2374165701208713
0.4118900659230346 0.8775187967281118
0.4814598004637528 0.3530003923008223
0.0670369325287745 0.5815136336149493
0.5711094300881321 0.1808465990579331
0.6913822619208283 0.8920058671514647
0.7519231350324278 0.4329919654646971
0.3276055768881242 0.7761697166009178
0.5245503572977371 0.5232429793112849
0.8188582146440262 0.1230907236199834
0.9335495005932277 0.4216769337563915
0.5412949641147164 0.9007462176638189
0.7836355657325047 0.3397321020559167
0.7982254578915572 0.4184015114423542
0.3422948265145921 0.4605538797014709
0.4087575362593472 0.498152349093954
0.1083958217547242 0.9020232901595926
0.712957189255183 0.8849239980274078
0.9361765833202121 0.02023587989710648
0.4393200746002591 0.4603580583165183
0.1337320333780032 0.7752504625812554
0.7349772528715763 0.8807058075814752
0.7851090016707806 0.3929839980847972
0.3458861470173417 0.486735579049255
0.5508611975709807 0.6162108072941669
0.1863228956400327 0.185111938475417
0.008026312282873803 0.586104128387771
0.8210294412910351 0.5669680650402042
0.754321247022916 0.5201516426749
0.3795043240610997 0.2135121772779271
0.7612606570432073 0.9397528721744176
0.1193784819088642 0.9181324098010666
0.8169967503853589 0.4920067018028368
0.7779191697521006 0.2392211592295793
0.9066050287048306 0.05951536447065516
0.7120056818106596 0.4796978393641594
0.3606302064379457 0.9341480377207837
0.3709062995382106 0.07490037430988979
0.3861931247736982 0.0933055189532094
0.9061257923287281 0.5490359514349
0.387373392477504 0.6398365861865769
0.4484084743846916 0.9270126229898882
0.1792202904054215 0.4611323398372443
0.1902071973898139 0.9872826110483933
0.7391187464580063 0.7854301118310913
0.3782951292898878 0.7831089741162276
0.5527192137963125 0.6450868022405885
0.8835620004419048 0.3905519721728974
0.6563531587336144 0.5342540613599394
0.6772906496789771 0.2298584693838557
0.654445626647757 0.4606482493553428
0.2100446401658765 0.02847988509664236
0.2923102369882195 0.9810680490183583
0.5705437376175735 0.3322299360370456
0.5443905674992753 0.3005320132755727
0.7496717556346084 0.8695746042168913
0.3502612081087975 0.6287119186468413
0.4435983043864485 0.7417299021556005
0.6669997750590342 0.8128756885925624
0.3500575231865196 0.8498196840746252
0.8496743556430396 0.5654289975619252
0.2756173468954976 0.1536695442969679
0.4051269542490863 0.1736613137279242
0.3312778412701143 0.1344197710943749
0.8877530007828195 0.371970145779964
0.7915497122979495 0.9860244333015953
0.9190415601272389 0.1459602240407011
0.4127088851337357 0.3003098087313854
0.1390369794549189 0.08239871399515968
0.1610927832384595 0.5048294325817591
0.5052474498470231 0.4205691178615145
0.3782922542228035 0.8539811625939373
0.2461594084457928 0.5115179783625763
0.3676511590540766 0.3820703534830954
0.419555483817071 0.4027204623389336
0.9959996894489964 0.05000551063015775
0.392309995200904 0.3479494984703744
0.7422028299108493 0.9353221295697948
0.8080336787408455 0.2408841291549494
0.212730880925119 0.5823491798568464
0.136924989159872 0.5530101771762387
0.5175880684156442 0.2917856490307395
0.9280617920130656 0.8944338035270601
0.9954040851247618 0.01682848652402323
0.385403428911374 0.5493019519117783
0.9384156314435118 0.605872179203357
0.5653542811968727 0.6286721375895513
0.5062408290439848 0.6019731046603719
0.5004221754709693 0.1949366644064927
0.8662470819926346 0.02950357973478534
0.1263162193340374 0.4009354223240899
0.01447070314421624 0.9037450166305612
0.2095754867675749 0.3310317494800091
0.6712356014094751 0.1794002747682362
0.00545553567138353 0.7390575963764467
0.1156712054199186 0.3773557142158571
0.853220684085263 0.8373566459614697
0.4287724622111694 0.8690227948486881
0.9369129837976388 0.4330504086920315
0.3003348378626209 0.52441479190106
0.4660944473338817 0.5534834095052301
0.08053701991295496 0.5410921155940225
0.8192496046039719 0.4355449639333122
0.6279918049622538 0.4428978869703526
0.2823940710442995 0.6345052187884844
0.402132747682775 0.2837264682729438
0.8873972799428032 0.4759772267944221
0.2221786359426531 0.2608263212583274
0.1505708810084851 0.1713558125840026
0.1440241880722446 0.7288925270726397
0.6038507383986991 0.3320886572528054
0.6761584834376639 0.2871635134438141
0.3961755388326741 0.6133619706755641
0.7814921394844473 0.4322448083393483
0.3485436239359599 0.7503742044654955
0.4740096164188459 0.03173063784223154
0.5614164054410472 0.06348905456491029
0.7896455651345499 0.6275751100097889
0.07987196858820372 0.1937323543331264
0.3066304854258065 0.9706362453690068
0.6487023282791801 0.8152444795607477
0.6938180376033414 0.942484263935823
0.4596117663696334 0.8026851649507101
0.2144436448075955 0.3677720263457445
0.1791021354902395 0.03897729435235526
0.4074807770533019 0.07445133343244041
0.4982900491370615 0.4036866599648047
0.6960664845433322 0.8268799338219486
0.8637570365902242 0.5543775347100014
0.07047082756083373 0.4826624471685796
0.967676884144493 0.7465652795479951
0.3991635084432463 0.1956829205422672
0.6117237410842294 0.4055704640281263
0.7249064551792986 0.8543960500123827
0.6545288824446467 0.6986777534413945
0.5237627991346028 0.1745178454576682
0.6669198102290227 0.06333242100105638
0.5432153708495344 0.1016056033179461
0.4951781259973655 0.6522004761952087
0.5675826481884489 0.9830843560051861
0.7426990212739791 0.8611288208423998
0.2999354656357227 0.8869393954888787
0.7985402871264322 0.7974778250406624
0.9970191735818581 0.2428263870755587
0.6954666304305474 0.1937961017365738
0.7767078321460235 0.9624419910445021
0.4228057546830555 0.6516647025225434
0.01423958855741493 0.9493752396219916
0.7317669283908108 0.4397549616608959
0.1691517480127771 0.4590816184936003
0.9934071361572721 0.2327846232367323
0.422482412843436 0.5927742035727855
0.3629066270680152 0.9149306541311939
0.1707103943470947 0.7858701597235828
0.4342950018602812 0.3851340554300568
0.003119544848170753 0.4796992236082404
0.5500453661552803 0.9319568611038028
0.05971618129027917 0.5380556460339919
0.3038541853345547 0.1744416976488912
0.2874582902900674 0.7387735504085423
0.1678356008614234 0.4323003585190794
0.5271536646700544 0.4750438478012041
0.07008310079835235 0.952349925026619
0.1086612906698272 0.534633528075342
0.9044913669274233 0.8658886050180562
0.8136239020764345 0.4059470588192199
0.7061036008393681 0.06702191038776083
0.9004160905791245 0.4014720225172518
0.3552879566014073 0.7413872191088432
0.3570910935928872 0.483739897002626
0.3541127348199091 0.02954542634018799
0.08153644313067418 0.1342025938107386
0.9932386030177975 0.2038262983071642
0.1004130984721158 0.2104400738762858
0.3357060820069033 0.6162991612722325
0.5421990454301777 0.3216415175110746
0.3922296743301429 0.1263805744150575
0.04508310511458449 0.854763760415812
0.7882875567536114 0.1742001590252781
0.2110349150051332 0.08673947097875565
0.2936611158305432 0.9043455368131459
0.6174491966062348 0.2579966357247779
0.131060528457504 0.1186843177579968
0.5101395480992672 0.02022855231479531
0.2932134264485867 0.8118440135670836
0.6833622346479628 0.1073920139864772
0.5681585269322232 0.3627461682939503
0.8225759587902343 0.8129077521450807
0.1467851632523871 0.05586731582544598
0.4218358055859527 0.2841270395633337
0.111463976425355 0.8845181930828047
0.7015246555539266 0.6543216260627365
0.9515783935998624 0.8647973331124721
0.5575661467953865 0.0908318805192906
0.9482226426653617 0.7256054638073637
0.7238040914249403 0.1894906783858213
0.5820080057380467 0.7856495456913233
0.9624256625746871 0.6200199336115946
0.0230935243083783 0.9551430006525685
0.09576662959334167 0.8898550083562331
0.8515041272854413 0.312669780989336
0.8759839353496636 0.4817847691921283
0.46955080363971 0.4716170476607647
0.9125315935463775 0.9980258063834988
0.07248079057957141 0.9192697677991619
0.4627902799173993 0.3544878655155786
0.1423432317143465 0.3860150327025081
0.4403933369882349 0.7912943074711516
0.7199288138867195 0.7760162268447434
0.9074907854441212 0.4710799827139686
0.9618573012716775 0.9912389267025984
0.1313329374248436 0.5047284729346545
0.7037159094064442 0.2597857800736247
0.6067911488922473 0.207477369878019
0.02452580786593336 0.7407917316289695
0.0006207620527636772 0.4900705710500781
0.4548746266050168 0.01104647308366157
0.9835042986153086 0.8294112097630872
0.3070659872167055 0.8002349253519299
0.6259299215210115 0.9070400835691383
0.9582360772714181 0.1226889226889413
0.7522944808560449 0.9887695440180204
0.2763057237942108 0.3754421504532875
0.487904061111658 0.6806512802506111
0.7839650295694354 0.5575331893526545
0.9775340218353953 0.04185692700868252
0.3598246081453819 0.602104475762858
0.9641942565201354 0.1501927758357882
0.3223717674227774 0.8648402815464266
0.5665873921597686 0.9547439203939783
0.9622456137029125 0.6690222965221684
0.6525501331368682 0.7491679386866544
0.6984969204955506 0.909853937369281
0.7109224919714718 0.8378802055370709
0.8634787616384062 0.06946171534676909
0.1212927113249609 0.05023611864506178
0.005325656705096954 0.3397410967652911
0.2916557414801441 0.3899916724776829
0.1740789758250607 0.3064836377580002
0.007505501842370117 0.7173840312523402
0.9295456844341793 0.1512425643213635
0.5714729297540048 0.3096038953916342
0.9926143171279306 0.5540602209089337
0.0152628460336283 0.01830716093903999
0.7813892364394258 0.8654505565977737
0.8733497292006662 0.9985203120403259
0.5075321853114362 0.9519256752706593
0.1962398803337564 0.8386672937852639
0.3995293438326839 0.2575564932251117
0.3818805080840226 0.1814794434149579
0.339767220445834 0.2221683124932983
0.3014155700461173 0.3455505135893579
0.09233619692613236 0.4593314131751759
0.2346271076497952 0.4657439882760475
0.8129363615171074 0.4428773566913267
0.6548475984492806 0.4325972233788491
0.9738965098281936 0.1128988551046626
0.4206207372957038 0.08751463617426378
0.2429710986462521 0.7281981053434408
0.2769569042756468 0.7408050083116514
0.1397706812883814 0.4988484768224221
0.1315942522318498 0.4277892760266569
0.8379608540311146 0.1683830639375727
0.3150144022582225 0.06928631079366911
0.3294199533480642 0.2249171930200527
0.3768696838410411 0.6535244516291981
0.9984672404686794 0.318646954901339
0.008120370228586495 0.6843384506384459
0.04315371210765746 0.9138050247860997
0.1732445207775045 0.6576612120345181
0.8118004294147055 0.5595398822665949
0.680732394485129 0.6730599354362725
0.2052869503976113 0.04901405402591245
0.3730409586663744 0.7626334107066526
0.8369002366187055 0.8019518109682572
0.413478514774817 0.809139497082627
0.8536472194249924 0.1324916284369995
0.5235815724743229 0.06744983895065888
0.07004719787187333 0.5419854017275908
0.8470176890517157 0.5872733632668976
0.597941909057542 0.8593610955332806
0.5259746177140022 0.4005711292147384
0.5111388940525501 0.498067192291148
0.1990913944320418 0.5041759180446747
0.2068555810322684 0.3529332286806702
0.8199313495252223 0.7656466692075073
0.4738837674818892 0.1416726862460619
0.08869497887151288 0.6959595976920872
0.9392481317170353 0.8262821816822404
0.004381047099343781 0.8495042465858932
0.044729700157292 0.2336409339811896
0.8376087460892372 0.5908790321993342
0.7579358878419803 0.5726104570358868
0.1817554263632292 0.1578887916539415
0.9392863591604155 0.4638351843104361
0.5722881061869894 0.7815452595739348
0.1958020501213406 0.957884807442262
0.0273987270976491 0.5006607956463982
0.3077884179752129 0.296238870747138
0.8097343239606124 0.1801069704158121
0.1079458588534748 0.649903993368995
0.6727716086612512 0.4272413413482805
0.6723277622998303 0.111254021704159
0.9542795483386668 0.843390109849834
0.6202363664761322 0.8146089387720089
0.7600940034682342 0.4399444426217303
0.5599964108477871 0.509317504977173
0.3445973032084246 0.1103722915298304
0.5123510787800403 0.8868158303014575
0.4635236714366014 0.9167135057248141
0.3261834871232016 0.4966178243568482
0.8194033258459482 0.4252400983570241
0.3674113943243778 0.3604781372329388
0.1997040920788431 0.4663996351544298
0.03467474480239945 0.05267915093428086
0.2638523931541523 0.5166719390698644
0.556916748653048 0.2395155007032405
0.23118656571303 0.2448383590594427
0.4841923326630185 0.5077191068660352
0.1300544253854093 0.8306632269142321
0.8645502591324581 0.3691266304882728
0.6073008126804477 0.2579397443394693
0.2753197068177281 0.8541349803479996
0.122776465493543 0.7268423369115988
0.3535538686621249 0.7037303939697882
0.6541162594763833 0.3547093099938856
0.9984377645154893 0.3483498730145141
0.956659204435083 0.7094995519173505
0.8581519578158148 0.6503616821017276
0.6872998424256281 0.3054145102844149
0.2302904568441949 0.9039223057562509
0.6041804433379188 0.9949287868425126
0.7427780272998066 0.1415412920199997
0.8487630764248674 0.7187719697015253
0.5052957448012848 0.8094518984839119
0.6562607519115548 0.06305205448293945
0.630809293355946 0.5797293335741192
0.1850098753506009 0.5202360183404359
0.1306091155049958 0.08805378951701522
0.3354597833229971 0.06329542976816643
0.1915165440886784 0.7697435067340308
0.9523888862010386 0.3293644899638161
0.02834005571956616 0.9927823604066111
0.6796818328638338 0.07940170313602049
0.4827846655036156 0.2615813072096539
0.04650368484132036 0.9948628729870754
0.3759035078066301 0.09388225691149903
0.2976339209809193 0.1384611799974828
0.1743540577095243 0.2384338141132991
0.7566764464594733 0.1668690066880774
0.6285078206083267 0.4940915675786511
0.1982403237746839 0.2093211109190353
0.1832362499525418 0.1953543695222845
0.05891683823116993 0.6384243550470621
0.1756001160442536 0.06015228431866947
0.3895014339499069 0.3764303699878585
0.190696260205758 0.5909612297890569
0.499398003135654 0.2521496140624447
0.02515680413160369 0.9341946843484521
0.03750618270916445 0.3765691129760527
0.2245620822285152 0.5166023908322406
0.5522568137037548 0.3178244783969224
0.6895901081738752 0.670571225468148
0.4438445319094763 0.3581684166580126
0.9639729894625179 0.284583490849266
0.6713130049083265 0.2389781185495304
0.7201100579681821 0.9522756899438508
0.4660178641679944 0.9345671535291999
0.5655371895391469 0.3917205700908775
0.2970149673479112 0.2804705616705253
0.828258863704784 0.07439525816609489
0.5896943890610798 0.1628144285343053
0.08106481868319476 0.02894553228375441
0.5690953126835973 0.6396493295500622
0.03589795416473904 0.4583377339504098
0.01331896642796718 0.6507830967495879
0.3722495061634788 0.7335904188704929
0.002757593417618112 0.4207992339099212
0.8016444324804622 0.9822663995212426
0.6443771983392989 0.2871347962867088
0.5181828385742936 0.003971121519086515
0.9161375949297379 0.5073426214564469
0.3309658348791867 0.5509120361704797
0.6062680018141854 0.8404927682655192
0.2168958624729614 0.9572246250908113
0.6832455308627551 0.3512020582580631
0.6240975211721113 0.0566086650995556
0.2541423877583365 0.8746700203047454
0.8901803330661749 0.4445693112534216
0.8588759616728744 0.7501883339712436
0.3851471956471862 0.5947656369234369
0.08727699873392558 0.4162836755910391
0.5452620455254134 0.6250763802183514
0.7662811541616739 0.38355349735322
0.0001301924600194655 0.1958095225860542
0.439843638014644 0.7323240921546228
0.2965009435373068 0.5897745364412912
0.4812076439363813 0.9855262342372385
0.837261125472139 0.938382930528897
0.1693439335501699 0.9171239981400052
0.3571628437196766 0.2844149296537432
0.5153148303460566 0.4598515932443183
0.01760885848255806 0.7014564062886262
0.9265205076324543 0.4487718992887454
0.1523113782421931 0.7017276880843342
0.4781526453610034 0.7927150102632681
0.5573173592054362 0.981328167583193
0.5633029130181826 0.1287971432489755
0.3408184483900072 0.04211544636266683
0.4954080839177513 0.2039979755675093
0.8031000526645017 0.3083024405527541
0.5159492119876939 0.7726661953499967
0.1312242141962907 0.8206314426261905
0.8173302123160212 0.04744573047078397
0.7926454481480839 0.01273016284164077
0.4507232827549197 0.9459253185140777
0.4448433837621539 0.4922171356673666
0.06860101840323227 0.8032474187640428
0.3271088828514279 0.9510111486766043
0.5518554508450266 0.7256763626053327
0.7521513085485066 0.7338133166997787
0.2703952774458085 0.9851444733330679
0.9305581528023671 0.6120813480935592
0.1238804872582173 0.589231227357307
0.9903293963020363 0.2707724330243034
0.3451125966548855 0.9240375902367822
0.590906080159837 0.005854872432983589
0.2332338909264407 0.1282855951368899
0.08068119523859948 0.9369569400051948
0.4790272654276625 0.9518995645289975
0.6800100758775246 0.004795768865277848
0.8148539437581397 0.9566464327557811
0.3760425153625209 0.7442311050988671
0.8456631306218083 0.1114965291161139
0.3382512418020879 0.3934606825568815
0.7640542441340291 0.6693174507853127
0.2947868335055076 0.5065131512100132
0.2125468470238554 0.2339678251885317
0.9429037377076589 0.9878564777755284
0.4095778344909441 0.6990394137579816
0.03162259289351412 0.5470957180452259
0.1265961726814506 0.4474882650801172
0.2135719906026718 0.5159325473210414
0.8390498666235289 0.1181052688455493
0.7543413684231851 0.9791852654463289
0.638819143131225 0.06890089031201391
0.4783297308135536 0.3712677295519231
0.5973520742610325 0.7870825243907538
0.567274869873708 0.5833769417181532
0.06169384763578001 0.3618922804933986
0.8784578471821241 0.8740455476386128
0.3953262982775018 0.152403262696058
0.4496167025139048 0.1702439518109386
0.7593032339602827 0.8962034002327028
0.5537551267228925 0.8501010223876977
0.6454557157461471 0.9402340049075613
0.1287907651676542 0.205072390461667
0.8691598046383422 0.6693326376147318
0.642086854711689 0.832302307304186
0.6038809751449199 0.01748186617387613
0.5678537998692491 0.259653087870819
0.112198743773427 0.5065661519283851
0.02574912010707226 0.2382029953101337
0.7746982663147656 0.3240674131301134
0.4785768212284804 0.8261684948844631
0.5819907374163008 0.3995546170867046
0.7878898308521248 0.4546091518943559
0.1740186755753936 0.5673904541808397
0.979757381207464 0.6899801861430152
0.2867334502954007 0.7674568170646902
0.8822822020741193 0.6874507508643944
0.9049235821047684 0.6308203171617208
0.6548537279983085 0.7982009473220607
0.9150312298126869 0.3322351050971155
0.4448239717490691 0.8529551862449052
0.9146139740482432 0.7843094185062609
0.5446143866276555 0.8104813051282458
0.3575601421043806 0.397916308520729
0.1331546094846709 0.2987490853244403
0.327818301873148 0.3176087433082883
0.1745964502756273 0.3706979789921513
0.7348403399036509 0.0760827800165587
0.2000485412582842 0.4172358859626766
0.4140995006623766 0.01700722281165879
0.1755719683419035 0.4058349899538007
0.5197615988521495 0.5717101323083872
0.1580316876084419 0.2842731066764964
0.3421371763167393 0.9903373808084974
0.6444055824509053 0.6442312241322293
0.1440765225617729 0.795241005238724
0.05123165427305237 0.4835468601544985
0.8838677610706398 0.2422495602374353
0.09561132992215628 0.6875027278866779
0.5089570149983975 0.5733046267803137
0.1970738947335957 0.387528672803179
0.8198915449814741 0.5772485186875895
0.2921071099797426 0.8564590371174267
0.09063632775112598 0.7230827318912211
0.5782223327619824 0.5220322760980246
0.3792268490137842 0.2654808994934929
0.1730751098673701 0.1516472081373451
0.668537507032264 0.6856989793215491
0.4394251736545597 0.3324899653410781
0.0346269284932475 0.669360070420984
0.2398531736292265 0.1564128933178841
0.9835661503213816 0.1719516596175045
0.7935415560955827 0.3765395219856499
0.2307133609204678 0.9442367383235417
0.3240767263184923 0.8357168937313667
0.2389552618748423 0.2170496218118471
0.6702233857406433 0.9224326846086414
0.7988459845732134 0.09773598131852382
0.2889462991021836 0.4889144604856098
0.3127383899841577 0.5098931929700466
0.8864821108456592 0.9866744457043249
0.6443659787592995 0.1253609819121017
0.8736333824296494 0.594109188820969
0.4719671845919454 0.5321665064947884
0.8843448894581665 0.03536601791684413
0.2609620466092893 0.601349995017412
0.1815379054238116 0.9801954085483235
0.4942778319573805 0.6717017575974005
0.8485692616360218 0.3786880517450262
0.331707958366614 0.214529322923646
0.4465290448018603 0.50307779525563
0.8847789187509285 0.0763081606783686
0.5189652704707701 0.9252823518047922
0.6339368420112665 0.2682293068006379
0.297441607603399 0.6906752100157777
0.6386931839557572 0.4683767287301747
0.8039324335643034 0.03044951065159368
0.8122777497971049 0.1902356999346349
0.9846431500287405 0.8183963585108491
0.5117227741316962 0.5347148181469054
0.1270538527194072 0.6896708001906784
0.6696012957757147 0.6217166522977777
0.02724869073966595 0.7911882550600657
0.9981816017152284 0.5003838221675512
0.09406854845986952 0.5095611994626731
0.9521310971997317 0.5174493655651545
0.1531767806293473 0.02676678168516722
0.5931757464369339 0.6233775676481819
0.2340596852467342 0.1868855771539523
0.6591116864940818 0.5721923379250571
0.1259442792129588 0.2705702052964767
0.3881881370123903 0.3119624733288277
0.3457806664255751 0.5900780320910186
0.9815815522130279 0.7810065467289545
0.05890788649299777 0.9669721052355885
0.03475503274033435 0.2312829320531161
0.9846308384673266 0.641381179744582
0.7697240119069038 0.4356985898198769
0.06219526253098285 0.8712967478424477
0.5108082456463321 0.9889385232264453
0.5804962787824832 0.9232234330476395
0.6816653277139935 0.2587833877365068
0.3385507826087987 0.1792604868749809
0.4817920157244319 0.614985578444342
0.03639056492351958 0.5075043447282077
0.7948571443708138 0.9648424646908577
0.6872136724691279 0.9741093926909278
0.3889555758477439 0.1106132900404313
0.8028767153561132 0.3187927220596694
0.8619860382203668 0.4987650564574045
0.08551598307333862 0.8550865635153262
0.321752510597199 0.6321298497511013
0.3617820297073809 0.3135425351017812
0.7146277851457574 0.1357011967562208
0.08182742338229219 0.6070720857955211
0.5914455849275178 0.7276240831801782
0.1737147185375508 0.4793054022432202
0.3279400969401643 0.7146973885103576
0.7572818434933752 0.1035620233477194
0.3688683849577175 0.1440492303540708
0.6925937864516863 0.7844717503049183
0.5990490681018124 0.9232456583832562
0.5185223083827266 0.2810905763275773
0.2427216425469221 0.8893418254396145
0.09001552613990593 0.2685636390347876
0.9568916522171278 0.4695848849565321
0.6185655461127392 0.4270633012631545
0.9164980407021175 0.2101859851886302
0.5907106654384601 0.426671814264315
0.9473128534361995 0.4042661737797236
0.9591964099974984 0.3492289709319212
0.07461307182751539 0.4527875649911548
0.8371711957818304 0.7702556806261768
0.8676610574703257 0.1750854934467602
0.4323228344113704 0.01230849525612963
0.9384345886081894 0.2432314554084986
0.2788318777558103 0.4921258939358005
0.1529655248625732 0.4051104514389706
0.7563982179901022 0.7643421051823583
0.5353537955967268 0.9764845492626927
0.0697224213118528 0.8409643200241991
0.2659073713728467 0.329173127156194
0.991689871912498 0.2875019805524451
0.8911132610434159 0.1461963346739278
0.3738277632651316 0.5227756406157825
0.9769416587324068 0.7621700440594078
0.9590696792830337 0.7632427926695882
0.6297687491382067 0.8183531328728386
0.8001573390280063 0.6009352037847163
0.3258031014909555 0.4365024410592538
0.1934727107746046 0.07384084685663224
0.3556096659194632 0.9722093876796323
0.2628109909548402 0.3505314927020469
0.4228430459769625 0.4735633098600005
0.1291196472392546 0.7181017374632899
0.6818469718786403 0.4570199382467446
0.7655115288819638 0.5350232150419127
0.03466359534624168 0.9290754708746688
0.6084359331291262 0.7630056579084582
0.8036843229173951 0.6393530147503663
0.6336618405333071 0.1071594566839044
0.1016538642048078 0.09212190289374535
0.5218031139683916 0.8561821220793756
0.5746267510050068 0.8470154477531984
0.3703521988269805 0.7887165215457568
0.1905180206260188 0.6509834713730436
0.676271063651425 0.2681417136211874
0.1273674884666898 0.01436535196870651
0.6998740396925366 0.8985980068319834
0.883430623816357 0.4006535606383161
0.4956220559478127 0.424699476297468
0.9406271718582546 0.7538397589953441
0.9652332874696226 0.175639851517157
0.9509647449666869 0.3857440691033633
0.7711459763868939 0.690512027426379
0.5000662913103513 0.1083941037531997
0.46511461102683 0.03690486200694983
0.1179517814565088 0.2209265955104667
0.8021582521465013 0.2868693717628439
0.3453662592300196 0.239191059871567
0.686777322825263 0.2870822151775241
0.4725139021771348 0.2350485840480674
0.2426244398475218 0.5785493360882075
0.6228695109259802 0.2867493784966282
0.2646076294401415 0.5552855624820928
0.2911334624567061 0.1988794190155505
0.9700491520943642 0.4572961451330705
0.5640123014299709 0.1892138430015277
0.530766964547581 0.8998344245381598
0.4342574875115742 0.9369602853374265
0.7855733761251659 0.7791310733711513
0.4849621056574713 0.6052372112471905
0.914524841319877 0.1049695846075064
0.5054770913885877 0.653590918601626
0.01313628767810916 0.02832639383634654
0.9857093977999306 0.427971554259869
0.9111764692930762 0.2462220696700517
0.9090056056173973 0.6771689462879816
0.8818827781819019 0.8362255197276139
0.243866536406545 0.8178208212060083
0.8822051987048425 0.2871642029287382
0.9177873842071845 0.9670481837401275
0.02338493361372755 0.6304545215802568
0.7432240326276222 0.664254398564264
0.5514859302464699 0.4029596411290795
0.2363448428950353 0.3400093667378246
0.5487673809169977 0.6350472654477649
0.5865453790555178 0.2140724540883459
0.7889195544352303 0.8454134590245398
0.2694964228559188 0.9637168571087326
0.1381190440814217 0.01276585018793193
0.1481340409069422 0.87354248304977
0.7372456518597962 0.710905161777057
0.09634447472854581 0.0174947397730291
0.3456176187322213 0.2987937182218462
0.6728921196172428 0.6315452677416051
0.03605896132409057 0.5861820664594048
0.6921741791116889 0.1836181624639565
0.6275391361770577 0.4320027027806473
0.9408655571227664 0.5877067238016382
0.1250837534496624 0.8956036657921393
0.3205895236699533 0.08755730023321484
0.7706013536604032 0.7302516304779121
0.7656656580301809 0.5554718541285483
0.2976493359410281 0.02609802132490736
0.484103464768635 0.1420964142522515
0.7344674865031396 0.9275456265318067
0.0893021819267782 0.7866365973073292
0.1346370018759497 0.3464802522822364
0.9998529602109288 0.4541265387517522
0.06648142762556575 0.5204365049874066
0.7472592105341517 0.03067931357190027
0.364913816720899 0.0282760445379048
0.01011327206809981 0.8858680043015305
0.1320538219157155 0.4558024331665874
0.400059553599813 0.5045803437927525
0.6642966118923013 0.1875728850437456
0.4871999750224189 0.8093831292943848
0.6235073420350389 0.02676521238020967
0.6217437563987693 0.3983588542818995
0.9852574497842823 0.5141081571359226
0.421252924157331 0.2394785112194595
0.06000094345603894 0.03252220828550898
0.7481518030810554 0.3836116457462966
0.9716876779777087 0.8561648404805106
0.534492973164677 0.7947881922753312
0.2383307531600221 0.483514473696166
0.4485422272744663 0.05710610381075558
0.7202973545912861 0.2700048350596765
0.4322335051988184 0.06200767615409256
0.2740313127370183 0.3364992677552614
0.8013651530326809 0.9333752033005599
0.8996369070982917 0.4497623378727969
0.8098732810700577 0.2298582029724348
0.2912113104556784 0.09686574926564563
0.04702911425332641 0.1594908888442461
0.8016817450669619 0.5087384963734995
0.9475221921418023 0.6456684255276819
0.5989075090704987 0.7975455373903282
0.8897371053894205 0.9573805054091283
0.4875241547674316 0.787666557813457
0.5666631845934175 0.1187596854923499
0.771999119732497 0.6063862335411836
0.8306928278916855 0.7923722040926414
0.07633268678751308 0.06734513464020479
0.7756292038996019 0.5396429658095683
0.7431508785632734 0.2512285909710182
0.2502320803735165 0.657249808210569
0.4307187305726479 0.6794818296713293
0.6541183272361466 0.2134831352031805
0.4620342977481948 0.6218126778691825
0.9166643014723399 0.850692652064872
0.2623101550160315 0.1035907327127874
0.9257616878114715 0.1238564576304622
0.5540770658858521 0.2963383172994358
0.9684569640316606 0.4076093998465265
0.2993971233715809 0.7924662403095797
0.8100088105731125 0.5806635632249042
0.852939799290257 0.003677709775319246
0.531155514239385 0.5704321350788825
0.3900345305968126 0.1614867053285836
0.06403853791857919 0.1224451024250561
0.3127062387467841 0.9028053408199791
0.6514926980299648 0.01792512695924193
0.7786763999785759 0.2674484781443311
0.4271539207166095 0.964164246099477
0.2377885156655641 0.8503473039671332
0.8353900286140256 0.6175007864327391
0.1570628420668294 0.06088103338352174
0.7110502827106274 0.8660940580826839
0.4400058085475352 0.4207718108968118
0.916822949007122 0.167642199565184
0.5012933859832301 0.2120157151328727
0.2943705989942834 0.07561864744803828
0.6867497598939183 0.6435134845272567
0.7538080253334349 0.4222053048445989
0.8272257853690156 0.8508257479399026
0.2149721445269849 0.2782798659220472
0.7921153885008215 0.6842639713521138
0.4034879285109772 0.7697334789679621
0.2239182779251779 0.0718671544819377
0.3393851705707154 0.7945087484608296
0.5786009362538189 0.06950884510132813
0.5572820671474649 0.6658522232480105
0.1536213160347583 0.7920410295214207
0.7596545953579087 0.9494257646079644
0.3779502233117025 0.11297226653529
0.6527519019532513 0.911703353408239
0.4971344307261575 0.3932399206128787
0.5841605570819209 0.6592685592746474
0.2506258408864915 0.1399229207027237
0.8914996489607109 0.6691618071886895
0.2235214238255756 0.9655873572124748
0.8752843761255652 0.8931433038345107
0.7208004191073314 0.7869790469680894
0.07517277875081206 0.1077884830628766
0.1736807512705873 0.8610460975551277
0.8657211841886044 0.9420936323803861
0.1837094839186572 0.7053238611494258
0.4011225016755934 0.2468436350606455
0.821170825842987 0.4739996925897861
0.05511975891891992 0.6198024703714229
0.2171443128595801 0.1746267631312672
0.1554272982461029 0.2356628024208311
0.1315255761707456 0.3172527075963815
0.2157439045955027 0.6106185464650897
0.5377013426066237 0.3854232805272034
0.9737641118643722 0.5525613648671647
0.3432204733738217 0.07103887667133481
0.2462429948446993 0.3364309582322749
0.944863792397556 0.977387862361083
0.08976356590261886 0.2900605256716594
0.2690938039425467 0.4075342184094723
0.5392372931116334 0.2618424229969191
0.8725779641775072 0.844604384544319
0.9237859258675423 0.2597070987721826
0.4035496121058733 0.986361071694739
0.1728971267135896 0.9728885103563208
0.5824233404247212 0.8184648006655828
0.4605273505580983 0.1129926251440102
0.5420308807630632 0.529774645987791
0.3338017226642427 0.9236736322823598
0.9484176558983451 0.8862971657854963
0.5305415708974092 0.2244644049634401
0.02321841289836705 0.9119977955164758
0.2164614704281104 0.2127404409173493
0.4489280941310191 0.6687499975452985
0.350057118977602 0.6553728720142611
0.4838836776175587 0.5307492233088138
0.7242674014777338 0.9306465475911074
0.3369057083694735 0.152876554926287
0.7599893956055811 0.121124062308566
0.2504422846420198 0.253976955213337
0.04169120001430741 0.955881047532086
0.05858054337911076 0.217964467541815
0.9890237017258486 0.6949660650590548
0.2523494832024868 0.1192077580538706
0.984802303608855 0.4748067500946676
0.1815303583240001 0.4713580767342521
0.9122562061447337 0.7309423078062665
0.1910747293053572 0.3289463722093548
0.7189068223941941 0.648630933449946
0.03089656094751296 0.4414941530818864
0.965054959095242 0.3692483766809888
0.6089179130365607 0.09306033781688622
0.1759374328315008 0.01064479378060495
0.02141346096129635 0.4832513822857898
0.5685945850536666 0.5261826339246434
0.1779761097002893 0.0003213214653289062
0.5004304361557618 0.8323280057112338
0.7560344733812536 0.7541482119768834
0.6132535097986758 0.5787638639737668
0.4539937484932148 0.9886921989703875
0.659989146647074 0.8302604275751229
0.40433877497646 0.7415937709257057
0.5169820065878326 0.47064251721215
0.02625068433039635 0.8465055091638762
0.01822174318040332 0.6598989804595284
0.4824384002771299 0.6338702898651755
0.6279227345165479 0.2960900980858266
0.2463934150925904 0.8571346265994595
0.937066890705757 0.5021256565647134
0.4253155976283729 0.2085105148929821
0.3934983430234995 0.7388981499117018
0.5126431305698101 0.1602061451801758
0.6029830548040742 0.4720825735952765
0.4136837740604755 0.8406732995643887
0.5715387802400602 0.6200258208356157
0.2503012162732212 0.5989717501809406
0.994853831750141 0.521111179786899
0.3108302251517992 0.5735390760676449
0.7228632714864591 0.07722631881983687
0.2334853508070429 0.05128796854540667
0.8287255349589505 0.6257080194783632
0.9788686042022868 0.1033768604723762
0.01344397332065116 0.4766325688440085
0.7716788190832871 0.06392405980598996
0.6690259783160831 0.08175507965304003
0.2334565228248518 0.6333817152447097
0.1304025929602519 0.616231649324633
0.01948994260919453 0.9979388097660067
0.9270113770478812 0.4386684993693594
0.2331128347934139 0.8211762137141246
0.3156969091662307 0.02960563871281937
0.7397283160919309 0.2690435932395853
0.1994589700387267 0.1017159948993502
0.9667677790788578 0.5351455255543079
0.3157513573729572 0.7448530713758285
0.7475602843740085 0.8236158572575579
0.09151950328885698 0.3418630414707788
0.6659640961699782 0.2487449174636205
0.6502314851210318 0.4005393074596817
0.9844787291615951 0.335116613456091
0.7965908685452028 0.7023160993392095
0.01462528911924764 0.1803508875230123
0.3479773262924162 0.3492642412836907
0.3923313412072489 0.9390814819914572
0.6134064629698132 0.549714150579811
0.1252083232953266 0.9501394394293391
0.1794784536579319 0.3532582072851884
0.7118455888489398 0.7933140712415709
0.08115356143595318 0.6774677720126003
0.5967200400985534 0.2107585326487599
0.5590288562484156 0.5308884219688402
0.5492271755543809 0.3381404192693988
0.2115716613215431 0.6007035444123272
0.1366765829111635 0.3953697585662472
0.2921191326535748 0.8946338649353199
0.5371939782421508 0.2833175558556927
0.6095948805938314 0.7238189004433433
0.4207299816150341 0.3734121971342055
0.1601299830219115 0.1065677849596017
0.8305887238882089 0.9807573277243905
0.5453986554488951 0.7440416284073575
0.8128525612410326 0.08593038147218375
0.9335413623892802 0.9215857370434658
0.1656060172933156 0.8036969760378269
0.769732064433496 0.596070450387709
0.195449998736866 0.368110192806405
0.303671737009979 0.8103340117405156
0.3398332651788644 0.3754237348602542
0.292811971184925 0.3288641139911616
0.2268502427896954 0.8650633040800934
0.2690410086430299 0.8274939197777325
0.08503918143805868 0.9045160281993985
0.4753516910239431 0.8473884917502702
0.3679961042970176 0.2259921431044798
0.869284326049319 0.545865469046047
0.4324071578234957 0.7004808612087864
0.3584302676422967 0.3761726519723965
0.1376575057186847 0.7376259134816634
0.05792656113861903 0.1118698590317319
0.6631484534717743 0.9531559293297538
0.6251813972921456 0.9865284834084386
0.009032810849626356 0.3789485779503596
0.6704127233210135 0.7857305515369227
0.1112759123031659 0.8267762457862298
0.9205738450825204 0.4574677620861736
0.3898754518467701 0.002063641345640017
0.4870307266665543 0.5487205871890019
0.5536423387988315 0.1288515120879989
0.481814877242357 0.9949522688681677
0.5102167385929215 0.1387550878355317
0.1410190899151552 0.1039230335093412
0.5694915081859998 0.4931903763334158
0.5578409011591591 0.2631529797133514
0.8968100453573342 0.5133673554545214
0.7082098441351421 0.7503672836805094
0.7327421192976215 0.05831155207503815
0.4687991765643402 0.7653050971943104
0.2792807694526142 0.2803428862081451
0.9227616979354124 0.06855571663914201
0.116775756839859 0.4796219842318358
0.9693025715387766 0.4967256207338175
0.4834920588022314 0.03707040265032552
0.5319145179057325 0.4271353799869606
0.6914740825187294 0.1557962164310963
0.5715639483293588 0.1573090944383218
0.4169970202356298 0.929566833221859
0.5294935894197749 0.1126033560857861
0.02648796541827803 0.04483986696860387
0.4078199510778426 0.710733301542557
0.6244048209353369 0.9757947054687485
0.287148533574945 0.0291026515428705
0.720303757553407 0.02225662726982896
0.356446245639786 0.771008006096749
0.9412999333371989 0.3555394778507555
0.8854081874215037 0.5540824305901452
0.139062472982387 0.039476269503836
0.2037283541579646 0.8941416590679246
0.5582841936903734 0.2175047598505579
0.05064990875290338 0.5549114943307952
0.8486087587739758 0.4148738198199367
0.8962633350698981 0.7927534341592077
0.6189715888613269 0.1378980846666797
0.9769184742768265 0.03105338074915992
0.3769502385676424 0.01741804361952104
0.61329729613621 0.6328043579018285
0.2045249118219083 0.4865456868157489
0.5691571421317937 0.9268889817359888
0.8894326741983419 0.2149294503172053
0.827801428920924 0.7231192089875851
0.2431053323349427 0.3575111838304701
0.9170632707900204 0.7049627761760764
0.8392004644458073 0.4955859416158668
0.6886757666194951 0.4939632719172969
0.5479948946793334 0.4837024014271333
0.565080754333056 0.01514958085017786
0.3914829588167057 0.3948514304624877
0.3530911234427238 0.1705900028772379
0.4782161747662105 0.7819172815842517
0.3806163490994015 0.1915106469788951
0.4712782265709597 0.4823067157704974
0.492046252723314 0.02048889271484575
0.2005992131762346 0.160967189899805
0.1596214636419654 0.6039352787175734
0.8063128131201817 0.07750150415376551
0.1846250187499569 0.2343460916883106
0.5916180081383373 0.7788955114194488
0.3255960109386576 0.9982010685833971
0.9095570376314046 0.892244957585103
0.4027022420073182 0.9412997624242538
0.7651135200176271 0.3295190174828724
0.9527282822044282 0.4511684206231542
0.7454239196750907 0.07658147110864826
0.1642447377610703 0.5158198555300699
0.02600989731767246 0.7192252162290335
0.7807790677084867 0.7340992926907972
0.4148162479339289 0.7437602550407159
0.2274839087974909 0.5661054225843212
0.2659234775086015 0.7718368642080489
0.1252103865411407 0.9601079528147023
0.317636143509718 0.6506608339002602
0.2739132090435213 0.3862890579692114
0.08902916787452952 0.1734896055181542
0.4978692356908273 0.5466376422868622
0.1422464667697273 0.8542849129664586
0.3899381285222078 0.9573913835417781
0.9663948708028723 0.06642756363875865
0.8389199998954034 0.3973738145339685
0.7656065655863 0.9046850908602709
0.452967933687094 0.1409213935112581
0.9641850835060378 0.6315566423746481
0.4740691646858078 0.2066735229136519
0.6267293064305511 0.9291596465004969
0.3477384405398415 0.2062518105324199
0.2367588782000352 0.6149973107633253
0.07288109117180613 0.830919425238605
0.7037590716520334 0.7295124095183613
0.3946331213961512 0.8181005817318774
0.4569596475534796 0.07518787236251186
0.1297926220352332 0.8784829209537292
0.2354407770310467 0.9229569487645247
0.7484006826945897 0.04817087249377341
0.04735086226191412 0.5230311950872983
0.5480771001281733 0.7038315108415655
0.9797382333152871 0.4951470388443755
0.6078353884792932 0.9070274948247704
0.6535769031467811 0.8794512704862257
0.7321634510347503 0.5007266704291443
0.9106570939057574 0.831607914562042
0.2879133068029797 0.1664826204440883
0.5014307698131162 0.4948940805542006
0.8994842150330553 0.344781272268482
0.1030295836873939 0.324734664481925
0.2511071196505026 0.01800322807073779
0.2212246361161448 0.1537232984305557
0.04604787062713729 0.492279673640701
0.2667582453278124 0.9950619980159418
0.194972891894702 0.522004121927758
0.9678679852808472 0.7571212066291646
0.1801204568564623 0.9140329301163314
0.1070267394356408 0.06096481161379105
0.605251514368483 0.4140474075499553
0.03997128475711283 0.7652667161322281
0.5268187159443191 0.6949398203590145
0.12488681600013 0.7083018371588837
0.9050023163486473 0.4214105111403736
0.1956073403300828 0.4265300898159638
0.1816668759761836 0.5842309215304682
0.2499422393667978 0.4816539499381565
0.6899358785799159 0.7105241744843245
0.6090297258260404 0.8294916374043345
0.2149678907341198 0.358198182602307
0.9869363071929343 0.9404287026569187
0.6211980403998347 0.571841012372782
0.8063539422860568 0.2078305202311153
0.8363468735904567 0.5127857190779372
0.1313125970997298 0.6057753731030353
0.1059804288682338 0.6877209811814445
0.374903067761566 0.6132035720976822
0.2208741597479665 0.3160383941825006
0.6219882990772871 0.4850526224920612
0.3516830389993665 0.466782808753648
0.4306879215450535 0.9181117445359902
0.1560887572888087 0.8384808232853319
0.2025773182476059 0.08034960407401813
0.2083693178701508 0.5345202999152537
0.005368031494335708 0.943220001688432
0.01269823448720234 0.7678130872910209
0.9247341286674773 0.1736405693986094
0.2114377045431626 0.9794173298516107
0.6678519918681654 0.1978977586739747
0.7877623692477205 0.1359038232821877
0.9845045408094519 0.9616032164945864
0.9173252868204804 0.7951405455835748
0.3681734940823652 0.8184787070984377
0.9282729064230693 0.2410788144816082
0.4498926690247653 0.08343874373257507
0.7688888896725776 0.2847653905704498
0.4971328808099062 0.1252894844033917
0.5132080573896285 0.06215954013509049
0.7658443829294505 0.7093559364171941
0.3928012465855083 0.2398744913906298
0.8700009266436292 0.5181059371752316
0.1570094086826809 0.757584222205138
0.1829103698498726 0.0885846652728909
0.6552130112211965 0.2681116272419607
0.9178560855782913 0.8241794407722117
0.6493906578856796 0.6193281664533651
0.07950621098164155 0.5499847651032149
0.8774982514019166 0.2697109333004238
0.8576881931940106 0.3598637383692219
0.3999219704394545 0.7034349814949877
0.6404160740576013 0.8216894857264857
0.6796745097080579 0.03355261505970496
0.04081548280612224 0.3573943583373285
0.6657372987501036 0.2680621719888725
0.3352947373658183 0.5133582682290379
0.9891716080178465 0.6130428773320667
0.8181356485821213 0.6509449470112454
0.4149456939577625 0.06687853670776615
0.9178606170331089 0.0148176293584015
0.9984579590367323 0.5887026011362404
0.0558169496582978 0.8535449996121853
0.6256522341559749 0.2211319293572747
0.3791139850099474 0.2026773311486179
0.1450367361911797 0.5697380921308912
0.3084511710667405 0.1530334493985143
0.03176697046341354 0.4794100204730581
0.4054522957819959 0.4296427074313729
0.1761335905577698 0.5464453117825987
0.9070325420620656 0.7230475223498873
0.3099365072571816 0.3928264145435237
0.03641110132759668 0.01341939357253953
0.8253561581827958 0.1396340342034374
0.3365780020412493 0.8781993609939059
0.480375695104461 0.2153416175137703
0.8565263240075771 0.7715355477192728
0.7839725279815384 0.3184458384724059
0.1813429677330286 0.3973943235428288
0.9784515160336903 0.06481083356361694
0.7673416358578794 0.1020027180925071
0.5078525341372856 0.8684395417894434
0.9621914256233761 0.3591810904350167
0.9873839675954936 0.8902881284540615
0.5596951566623254 0.5783254288737193
0.5742926819901619 0.0990690691135015
0.6054957826734574 0.02802476679872641
0.738867103762096 0.173480448606996
0.2283757648008314 0.382127717619521
0.004927411836125821 0.5174721186730916
0.6115234713969746 0.235167650539025
0.6115518454256 0.07378067053525671
0.7120488098286457 0.9946902622310664
0.2411154426609662 0.3681680915067147
0.008346628810035901 0.1596504030520217
0.1511710767036772 0.2571408390128418
0.2988141393779637 0.104763810898757
0.826529322914217 0.8026738581237794
0.6972339113647253 0.9209474975679384
0.03344039588463599 0.3990426362308587
0.2544722627043598 0.6968530353460559
0.482498270363533 0.3812543773644662
0.6676347429353873 0.6574228176738018
0.5494569636496172 0.2463077011585301
0.2266470636868693 0.527998068732085
0.786855868164103 0.4033529135722312
0.08606095626072241 0.5862167837174734
0.7083656468535663 0.6463419162759656
0.2276600329960461 0.9942543538863888
0.7367673161094423 0.5330833292258199
0.09093256813594155 0.7695023458976835
0.28392033215387 0.8703332371511143
0.27594172703861 0.6939493208391542
0.494791471178151 0.07232829903161661
0.3957068843139686 0.1701747945246642
0.6299679143380172 0.341027128658618
0.6145789456042303 0.8579904326775962
0.7467948951627386 0.6460556316227565
0.4526483249234301 0.3493189478291284
0.9896185868887103 0.5747592162423826
0.1637462565927637 0.2426252176736824
0.3482794300515502 0.08900399497384408
0.6243676064917192 0.8440069015239513
0.1082181421174448 0.7628365987290181
0.1617360581752854 0.1984607362721403
0.2809792929437748 0.7305971190673887
0.1474586799447863 0.4422848196353893
0.6895917622632181 0.5212624022649897
0.2677281159568812 0.1613195114553193
0.8320547177750208 0.369519295815762
0.2093221798621284 0.8408498208519555
0.08703237030464575 0.9642064686530669
0.07484079145797634 0.1187314340901471
0.01871177846750391 0.2189151282151588
0.6044429787057799 0.7031125715961604
0.4932344970038022 0.8520387792593322
0.3441492093256536 0.4978183688131064
0.4382901025835502 0.5099943258617886
0.8476806003897531 0.8007603774574804
0.2473567214276589 0.6876388763245177
0.5630100463600183 0.7984267157058221
0.2149636104930925 0.007769248016228369
0.4713566897249679 0.6386311788510477
0.9959304502377937 0.1306424521033147
0.09874130321488242 0.4516905815195799
0.2691018382516417 0.113063221955863
0.407235923925036 0.2035145846254521
0.5292323935196505 0.08472929831600297
0.8968015352331817 0.9841743357215459
0.264342407935602 0.3399328236349723
0.6990966033752036 0.4598961503057907
0.4192819684102588 0.7818693310839421
0.1212218227672762 0.7933001458326712
0.05830031274439698 0.7569878789694
0.2598552089417458 0.3118565928567116
0.8607338387119999 0.6310462863567158
0.621091158293657 0.1838644498733649
0.5967636562472769 0.3883127715311247
0.5521593953033098 0.7625578438226079
0.9461885727674928 0.713708272092567
0.06818537193785155 0.4252556451022629
0.9357903372212238 0.7926385618326279
0.4250261671097113 0.6202079120043591
0.6680328357977889 0.1396174428867488
0.861827872676977 0.8826687982135691
0.6300616095395039 0.7305270214254254
0.1591215722927009 0.117084227992879
0.003844502542283299 0.8776617391061743
0.2762595165183077 0.213819513633232
0.6448397068429147 0.7940797135554166
0.2284435681859244 0.2119669496272566
0.2659809280111728 0.4570108081145012
0.5205450762854378 0.964034241160449
0.8058613480361093 0.5397985940183424
0.6688930751671628 0.5182035243891172
0.6235685648569422 0.551604906099888
0.3543148940400196 0.6389155825760265
0.7328417513480626 0.661619284144059
0.7200746971017945 0.5900064230111823
0.09704020801900236 0.6454011560850801
0.2050333036199792 0.6359609702201436
0.7397803867980822 0.6251816802841197
0.6453516717376339 0.990360589862823
0.2906796478226437 0.6824756471099734
0.4302011542300071 0.9459447304401647
0.5615240588117653 0.0537486615823774
0.8825698609668243 0.9490251653628218
0.6013630890408095 0.3783154954679397
0.8409962184184537 0.2758582144680469
0.4240268970142217 0.8463457773487367
0.3853757915414233 0.6600266561417943
0.3207888222484854 0.6602727353540477
0.3976956293279482 0.8650202773549194
0.7275604703549713 0.9000342224109651
0.539727965971101 0.8626306186996703
0.3603058430568783 0.8482133957309141
0.2678866094066125 0.7139904809005855
0.8516740608977132 0.2073203747856769
0.6169768696508164 0.1661380375591531
0.7607768841981702 0.6589908097307277
0.9647251983440759 0.9697910628058122
0.7720624793941773 0.4260501854655458
0.5303735699647879 0.6392523632714338
0.09612834771702891 0.4699786103321514
0.2311249961971988 0.8325553636549134
0.02109272958691602 0.06534030880905806
0.9762880741206129 0.2115287745129559
0.2192429430926267 0.6486782042407104
0.6926276909142736 0.3145050511762025
0.47777653729117 0.8765208425751017
0.7280147204753286 0.06766805042091252
0.4862244551974306 0.3908593601280858
0.4214378262934936 0.6848920798999538
0.1022561386961625 0.1252740455380455
0.9234067768792517 0.7667448614919141
0.3576434083517243 0.2082684120376641
0.01152800029073157 0.1199122262518669
0.9006481501623805 0.8754796116377566
0.1618186184092688 0.8868853507089851
0.6473266154347375 0.6095257408429671
0.7463229929952679 0.3509053779405074
0.795873407324848 0.8763380559233037
0.4937658673796103 0.1864795561711165
0.7486696835315607 0.3943109657684919
0.5808041482461419 0.9434801360401399
0.8924064812795921 0.9277970153098682
0.3667832902420864 0.5501742058554211
0.8657069562372687 0.7786173849786088
0.4985719417039869 0.6817321358446269
0.5662362232776417 0.2331380915259693
0.7508005776112775 0.9427035424043242
0.9629990805106967 0.3312064784994118
0.8756569256026852 0.4187137702497916
0.2399684935700432 0.6545404977858751
0.4716579387969132 0.3496934710275706
0.03445763170868998 0.898527769045543
0.9893900766414246 0.716351759399106
0.2642642657626456 0.5832276302530731
0.07675331148927508 0.212307036237896
0.07357073307524438 0.001685118540075304
0.1625875014340337 0.9375528545950846
0.6530605721283219 0.9009211766190643
0.8108476625319332 0.3700953890886881
0.04856236197431559 0.815166329954894
0.4987425101416808 0.5182702556291612
0.23187928542234 0.9735716331768142
0.5252349598921798 0.7673994628978886
0.7161804044361977 0.2257666289805182
0.8583871003429662 0.1904838864201316
0.2911949529841306 0.147361074144117
0.1696030652969232 0.9929547718269699
0.8549281705830267 0.9152901914275609
0.1449892678810147 0.9602467551671188
0.2129365227781343 0.07624036968985348
0.06033634678094002 0.4081577129981638
0.4997900215479294 0.662596535138367
0.006142749838462973 0.4472386868210952
0.4316198619402101 0.6574687813472837
0.3395507256268853 0.851279527051609
0.2342376190788119 0.882469258442838
0.5510239028039221 0.04929604529871763
0.6996429810709968 0.9598977146167771
0.1114804535463757 0.6133955654180484
0.1777395532805847 0.1201851667411343
0.2538406080288611 0.04695828560966053
0.2609736727742502 0.4878485638742251
0.8645714504998308 0.8076554245990789
0.6582136767545077 0.688087514434142
0.4571353057654951 0.05314007633301963
0.4640467029969222 0.01590930675522261
0.364937343937776 0.3420298329044034
0.4286207057250548 0.3347077709773733
0.2742457201643295 0.04222871290052065
0.1663172148757651 0.1346725162900204
0.08387597583493124 0.6192704490238087
0.8229636531425362 0.9636071831843612
0.9550477754153717 0.311175192364826
0.03166343853375563 0.2590909309538023
0.6741414624432093 0.7513943732161503
0.9857128692641883 0.9510407783961593
0.2231181969633413 0.9362922763036327
0.9761040976053815 0.1799334526156174
0.9423840668573086 0.4531491449178486
0.9930430920608018 0.3658798372549797
0.8522388374465302 0.9536978803936328
0.5251870097473504 0.7893205551023847
0.3377771875924189 0.7489217921821989
0.5985395950092269 0.9015246350583197
0.5917268332662217 0.8138383276469804
0.1396799181401119 0.6720759609950767
0.895367427752542 0.3342916965395286
0.6630473016403757 0.9911894579778173
0.0539928280616308 0.7379909416826863
0.03550922127858076 0.7148350411573904
0.9827919761560898 0.3624246685158856
0.02427288737447879 0.3058389377301701
0.8082735627408983 0.4605498332920805
0.3559494289129668 0.1157725691987799
0.4823913610294637 0.004962979660157136
0.2855763247326383 0.5598567398641032
0.7802102504881699 0.9412920904097678
0.2152042120428031 0.8080707296944106
0.9134203135163304 0.9293130544951513
0.1564111520537939 0.09109516454648445
0.7611734835238754 0.2754938058540876
0.1180138820043607 0.5510450895135262
0.7931959207306631 0.1566267016523629
0.07288605592394953 0.3065940001417504
0.4770261726073333 0.2523750690187912
0.47063226968878 0.8689340943325971
0.9660915110706884 0.6425375142630593
0.5195676398925428 0.2715507761593975
0.2788412022389116 0.4430990980476387
0.8473418366373557 0.4245193720247349
0.3064240065618968 0.8798202947516232
0.5047902627670584 0.3373746090410332
0.1574611636987433 0.4138095763940778
0.2940500007058565 0.9327992154536763
0.1612103718822389 0.5929894181761252
0.2808158154929554 0.9822351353808779
0.003769961469997317 0.6510417816086657
0.4186100019715093 0.5020259811884533
0.4658746072487002 0.4499036625473835
0.4564018468555239 0.3021988312479317
0.7914446297101558 0.2511463972045111
0.5260581095308134 0.735079445001917
0.9542745248286791 0.4237665964881333
0.8286691107818663 0.9909570880154835
0.301686495072461 0.334524539832555
0.9952038996206987 0.2622011264757483
0.7782780301463987 0.07236003015866009
0.3942122703881447 0.3205718607513039
0.1991804230907966 0.948707216565419
0.7832408094499845 0.4725917014686929
0.1300731216943863 0.07715989301025222
0.09925304465709366 0.7907702423706521
0.7132494765963108 0.1874956719938874
0.897787669057402 0.9641488827747925
0.2103804198152433 0.7869271442920008
0.3453519521570457 0.971544290986472
0.6351197648478696 0.7519629450941081
0.4213671882454854 0.9802654680330587
0.2640013738102405 0.8692720221298796
0.3828277157169976 0.9089423792508656
0.4887075280782111 0.7347776203870197
0.467358791284938 0.3064334118632985
0.5036711745927073 0.166992435379201
0.8855077607601435 0.6206126570154072
0.5076782833661559 0.7268477309288089
0.07011917344876881 0.3252659899708577
0.4295560125767713 0.8993787684143308
0.8865752335500061 0.7398050535466393
0.876542114156124 0.7533052112302877
0.7464801539503415 0.6747381330525899
0.02015131050877721 0.6111931751247087
0.2699253760768214 0.1422693367995788
0.560467474023573 0.8873666346125942
0.005772645389188126 0.07589901358403917
0.5362477527921791 0.5490740422647576
0.605408315084183 0.08194900510941956
0.6308222838933364 0.477907173457359
0.1227822953036618 0.6329624011615984
0.3563450264071862 0.5344890993687581
0.2608452561029901 0.5268698962408668
0.9155858307681 0.6370657627826177
0.941934080381306 0.1136511615952666
0.5400967741460285 0.6685282404525512
0.7567398889292052 0.313612280797894
0.6034977345623178 0.6271692774774332
0.501127299680538 0.5365002334632155
0.9388143354763386 0.5306057382764555
0.8985952980195674 0.8565966140360461
0.9465239746262705 0.8082676599397185
0.8245595690397991 0.4839298712489748
0.8675216369848961 0.5764020303269024
0.8860503313700658 0.7236562163861199
0.4496817761608545 0.8378397731357968
0.5574421846747339 0.6767009254612063
0.5070645363731943 0.3660368968868187
0.6233043011264878 0.6382071417798324
0.2790719777856789 0.3645382169292593
0.3279358545675379 0.4854976107585038
0.02858938892631527 0.2874218984912389
0.00332190101542917 0.5389583660301229
0.2884830363868503 0.7948618034051728
0.8436042497716914 0.6380934840356122
0.855573683800584 0.5923467894301421
0.1765230962155221 0.7319988248755659
0.6453954528983313 0.5577625129071899
0.8886607143375869 0.433391100365849
0.4621105318515156 0.5633744505963028
0.9538281179827677 0.9136190469522462
0.6178143482161196 0.7167964272292364
0.7180970461940249 0.5347340409829864
0.7024742275880804 0.01933115954381438
0.4412942530704786 0.652292055146467
0.09613898660063813 0.5200218441172528
0.7030452826901992 0.3906706559531711
0.8952776594585243 0.1159164863015024
0.7947810029416547 0.1079158116314682
0.6908415561201999 0.4761463686955956
0.1760502099473645 0.8058502269955602
0.9386284176790086 0.05855919766532174
0.02275455491236303 0.08269339432182797
0.9238519856560142 0.7776939468903734
0.96155961566715 0.4881499691916775
0.736803027699631 0.7517561932063855
0.7656839727194553 0.3724199368375253
0.02190132956707535 0.1726320624573155
0.4891917206311823 0.9029832906856244
0.1289724158417907 0.06583769253035647
0.7564512505316799 0.4818892254490806
0.4313344724331241 0.5273052254974674
0.5343628416838252 0.5804499532157041
0.5601497780471471 0.4387359611213321
0.9034740720938663 0.520856441046668
0.6002003740097837 0.4931754470109197
0.5914001438861844 0.05314092804818386
0.93976973938815 0.07685838777817523
0.1318916123618203 0.985880142764755
0.4567454459780663 0.4332181053132366
0.9581776967032002 0.7414428886578158
0.1507477688286598 0.4621703497103252
0.1692634376680519 0.6476093142679133
0.1144662943921436 0.8549292637397549
0.931546423448923 0.5625997203043641
0.3823762989271581 0.6912963176503766
0.0787838190422239 0.2961330856765096
0.3665420230108034 0.4831718306654736
0.8124432153438979 0.2924029027299014
0.8675307912928595 0.2661092460887693
0.7627684542600973 0.5136675600507637
0.9911664745541284 0.9884330204601981
0.2060418287931206 0.216203940949613
0.08611788208695274 0.7135961700851235
0.2487503581516011 0.1622478388492021
0.6371735681964787 0.08758798911585151
0.6288278226098989 0.3685586673764852
0.7380793240475918 0.3677134113457564
0.5127024847204719 0.9048040740559627
0.7741775889723088 0.2576215839914256
0.04056198870693092 0.6045030220316835
0.3303311369784778 0.3604483352070961
0.1953415012072653 0.8891191405155386
0.09322861444423367 0.8236415596579436
0.1504525162164323 0.2778611233411751
0.7756370251090282 0.6158755881948633
0.9141145941889074 0.7620519349236617
0.9303891465470799 0.4105935202932114
0.02325532078357785 0.6002229322884902
0.2209055954703848 0.0625198701195698
0.715651616152979 0.6669198110233303
0.5946211621554287 0.08010693514761554
0.1686301227746441 0.2691929993581512
0.01591810042415108 0.3422455424868057
0.478301658689495 0.196933973540458
0.3728991407472261 0.512096368337295
0.03916299638719576 0.7765697945286647
0.7717395895993557 0.6333789206049092
0.3908973437045321 0.838743742064796
0.5351791086318111 0.6241061369575426
0.3694717233396979 0.1631438423514588
0.1737107405269227 0.02110537515715727
0.1477557536563508 0.4917250545626497
0.9969165953996612 0.214091600775037
0.500769055993336 0.00310193537210905
0.4490706800270635 0.6797653425274357
0.1169025234907465 0.1527882722806647
0.6556445457643634 0.1256676267265062
0.1842445158412908 0.5633784939661786
0.461322314395219 0.7378489016092115
0.4173577914872532 0.1344835098470049
0.9823583063559035 0.9118523429652341
0.459159946275958 0.7592073115182209
0.9011522955390787 0.5981695073690896
0.3755188298263112 0.5774198543940804
0.2259213946264772 0.04302798720648761
0.156137750312023 0.05182761870908976
0.2969973968336592 0.2463501171651775
0.1004240384360092 0.05332904240226394
0.5811517842222801 0.7973255818083982
0.2308058908633467 0.8040558717281036
0.5895336327330319 0.07050432429468924
0.2418334898838495 0.2990317292990543
0.3522770828207457 0.4456273722827936
0.8649541490909578 0.726931166627979
0.7835262864656317 0.3503365035087814
0.6376685675998487 0.7228119846324377
0.08289004928880098 0.09312169615465758
0.8079521463272772 0.8888436325657983
0.3257369753406836 0.4056414337981147
0.4142539151142798 0.3462352847528462
0.2971249387992129 0.4960657600920664
0.1741952313043147 0.4237358032260768
0.4428416199699322 0.1203085739717372
0.9314889300769504 0.2794813807241591
0.316616120410914 0.8830623765043786
0.3713553334571672 0.7164496857804654
0.6847678394112698 0.09743207573809361
0.8751789724758555 0.2487469915416419
0.9900485540556903 0.007920342976224539
0.834260049695258 0.5298707626662388
0.6710624938566959 0.416756056175092
0.8107833110315786 0.7687214834160255
0.6418862419177289 0.01186508224471097
0.789910552208861 0.04181640927643687
0.046029948865013 0.6882996628643305
0.8261029998530827 0.215361138922342
0.1978848753889755 0.3571507726635417
0.8791708747624758 0.1612913347290981
0.6172477914854597 0.9558376940624191
0.7087629724708442 0.6748605236181906
0.390818665460647 0.8723467626862236
0.8436730040887446 0.681911475060179
0.5865149600024598 0.1443453894034647
0.5898241497715118 0.5662160139004563
0.5157110258525451 0.4049721236815143
0.8376374424486793 0.9012967335866211
0.7707733383125625 0.2474672088192798
0.2536313108515571 0.3931228373917585
0.2542344144591014 0.6382225198987674
0.01263183343756778 0.4188943087715933
0.7569657021260915 0.5622388808126315
0.08139032851883327 0.2740596416966134
0.672111777651492 0.879706862378176
0.6764654456258974 0.7220426288982714
0.1979623416726234 0.6164444914744336
0.9267246401496142 0.3712766933030855
0.3877299234464955 0.8500857860208683
0.0600036213124629 0.5709187378925976
0.6379994022456877 0.5369558753371786
0.9555095419545261 0.9031507165530372
0.2692242859224704 0.6855573574687835
0.6236856381568949 0.3591814144018004
0.6219503143103099 0.7762581852188023
0.05329540597515785 0.9292507932085414
0.4504807453115096 0.5933516740508461
0.3994403777769602 0.7866618053481963
0.3706761715889373 0.1833329621192554
0.8411327374182194 0.3305120066028992
0.7225134043265944 0.3211110844430631
0.3648764727902402 0.4055130671736031
0.9103795176297047 0.324192755795665
0.1649198977947869 0.4489934874801907
0.2826923082298623 0.1278060280941868
0.03420706499732275 0.7045975309071618
0.1635473150202074 0.7489338863956797
0.5352249326443526 0.9480911079109525
0.1887309150710414 0.1747875183055964
0.6301821546571087 0.6110615144133014
0.2592358581710974 0.2373412183186612
0.7091509595476514 0.4064943893928163
0.7132446681946221 0.435593151682713
0.313909516147765 0.1702509983757797
0.06396357733722242 0.2772993470097372
0.05769869418099097 0.1902490511853921
0.4199699530759602 0.4224174752309038
0.565693612936026 0.4811651532750965
0.4763979266351051 0.4232205076487112
0.06495256683739131 0.4572889932170962
0.4751225043884961 0.433682131857754
0.3884672970714578 0.9288128066651915
0.2047766013992846 0.5455596203384949
0.7432596081286693 0.6356597776475634
0.06418628602596564 0.7107639089060396
0.5041333346899042 0.3160294518368542
0.3346454916286679 0.1134361777513025
0.1115741817567565 0.1176436280088286
0.13764717998135 0.9281720635271276
0.6433178590476549 0.4185871193634623
0.6220213748305149 0.005913915381650777
0.06926403221830456 0.6077510469034767
0.6492589380444771 0.09968379543824023
0.3373576903289886 0.2322287632815161
0.4112088515314871 0.5190152450035848
0.5703326839794776 0.7602351990021611
0.5042687637525648 0.9407949968799802
0.9375073716483788 0.2143553156666506
0.6644218914160487 0.5086020202387024
0.2166327803074511 0.818537543703918
0.5861012851174744 0.5386907546661323
0.3129837153806563 0.8347455593297369
0.8965443288834487 0.02126492653487455
0.7181717627465064 0.4629242668986605
0.06932379955167889 0.6642329266216271
0.09168592036991148 0.8728032325013088
0.5723215998700342 0.2982583890146458
0.6954256125104581 0.9811943394532092
0.7222386123052141 0.8083649878829433
0.0586188959238728 0.0124696444900847
0.6893912725529693 0.4019988083534436
0.7759534384280553 0.7731500389352679
0.7033924222368906 0.1000896601779597
0.2611364753225001 0.3016004379166181
0.6744914999000539 0.9879152683701834
0.6437841373176969 0.4587903661333567
0.7746094786312797 0.3028534433059041
0.4312832284085669 0.287830492426969
0.738197587075117 0.409331153822679
0.5134787573789892 0.9719277057586364
0.4476831990907318 0.3962361133894167
0.9518429502038587 0.2267686600729499
0.05174188543355394 0.4009069159256197
0.7603545064542734 0.9967496206500693
0.2879033143685337 0.2410681303216139
0.1222322137900535 0.5101250558953554
0.9208667509304086 0.9464295722617821
0.614091767598071 0.4570465495789469
0.7766809580428097 0.9231710905795805
0.8993775380272964 0.8294362150059325
0.7529151167486312 0.022615182495581
0.05363018403012388 0.6686001938460708
0.07975063529947857 0.3993011664630686
0.1965473116961184 0.5394785173444164
0.01156923677175705 0.4387348674337395
0.4588448085627446 0.1507127555571508
0.1067992519907353 0.9565706056018694
0.4089851362183163 0.08627600754290321
0.247312278853603 0.06746915561752434
0.05108419407112493 0.8864481773792465
0.8688099108060199 0.127612236654421
0.1917672118797913 0.0249041381173368
0.7697324602756522 0.0453588397537116
0.3756835527370228 0.2872094781397242
0.7898482005396872 0.6949805773366161
0.04968573438293771 0.5340786745357743
0.7134053436353393 0.2783090390878789
0.8365669120495465 0.3414734413654958
0.4451071963951906 0.1794856450323614
0.3216246253461857 0.7859916801488293
0.5362300944625711 0.09328770913299986
0.05081252667509579 0.1978525152543855
0.4309993503800973 0.1172358979103133
0.7126436140953483 0.2157147476724893
0.8479839874002159 0.1740350316906293
0.9083281988322848 0.09687104550875197
0.9902898572118043 0.1216016889340105
0.4373526588785802 0.5773993393750456
0.3660836487083701 0.9730137431097243
0.08966703049294175 0.150871152044765
0.3260290081803505 0.02660943515891771
0.2292968507783074 0.5049898102497316
0.6533899687435626 0.1554732943112987
0.2307584196129009 0.3118487244343477
0.7189802402370027 0.5561943807694745
0.5277431863430999 0.009854420113362483
0.1068739514672257 0.3736894272654073
0.8339536875555816 0.4069981609702968
0.9714739735343964 0.389139834592181
0.07254935901725228 0.868393880935684
0.7755630508973208 0.4797459864489664
0.007523324579313174 0.8673993987296869
0.5144212496796775 0.121270397443281
0.5664496267977703 0.6915479156128389
0.3215996245976571 0.4684086269273753
0.3897167673768589 0.4509328672470377
0.02199526683831671 0.5516414031788635
0.6503083442634978 0.7085367489670955
0.1684490564936661 0.4972202992267618
0.6538904645254523 0.955748229358228
0.8633982141067956 0.9715451741517671
0.9458032961501832 0.08562773837257713
0.8916330109042409 0.1965933551415225
0.1941142795674788 0.2303184062604468
0.2360659136534356 0.06973815437339571
0.4025616807674869 0.394290181127503
0.5119778062531365 0.1493324496648982
0.9300082413329895 0.09539316367873067
0.04119388516508376 0.4161469733970879
0.9854987677847383 0.7359305000492536
0.3978262767187152 0.7231097011563846
0.9467109965100554 0.01759374714153623
0.496359242831842 0.8145964923759529
0.5575162308576602 0.3641642303204907
0.9063849839109454 0.20830959750464
0.6687426867661095 0.9706280414674998
0.7362893774200815 0.6433598711600585
0.4898254754838665 0.7083965598592293
0.365329434002852 0.808959273247164
0.663967693095357 0.3351451186519317
0.356704397370908 0.5916330315321719
0.2507941874039779 0.5426090329484984
0.2612879775413399 0.2799923045032325
0.110332084384106 0.1355071399929996
0.8635987002943988 0.2944147121318601
0.4722023840343644 0.3809759103299371
0.8689204324823081 0.4904184037011013
0.8355364144418534 0.7028225530957822
0.03507508003809948 0.687989136600155
0.5366051148210756 0.1296024605332389
0.956781553890282 0.8123630278213934
0.3423728004509015 0.1309976612363728
0.8405485119181787 0.9281729322258235
0.9565915634996655 0.2651155592688716
0.3036843760201647 0.8700862463103186
0.8623260219818935 0.923524189186489
0.1861573307743239 0.2818482344559236
0.912130546205448 0.6033631371722481
0.9838078819555794 0.5481263827367523
0.2818502042950973 0.890730626070204
0.4125632561734604 0.05595079164940319
0.7639851561597077 0.03711231574979457
0.748053212364497 0.1043237284003168
0.2458003337214731 0.09306242696350008
0.7914115213261298 0.7892751399622644
0.1090005012113339 0.1733387321746059
0.4115091746983155 0.3277970899139523
0.3289913924320704 0.01645295851185866
0.2143084412032893 0.6664846861006402
0.07759263404178168 0.2416067750064529
0.1162307021142889 0.4036244717033394
0.6003460479933495 0.1896526675527098
0.3317833093125424 0.9604416924653723
0.01079745280886847 0.7785117888917101
0.7621575374700783 0.1494195056453489
0.8215508057699331 0.9742845948231335
0.07251509393908341 0.2020667202307226
0.5163213010107257 0.6560062174724831
0.71034364980531 0.4969713681924649
0.1823162543149205 0.7691508945386802
0.1439070841313494 0.6819935007955263
0.3268591439166481 0.669524888684099
0.5694384409654942 0.4535663072800555
0.900864418269254 0.04984989984682381
0.1538907195477995 0.4499770689966632
0.2646664580969633 0.8890063190343213
0.9939795500472371 0.07646439722921904
0.418416568864148 0.03769713873678573
0.4169044578000894 0.7156667318050719
0.09954543700432207 0.6968448567656391
0.307622566475463 0.4350278899849545
0.8522359170395254 0.7914220278334554
0.4461006959712649 0.1998096787194996
0.5342364125999048 0.7284021119377718
0.6668187429642721 0.4907470007347877
0.3445397885233515 0.5082062760529911
0.571096724739279 0.9072194827746815
0.1121635679915503 0.7257356086096886
0.6176876697164789 0.9452261024923186
0.9414664608544706 0.7650248338372881
0.6069098687062726 0.7904437099359453
0.1225464951623884 0.5998027655348445
0.9976149247058415 0.8418017767726512
0.07547397186193967 0.1848600412424841
0.2629619711891358 0.1237642118525878
0.03058564341960455 0.5682131948148157
0.9031489091973358 0.8122567811112669
0.1845753505599858 0.06700027516644443
0.8793035299118516 0.4928481302600529
0.1255876090984155 0.4738056718020334
0.1350708820099084 0.5741513809406248
0.3319565239747526 0.6061212523861704
0.6673588528313226 0.09326495968454625
0.7628473465053759 0.9866969381418519
0.4403524839169059 0.2421740187957472
0.8844208313118026 0.4123263350378353
0.8750374533056123 0.7246631040673447
0.6040189555743583 0.7417684251611534
0.274131988205314 0.5135346054866903
0.8750104972331999 0.6136678396104723
0.7609724209921622 0.8400454968070127
0.600366997966693 0.3602416084262641
0.2174497325118679 0.7411918481705606
0.4735715415026839 0.02106342545009793
0.3348676403848412 0.1627998847907383
0.8375286328072274 0.06949025631822538
0.8183238617776146 0.5873537625373381
0.9650228838800671 0.7962797590059163
0.2008536122738084 0.9130649239420414
0.5171108072832431 0.2017359902482771
0.6912383682340277 0.3557868739160762
0.4296990150522565 0.1885427999841598
0.7865429186740763 0.7171070799138444
0.8864731461742488 0.2961747089603883
0.2559539268554435 0.9053908171982132
0.8909264856376473 0.3828450218685902
0.6709992262896656 0.5003688945596038
0.1935105976385992 0.143893700877336
0.2037107701301921 0.5658015301766441
0.3878347182865162 0.9754050887281434
0.07703235495250732 0.9709768751474839
0.8583014677877052 0.02190384386335234
0.5390762831770735 0.8361626750332698
0.6210719167027682 0.155739246192281
0.02573041556045675 0.5895996686828954
0.8311734610627199 0.313365085165378
0.300460696222552 0.1947234870614119
0.9517843443522082 0.6175027225357825
0.4647907364924225 0.8510244902491817
0.2616297111182821 0.08417969813323677
0.9963771716106598 0.4289142363631187
0.9078375139581155 0.2964482989441151
0.2429572112021171 0.4343936058339261
0.9184382787147485 0.2386278206193729
0.4194914233059124 0.2500490560135054
0.7388251177130037 0.5758211262347758
0.4955584406673971 0.3654960236431921
0.08415945899549662 0.07504205117834854
0.8816082713064203 0.1411643497163131
0.8529938188811351 0.45205868949528
0.1297060265910293 0.5265878806424656
0.9378339648847842 0.1866375636091778
0.4128293174151887 0.6675394946555119
0.03897129077387851 0.2900414343880034
0.1850622051409184 0.4248934969009288
0.5070594409301213 0.736216936315478
0.1078565970970971 0.2367884953201889
0.6924562342279152 0.2592305468117564
0.8303267429268562 0.7521314943024265
0.08476194017488237 0.6866608076788301
0.4749555389753982 0.160188799399431
0.1639434894593433 0.5715691023635581
0.2466587134844616 0.200492627267031
0.3203965473334612 0.3883455657981961
0.7566278292858223 0.4605411314751487
0.9616139961969133 0.07571270143810205
0.6152486348240583 0.2147948825866854
0.6618765138958856 0.7335453112930235
0.6926470229833653 0.7945009397898074
0.5415004072474738 0.05531780230741732
0.5000430594390495 0.9202718280018953
0.2426914961293395 0.9615839199085632
0.757003097890984 0.2351450186756389
0.1173635850986069 0.5618415018452501
0.2530010144086442 0.9381753027086016
0.5491054693466207 0.9606168944735493
0.5989909866050867 0.9552445874241097
0.8893773732913092 0.9769755733315373
0.4005049561829368 0.004251497809949462
0.1432919629395553 0.3525283929772938
0.6998380353306297 0.3397061605333702
0.7293648399830474 0.3841665734249739
0.9479595533247471 0.5439713414756239
0.9922097199163971 0.9783127755195989
0.834460806119258 0.4592496010227342
0.292041864995787 0.9429671766892395
0.4525943258806488 0.6998314201699409
0.2405839253234948 0.7095350923840354
0.9337412825011062 0.7139599363941702
0.9144038930694889 0.287620550496573
0.9166368914884816 0.3151329055595798
0.5973284663783213 0.5147467944154193
0.5674079768025325 0.8668657030637784
0.9033706255777406 0.1080550490577633
0.4401994160797735 0.8996428924657838
0.8893504560039794 0.599172151189839
0.7986855347753979 0.7208841430142051
0.7746249309144845 0.8570093415627316
0.1653724684381246 0.6374839965190681
0.9780801221053339 0.0845140681992993
0.03976926373332147 0.167515402485531
0.1180051370408959 0.5290545764211505
0.3751101399665674 0.5874350255954872
0.7806491810354379 0.2203215725473374
0.9656615724742805 0.3133519169617761
0.8659223129131478 0.4046306641768708
0.135431301785232 0.3257028417604147
0.9088873330440452 0.1896496409736248
0.8874135159194414 0.1788593248464369
0.4034731035540732 0.8250745283717795
0.5515217923493458 0.1757977347874483
0.4513180626920506 0.4745873347142667
0.9125798987947903 0.3866081807771505
0.3914032041667386 0.3015780616340525
0.5570646426112654 0.6975524848557234
0.6091303403241883 0.3412349636151785
0.1289262674830202 0.9045112744864801
0.1475964220199605 0.07647486542018875
0.4916219923244267 0.2910184902082995
0.3122556474442943 0.2203980137342101
0.308543835909645 0.8520690415378396
0.2344588492460156 0.6724664199936158
0.8054738988932255 0.4501520977619803
0.9559492406803487 0.3393202060579236
0.594603807093812 0.295234199709048
0.4594382101974251 0.5454642401790506
0.8626583348662595 0.8635687235930772
0.8778329840387081 0.5733814500392835
0.1803414938528319 0.3432624841452172
0.06222560952707271 0.9349621758588484
0.2669259111174082 0.7999945914755346
0.457908262427101 0.6632953044292418
0.3671658066613194 0.3717996278581396
0.6833934397444593 0.7019488421069719
0.5876937930877367 0.1162389290604926
0.5882566278552434 0.04320182300601023
0.4209647078424398 0.3548889224548714
0.2241495851879943 0.1925375248463492
0.6251650896035995 0.8745731828173994
0.7076657557088593 0.5169251787485293
0.1240750653767132 0.02397889067323644
0.7776027261049647 0.5801536826935971
0.329338796168156 0.7327862417613967
0.1831402974478739 0.3125114926997805
0.9273065459627461 0.04081624209050796
0.3884169122411975 0.3575885697911032
0.4685275700994169 0.5716021404464421
0.3168529466389647 0.2383335162701403
0.7218556094090011 0.05769042164180162
0.8274622343343748 0.5960083203907014
0.9010869674239446 0.4922667580219906
0.3216947416348857 0.5752734970468183
0.9736537747066154 0.7099293797481844
0.2194754672872281 0.3266726491630944
0.4798999742283478 0.5404037569737735
0.09399723895533638 0.04522844897891377
0.8648812926753188 0.3878901510391156
0.6496046732558864 0.2402467822501926
0.7381426590842594 0.9174913265833655
0.910546988159933 0.1399890814352965
0.832691227059796 0.9599084150718813
0.6878848025523709 0.7667530794488203
0.9492753309696345 0.7474656864995435
0.4677128324628467 0.6785867223465013
0.5842381551008239 0.2355107658198908
0.1861553070201269 0.00750586738165617
0.6754016045749498 0.8063624706923949
0.2191073135314864 0.4118859876260049
0.6555525274244308 0.1079641410251847
0.06219662265496914 0.1435864150995906
0.7023924691197638 0.7782308598220611
0.1007306238794859 0.00754856124526182
0.7213481344850949 0.8642851761510509
0.1370521563308614 0.1465115698373849
0.5509513304254129 0.5840479746800987
0.6880189424787113 0.2309619940332864
0.09872685771472743 0.2312684088283454
0.2985133893677758 0.3020476607344411
0.3300105012583563 0.6868241378068832
0.3720081215417895 0.5016054528965304
0.7195144869823238 0.3692594624597018
0.07216768825267403 0.2306654842617144
0.9225655242166375 0.6185560529556916
0.5465262324050159 0.1924851235988199
0.7220672333847352 0.09944041194435201
0.06698244986690911 0.1654399628397209
0.7328597313892025 0.1553652748218615
0.5037300450254169 0.583620350847649
0.2605939898474965 0.2693727765156122
0.5855616193388686 0.224831133502763
0.9918758695614172 0.5951491059962372
0.7088955249502878 0.03862372580605737
0.8852261570246929 0.7692362454493969
0.1124255313324022 0.7730642985773671
0.3225422877471157 0.2760093330494339
0.721694702912267 0.08855125885455761
0.5378067708984342 0.6993149638825336
0.7444618926266562 0.3288292329915931
0.1012236386109719 0.617915824854094
0.8659200725802696 0.508433993048752
0.8107356837401282 0.8426971103173021
0.4464776975548598 0.03695029120340933
0.9838242459313816 0.09400405832945592
0.2760701221688105 0.8442602843298174
0.8631646142253663 0.0008689054549846396
0.549769676774402 0.03896788228615842
0.6323701385832291 0.01887917251400931
0.7924350070909972 0.6656488206736925
0.3102661992439635 0.7904941996119427
0.522959444451376 0.9066530771626026
0.3601240868660873 0.8952071110472025
0.718924958977823 0.6198001054260913
0.2206068837213968 0.790679228095553
0.608544950921329 0.1120886804223064
0.3448560681023793 0.8867634569978057
0.6419461089043204 0.4079425067476554
0.5306982764503401 0.235526499514377
0.06666569869511307 0.6926622134060075
0.9468041268008454 0.1041754271770578
0.3480764910279863 0.7766827266197389
0.3480532639569905 0.9522789813672988
0.451227816485391 0.4052830958074944
0.6616796195453264 0.6012102387159513
0.1497678161983571 0.9988781494966387
0.05421238260689141 0.5916792681749569
0.5816330351772983 0.2840564710279016
0.4366603769578143 0.3651514603666911
0.9105645212576048 0.6956404482116219
0.5823275174612976 0.1846227427572149
0.05537016027216327 0.506337109086475
0.9668565382995038 0.888767269490974
0.04534858038448634 0.8704191984045357
0.8631612919139473 0.7074856268295793
0.7665974497209991 0.9660834035533162
0.08828332285280488 0.8447967773814492
0.6229808453781209 0.6999568127974539
0.4437227647410694 0.5548710425878328
0.1005532901249931 0.136233759008857
0.3974398837614166 0.2679511037725779
0.9268816518095643 0.1409928477231155
0.6553427898976416 0.3819909852761292
0.538780464596034 0.8910678121687323
0.9677245509004033 0.2670420380362643
0.8367121931718694 0.9987549856744814
0.7984660655666145 0.2148571855701275
0.03599577880526656 0.1854838236965622
0.7840506769934561 0.3716284144312575
0.7945871640537308 0.2604636246389087
0.1163998215093158 0.1893728802318129
0.06289726400546554 0.3330522772240709
0.3587085376118114 0.1805868785828522
0.8221247516793319 0.6877538779483542
0.4613970444826031 0.1888979442646856
0.2480094569042273 0.2111458773819354
0.4684109642036445 0.4071675401309185
0.2119607774717121 0.6559405753017338
0.1713521836567445 0.03169587032779528
0.2160013889331602 0.4881911776712211
0.4412241359270128 0.4707869973794481
0.3116012724612072 0.9419312322990797
0.5717483272897104 0.4007807232407803
0.1312934728868982 0.03240412816610472
0.2637921571572884 0.4284086803401141
0.1001731946598555 0.199833009096401
0.2268469125661065 0.1003450638974928
0.9978301441283663 0.1571836792327346
0.6631105017957579 0.8739416466859896
0.1027929907021667 0.0259302750072145
0.4360709430578542 0.9558550108267387
0.3896431280856165 0.1426170861301814
0.9369717391863674 0.1590584425934005
0.08540399098368136 0.777635012004903
0.5304579902812541 0.3477567755943596
0.1675230104617506 0.2797108359696813
0.8154371031820827 0.7363542086136261
0.4323632649731881 0.8399499411499334
0.6402170199107915 0.9698243173841353
0.976400461259841 0.8948252261655562
0.4747891114142028 0.05407911466560032
0.9136029978404149 0.5178925405176605
0.6118956450533232 0.820532308900864
0.4212526818053172 0.5231178847092981
0.0220721840695785 0.363598996190222
0.8034745652489443 0.9169663686843582
0.7498460654786679 0.589551408132308
0.5538258381535897 0.9135872860013309
0.3510871562967162 0.3171596334068253
0.3366980935384307 0.2914312994352076
0.378730210953834 0.4360681198156205
0.7173872460218844 0.4724041503127887
0.4061270633634209 0.1532454632436823
0.5040085902911173 0.7182476744504616
0.1053128576003876 0.8091701775065628
0.5838326759618715 0.1261473502251012
0.5915357548182427 0.1065857565970999
0.2892570771232061 0.7106589707414283
0.5802959338036979 0.1969302342995195
0.191538711780565 0.855975936809181
0.1506896216490004 0.9513514819511085
0.5985226736630718 0.5039541298033265
0.4540322615447013 0.02097111024403105
0.4818438580806583 0.08723487221132067
0.484736874339371 0.4493177961393512
0.2929426087846584 0.5797373532655357
0.4039885581969788 0.8143137719868391
0.6000620767738229 0.1604656197668282
0.9957982394861742 0.7556673889988061
0.4079193200101875 0.9226242207806393
0.4479295046392087 0.4147067888792412
0.1675338069328324 0.5276662549692773
0.5355444608512336 0.7502779478275682
0.7167272386575639 0.7439028267437163
0.3374943816022349 0.9805037060321317
0.6460880640965417 0.33395383841105
0.5037973589756181 0.6306100212210177
0.7927205400678901 0.06074435958909551
0.8633891616965726 0.1073945535205326
0.1839767249882398 0.07774990604606433
0.4779636975833882 0.4652669597927403
0.408384780905896 0.9508199591245281
0.06027898931214225 0.2563398946574321
0.7632186612330593 0.1120420252460124
0.08432552152364024 0.731218950234267
0.04233856364297794 0.7973204623958301
0.1754091115193555 0.3885143203912446
0.6440582277564776 0.863963948197387
0.4330175607628582 0.4774752299839061
0.9366316401854035 0.9008249271678431
0.2236258272793447 0.2944689300240199
0.9247251428643807 0.9843354077749827
0.9351600865077117 0.3357455566941051
0.8948610119375748 0.7730695849981093
0.08083728015281638 0.3256414371488683
0.08934529185497413 0.5356103089242448
0.3051205175110789 0.8417935909199987
0.9169536383873461 0.3414321238351062
0.278544432386522 0.7123025985664621
0.570457856002259 0.3198771572878375
0.2256933600246085 0.1111170939464114
0.2357219639125736 0.5125414514903082
0.005830988107595163 0.3110325451496685
0.01460473687631975 0.8189230687774122
0.8161625204716439 0.8818525189405381
0.2602891872352617 0.6587218752818449
0.3175080930333725 0.9134372660972939
0.4882915788309966 0.4694525865307467
0.7091498571050953 0.3540210162428157
0.7995545003040618 0.7439383416267734
0.191682506315712 0.7900928349256623
0.6890625701059212 0.9139877280574858
0.3451951486436123 0.6757522875266319
0.122200366045466 0.9911379949234804
0.1354499911026507 0.7093501494504253
0.9709037160198779 0.6844121114073507
0.8844437765076733 0.7057334275220709
0.4827227459893313 0.01550841925407933
0.1852569724239656 0.292093105929743
0.3297264542559481 0.1842975312846429
0.2564357606206103 0.03653532104377202
0.3296651497885146 0.3274693377446023
0.1834076784142802 0.6317779462154054
0.2378825694569651 0.3295090788625191
0.3186824201217032 0.1985173911193086
0.5462028494739241 0.3647678312291532
0.04421155845545908 0.3390881617169481
0.2508032496171169 0.4419766173835271
0.532563449258622 0.1029271957189099
0.4871362355201554 0.5192002132773258
0.0188046735263183 0.4572091905348496
0.778642653828399 0.6537081631642817
0.1733208091708058 0.9346924259924128
0.8404897346532608 0.1911069144500101
0.05585747310987616 0.07426503332520057
0.304626175435025 0.4550581359641699
0.7093628265412388 0.5403285672255547
0.2891112695265733 0.3078839054254255
0.7377641661508001 0.5542982929316702
0.09869196764970747 0.3794034553180901
0.9244153496254709 0.6668466807498399
0.6337702139732283 0.2496767677723174
0.1786014439867172 0.8160256945393464
0.1006463974721183 0.9289236688527346
0.9874177622106 0.05699317673567569
0.6792385263467428 0.6528898844801025
0.8696616748275154 0.9797399983110222
0.8820903198515596 0.1030729280712822
0.03984995315874404 0.03185742206514875
0.1692051070184718 0.6942123155427755
0.9327947174367827 0.6223450418797021
0.942177154283404 0.928149292444148
0.3171524565417434 0.7161137300708252
0.5276330862902092 0.822580901070419
0.4170994358068302 0.2724748191373472
0.9488837672519171 0.2451770807462048
0.9610286465031268 0.6886271862586053
0.2494230334205609 0.5014466590068943
0.6815149946317013 0.3717687328353706
0.2967973837827239 0.6455032031763532
0.7569303663697702 0.006765455219321679
0.9413285903609275 0.6947263806182409
0.7454008679851255 0.4767578312790833
0.1337807536950819 0.3673933691311159
0.6912540381889012 0.5511697826834007
0.455279239249912 0.8818339519451498
0.9077168851095558 0.6591475469290614
0.588934106836125 0.8962795115265494
0.3934193039843498 0.1004926025477976
0.5683827112823094 0.03694582258550813
0.2386166019139103 0.3788170535813649
0.7317982960695367 0.1151055010817251
0.4194085759014675 0.3075499351520906
0.9981912788648326 0.6674167111040586
0.9479664522306711 0.4328868863904808
0.07804700860796372 0.6571167479054574
0.7025028119641435 0.3140594770549808
0.2221508393942672 0.2297936553416124
0.9016461592630642 0.6512782262373684
0.8693531441819583 0.6048161017982626
0.6859320470360515 0.1350302081361398
0.9804546102687129 0.2504410921156821
0.4287413991343658 0.4563497524511133
0.5045756975663996 0.1856761563255233
0.1778456819054378 0.7139749900308444
0.2139767224695724 0.3945983726692872
0.1079060754311693 0.2579684103738012
0.6392454273354385 0.2589148228926078
0.212248057129961 0.3098535614507945
0.8473658553361242 0.3599832261452595
0.1667945243105187 0.8410980383989294
0.9455610777543827 0.2633188071893645
0.06774738405941572 0.9009061687723604
0.2805560774982898 0.4816696703312736
0.5791454397541931 0.8918014487440507
0.4512419796428401 0.9788592797378798
0.9487462564475493 0.03872318385239995
0.7545855079298528 0.7437077878254249
0.7438671861526671 0.9072017137528717
0.7016765974944595 0.9992982621099414
0.04097207293966244 0.8076705869793492
0.4336938111875003 0.5588116393554691
0.774569108512125 0.671250978806301
0.9680796833692027 0.6088685504558994
0.6653017852182118 0.3848687085980206
0.5255337303997814 0.8742193507902237
0.8409372296087704 0.9673544651774469
0.464298112971496 0.2662322072203271
0.862492191773467 0.13734040014705
0.9093654023584137 0.3476109095065159
0.3247505704998202 0.4475038596100451
0.5921810976979301 0.2426049110693901
0.9632764799974888 0.8496968808493113
0.676624684234379 0.6130064189608848
0.7498537351179831 0.6852773160311727
0.7054648474634294 0.2236162752223265
0.1166133048454401 0.3572060268861099
0.459707026229601 0.7811182644310922
0.7563669922328646 0.3671118632700054
0.3569470887440205 0.6203573761512327
0.05193232018595819 0.9087347403687502
0.1175721734633615 0.2632006557798703
0.9695368512513175 0.8669135864955564
0.7944155827130087 0.2937173939342368
0.5826854505130724 0.5481838314068783
0.8769782971033678 0.5378193063849407
0.1532761564305826 0.3864668770434491
0.8412242274350349 0.8645895266295611
0.4015433868846948 0.300741683539442
0.7050274195849113 0.8204661716072684
0.3728502252592485 0.9643156101664908
0.7360739887318138 0.5225188101640651
0.07912101958154547 0.8863544925143525
0.7412937904483408 0.5966453501486946
0.01556635498003308 0.7345757996505068
0.974147468599576 0.2864032639253621
0.4704208959525467 0.169632469689989
0.07545503497936573 0.5892120090060672
0.1271690220886935 0.289701606291467
0.6897645159469086 0.4233532031477032
0.161092658365509 0.4669378472385411
0.4155948084538504 0.8511951914955107
0.1033255657895164 0.597894318814771
0.4220793062366778 0.8246770693440635
0.04775350422306764 0.4439955808038039
0.5672974247383102 0.8399301490384524
0.09948266755799068 0.7428418836647758
0.4552801605947571 0.8455064736366978
0.8168277108180665 0.4153733061824237
0.3674718932766068 0.0003029682612658984
0.127389181314101 0.3917943396260425
0.1831822381293089 0.9702744123269084
0.8329143649664368 0.5457034386276626
0.738542921240435 0.4576962818510787
0.007435197361086713 0.2447313661936691
0.3096204716032829 0.3177440835262493
0.5537611886354182 0.9995077999690122
0.4766809772782773 0.5512035397732556
0.01216926057395409 0.9701887657035767
0.8485819077989066 0.2581811663451302
0.6814827739573118 0.8965204663924965
0.02772195424322204 0.07334466915545343
0.06399523029244014 0.4994165490418045
0.1548270309814567 0.1495999920256707
0.1192974472127999 0.06044686064553152
0.7214838321540101 0.7261001146467136
0.8544817289327377 0.2294426723565016
0.007966851253336741 0.6954998202489973
0.5212633660217429 0.3792406558183387
0.04631485797712357 0.5837925208333372
0.2396909242740444 0.7990132722295464
0.9380479585161466 0.317446352180824
0.09819836084663162 0.3577578461162935
0.01172785055495043 0.03836420950386709
0.3264121736170617 0.1060008887763502
0.06362281004009891 0.1544953692527422
0.6926016934250124 0.5777294997680664
0.7444089833285658 0.5159896328058827
0.407818728125973 0.4877460582682009
0.578677980073083 0.2565002873457765
0.2958391035594622 0.9710134138929759
0.7234183006342207 0.1517835199991408
0.637197809064355 0.1450263256658693
0.01098178754410792 0.5658048887264105
0.2193418948606451 0.6206902751312645
0.1651265658275989 0.6844620533334419
0.793401199810699 0.4759626029137388
0.9242646801153008 0.5545078876934231
0.7715162170606001 0.9338116292559121
0.9220623239603996 0.05035915253869518
0.04850091803034449 0.110748043006194
0.2552194377700313 0.09559579389876878
0.8851349923144327 0.3144257148166773
0.7124507021332093 0.1153909201952986
0.2776842038748056 0.5401109890172175
0.6309384264207066 0.3949464072390143
0.08227254566641307 0.4955715539485216
0.309908041905481 0.9890424774576033
0.1712679310655789 0.5884097876233877
0.5383330963840853 0.2725152479004513
0.04892537139000788 0.433247048182579
0.6364139548657459 0.9582135022735236
0.3611606105048271 0.263353896734164
0.7931037592021594 0.6086222068654996
0.5812674896336271 0.7249712013532976
0.8781666926168369 0.8255451692960571
0.6027085706093588 0.1027497120424129
0.7795309522198518 0.2856173489348265
0.1398747711162774 0.938392058709891
0.800139119280678 0.4288768126357996
0.3612794963096624 0.7325777900420295
0.007567430064081464 0.2812345710158812
0.2038188712527748 0.05964350702513635
0.9350297080345248 0.9112229940829388
0.08922319808621244 0.5554185145037294
0.1922855381390973 0.8289281540510052
0.1470546831018232 0.8069832052521509
0.08997644263363845 0.1955247876904335
0.6285078213510158 0.8077498090828785
0.244898710101301 0.1898767197604322
0.8874979454584192 0.1234724888883941
0.01049414891519922 0.9123732097329135
0.3726308143953524 0.6956836381534849
0.2044606011809664 0.2937087672653736
0.5784480530127969 0.8653948146379971
0.5638788190182208 0.8771727641618328
0.0866110788325348 0.6408388059152628
0.5744288093147745 0.473685775113356
0.4251126128389995 0.3930267082498222
0.6813908839973913 0.3616858737116386
0.4178608482573373 0.260949456914671
0.9688468743527773 0.9375740063625781
0.5341093000173847 0.4583726904272409
0.4508545366479653 0.2386985728314655
0.7251201350490911 0.2578299657977776
0.3190139759520327 0.5370976793044532
0.1445757423390746 0.2185005885538939
0.4120890139696976 0.5913825145561
0.814145650864715 0.7074297066516239
0.8211596638915725 0.6055719094306526
0.8492685632955465 0.302264211438419
0.4254664841565569 0.3825995900515833
0.5562869066679529 0.1193763617860776
0.4616805048392223 0.8992431690510915
0.1839375410261548 0.4815864751947888
0.1288781567280055 0.177425812266399
0.3400464898150338 0.8970069365924133
0.7828451090218748 0.6867289687476186
0.7986275914978419 0.9433044718445192
0.2789152583110778 0.06076604721772082
0.7285065630489023 0.8445188279905667
0.7907411769640629 0.5046221612860609
0.3182097391057372 0.3121665574976958
0.9939012800253486 0.8795829247064632
0.09270134843834553 0.09698230047041907
0.4964762032747332 0.09806229273169338
0.3307028422752861 0.3836652796880582
0.3545271760750787 0.1333264023553941
0.1774976008437801 0.6677171306531136
0.4788202379902027 0.7500078001504829
0.5438074700381602 0.7891473465378523
0.7498837174678517 0.7237562914809547
0.04185929999083896 0.2616500183700302
0.8207591873747433 0.2562966570809634
0.9385985391547953 0.5710463036220216
0.4535269769762983 0.2281348014125181
0.3046916678300026 0.3658572749956023
0.5025995160142288 0.04740814149210091
0.01641350723749524 0.7237735310552317
0.01437168385883678 0.6688760517606437
0.1662693750724622 0.2903232910550171
0.6921175980497669 0.2776885231107671
0.3801128214689938 0.07348265464536216
0.8581451709241341 0.1692904628277429
0.3394369205346565 0.5690512923485562
0.436310899996297 0.3150822425742299
0.7038269775542975 0.6929135630704755
0.0992787595082336 0.5506206411982089
0.5822956916435506 0.9741624651443415
0.09001545873327667 0.05522079303145892
0.6219686714348971 0.3050188413391138
0.2408169124126416 0.1451703128352924
0.1338691390207685 0.6342664585524346
0.2062908290301579 0.119119134222705
0.8014314161430633 0.5623708530992452
0.2036434926118873 0.1402039877855599
0.7357878417703372 0.4192267519413486
0.2022142272804795 0.5767193908935917
0.01526974311357215 0.9391449291106484
0.613344858365497 0.5903062727729967
0.4594526644816135 0.6847476713554305
0.7308363588127726 0.9960934325159136
0.970458646299459 0.9267738348366146
0.8373399112346365 0.1278510165485202
0.5681247310793214 0.7493896949373229
0.8133626980786833 0.03029075113795759
0.6886762360737843 0.8435482349292122
0.7917696374645039 0.5261910533613545
0.2815537855787817 0.01109322764295881
0.2807229097098979 0.7873665906463828
0.4349254288395756 0.7111112768325643
0.248204327216031 0.7657811496782923
0.3674765157969221 0.5606187942393366
0.9491916991843679 0.9454837958937889
0.02557697702270366 0.9235434893004226
0.6452725736342142 0.9295087071660487
0.2925277851779302 0.4683500075018451
0.113708590402593 0.4244247085674965
0.9300438790867606 0.1938521005712101
0.968636175835271 0.04818407548067906
0.8712971824956353 0.454510217282408
0.4469817244481721 0.005947192817226419
0.339826446649957 0.6555949856769372
0.3413611753833936 0.2127856847302566
0.6732753885303396 0.5283753376321858
0.08273502652348567 0.3072024275382632
0.2785364493001216 0.567527713604042
0.9679746711508712 0.8780094143696605
0.155110147510103 0.3042388182443929
0.8726009018548733 0.3500463921566421
0.8291568110355667 0.8217743659785876
0.8443043074759295 0.04823176420738061
0.314725312364979 0.6978227855212319
0.3174302403532171 0.3010836389302816
0.5287398700608946 0.01999578061769791
0.5860767725418137 0.7459962363190958
0.8177896028644718 0.1731894477861856
0.9378886052405262 0.9598945286757042
0.2958734444957403 0.7190500512942618
0.09866899359409737 0.2202294685368411
0.2059962334773862 0.6739834505330605
0.03455101931457086 0.4693351851172377
0.421995879634034 0.7921244805247155
0.9879209181280308 0.3167253263043022
0.4043168586204205 0.5457354524592987
0.2013187602797769 0.65314133779643
0.4256578950057208 0.7465681103129032
0.7197924968314797 0.2077007703881343
0.4597954198438467 0.8240447435952666
0.1574565780949585 0.5230238210414948
0.674977476619685 0.388412455479541
0.338806257781228 0.34347193523814
0.9482632161987764 0.6071796586839873
0.004448997831189619 0.3008523213700477
0.8452737142690746 0.8952708740144952
0.5416376286363553 0.4419218784473201
0.9295009209028445 0.4944672872056863
0.9307190970691662 0.3535707246823652
0.8865855619309833 0.4226602922824816
0.6241231550565518 0.502862108201931
0.8367666181705579 0.3600888903410897
0.03970086220344603 0.4268864739201135
0.5846687364721754 0.6036938484284955
0.6843514277882977 0.484155403975042
0.3478069916033527 0.561770495690029
0.180901538137564 0.8535185907988494
0.3576395602845764 0.1444306184173184
0.1114147728490433 0.08774919110303585
0.898744456192264 0.5413300910454187
0.1941152564100259 0.6334812981789082
0.5130565136157924 0.4380367359198413
0.7716910867727791 0.8386236681416104
0.5823267686699208 0.5747738436903951
0.6662637168672627 0.04415481781010351
0.8585751866068605 0.5718287314066872
0.232930258710026 0.6046160909285216
0.2392700027526649 0.8394058305136208
0.7511588068691615 0.8127369951420876
0.713919555735254 0.5061809685033549
0.6754679239807698 0.9396900495499574
0.4746700147320233 0.2972930304049515
0.5631328473329257 0.9725396449776587
0.3771014275317277 0.5660651181014772
0.0341250758320634 0.6510805702277099
0.7645063562198069 0.6409970478291366
0.9466164297279541 0.2910028756916667
0.9689671436961563 0.1225446201056715
0.7156402291412022 0.6092888078540509
0.6905206353826199 0.07713981993438332
0.05003535782528147 0.6590298018967057
0.02643926987577088 0.1550549918034046
0.9127886238163447 0.3584983481071695
0.7720389352612894 0.4156294795964902
0.4435536300558023 0.2107869833704266
0.4679858391638657 0.07636338964181466
0.02501456016552998 0.3925725742353948
0.7320128088308028 0.6903317127098175
0.1162687285510206 0.2895451238432051
0.5507924555926004 0.5248858954732195
0.6496054370561549 0.3448562297965466
0.802393434007841 0.3293481659439335
0.7357949263732591 0.3353423597620261
0.2826995840043319 0.3437660530465809
0.9760998679149615 0.8007494507880292
0.6834959081168795 0.5587487911015284
0.3038621234718085 0.1320992882158901
0.8903356366336315 0.9011919198356052
0.5498136701466034 0.7147443527447048
0.9988529495291367 0.7002311450971435
0.6860320252699901 0.5115934596233506
0.2065823845330268 0.8136731985683294
0.1150087618474577 0.4140701194417644
0.745822083316078 0.8793150803726675
0.6903287912663135 0.03203002834333338
0.06671582889890457 0.8510465765017204
0.6655883936547816 0.3063250920516832
0.2307497803642846 0.02273942769867383
0.3209657559562156 0.008447607290069829
0.3000176100034941 0.7548010817618828
0.8041449869072528 0.197430460218124
0.3612013874565078 0.03806613600556462
0.3509614604779512 0.01058955894669142
0.7007976540567391 0.7567137214643916
0.9441982402098476 0.7867482093855983
0.9893400692738052 0.1934122837799409
0.5358446896162026 0.2940233639590501
0.8752933319437636 0.2956200178229836
0.5968709569409573 0.2594141014149274
0.9715579722037687 0.5726050183291365
0.5023382212265678 0.2637735208609747
0.7319121888262304 0.813327447343508
0.7545277998583192 0.05688854848537197
0.04941788460483255 0.6410287496469727
0.1532558250837513 0.4734339556742558
0.4970047171356752 0.7826681897299301
0.652975815065552 0.9957889131675375
0.3179337461378682 0.4895837225105185
0.1862331501663179 0.491738610451538
0.8319412395791437 0.2921831773872302
0.1088482483217859 0.9454528865356128
0.5945682044325312 0.4162235678360376
0.4857068340981887 0.09666229743173611
0.164160740575333 0.3878363424771729
0.6277643028139078 0.1910752560602868
0.0891099355214493 0.394442694197539
0.204596143527205 0.01106404294845146
0.3721731023484571 0.1043486299707575
0.844659610341151 0.7282619023950887
0.6598731167735893 0.3457790419544529
0.202181631811692 0.3143102087899311
0.4541015561031713 0.7208360314779396
0.5815164658535602 0.4908425201303945
0.049893274310977 0.2538739225618078
0.4569741535171145 0.1031525691732214
0.6671160128794471 0.01744770828492511
0.5768168680958236 0.2178961842324094
0.1672407367746083 0.7127153477095683
0.2099058828343077 0.9476199883051961
0.5209958760962173 0.5137176392916157
0.4599691317949113 0.21788228462975
0.2904233894203717 0.9225224795656285
0.4026681970951013 0.1256642366397154
0.6210714515212332 0.6059878435998717
0.493752478681507 0.9403081862728618
0.9298201207552615 0.8840314088720341
0.7505349034122599 0.2142892119958486
0.04977352056947618 0.6990138765649985
0.9243614233726752 0.5838630278915112
0.04677861897765659 0.2823644259252743
0.2686118822557309 0.3181220682800506
0.9115740433159362 0.4894370686390159
0.2831886223166607 0.0890518626595151
0.5830545985219906 0.351618636171551
0.6463410303866286 0.6619507832942563
0.1315464517591991 0.8107176445604096
0.5408089472691024 0.5101788972697574
0.9327890468248786 0.4842749077161447
0.3428475305379797 0.8412363995854881
0.6946617028244408 0.09483550880166834
0.8958093142789829 0.364162035751258
0.7706708533900295 0.09207257777160967
0.6441665759045359 0.8743774677389476
0.6152799318720142 0.706895370367042
0.2627583243130107 0.9787559502729158
0.8402559567580092 0.01746344208050544
0.9342998814281667 0.5805443497112243
0.4949274157158897 0.8816762044419706
0.657609324268961 0.4428176782113057
0.7397171598090644 0.7960230415437251
0.8018629739781671 0.8604523445556124
0.7857988129427486 0.6456109045827793
0.5004999619548416 0.1351950726528415
0.5389267608294379 0.1986848231089451
0.8088182887511305 0.0007584199380794537
0.1677590749321896 0.6094209751341689
0.5971714630881678 0.1422592322176432
0.607133986969407 0.06390648053390031
0.2774644647314978 0.9927402960868573
0.1512782969289506 0.6263190994184819
0.7588088846384878 0.7949864720830968
0.3899377330220783 0.08488707878194508
0.772820070574208 0.1896553268729867
0.9983858381459932 0.7935329953463098
0.5279293269669878 0.1352270258257228
0.07947265622708376 0.3556345422253631
0.150006676737577 0.5023245280496382
0.6647642245375849 0.2162704085085146
0.9674255725967268 0.9483329810607991
0.1469793194426294 0.5487569835323212
0.3948608756168823 0.05966136193810527
0.3203699952784365 0.04796314027705066
0.1291646607995734 0.6709338368675225
0.4142371650528965 0.7719784677965205
0.08417032575583065 0.0003205281035371048
0.8031258736786822 0.01181923914904992
0.3900303246849428 0.7080161884031506
0.8416374487030437 0.7387113500909814
0.1798780238971867 0.6493686755719742
0.9559857757817763 0.5501129390833586
0.8952580913229339 0.551002579270556
0.3411185942805775 0.4206552503151676
0.9174796468445763 0.07803150609093228
0.1692962248813386 0.2071175329992976
0.02385140878957048 0.8018083629807187
0.5961602017482333 0.6447996071722677
0.6029891267363947 0.5762488849679483
0.575963341791779 0.1465359838513042
0.8557599784398421 0.2404021087683302
0.6193879985177762 0.3404803510093934
0.05598557535582897 0.3696492350904996
0.03453719869723539 0.6248627378135158
0.02657640113295852 0.511006290006458
0.03037246836522159 0.3265280971571877
0.6306971223853864 0.6713627089217231
0.4229007009661154 0.1805254430507563
0.9044933890433862 0.7460160191194903
0.6369687626581829 0.2213603489343109
0.6057704145403292 0.5308842786617042
0.9525597359482253 0.6706536080561132
0.2296888774851131 0.4092881162164396
0.5156903759365672 0.8041799130811206
0.3674487608339307 0.280485583350095
0.005368810690833918 0.8113272805238989
0.1083563990304306 0.669380676018087
0.6865683621754101 0.8219667525174436
0.6322135759291618 0.6324893492823267
0.9218980210656971 0.7334210105338593
0.3706711833399718 0.3086450152873983
0.6347625029508563 0.8905136359405158
0.9517866205648742 0.3573906134890582
0.09712584746181026 0.7148208014697205
0.1991428107557558 0.2570626445013194
0.2234986382560596 0.4679055036313733
0.381422596635204 0.4132866885130795
0.1977487371758143 0.688649511694529
0.6128344257811275 0.6648779435936604
0.8283299473299043 0.3972018875669652
0.4479447688136993 0.4537915895655396
0.8636189562729329 0.03937987037399678
0.5442596813051027 0.4626224700467216
0.7928339971505777 0.3448602610521316
0.08742419830621354 0.03717564369561398
0.712277868241906 0.01588268093706628
0.08646249150435638 0.4272579331856773
0.006864007709679571 0.1303444758970008
0.510200445876443 0.3545850941656251
0.02930723536957925 0.489930932945461
0.8759395358434624 0.9403360251002526
0.5070502309558201 0.2946588902263784
0.9565959330693913 0.8337195975366534
0.3971276157366117 0.8453351482139294
0.737434403468062 0.7634729707322137
0.5099949040771283 0.6374918303124028
0.2861040278590906 0.2308921393889179
0.2577447191438029 0.6197016923878552
0.4100849201341479 0.4597534758627297
0.1933101510600088 0.9677247671589195
0.8927676759220918 0.2354449320215858
0.07950756775622649 0.3676567053076808
0.7733523654055606 0.810293171708408
0.5950705084639989 0.6051121083963946
0.8287720253948673 0.9061826125870562
0.3032491835730698 0.5419482973468643
0.4493569898022236 0.8733012600839885
0.4760134642340269 0.2253727707619898
0.4895011752377266 0.5748212979562675
0.2190581723057372 0.09333511633680489
0.6120582045103332 0.6118591752082749
0.1123049766710306 0.4612494965426526
0.9138663320864731 0.2280149075695112
0.07106213444705495 0.1381625949765789
0.5432450519293855 0.7676887071950007
0.04828749158213772 0.3211019242501416
0.8277197619574533 0.04466244030732515
0.7829917178469442 0.9805819406037938
0.5449921564769209 0.6520460895115384
0.3433690055977608 0.4391066872158855
0.1268294015966569 0.2269992651681868
0.4433064750765895 0.6312377043312117
0.4073810463088939 0.9963782899610835
0.4003772472039279 0.04247916520107761
0.6610477487707003 0.6777042869483999
0.07246509342960325 0.04936414732936983
0.6325678769039748 0.1718630475231495
0.1663964727750598 0.06475519313761702
0.8545052621654499 0.6802536490234398
0.7050623962750395 0.6075201762030886
0.9148298310198731 0.02442400781902057
0.1088643984166586 0.3853104857990053
0.9011118199905324 0.2407202393905996
0.6475426694721389 0.3627220840520549
0.5396007549951091 0.9298059759715148
0.8242748513744435 0.7840787744210903
0.1207218063352529 0.1330098132027578
