# Supplementary material for: Universal hidden order in amorphous cellular geometries
Source: Nat Commun. 2019 Feb 18;10:811. doi: 10.1038/s41467-019-08360-5 (PMC6379405; doi:10.1038/s41467-019-08360-5)
Supplement: Supplementary file 1 — Source Data [file 41467_2019_8360_MOESM1_ESM.zip › Configurations/2D-Final-configuration-derived-from-RSA-SphP-2.dat]

0.6807525461963763 0.3692695792790948
0.519524262501319 0.9926755808366354
0.6213563356690219 0.5636675697217717
0.4788660860527498 0.5960255324558578
0.4629074742006811 0.5362985170615517
0.9488038908916524 0.9640919400483804
0.9850646306377252 0.9577858103325958
0.8511824906215159 0.8636972426047765
0.5914606118717727 0.1614828763489159
0.2010258835186464 0.4882080423444171
0.2681597014247945 0.926121622879855
0.06624504625064864 0.4591250333114447
0.6429420913799156 0.7293440281245587
0.7194159102363976 0.01488828301469462
0.3524746232381271 0.4495548151904905
0.955727700030498 0.4010736126186726
0.5959010482340329 0.4632228437493943
0.994351306693912 0.345228229491695
0.5474933926752611 0.9693093274757818
0.07792541240964249 0.06494962517721591
0.1380163374193858 0.1036001772742144
0.2096886313414723 0.5805528007088411
0.5060640524467751 0.1766186158509842
0.5407458267473072 0.6626236633832545
0.5281912638718967 0.9161222729207796
0.2292921210747212 0.6435416469814466
0.6055653905991826 0.6499390699745348
0.7070455527433593 0.4187481709467226
0.05881313565807529 0.7585643456519814
0.2388449571461785 0.9735225328435524
0.1557050961028861 0.656024230994413
0.9722240873173498 0.2023991191132875
0.7108607799935174 0.8373778360582642
0.09066163720037143 0.7340630421225722
0.138019145356446 0.7694295469284991
0.1093274234918318 0.1052330818881629
0.6189342765874721 0.9608043857842932
0.9157721720354804 0.4973882816767473
0.9172929259367992 0.2061890029200737
0.1071300908203107 0.8297054643213214
0.3411822873851761 0.5796138053356479
0.2694382407245694 0.7796322632084703
0.2597815771769562 0.2905471522313712
0.1796006252826976 0.08323050964515338
0.05222234431507976 0.9493031768097517
0.8216270603894812 0.6963982131476898
0.4608048507148633 0.5849138492017517
0.7450600800045222 0.2879102551011982
0.7819173243965882 0.9186761856570247
0.06397267768152533 0.6806810491939579
0.4578808788097869 0.49911944559007
0.2836470374359588 0.5969997983929346
0.8495965453872329 0.7085622054811253
0.3108265479722533 0.6773370232500493
0.7017232238769598 0.8958420906954577
0.3193364598585406 0.4789660141305294
0.8010731966541372 0.8447583146203801
0.0216835739891831 0.1632586994502866
0.2082476399341768 0.4215051654448824
0.6355641159808109 0.6275519666287622
0.7089789685228219 0.5023496002758968
0.3073847300622408 0.5961389112833415
0.1511334675663773 0.2686570756806078
0.6042315080708192 0.4416360133995063
0.4481766664066247 0.0918826228601132
0.2416137535355159 0.856571763384203
0.2562957219041544 0.7343282695326745
0.8233803610613237 0.28051438933312
0.6230536598880663 0.00300547688309446
0.01176797875653076 0.7835696824793698
0.08949543354235547 0.9477572181333582
0.00895148305495295 0.563966203130388
0.1711358042652864 0.7487210955120588
0.3596540625090661 0.5742143280615896
0.0891419627401227 0.08279868678499307
0.2850580083174685 0.6363056529367871
0.5888296110688871 0.7292189882498687
0.7473115222969252 0.02020066806294496
0.8315177113447184 0.4631450820780587
0.962366223365737 0.587807589233207
0.6923645248494177 0.7722405497008553
0.2023210439859169 0.5878934151083164
0.03072229729515175 0.2291965397379403
0.5815861030597412 0.4754772783620412
0.2700835058995594 0.1546885859150998
0.792383376726608 0.4880063273555433
0.4897591161543405 0.2002808081019464
0.6931206540001053 0.5163834500529653
0.4279364020877959 0.9579878452126103
0.07990301585018973 0.5089927260688967
0.7974542034921142 0.354195108358558
0.9086530763103319 0.5449939238928495
0.9482525111688869 0.7000078657534098
0.1892645120653822 0.0431816746987238
0.7111797465005043 0.9805054343511548
0.6561157760303948 0.6227931397493205
0.2998472498805398 0.1170015141433518
0.8140572379317683 0.6292843307038108
0.4775518825440184 0.1755203438797767
0.9500958829374926 0.6512936651433725
0.1343766289158787 0.04486890007069247
0.5292265736650615 0.8427340882910097
0.9860665614219996 0.8788353050891344
0.4318674085021777 0.7072562453570922
0.4106259493511261 0.8599036755860761
0.157773015602243 0.3112662087140391
0.9334102084004908 0.8574006611637183
0.3363099041937119 0.6891818533752596
0.005194522975918923 0.02206444800472179
0.1363611047663551 0.01701229640109671
0.1045755082007762 0.4493104145820139
0.8971160306208836 0.1080994923297236
0.6696071170895825 0.04919571073830433
0.2465406725858289 0.6377261390064046
0.3736125864787467 0.8632786638120551
0.1713144915374201 0.5013594136202034
0.7964244965727778 0.8739400939830256
0.3848301796326654 0.7770116426462571
0.5155635818932927 0.8320401158551566
0.8240272064269304 0.572733433376917
0.7461897787083488 0.4352507962928798
0.3579214381962801 0.9048224788834565
0.8290091425362095 0.7872499710531482
0.7680944451331124 0.9576002972623778
0.6245542788928495 0.6967987880875671
0.3688702147461113 0.4970516952498896
0.3851730766054869 0.7875194016740217
0.1756811358024722 0.5604867399520009
0.1421603340827133 0.02590424882297221
0.4354516616719093 0.9098356878750429
0.7853308459247702 0.4302046603637749
0.02308366011947106 0.580853696957977
0.4386040719128574 0.350005650204952
0.8838848807323805 0.8854418445007126
0.5372883714769369 0.6139991868820411
0.547250433654311 0.6177559640919572
0.2452866938148602 0.4755518573575427
0.1909274638273862 0.3752696033332088
0.2505831063725595 0.2299104199773194
0.3993189150503582 0.9491102381619242
0.02493771668105834 0.6577399322052252
0.6611076174838265 0.06597113364277787
0.2060568405014266 0.5212441716844712
0.9334103848030757 0.1272380481211041
0.3366382638127449 0.0696627088558868
0.5783442692630182 0.08258540338923087
0.2410036195246714 0.9636340283853
0.5132863436033595 0.3367654363958712
0.3867633460122906 0.02387880916012243
0.009255072661720518 0.9298278115306323
0.9834313347402119 0.4504803873627028
0.1242126667075584 0.9805193269726159
0.8412501591441541 0.1979438543061709
0.8381285331069309 0.9376598568711059
0.8593553950195755 0.382423954576664
0.8854389805505072 0.8466679165297025
0.1304552242580672 0.907259958086488
0.956771797457322 0.04892869463220878
0.3799398619444215 0.8359577282018275
0.4216737194998953 0.252832743241719
0.6612809003029151 0.7819723892681657
0.6370327029578468 0.5196792396692765
0.8641446302048394 0.04354856269612901
0.5359627603086334 0.8944711946465005
0.08937408928695664 0.6915985048388722
0.4068744095062214 0.1247652361090744
0.04111421806579098 0.3427383038847688
0.8384053559527029 0.7699715393924912
0.5584142195309292 0.4032635730221444
0.5166367449173169 0.4125418496723514
0.6280233476569101 0.3907806277403284
0.9103710030485382 0.9621339113835649
0.1736259955253183 0.6250902676002448
0.5044864621983741 0.5274975645529706
0.8117663721172563 0.8985141469233656
0.5856094383330644 0.7980284454324149
0.05052210278996038 0.05729474445952238
0.4637647504675764 0.4503371440869386
0.1408656389667496 0.5410519983064574
0.4929303989727982 0.0326835103582107
0.1466461889247129 0.6509024953274047
0.8023591186320612 0.01683209100339661
0.5258767899844585 0.8329619660789916
0.8435447787528139 0.1483527542047955
0.9855981259389711 0.714047031940204
0.2152258652830899 0.8471645942072352
0.543495338766026 0.9434284394397805
0.3538632757434084 0.6098413026942486
0.446072099235119 0.8450853365870129
0.1970255817422923 0.7367102850571356
0.9805527790361492 0.5657180752600347
0.9732716745113429 0.2227312368740358
0.6340678497061418 0.6923468569342665
0.5211533702598408 0.3069369619528863
0.7318605404660475 0.8918811728890422
0.32686936628752 0.2548458592909978
0.07168611038358864 0.7741757023989849
0.5261032928900368 0.2764601429966333
0.3800364078133784 0.4552734707195883
0.7230831475154632 0.5290879274252022
0.7613116174220819 0.1504869191833759
0.3721865443178891 0.8526899958860853
0.3295097017693753 0.2833356415989726
0.6133854114648413 0.6319323049540876
0.7335550393177087 0.8732558945026941
0.2490032316611903 0.9990872743417665
0.1252353966402536 0.6230766918522407
0.2633971285379739 0.3294182637807263
0.9953020312122614 0.9625792093307647
0.1065503763269175 0.8864571447119109
0.6065125078631328 0.7079262890280031
0.9440938168336849 0.5236896666916649
0.6196023235893928 0.8681194263031541
0.402972202554032 0.8769693334206103
0.604301071337372 0.0479584466500593
0.8827948298862132 0.9240806483034743
0.5429290005398048 0.6912950288594678
0.5824596400350509 0.9649307122700476
0.2017423260582224 0.6712369040137489
0.6334641078227113 0.01789849470194248
0.5877846482750507 0.7098719968508297
0.2434669628578696 0.3636669729905521
0.3498783497325295 0.9573096545546472
0.7898796351991807 0.9561619355279751
0.708153772559212 0.2487831491118888
0.3057802502298357 0.3757306579537923
0.4230594683280669 0.7850332446836517
0.430488214658227 0.6224895047161516
0.6644553614386127 0.764179712012412
0.8201480987339265 0.02053243604199417
0.8957389706241622 0.7816675137617947
0.782496221397621 0.2782566151887489
0.4453934640388811 0.3580711695349226
0.283896892633868 0.5192347489288822
0.6620184222032411 0.2556402404621151
0.1239777305363444 0.877216190636616
0.903442414864896 0.7649796380889681
0.4799090922586715 0.3109003483908772
0.435713880570523 0.5766762541336539
0.8736754327739445 0.4678670179828666
0.3570004183614823 0.01270988425645664
0.1088802606110137 0.9150731893495111
0.3549964472895977 0.001875126059689
0.2716767350621157 0.3656405214159381
0.7722782055892207 0.1240427276934226
0.7255043058412094 0.4164470174101564
0.3070321034477656 0.6677764422260842
0.5342526978530375 0.3314107487071427
0.1914615065900329 0.7290365695610737
0.5599175778779939 0.6967802298535363
0.2838844788574577 0.4766410821391198
0.6647434121420227 0.5190430968623734
0.3966946936563621 0.3858155303690671
0.4394482446222641 0.5209705978903834
0.951463460727848 0.771626058632796
0.9327124154198606 0.1482937463647241
0.7404582081614856 0.6990289104721649
0.4742512049754954 0.02691324176049835
0.228784077168104 0.8226642980400384
0.8166422205127624 0.525767823421012
0.6428449278687657 0.6981551551318622
0.6893128575739278 0.4320848084845484
0.2819702072908388 0.9506111334645228
0.916597282176651 0.4662420221233985
0.7072978796698464 0.3274200321051102
0.03119752503436264 0.2948835644392833
0.8845872110120934 0.6559458265592709
0.9834542028091788 0.1083962033823458
0.9601659934014343 0.6838505794089005
0.4122652982385643 0.7592239485439398
0.1051442423502784 0.5237187336544673
0.602761158802961 0.4068446352284898
0.7440174075293831 0.1859641245015778
0.5925062291335269 0.425073240863531
0.6069387043390226 0.3863655701489996
0.5011862677351463 0.637697603880658
0.4498192145569359 0.173751039328449
0.07887957684393379 0.3477469042547981
0.578054821544062 0.8138670190866023
0.3948619623541348 0.2075687975715553
0.4583423774482184 0.6835289724509505
0.1295835760438132 0.5390268972705611
0.889536048967712 0.6770386437989265
0.3681536650461514 0.8101620569219073
0.9080875617152692 0.6717649499070436
0.4575241251233592 0.721049869725743
0.4550529902358568 0.9537919388899839
0.5334250338094476 0.2461471479660862
0.7305014384823677 0.7711829856009524
0.3365212002209471 0.3288123849619619
0.1959322504174036 0.508412578299914
0.3783027048723791 0.3219571471076041
0.6275975594347456 0.9547213339972497
0.9252501317478845 0.4289601170872933
0.8954679121491071 0.5606845658098528
0.6248207281833711 0.9336407632385684
0.7923895659955436 0.2780445548285477
0.4379434209348108 0.9645084592637169
0.6595675277392494 0.9205479159803959
0.9933902941348791 0.9857588044086865
0.6962104112156912 0.9312411049090592
0.681730269163794 0.8014943164860834
0.7574987275640984 0.6762377446195534
0.5432953334278601 0.9090149975999421
0.6339935646393972 0.2592417037454773
0.7988746614541269 0.5388011097761169
0.6048985052730486 0.7617046018180174
0.8855402796345195 0.0243099472494414
0.4703885960824172 0.7751819111617841
0.5952695968311142 0.6433719379545016
0.6996438534279849 0.8552842668773903
0.9230160959259348 0.8884387380008955
0.7795026145883786 0.3480697576673975
0.7346619068225014 0.4914821692401981
0.1557511851880823 0.9606815796042273
0.771294277638052 0.5891104543374948
0.6313139223603507 0.9863151090733518
0.875275148931966 0.5555084024521508
0.4744367416392108 0.2920519178694047
0.0009797193827467004 0.556760589159689
0.352772514952284 0.2663672722225758
0.03811772557522693 0.02091041835449491
0.7133642542029465 0.7964383955734733
0.1560928050395547 0.05116113017552484
0.7607107740212831 0.3925040423722443
0.6941442691022026 0.3532835240783527
0.7239325789536261 0.1586618947632172
0.2695890093269188 0.9649596202764895
0.6779625309530757 0.5912025202874098
0.4088648489718113 0.2871046986620429
0.5452031163913891 0.2791562901845053
0.4840148223838912 0.9125739925202804
0.002877465563957998 0.3386991673317015
0.3044179032926332 0.3321874667739128
0.798319174329913 0.5715574173769983
0.7251263142615043 0.5963379004434624
0.5976984766016855 0.1706245123199775
0.009654804436291856 0.829256124956235
0.6974519956421004 0.3632206222842161
0.1706844189134478 0.8299829483143493
0.9813228740946403 0.5555212760819641
0.0982154192249767 0.9174068671101816
0.303232726143899 0.6581178388171752
0.7824937080250427 0.6056916782852155
0.7442084576625176 0.8743043810615849
0.3282896869969184 0.6438664017103387
0.7432716490663948 0.5849554354841392
0.210135568004439 0.06876171751720327
0.7182013653153316 0.149571771915389
0.4954493439595627 0.8264092154022812
0.4781098102783521 0.01662844688294277
0.5708012264795435 0.4772477287080664
0.3578404877471726 0.543323129296887
0.144048123763534 0.3456753013180819
0.8675567917969804 0.6601861263084537
0.8304809973080376 0.9548342266533136
0.01383675586338389 0.7088904311888806
0.8788038976291087 0.6750395553091142
0.9351657720720151 0.9903985135979458
0.7742353884804242 0.436165824180031
0.5857621906019126 0.007022022365557468
0.1541484416883717 0.823938597708731
0.4036158012334459 0.6504344563998041
0.1132571289853311 0.7524204486113737
0.3291953264188391 0.1651145418555008
0.9472418751783263 0.2850513096054065
0.7572161738910256 0.4497778916474949
0.9820073189436639 0.5967031441884355
0.5395295566635838 0.01825821635628536
0.3649840100512237 0.005350163767230512
0.09306772724755433 0.8992343034127662
0.5903732844849615 0.2455021397879686
0.4999324042788851 0.7392297855930138
0.9761391504916771 0.3480019383266469
0.249313512896374 0.2880438242768351
0.05086692879220303 0.3463433454895514
0.8785420192201487 0.3056009905116415
0.1997339166930012 0.2793504837732835
0.02512463544889365 0.9857974022943515
0.3479488772283949 0.2567340955856696
0.8837714219906274 0.8359836687114075
0.3792234635185749 0.6204836184659857
0.7405034392018951 0.1049746958745865
0.50973759010029 0.9448860250726807
0.5946606024740739 0.5907610375661204
0.7907827381958887 0.6433706279189564
0.6452332065984712 0.3538119073845199
0.1509976962266886 0.6113652648653524
0.8680338269999466 0.02285928039897855
0.6436838320014223 0.3092266892586137
0.8457971409597196 0.9796079705178922
0.3390874053898384 0.02331098936034221
0.3219703691257194 0.2241145576424873
0.3853817775501893 0.1178901423640968
0.3807384588471809 0.1452998757103799
0.01023632446859059 0.5413457913254768
0.8733724509848912 0.7520070310894533
0.491606513186836 0.905005692551593
0.1282724980922285 0.39160115656634
0.2490125288451128 0.9708403070134172
0.2180735519860098 0.3786222653866983
0.4351316031584366 0.01906901002149648
0.992709219660759 0.8217373984574181
0.8638394138045704 0.8282426470864386
0.6493699162337528 0.9742900481069373
0.4115034030418009 0.7275342907813548
0.08479706248446188 0.9686374306908513
0.10940086514631 0.1951624431617834
0.7546510407041881 0.6551872136624362
0.4113563389104393 0.5621234253007893
0.7108455110202129 0.5133318697326242
0.5080989216924212 0.8946370200819029
0.1839566341083108 0.660830902468527
0.1903398159964709 0.6126434228549145
0.9289656208849294 0.815062649849535
0.357512093509084 0.4816746641229044
0.2490479324269403 0.02747774557234815
0.1283294785426886 0.4802746440939485
0.5990721964555792 0.8757487406923193
0.304228893455017 0.137421211051959
0.7635973417086094 0.4920842258855406
0.5092347845330883 0.7053868569862268
0.9263960880562984 0.6944006794324753
0.5588293638304261 0.4319582259621503
0.7903341217214062 0.03094654105047624
0.5540907683561208 0.2483165695101765
0.4149982813156504 0.02535698359808523
0.2789391619710078 0.06791706218901511
0.6693483780867604 0.7550007248909424
0.5740050211814248 0.5173026071292429
0.1599788051131369 0.1734374259659745
0.5681582519078557 0.4586955310395372
0.1729232974287032 0.3328595167140054
0.9691659999134845 0.9708468306704391
0.896922837858093 0.5308138644579217
0.7284283476625932 0.2425660063866643
0.7606945889010482 0.5417396864624571
0.5555573316203302 0.973767890359363
0.8625886524176913 0.05464224178706573
0.4232405443343611 0.1926899597163551
0.2694273477952312 0.8563606656880669
0.5693082028861693 0.7127263957504937
0.953951412315416 0.8805906789077483
0.1627334078567186 0.437147684971738
0.3060735289077988 0.5518598114366139
0.71924627251944 0.8239816315089853
0.07837368247316123 0.4071416918425914
0.2736608519289444 0.4621184424469534
0.5829701407156711 0.2384093647943554
0.3411492020517566 0.9664290962150832
0.4720208612021921 0.7361245778807697
0.02307269606450438 0.704109336234411
0.3210636865015923 0.72409992609371
0.8083402899662797 0.5878931678101376
0.4680776028580744 0.2541585682866985
0.8928503667343086 0.9660007708933855
0.5713580787451783 0.2136872197855747
0.568736085586106 0.5280094385057665
0.1243705909689674 0.1575808120475376
0.8035035927889247 0.006332270690653249
0.1631933588038463 0.5852688759662107
0.04885669174613343 0.2344578420732967
0.61979236351692 0.1634506732013761
0.2087718906973048 0.38248309680875
0.2331655717106378 0.3662341604677614
0.1386323976032638 0.2054460530137087
0.3863473237803388 0.2130622406889451
0.3374636211891858 0.5230538043743385
0.7362995178057875 0.6448025995856435
0.8952912144711227 0.9380849015223004
0.9533411487247092 0.9834962812324116
0.7152758975125101 0.1113215948867728
0.1783743073408236 0.5193505517825352
0.1714572123595197 0.1479097191789553
0.659720078257926 0.3673110736270707
0.4258263796038107 0.81603952012842
0.4911152239424316 0.09172222520361369
0.2544022422557045 0.2698192216286595
0.1130278176229929 0.3224693906813271
0.4642199695360855 0.08287484020407562
0.9815999913245375 0.6546905848568372
0.5256664076446267 0.4654560602383231
0.828177008534557 0.290118104794968
0.8183709646667676 0.2337471588141236
0.4972162253621221 0.8571743241107503
0.2551573176123758 0.5252859633719934
0.6403331848720066 0.9802480595016443
0.4540207151126112 0.9086803855998625
0.5105173555058691 0.7749069984672751
0.596206825681966 0.6529287764406639
0.6881385856156824 0.5875806477057778
0.8083617083504054 0.2675356604421943
0.1365096774832669 0.77971490096923
0.1680189995133788 0.8401650319753736
0.2118008743685234 0.5521808447219703
0.3814590095189918 0.5127635420184962
0.1453892731102538 0.9606863215434408
0.7959548278926469 0.4502366506277265
0.5763291951206457 0.8546606653371062
0.9151701873252276 0.5183694808449604
0.5033805017926867 0.03022810751863923
0.4673497681113736 0.9712633137820363
0.224898913577605 0.2132678687305704
0.4214204541064629 0.004742275782764439
0.3026588233375186 0.8537293237422763
0.2905910887527242 0.7458725647686474
0.04815363802584014 0.532298529190545
0.3261419219623989 0.4602889032040885
0.3365320368785877 0.8195962848050914
0.5882382243784846 0.8291597147774629
0.4123215116373697 0.5321103065059455
0.633852494710887 0.7242197173045769
0.6026500297430296 0.4190411414610461
0.8727822618849529 0.3341381969716876
0.255335176501488 0.4811444746080843
0.06804082152378226 0.2393458537710677
0.6977280397509433 0.212534000987253
0.7994726771365214 0.5493989222642978
0.12149469822362 0.8037452140412932
0.9576784512497346 0.06564358024058801
0.4132519779102212 0.1083206897904301
0.2468765658736115 0.2778449843920816
0.7068983298634319 0.03990596357707232
0.1332610138416843 0.8166431698836912
0.6558607594570831 0.5946832936636391
0.03872944320639241 0.7889260541630267
0.2936873527459311 0.5697374966749787
0.3184996658328726 0.8148507296649453
0.7817855932895493 0.4867468978856544
0.8131760579221021 0.1293402103345141
0.163507233783727 0.8033824549904888
0.9756058984081465 0.4084961876568785
0.9531444748158294 0.5078487065910946
0.7579853046070966 0.769558321550196
0.3257116868232742 0.9254361397367253
0.3221446289002533 0.5105514944953718
0.5177722019828365 0.7261960383639504
0.5956487896203951 0.01107271325276061
0.4350364573567271 0.8101265717926569
0.6959021622350152 0.4633251320141383
0.9489578014907885 0.4185550508790392
0.2347910849189649 0.56867279501789
0.7911894579575302 0.7916579434716927
0.9104722802297474 0.2808661423784241
0.177558007068544 0.2060995713609328
0.7109660416843839 0.2380241681485513
0.04956782795590088 0.3355348154695902
0.1018663154676005 0.858051021683932
0.5765437267156456 0.1496937295636862
0.6805344480980098 0.3411248815513043
0.1641737683922273 0.6929982900344234
0.3747358673253117 0.6106580736763385
0.5031815946765154 0.4673070350425671
0.4696094622212654 0.07376627659703017
0.2398073618170002 0.8674850762417398
0.9303184459369895 0.2723177000204858
0.03363845341556245 0.7185778012832572
0.1192940632922103 0.5079606080790267
0.3375488107641713 0.7320224692103798
0.2264280536053697 0.2710938333801254
0.7009187890148664 0.2410930353844573
0.9816430123491092 0.5452776885567547
0.05878060349063419 0.505077704942518
0.5464754408501421 0.7992971331676576
0.9369632590935884 0.403783372009246
0.3940715811154371 0.6309122349591466
0.4260274389588395 0.5505018418839754
0.2049730657145827 0.3095692787466057
0.5705235580832511 0.3449333142264291
0.9884581359839211 0.2388252449005184
0.002240205286464824 0.8843515552671437
0.7602429869862762 0.7193896667468515
0.6437259281839139 0.2542950757687083
0.4856105797473584 0.7909359224977353
0.7434297150400133 0.8359463357846764
0.2814041760992163 0.05754849402628271
0.08967585408909087 0.6807162716345085
0.2883842295836924 0.2858797572219107
0.7229608682887388 0.3632283291914021
0.6996885420324321 0.2020276924832033
0.8016330020938432 0.1749294238473668
0.1317047073053525 0.5773805015951931
0.8288334802821545 0.7133640497300158
0.3351409172685619 0.197030930542241
0.5764854999275152 0.557442054856185
0.9044174882525683 0.02604216668407386
0.8685972862524313 0.7332667806498372
0.041598874810441 0.5124042020144502
0.93556470989643 0.6204503799746841
0.7530468640458705 0.4081186357513251
0.096823943863215 0.7653201674731878
0.8894544303219306 0.3889124476078729
0.5784661117963116 0.6853131758594686
0.5852028235377904 0.5746134636515414
0.3050975448632088 0.7335785648265316
0.7203852974485535 0.4548995034846606
0.8719743514711454 0.5449776963724003
0.2746932834537417 0.2748618819571345
0.7235877462045198 0.5526484598523549
0.7201647837877687 0.813141821845941
0.7290544382346463 0.8188695780886407
0.4776508936720877 0.6173236802647154
0.5837382554225203 0.2272370436103928
0.8418419849352289 0.6337190873699114
0.1803647581834319 0.9661774504295907
0.4090297400281529 0.08826396039698939
0.9617143960839494 0.4812503369945358
0.9520931939592093 0.6901807487411835
0.2746101492626831 0.6340682973727408
0.7220228621877155 0.1855411785238706
0.4742380065147052 0.1205971254385103
0.3425437521074607 0.3839063889909076
0.2809876134608268 0.1581460284638845
0.6618590018352515 0.2662881602515572
0.6959749728939103 0.1635435069356269
0.5092015522257411 0.3570898725781875
0.1922368154801974 0.6870072404118605
0.06504337866674945 0.01047184482725647
0.4813661478387198 0.5144996420722563
0.3310197381892046 0.1758000406387223
0.8166426934683741 0.5811626175953623
0.4638665672297068 0.1278697800447412
0.7936652074992299 0.05834771476453014
0.8347395506137759 0.7790615642041291
0.7385080175744724 0.4524321479592714
0.8889155206656331 0.3592377616894105
0.654801028051015 0.07441045575234451
0.03410616670122835 0.6070947184518272
0.2929741313132013 0.6844282425881333
0.5964491321679196 0.0304633827611503
0.02862160388972554 0.2671099689881628
0.8470915653021899 0.2699943808775306
0.8598559975177272 0.9062582161541255
0.2950742504512966 0.1824977593445234
0.8881148543684287 0.7981306486981237
0.6672425972120918 0.1639072409161755
0.2043554512829016 0.3629496731233046
0.121197780992416 0.5750263653338925
0.08408774539561947 0.751018782792452
0.4275840994049743 0.4092301648876053
0.6408134083339571 0.6633499932019733
0.1435200455067026 0.3355213234034523
0.9810902747033866 0.3802889887646245
0.8150619387697334 0.1006771019495928
0.7235086458742075 0.3413954310715953
0.505185382562748 0.3666515746531621
0.455422142779383 0.8401788448624786
0.09731424642700733 0.560193663825873
0.6231343719934791 0.6052654927472977
0.5932370319392541 0.5118240064040671
0.9024470948950322 0.1723215140208147
0.0243193134489669 0.800648432379619
0.7759033356209452 0.162544986352012
0.2459569441487638 0.8848818548101175
0.2364249104616651 0.5299564553290236
0.8854202529088427 0.5580170693439158
0.8480804862414103 0.7684494332831524
0.7390231729044715 0.5118982005140341
0.5181745006799151 0.2558137349160655
0.4310126938289348 0.398952678749287
0.7314050136459311 0.231890574590845
0.3707965321352856 0.0492464686830501
0.7789348043370538 0.2179460553538874
0.9857003088063967 0.7349627642362212
0.3907276202780999 0.9410619693078346
0.2653457383366316 0.04275231628321008
0.9347618147712407 0.1068364464338208
0.7661426721139414 0.7630669288390379
0.1290604690404988 0.7867055064165234
0.9894123224791483 0.5710618685725244
0.4519897801304635 0.3951283481252588
0.7494134187335971 0.8653774728890687
0.3108840167537527 0.770616331176702
0.8708553931845743 0.9788660029658971
0.1352683570313287 0.9984630947420333
0.4858918524797503 0.0823040814618213
0.9006772025208657 0.1832718881317976
0.691879087738097 0.8275390192765707
0.9234541687424483 0.3154438427817986
0.6862176813330152 0.7020109468843685
0.2195201875595667 0.6936373629821598
0.06727089399655323 0.9821595108303144
0.360484499422862 0.4300213884345158
0.6436877832767182 0.7193985919650228
0.4098529370813419 0.622047011039642
0.3431669632838572 0.938274085845113
0.05424301770514704 0.1122599156135608
0.4587514947358735 0.4031193124520472
0.5155099472872399 0.6969079365740913
0.2874831328131847 0.8699363282548663
0.5290045830960084 0.8135809287901816
0.4277088088119938 0.847251041052325
0.6789244482015645 0.9885077254700061
0.1369691112420314 0.6561926386588129
0.9564622258336352 0.3406294631505459
0.3075196207316178 0.4340572287171101
0.3404653873148557 0.4966031925492982
0.1242400363242736 0.8236390890579444
0.08033855907628805 0.3582646021173506
0.1757329556802154 0.8886135087530292
0.1860693183372794 0.02431197168330853
0.7850049137008922 0.7610321893208689
0.2526174465184411 0.7448412067927275
0.6748073762565394 0.876734815530832
0.5260825067292242 0.06168808513440657
0.6847456977661924 0.09419957054558792
0.3125230408529101 0.3119361694154618
0.6960033819873199 0.00176282849440793
0.8773479719234074 0.6235360627412879
0.1886737990682769 0.4216615412524134
0.8599235484110359 0.7058684462082165
0.282027757962718 0.3347172589092161
0.8125174809353091 0.8595854933632863
0.2376862152945208 0.936992346943554
0.6852783462255666 0.8624809155251475
0.1610723641831511 0.4474677225937199
0.1997427048628155 0.1725141925902941
0.8191679075715995 0.262824307795593
0.823690363822991 0.8133473633920573
0.4926463080733887 0.5415221677761692
0.07024128057015339 0.1644528032520935
0.6695543283558008 0.7359727726305058
0.8391767126970276 0.8492208214036119
0.2991491979606947 0.1991676002911478
0.2677202794628618 0.8670361220130313
0.07928420703771745 0.6970855318563738
0.1947691913531118 0.1631989657388448
0.8107152785097701 0.8489487533550126
0.5946418119909043 0.6117850634590479
0.2114767426715092 0.5029955927599266
0.01157886296378964 0.4496658896744536
0.3778910065709076 0.6397883631126181
0.3908488395684394 0.6981540365682559
0.3334615512454502 0.9834714554602294
0.9628976736110334 0.9982906293714832
0.6692663355800614 0.6687333604365865
0.8984893619843883 0.2038304287757611
0.1940085004362071 0.227985038923172
0.23392177730196 0.1256536123928167
0.3083482906766349 0.1974255265085449
0.1059967923906407 0.05107633884819718
0.3240234554828577 0.08352846320502276
0.2698769011930833 0.7214238185963693
0.04317881305905902 0.1131334197628791
0.1963164721384533 0.2098334106984923
0.8378516953775389 0.2419843688684289
0.5481941532567499 0.6374225316835533
0.9985621992490108 0.2365266706846866
0.2956558581202424 0.6384554288625843
0.8874164255450874 0.1270349803799732
0.8908904157047015 0.440783721626863
0.2253211236061449 0.1575919097234831
0.4727088485857928 0.8051260637528072
0.8568887702589347 0.7852248551554472
0.1750775805969692 0.238709391877342
0.4306178765077009 0.6593304121752253
0.3397504115700553 0.2182690919253926
0.0423875127195296 0.6337414293504644
0.833905764797144 0.4439577948293496
0.4468686424399488 0.1405160944375678
0.6380218388894885 0.8712742552593211
0.3497692931094623 0.8956450323523758
0.4562219255843173 0.6738746113572689
0.7211698902323925 0.6895636787271857
0.9317359827935968 0.03292162325669942
0.0330182535764733 0.8285537386830171
0.5683568075467698 0.5396894950105646
0.6897953765927397 0.3246433066153573
0.6258519329618198 0.6757056320893583
0.1291244408982693 0.9706521816373178
0.2712150423130421 0.3364551113492545
0.7680426546502043 0.1423818955629787
0.1977429617430879 0.975933991486573
0.5109219013558373 0.964594303386506
0.4872604378061783 0.2785045073471414
0.7033694454927388 0.2304578788523566
0.4220909841861641 0.3135651674430532
0.06224456227168574 0.8702667803364666
0.2037939018453558 0.3363089140909772
0.3528935688314823 0.5103795538026878
0.5017597448939889 0.9226583562045653
0.633521775586936 0.79904992929758
0.2579431861296062 0.1716034788466938
0.7697897452312171 0.8645522926693917
0.1545300740841952 0.2900414548753009
0.6074532770111311 0.945632226882674
0.9861626942524063 0.6823033443168511
0.9912623161603989 0.4432201987519775
0.9758047771406235 0.07301334454431703
0.03295563913763269 0.8931307940188286
0.2531100673371913 0.841916949054703
0.671620559754933 0.3362726958954198
0.4918645129810637 0.4676266561468792
0.6391212381567565 0.3642035592630651
0.8621889592083558 0.8175039819890676
0.3375356393741203 0.4135092718831965
0.4220202715272426 0.6771344908566765
0.3051628279747429 0.7148070317538052
0.1073429773596356 0.2908682924997668
0.7501713461201679 0.980900996939097
0.9406598321371256 0.03832720454793788
0.8380666380177959 0.1590902941257633
0.9117165299691274 0.2702855982260932
0.8408473365536298 0.3358484386231953
0.3500726131235702 0.6465632927090467
0.7056099930727584 0.5423995147778966
0.8431530530606176 0.6053672565245243
0.4960952516671179 0.7212606500256796
0.1841881310505699 0.233404710626054
0.2554123464029604 0.7924196852577925
0.9372701813359855 0.5939396207300348
0.7767771096794054 0.6275366485350578
0.4140692020563749 0.5092111699918153
0.7730143880240422 0.6368422921328084
0.4895432614204276 0.8942211540699126
0.8133260982700156 0.002843530182847667
0.4208546784560661 0.6038262598654017
0.9467879616485781 0.953685259337882
0.9077147225706016 0.9922055092029045
0.5018840763466407 0.09130253250499762
0.2258611381411502 0.604730902006731
0.06043443815860246 0.1208007980863987
0.8755023554070429 0.8428317404713369
0.1733716299347221 0.1969183044768367
0.4041583470801731 0.7863403339954371
0.3134893960313911 0.08661049069891849
0.03710406357171218 0.002733509111126799
0.4228787149200117 0.4919304062244017
0.15948549105691 0.4577889076978414
0.3173431812540266 0.6422572830375781
0.2133519888521681 0.8145180788399375
0.5217905267335772 0.04204236255225582
0.9711268202473504 0.4860034987041976
0.9857808381221234 0.0711555874235839
0.8557919449622726 0.747224433825691
0.2566580707632392 0.5026509600283522
0.4806302038373664 0.07340904644868246
0.2782723169654342 0.2038344361170101
0.04968035653977509 0.1683904164729393
0.7288452000168925 0.984229844772142
0.6823457212789444 0.8448983665585856
0.5402276022446445 0.501382199055779
0.8381692360699292 0.2637630134848937
0.4323679060992877 0.5123744152670787
0.2885871602399273 0.6180380588551466
0.04380588620919329 0.7349218914809577
0.529281665826654 0.2370679528424197
0.1829428142437724 0.9868845705493627
0.9712755398728697 0.2334113127008998
0.4520841499485333 0.8727615658442887
0.9552801799549123 0.8119613740464993
0.4995765384341598 0.8677990419825323
0.5716383732825197 0.3556945894192255
0.7877774280108475 0.7227228810329207
0.192614681629366 0.6764376256779931
0.7290877678916485 0.6728435279744884
0.4833701417629304 0.6343103085934803
0.7040733735500211 0.1591804036398155
0.5950630540979552 0.5380942923817911
0.6329611551773285 0.7883915286961047
0.3164845610654761 0.6149855655708709
0.3063519774555395 0.1481759548780817
0.9955519355820203 0.1261007325942951
0.4987727163176401 0.3102994380923252
0.06726923036966628 0.2119908944349488
0.590828141324228 0.1102083292565295
0.9473905361475291 0.6109138656285413
0.8543630022090146 0.1296763014149781
0.2137550523844651 0.8576365067768377
0.5627380161180487 0.05798048134265497
0.5229224431403322 0.8228625090980549
0.8854211912729059 0.4499372776232721
0.07679535302075435 0.2903357527621183
0.08231758943986073 0.137983466369035
0.7888211809388005 0.334702865027642
0.9215826858347453 0.05068887534039362
0.05624599841090621 0.4385374867938115
0.8438124417366665 0.9199994824361974
0.06941966704004091 0.01956408402424297
0.8031869259408975 0.3834004289536602
0.3571110964678186 0.3933239475242357
0.8990267154771732 0.5417360392657773
0.7080494644267677 0.2093492895968427
0.3185234077473687 0.3012306442560264
0.07355821723975373 0.3066543751757399
0.599842709507562 0.3952133486922575
0.0158636114639214 0.9668743245705244
0.2268076553038173 0.08347118593200523
0.8141438747334059 0.3266972253909773
0.7531290283735059 0.07872488460940551
0.7831996095635839 0.3660162983149457
0.9474009767450902 0.06707583721668846
0.8956218781280848 0.9779370633907128
0.4494229976802789 0.3005274468432209
0.432035760216558 0.7790673472590098
0.6917996570231176 0.3028611473154998
0.1461848327078806 0.997887645756819
0.1373730341622209 0.740382272313712
0.3829635646480318 0.2221051507345882
0.814014012569339 0.9924071146352768
0.9393101095491853 0.7470263053299069
0.9964404811641695 0.2746964516365039
0.1198083167026429 0.6030640515555322
0.6164661452610816 0.03072900273330378
0.961244440820736 0.1338306553059273
0.8076496782927388 0.9491757918036469
0.5315756819957294 0.3414030464561463
0.6504624168518561 0.1509663678265177
0.4785302441435836 0.1862281711842463
0.8048522665507267 0.1568158690106759
0.08172294176672866 0.1992651643389469
0.3671341766747714 0.7561485376874529
0.6689932737139646 0.9728384579137761
0.7337567276613866 0.7998494596550431
0.1607293475341206 0.1456304233469951
0.4109747671298866 0.2496324929377285
0.01172115521631777 0.9217209956235374
0.6758938447854482 0.8661276632801996
0.7402677617476645 0.1474776116488602
0.9271332036026207 0.3434642245109841
0.1272829512150584 0.3588076932929401
0.4312361149146138 0.7685970744986599
0.9940671203389542 0.1073698929656678
0.6769689449208663 0.07675973126795123
0.6867722740721145 0.533927367997665
0.613384197691035 0.8510557168817551
0.01551450133007333 0.6407981093685169
0.2434143377739654 0.9537257706144531
0.2674616165825929 0.1709937261405164
0.6297060857807297 0.06048309017277877
0.7282431660115892 0.661920241840976
0.3309784599395425 0.7642995756040908
0.4375999280390704 0.6675106072577133
0.7822742277968604 0.1264177840082036
0.05760496008209193 0.08455552198049418
0.8729620625598689 0.3152347733995054
0.6645502754602109 0.1343474187842084
0.9158264133499536 0.2276033987437839
0.4251611629072071 0.2730785759626669
0.292412586438305 0.5137397624907323
0.8090277675660517 0.317100518792757
0.6601614392810683 0.5766203213409145
0.9653719931608746 0.2867564851598257
0.01990905268391582 0.231658934811594
0.1976976120477979 0.7840418944367915
0.190124698354152 0.4110761081766535
0.5764839503437442 0.8931049623765577
0.02343063676434531 0.2215043568892907
0.4366914723326788 0.8408980346228341
0.8115395407675743 0.6388597158570093
0.5796484592175467 0.285106339169989
0.8107448381730137 0.07234430515318049
0.560751700579479 0.03754137376110366
0.07842630496969265 0.8206929693908483
0.3764204721970346 0.7164309026435842
0.2588807108922723 0.5837163398358105
0.6788430468123399 0.02246127067320691
0.9440544324892192 0.3070164482900496
0.4755771075520157 0.6275553749591014
0.7428810684695734 0.9726542585530907
0.9192992356282563 0.7404894584969105
0.6417413064422125 0.8494879462411008
0.6425499556793121 0.7089508538536879
0.02303065227611318 0.1339031655087912
0.330947024326481 0.625987389155238
0.817268212785956 0.4332812108113765
0.6423167698228838 0.03405191455373766
0.6422060143592071 0.605646416321847
0.4520719809229957 0.6050948168164648
0.1657387208164801 0.3605286214038912
0.02482606897549195 0.08673135775028358
0.8025646201278931 0.20334976155106
0.0613194823246214 0.9089408741645932
0.1962030473508184 0.05176254337376891
0.9248601595898842 0.5131085407950803
0.2154799395502135 0.4116372899030128
0.2832026891502514 0.7668744203807841
0.7753061040410556 0.3175902149140106
0.3009195411060663 0.7437659690091101
0.9873211079520581 0.9077471238087389
0.9247321374536858 0.860619038056518
0.8511685502777688 0.5123588372328032
0.1182693479197751 0.396163687521684
0.1592165238145902 0.9218756070710348
0.3088278560322535 0.9118605261587689
0.8696371754606449 0.3886908724780582
0.3337330172760012 0.3104460521588605
0.04431556670715162 0.02964780922106461
0.4724798535511481 0.4873545648995319
0.9912970511270432 0.5405186184777896
0.5553913280438268 0.8974463986857566
0.1411957351900229 0.4551023761102032
0.124533050112855 0.3372545409406825
0.5293227197408573 0.9906662644044429
0.4555370470535042 0.9307786688947218
0.8192427133869019 0.4809718678363845
0.4334203441513061 0.2655876003055046
0.5637104924987225 0.1667195515459154
0.014679032330848 0.6129090391123403
0.5851955476685059 0.596098206071103
0.9523516677866963 0.5615029522511954
0.1579572277029295 0.8996970640162741
0.2239542148541957 0.7972956440251353
0.9905555974962859 0.6741983421284153
0.8764034586072886 0.9871562319395019
0.9077934529257226 0.631616102931961
0.1411116387154255 0.9223941218998379
0.9860476399500866 0.1631050665336916
0.5827547562779238 0.2164986872860945
0.002068184187364416 0.1979600701535069
0.243121701822717 0.7181158444519398
0.7262427964520507 0.4983589466970285
0.9053820450485521 0.513803481972075
0.09806527726848058 0.9916196319197371
0.02325839727999314 0.1933405146280311
0.8267965869573141 0.5830802298409772
0.9111062017494045 0.6019583397879388
0.7457625770684631 0.05242688480247712
0.6633228749757833 0.8912194032435726
0.4622116094500947 0.04112063004191413
0.7763411392626148 0.01497425330653976
0.8647870952639372 0.1115055598103363
0.5867544166245449 0.9206794553353292
0.009673768627263258 0.4397177677069359
0.9283083436772342 0.1913970030632693
0.1227361873546123 0.6132218501531156
0.4965098541351338 0.9134205916050916
0.5013378238083617 0.4031048119900797
0.690488598459264 0.6310660157439694
0.2661643870169653 0.9365954051848605
0.6030401735622993 0.5646084010155749
0.3531248398297258 0.1008513933054957
0.3206663311256208 0.2638642434389003
0.779516664804153 0.9376727390834908
0.7003456190968212 0.3098619566234307
0.01325370911801936 0.6982495023943288
0.5278810012244159 0.7870771308878642
0.9069255413368233 0.2212167297129262
0.06561033910976311 0.553525366542347
0.1689384036468527 0.605368813551162
0.6126421363491577 0.9088197858004301
0.5870152949476574 0.267819890081353
0.530846671579233 0.3035626792103058
0.4306359592944809 0.5411226728311017
0.8570032485416426 0.3058770905186479
0.1325839581814383 0.9284519340649509
0.2662817899960331 0.3205350433333333
0.003966215300865544 0.06925491979856861
0.6159428771262881 0.4573561196882638
0.529239943653082 0.3518454111010895
0.5211777507506842 0.01966668197851741
0.7518350170285942 0.2259756908935625
0.1099929949916994 0.4880156366516648
0.8015045601884814 0.2581479384464435
0.630893587572789 0.5675898814849535
0.1098219626528571 0.1453100722649243
0.3268683867269485 0.000270297579195983
0.6545396680046046 0.6938799299544715
0.6961738398434265 0.7619229405390281
0.96929843990428 0.0923432048214882
0.6619258203280962 0.2873410272571998
0.4862671220282342 0.3256137250239871
0.281028691969319 0.1194710846016171
0.7531463400846412 0.4885565375753898
0.413756567024851 0.3924644431438473
0.3169841434440383 0.522118216531721
0.862114777092438 0.426802238752775
0.6711499299489737 0.2507699379950286
0.5496567944242114 0.5949493701420581
0.9989144719730735 0.2644464556758454
0.3703722334678035 0.5594716352451565
0.8998475392926578 0.8715496994667361
0.9619919574963419 0.2380548603607594
0.1572105557646354 0.843411152317608
0.02903695033487434 0.9205118279784797
0.6531752290582884 0.8363174676471188
0.1118470247892346 0.5442214527982256
0.7143502663522484 0.5357649952995148
0.05782446412424858 0.8421274650660995
0.1682976452749651 0.1379014685041637
0.09602782657972517 0.5891385802978227
0.5815546452616636 0.9116229124923824
0.1074505071284642 0.9537130235914408
0.5423886210524477 0.08908033565854183
0.8175078688088294 0.6571658719197078
0.6718058053040034 0.3140197045799799
0.2996820082123686 0.9533605376153368
0.7367444714452404 0.04734711882875076
0.548726687936567 0.7672166325787111
0.3141488196182495 0.2725261270792837
0.3845628859655104 0.7326189227984694
0.7942850874873514 0.9022219462977504
0.3035130688692118 0.7624919872526414
0.9289422028890685 0.2830658992665512
0.8523941629136598 0.2877263679020933
0.9356326727468066 0.639313437108341
0.2017554897238224 0.7958691494237637
0.7814472818554632 0.3775039778380142
0.5975449916361912 0.9411165265377361
0.4435942374993199 0.2693124366179449
0.4216045262796309 0.1602871155822047
0.2645909223562025 0.8879605749333498
0.1018837179361731 0.1899238573684078
0.9984763495012201 0.1800346003712261
0.2124163508143148 0.8678868319141835
0.2821455446089872 0.4122256895996176
0.9878021393784735 0.315135688391911
0.8763043478219337 0.1281718699069933
0.5642053988874745 0.193840321428686
0.5045292310513431 0.7569789624204627
0.3096377153144007 0.6230237768575755
0.8254601516861519 0.3082677073977401
0.7241344165091896 0.1097081881417851
0.7042116881304663 0.1804248329029044
0.7802766252231998 0.975114829146761
0.2556048456204283 0.5738233279948248
0.008751862633896592 0.5192225869608468
0.4431866450856125 0.03263592359562511
0.8190294869659692 0.841881655031144
0.24231655863128 0.9911947064752918
0.3180023572430838 0.6692010322975575
0.8886992217488244 0.2196481992714683
0.9813311718054345 0.5241823007166277
0.03487075223253281 0.7402369580994729
0.1698148636520103 0.1102252868478262
0.8411075559113516 0.8599395727251413
0.02945495604652289 0.5388143430384078
0.7612610357696922 0.73051816856274
0.1403131108703226 0.7513697905205537
0.2708600577833549 0.1965682474862676
0.9447360877300839 0.3863768732106142
0.005234469520251967 0.7347987763134403
0.510209839150662 0.8717281138169174
0.4630489093664185 0.9811603270897132
0.3291719194790523 0.4808833526112381
0.2347065354306387 0.7674629387876288
0.4585321399393257 0.7713124303711575
0.8933720321195338 0.7613165390600289
0.6266111864457222 0.1330279244855966
0.8805719523402488 0.2943174190811794
0.6581052802615425 0.8634280252974863
0.5341031752774758 0.1688886653842172
0.2545728452597468 0.4708315625971897
0.7529361473120363 0.7368907049976928
0.4928422731164855 0.2697749460014405
0.07194587161829662 0.2588458255482703
0.09594859204724002 0.3351140179518667
0.7060551016745238 0.5863508146164974
0.1748959093155239 0.02601465181960557
0.8921387371380107 0.6479461234611403
0.4865905499151227 0.3929180916043771
0.595420254578743 0.7664576872418166
0.009020535137638709 0.5098077917166636
0.5476946277031045 0.2583360985615442
0.04240320112896579 0.1599469356618698
0.2285304725734923 0.2816147025510348
0.2006845864003618 0.8146893121274148
0.8302592276746611 0.7965489808368696
0.5756585220840699 0.6121623641080507
0.5773905042661054 0.02394722996402896
0.9155368753919942 0.6916605504259659
0.7451800374259719 0.4247513966167566
0.5434952985001608 0.9256610900801113
0.2381407617944789 0.7861578823415728
0.6988816684072224 0.4363477454850818
0.1695323065608256 0.7944223708442232
0.6587584045869547 0.2168425976626511
0.09643468932175676 0.09038936250325541
0.7167719730110576 0.2851252299364041
0.9516250700445186 0.08533918756100191
0.7264762923896901 0.9565964686550569
0.504352121044366 0.300413774909875
0.848119899621064 0.01917665754017985
0.8862874086859279 0.6941770266587411
0.1525181326646385 0.1810975360913625
0.9345078796926319 0.9402181610452039
0.3492056866845583 0.5496459388268499
0.3551794853994399 0.8652554258125512
0.7169819711779407 0.9645327651568267
0.009059636746438464 0.5302608477151229
0.7463458395278673 0.9031423118230649
0.8054930587162685 0.1846764540144794
0.9254844952091418 0.354389357965597
0.9112411351800608 0.8266892271434003
0.01566225929168382 0.4846164497717218
0.5508484883382316 0.1196293479893409
0.5876031093979945 0.699453924814897
0.02485363597716533 0.7345071751853632
0.6820102244593987 0.6274094330307712
0.7831065013673199 0.003849833963986167
0.6709509579304609 0.202376514526201
0.4788024149105723 0.6068053031555108
0.347403205779541 0.6646061976378319
0.4317154329583601 0.0824653991233555
0.378229623695255 0.4373534262379411
0.6932720505679194 0.2335590054315028
0.3320096186226551 0.1375215713420501
0.9940464096270055 0.2471038444558529
0.9048428451664012 0.01491227837727296
0.8006513299987209 0.1475073786139461
0.4161055056048985 0.9119526841796223
0.1873454097891393 0.3848646378457903
0.7661480059625141 0.3628118719566663
0.06296015303887856 0.6529215752087377
0.3131623637090869 0.5878537319687828
0.4684122120497181 0.4974391586219067
0.01344868850956345 0.3182799593449852
0.3762079326262597 0.9168191383424957
0.9011570088415796 0.9203140125918714
0.2377907624509159 0.04202686097568784
0.6798857677758232 0.3297748966881118
0.1362344973663321 0.1314262357918345
0.3685649787843689 0.1274468583100038
0.3710197161622237 0.3710151291757133
0.7435673359909127 0.8057853610802512
0.9547328303380184 0.7931226836126898
0.2767092906346823 0.8737640130174419
0.7337709090786066 0.7269082068157763
0.594265078384595 0.2130844742845349
0.3814733666460137 0.1076586265213324
0.05325690315318213 0.2907457653650106
0.6238093331750202 0.8471576155550592
0.1508829595649315 0.5206725912116649
0.3272927336062992 0.7850213421629592
0.2814793947249599 0.2663802790942907
0.8210211787975652 0.4621707405678029
0.6412103505161592 0.9907223241660059
0.8844457645161963 0.1741315760649828
0.3078271504147633 0.1078726151971047
0.1149985710212316 0.1538926798611056
0.6210178497225253 0.0412454810084708
0.1091129283159465 0.6483502111779794
0.942993994551478 0.4697313154844419
0.3221768690535501 0.3859512095135191
0.716017595561863 0.05653903561393103
0.5533637130355632 0.6454135728184281
0.1642196680746907 0.7148443001151458
0.6621815757307986 0.3089025540602315
0.2483959377024498 0.6961778470296455
0.4194497864419954 0.987213823698564
0.8492165765796793 0.1389525577072236
0.6909696765508859 0.244098654885817
0.3052329301991559 0.9704144707498948
0.6648182372179638 0.678667094761618
0.8588295490661804 0.993793614809487
0.6192522391742322 0.05879777276936937
0.5858893138356306 0.5414923652049068
0.5161532906185609 0.9349321918579541
0.3188425679620421 0.1034815755834345
0.2763041477206584 0.3843215485522335
0.3755634314645774 0.727160211750437
0.7560013238208679 0.4392253790209868
0.9416416564061624 0.1545381680551201
0.4751459882048709 0.06490869531056066
0.9996129745337892 0.3026092400247042
0.9541587795497835 0.8517885443863155
0.479311767660087 0.8596546006006733
0.2234388755224276 0.4475286214920974
0.4273343943710961 0.9678025277614376
0.9248545040326823 0.7827344983730369
0.2563480729050781 0.9783564964971073
0.2732713380015588 0.7403612601205108
0.8073040373067035 0.1389163858329643
0.01250739097957185 0.1346695351364863
0.6976670244322172 0.991170309680603
0.0824839191980046 0.9030268397263514
0.9672153593207413 0.4155077767556865
0.1363322635997391 0.687386210218524
0.357111914765616 0.7727606286307519
0.3849952461869467 0.2483253245106444
0.1024669261497838 0.3872524777058524
0.5683960628764597 0.311598934042522
0.2221369641804563 0.3684531274917214
0.3570761118695609 0.3543839003437619
0.7211483325204041 0.8906715496704267
0.1376259440327704 0.243467294185571
0.7364159692812796 0.7615396520794422
0.483708671396874 0.1478945490112452
0.3944370782581079 0.8834886667780371
0.6805110550776546 0.6378725267923619
0.2529157110525528 0.05638092742184122
0.2158764876935491 0.3137973385556269
0.6507735226708334 0.4134206558463543
0.8427539408732274 0.4156982822286741
0.1247199947596141 0.1682753497698684
0.09581474176349758 0.8878638445698637
0.7964003479881886 0.9888509589148939
0.384223846420781 0.4732748769473502
0.01552187515519517 0.8743091619829811
0.9976307405515407 0.9108669421066946
0.4396067765529828 0.1582754287677357
0.8167660154115041 0.2148626059105342
0.7203577751329525 0.7749347059353804
0.8707240024510866 0.2191058478497018
0.1169357815509295 0.7263655044466333
0.7163544190214022 0.7573588750718511
0.9482114043714696 0.1824954274850745
0.2396386782324772 0.3450193409719545
0.4877019776997949 0.4395966588136061
0.2702399681562225 0.5578457312713676
0.2066512431971424 0.3189391068249495
0.3049634187493023 0.04099531931442011
0.5407727895119813 0.5454526583891038
0.4424076763379731 0.6050406796388474
0.4070625395267267 0.9182483536077691
0.02707734553759334 0.4666179940882542
0.05423520314767445 0.4276696382863116
0.2183665285398514 0.612538512676437
0.02749165568450716 0.528822827167166
0.2449800924135953 0.8347613848292398
0.09025721043851881 0.6589678817976194
0.5972803809908052 0.2952182424027635
0.3690849577229 0.4105087438754253
0.5610713970998579 0.2404322670694037
0.8791805331118077 0.5366882936179556
0.2733924874402429 0.3138129999594005
0.1944007666155192 0.2378776889609702
0.3079431704759788 0.2078000607145368
0.6222026876227045 0.4190903328027473
0.6559090013296613 0.1786379107563316
0.6527373211357596 0.292774632163467
0.7256564675523968 0.6071772401499704
0.7461670289150329 0.6609165517865684
0.943698845296023 0.5024911069086299
0.0455330893514387 0.3126006404724393
0.4657419470882687 0.1495438906366169
0.8648410815064804 0.6494823553115833
0.8222880788221852 0.009854069943909364
0.8169191471207706 0.04146578654183682
0.7648302160020204 0.1320960594924609
0.6710581136354312 0.2928973576272498
0.3672777455339523 0.638948314410462
0.2732781813235637 0.8354731013007924
0.0948125259987104 0.2770304446055157
0.6449210311108534 0.8266897500239831
0.4268113449841955 0.132885158687495
0.2485120281485357 0.7842584695021378
0.3369929890990336 0.2078311161049431
0.4821552207004766 0.7335508376240101
0.6246148651740843 0.7078428064845489
0.2153939511851216 0.1303755861747845
0.3079192880470408 0.06884009432730065
0.7005666396323684 0.5097043324364635
0.05559808533041179 0.04767722471274846
0.4771654969697995 0.3196528253628789
0.8975303393533896 0.9486324377964771
0.1857369046732876 0.851541781376664
0.4483645030979611 0.07320057242297924
0.7428489398738292 0.5742380020804834
0.6208632130604486 0.3982676812310231
0.3478398137360192 0.6185902199966351
0.1844829415627687 0.30315242553053
0.506605362412365 0.9326744644707735
0.4503097150746918 0.01118836800966352
0.1768520336579507 0.9102354245059051
0.6803096925606165 0.2986143466247824
0.8221005031829569 0.7340610455462142
0.05342741204596607 0.6491788957429562
0.2124027647696182 0.0121617283632586
0.09629328737627835 0.8671856273506191
0.1337711684456894 0.1844108645874425
0.4425816399017458 0.3154352280348078
0.2700389574075649 0.4444493236017925
0.303088982348936 0.2177228637531712
0.2176939756279897 0.5345888144284893
0.6058767681591168 0.07576630155540721
0.8950379846028146 0.6182900675751838
0.03598921664057054 0.9408926192880874
0.9688616718190831 0.7574391974325663
0.9707618483360678 0.4367991800712381
0.2321345867416554 0.5581996736145591
0.8338076785878259 0.2055333699751098
0.755971505293114 0.7587389432587964
0.9326593331048564 0.2509979886298017
0.4857988280440244 0.101237349118852
0.8250025914475528 0.417700968671305
0.02843828854887659 0.03964725974547302
0.2445128711302435 0.4648130168439977
0.4550730398744416 0.4135228915729134
0.4730329740632234 0.3640531769972289
0.2715288473265488 0.09887952111662481
0.03609724570928173 0.4303997300861528
0.9982849898667799 0.09751232441621834
0.1005118835942227 0.1409695214199801
0.6404067094278634 0.5300924614440512
0.1996855301887546 0.04168759785406042
0.09347284934382671 0.9642501985608013
0.5046065050099463 0.6955701810997733
0.8731810093210968 0.3528106890193817
0.8934464891971189 0.04079605090728954
0.5863476232223693 0.2569031763831355
0.09526053562911597 0.3939101404936238
0.221491879211658 0.6229324137143653
0.9443575124461437 0.4584264481400995
0.01295664969182202 0.9572944308778919
0.9973231160871393 0.5784141285154915
0.9825401083432221 0.3909350216836233
0.09684418624734516 0.4137438717481808
0.8166150710096797 0.5519743671533965
0.3966515421976222 0.5083530374022392
0.376140310651184 0.6585889260042359
0.5455078370497717 0.1280488291096203
0.9340648538252527 0.01208249567739919
0.05213559792906734 0.5137283633116805
0.5790443589467656 0.2958565116469648
0.6686342015656639 0.4975842380582419
0.4653931539364189 0.2165059945985255
0.006656028844038017 0.5751755744984339
0.01287194311076796 0.1674893679050302
0.9685844949485941 0.8574746287881951
0.2115135567304492 0.6872665289532502
0.9053508721774837 0.1300251841812328
0.1730160110460318 0.1200624106204423
0.02568901816595035 0.5191136361138646
0.9877304273332841 0.1814179241242123
0.03203056469345662 0.1616013696877809
0.6654647840392131 0.650565827000523
0.9642446995360345 0.3942268055830342
0.04872176318622461 0.4676640301315801
0.4896487312249895 0.7416729008886188
0.7665676457202906 0.2703150385924156
0.4081471849507982 0.9569470935954483
0.6546511274398813 0.8847080550918415
0.263685463288775 0.4073119522378005
0.2515910850820092 0.2982694412873618
0.6930893288790879 0.949741679074675
0.4133009439878956 0.4876379874885449
0.9137987470682947 0.5829401646669616
0.1061094494223582 0.5913003152044555
0.3582154924526502 0.7129716982729715
0.006430187874080071 0.6052721605118203
0.02614594098203519 0.1051641321071874
0.8676288574822899 0.3248597196431206
0.3159051068046245 0.4626635711774245
0.4238415320048665 0.6935939227170134
0.75262958153769 0.255217660550133
0.4642277622290713 0.1014023500533335
0.7692527702519619 0.03637953522521323
0.7304907919029927 0.518905733827749
0.8431113005998845 0.8706802738355092
0.308663041152024 0.1587690443633055
0.1270443538728898 0.6712162659044004
0.6886550071513599 0.03866423493470308
0.6461927369269712 0.9532883423883652
0.5261088509312041 0.3240567270319569
0.4658984944896063 0.2353169678341766
0.6903586030829304 0.8375803318682876
0.1087065668448661 0.02921732475748754
0.0724365614279403 0.6358736878362017
0.4223632070258131 0.2239855469976123
0.1114258965168932 0.390119601128562
0.285232490227153 0.3528338400912008
0.9665210124753657 0.1638971436953946
0.7216782606844422 0.7006906185833712
0.7378818720757073 0.3065754091835962
0.6673666674179742 0.3886410268119191
0.8263817157988496 0.08727219499357834
0.5418318861940011 0.7395037295009305
0.4733735511983672 0.9165806727118641
0.9525197804608011 0.7823127170472298
0.5967696542834386 0.8114877727763009
0.09048161527585803 0.2064156184339032
0.8320735728117937 0.7316778208725173
0.682547364610397 0.6579753839193998
0.14072964741416 0.6082909264106369
0.3846984691075147 0.7089286553259426
0.1883601601598466 0.09027439851290719
0.5497698728835306 0.2103856678321298
0.5444214907050057 0.4439242312864605
0.259309517368875 0.378328165529887
0.8337466900019845 0.1785883842858799
0.679044156617585 0.05456905794634317
0.8286623836229775 0.02750029590069992
0.9370805296654755 0.1977000984774873
0.8558402611602212 0.716801675435506
0.27046650911453 0.2931246179158423
0.6784598925610116 0.1042834411916014
0.3919458707461705 0.0418938778595748
0.592606945425488 0.2229687122874087
0.1216465011742516 0.0721525601510703
0.5855176457569606 0.5524524461814858
0.5191678731302898 0.3549143309449104
0.6586589865859298 0.1568309037883756
0.2956904565652679 0.2378273191329955
0.7342316048509435 0.06744143590018442
0.4126589362775984 0.8811660455940405
0.9246633995167343 0.583280747693311
0.9793567509840384 0.03325237560290316
0.8702511955213311 0.4098262133252517
0.3699412787408297 0.2397019774378204
0.4566592621757222 0.441987656655033
0.8182202476608204 0.5357215341860134
0.4417051239082992 0.1915754855285559
0.03817142901465158 0.4854400503046565
0.8548728008761637 0.4942717172484981
0.1822973760867494 0.7143561542101738
0.4559916050042092 0.8294772950544913
0.396858389612334 0.5731249350651377
0.6889942829135043 0.782980053512864
0.4101502253941172 0.3736610335468059
0.7982995826531292 0.678641611433098
0.4481772389635177 0.547802734765416
0.8397869171017897 0.9481779142961188
0.8581139076592607 0.532575445304552
0.2705083321445639 0.02232344872274894
0.4946064564587597 0.5530409043656214
0.9522779002629418 0.3690016669358511
0.9650253486442545 0.3335070651594468
0.9585052285376238 0.1781165809484943
0.2514167930187815 0.9123282701399074
0.3656534433460092 0.6855823310093978
0.8832926637649607 0.3163943136068585
0.9264775000341708 0.7933798422634474
0.4759384915062648 0.9519552608220498
0.9813355016881576 0.2300272278494751
0.5767500595595116 0.5463693651051744
0.6519000194603058 0.7874240786772188
0.466868423661284 0.4394176310805676
0.4855054001382689 0.504511630906244
0.6781939117732211 0.4801004608099411
0.9147450008831984 0.7195010002660845
0.5669057493142536 0.009703834041656133
0.1157238622379226 0.2843748131305739
0.7972331129526572 0.9295293891433675
0.4210623232075217 0.3013936083568388
0.4035949111209458 0.7758093443391926
0.9600036705188418 0.8605828500627002
0.7169970571261891 0.3239182346129224
0.943215042031761 0.5778793430574247
0.4065341004025209 0.3550492256916591
0.01854635920564633 0.14407820869264
0.1647799101342376 0.6717912893249773
0.0979388806491891 0.5316597206467512
0.08973751067180695 0.2457577978578369
0.00383267600780803 0.8208213166722914
0.2652550901079528 0.6035292326854788
0.2926220099119823 0.2195186705769553
0.745082565603147 0.638718650752473
0.3686365791292249 0.8206031702516822
0.5113918626795577 0.2176933650691605
0.4329454037203109 0.2085811317706628
0.6412497859890561 0.1463559754714676
0.593926285552579 0.9902936843494264
0.7151895344637549 0.4012504089702907
0.06140192680994423 0.1386369612617414
0.1567421559924033 0.8778615059052592
0.2130781348876312 0.7706078177832592
0.3287207299593152 0.01181736995795714
0.39301683556094 0.6503273796528805
0.6060044479837097 0.2788146670906606
0.8290730424986741 0.5082535250656812
0.5322259027714134 0.9619157938967359
0.7055626182074274 0.553537349601991
0.1822894562258006 0.6189388814868804
0.5228843816690563 0.4923106373310267
0.2644108478868356 0.5088850403131
0.8697775160824842 0.6313105423859799
0.3540802144032771 0.7223396923215173
0.4658335239618023 0.7659760104609503
0.3238770876546575 0.9795706623060018
0.8300860808636422 0.4810652727602416
0.2936739267638521 0.3990786629802638
0.2429985306728788 0.6275050880722974
0.6040304817886364 0.6062058419838702
0.8615198450140539 0.5716858384528986
0.8668642370972136 0.2505876290991198
0.7989043689054192 0.8842691351638873
0.5316640275397193 0.7553224108890823
0.3909156160253302 0.8510027399341131
0.8113572842785912 0.2562042882151608
0.7374511564608964 0.441785293008252
0.5470115559987897 0.8358071020981601
0.8231087983200429 0.1768996336851465
0.5215921731147524 0.5245503715273883
0.9612534947447569 0.02866478743107618
0.001971930948268199 0.2261546235141083
0.3964376801937433 0.415205310155439
0.7125610383073081 0.6954266686430286
0.4044528608862054 0.2661157352854707
0.1411399571407516 0.007226661655154854
0.7180614517815116 0.9081851051200024
0.7826294297831033 0.7986074596985924
0.05549384599459015 0.4757558902848564
0.8092953970994299 0.194592052206024
0.03997635086792303 0.05787703439120871
0.5051721317313405 0.3292128988300915
0.1646070891862567 0.2943370305338825
0.8506273696964702 0.2973635718800625
0.9613699780741672 0.2488184904964108
0.01658792712826232 0.9064728458214438
0.3154943308356739 0.8249636937480292
0.2294323190089678 0.4991341950831861
0.2738908139901957 0.08863986044329364
0.2571748328391202 0.3496811810504056
0.7922022657477579 0.128874910220945
0.1091712613774663 0.6012098933814459
0.8897265338749439 0.6372043811568887
0.6106634148189547 0.549620414366313
0.6123404309372147 0.2152014998152923
0.21054301023734 0.4013231411716082
0.2529177480592614 0.9019438511980985
0.6157341847249368 0.2944759565281739
0.03198308599916708 0.4941724052127283
0.4250768376629477 0.02242764471374832
0.03958212308591897 0.5868079940060601
0.3755342657865881 0.7722434501511994
0.5029844242028866 0.5121078942975591
0.9488644869022358 0.2742020981577776
0.836543943169989 0.6517397176216627
0.3891592166195946 0.05260313406628359
0.03421141443677024 0.4199060956357751
0.01778326698660508 0.0400351197903043
0.9617632818473947 0.3728267628976337
0.4600030348405609 0.2450230974285244
0.081058090044401 0.6425072264738063
0.9062812174418895 0.4112971262240566
0.8493135218668527 0.6259038276875193
0.9436337406780789 0.9840337171257024
0.1511413015553731 0.9884614285609347
0.2544654275246337 0.8915740640334117
0.02916502684581432 0.1427695926062202
0.7746296981582784 0.2874870756381582
0.7053146290822121 0.7244902770891801
0.7518351563320714 0.725624164355384
0.9957789800763162 0.4644590580670115
0.5852861116755064 0.6279679479607418
0.367066717730872 0.9110095544684923
0.1823563932872868 0.1944691335736043
0.03473313705524451 0.2469103671955812
0.4632610102239685 0.9024535768774704
0.7513211902845198 0.5369182216983999
0.3762802745304818 0.6870405979631667
0.3778391543655064 0.8146589174828164
0.3228853585128193 0.606465338160712
0.5478259991479305 0.7781302676609169
0.4246395002204739 0.5039239721821133
0.3735885972857276 0.03892248092021548
0.8712829610774102 0.4869147427818866
0.8254617074377698 0.9236420855564433
0.8482055354525063 0.9411452766201548
0.2930889038689051 0.4817106721469725
0.7386385879828695 0.9550529499437086
0.7357598527329008 0.9017146036438665
0.8754992978228384 0.5847383118550706
0.7600641912103164 0.8659106219669532
0.724170264630413 0.5746568243870331
0.7769398310538093 0.5047348371506244
0.1228130273493065 0.2190565215483823
0.1074590861442824 0.3496879086993437
0.8362653883931666 0.3830894104363154
0.3308295515542541 0.9624050625986714
0.643989656842707 0.8150865614753966
0.6610671138364248 0.9111122529400673
0.4856563264707592 0.6837758396914287
0.5241446737998624 0.1088496118050692
0.1302262456310656 0.4199609397535525
0.3886517569514739 0.8297269170340112
0.2298205656789506 0.5477437212869781
0.2597847276729764 0.199578690920731
0.6115370353260381 0.9776596043097431
0.6279260290768129 0.8748595618342201
0.8135856002809345 0.3454463539375921
0.8290956060677441 0.8455359810155985
0.7907285418215501 0.1737208536501503
0.2915995827082117 0.2944239644270548
0.8438859898540033 0.820686654857211
0.8283980207335527 0.9339485805388201
0.8908282439361344 0.9169649673954624
0.8608080595579658 0.404678254067909
0.7982973996081795 0.03797789274280002
0.5471212956882643 0.6539932409754895
0.9425268925680963 0.2466983298857044
0.3729088550337924 0.9992981109204732
0.5041305662003638 0.1556294812764328
0.5838438214915851 0.6675649934298541
0.08769765121063683 0.6217464033818032
0.05597972044570648 0.8915815125116647
0.1686616267654865 0.2132086642833249
0.6361619706196792 0.8820850714407792
0.4908091211424909 0.04274267302153243
0.1785096237172967 0.5708432126146797
0.5880151128023504 0.7198995663943818
0.8092402513284536 0.08283358503988217
0.1284476684426821 0.2016286001532368
0.3818938725713953 0.3404304896528995
0.7780204108952621 0.9854897487197399
0.5719371673729943 0.1111764259902765
0.63605556694024 0.4913215390129378
0.6130764258969148 0.8986647946837348
0.6727705448857072 0.9453097824016092
0.08729436921941039 0.5294445089313047
0.3325066753382691 0.7419460122120445
0.2138087783635169 0.1882700053555059
0.3988020995570878 0.9899084508711933
0.9207248671764647 0.5744618378342914
0.3548166279813619 0.2294251777760004
0.278382845912304 0.9226545942375954
0.2144639488737259 0.9831399324089432
0.1981560582643653 0.2688571572225733
0.3115642641100614 0.4016825256002004
0.7731527732140626 0.3069294076299692
0.1072075971721585 0.7691572956807753
0.9506509636826062 0.03322920817674492
0.8419134695455592 0.7594652443372254
0.2418097285749282 0.5133347607201523
0.5609026110852769 0.3412418615558346
0.6701028220930223 0.4224912925006913
0.2910618636260114 0.3038047916173403
0.1944751523281234 0.306610059964017
0.1965975735838103 0.8038682721059206
0.7665265369564078 0.2430126052047126
0.3662555244888999 0.5366295883088876
0.4900588546823882 0.8743318716342505
0.539013383092127 0.3108692488109202
0.9433306683691632 0.4809201553960027
0.1685471975892528 0.9599753009402244
0.7130535495954963 0.3462825947963498
0.6433799731979657 0.8382362867155261
0.8290242635326457 0.9828812880281118
0.1780036577798333 0.932396529056302
0.6418813467065626 0.5826900802232837
0.7326124904543121 0.2610982748414031
0.1780362567676521 0.5309004188800528
0.7070551961554223 0.1310549617522184
0.7068162991311672 0.7594981795386556
0.3765119059390426 0.5508261956331134
0.3786155245407689 0.2765562944868815
0.2782158061421237 0.3447132497824777
0.2439266808702463 0.599384827494023
0.5119455564721848 0.4220643230112686
0.125881395188017 0.06335843879400929
0.8062501794971464 0.7295591288644979
0.8830343365823279 0.7476498003032582
0.9171228966743313 0.103012355643537
0.1467628206111178 0.5618932429023957
0.05533930698109676 0.3783329328268746
0.6704972981943325 0.774595406633973
0.5097770504106507 0.4756782505744303
0.5264705378070272 0.6984429281944255
0.771979332565443 0.006038552760594919
0.9134071814809946 0.8476716540682221
0.8798892977474667 0.4594461280370046
0.3774611938564713 0.8956071108032572
0.6141790812730239 0.3779657747469086
0.4448511931868214 0.4155756540292684
0.5628337807714359 0.4981622460535022
0.2064785360788081 0.1002821405916064
0.8849401970169372 0.7112541198544939
0.6423429392905935 0.01193782925909901
0.8966580149354486 0.4139308674847492
0.8652659990364843 0.5244378167150145
0.5665574342485918 0.5961791146635652
0.4498800446119681 0.7130605444537924
0.1864723673940637 0.1323404131638877
0.5566376623312669 0.7842907687336332
0.4035800612614069 0.2236171760531261
0.2598446134193257 0.9192000677019511
0.4523501577850666 0.5379961032363191
0.5137186015534752 0.5843896677481992
0.9751300158603591 0.8958921913307177
0.4822668738341314 0.2865041794759248
0.6483206858230998 0.082803189987919
0.8689079032515925 0.9485191759437116
0.3394190301633216 0.7598997947939393
0.6729577427317012 0.2403368171345082
0.6084828118273726 0.05754895114614807
0.870196511522393 0.9099056188890512
0.8893469604359311 0.3428270214172301
0.7437268777270069 0.063326885381719
0.0306195271191426 0.398799624426136
0.2586831705316069 0.1523807149313718
0.5699578576877783 0.5069574284390332
0.2124682346541368 0.7257163216537049
0.292488049034529 0.1730001809491122
0.9232802592234706 0.9755192698528736
0.3671630859732949 0.01479515906926205
0.1602355146358394 0.07135282387748462
0.7063624093252721 0.4078170584157814
0.7357572634734337 0.9291361262536453
0.1964640180010388 0.5667116210586423
0.6481234046415715 0.671316764361499
0.993156570530598 0.4537649945771288
0.2173009416856422 0.2059265265425463
0.1784859776599424 0.9966422795371953
0.3529763796395272 0.1185969860655673
0.4411042635669223 0.7438122108217031
0.01403900236009072 0.06880658945486348
0.2242567174461973 0.05589953267157566
0.2944376398742664 0.2495941590308429
0.4000525203081766 0.4047936359912913
0.2627099671364963 0.1232871814265442
0.03423461835501817 0.7507109438949672
0.7396679593004695 0.6883689620117378
0.2504177547320279 0.06696068567958707
0.7234430871216608 0.3740750215379429
0.7448435863355692 0.6173969989934428
0.7898118731238887 0.5878804299744071
0.5233739771935693 0.09024059048481281
0.977658471515004 0.7512964103144466
0.3935998770647301 0.262143201986159
0.09388236457847304 0.9824630282199338
0.04830143110775484 0.324432933521064
0.6344213809410393 0.3040887413143242
0.6700324008209051 0.02758490828787618
0.05233676818095217 0.224238236297016
0.3563661585727042 0.7840149701470704
0.5375398377944512 0.7936342590305012
0.07081883849334433 0.7844589652896954
0.4085758189201266 0.1354200951037695
0.6162308873134164 0.1839073613204357
0.7877407616387229 0.04103570500425405
0.8329738185337079 0.005622418366943913
0.1611884586625336 0.2728709700422761
0.924930013045269 0.5026117953223529
0.2303218181837423 0.5866407003570747
0.2773365800339868 0.4366275769707359
0.1832173208846624 0.6396988826524568
0.5294328613552022 0.1367669118415789
0.2404424007745829 0.6745750682128133
0.6541837900522911 0.1891569542325865
0.8693022510405367 0.8605046781731159
0.9987972765487731 0.0593565084616317
0.711472196932186 0.6844492155657178
0.5497421366956408 0.3080769351246885
0.1478151497051556 0.3072485570749047
0.4090475109788458 0.9464257173610626
0.5092105591884415 0.1376062729153573
0.9345505247086219 0.4428429081046221
0.9372571516329291 0.09644838470555014
0.7547112525458929 0.8088872649341996
0.5479880317011743 0.6280641067375298
0.9978842425176779 0.9741024399839703
0.6274426001701233 0.07854392574942211
0.7729089265876754 0.4152714916059458
0.8504930855538422 0.8026785629157964
0.8157469674835448 0.9693619282490142
0.04237554553324849 0.4131751238827452
0.5535697938458409 0.4707386893549678
0.3581440561375535 0.1470859581245857
0.305246736814698 0.9331387407038085
0.5558426871767252 0.6735882670076384
0.6701899127175823 0.3682556884723083
0.05899640989095558 0.6897445127320851
0.7688363951879273 0.6792630303881968
0.6784223034690275 0.8550862151316495
0.9504057378901786 0.2635357365394618
0.2411196023242864 0.2952682586577416
0.8135004323487516 0.703742278656351
0.3411037500474599 0.1792228609409765
0.9336538706228187 0.3111012467427348
0.8187008772989101 0.7446942705129084
0.9804353483891842 0.154306267856559
0.7230923756852663 0.4771480630474415
0.1422839657486233 0.1782848444254184
0.8942059174599519 0.2579954473400133
0.9822892698914519 0.0521501097439108
0.902059452508608 0.8330579912243181
0.2157822974363131 0.659685134882527
0.7144191697682492 0.4841996884101286
0.4795750689267007 0.7440321708266644
0.821142497229109 0.9411536260324256
0.7599134982977536 0.5195794878989108
0.6954537469919687 0.08708733004698552
0.2426545951197197 0.05966888673834118
0.4873715707986477 0.2331390374883882
0.5973690738570839 0.8347321600716356
0.007720098279595159 0.07848216352240597
0.4000217092912407 0.3178608276648493
0.614391153201798 0.7566175330060292
0.8644304967284666 0.08360655881236947
0.7453223013426218 0.216725067429905
0.0431199400584965 0.7234840291782533
0.8553193409166496 0.8851142332120914
0.2967509920913118 0.9958546438688489
0.3160892683966541 0.7332974732845007
0.1053780882094265 0.6292692989560533
0.3165092191040756 0.2539734917495498
0.285553474218753 0.6645460591527448
0.3620583282783908 0.2855732634580379
0.1257755463726287 0.4024899308460433
0.8442349451815613 0.4927124442053605
0.2759048795463929 0.1763774392362163
0.4451046856533998 0.9144296181642267
0.4831911821581321 0.4862826056059725
0.4066986403460636 0.4415894177982102
0.2764004210840027 0.7588332440573354
0.9115098125748609 0.9235676226428031
0.9917567379411494 0.2952369794416956
0.3852503678265212 0.5907543016185973
0.7095704854240391 0.6519105462044079
0.8916840571651076 0.278928759556094
0.3360948997740593 0.9214588015917239
0.9066264519393746 0.4919530510825371
0.2873771656858957 0.7285335525362754
0.1725175705174429 0.9874847881445546
0.5047886787564128 0.003665098761108553
0.6773148206441429 0.9662041511697977
0.8519913834070979 0.6362575754023848
0.229243367828939 0.07312984481357002
0.2732195247926932 0.1270422748516035
0.5521460840605065 0.3863145427905058
0.998159113223978 0.646901401431643
0.5576415039243916 0.4605573261638527
0.1725181861203879 0.3692056205367187
0.1226817490948554 0.4128944856624501
0.7352876375881399 0.420655001997102
0.5399612704790975 0.8440381228775181
0.9356592694612913 0.9021671607993397
0.9806897783271572 0.1728423951721024
0.2140031372022468 0.9078182271484386
0.6132459759053123 0.4353988922586554
0.2470653488523533 0.6094679271576279
0.9058977965896046 0.07606188945198954
0.7983664907650184 0.2392344128991115
0.3387237766901375 0.697959195578055
0.9892481524018254 0.4328123856626653
0.4696859384546395 0.09208603291010226
0.556900284989284 0.601746798753679
0.5437493972647793 0.7186506374329616
0.2420522354846532 0.2577885532180134
0.5093602252735208 0.8833495134456597
0.637843385657043 0.6452888132851531
0.6711839736511818 0.2819028276237421
0.1562948772502368 0.7600330476457641
0.6832704604072061 0.1881537704888172
0.2026412473177071 0.1546937199790346
0.5383441449527505 0.6349249808943656
0.5214786788976317 0.3925303775911987
0.03187106330022313 0.8823656187891342
0.314608105535687 0.9750345497899219
0.2818197350565507 0.3630470088506729
0.06301196976847628 0.2213849574273087
0.7842731282273259 0.9648109047933233
0.2166536195197861 0.8363573080376335
0.6941755035463745 0.6953806549407752
0.7557191765432372 0.4989583405761058
0.3896045987194351 0.3772766834124683
0.9450343892305787 0.2147913978836928
0.196615649085276 0.9316670696671766
0.4946212138665969 0.5310262233096079
0.7066471131971068 0.597054216506032
0.4236009130912554 0.8957055241671406
0.09742346235365811 0.345521139231515
0.7932605512749424 0.09118960769479349
0.1597269455177325 0.9433268360553942
0.6071278360662253 0.8824959145515617
0.404772321998418 0.1727727592666347
0.8417719076634115 0.06192766368976416
0.375600080640504 0.06687084538687903
0.7596524107487259 0.2629034843090674
0.1712104756066068 0.2772238027943134
0.2473806569500621 0.4964999530634551
0.1303686618813898 0.1112544394106962
0.001864404200686423 0.2544190593654059
0.2739247391664852 0.5033422224183998
0.05479367858154109 0.5516945837099723
0.4192103253750107 0.5416485649884748
0.7974416438774834 0.6227354154125185
0.5837341919697442 0.3707915458991625
0.01257116261085757 0.2894195814479364
0.3459245351277254 0.4407527645628206
0.1206148115722863 0.2086268515150069
0.4949414760225014 0.332305785109157
0.7380661659515613 0.9382956534715439
0.183109166647247 0.6819011591630053
0.13919175160207 0.1416460028649409
0.248238012446365 0.5815572355266633
0.9149913061291975 0.238338091253662
0.9307526826738042 0.8813193804052724
0.275002889463223 0.244210903641728
0.430286175395803 0.7582815611978574
0.2612566404539203 0.8491542998611893
0.8750375587077707 0.6932774629977249
0.5133173596497252 0.1091395906153415
0.7324572402389515 0.3683374830579518
0.5064289050394621 0.6125606174655073
0.542120202952124 0.03950142775167498
0.2839436837909411 0.00935852808057132
0.9625654325051173 0.4443266950574719
0.6646551893697639 0.9517364947280742
0.6137701160772706 0.621913035922226
0.1431354679604834 0.4055432046273232
0.4868391597429726 0.9963956016339307
0.4680334766680748 0.718266554891817
0.7030502257591998 0.7697661910172515
0.1348875176646844 0.4979919779487843
0.7247195502544148 0.4056684784541774
0.3693630021476512 0.1799762558790555
0.8233673061482435 0.2052235085814932
0.4104699037057676 0.6028325130616921
0.9946864338003697 0.6368303712332856
0.07203420354062022 0.6473339599004591
0.8487163566649017 0.1200471835257558
0.4428822656359665 0.2142474034564063
0.9955452193525345 0.8999168873094306
0.2355637289377965 0.2136431118689179
0.8001910321097576 0.4603861752938879
0.513727701633675 0.1279101317880401
0.05169208267090045 0.8735724376179204
0.9157951608355079 0.3594339974084898
0.4207462607847959 0.3432922693247109
0.9099653536646174 0.5730228534474611
0.8271351802401337 0.884669551940002
0.1263515281000706 0.4910906154357755
0.7343358091962988 0.2215657983663223
0.7561500741101366 0.6651866268126601
0.607223230499085 0.2472492009233583
0.1446516067444476 0.3568772672749727
0.3673149652557641 0.7449110356705038
0.3700225995306421 0.6954077254977921
0.07289709761512528 0.6811680761447395
0.8174597008655444 0.6469043126926747
0.3766682612554885 0.2115738412108789
0.02937677803822329 0.9776238225663235
0.4203592009167073 0.08199450312327783
0.4861764138634431 0.6233306049714942
0.8119994213127707 0.9590568456080628
0.9695594448806814 0.1540936782347504
0.5377124132929301 0.9972874399164779
0.7097370712033867 0.1989667070920215
0.9532789323161297 0.2316297778220302
0.6024136536707044 0.1231438533472712
0.383764692433665 0.6304291270448877
0.2473601549886738 0.4147564384904535
0.9373525880605369 0.2895426255725345
0.5174185262442512 0.7929871371943981
0.05995673161930307 0.1665775662898549
0.1663203604147309 0.304956209529699
0.8563933906257005 0.9342360334802066
0.7272847890384594 0.2825291906240658
0.3637734956941622 0.09988404346716198
0.3464703083611599 0.2944449948836343
0.02245705582123504 0.5534874809441374
0.9239159430855942 0.1207538686713393
0.4898248840763095 0.7013634623428688
0.6316815722886685 0.413282708964101
0.6343295584860006 0.6827100215465841
0.9816678518979578 0.8223320456358723
0.5144171429022595 0.5955127548603719
0.1984008283960058 0.3267338318842415
0.7422288456402704 0.5322144574369196
0.05679316603441475 0.1482282981352197
0.06611704527246494 0.2672650958278527
0.9665392493110635 0.7357950333936671
0.2891383758338703 0.2297270712499054
0.1147319531906007 0.08792753126747002
0.2663873114943351 0.4349642087454023
0.4246460285264418 0.1109538862650876
0.484855079286476 0.76272104671011
0.3099563622663971 0.2627143123024879
0.7433603333114266 0.9220856487072073
0.4133326217676983 0.2078114788120777
0.8707091589402194 0.4411220076241947
0.5175880619614168 0.9149503063624895
0.9429628081718185 0.6888043928691636
0.8339326825387868 0.09424306033335084
0.9373993602825896 0.7365859803381387
0.03175154239617732 0.6283735623683584
0.6016526271455229 0.3661384020182468
0.1738202076667964 0.588341687401336
0.9636235702953732 0.008886472346329832
0.02938565200709412 0.5607503251641468
0.23569985372626 0.3142132782988176
0.5434957546000742 0.8256702253842149
0.3750193390654054 0.2669407851078914
0.1645162220086732 0.64039828410807
0.5451578079267345 0.6722598985518472
0.4517474799387671 0.2626989610003552
0.5514560503511946 0.7123585259364441
0.6048599507837614 0.4874768105227716
0.2079610924815785 0.9742675446758925
0.1550233751860201 0.6339734855814431
0.2538314631889016 0.9504762136936911
0.4409538316405943 0.4641378067865948
0.3882703656230342 0.01227317343864582
0.8649712613843125 0.1288521070548461
0.4170961930683882 0.3533370603671633
0.2952074014078703 0.3885705189099875
0.8271806919637115 0.678816464926588
0.7779436904295749 0.1060074168056517
0.6337623028733622 0.1269064874961469
0.1532822891240301 0.1532668313417205
0.7675025496601942 0.2160910717151638
0.7852004159465804 0.2097775339029917
0.2207623644576949 0.4021453861087371
0.313324592368642 0.3904385847912173
0.2067277862296437 0.2625743840502107
0.3948564995837703 0.7063297876092028
0.7529944739007871 0.8943083329308803
0.8300490563049532 0.3547407220100326
0.5151616090963936 0.1704263222765754
0.967963560898975 0.910900464162261
0.9637142436212397 0.5982532589805533
0.2127489595738797 0.7975812943932722
0.8451308413617088 0.8814439646560075
0.6232489607056846 0.7727347867443417
0.5239389492258587 0.6002969428970023
0.5565056265446864 0.6124179610171339
0.1401191704090186 0.8334418636211978
0.007187721564352384 0.04032653984933308
0.2692035300673938 0.2347457016457533
0.968522268954349 0.8689701901226249
0.09232796982354628 0.007167217197055312
0.5814479448255155 0.3598432319479531
0.6692453196934791 0.4774027675591654
0.08803675492536561 0.2352920175204422
0.6326782011270833 0.9158601697060116
0.3368555670444945 0.1092578323346228
0.08448906934563158 0.215001484547524
0.3853124522481798 0.3588520467851323
0.04930350444074554 0.1217190915767043
0.6155719193734006 0.7020700031572331
0.374324514587177 0.1532270153317659
0.0262862049383193 0.002882468696898052
0.9703706498928454 0.8040017582586412
0.502823182463069 0.2418686962077706
0.6626599234836281 0.9410759719099004
0.4781994728861783 0.9699111115617932
0.4917028233421336 0.8462304081419111
0.9339563218323308 0.1169519002000202
0.07847916139098285 0.02361001304760191
3.137946267813503e-05 0.5975074637873869
0.4780332912326352 0.5854428621422032
0.1344001434295006 0.3415356069005228
0.06963939120699252 0.8776677421192119
0.05586214634082214 0.2140551352980347
0.8287649850928795 0.7424200883137144
0.8770640316361908 0.4970562086558
0.3066241441389836 0.2353682717617967
0.6224581257257678 0.5742482122915062
0.988312442908553 0.9779825317168284
0.5399496099771238 0.1368523658624522
0.5267581246017571 0.9349136516669532
0.5089222881110169 0.2349403559892267
0.3337446955800242 0.04203769703041036
0.8041260490017023 0.8665587427917256
0.425974724866949 0.6320287943602872
0.6151450539835672 0.5156117768026894
0.1175585756844799 0.6968523452996039
0.549462617516685 0.4809810646643831
0.5315684446831797 0.5403912395458257
0.4020660126942342 0.5348723451137278
0.6969335356595374 0.5813121074625488
0.6103192077705826 0.9669958595917734
0.9797322030659518 0.5761144606519636
0.5301371025663303 0.4278887769651318
0.9336496373030861 0.2403271359733017
0.8655447880711643 0.8389928206898517
0.9603723477773325 0.3619444232778213
0.3823418774412022 0.28591384584046
0.07046271788271392 0.6162405056805874
0.9703178061320803 0.8878873793478707
0.1857195705687393 0.184579247569577
0.8082610420292223 0.6840380515380058
0.4857633370744396 0.7227983062806227
0.9409008411389053 0.08687507497694989
0.298333960168622 0.5435190692061356
0.595352332325234 0.6704482599489776
0.3531720342822889 0.3644924283976342
0.3026115067299984 0.6306518067878658
0.8455932630686823 0.831440105469644
0.05631900611299267 0.7676105587049131
0.1282440873261519 0.7366007615779182
0.9323686891558622 0.9298257473971308
0.3651124639424714 0.8694767880385356
0.6525759390973295 0.7656114138254067
0.1631911490819438 0.006587538471314759
0.6265181806815764 0.545468149284679
0.575972995013958 0.7739463710216314
0.25929595020523 0.9679823734439209
0.7991604078609712 0.4796398323017241
0.3474372601158988 0.3936041474530576
0.5939302265214913 0.5588717616611052
0.1653214658810994 0.7379286419330515
0.8116103544966715 0.110975281760774
0.7886527643055868 0.7817707995967428
0.1077355270532841 0.7218907585959435
0.8387403758999123 0.7104324980461424
0.9708031739252865 0.8225343462001637
0.6609919546895396 0.1143254643383165
0.9442560815460548 0.447670818695791
0.9751894479915926 0.9535296520273396
0.8022454195978419 0.06503930337764272
0.4002722058310473 0.9383399190887016
0.3852267125992808 0.9226374192489575
0.3231639199934196 0.3108093944708673
0.1427338270612695 0.2752283499497302
0.04669820635147138 0.08535471887528738
0.253636317628775 0.6297114688489273
0.7959397944189811 0.04815548898105315
0.1856849942208307 0.05337596698677172
0.02650642156449537 0.1828646816864808
0.2873256150501404 0.5483770704224027
0.501395735958175 0.04008801184681367
0.2287308963228157 0.9758038961971522
0.4301424872874421 0.7176777518311866
0.8427097763924805 0.4052113204501663
0.4615875587994305 0.739080188882792
0.8592185722935836 0.2342763732792057
0.3904934265326439 0.0802112859502896
0.6582903413548035 0.6708247863721964
0.2243500563190584 0.2498822270702606
0.1659341237910513 0.3414708599382425
0.009279133686807261 0.9943394465338341
0.8966050257436058 0.8993748256140043
0.5470891500052371 0.3178842184640028
0.3326250348465158 0.3841415080691022
0.3531032285995339 0.7031774944377092
0.6092871290776071 0.8719399496567722
0.393506112197508 0.5545310366038674
0.7176507824827597 0.9361247740717824
0.9214241075893171 0.4196646690743944
0.5930173933975975 0.979761332271909
0.4591228182166839 0.4703345147948007
0.4347311388577126 0.9752045784205149
0.6605853277786298 0.01111727618003557
0.5874156834691912 0.3219184323009088
0.824801603990989 0.3269292135660044
0.1872694592112505 0.524782345876777
0.1785481059445185 0.4258074868374797
0.04415756049614723 0.9325903027459419
0.8385524748813236 0.02420844715791508
0.9621414132514595 0.491862085342376
0.8308046990287177 0.2494794304932129
0.3125477580488272 0.532931498880592
0.8920554682395744 0.05095216840919143
0.7338055537248706 0.1399506931349137
0.3212899987670959 0.6518163033575527
0.7843949474131143 0.2493273843261699
0.6169644347955079 0.1357303125894463
0.3196748199140375 0.0171254611357951
0.5597997727958944 0.8480857094916214
0.5236079544931882 0.3340767108013959
0.7866518168556322 0.6912461124627159
0.8519786840435429 0.3898391002250505
0.3909659790443798 0.5823951136828048
0.08822199882602055 0.1671728438950096
0.437744257678514 0.7259603095388376
0.8663667259698532 0.1777692016610355
0.7099962496977885 0.7779676724013537
0.3486611437410826 0.4597868116031485
0.6702340969840526 0.1428378246694178
0.2601267864347647 0.4438627798237931
0.3075287940428086 0.2807666327962159
0.3178944504314228 0.7507973980587589
0.3056388764296635 0.7903299651116904
0.6948027506371521 0.11313900329482
0.04210642642137311 0.4601660829730971
0.8356692633043612 0.04470425264392498
0.5345672611193873 0.4914157191475979
0.15708882468457 0.03189748901713463
0.5019320623438925 0.2895209879703615
0.1652434639234472 0.05591706008315353
0.0419048500267252 0.2926309255268144
0.06259845084177312 0.07500940215679215
0.4499611146110181 0.5194652319730748
0.9347764020993393 0.5841141441879601
0.01999666079702999 0.8105425498449743
0.1949778771751281 0.5951256343725458
0.1562621810217583 0.8666715139460022
0.5061520564948085 0.6760730455608392
0.476175571254731 0.552702364463891
0.5674016993557903 0.8108219770517818
0.9816091084072409 0.5348296698729308
0.7681501697697078 0.7737955519541576
0.3550511417774478 0.4699456264698715
0.4412300261603376 0.1804581650439805
0.6974484066892573 0.05532959528384758
0.4265622331536954 0.826319555943801
0.9902370238201449 0.6276094404153739
0.7511546059111822 0.3488011177972281
0.6301849392797724 0.1597813741608793
0.7949237149690608 0.8129403073545267
0.4825882388642649 0.9603288308834844
0.9343444589247255 0.4754327961953005
0.624280997315351 0.6860071443528777
0.7918449470845711 0.2014779623064664
0.7546780500346985 0.2843830707080857
0.7708619890174774 0.7351562978461519
0.2249374757344025 0.892635993236941
0.8192342548657459 0.3547802240274117
0.9352911831534728 0.2190365769387727
0.002870454241283806 0.4565481639153546
0.9791213918515985 0.6742998699692552
0.8515430688835083 0.335283939595546
0.9438304038226999 0.5454206630520791
0.615612892593586 0.2530701567251529
0.4487536147510369 0.7537329720086107
0.760993883270218 0.34483011400004
0.321953135135799 0.7060667080394706
0.4532183308495117 0.8888986191721419
0.2557573124505562 0.3201197272963952
0.001267947601285258 0.5463879614698184
0.193130393144509 0.2187262353054477
0.8016637422858836 0.613097738948352
0.3114418071629076 0.2914511600196485
0.4014153745318271 0.4612894607680871
0.7464662417818785 0.1380150507568586
0.7544227963497366 0.8562641219516631
0.8658307173608132 0.01379577093072515
0.9406496665004176 0.9225640111729181
0.696644981484927 0.5376129290855741
0.2345602125955535 0.2433531470938003
0.4994009277945868 0.1360360849482959
0.518973242658504 0.1376784604582396
0.6796448267307437 0.7551940945215035
0.6430827359759642 0.04438016227906476
0.8714386158420251 0.2883472944286564
0.7058550202081019 0.07226819411182475
0.7808126555292826 0.2590528186768991
0.2103646619547679 0.9934672738057713
0.576621255255018 0.633759840183441
0.3583228213192579 0.8157097506787379
0.2969422912841653 0.9260968781831576
0.3059599525910919 0.6134430558697773
0.2014207170914626 0.1169307995967136
0.05564880406876383 0.8239910301658719
0.5750178223699427 0.1956452058056427
0.405389594251821 0.9089277344177024
0.07490038486627576 0.2201316396252022
0.05949068982047342 0.9888122232003145
0.03915114721662143 0.03913393093205613
0.9793194111983092 0.4912054609607219
0.5370648167532401 0.8617816526470308
0.02550390141093672 0.5029314381228405
0.960145495147211 0.7642867147707902
0.7862620473141845 0.8722824727648277
0.363741769636276 0.2667718374245693
0.4111554955154786 0.9270080415190921
0.0807337030009925 0.1015352466848928
0.3010615708102561 0.4158234445503751
0.6253248209792712 0.8150957336533525
0.6871543751645049 0.3613319172217096
0.3314231711600137 0.5031736651019361
0.7647471422186779 0.6282514225120601
0.0141935908976899 0.3524527117684357
0.4269757907937516 0.07311924726914637
0.7046367895555183 0.09346912978552169
0.0348020813902158 0.7992119285692607
0.1398166613652249 0.8515382024603754
0.8555357583491514 0.9831033963678393
0.2036640880719799 0.03153348771872439
0.3950089753561679 0.1698511931615135
0.7845398303514405 0.8091416266490306
0.8536175768131593 0.1106751070651724
0.7170102483872673 0.02536347095481522
0.2432243066779289 0.3054538645772532
0.8387818537768246 0.7402142902718244
0.2989015614391042 0.2603212128869706
0.9614246568080638 0.9287389982558617
0.6250116983414327 0.1905013732511122
0.1868603644370519 0.9769738304390213
0.01527858284739577 0.7504779526728759
0.8945639872817379 0.03029154117509749
0.8065152536789578 0.04484437766228947
0.5380395228788574 0.007275150222866286
0.7152440054509769 0.7284357124431503
0.1304274822469013 0.008129758341049266
0.991174180822693 0.1533129082283293
0.4631885831218552 0.9232012595556767
0.9987878038625182 0.8482397683541296
0.1439285789702616 0.1236539139238382
0.7647675363362219 0.9251519403278615
0.8972348964418384 0.9882292576128359
0.3191424905937902 0.4514802037296161
0.185282728968607 0.2436324936536683
0.7969327403101897 0.4311692866413813
0.7911433424036681 0.2587408825887072
0.4788630865777931 0.3728201147490851
0.643504277101025 0.2874417360694629
0.4150422761451936 0.6684698082058693
0.4339742611056699 0.7997968794242234
0.6679837869255613 0.466474047756126
0.5244046849053904 0.1463210316181728
0.908042173368974 0.9515938711551024
0.1781489469325477 0.3220449871204153
0.4824957162093117 0.2432111978901795
0.4636924409989537 0.8464886271680311
0.5158503378340044 0.7430260868417184
0.05897665410437516 0.1028157363748815
0.8754309495859541 0.110319203515025
0.06398044104241031 0.6629754035765143
0.9815558426642501 0.9357078310829411
0.6438884921812149 0.1305811255237061
0.144119526173926 0.1882378264984606
0.6036796774717303 0.5751171476062812
0.9816179351695602 0.8406117257780068
0.1697515170936944 0.4178113105818962
0.5297050746708344 0.8783162416009774
0.8320853309532055 0.9945651366330278
0.5002073694983679 0.7781106662251477
0.5168629570315403 0.9733308928467013
0.6159703690767832 0.09383751319740001
0.05329991138028799 0.7389373722360618
0.6078675337668074 0.4513567360907154
0.2202114869136843 0.03833736757448423
0.3996486864654417 0.8448161692859935
0.2563835513943655 0.20964814996492
0.1664248726912994 0.2447817454926411
0.03212369748768546 0.5488177475320407
0.09408753295100282 0.5498717700227571
0.7047953573637288 0.2595554677456961
0.9238275237902973 0.244657121518003
0.2341535228446832 0.5201699769234218
0.7485521097348571 0.1962023782382832
0.116763716558022 0.6315836313476798
0.3949522668557583 0.6111559495975862
0.5553457826322776 0.1116471455638608
0.6221331432238727 0.2113328212229066
0.3898017327335419 0.4067592975800077
0.1198883094218897 0.1083342877539681
0.6718050226148425 0.7965630447745099
0.9883565938837314 0.7664975111520134
0.2950097087759518 0.9366635224245506
0.7970778739867276 0.5274744671024726
0.7712255659536222 0.9168109065185116
0.4445094345503329 0.6757395709281705
0.005850647683977622 0.4191202088446366
0.1141673605214178 0.04639864586078205
0.6963815249234205 0.4736431747279597
0.1003587193256538 0.5706055502153353
0.3800799898068213 0.992937539453878
0.5827228830091566 0.4463156265854236
0.8358891183218038 0.3088185667777882
0.9017436096962332 0.2745664776488616
0.1821801668120542 0.7032669638192097
0.6817046519132994 0.4965755099693625
0.6782543466916876 0.4058650470047547
0.1339302846529439 0.7592311798976641
0.4233901826242835 0.2628361252129581
0.9718431020347025 0.5186461303414016
0.7800018394782752 0.5511553239972974
0.5385235593413509 0.8838612713147468
0.8854971293609402 0.7776140017587495
0.5573384164856792 0.8376014257035165
0.9629600905576265 0.3835736705260543
0.8986433931406432 0.06833419600735575
0.615923665921986 0.9396075409547708
0.5665004998046164 0.2318990136717703
0.3024302475187639 0.4978881761431592
0.07698017155180724 0.9231338428587674
0.3154310277183283 0.9293941246072008
0.8269427781815835 0.4366203751186302
0.9490325038907559 0.9153565914752885
0.4014280907810571 0.2450285012636035
0.9047648762778889 0.1404010948144202
0.2941327156368174 0.8295817970015429
0.4541255273670772 0.3381566555252702
0.7476473535038921 0.6715854064081039
0.2387251615430272 0.1079917734988504
0.5785314577975665 0.1779442413542261
0.6833582212536947 0.7199167736711781
0.05974992069690193 0.8143661046918573
0.4288033830046458 0.5683825754790944
0.7185951883011149 0.2063272116955283
0.8051737867233411 0.8167560466898405
0.5660864033751667 0.1483516058310616
0.0374572364486573 0.6891746452084706
0.3894096966126852 0.6208200092738203
0.8390985611548039 0.6619488010183961
0.3994962846908002 0.4338429563716741
0.5179614685918144 0.3166990665804291
0.4121745079516508 0.7485104021186225
0.5920751160259994 0.4730932112682042
0.3542722761260074 0.6562515676753327
0.6276971236487945 0.2395075992426345
0.941326661143262 0.04928904719755375
0.9692418223212771 0.173998250197979
0.2154954245260482 0.6018867126216481
0.9069525612964874 0.591720445676547
0.3774042687661489 0.9064961822986187
0.5298721216866172 0.4000468067836354
0.04340474453155604 0.4942770042741078
0.1553202564158606 0.7199967020238491
0.4286636375761023 0.7277833747214628
0.539102664950742 0.2091733490394226
0.8633627336680025 0.8781501061343839
0.03860177319972533 0.9137596466768233
0.7698600446179434 0.1987450713315613
0.7527898119434838 0.1184986441253635
0.06944025274920168 0.9540145932560342
0.1046545377091573 0.08367163491651151
0.3598651295927295 0.9738530226501578
0.753484159779782 0.6114733240855506
0.6322221508320315 0.5784663307921152
0.2316245250042105 0.9198820577039529
0.8758813004223526 0.8923914672022696
0.3998357030062052 0.3754589900374045
0.9037909639553785 0.3340953077757981
0.1391525220023945 0.8682860752256587
0.5326357463236853 0.9259065272339786
0.9908849493466223 0.7864260135250586
0.1787650971573723 0.8357536200187463
0.253490050957817 0.715749484749146
0.2650059858736076 0.5295336921424739
0.8689187460552189 0.4581703155575356
0.5972876936194011 0.3268751909877602
0.6803726704101272 0.4382564352201543
0.460420330680644 0.8804959103612757
0.3976044764503374 0.8236481478527391
0.2290979607404106 0.1451930410403587
0.9077688884639943 0.8645375351633041
0.6055082624672237 0.9348854902186078
0.7296774825058502 0.2033520454378548
0.9700134310521354 0.7679486876473517
0.4899139159652818 0.6518596259475569
0.6868641668862112 0.3891884445103643
0.5402213436339501 0.5130947271775289
0.1314872926457905 0.9395201545932915
0.02388489367359046 0.2493847962981065
0.4619146729250324 0.4888858158950799
0.3497678298652971 0.05599098763650955
0.4399178628482915 0.7152576442827556
0.06853858877094671 0.4033266005784276
0.165791288915988 0.8723002239294461
0.9967148057685796 0.750589159497819
0.4990223755956684 0.3584073032471109
0.6694797937715787 0.05916623328629544
0.5931696405050267 0.04660331464123248
0.8224848984904667 0.9134537157102123
0.470103276047613 0.04732376339481711
0.2941574733969162 0.5252303022220427
0.9551105367756321 0.6041344339080085
0.1798717191807502 0.6086138788473847
0.2820583123423595 0.3072326661095949
0.4788978881806359 0.7153257721010383
0.6289754959519818 0.9653067491756788
0.9251561726136364 0.4918984182193064
0.2685387369800069 0.07111618116311162
0.1362125756186059 0.5592952652993456
0.4695516956501189 0.5446111835077299
0.2556591640374598 0.7634522645017475
0.1993535400187891 0.5772794302363327
0.1064797216917372 0.09456735962280086
0.8635785797609487 0.7562448445452188
0.7396808427047619 0.4631990962822772
0.1645918240400831 0.48474532035797
0.6001165515308637 0.5033687756454973
0.8441809965640972 0.5772944088425674
0.2758427003515865 0.6053283145036177
0.1103965825678204 0.2052600740066525
0.6303043245519309 0.6198987360196054
0.7578255004996766 0.819166325179476
0.5869638720363882 0.2072085848936634
0.3761469097699939 0.5406778223640043
0.6902923775565537 0.7126293936585792
0.4442516467088244 0.482662734098699
0.9272742670582469 0.733224957464355
0.3836940058427402 0.5341261852939292
0.007101092371153053 0.2718809778524626
0.732928074438057 0.4809175284547971
0.5050746896355023 0.0203081843180286
0.9175937437805807 0.9915909502849722
0.06365908214066292 0.09329504546059894
0.09922130935340244 0.1022085437057737
0.7388453368925842 0.6776388722645214
0.3959839694725306 0.9178491614159067
0.03349533502391751 0.6388935224738355
0.9809409705675068 0.7842012415048278
0.1881640235667857 0.454581396599184
0.6318319711132783 0.08863363120052555
0.233687049340592 0.2533832990977747
0.5282975661888014 0.2073038968930054
0.3921179533029749 0.6698489647128616
0.3611934851054184 0.3836490060493901
0.6695262915282241 0.9941845426243587
0.8294949027311773 0.1678851648158259
0.0592196471558212 0.3395411571211338
0.7428937864729507 0.1155092417382593
0.03271998008953762 0.67877432715177
0.4894484182199874 0.7809225403125036
0.582864987886096 0.1876603766549457
0.3854902548413102 0.3303010345597762
0.913470319676392 0.768555319070469
0.6733629371763269 0.817166062512831
0.08795099328248267 0.02818995393236584
0.1612831333444196 0.749385474919732
0.9915882670905271 0.1998950802574641
0.6343005669823211 0.8930211273598124
0.4280680796606277 0.3235568912674202
0.8464130712757785 0.32630551630136
0.01621853841572811 0.185507490774305
0.4779772617934792 0.6661674144500913
0.7122718368006116 0.267036277873125
0.200286612191269 0.6381784130682171
0.3905401801251787 0.1876602740942433
0.6679491862270196 0.5928477793433835
0.03040775413771923 0.2011872136052081
0.4304997407345084 0.4657086628642026
0.2275018843145297 0.002206595241656171
0.6701063739351962 0.6106725810104818
0.5942147193532429 0.7889650780598779
0.2933586901963076 0.4604425072419882
0.8035615829475722 0.3263947129531169
0.4775862688910693 0.5246751590208817
0.4177123580606811 0.09169247243370587
0.2760713830041174 0.3945856810069133
0.0990433637294126 0.6751136710927783
0.9090996388963878 0.2914717402506481
0.167944978274833 0.5677363526236697
0.6458426578112978 0.383457993624497
0.01509085957723917 0.8199640048161189
0.9222140297127756 0.7615762670998727
0.0907709381918867 0.6483269216582626
0.6242646836030157 0.8951423637558751
0.01359955542906216 0.8016802276926774
0.0173818380659586 0.3738387169201034
0.9151483087699486 0.9824849637910931
0.3274829070575871 0.2044990861667946
0.9220783283635308 0.03904421152320454
0.6735746904908702 0.3776996506909615
0.77122218371672 0.4847080671325102
0.1017166811610938 0.5135107924908613
0.5287010583640892 0.07990218650958128
0.2199500266391596 0.1500257739355829
0.457561101860224 0.5749471571433807
0.6202291598521171 0.1137641673163784
0.3883911384047989 0.9620947119845025
0.3500411927509232 0.7452290913934859
0.08951193588686431 0.7233601804638261
0.5607841074675461 0.9334497205192164
0.5555081268269505 0.9841549011446356
0.8106340216971751 0.2981241632653736
0.7869875571904568 0.316745754428425
0.9492272361508722 0.7502494712722267
0.9754889449318508 0.615004011325625
0.9009409232395915 0.0577085976521072
0.003762694228693232 0.3207247857711168
0.158665975642829 0.3813786506615122
0.8620530565409565 0.3530222536158172
0.7580319819814949 0.9331207168257077
0.9143162262975403 0.146332393025292
0.8890809359533057 0.399082976192506
0.9404468687348508 0.1654663616250678
0.1070704390521502 0.8489717604548522
0.7396872532361246 0.9827109048920242
0.1457486836179626 0.6291161151394358
0.9549392223651528 0.8298040647581669
0.7266048244965742 0.6288188162953071
0.8701077259743673 0.3790549519218617
0.6073596178016027 0.8350481938816412
0.6387381203391065 0.1663006329575355
0.2295542956014127 0.6728734683429863
0.821003353997277 0.06909918158545911
0.6460432818946753 0.1018761367641885
0.1611327047355785 0.4100584230014584
0.5888211840075811 0.4549588850689226
0.6067406710958755 0.7186291230559594
0.898052632695851 0.2148180823527333
0.7552919276028911 0.08913980664245137
0.4539973856096714 0.8082802754317978
0.9627227128545967 0.5131200751814339
0.3705253418799038 0.9479327098041589
0.6254905855597336 0.3312521342121297
0.4983866966230539 0.5206735181434087
0.02340452382095421 0.9581956053142964
0.1672843235149625 0.04573651770236451
0.9996403371958192 0.9447522183793116
0.8033954247762132 0.756256945992874
0.6703521014392165 0.5811894751835444
0.4117697324235134 0.7381614285162184
0.2157582679883031 0.8867003245997844
0.6832268773155445 0.6807781270071149
0.1888022487087377 0.06993973251514528
0.2539327142010163 0.6583207531925814
0.588998120619601 0.1324641164548918
0.8574300317116486 0.7646812992954118
0.6442567340358232 0.5117576071221394
0.5653741659342461 0.9886685084283963
0.226073312657742 0.4776335767636603
0.5675044391340179 0.176309741195037
0.08353621697026023 0.5476381055293384
0.4537957554574503 0.12168510212658
0.8006654292418465 0.6680115779265808
0.7424810876513944 0.3929613583555425
0.6628091427180731 0.09497482662462051
0.5736304947346341 0.05236502626576291
0.3482496764347315 0.5390361425039308
0.8403666225785437 0.2903328382073422
0.8584784536637763 0.944712127440966
0.942875665060413 0.1334153728368694
0.3632002260031087 0.4485765935573668
0.4550945146348133 0.6348709329777612
0.3964581888391042 0.1209646722825375
0.6444759432539133 0.4629117176158005
0.4879320390069912 0.6019015222752314
0.9816808031268985 0.4808554406903542
0.8953538845965562 0.8504832069538313
0.1996465519342454 0.403452756563827
0.9795381784922315 0.3097274385646532
0.9119860941177302 0.6542734308066925
0.8691015589605187 0.5056393208653497
0.9791335982088156 0.2401480503498984
0.8809200745145227 0.06404780622558653
0.3670334618338547 0.1689544632631453
0.9301225387371915 0.9195260201317329
0.651301520748097 0.7769004508316263
0.8137756921652853 0.4019511473894955
0.0355919043118362 0.1514093492121888
0.3655234026374171 0.5920529773055684
0.8877924236882907 0.1554289217107876
0.9258048367297174 0.5337926551448557
0.1799076137927739 0.4151759448063835
0.04182957065646589 0.7003418835476584
0.8800521542860634 0.2137606780322131
0.613644759256923 0.918940881163097
0.1176427782416425 0.2948491793171257
0.1502372531157308 0.9502609739840501
0.0473925994230507 0.6894272496757921
0.8356335457736708 0.3640181878829225
0.1405164830552043 0.8007882222778341
0.08641725636844617 0.8837713594395757
0.5640474224149348 0.3627568201327063
0.0836136963142968 0.7996926383138196
0.9171278773261551 0.4494658740632533
0.9719514133408571 0.02501839352990361
0.5792728167071413 0.5020557574908826
0.5221944129879121 0.7600583968199494
0.6438741363725522 0.3200672809695248
0.1990976793331796 0.5387217838905601
0.005375341698499133 0.2160118497280774
0.15609441498545 0.9789046771000222
0.1288978731750645 0.6415412676715083
0.2002063593407906 0.9651450847781942
0.01202015364260627 0.6757741935647503
0.01097882500023207 0.3300818615493203
0.8464253450649984 0.3638526942786391
0.394994755230741 0.4880910260397984
0.6140931665011744 0.009557848070227059
0.4032065618319521 0.3365895082791805
0.3166396897937985 0.151629058965215
0.5951329885798154 0.8460314470104853
0.5591046380271582 0.545512945686168
0.799560867989388 0.1114403328167751
0.6441326664170408 0.3309351885323316
0.846849645108896 0.07967349026883627
0.4372604484847042 0.5493004503658206
0.05544461302499767 0.02925592837677268
0.3321421201172763 0.7236847173484179
0.1258276406365975 0.0179095552950172
0.586709184316296 0.1508127280376663
0.8356559780333341 0.7213498444112822
0.2381590931883895 0.02979631797264358
0.08381524205559887 0.1884239800018003
0.1412698756110045 0.9334175934272935
0.8782038886880735 0.9029333256872449
0.4856523261243101 0.4585581416276892
0.08195641335520223 0.9405113967203853
0.7806228679896848 0.7395101327777753
0.2591831130923465 0.235339079047069
0.741239031083569 0.3524091833519271
0.5974746452495018 0.7347379716796026
0.3464921825614997 0.7885042184460764
0.6531956955390202 0.3251769004521269
0.7564095750474641 0.2161948050821694
0.1276651982938719 0.1010700394243361
0.3745388619629016 0.705460701812248
0.9340199353862403 0.3710401963657353
0.1315690734318826 0.02683630367966773
0.6030756779791859 0.854335038072642
0.3630869726725706 0.9949814055322451
0.1269989493902063 0.703026465709772
0.363549997256595 0.8588578457974074
0.9332679296120875 0.7756432025704608
0.8619245238307776 0.514132594791852
0.4727093185946061 0.4480204187948422
0.2954555683105242 0.6103678586814369
0.8001843604495096 0.7844855244647626
0.8226368144922318 0.6677477779703674
0.6443184729231891 0.5944209670183301
0.1377167905194382 0.5979238792970787
0.3738830777827427 0.4469176789807983
0.5549598326230663 0.9252020544415239
0.1834029046980706 0.394240587298517
0.5666925071621505 0.6280489367532964
0.6641168109536304 0.8224146162164671
0.04473970909967697 0.663027439489293
0.263021724405247 0.05317306924737109
0.6065952389675977 0.3215114170527144
0.9621376662350265 0.1455401634962166
0.4388020357890984 0.4360159729520482
0.03805470996424074 0.2368412467130835
0.3093157479590249 0.8725801112742272
0.7301727363385569 0.01230065447892091
0.244863044080614 0.7947502368091383
0.4022500410450526 0.1915489375645827
0.5220755965755131 0.6886364119574954
0.558684069716322 0.5081111597008452
0.1471455722303091 0.8832942871322563
0.148893251830837 0.2090159945166887
0.7065501145432669 0.3642662571729445
0.2343583416652508 0.2644092799479313
0.8893172395943832 0.1971699365011668
0.2741703012758543 0.9828219857690057
0.2592946496285716 0.8104306371153089
0.5516972361351327 0.7239709606744226
0.6912388958090627 0.2727289998323988
0.7722951494005673 0.6100547362434239
0.8069451981473836 0.5245654171694647
0.03440509540111187 0.8613015446138809
0.6950247390550621 0.3817817855408658
0.5186816855376243 0.09977855443745924
0.8747966213332116 0.9311602730139371
0.8186856020646583 0.03106075333797755
0.2989242037033178 0.7244149345957561
0.182855395348917 0.2923134069150915
0.6184040274823575 0.4980712852808664
0.08277875683713347 0.1186711099713858
0.4962328293963754 0.082197437735002
0.3801986533209112 0.6006642298477196
0.9543535175904322 0.2209156300804687
0.4145355784739912 0.1769134862594713
0.5622708182115302 0.6639107708176798
0.9108039025177722 0.1788954416558906
0.7827914986173766 0.02369121069943955
0.4452075373929772 0.9733871799603604
0.2818259175028081 0.6544668559789767
0.1389710531613067 0.8895605751835755
0.3270906996526678 0.8654748879234331
0.18903293766437 0.07933607830958549
0.3645684100729699 0.5255609136778424
0.7708919368566741 0.6475284129744149
0.4803568314500539 0.8902074963648992
0.4759791061238904 0.9981193528227535
0.3714087676266938 0.4288467618001768
0.9620555483641812 0.5558047274781214
0.3173574422798589 0.2015055981615413
0.5134787118519778 0.7151434561997143
0.9583091037320306 0.1679749914775645
0.1807881583655377 0.8130911622198618
0.4326437098370547 0.6408738132681137
0.8391680187834223 0.7886766729455975
0.8263633466628761 0.526706711586102
0.7122221484652098 0.1213024109494641
0.606133275709914 0.8156266123254201
0.6223165951136833 0.9924985764182799
0.9436668830373591 0.3757667293295894
0.8163670596027848 0.4526966365244965
0.5268024514153169 0.3625162103026703
0.9992046563725491 0.5125148308659783
0.02193801033724311 0.6944598745233379
0.8516092149051572 0.9616773530627917
0.6797368920549394 0.4273704214111376
0.8754246415710325 0.7731416138105885
0.830076622500596 0.3361631854636528
0.5978100404238755 0.7240968423632786
0.5092403040337047 0.3756447701205822
0.8538149901049086 0.4447404274354984
0.6830867728909156 0.7461066274490387
0.1080110341014269 0.7016617762689035
0.6160736196982207 0.820218911316198
0.8602533626079094 0.06538388239580575
0.0003173224352380776 0.1163767612588579
0.4205433511580931 0.8642667481687233
0.652372692014107 0.1996644673210595
0.09517477021135877 0.6299663267006288
0.6950338956288356 0.845406131349477
0.788215066210835 0.5057476723518005
0.05853368175058822 0.4500487118498452
0.9589434068240487 0.4225339100975966
0.7100596468058427 0.6629760626257636
0.6421991299366048 0.2036386639388983
0.7336057703252999 0.3780378736915608
0.6042352165499438 0.5958071808748405
0.400400256130067 0.1422081515867414
0.36715637131212 0.3919969807856615
0.2269968328138006 0.8824940422561357
0.8973348873915896 0.497416258020101
0.2204083082914343 0.8752812474238417
0.3192447193440734 0.3207675966000886
0.4032775904815416 0.1626726267043977
0.6732327574639314 0.8873974322087783
0.473349057524666 0.6977880788777485
0.8037606874689167 0.3639956184256302
0.08259778240504549 0.2629269675256385
0.6480402213992287 0.8674064274715939
0.8861043558544547 0.1089476195235191
0.6318800539100264 0.8536506439113165
0.2229365834855606 0.2305909751856621
0.07191921881376882 0.3648368789549828
0.1332551534839948 0.08290456423297188
0.4475340705170053 0.6278835023678037
0.5262812838603182 0.1963135448470308
0.7492032129998855 0.3596388718801892
0.1484146760819708 0.7952718133618549
0.5672890127183056 0.1294336413577234
0.9607283012999762 0.2591163279691815
0.4330452270169743 0.4850453320967648
0.3821154857272836 0.1938777305302691
0.1695003390634938 0.8116494316682604
0.9345071586841095 0.5183239757505083
0.2099336316447186 0.04021988139175135
0.5843539264686005 0.07178448025845831
0.8624295021839157 0.7250829656434494
0.0601818166636074 0.2595775643232593
0.6530689666116463 0.8951470754573101
0.5521901167941023 0.04392771734796144
0.8787255511797809 0.5661658740361112
0.1506970279267832 0.4128011159549275
0.2316748367159016 0.194651501388439
0.1277950432044004 0.2989348663317708
0.7710041360007397 0.5783508553767294
0.69953391682193 0.742858912315827
0.3416209772562391 0.08714032677622705
0.6883767587641128 0.2548100884766856
0.1202275566142154 0.4238401469661385
0.9192662079150734 0.6289956336796744
0.8821917045786825 0.547263074920542
0.46348048639437 0.6418467781683396
0.1679517275735108 0.2556308878553336
0.2203720847745421 0.2880324110519176
0.09031297285299869 0.9979290784907142
0.7266448618074308 0.1765165791765998
0.7887373680677433 0.2203089845649104
0.2607536175228501 0.6502214453311587
0.93700508442536 0.6682580742178045
0.7804409268538618 0.7883268256272751
0.5659868979717833 0.8953551320653883
0.6607026540941362 0.2062546449845652
0.3198084123401551 0.5418269449099516
0.3851416923298065 0.1664081817133065
0.4707669677779558 0.2256368689183789
0.2975969126966747 0.1079590718588467
0.1927132482445096 0.1923469575582774
0.2903088982099238 0.7748916765122804
0.2419720802563992 0.1172686689553557
0.8489131639005824 0.6813483128680153
0.008253420343723677 0.6484621724851685
0.8097417048770884 0.5440747626939419
0.9945619551270495 0.2180947278318761
0.7261680067479234 0.6179662681275616
0.7514424003058584 0.5474460881365136
0.8328808446100647 0.9653545477048384
0.9393028269833236 0.1763342991566747
0.2738428776085634 0.710828425267011
0.9882495915353576 0.2675917050221632
0.5443560510996468 0.2469993576704902
0.517922490837628 0.284071485207998
0.02426988221400988 0.6107732993366365
0.4230045706594501 0.0633230914387264
0.5810218444473397 0.8720108207237975
0.4733188917942899 0.9069187150203057
0.511811020647605 0.2468530676831244
0.02545496615498515 0.7710931203764942
0.8992744457723697 0.571262622977011
0.3729440226672531 0.1370311325123693
0.7367434799436328 0.5017992205893004
0.1344395245833031 0.8596912742473338
0.05137547050085731 0.7068935906403968
0.9861770543397954 0.04188866041091019
0.411662594387104 0.1561726026981622
0.7286670809529109 0.8282555542639151
0.7803574152074608 0.2973552923683276
0.5674186492017438 0.3224853262302157
0.7544102217857396 0.9995294510853018
0.1001860833392002 0.3662857827857244
0.2439316284770731 0.3868446955875142
0.1874608555611204 0.9374090610044085
0.6808440265650484 0.4491770356475858
0.1212354187729083 0.902721868501125
0.02086539850392785 0.4935753549861603
0.7652471198787981 0.1608197756538943
0.983186859636638 0.9467167155323573
0.139707134138593 0.3754675323555493
0.117666166340574 0.8501462192756053
0.4136318469687042 0.891732297528156
0.1160045501741167 0.3435215542807277
0.0638451063037805 0.9360781938032854
0.6631456760094393 0.8124936676294052
0.3785433692567608 0.1264495073269427
0.2348409374639141 0.1846374994184737
0.4285906046809378 0.1433227185485698
0.8575444105261999 0.8957116858517707
0.5409879539540629 0.4259249665009195
0.1230068977279506 0.4521787765774425
0.4720894510831743 0.8963621742066786
0.2523320521818851 0.5639028439999596
0.009147602318080929 0.2341153233766973
0.4532078853464056 0.04621275504041938
0.1797898112950696 0.01576878706664341
0.3145638969228337 0.6868790464901519
0.04781748538600451 0.9217162692882298
0.7171915839331092 0.8627608284692809
0.9209621391364887 0.7510725946863811
0.83087747367415 0.9062581503376453
0.2482951297159632 0.8131973920392436
0.4855824666145687 0.411318730450959
0.5591955817203156 0.7512127001048206
0.8335215234549316 0.1286864671275207
0.7682357533434913 0.6905931821025774
0.584947508685903 0.9966428039639905
0.5681495084859581 0.6381048190016766
0.4419111225942303 0.2026950663742166
0.1430671910080006 0.08520302294612556
0.6425130834752363 0.4401254509148597
0.08067118519538748 0.05495834506083561
0.02988805483752972 0.07722016350514274
0.4083972309256164 0.8385965853638052
0.05574783078557473 0.6007508406603862
0.2277631918897899 0.7592144920695479
0.5379175205033379 0.9167442104706442
0.427013840591732 0.9157910289468265
0.4347487780366096 0.6503817201964928
0.2033798538666251 0.7449415331244938
0.4610186367407546 0.198777893040258
0.06324511623466181 0.8047245859180518
0.06593360919336182 0.5992414642015752
0.05641684748979744 0.06631140358836012
0.4289375935954239 0.293900649094261
0.9674156858082731 0.2758684676730284
0.9496526653973378 0.8208196300750995
0.9913733396109345 0.5507779594222674
0.57136028403221 0.3933703298103711
0.8444588238568399 0.2086724944736795
0.02192959974871346 0.7816309604262244
0.1182124115726485 0.5647667219085144
0.2832387507494042 0.8913015391555876
0.2364814307149966 0.664486855412599
0.3402417767805618 0.3192817858607305
0.6163307796340344 0.5422885183515261
0.7648231739291188 0.9977939298018867
0.6660829704429919 0.5591550896441083
0.4240587429830721 0.3617524979335825
0.919494534129797 0.3370315970906809
0.9064875422868284 0.004569543831210067
0.02718780788367926 0.02124195258207176
0.9924348427938705 0.3945612919191041
0.743845977756035 0.8554301545692318
0.2870248705695059 0.3255705117668983
0.5305367319087125 0.7083053397718475
0.7104679541591982 0.4505766068699908
0.2174661851776397 0.1036041587622607
0.8722277821129795 0.8214455932146989
0.9449784909205295 0.58859235944699
0.1951117188267075 0.7649163979419091
0.6864257346165514 0.5985991209666269
0.9078154715374187 0.377399833857332
0.02073537197168848 0.259418824643869
0.8089496869521816 0.7903705805690692
0.4636077203709726 0.2769653568769693
0.6148457523162814 0.1942559174702687
0.9725476259542314 0.1280279071246788
0.4958693642849501 0.4123343811580014
0.7264389654710282 0.4271081086915015
0.2226677407647884 0.7229956413866306
0.913774267867661 0.1575248880182881
0.2056928271017193 0.4671134288937966
0.005923755568214188 0.3595287919934735
0.9932477689528636 0.004559780450233392
0.5616877306957743 0.1380606386634218
0.9332968416689016 0.6582443166557678
0.9925874626100248 0.8886907839776866
0.9928297218319909 0.4826499306950746
0.8514575035879567 0.3539882160752529
0.8770623710950382 0.941907876243954
0.6352796919653841 0.8207441025983486
0.1952298775615796 0.004502080552345299
0.3604079121962837 0.3144229265125916
0.4589150402975115 0.7494837292581108
0.1048778264539906 0.1224705705380977
0.2998219460390074 0.8099452555928817
0.1156963606095067 0.7626448670829663
0.3164662138068751 0.113053486622278
0.9613336878523713 0.4710903979598187
0.9464812585616001 0.9053346205109204
0.6899578474343232 0.6086658707752554
0.6761567327075163 0.6988457336385592
0.7656975166178935 0.8122026293039376
0.807911896858877 0.120049229361638
0.9566073776691489 0.1887718402372027
0.4951253826003934 0.5741579394221652
0.837051601274322 0.5567215932773638
0.06229648907535881 0.4205648869738911
0.7341641925435005 0.5906183106264035
0.04414692452746247 0.5496393311795019
0.2902880397739688 0.9086677841359018
0.3502320329271835 0.806699570971563
0.8700709035293742 0.6836930795782113
0.6327100755806487 0.7672644681227481
0.8034149083382061 0.4896022447556796
0.220639392068354 0.9932861144179431
0.2843921418966844 0.9399869555941016
0.3434772036960715 0.3371786719412321
0.4307082070729738 0.2308281596879391
0.1063152014055451 0.2322355231100706
0.2649882388757115 0.8280524470976146
0.7436979701691311 0.5956889243368082
0.9800840702059779 0.3207010977808905
0.0620935117210006 0.3609181736127963
0.6524081906373994 0.7978937280899279
0.08901568709458205 0.7126875261309509
0.9425222483627957 0.827804572806573
0.5960531625763321 0.2625415900006068
0.4395229625816713 0.8625260602716374
0.7324821006521088 0.3468813612670819
0.7275744842993028 0.6508570821091034
0.4026888006263021 0.7435877829265387
0.3287275545819366 0.06253622712469352
0.4825222234809283 0.3461819363831426
0.9326499632604791 0.7151856888332829
0.8205392214232253 0.9031734642286818
0.738377382584119 0.8150323029423407
0.7942171686157208 0.6971256330602545
0.6259700213605632 0.3520953778060768
0.08687888905692873 0.5578705074321583
0.1190653147643977 0.3647246128279055
0.6948612897746519 0.01227574534166171
0.05565855019405758 0.5238308264851824
0.5405188442716429 0.4539519538374761
0.6626108544259633 0.1957259338470736
0.5021315956398421 0.9850747912388417
0.2467619052703439 0.352736546878072
0.007175248891113905 0.7927054274618971
0.4980607173540266 0.3937198954746318
0.5102466277905114 0.04566172165852547
0.286119815380639 0.8223741967320957
0.1275670591453331 0.7759329648092579
0.6972642793248589 0.7897423408809329
0.3639328954530313 0.1979821745244409
0.8988517113384421 0.3723730228992952
0.02321220077841389 0.3141347876006142
0.7756306212361996 0.926955455669545
0.005131368030762291 0.8570725576927671
0.993301117117421 0.5009912473626021
0.3159293699422978 0.07620861616591282
0.146003397862462 0.04551241481166422
0.6110435513047536 0.2259351860383839
0.2895316524833852 0.95757356644808
0.4089029714553971 0.6596516417010023
0.381392825795113 0.982874981409935
0.4512039368096295 0.8632333988150258
0.9109742321876435 0.4210861636169879
0.07747296645048724 0.6244265504201882
0.1459567008151483 0.6718069266405606
0.6520615818227153 0.4448408461490118
0.807147021178282 0.8273278330698305
0.1584585281858886 0.7949451958400381
0.5714118044738891 0.1001121531773106
0.971401775677622 0.9817355985605931
0.6462124282990155 0.8781411374021808
0.7007886154274892 0.6687881032475539
0.3883764259348525 0.6404133330536484
0.3659880340793753 0.7781667029232825
0.5757464631612896 0.6458528295345972
0.6450317915202093 0.6888313227852548
0.2328156925394892 0.9093764137350338
0.1251448703827236 0.4415731567281648
0.7477926310818434 0.7650439165506789
0.9582870520669932 0.7057287822578246
0.7224078646716928 0.8540785010692526
0.032582747162231 0.3498471530884393
0.5528030238883254 0.1651597321715329
0.3933637259716746 0.872462162497566
0.9068953766352038 0.5344906238191888
0.2289517517537864 0.7010349481437584
0.7366025506800978 0.03806683630540535
0.6432114057422313 0.931953653565063
0.2197044814752157 0.4209019997048996
0.962110630403175 0.3093922505593084
0.2006282798286624 0.6169440014385595
0.08011745691577285 0.5375061507865411
0.5874510901733807 0.3115565169577228
0.03367257474309807 0.1326878251568393
0.9836234763630382 0.2886751537379574
0.860534608605155 0.8067610654055745
0.06532252017960559 0.184358851998317
0.2278943242130942 0.5374137597150696
0.8828618485715589 0.2732432922727528
0.3694047504797152 0.9789306770860288
0.5966996076185592 0.3846590340345357
0.2095639561545838 0.7798853045109868
0.5660296506854074 0.7788748492922898
0.9123228752763126 0.4402040586583019
0.2547897069135902 0.1301238919263451
0.5187162894499673 0.3752361899958658
0.2867635197245843 0.7564019321718031
0.84318506030107 0.7007560051518235
0.6223395602353924 0.5077963675168986
0.972329579859415 0.0544867257724895
0.2749573353600625 0.2141077818253253
0.04215400932502063 0.2545888675446902
0.9053067839415314 0.3131801468154816
0.4645650369073021 0.1386451765711249
0.535483500267338 0.8046155750416744
0.2272502421463931 0.1059641023094734
0.9042179048616068 0.1624912408541662
0.849719126340473 0.06888206330051075
0.7175918640152263 0.4336492388051855
0.3410712379128761 0.8394148931192325
0.6630194224349246 0.7453928263574142
0.2160467256074431 0.9435774131437445
0.860214716586578 0.6668910917342082
0.02198101990663352 0.455771724609368
0.8611641462656487 0.1562059610622942
0.02449730612170096 0.8995864600871804
0.3872510871681268 0.1770021559994846
0.1990819743213858 0.07200534049992016
0.1528256867101895 0.2793552711426879
0.1325739573701067 0.2712284521544062
0.6486596424513745 0.6435771397555267
0.3291337347033461 0.8120990977950798
0.6095350319961088 0.1086689100575668
0.1366198209869385 0.6664661584289809
0.7853125032591989 0.05101674830718619
0.3491633608467277 0.600188047808101
0.9227859715266304 0.2553280794940816
0.3245831114884283 0.7948605202707691
0.5426046302344296 0.3875410492439698
0.687254233896192 0.3995862267795204
0.593348846288012 0.8574367434459602
0.967918888131629 0.3548117287571926
0.9837508280820774 0.6358691365995841
0.6166667032018311 0.8304516828708999
0.8228019606680349 0.8631956596902186
0.7305516384811184 0.1020082585506972
0.785689398427197 0.8564522362633464
0.5241157804303268 0.6700711030637114
0.01900218683381654 0.3844593071225502
0.07263227854551429 0.2486442555541655
0.05950122032137477 0.2043154743845319
0.5762763615481874 0.5686333579336247
0.9259091572841588 0.07116756327088833
0.7709896458366401 0.07451584503291356
0.4716395409268988 0.4294674322505747
0.6439153758313425 0.1931560242270501
0.9478246359918869 0.7396380704006529
0.5045425895219864 0.5793205383206496
0.09302022875468563 0.3143220020702625
0.9535624870097533 0.01316200387408307
0.07476328159762251 0.9733543090244052
0.2365065366402501 0.4136919647429471
0.9721277241690828 0.5928364464799899
0.5394104287494587 0.348444781150753
0.6501599896452502 0.5334621769833506
0.5091141269781121 0.6541672986204402
0.1968089624642231 0.3545689505961144
0.6567811972549787 0.3855659914488955
0.8855057314414355 0.2520111802832999
0.8910041628806471 0.7035877963838505
0.7727772723168806 0.3295103911137161
0.1517380862936469 0.1158377534603874
0.6866705442184854 0.5650231695144253
0.3626657354740117 0.1371100643355957
0.2905027603095571 0.8506533917182094
0.3180059972176679 0.6965457033344437
0.59539079910167 0.2016131869378494
0.7441131303659968 0.371342935185654
0.395243665939667 0.8947584487845448
0.5705746547961091 0.8748591684413548
0.3281846927378924 0.5506611582052863
0.7671200805185596 0.9064753249573425
0.817066964470514 0.6763330680928252
0.9473891359032847 0.8731002503505558
0.1453374245377575 0.4338317322363227
0.7454361761114335 0.6499217224194757
0.002390524952802358 0.3981993804698986
0.5588928881588905 0.5247346954547053
0.271994955266318 0.6811288455287304
0.2841576776828332 0.7951233717775293
0.8489300268628499 0.1566737952009086
0.5804451100286484 0.3991736596133149
0.8550850352627968 0.1479065325264166
0.8997859329783805 0.6398772620361753
0.6904070743191059 0.7398107687455385
0.5037577896411188 0.8213498654811792
0.8131841062209955 0.5159849637283789
0.1952728963435587 0.9201741900037752
0.6620658654723619 0.8427536674541122
0.7286845511324302 0.193270816685671
0.2443894682997897 0.6849296926732132
0.07059479360222022 0.4139230664219521
0.1311717179162965 0.8967883925359837
0.2870445992743935 0.5784020458675652
0.9191839439338613 0.4030824003312331
0.681257006904801 0.1986088604470418
0.2167924635022305 0.4397353315518985
0.9925906839431852 0.9514995790672126
0.1875369792448245 0.6020538008511754
0.8461576475786563 0.7798164696320266
0.1494673269370845 0.9056843183867636
0.146837270969658 0.1337072482476016
0.1214603995374724 0.1465960619757471
0.4466040943545465 0.3309177870167751
0.9920293693546243 0.590032798305492
0.1699884148947648 0.1760787868329579
0.1464022914715108 0.7437384061688108
0.4103329167754132 0.402832162896626
0.5368023227058255 0.1797382874831165
0.6253103045275227 0.3206220948225421
0.2188858815204566 0.02057539579751674
0.4414395707933106 0.983567099667067
0.3809901737545962 0.8465533529501257
0.2832358781906247 0.5085136549436445
0.02242325029589847 0.03058762187934102
0.03937891588193987 0.170140675961704
0.06407316195733158 0.9729999169976334
0.1225986769837869 0.118674270467873
0.6798490069829581 0.287431681005404
0.7797642741420606 0.6750719994435525
0.1551947361621877 0.3617322003085373
0.4437051066862109 0.6477471779031501
0.7584543483671955 0.5092337745230137
0.4246962459904585 0.5777149558756638
0.04310595558295742 0.01173281738801872
0.3062176304182693 0.9914436174479954
0.8845178337317542 0.03481174431092081
0.8878268422916621 0.2306144372421186
0.6852275267550186 0.9576948600917489
0.8075687253757663 0.4315396251473227
0.5547770262142131 0.3245901223358019
0.8221197228242255 0.4443437499880828
0.0339143438682528 0.9605348708162944
0.8658087562507971 0.2613024867127558
0.7969090087478067 0.7167209240105038
0.2814887951359437 0.09632426784301751
0.0529015653569693 0.6106608134930596
0.04857233952352271 0.8157519012139072
0.4587737533098575 0.07355769941741523
0.1835792376170466 0.6504452883646269
0.7558732077243029 0.2448893114568122
0.9198926497329436 0.09205151441005041
0.3768039478701147 0.4900627214845568
0.1299488421807325 0.3804557310729776
0.4658516603178237 0.4786913101143714
0.9041398301932989 0.2534783099701065
0.395011345028362 0.3011467418337534
0.5805379420091681 0.06208625131165865
0.8918776245642508 0.8784978458333947
0.01639330432907168 0.9379475759763176
0.5059709736273904 0.06496885089332242
0.2637886872946738 0.4546996645434824
0.6981898269479523 0.4254421601372587
0.8815659856374021 0.2837633797300411
0.7703326474810751 0.5464890266209916
0.8399321738381909 0.5954351000689777
0.9837737164005032 0.6076321873323837
0.02117521821969257 0.01225069057670989
0.2614851242897261 0.6790084058927878
0.5173590697809485 0.05283321794405225
0.7387527622653393 0.8643379616398352
0.4502558812049676 0.7770656065955202
0.1187056271173242 0.9713208593195597
0.7444668154657554 0.3320683498765335
0.5427097071440213 0.2189347364085785
0.5233544716835533 0.4473458809559881
0.9847397424274883 0.8587517628341762
0.4001820588425148 0.07596671447962898
0.2180163665447485 0.8250918597790734
0.697731416631886 0.9050540779851144
0.1885874931373499 0.756298533800484
0.5784435676074857 0.7067053709891095
0.1887230470637536 0.4319944166701193
0.4047220211498629 0.02801351897065716
0.5547906893474743 0.3587315022379997
0.3026376364802408 0.3157958102285542
0.9532499150734025 0.5399773793254291
0.9064558108008535 0.44953428968278
0.4122996225473473 0.7059493103672608
0.8952365716478978 0.4309538888414998
0.8823548630073131 0.09069577349588015
0.5314841748748178 0.5295198955485017
0.7236663758358965 0.08312857554258009
0.147517632168302 0.8728403064365805
0.6986082215934043 0.02199349930252355
0.5498367844727891 0.5291098738418002
0.279318899385773 0.8527527442980968
0.7194719027409336 0.7486110688698159
0.1001846341906279 0.9453930826879677
0.808621134034177 0.03455742740349314
0.1122850795001691 0.2153560888061228
0.9952524117346627 0.7296828670973701
0.864484821343075 0.9274024649045728
0.8431580439725008 0.2213710721240609
0.6338536842013598 0.0705022292474773
0.3032317676671739 0.3591864785983255
0.7278508417853298 0.1303733122181907
0.5432528320381896 0.050302956839959
0.7048919748073474 0.4681896980363565
0.5464114418370266 0.3657504311119132
0.0689755778402787 0.343561060998738
0.4890519347211188 0.05311787341018688
0.5866142545209925 0.890142672387507
0.7343878957849929 0.7898160398741375
0.9500748869820458 0.1609945076416787
0.5897483616665923 0.502107543719189
0.1150614239168608 0.5545459395840339
0.07997198328794268 0.8755540997011615
0.8375254909763796 0.4546133049465592
0.733970665643019 0.3367624087818369
0.158832365427458 0.3217270664926088
0.1554899518364421 0.4301560974937267
0.4064510882035995 0.5918589938508253
0.8475465629509388 0.5305072885950808
0.7622879527926193 0.1216505011607946
0.4379075761739901 0.9316107847829281
0.3433385786309969 0.6549245968840511
0.782563869046691 0.750364316802979
0.406868299990735 0.3839664996816959
0.2792012455518901 0.7014837075155034
0.934331426657327 0.4971904173072328
0.4599507997579719 0.05350397584982789
0.6711043575559533 0.2616874942355675
0.6230580431959638 0.6578251745788349
0.69034612460652 0.7955683555776362
0.2801639789993817 0.420888603026941
0.03063046256678105 0.949912832952333
0.4105426862053682 0.29800175179246
0.07574235650686868 0.3267239244722304
0.6570686123346424 0.5257134109327207
0.7325416635685867 0.5476437474690631
0.7124392109971576 0.8714015535062393
0.6507845921219275 0.4031956511256847
0.3638288538729011 0.1184791606999593
0.09300123829376936 0.5788128418289961
0.1134329515828574 0.0002019796688458915
0.5411862208245135 0.7089759342547519
0.9678616209263102 0.712812995883056
0.6545598539838892 0.1332815102130651
0.8699687150612742 0.7037611815546512
0.2417873676086681 0.1642999954122991
0.1461685265977518 0.2965471401430201
0.4418023952446756 0.5857298560184399
0.17392713247147 0.006333227028698611
0.9160572831810697 0.9443309982972538
0.1079542373923863 0.9723900454378094
0.2922929304286098 0.2685697183443996
0.8949857650334269 0.4682792556658908
0.3031809503263411 0.2706245214325994
0.7166666542182396 0.4229600053530564
0.6534236416359724 0.4839348942664621
0.04076195331688597 0.07653337440457447
0.2073738479128401 0.7179845666645551
0.6945493213931833 0.8653657431359968
0.6747145567134241 0.181472444195356
0.2060177751337319 0.0033446532815025
0.5212155266278736 0.009552486937846017
0.5944915792737779 0.8975700235860757
0.9711793800933446 0.5821208673238935
0.05269077085481932 0.2520503670816631
0.05186033182168038 0.6974708967256479
0.1856673386524334 0.8026699456700049
0.9584133366135007 0.09450426182078045
0.3044674349399288 0.5703601837844264
0.66648348291106 0.5302681476360334
0.1341448998291836 0.9610748343425398
0.5887703182934092 0.9478564960051139
0.5078450720485725 0.8404783917229742
0.1923735027211591 0.7459220871526544
0.418329884767037 0.9520377735048887
0.780210416885876 0.3377247360719748
0.3888374750412765 0.4357570072719831
0.2147866785560086 0.8973046634096568
0.3708835689315249 0.08966176508720408
0.4900457147221526 0.884103807325591
0.9073379057365463 0.7958536248436099
0.9789915770790067 0.4295430919830884
0.3355333177245527 0.3567727515388806
0.2456269052638248 0.2125965468960329
0.3928312162573228 0.527812653984022
0.2468433923086596 0.03774412893485556
0.6458987864700021 0.6250308502538944
0.8017456608487179 0.516935469972046
0.211150105376431 0.343576074766987
0.9354688128248791 0.8470416671051045
0.4914636872193446 0.1100439807036726
0.4197194934359695 0.5248333369960111
0.5807161273310543 0.4277998313292245
0.07050585368653857 0.7033308205358756
0.22084152030499 0.751153600662415
0.9054541925988363 0.5240453176886838
0.1130853880172977 0.9338158947797736
0.2895843343831745 0.5599229872830218
0.1678337313037584 0.09947949467284541
0.6158991063568263 0.3157826620780679
0.9578604411372165 0.7429039785637319
0.7836089428308103 0.6640091872725679
0.4565817319885874 0.9727046164093072
0.3364600794714147 0.5710585204579992
0.3307807070326417 0.4237817372082617
0.2734932277152004 0.01207716531823238
0.2889673577622696 0.8124885337827483
0.7408321450394882 0.01072885690051021
0.5691946141683912 0.7020566590739193
0.3396224137206393 0.3470534937541437
0.5794365707295038 0.3384118832569368
0.6334240026178862 0.5379045815138881
0.9652459984831229 0.1021879418282573
0.9182989708923613 0.1956827014975682
0.7542281210897466 0.4184182885228834
0.4007813698098231 0.5631815161540876
0.2779469585772719 0.1478667574119508
0.2550171741820541 0.04555607222484705
0.9826417676253842 0.3303359557329075
0.4515539088803272 0.6556105172812167
0.7435272142724679 0.7839544151830301
0.362845769890673 0.6291772445077801
0.5927054029845877 0.4022916273939722
0.689871310103882 0.5045605352416305
0.5678478770144788 0.7572685475561544
0.6612601171391527 0.5861361514440772
0.7094543145749415 0.2774649369371908
0.7972787311786632 0.7267601421205295
0.225038351918669 0.633182010693869
0.5766953578677294 0.01355966016509296
0.3550632219076483 0.9248524171718761
0.2119197587498603 0.2939631458005149
0.9171741137788328 0.3485995337387185
0.4930089365459517 0.2230891850672474
0.1290803262697197 0.2502096678759307
0.9656574466229285 0.4048605545726346
0.556552033106989 0.2663494668617447
0.3004128520744545 0.9047847801582861
0.6199050185725024 0.5530217514888979
0.6614644319936948 0.04361478826635484
0.6126057408245417 0.06738988179725799
0.7904577150783638 0.6145757640315085
0.8688007242119885 0.1874284256546635
0.2937388557469892 0.1339811266203226
0.9798508666696936 0.1360375872464092
0.663127951266309 0.5485322027994645
0.3451455938928854 0.2001833043723033
0.8988922503202628 0.9098433223023409
0.07981703373229876 0.1482293604391699
0.8303050984729651 0.391718042883449
0.6458768935699355 0.5526164635942676
0.1861552063296646 0.9152948048079917
0.9692368850140544 0.6801529815528675
0.3711483755464181 0.508210193945421
0.03248964687469428 0.4765871943506792
0.2655495175113363 0.1802795665010788
0.3576417386806955 0.3252777199831499
0.6234746490301883 0.7620421905620616
0.357827706533891 0.76174999678127
0.7150314270140851 0.06715998953069295
0.3895655099173475 0.9517411676353928
0.2063940227821956 0.05055986488325949
0.6705933482554092 0.0690664081449824
0.3397500191877604 0.8789736829139635
0.1377376400995484 0.6460589258339949
0.4673742377869361 0.3235939058631989
0.1421986625069736 0.5799037368932274
0.2297176655281304 0.9305394549105545
0.5225308063615967 0.5783953589678109
0.5099435108343049 0.6432997031958585
0.2489215016602754 0.7552649188269815
0.3395353373782869 0.900573094294372
0.7229791672905996 0.8722481284957628
0.8892140520900377 0.2084653397202793
0.4219603622888687 0.04328783022994371
0.1357676506501205 0.3983326119748858
0.9342846537052012 0.4863746421454995
0.1747742961453652 0.785059317981064
0.3375500689234991 0.4602652188629568
0.5154558139329599 0.3265509871840071
0.8188667870408141 0.6862253769735114
0.247126525695023 0.6663942173425315
0.403949038523132 0.2129480684210573
0.8002465034688335 0.2977742572332187
0.04443909567475353 0.1313947876208004
0.5029461165804482 0.3394005574612922
0.2334604492563455 0.6821939477920286
0.6419210816456861 0.4294873064035602
0.1662812210447428 0.8503886147913762
0.1425067296090564 0.5043128438889126
0.5080909436390506 0.1972314827376689
0.640521670307975 0.214256335577915
0.5236734290927448 0.7168690680534721
0.03702039746334564 0.1044119585760906
0.6984236394785284 0.6245235364437752
0.7034570144309192 0.9240421565141594
0.5606155119814261 0.7293600324141833
0.2810662102514804 0.01956277784976302
0.7642817123295306 0.7523767719875671
0.6921194987083449 0.9209765598106444
0.1778511586530178 0.168142826750675
0.9885510900578776 0.06046778208107834
0.01088219266431765 0.4754817977962844
0.9225521501365861 0.6841338773726563
0.28336487042861 0.1302980756000623
0.03424325324211622 0.729422239086613
0.9212203398199744 0.8310219836061881
0.355347904674225 0.7953154264860094
0.03872970635978683 0.3029902384933231
0.6387567944053688 0.1097815400626441
0.2529193563161262 0.9887365835641005
0.8296993284601207 0.0168881708952105
0.1089186504510094 0.3600756452708077
0.5024591824711107 0.1457506705330709
0.557159846288709 0.005604677838001413
0.1640878570397306 0.7038509250656695
0.846029422133193 0.04061268941992307
0.4888242809518861 0.01448646559390676
0.6888423145693369 0.1044638127871871
0.4772425927991925 0.7544482741725144
0.2764505197152931 0.001715901665223826
0.6069825559654386 0.3322534039252922
0.4614124508910463 0.8584822056847002
0.2166341497704256 0.2668615239191114
0.6517029468456539 0.4342744323659328
0.04103147855564977 0.1988069631234209
0.7568932532338692 0.2736708885553185
0.1120339006927717 0.8768235571904882
0.588860358172316 0.8793085359659258
0.857887973371982 0.2444658288023436
0.3525070879399466 0.08318418678955534
0.009464381941486411 0.8476303917385346
0.2993695417710429 0.870727170625441
0.09153667728710277 0.6097421215919389
0.8794744072250333 0.4243052939305035
0.3013932338867061 0.5887969970720647
0.3577182344931092 0.0631105745918137
0.01292919340708081 0.8848699709133396
0.1478284968487822 0.05728584649026816
0.7753112335113571 0.4473585395430907
0.6119132263411033 0.6419405353613925
0.4738861004380376 0.9797257569197935
0.01818345571454091 0.6506227602423249
0.1004804586159468 0.738471304562124
0.3285780333637238 0.1279712421615883
0.6596827394251418 0.978751066098273
0.5487910411603977 0.1821500510997874
0.8894424689442073 0.9560888124684841
0.3729404867218206 0.5189532944287361
0.6765711747413122 0.5615436436569399
0.2566586019245421 0.8206162401966224
0.2887486257555728 0.2016698959612487
0.1089957381347864 0.5051761644289809
0.04849667963990559 0.4449689590989986
0.167603199181071 0.5316621612716619
0.01973766201238847 0.2035958616100442
0.7331973115969544 0.8363171177021762
0.7529909721982612 0.3380877128872024
0.5194183309315217 0.6269929881529414
0.1777561748048015 0.7574550280846207
0.3408743480899654 0.2844904481494144
0.2730664830910255 0.4271458906066899
0.7527950075432017 0.9423508139243401
0.1888595019860827 0.3451075345770699
0.4110391718381451 0.4573930050547362
0.6664238458718929 0.6209107823814357
0.764334600901725 0.4222574992136828
0.9320422490635539 0.7649658795157945
0.2834106093740099 0.4979370112912118
0.57516497159098 0.9926928848259337
0.7983326215948512 0.5604594838833282
0.8746960116631546 0.08221450700032053
0.5809174271464788 0.2479598200900586
0.1492987698646828 0.3180362110990132
0.7784685320345158 0.5307521327427619
0.8570421628743183 0.3256532809985057
0.7002285283056729 0.8851488865054296
0.9823487970812765 0.24979514197703
0.05960458568532816 0.02005813313271165
0.7008437288426114 0.6580902494862966
0.6792162651168826 0.2568495698567439
0.1272419997390555 0.5953232019527407
0.05531232859808462 0.748899505339636
0.3920937031166518 0.2400761713045145
0.9621308163492909 0.08434356628322325
0.3691935894459515 0.958073164521091
0.6163526276276469 0.3372546551783546
0.1996824185471521 0.3451027952560459
0.1764229773150597 0.3102068777957505
0.06684455875125055 0.39275773585136
0.2249194419408644 0.4675607185842505
0.2041016771221896 0.9247580469225947
0.03749584223905545 0.4683010230212515
0.05678041048757167 0.2703488167127821
0.6236556797047955 0.6279094656549101
0.2883745894731545 0.4394643515583133
0.6640229168915176 0.4863919823380853
0.03227999389107421 0.1140510467866376
0.4503521099478181 0.3214743170297096
0.2696540132755317 0.7507378963039955
0.852623607342291 0.4214868068836052
0.6298653321283317 0.8643179497288315
0.7170139147035887 0.7390345057363934
0.1890804275875638 0.9957629446005558
0.46469356799045 0.7286461521623182
0.2316888621721554 0.4039326162312901
0.4914797955916143 0.6413302650690442
0.8473673604477964 0.8421943564495401
0.9713551909802485 0.5607404530363987
0.7628944370943597 0.02789364612871347
0.5233722176099255 0.8043757022288164
0.3467053606028215 0.2754418634013646
0.2459398772279242 0.1550289423479776
0.662764601932886 0.3501987321754509
0.1969676338958518 0.9534087510912922
0.2868718895868999 0.07522160114627698
0.9620298666667135 0.7850414535221075
0.4374165934183517 0.5954330704984058
0.4633058555193016 0.8124443614046513
0.6525167994202076 0.745367685038981
0.8908609242358029 0.06099410037909916
0.1333654187268954 0.2227593658182005
0.8492310800050217 0.8529459289025627
0.5410625976271343 0.0992947965614857
0.4033630331181445 0.3070410015234088
0.8082640046153303 0.7460133324656596
0.9043765107730519 0.1175500019497181
0.3530953275974797 0.9911932881301746
0.8784690294578857 0.7300654211931195
0.5003833810311139 0.9664933399151303
0.5782046925347326 0.2738417945835959
0.1478585327076453 0.2472785746738045
0.1875664190107181 0.9483385080705459
0.2918916025146588 0.05447850735449374
0.366624868173076 0.8800248408234154
0.3206633467935338 0.8444464652892929
0.4769885875498913 0.6764762190031227
0.2598378279113033 0.02496256838424757
0.06039444783571284 0.03814259265619514
0.3002723605112801 0.3417421946905546
0.1380091167321098 0.476309435061418
0.1650616010714945 0.5574509204223332
0.5683682132457868 0.8852687476680404
0.6503842434412432 0.9846977293314846
0.4691484958901837 0.311319800180603
0.2396148526274181 0.6173677735120594
0.9530477615419328 0.9359719307647134
0.7637394291817122 0.3733124826248161
0.3331378706098722 0.6075795363448354
0.6224419284056625 0.408745897173078
0.08021986906084008 0.8390030581424008
0.08860935946488395 0.7717599861024658
0.1232286808743759 0.5175070640126676
0.3588549871776069 0.2574752770790384
0.6539870973580362 0.7246281703071302
0.2774234456893193 0.2560959035442087
0.8897774511301662 0.5978391896288766
0.4209241620032886 0.4296129180740004
0.01277969294104404 0.5835965426271463
0.0159986693323141 0.4229570656198011
0.4447203940088844 0.6946998453698293
0.7553801841517865 0.3167321614118477
0.2914078692928452 0.1235091786455416
0.7741086282123731 0.9663272282942427
0.4132271806249284 0.03573377309580873
0.5391262542465267 0.8157040959229278
0.5757516564490081 0.6015176078730488
0.0677723798345527 0.1743320422821594
0.5709921263060795 0.9505743690764989
0.9906759770575166 0.2570963323166032
0.4056190113660407 0.5035061568318563
0.119081626750465 0.5362943313164626
0.76493783895836 0.3226857432308554
0.7918286256702041 0.402696241440437
0.2998961091975549 0.06166438417591207
0.4433475362644516 0.5111477277498783
0.5221658899008642 0.5461331010503769
0.8610852476209854 0.678161934266824
0.8212584405794435 0.6013367876769196
0.7867825157412774 0.7708136769578785
0.9843490687350472 0.1268441617701706
0.2454926697074106 0.4331135328959159
0.9380347216397398 0.3395549987963718
0.03495362106861914 0.6603443076805938
0.0244691084331997 0.06821187003503622
0.6082517577492992 0.3553310576349067
0.9412077859638605 0.4254756132426607
0.8744218797301375 0.7413257143936058
0.5890198640733264 0.3428633758259454
0.2854846774640652 0.391525760672377
0.2450680089128204 0.5714612368689032
0.9553644150919937 0.1998276300791397
0.3867143615356515 0.8085808952021543
0.4485233995881823 0.05450005094769766
0.2436373000033375 0.4536242542907082
0.5674311193654421 0.5737058370016073
0.897976129875857 0.3057459935737808
0.8338606338024371 0.4910970984390644
0.7435560885140057 0.7318320677360189
0.07982399145670696 0.9130663402493076
0.05276471573441922 0.09410715704601157
0.5522633658487914 0.1020507344105925
0.3962736419530017 0.32820193654228
0.2278140988908741 0.7874588312480999
0.1799472688951892 0.3769925998895742
0.2334743335850965 0.849641173028908
0.4516642428579387 0.5852215713796406
0.7710313665673897 0.8330240800302421
0.5497367970914394 0.5728182130650324
0.8094716299492258 0.4122635114216311
0.1573317733720297 0.5646976782969814
0.5444780518716562 0.41596216245452
0.7798969004620036 0.1160452624351588
0.09077425213271512 0.4851835935136114
0.6363066519199176 0.05208950760003289
0.1977369223017821 0.8363505902326568
0.7453664442701927 0.1258321965975102
0.4699447642485041 0.1933068037029232
0.9029706530842305 0.08692093026752275
0.9367940307315551 0.7972034073276371
0.8162306415358612 0.7720580486953936
0.1499746129976246 0.8149360261738341
0.3572811972877937 0.1656149726674295
0.6036462503726596 0.9137426798541265
0.6976422302271609 0.7319251328931909
0.5078623043531212 0.9138680944032848
0.4856796858344699 0.2616101105274166
0.4174296132355353 0.05304377647452189
0.5110908792959897 0.3469801602717859
0.3984219700097709 0.9598451117065133
0.6549101442940548 0.2383920471767915
0.05052974851778978 0.4063854937160448
0.07919546265714311 0.9955759511457755
0.5491697434876474 0.7014688352904221
0.7189031465986337 0.9868197977289638
0.9709500595697702 0.6536711026361059
0.2743303473559156 0.4818839170547889
0.1456293970515956 0.7035296288773049
0.5359329735933316 0.3797289509898835
0.8415001266374705 0.9985094144245396
0.7672072084023168 0.463650873412958
0.8719361490654141 0.5742023137070533
0.02873932066177236 0.8467489285566584
0.8867248605462298 0.7878605225619409
0.3481012948715288 0.1287198003036303
0.2781441297759852 0.644315442501316
0.7751748763300573 0.8550655008671805
0.1946385052785209 0.8885237482828197
0.5654178329674182 0.8574435536677438
0.4007838030898319 0.8554700021312279
0.574506593731271 0.9822641369849378
0.54300892435146 0.4723023789407221
0.2495984181749747 0.5535319189543674
0.9228198473123932 0.02784199905478076
0.9896430573282543 0.7770948242483453
0.8212565773587409 0.2526374318057631
0.4102507287479384 0.4316152467214209
0.4528826355067039 0.03679925297088416
0.05199178394179287 0.7173073473904646
0.3733745164421594 0.629891603794429
0.2890389457025362 0.3430866539407428
0.005994719727671489 0.9032712305747502
0.9746518677422971 0.3370445869946464
0.3753903111344541 0.5905900480865726
0.02091307864232267 0.3354475900978142
0.1469040163613984 0.01583868996652728
0.3580330394969887 0.02380715870181
0.6805815857939161 0.9171270559599005
0.6086532014564295 0.6688678348748112
0.184494919363046 0.005713071128116431
0.6818404942625785 0.8332345899868547
0.6150506857319497 0.6790534077567864
0.1503624535720377 0.8333575682192794
0.7771818954158344 0.7073991606063124
0.3109159590072506 0.1692925425118373
0.04352753973507883 0.9647472138126548
0.129679756432788 0.4695664603924847
0.4693663066240696 0.9433628075589278
0.5277128557514825 0.4831894705255627
0.01414032074563826 0.4124226069037012
0.2662241725945814 0.575692456591789
0.9755322218019736 0.729850989081867
0.5098034188057796 0.3944847430263744
0.1976938703064364 0.4495924130027091
0.6959374856743442 0.4843272525223826
0.7142692876934367 0.3694169389353352
0.1555716577459418 0.6451790129435003
0.3479905297739068 0.9068889959388726
0.732446037499296 0.7160569698241096
0.9560872568285714 0.6423154396022676
0.1858722921465515 0.9043905518595531
0.3006369637367211 0.4529139305500091
0.4709366402171682 0.5161363280405272
0.04969333170244602 0.4853860768884801
0.6668387024205364 0.9622906866646532
0.07233676523306828 0.7360484755457364
0.5188633370784577 0.7818784743308094
0.2922096930804475 0.9467979857445437
0.6682286380255619 0.859281348355235
0.2167745210166924 0.002852244850402111
0.09445772604244859 0.5214575493408641
0.6250551709484896 0.2885996405452797
0.863922887762774 0.4482663620144089
0.832046834419029 0.6312361240327914
0.8757399869915616 0.7128376859037545
0.551581551142603 0.6637146659337568
0.3017455651369919 0.01314964254351263
0.6253213348582931 0.4896035973101799
0.7550777410410993 0.8752330932091409
0.1562049282248276 0.3006918016382409
0.7605897887774459 0.9509108318391531
0.2514378616895466 0.5915732347168233
0.2167423745344958 0.7149126995648344
0.2563367739861018 0.2510797351555591
0.05989207758777081 0.6203045019913977
0.8944103171552624 0.1359565478106766
0.8354070810091325 0.4323329704827601
0.6970098420323783 0.1513170824263882
0.8303172610202255 0.3177844939105904
0.3204997184516064 0.8971789908918418
0.4065358072145147 0.05582108895063336
0.6147533763073237 0.02032015798435363
0.5184036442471498 0.6598665388909356
0.6887463716659022 0.5441519123456832
0.04090927898040124 0.9526293186271756
0.4779608438961523 0.3550068487419833
0.9447675098771049 0.9432633370301766
0.562210551027469 0.2829525047393618
0.01681044712038883 0.6024732644169479
0.307640949099344 0.6954030544322521
0.6254464500818249 0.8363688172124527
0.9117830717126714 0.7091889972487333
0.582578573678446 0.9304585921735603
0.4482296686940651 0.6154988478379643
0.1836081415145266 0.1221850985136683
0.8075084647193024 0.6745623283568278
0.4989829891171502 0.375437674580004
0.3754238165891843 0.2300881657002342
0.8314895956057207 0.7613924144802379
0.2346038805786816 0.460909794932228
0.2363822423729073 0.1360343674042684
0.07678303195668973 0.9847794385507405
0.5414897867725923 0.3009024951912103
0.08292978679410513 0.6043928622811824
0.07860148715083681 0.7675122739652996
0.6557578245082364 0.5559282421444819
0.3865251591660727 0.5734516939068312
0.950245526548164 0.05652362537789204
0.4446746776884893 0.3869056442291495
0.6139813405424921 0.7673814789062499
0.497297581940033 0.6692336461881694
0.9163688487362573 0.6113953892543194
0.8559843941042778 0.03603122511709452
0.9593860071378381 0.1563575212469093
0.548456333412546 0.5079731426832033
0.7390940896835964 0.1656947094533971
0.0006908077556251999 0.03136282591804482
0.3826032937656264 0.9336007522343027
0.1056823076733801 0.4094045374722488
0.3229744160726205 0.1830836550928155
0.9159205998164051 0.4759933407059789
0.499014854912614 0.05029366595951872
0.3222883675010199 0.8860373982722898
0.9011354480156208 0.8227306282960185
0.391973230646773 0.6802850009850056
0.8750440851762222 0.4500920489569589
0.3616431400239383 0.220616200455226
0.6120763883558228 0.6588641937182915
0.2741634172433606 0.9435988436281074
0.4632035216791766 0.0297243703678541
0.4961047544073849 0.1727580272333065
0.41264092244606 0.4769477246605889
0.8408365659953946 0.3545657821255985
0.8760896654992132 0.0284602551146905
0.7590968209268297 0.6970921214265806
0.8205401509811536 0.7627777840507433
0.7235322104478425 0.3841662953492491
0.1909544392141861 0.7082152469652422
0.4352358623838247 0.1268366278369245
0.2695306136905835 0.5855638150821054
0.4826545646268437 0.8006827469669097
0.08247138752725153 0.7883295185350853
0.3164261694314878 0.7878995647367359
0.8121508927381517 0.2795484004656834
0.6737334318819618 0.5515449228800465
0.3832517301996935 0.3982471719746818
0.9168746957940103 0.3825082892531495
0.6609881246193087 0.4283434744039714
0.758987179918291 0.4708095652494594
0.3693481759489975 0.6671754471046926
0.2221447568947633 0.8644133969539274
0.1809034258618553 0.1121927104754196
0.6075594768648542 0.343351996108491
0.7627118318722946 0.6056237460361779
0.6776965994226463 0.1508264252561622
0.9422232529342343 0.8838799943249124
0.3390077363114348 0.5987672281466173
0.4888196736421291 0.3158861859063833
0.7355351048559879 0.250224776865948
0.766357799706984 0.04682913252487621
0.4129349013541239 0.1974186986572378
0.4614834466301538 0.6044684596218037
0.2572401978072231 0.03515162515512295
0.3262934814508242 0.3760088533492266
0.659652892290282 0.5039191842567483
0.8288947602759552 0.8957238950424993
0.2294353528361972 0.348126567929246
0.3324550547418897 0.8482745315636036
0.8842114206918253 0.262647323731539
0.1403476772490896 0.98894296768045
0.4957539995531566 0.9765987870356115
0.6490202404791136 0.1617966991624315
0.466075593906979 0.8242883445351998
0.864224230454798 0.610491022551956
0.9411831605315936 0.9723063248283966
0.9395723810897273 0.8651041137241918
0.4615370317740849 0.6524836424849833
0.7143307528690418 0.3575799874772952
0.05695879103934562 0.3889411553848822
0.8808208529828881 0.8148496278352012
0.9998849935941119 0.5241715738667813
0.2676922501842002 0.2533183419947446
0.770765143462669 0.3927563431505299
0.9796577832653793 0.6255484510073606
0.7053364007875451 0.5641728922658282
0.7586051121780321 0.03873693853997091
0.9147822944108938 0.7789849889097149
0.9711207123465514 0.7780359996221773
0.8178846318580462 0.138773116206771
0.9227392323204872 0.6566309786508894
0.9101700953108568 0.3419461516868703
0.4315436179618604 0.1016349560376579
0.7497618552454695 0.8270414111269094
0.6236687921179735 0.793868809939098
0.747486614309629 0.04111459787742283
0.3261915717148372 0.1114722888352218
0.7827413252507884 0.1543719404796769
0.8963287110110451 0.7235814997587848
0.7610245902410226 0.5522696418643683
0.6246289056933824 0.7295536154484252
0.8889364467482904 0.185907607120425
0.4284604808499638 0.9263863638429235
0.7158872543552719 0.494777481345751
0.5431417568569009 0.1902734624927399
0.60542203744538 0.01626667257287162
0.2304054854127179 0.03612597632947199
0.02892266289480637 0.3882155176593592
0.4189636006591645 0.9419586007185686
0.4408528454096469 0.7728761661840533
0.2399673277121636 0.06995808555738062
0.4783018999665217 0.8226859792357505
0.7149375963346297 0.9544680443345787
0.3200083716762042 0.2115630291368302
0.6245815544993734 0.3804271959862724
0.9877085579688049 0.3626115142696459
0.4484343181336787 0.1109647514894243
0.9954239278189998 0.6090304698785843
0.4701394268978308 0.8750682395573259
0.1230930533872663 0.3267102599557695
0.1462324837343191 0.661364765024362
0.5464142271183533 0.200476540879308
0.936080356747784 0.2083921153219613
0.7984528598313699 0.3930021237532639
0.1236276918221094 0.7558445931550661
0.1634222266770355 0.7857343275983661
0.1243519907541742 0.9223712078957024
0.8717795918057073 0.602840950525812
0.7969089141184799 0.7648757473278813
0.7186656067218054 0.5060171207577793
0.00229207243388653 0.1703794408811097
0.015414159946724 0.6867094151634227
0.5763694111407681 0.8326054892324307
0.7346345618464911 0.6014165586886226
0.8895974406576097 0.8084591497976721
0.6782773670864466 0.08682693250970636
0.08843743337622863 0.2934457323877025
0.2576880426595004 0.1406434882802326
0.9093781322264958 0.1894278418300646
0.1458447589787291 0.3667536614458802
0.1503781098605537 0.9390119148867014
0.2331415113342986 0.3028714246297772
0.5493828013373192 0.8801693595884755
0.01482687544343746 0.7295934167636207
0.6781380593776325 0.5719245061106334
0.9026386083518573 0.9699558391355569
0.03151650761176485 0.2570324252422011
0.5070535749038185 0.08193320766160306
0.4395221027813656 0.2480088500103065
0.1528205474909015 0.4998126947315362
0.5144800833605555 0.9033501786943751
0.1526135378730384 0.08823846181803682
0.0109011378704053 0.6221607501588122
0.2644884122538773 0.3574870092697062
0.5164741348134931 0.4389685655011691
0.7895822165368428 0.1463178835330261
0.1415976789035406 0.8108697429930561
0.8346611853029517 0.400365108274851
0.6064814720461813 0.3108907314536249
0.3964963532628288 0.272627140818018
0.9334162116249956 0.07912696826124754
0.9920997725469693 0.8035589240515955
0.4613681130196181 0.5640859582643011
0.1554862804824175 0.6665783874426517
0.02375082525121989 0.04923986951300774
0.7786477549905421 0.47704709190566
0.7307845009169902 0.8087788317756761
0.5294622400294192 0.1181572062294275
0.2264682644105019 0.8324707315136627
0.3744532635802336 0.927070577860596
0.4920680954201028 0.7707021666411816
0.308363852341703 0.7805028573819275
0.6004796069689776 0.03864629752471013
0.9329383813364872 0.02249384975868261
0.334997075062168 0.9936811861116812
0.8777526315428229 0.793953273540227
0.02838074942775922 0.7904110971631022
0.7133994970419401 0.3795521863285913
0.1201768376096205 0.3750208131693427
0.9561372443132424 0.6147187271318421
0.4044760511079121 0.63137166895567
0.4320154635371712 0.2190320881783062
0.6246054114061618 0.4618629560234698
0.1550263774273482 0.6876819420208282
0.1102334386574388 0.2531885676273286
0.6132802035247354 0.6110006196112148
0.7497783664969241 0.5154634356305959
0.9207324666503383 0.9652137303619591
0.1313885195373558 0.07257831195550739
0.6894643564170579 0.2830964194653288
0.432872380938169 0.003017978014349174
0.6592355551325544 0.6417655358625967
0.9437783810649113 0.6598801323221563
0.9894736220153146 0.5093509624970326
0.3647293309871377 0.420378411321259
0.1177499937346289 0.665005075751442
0.9120963622404918 0.3298600257471183
0.5010864340818062 0.07298372681797187
0.2209692404911744 0.2216142458381548
0.1033967711097674 0.4605812579399729
0.1549596484393531 0.7091940535759356
0.1996969689817585 0.1447746658140551
0.8693007466168501 0.1017735507596138
0.2100447951805029 0.6978139026929745
0.05163402779599219 0.07582777389046205
0.2713580509867058 0.6237279017260725
0.06765273552858168 0.1468740852426305
0.889813694856242 0.3247746349514802
0.3858695226288935 0.06292488838061139
0.3483683599575717 0.7665318483054988
0.4756951332755074 0.3294915722495939
0.4066377734873616 0.8176198670961943
0.4737914642372214 0.7944695134247919
0.4323862738271519 0.04633546180146145
0.1912339978541783 0.2857109893356219
0.7306695385349022 0.6945054730090225
0.4947903469177289 0.4307831281293713
0.900516866745915 0.2850011742686325
0.7487767509284265 0.2365976994348369
0.5183287873506092 0.8130665630427156
0.3429547979462437 0.8280541722628941
0.7936025160070395 0.3638609466666525
0.2476277205693053 0.5429953259853965
0.9624427574349467 0.6339841385394261
0.7177236824171654 0.6347144023120148
0.772581754984252 0.9468171542574642
0.2028415505072856 0.06112054511676979
0.3552587126001598 0.03504981420763658
0.7424784856206958 0.5635720237898719
0.08293414270247432 0.4915910219050728
0.6330202306767794 0.04115134312547122
0.7831013523997397 0.06089164081032499
0.5591894650307399 0.02681798852761414
0.6145680961636435 0.1458369361131775
0.6175706262633575 0.2430461134279905
0.2955505514181599 0.7121757649034668
0.4409800121278091 0.492666205889863
0.1116106922979221 0.467022359480834
0.4374716192663222 0.0920483606886756
0.3397084401291321 0.9572443073349313
0.7056238396431964 0.08324666496000852
0.7936614871059803 0.3073552278294243
0.7877460541672124 0.1917196779587975
0.2035691293230341 0.8833386780081137
0.5614203101942309 0.3309515451671814
0.9569567612863855 0.9568242332449434
0.8724786453542793 0.05038346003446773
0.08646987017514685 0.4489621346110064
0.2752201664780218 0.6919235663322498
0.4694397804908393 0.7853482839427298
0.6660016409997446 0.1746680680630388
0.09158016790782285 0.2563292869775622
0.6770893098832877 0.1607825999467467
0.4853438607007456 0.5689924450022813
0.5698185186325774 0.723905115894154
0.1001333366853036 0.6410586949036907
0.2415533874476402 0.01948678526570436
0.2423872565254772 0.4050743094144004
0.4576526954931128 0.2943684008666334
0.7109245064979519 0.9442911886169076
0.1822094749019057 0.7477868130466881
0.1158937682831368 0.5257749498374056
0.4812357991963125 0.2709765625610891
0.1845708383338436 0.8726091709378434
0.939751254392824 0.328452862986725
0.09813836532316833 0.2389685449292787
0.5789200942328421 0.03456098004719901
0.1020510808157564 0.6095969744099036
0.4840440160648318 0.839088667279101
0.07711245761559091 0.128531001645477
0.01597050820824066 0.8568094961931673
0.6321285328475512 0.207542619708279
0.8943926280317489 0.6589764733194499
0.3077764333790086 0.8172353230199184
0.1287504813302673 0.1391712851751224
0.3125284316251962 0.1801972157609328
0.9745645464660664 0.1924209805982657
0.2139364249756234 0.158859048495775
0.8782295257599692 0.3429529395210585
0.9059998582448984 0.7855561293718395
0.8422103013257928 0.8099454440450958
0.2954814341700556 0.9752661764985836
0.3202227550187692 0.367801035201935
0.8872441885586519 0.9454107093102899
0.3787817305527647 0.5672295332531754
0.3925690456505814 0.3384335750050912
0.544129206140516 0.06151204520294804
0.9435611993400951 0.5562516361806661
0.4630441494121419 0.3934183934343079
0.1347515327757569 0.9798121618108104
0.5283465422060095 0.2560027190435731
0.3533815988231532 0.9352675031436682
0.09447517371257119 0.324725315880349
0.09381654814881972 0.1195680967722492
0.3312619413188189 0.05223153248476985
0.1788215953662068 0.09407336620938704
0.6500931551569032 0.5032030397266408
0.07969907776450923 0.5658120904583569
0.1372416759535165 0.6354945425294006
0.2512209679224686 0.370080188120323
0.7504854409129258 0.1776197380974227
0.03719322919741441 0.3813911136251389
0.7057288313549619 0.3968174286655338
0.7211169232131392 0.2349377891433736
0.4508402861344765 0.5661832208962009
0.628464213141071 0.1069943918008039
0.7589896632022086 0.6862307577787046
0.6851610587073481 0.1778359494581894
0.8555740256361314 0.8351771672933859
0.73293759198705 0.5583430849370294
0.4803845431124824 0.9881159983269194
0.6772305227081544 0.3861651981264583
0.04242108527711735 0.7786879844750449
0.5490998088599257 0.9521659218617186
0.4273950557728521 0.05424867598189108
0.4168965253825442 0.2801858277976866
0.3904544327319073 0.09061191135405398
0.7042132401214457 0.7010590095465034
0.3835716570612689 0.8678287832897293
0.007499309487159102 0.3701286852897312
0.7176926123552257 0.881116278251636
0.8004882468111683 0.07497983043122179
0.2545297693843649 0.6868778212009856
0.92417351566688 0.937085668540764
0.3890510637686477 0.1278853903699882
0.6261306568461618 0.5176193377056167
0.1649965305648273 0.233835906598359
0.08666390862590424 0.4003812634966875
0.4025320636230435 0.7217459819150237
0.02914659540196577 0.1719568839009801
0.7902697882065987 0.07953913995969408
0.4474530642831502 0.723473610016213
0.8113445723332897 0.5978856289847305
0.1543022350619511 0.1911436278711764
0.3231372304857532 0.7588134594747015
0.09233469767920251 0.7447051199205948
0.4573495634028215 0.1559898452783314
0.08395456298392724 0.470396720734763
0.9344510587950753 0.5615925577549021
0.9974821142794673 0.7610153090231468
0.9388606787563524 0.2786795726166087
0.2542041902810258 0.5146524872157157
0.2497673982245613 0.9227946315248073
0.7004347582258066 0.7524456380637119
0.406898694569962 0.3264974544570602
0.7030386246833331 0.7133799968028836
0.718664081249012 0.1685381190781115
0.3136357030703785 0.7976341134112513
0.08573459434283684 0.07262267355659512
0.896923823370104 0.1565830398780943
0.852744133302072 0.4654566428866287
0.8066087531194074 0.2136675441448784
0.3871518222551472 0.6597857143398662
0.4755343925814616 0.4103391573212462
0.3297739945498573 0.1012800544480194
0.665927873403696 0.6970258878186308
0.6079860968696368 0.5232106117586133
0.5238272100447043 0.9072977292446107
0.005296048061321838 0.2443994100839877
0.6967908875731841 0.06632078817204035
0.1354352435777683 0.6256723058343411
0.4462211415002867 0.2327575235387354
0.5776767455657151 0.2057810863720243
0.7333086496964698 0.5691022068207247
0.2393629426588608 0.7286110032346255
0.7356231164581324 0.3265814724816211
0.01578533747871477 0.3631836316154085
0.8706592678010625 0.810823209106649
0.3763274592958115 0.008905011550757846
0.2800836215857 0.5571658798727152
0.5284205557216154 0.7263823118045979
0.1788407204777318 0.04529976554685504
0.1969142426006899 0.1346490628552888
0.577299651529847 0.7525467576060662
0.5635120269871872 0.9053823422516747
0.3523788365385587 0.04553831657321738
0.4692089541156124 0.6112062859233529
0.02582842385050662 0.8370472554042117
0.3304623190480516 0.894617989937071
0.3669230135807686 0.7989531245669137
0.08317465310701048 0.3104060902910064
0.7822656089616908 0.3262040540415679
0.9384934043992795 0.8185140888600619
0.9117495727525063 0.6816221174068033
0.6445690996214318 0.6534933532137164
0.3110401466098276 0.4125287695197837
0.3750707177859567 0.2495627258444883
0.2220180152803443 0.9239312516673598
0.6229994134382233 0.535015318731087
0.59916768252088 0.09311452755946578
0.1977593953479297 0.08363905574897521
0.9472354177462019 0.4077676230319506
0.8618750151446194 0.4372904868542967
0.8077972045787288 0.9302376574360185
0.3965399930657729 0.970324615530811
0.4980183180664168 0.2788593857579267
0.9990564653251848 0.9948133752584208
0.9715407453729663 0.7874224208670946
0.1699581392637044 0.07676012979800217
0.3290921261527115 0.9046265927828289
0.03469031256797615 0.3121206926969695
0.9277320015771782 0.6114430442873107
0.2581986140605575 0.07435687936359173
0.6975733890169864 0.6026172946543368
0.3512927478013824 0.1828570824349075
0.8588443034135965 0.7959932848003403
0.04426135464579786 0.9051706481290522
0.5094204195863897 0.6220709024405361
0.3492605962604046 0.7330249546014413
0.1343405130632885 0.2817945593777405
0.2919770466023686 0.6284056749557226
0.3421650979922125 0.3652773496020886
0.09514295693047041 0.927704484543339
0.1017568092737281 0.7970649007388978
0.7478181142119853 0.09683664950107033
0.04394337760770464 0.3639305479320192
0.956469532790842 0.3301313506874008
0.5158929895797902 0.2738810266407957
0.01411946927487684 0.9852450283268293
0.6815553206015755 0.893976924379529
0.3219245664038242 0.9463804864465019
0.1632475206413977 0.3995875633692756
0.8887781114562235 0.4794009983889194
0.2209563896531551 0.1962800905418569
0.5053951442736541 0.4849728266828544
0.8116449152311279 0.9109286761700051
0.9223130106979622 0.1636956233397895
0.9734245893392131 0.4469853034908128
0.01882492643155464 0.534525174450779
0.06247969598699177 0.1942441309679713
0.09661714235823404 0.8481953951322174
0.7262863566189682 0.9945796448208694
0.6039373033370716 0.6273722702908348
0.8953175044239443 0.3517753052482214
0.184747144479638 0.8618950012473493
0.9762418807306874 0.4578323811191222
0.6816437266294393 0.3085117244677825
0.5693582468570018 0.6819468897844381
0.9511271614448676 0.3580833992021208
0.4958274725846586 0.9311770646296502
0.5056610647044646 0.7950958359270115
0.7816382669845717 0.2297897878178825
0.2919096419061933 0.8025994676016058
0.9721546976877864 0.5076112364219256
0.3547790289740464 0.5917404289357229
0.5363908964172632 0.2636288729485595
0.4205264333748989 0.371886366263629
0.1269643140750911 0.6817171956653196
0.4171001695056236 0.9707703326506567
0.4819793325107748 0.4490201436213686
0.1523132456782846 0.2197054846550771
0.157225349224776 0.7772030869972206
0.5781346643346078 0.9422140913147593
0.4000231008217738 0.09538754330582312
0.8519756712425081 0.7569062562899652
0.675041622175766 0.2299472927882857
0.9905443430052677 0.519343568928735
0.36107441596194 0.8379952762978643
0.8494320593972884 0.6636858108138701
0.1292218285350568 0.3700121831968349
0.8646961325511167 0.6947217524929066
0.817611088685776 0.5049072196745151
0.1151396157007941 0.9234324685920341
0.04513279357195763 0.8564193814926454
0.7649783268995858 0.09230345853403019
0.9350381931546409 0.001554453732790781
0.07438760287557976 0.4345670854024176
0.979938300660312 0.7729744835678699
0.8377453549481866 0.6817623373625233
0.8332264480067729 0.5184061721176024
0.7699023115231284 0.8871547138714878
0.6344117373194369 0.4650403632767389
0.1455812744913135 0.3945813188427894
0.5988148085307321 0.3476567941182218
0.889931876106315 0.9966758169683239
0.1478720300799721 0.4722497119698736
0.5127398442991938 0.5414666348103238
0.8297399626320313 0.564551636230802
0.2262812531531855 0.1339616838735183
0.9526426935662221 0.4864588460697389
0.3012678075408637 0.2970616485395072
0.6846349605483988 0.3788414182190982
0.7151048443546221 0.5804074382599915
0.8709470885430241 0.06189506161925123
0.5661614264583845 0.3732843413678817
0.3532975884072159 0.8546838887032995
0.3927047657779894 0.4255412455026862
0.606066713041769 0.6865016210871792
0.2352382451138143 0.4320179978289017
0.6751428796584834 0.6488293338080314
0.7682152406019664 0.701930872414902
0.03019543706641115 0.3299597172211024
0.6412709947228319 0.3997894165468506
0.2499395864306768 0.107951759770834
0.3293950015486514 0.8759328771814572
0.7122947416673383 0.4614401719193423
0.1079267114364397 0.7118375650560219
0.3970721609305538 0.1805386538894139
0.4530755860524178 0.7979718286784279
0.819784515656398 0.373599277009145
0.7158441926725377 0.9968743010529246
0.8684642414685562 0.5925322905786096
0.7686596399853217 0.7132118859234801
0.6235477086501541 0.584783429804191
0.9101933804804887 0.8749838275389641
0.1549406946278001 0.2297764139660401
0.9102414139733562 0.8165425774163462
0.4029079756718604 0.6991190715002306
0.4966498189087429 0.5964053577709527
0.7440586622262263 0.0008819644588330967
0.8523334483578014 0.001389925054960683
0.1880806775942862 0.2645439545544579
0.341964362670666 0.2657239066246578
0.2921129735030507 0.4098073523069993
0.3322502990782265 0.1190981726269152
0.4534578142366867 0.101304213262893
0.3477049559462848 0.7776269655415983
0.1323796256816195 0.173853830350566
0.003344038263354734 0.5018078940569908
0.0401721934978627 0.5406280201110337
0.3735978873581022 0.1000841709754559
0.8352124417445723 0.7509545186101942
0.02284538279325016 0.8662072250282729
0.1984765607603699 0.8257780659923227
0.8193150104318939 0.3361933445074
0.5038495445981975 0.5578702625308816
0.9530260317191501 0.1171678014965692
0.1693252995196574 0.01584649593853264
0.2615097233264546 0.908781542315113
0.3708934954898438 0.3135278841685156
0.04875143363304809 0.3957661304703456
0.7017869760855011 0.1913071128532192
0.1306731940743446 0.7481427075558075
0.05215197960569707 0.994598976923753
0.7424683628260943 0.07527448702897753
0.2552611792910606 0.1816411639652749
0.2062098998168842 0.9470223629723524
0.526824741701257 0.4374402783059342
0.6874522207710693 0.2159086371072018
0.7000084106024539 0.635574874422468
0.41436963184529 0.6501766584388132
0.5256085375183785 0.2279077113894902
0.8889550113755019 0.5687861179310535
0.09669502731711875 0.05586530167522007
0.6188156669589344 0.6679988819293701
0.5497686734113252 0.5838081458908227
0.1462287039125737 0.2366707192505145
0.4398756656035664 0.5671795688126866
0.724915251513262 0.9001735764109051
0.3674460769735731 0.5475937895826567
0.569088547223178 0.654908061960088
0.8897189061283166 0.3786844850825263
0.9158588178253276 0.07300521337432038
0.9329519380648928 0.6025644652666347
0.669717039220484 0.6399558711845177
0.8709457911549501 0.9588936016693179
0.7684281052163099 0.8225497722188033
0.9209777522433483 0.1745740052776652
0.1729984703139613 0.5502738064870183
0.7010414889349611 0.3445706951541055
0.8895349744321412 0.8680017686807787
0.69202359488036 0.1403084337935336
0.6011799463922994 0.2298228926911916
0.6989675638443477 0.9698525501975362
0.1376591853760754 0.06377583309449347
0.5212971460528927 0.344411744136417
0.6533981424364959 0.2494834533169833
0.7493602594541861 0.4670642990134161
0.5231216181884296 0.982038215216268
0.4570500619271102 0.01931064792613128
0.6601196699597718 0.407091241097476
0.1292068427201262 0.9504352013037891
0.3464069384003043 0.9176004510647499
0.09402077945171139 0.2177488868937266
0.5498898457186887 0.5508675117351968
0.4460097288580951 0.8246897136203155
0.0705648941604332 0.7143895369460221
0.8245271324359371 0.3454851959204847
0.239716697381198 0.6458166265300352
0.1848690553065631 0.4757750091763707
0.6614718359299498 0.438800945787865
0.2639420007023195 0.2440256753874839
0.6154172747715574 0.7349509573959488
0.4689124328262831 0.1823076939335537
0.5759717463481284 0.003163447174353365
0.4666492945823174 0.3556119612782772
0.9681450467790812 0.7020879923222234
0.2040605710191996 0.5594623418059707
0.01378253105069824 0.08729754972329556
0.4982746807368404 0.1935097353441791
0.1708671028118328 0.5780526286958265
0.0583690047674441 0.5902203062349705
0.6053878450286141 0.8048992241940983
0.6750071323591018 0.9555934647867824
0.6292622461530438 0.5565904652802721
0.7906281516293049 0.3450728027502281
0.4830780220233373 0.6940094980415077
0.6418978533524667 0.7506388880391338
0.2502893276235498 0.6195565561856763
0.8792318444005343 0.2247542563859571
0.2863921877021097 0.03698947816657389
0.1154088537912908 0.0188988606296328
0.3444817721446047 0.07669183847411951
0.5638358796124308 0.9679649966305717
0.9959813064915586 0.6195986425047482
0.1764614842216002 0.4698094510445897
0.4236268593788268 0.03275423860579509
0.2082133453278603 0.328003228169765
0.3647080270911755 0.4658734011000603
0.0538367939410987 0.9388200914853828
0.09835430722725144 0.706912087708502
0.09283981567898869 0.8034475767130629
0.8622439443574996 0.334666997976019
0.5306887529620609 0.5087721474639677
0.3930525829572958 0.1111525133308827
0.6807214594388995 0.1406557870196967
0.09514229418992966 0.4540192566122449
0.2322528858451332 0.6252659632683321
0.4551388398514423 0.1333652929780337
0.09649157875283028 0.173822926363301
0.7517265173407387 0.5579755582037437
0.7086844103383561 0.4402934484567257
0.4342293405130095 0.02804649878738419
0.9190010923813055 0.6741033508138903
0.7977460005069408 0.1653017880363905
0.6505457463890334 0.210237213047747
0.4341802876064571 0.8994848154860003
0.04440074620267476 0.7468317523530972
0.2194823804220896 0.9344961934835286
0.558398956545779 0.3153059386343517
0.2960974358376183 0.2783144780713864
0.4415653506096711 0.5395246363158063
0.9871070105014852 0.2101184209683495
0.6771020874854448 0.5047511270195679
0.7797912885492126 0.1723576402147588
0.7471332739738633 0.9909577078170813
0.8622273643706576 0.6389988206696126
0.4757003623640476 0.9345967216837731
0.6261991114408745 0.2496850008549435
0.1111573444159505 0.9051889676353517
0.4068419140787518 0.6880939297862582
0.8644232763416272 0.2724492272110082
0.618051856150313 0.3592185501813628
0.5226366422947184 0.2955929355907175
0.6235393239919719 0.2008854081427555
0.5798412404714117 0.09360236756865503
0.5076909563937467 0.7229115397999429
0.9546372964172773 0.8986044747239048
0.1178924161686569 0.8683358636096697
0.4057431541279072 0.8072100780745651
0.6491121093712751 0.3929211875160858
0.4493770166094161 0.7658691448833196
0.9642977999277381 0.8791274883818468
0.1746541363000233 0.2989943696520165
0.5886239059490042 0.4837330336898713
0.2220449335859334 0.9617721729485188
0.3512302712494408 0.8343138422853152
0.8964951741907803 0.2366602353614558
0.7461366969739934 0.3112411275121327
0.1205479333631162 0.2569166741272724
0.6152817767692776 0.2735517716462369
0.9532195505512268 0.9928765546829369
0.5455135569934093 0.1452845329052074
0.4549768804622464 0.3853016174312622
0.173344649986783 0.7671590400821655
0.992233736956094 0.3348707926496124
0.3096564337416514 0.02040466553510635
0.7367040272844244 0.3165675279877658
0.06544067859969657 0.4963176987387643
0.1885612467869581 0.5351260215511148
0.8793811708501887 0.8642787191382427
0.4969796988370465 0.7495544765509846
0.3246586308335156 0.3579050447002392
0.832762564905509 0.1077202292767237
0.3033616254923068 0.9438045353690854
0.7446414722516038 0.7432925462502361
0.7803793299172499 0.5832934172295194
0.7343695752029804 0.1568900181740339
0.7437466712722253 0.2987925717963241
0.1045131169051457 0.495591338894824
0.3444588163853352 0.03869978377409927
0.9616903253609714 0.5662952274104478
0.8539796734006619 0.08732908884119427
0.8957739829621545 0.01958895452121214
0.8470610410342189 0.6904768276232663
0.7206926313222627 0.9757576110017188
0.211207816246485 0.1705109182017936
0.6149499542725496 0.7458273995652793
0.9861093168136633 0.7947968133155057
0.09848776781590021 0.5999686391354566
0.6920348445509378 0.3715293963514578
0.5780083849811672 0.7413412184346119
0.09976535930477178 0.6528589123423625
0.6873614016295156 0.7292953223561655
0.6220313053160842 0.1530975631812195
0.1519029868738314 0.8046809791087333
0.7532170910930027 0.6007005666900798
0.6524244515472363 0.2711345521903301
0.4249228875506328 0.4484132977021471
0.7856058770325429 0.4497837610018103
0.5123279935372451 0.4936975120486487
0.3807074339522544 0.6976925474209541
0.4620973506260541 0.7919411964203449
0.9946876535832747 0.06877831105045122
0.1541604874734066 0.6224574965788888
0.4475643123816758 0.9367748632839106
0.3748853757724896 0.4673272729627689
0.7267891929200782 0.02189600666458371
0.4368339562570215 0.9206027219016862
0.6725347107496588 0.806960220962279
0.6795234850599994 0.1228166929429488
0.8069676368503496 0.719812869299882
0.2220189482412698 0.5552315274748058
0.7519125477164808 0.206810805112502
0.2102357233882616 0.6672213901761516
0.2993987743209015 0.0236337262870463
0.1499545081827102 0.9167167927384354
0.5066222411820144 0.8601584326636806
0.6621344168869758 0.7160004871627074
0.9093798269709888 0.7371496325547049
0.531934891880591 0.7442895023477956
0.07861635525757181 0.03364727827166722
0.09679886037882438 0.2870804027237325
0.7776345032231334 0.2404186563957509
0.0884560079264743 0.04952046843362967
0.2137357491094132 0.2358891441497294
0.06191526152387933 0.570915154384531
0.4973953910445826 0.814535373069413
0.5113434703706307 0.5200652035906647
0.8780081324922738 0.2354286024253437
0.1832959912128454 0.4864553899741601
0.6540757458239704 0.6816952679904518
0.2148682657808724 0.4294467372745738
0.9434739986802171 0.8548418509101466
0.5924932044705643 0.121280180052088
0.09023959013456741 0.1460721983878976
0.1963683614953218 0.5185306084809497
0.3019589076454219 0.4874354247219991
0.2640417441502678 0.9471213437696836
0.3426632445836342 0.1188018440698878
0.7616577697753454 0.179182221527663
0.6888939519937771 0.9852058673096526
0.07594420568056533 0.5837951492606391
0.8623948061159649 0.9753183608413144
0.03699146925732845 0.5969268487978079
0.7237024585475316 0.7221520479448973
0.4731423078059959 0.8421221949296618
0.009051053486092085 0.09676375005866419
0.6636010486583286 0.377668828366052
0.1648843690454603 0.6508317700909034
0.9287839593365612 0.06149036819861554
0.1820013317538852 0.1505511184210195
0.8622396129825628 0.2027806629447108
0.08055746049526143 0.7785352589947413
0.9807394834734178 0.5133927508950726
0.960133311028297 0.4608185870993365
0.3325299474385685 0.8017624602257575
0.7572906123050445 0.9608089035880666
0.3372985741373593 0.2558366541107387
0.9513640509237684 0.632113447197538
0.2829433087444142 0.539703753466537
0.9705886318819015 0.3153980356593087
0.08492838850093828 0.8297347001319548
0.5119270642451424 0.8508509907249574
0.5017463727338337 0.8482551984249719
0.4398436052404702 0.8831100403301166
0.2680305984643994 0.7013000659992974
0.3207897076860137 0.3977627147880864
0.8249520440830836 0.8738433588634905
0.8557363484080073 0.1638817379016483
0.07155475911564102 0.1198343831339237
0.5761433246074484 0.4380294212774827
0.923424294958467 0.7721126236730526
0.06256724942094655 0.8602633490062813
0.1852772211492393 0.2125897631528248
0.5375807790204461 0.9523153279517956
0.1529424612337596 0.4407695956874871
0.01753215712166876 0.7619812593852406
0.1013371884803859 0.3766643950303225
0.4670174536664468 0.2992486688123851
0.4961331213178253 0.8372446237082725
0.7824716087567014 0.4197908196346901
0.5403150503860773 0.1535920210908757
0.5088472822471488 0.2076857000581681
0.9087582478544848 0.8062053048812938
0.7530608237100954 0.3770137379681001
0.7167098250413841 0.7859422506386589
0.07508001172600659 0.7938949501850763
0.7314913706532937 0.299542529803206
0.5128898222024119 0.5102406649177764
0.1455067717876906 0.09591163106226881
0.9507372653374662 0.8894183823056593
0.6421402597617207 0.09115049192509964
0.4247093406844986 0.1224409649632235
0.7692900098776547 0.5131729677781459
0.5616651302702739 0.450328537459749
0.9249637106187257 0.006695372001113902
0.4927508846910879 0.242388470331282
0.8365864485781003 0.08339543313606002
0.9071451833948826 0.106308600269929
0.1659504440645827 0.4267432601851434
0.6628857965747041 0.3407905979508672
0.07685484986515927 0.1105682923228149
0.3516027718780198 0.8443159117514464
0.6101293075737678 0.4784033413396099
0.9917047299304388 0.08869699915906405
0.6696631694547348 0.5408100123215145
0.1077105001849346 0.5625154547667706
0.2311585605298246 0.2227609145588824
0.04571396780727953 0.06693846488010724
0.3902749041890593 0.6009940089072453
0.6345412228110958 0.3148693375837398
0.9196385227229009 0.9163833537494858
0.04969908732566442 0.2623403851344889
0.8036441339758852 0.6995066065209239
0.2171103085411087 0.5731559144566565
0.1755639337389771 0.740123618332553
0.06360057904606473 0.3715512491782194
0.8757878373253732 0.5267167695440559
0.9245066375603522 0.5560695935569991
0.9626737313555992 0.5239130673861951
0.2737486681152739 0.4530312811821625
0.6046936512853585 0.8929205806081797
0.2663855140849691 0.8774369246946835
0.7368319726186843 0.6558923054794211
0.3866381132661358 0.3876958426313174
0.5491256187685634 0.9340650662072791
0.7605343090890158 0.9790386384204309
0.6007166381613481 0.1138277934312904
0.3785898989805661 0.2946245861169569
0.09841199614789999 0.7173016714629445
0.6523565068144823 0.4555284480040585
0.3221516351272267 0.3394796833550283
0.2492316672638283 0.3792598741633102
0.4596015463078967 0.3055962230804239
0.3383202231813933 0.4768101500471102
0.4804124484403692 0.4011940336032612
0.30227681648819 0.8364303427551187
0.5124468508760458 0.03589801687960734
0.4849347601405579 0.2167561734539481
0.1104031501793494 0.427810375686338
0.8439817696110083 0.4266250458121481
0.789592401104256 0.4592008175525786
0.06215021797721833 0.5436518170848355
0.4329614395366945 0.7894859414772669
0.8060254531387493 0.7101473438667931
0.05735372176405903 0.1765792546063477
0.9222710281954639 0.7121253431470673
0.9756927519167139 0.7193847690311962
0.4172045677235481 0.4111926278479674
0.8403970217732297 0.4826584679627457
0.02410625857466159 0.3564526777091929
0.9382738808555586 0.1870027244923781
0.03806453059489033 0.5573311177366099
0.5721149161916113 0.139949992110372
0.08367169444497057 0.5192784185523311
0.4288275071120147 0.9370712023601461
0.7696131524615032 0.5359747556820847
0.2145955867199839 0.245875571221861
0.4451978803826797 0.9568856255755607
0.6058902487511775 0.2578136187587475
0.8893376617535624 0.7303545257608758
0.2411480185320824 0.4232950936442679
0.1241862471692802 0.585203545851539
0.1138466108795843 0.9813599546024193
0.6039718700852198 0.7834772491671381
0.1395222278148063 0.3138320611491473
0.3107364871371771 0.4829874346335022
0.6036868286425801 0.9946250837610118
0.1522297001739094 0.3511438133725222
0.7412378046485684 0.7098407108009801
0.4213342279883077 0.7533180306412703
0.5858464747985713 0.7699092692268653
0.3227075873662524 0.8329153591904664
0.4592794138023459 0.1779279364987838
0.1582900873513036 0.6027945724548124
0.2556758971658827 0.08497688043927919
0.6218828728045286 0.9040619361820125
0.06918225829065248 0.5634039200258235
0.2424200337199044 0.3342584782257684
0.6242097130472692 0.7403572808270764
0.5905628438832122 0.9583858375940368
0.4715270413773491 0.9613764821709663
0.7118775185076111 0.1882983462566228
0.8815347270826694 0.9641050882123069
0.4388661743615394 0.2967215365384365
0.07766637486072499 0.595287176339829
0.9813413919984203 0.8043568834547258
0.5769144924867025 0.2641626434605829
0.7548639706519744 0.1875025138453445
0.3326162699538756 0.9419841258621711
0.4243924710292922 0.3333403428767451
0.8230524734425307 0.628052087249146
0.214169964867438 0.03007232696816392
0.9372520701542862 0.6971746125485548
0.6513502454303259 0.005980254750213519
0.7928843767775713 0.02059173397995212
0.4650942137795379 0.6312469707168904
0.2122294061186147 0.1203740629118685
0.7988726271137503 0.6888303849912015
0.4969522154250633 0.6188571924066497
0.3938021255756826 0.749360963535484
0.7731854883801919 0.2777442424770503
0.89098839644221 0.8188138875850121
0.007376943352807323 0.7656555242652676
0.2316153163230489 0.1659087192787886
0.9720694449262219 0.5293614093076366
0.2858072871967131 0.1408300739280431
0.8082354146969 0.6203773800734049
0.3386020477159952 0.4320009296325811
0.05485814669103248 0.9676837596125947
0.2246354010320412 0.9507981566245995
0.8825018427141311 0.6054814568366803
0.1595340638401879 0.2621080029286302
0.634315588277924 0.8098158185452582
0.2310036802165188 0.1156885268519541
0.1785094531475251 0.9434807680788337
0.6320604765350972 0.1493569159102686
0.4405299507197624 0.1693311311575832
0.9056653486393478 0.5631866683866392
0.6692172457536099 0.1232865986941075
0.06688972082640238 0.8224692087140393
0.3713355901430281 0.3423664421370495
0.07347025035488311 0.1917687368050229
0.8184539429440748 0.5620997550111985
0.6629675049555417 0.2446881491341773
0.7640287527116724 0.05754554262163646
0.6536173345300442 0.9362037951660958
0.9607463452730827 0.4334914813541358
0.1213598329963672 0.3160797305040809
0.7259719260515751 0.213903851431438
0.9445888713173767 0.6007548683810818
0.929733656158509 0.6763326539510758
0.2837883161398326 0.7382526166424311
0.04057885148010235 0.4025851986409609
0.441469632990582 0.8723774702778565
0.7430741826196289 0.40380555020326
0.8255329256122227 0.8240600967490967
0.1494845461250655 0.4617474927833669
0.6385806889627761 0.4734145656251326
0.2844145984716571 0.8808064587844157
0.5790455571114481 0.729565418130687
0.8423694873403956 0.7297550812355138
0.825431627011877 0.4986219917423914
0.2183031212560202 0.2775232227762598
0.8053091362333785 0.7738760517272845
0.1710385032747941 0.4434836643818739
0.04393440003710657 0.5767975346643026
0.1982443298684697 0.1063823685297467
0.2871517065212725 0.9688384742570711
0.4193012806707545 0.8536774925388216
0.7441165606229189 0.6064690974326954
0.5502712739234403 0.8172469006123004
0.1545580483474075 0.125872097756484
0.4706876373393783 0.7081475078197695
0.7931014930855029 0.4220141354040252
0.08181166968837697 0.4810921439223987
0.2711621751885284 0.1168526706431668
0.3009810950653323 0.4254309664388806
0.3909120752690732 0.1388463288005798
0.3676338928710184 0.3526934569361661
0.4703243252970903 0.8643904817373209
0.2198130151811892 0.4956372904160954
0.420728385598037 0.6408902162122986
0.1545452469746718 0.4891698100955625
0.266550126470484 0.5492762668679969
0.7601543961125948 0.7806257283891851
0.1204985760731384 0.7935993903054337
0.0452533845370162 0.7977457182697362
0.3126548694018612 0.2441661453597457
0.120496358048511 0.3853025173507298
0.6635009024300822 0.6022808621922005
0.5630386392221663 0.1185795336070693
0.4104631812265454 0.00720497284057664
0.1123432138416899 0.8114240098676059
0.5086457835777225 0.9935889577420459
0.5017010566664528 0.7298889506153874
0.5184395222420608 0.6483940667694839
0.3388090778694819 0.544797741408879
0.6966252073897968 0.5489915693909428
0.5511079052383673 0.4521937157346704
0.4187650347925863 0.9213962641841766
0.2904891305121019 0.7024394449057391
0.5336373080503696 0.04547813076134549
0.02694447990255951 0.21136951442141
0.3583035703343302 0.7399200059604873
0.01238442750229177 0.4018930323424612
0.04248161793679901 0.353325636710401
0.9957798066484952 0.7400643284834311
0.4518458131735929 0.366476870716367
0.06631833691282843 0.7529560559787872
0.6398489886818199 0.5014001114895033
0.3863769068360528 0.4944668809661118
0.2774701077979704 0.8636651456537789
0.4960210152984539 0.585171467816165
0.9547496309531569 0.07558554202479789
0.6671420817200644 0.5089859929916853
0.4210718402743094 0.1012073273219705
0.3333999191011521 0.8301298403857216
0.4582535882879119 0.3751673913526265
0.1066991690027591 0.4386824209963944
0.6077663805004171 0.1769824388174434
0.9489750970928094 0.1720090302826784
0.3000972350100793 0.2875633250849595
0.3995388700705096 0.3467450333604575
0.7349253595739619 0.08533367858460225
0.4366969523894353 0.6132465431166766
0.8727714567041966 0.278065651659688
0.3422811229739459 0.5066969405645323
0.9147711336900227 0.1139373763245892
0.04897882332434807 0.7574066443974838
0.9984187561382847 0.8302377070701276
0.5609687179271268 0.3924336607541044
0.6685567243225773 0.4003848573944044
0.2584425467226399 0.3972030147455622
0.9773053143600929 0.6970880079216033
0.5463043125684709 0.228700593147989
0.03722885323308046 0.8180470010478611
0.5050992070653474 0.9559640997396467
0.5020228491378788 0.6275968374670756
0.8180507440054072 0.9311886308609688
0.257711644285265 0.6686175983097041
0.1685884243367649 0.9271222432943976
0.6312018620390464 0.6367581296854765
0.5407270326642798 0.577852006980154
0.7103857708486949 0.8172806244091143
0.7488203245613757 0.8462922894548136
0.5853411470029861 0.4081984828690297
0.7995770392572175 0.2209939710037516
0.7612867947168673 0.5628376618112205
0.3213516800598392 0.9570211960683397
0.4222842598875288 0.7745797268461263
0.2673233591456456 0.8178046859255758
0.2639656581119433 0.4654930791918439
0.7895981966307204 0.1183868567185054
0.6111805596945855 0.3669984949815567
0.101501285454477 0.2111093952588518
0.2969772064548039 0.6941002522987305
0.8690479118803031 0.800220383569872
0.3619187213548961 0.6757557275639625
0.5650724378152991 0.2502772066704974
0.2863589534297155 0.3813260210203724
0.2262787203401372 0.7119591889536155
0.5265192885998811 0.6525515654107445
0.1647714213650971 0.7261672353125578
0.7541306002643908 0.05965364240774118
0.8141657040218492 0.3831966154288735
0.893674880384058 0.8398359204035902
0.7990779353144774 0.9121228281508221
0.8402290152098063 0.51050717004244
0.09399206097245612 0.4651972269951357
0.3095991919782584 0.4558469186034459
0.3897905292869275 0.8403739607459292
0.8319631325024224 0.7013978737094533
0.9807334894667651 0.5869506383841018
0.2290007350176621 0.4401107027768285
0.02203182426657134 0.6775669148373679
0.9615748908502357 0.1237548520892296
0.5565884377260052 0.07536263807484182
0.01509005754707354 0.003527108640722991
0.7182638959993435 0.2456783901028863
0.3583988792719539 0.6194718231443357
0.326214182664745 0.07293816305999345
0.2188220155279874 0.8059614367703168
0.8226443043687254 0.9616391743362971
0.9643556039529679 0.6622305271827017
0.7541230560792431 0.7480824088103257
0.2352592260913131 0.08993399637554654
0.9844848785252143 0.08080344194423177
0.4733867565968687 0.6381146662554066
0.008811554358619716 0.05935949375674505
0.7868951228137371 0.7124057681391652
0.3753994100017677 0.478822276037919
0.8886195754803938 0.5116899877407151
0.6790678051823639 0.4165638644451415
0.9055655118684285 0.1513092951591834
0.8794067876212235 0.404123627928333
0.8286405572597756 0.6596021551892884
0.4537925926933594 0.4523300547502329
0.100604229473789 0.7863608476753351
0.7603868217266372 0.8290576630816453
0.7230509102416701 0.1397676883035089
0.01905079909526824 0.05896747745333808
0.7265838241545132 0.04197332210040185
0.03611217793616387 0.7699261952152529
0.9534227041282454 0.5291789168209273
0.3395309697387449 0.5542369878650845
0.3421957761280596 0.9766731430118333
0.5974452064915218 0.05588305385944118
0.2558102601391301 0.006982151522260878
0.7026247016226275 0.2992525678685218
0.9619293008993761 0.576949010420816
0.5623489686365563 0.4219650707751859
0.7627868948453829 0.08083971179634362
0.2699877417967959 0.9156979306449949
0.7253288167587545 0.03233995561572393
0.1628854746461277 0.2836193342596588
0.5869002374342144 0.8389664445019783
0.835071010309848 0.8776628158433185
0.09158220989309253 0.4326360462412023
0.3702181169825418 0.831614037138201
0.6478713950776074 0.9638750964134458
0.4372303783407337 0.2864606750624061
0.9914710465058642 0.22821733009219
0.2185403005626973 0.7334575639166089
0.4519911913574552 0.7875573173806318
0.3568073439851068 0.2125804354671779
0.9900672356224749 0.8680231708274292
0.7958885624036349 0.4974545391979489
0.1910134515978476 0.7750275543727508
0.7784939930228648 0.7776989879036061
0.7657123799122504 0.1890350313679513
0.7166173745534362 0.6129329520645785
0.4660946652979442 0.5551587687530045
0.2058276448739629 0.9571757956934658
0.01801295291241187 0.791977779239647
0.7837133841960144 0.635339672849817
0.5865452494306428 0.01727391388849484
0.02011696255469516 0.9944486322122444
0.8595664911421806 0.628565143225317
0.5961762580843676 0.4349343933865806
0.1081011218213555 0.6912672701752079
0.3376364313460345 0.157457602625327
0.158339062019821 0.5270891157572664
0.7719059211778467 0.1525713198758734
0.6154515460090162 0.4688575207013733
0.3101991177197054 0.36753637738122
0.1330790189254826 0.4093103429685674
0.546291310659921 0.8639433485162474
0.6495049882770405 0.6142451274321025
0.2820738622180151 0.222098942221692
0.8177046884782174 0.9811185120589968
0.3934806428915136 0.7162474383897866
0.8973341273078391 0.1256558711325175
0.8338515680469176 0.8171391523557442
0.1435718120625525 0.8228869399850717
0.6263022289387797 0.03359575906444252
0.7992860886780189 0.3738559550083828
0.5705131250580948 0.1583855965504222
0.6148480406575393 0.04915283249431755
0.1213231865395537 0.4628684876675647
0.2528905643269143 0.2198013274909232
0.5948312435925236 0.1419915717734846
0.9286660645982981 0.9580262714508867
0.07250437039566648 0.6584385289031646
0.4606145333252963 0.3461557241386337
0.7260904919319777 0.05187050443076199
0.6347264673608125 0.9379754543373406
0.3548286021494794 0.5212000747624155
0.6413594931864002 0.4191628139863273
0.4432746474470647 0.8929362346092247
0.8779191603734406 0.4774116973586692
0.33473494154563 0.5887419494487872
0.4496252756051336 0.3480135190857367
0.7809306303158869 0.2000134171392988
0.1526568449569222 0.5824906990822808
0.7811627643616361 0.4083887229613796
0.5731761729593183 0.8647348027864739
0.7879339344308161 0.2394044317898419
0.1969879974191903 0.02294605443977137
0.3379074909433742 0.3940459631356175
0.8055108944057643 0.1032432278065394
0.9154280865792169 0.3089421771299765
0.4148261709346529 0.269859699723035
0.100231972448885 0.2009281834180952
0.4693866028397634 0.7463380168690146
0.05477563264456329 0.307962010739274
0.5722463539336446 0.9328164834446788
0.8518251251597898 0.9131403955436647
0.06412251494165218 0.8986575411875606
0.8391199191627379 0.6232682927769062
0.2749830021243807 0.6626176401373398
0.7867856429521407 0.1640556607456452
0.3225750849193595 0.2446006024989257
0.2628007409637984 0.4249745058084315
0.431239477029315 0.8785286833724539
0.1241305001351108 0.2778204074106503
0.2091891073187838 0.6396790083566621
0.6398296746074744 0.6166403736052224
0.6490527562119692 0.3650561043266504
0.8246364747994104 0.6107852102477096
0.1045216650420252 0.3288044436691015
0.87381841924147 0.8321160912369955
0.2690458975493508 0.3764407350312124
0.3072295777461249 0.3498788096457935
0.4938811145340714 0.7975483563816999
0.1955040815887949 0.2480076800866996
0.1086034781603509 0.5338681478416708
0.5187688937050987 0.4296481814179937
0.4629318921102762 0.7007367215706377
0.9442231951035943 0.5344201708643711
0.01523229360997739 0.2794241199769904
0.3723257489726131 0.9375536794600611
0.243697158006034 0.0985634021656232
0.04491627378878765 0.04821102378443932
0.9292579698653834 0.838202464594062
0.3970163047916664 0.6897457179525287
0.9251077063724918 0.5234431100795968
0.8742370431103782 0.2673835319651798
0.7770200838481542 0.04397186566298415
0.2496610677694406 0.8636045086883478
0.1558156440735029 0.09881258873441776
0.02946374847103984 0.05844670806716609
0.9154603081264491 0.6642321421876268
0.532179644817086 0.2176175872596913
0.2272448291891589 0.3943148535955781
0.7753751756538596 0.872239682523187
0.8972503968417367 0.6693504881929189
0.4164036851266449 0.07181648605814642
0.002161363157049474 0.1525135160051407
0.5641493054322637 0.06898105713055093
0.7775812329755198 0.9084496837004189
0.4157656791779395 0.8116657068869179
0.3516104409241208 0.2852187849261916
0.7906713038358975 0.9383918599589591
0.8957958994817955 0.07889780652964408
0.4041986988475266 0.9990286191048499
0.2667713349370108 0.9754382139176365
0.4203526647251205 0.7223387006375867
0.7716797484188018 0.3814025514399448
0.8623205045238999 0.2136118378917146
0.6497799059797007 0.1121267677303788
0.7377989278864924 0.09465975820890021
0.7428596116502754 0.3820614821161206
0.5187018633788019 0.2103394171304648
0.9696138401497743 0.1186165832048566
0.7849392591812575 0.4679430070771505
0.7144076660505398 0.3903019054271288
0.5989075017340236 0.9518530112220569
0.4917993850649481 0.1293281047361583
0.3133154744780208 0.8815173863267396
0.3932968639533076 0.2519581955779054
0.7132246302633699 0.5245697055024614
0.991867987198201 0.65578039423724
0.6912399705740868 0.6741988142582592
0.7344608891379033 0.1223775662152669
0.5409285473252134 0.7502381249312446
0.4675455100205585 0.5709237295261462
0.6424107615287128 0.3738297412517463
0.05779941111307228 0.3286946816825198
0.413529434571022 0.3634608842793554
0.2872529806244561 0.7850564057853894
0.4711264227909117 0.2710122438055265
0.6427728285725307 0.02276777938794849
0.4025894277347394 0.524574947292162
0.1225184425617228 0.8929730552078028
0.9012373424293338 0.7064556424982517
0.2652996888828715 0.4975124838459456
0.1581822165169447 0.01562267690224617
0.7989364913851026 0.8341368846017628
0.02696680185563846 0.570421697032345
0.9519009920119089 0.4648320056491322
0.8802925255204802 0.4403983876155054
0.5357210730942237 0.2729801944347912
0.3889094819324173 0.3486487336229836
0.340932152411161 0.09905034425952447
0.1188905566615444 0.4846227604542528
0.2099686364627553 0.7531665081702067
0.7470990999955673 0.2768681226201138
0.5333779907602189 0.9798394124124318
0.8336262789442445 0.2818033460372211
0.4717759818405177 0.9263809072603176
0.5791696305483137 0.3878984104588869
0.1378436321965277 0.3030828488088521
0.662599927010495 0.6314232792420201
0.5641897117706925 0.4689114185295991
0.6958985184897268 0.1737227562700704
0.4228287439974284 0.7025068848098006
0.430278138371566 0.3046402330762736
0.3848603948460196 0.7662601792845933
0.9883700973097317 0.4918005029215797
0.2603324769086623 0.3393424772278188
0.3268672905219663 0.7328890623957398
0.9423685147707297 0.3551354516461391
0.7632600441276823 0.9420439706031759
0.930824757556016 0.7543658412471405
0.1933069681316505 0.03291156221465216
0.7939424601645036 0.009577602536922343
0.5945013749065691 0.5802627962031465
0.5433944457940906 0.2902332829091954
0.9713591589464348 0.2546113431419821
0.9126716413251407 0.1683629231872317
0.9035453996111834 0.03682973231356693
0.8129864982886797 0.6094094228389818
0.5608678820215014 0.2939184791136052
0.04410743180829751 0.1886412230402146
0.2031858877888085 0.2998413273897744
0.2961556731397052 0.3511294815230376
0.1746111471825811 0.1580379090127278
0.6552177574787639 0.65191323534798
0.7158332176141694 0.2168497311116059
0.6386592992802667 0.5603040124588053
0.8592465793514739 0.120102338340881
0.9874919503598778 0.01426632585337009
0.5505483695846782 0.7452779579746729
0.1180535109298274 0.654079982799233
0.2055329853091701 0.2520212700529527
0.2498978833928296 0.3418610840069691
0.535240170782848 0.05721565021550681
0.857250096006021 0.1834557612163224
0.5141741628673486 0.7536462366099848
0.4847923883307922 0.2962422267383627
0.7275353804311651 0.7435642553449668
0.2742226103576651 0.5242935479590448
0.6181453020240468 0.1036957308863781
0.1053026611523155 0.07189773484472183
0.6211750779511942 0.08629110529855338
0.5086361778430811 0.7854379311355025
0.08787076898415359 0.03897473059752324
0.1027580054172336 0.8192695432746009
0.9264171883238803 0.387779659259806
0.05964544666824004 0.6714361482045218
0.2886752441997167 0.9892458554895389
0.3537289678189265 0.42152967148709
0.9296909692129002 0.7046573129132303
0.02238316388754407 0.4056142526454495
0.4798101152713229 0.8698993985193051
0.9164299964258223 0.5644762170792735
0.9528854459869888 0.7226579947456118
0.306725985417142 0.5247269990565254
0.5379053036625181 0.934837699964969
0.03382957498846471 0.6501739592225679
0.7807393506809875 0.8903336745512898
0.8615051414635262 0.5428395060347021
0.5670106083587224 0.7681430323586235
0.7595661244967646 0.8853060654290116
0.1314106737133654 0.3203624631507729
0.8795845620991429 0.9765495281518225
0.2019733727391725 0.6486561138475804
0.1605208990041151 0.8328309614389814
0.7700054299019178 0.2336527470113089
0.5491897987510286 0.6818638184939522
0.4274405523119909 0.3803022870492611
0.03423020364887892 0.2190849456286504
0.4158746318833518 0.5940677700983165
0.7071171533607471 0.3376122368831831
0.9254585139127579 0.3767294586839615
0.9219295931470139 0.9267307087235074
0.5740719076478982 0.2232063217848807
0.02949282373001061 0.7618477281935856
0.4028757540605374 0.4719697894695874
0.3214100744302193 0.1341804911183979
0.474935793853363 0.2152789785835716
0.4379347343573231 0.4072828614209051
0.312955781106088 0.8353904339459496
0.5598736133801721 0.740087040580281
0.2867118316627355 0.9296415422955578
0.5546384123338898 0.9422695638679196
0.6415341328790081 0.909979747253596
0.2614124765245626 0.2261110679713584
0.8987098029231673 0.4766792612926034
0.9623579862448417 0.5025787929703879
0.5067743120491819 0.7460887297917556
0.2924679886362724 0.6563781014747126
0.6366267791364808 0.6726669501451222
0.05268773429578934 0.1582827659739598
0.7051308100224103 0.4908383676237322
0.748196977875057 0.4563548915009332
0.3848789995913237 0.75528889071196
0.6904163304198176 0.4544356266262678
0.6516362886507919 0.0276619183933811
0.9816170388566623 0.9861528904488422
0.3637985845500656 0.9313032172355949
0.6954938452983511 0.2230544711918392
0.8007995252117376 0.7958431181015071
0.7067533547316616 0.7886474465442528
0.9216394351251722 0.2659771059436423
0.5867485247885444 0.6777443332240183
0.3154883200335148 0.330971314421234
0.8146501374347449 0.4925825101985284
0.3850667852879301 0.4460806926677724
0.9262948211284445 0.2126263608766106
0.2120474209982964 0.225868789498796
0.7359098872775185 0.633800756535574
0.01794862042795643 0.4335638229259578
0.948321856586537 0.09489671332793743
0.4562298399844524 0.1448175980934575
0.2303462921659543 0.8067096518907072
0.9496145784719162 0.3237947089579365
0.7429633312600021 0.4847193432103282
0.8334963731936998 0.6413971352367401
0.8359629603674934 0.9758121979436735
0.6011922153102677 0.5310090365999668
0.9341789075284836 0.4640303341968832
0.5740392757774541 0.9034216997197263
0.8020650269993229 0.4410027164274197
0.206525420090657 0.8417841318971719
0.8711812317370504 0.2980445338779614
0.1621848192711114 0.7682301908954511
0.8327285388080169 0.2240549014485106
0.501534424907801 0.8045671694905293
0.4964882942971929 0.5034769481533932
0.9192070122755106 0.6470062623041548
0.31898883821765 0.1620197958145739
0.7721467069755086 0.7951423987484563
0.1176112664165726 0.6757442917369468
0.5925738460041288 0.9090882404332977
0.4428957306569947 0.1011029186967382
0.03402345454929803 0.2848849174013924
0.069099920897896 0.8400391867787516
0.6291754207991894 0.2288654946108971
0.01995224252447894 0.4443869486723932
0.6115457712901126 0.1187342388787388
0.7489577096876947 0.8842020796843599
0.9765531724242087 0.09992943150660098
0.9278441985981919 0.410333507917328
0.1190224002499318 0.642848413277173
0.7323934555726473 0.9196002666139471
0.5653958945179033 0.4119924294477151
0.6337080220029927 0.8427044100968588
0.07581257124433506 0.1813747722109121
0.5281727277346522 0.6207076619294208
0.8990212344307276 0.3833743158115433
0.3242020923796105 0.8550129772681776
0.4764805625178806 0.2348077170706497
0.2537039512576509 0.451516194952546
0.5561307545288187 0.4892889595910002
0.3782622357091603 0.3506675128595122
0.6711463491474704 0.4549489776325755
0.7530818294290365 0.02997880990005854
0.8403043888547214 0.5385459952459452
0.9988810855021381 0.01336395379637208
0.3795489723675981 0.3791027041306706
0.3843953793952462 0.03503993592563401
0.851964751543857 0.3165650024412762
0.4563695586094437 0.5278984757018195
0.2243999659181542 0.240036629310743
0.936642797314067 0.9507064616540974
0.203651068214338 0.8622240276576602
0.5969639371819377 0.69280443745972
0.7528393647179156 0.5899981745050933
0.06838107135851196 0.4500773262975888
0.6171457013020761 0.6497009153372366
0.09596446735641159 0.228337880797623
0.4644104561799148 0.5075965791592105
0.3138144290302825 0.8539617143762113
0.2252178307130671 0.3300889973540384
0.2422214897717237 0.7471206695715423
0.6362256187577812 0.9485980161703361
0.2126043231927976 0.5911958263019426
0.6782882410095402 0.01138531131777014
0.1568691668603629 0.1631692579062582
0.2469668222707518 0.1373708564538842
0.4801588213351267 0.4206497844620909
0.1889593932761804 0.5739940095042461
0.7262660712009963 0.7828103020754296
0.9139115098075232 0.02172002201985811
0.7577011703019781 0.1000007788377975
0.6004335343985508 0.9626143030143598
0.8228969386097046 0.6382021640651081
0.6913808022652498 0.6413246065134841
0.3437225414058468 0.2283269075251636
0.6456500054145964 0.1827438650185394
0.5630783192653549 0.1064730516344608
0.688305032085946 0.3344256812962028
0.09790390542551673 0.5038075090808219
0.9092686347519522 0.9131339191201895
0.6881571876470438 0.2934423838994172
0.2159203324275023 0.524330423803797
0.3051226237758774 0.002133580143575621
0.9587807689580262 0.8030959219233147
0.6574885378469915 0.1679476094574665
0.1067304015146604 0.8679009127425545
0.5367315415401777 0.3593721171026772
0.6430983387142916 0.2653011369321241
0.5412353354381481 0.5234697636039525
0.1361527506085247 0.7193772353362072
0.8474031390809832 0.5875816001477149
0.5070830411277353 0.1868991790723568
0.9533154101451357 0.3797214837550325
0.4970732325964471 0.2607609494169486
0.2355153347999017 0.983427855852247
0.5566771087245174 0.230123158687054
0.3431762677650425 0.189759833771645
0.7352263527073469 0.6122613695753248
0.3570567450957907 0.2951963381531577
0.7961176657923266 0.100781214194159
0.8068191630804181 0.577141534223564
0.934349067904874 0.5078139719263278
0.6508474693770807 0.7033354267233647
0.5299141633172503 0.4556381159516643
0.537837260222557 0.970822484942322
0.7787625788406993 0.8262839601729691
0.4123653744784412 0.2289699340018689
0.362881622130912 0.0425322936058149
0.9991951431678556 0.5675093020106807
0.2420097844575396 0.1933302246313882
0.1922647290191551 0.1528615869996448
0.4478928720818479 0.5952258405356318
0.612689485974023 0.5698628138214897
0.4202521561782608 0.6225179190941089
0.8268941256114645 0.1580458498832585
0.1733450047673851 0.3970371340595031
0.9625650910438736 0.9877688394522756
0.1177661415200632 0.1369417238987504
0.02960798835644187 0.3207046150230251
0.2716325175350773 0.9052719321946781
0.03089097118305949 0.09558805034164156
0.5297626549962567 0.09944154574154367
0.1112886449847783 0.311888899705019
0.6841668898254396 0.5126008722294005
0.6139909258299784 0.5904011697508035
0.7752961621888327 0.095630864405642
0.04171693705527012 0.6137094098712389
0.5946156065441158 0.6222880827254658
0.1663495661515594 0.474332559362797
0.5380455290275553 0.7830000097402591
0.3245441626989876 0.9903487466806078
0.2560199918613119 0.940101755957182
0.8994288316732753 0.7337856074932892
0.06557219264459718 0.2774812897228508
0.1517153477710029 0.3737691360428905
0.02104628242204905 0.9281954546115848
0.9907057483730609 0.5608927565103837
0.2375506606758372 0.8783431747977816
0.2047971672724996 0.9032094133343405
0.1414462565845026 0.3247411652556459
0.5513551926619492 0.5176937199842714
0.02722119100757797 0.2393147132513887
0.2244993198578251 0.1863880914346016
0.4388260226535863 0.3238482250319193
0.0552531878528286 0.9289844317847256
0.1663080995107522 0.2039293781534436
0.0002347235487464118 0.921854837534819
0.4668835634910823 0.5261299963750622
0.5189687096270162 0.8805455699384614
0.9021010690775069 0.5527226155354545
0.8805675114772707 0.3734589149053703
0.03211578035543883 0.01196327222993294
0.1029584005837174 0.420855512759042
0.07655567217970639 0.4445562920390099
0.7108706602675802 0.9161126824010671
0.3343643595643642 0.9317979493746623
0.1596494614936318 0.1078770882074434
0.7398271422304451 0.2689665228087721
0.1514278606615152 0.3292604671219415
0.9315573583302847 0.2616475239591389
0.169819835736821 0.9488534249335651
0.07373165141068318 0.07406061532559678
0.944403814883337 0.2253319164395181
0.1016916794034523 0.8387734943418941
0.4440070330872119 0.8041011376896495
0.359205945025526 0.9628098654825376
0.2660336171469669 0.7611709134237178
0.5390824531541164 0.7722208424743208
0.6727733079104024 0.6593902094166485
0.4480758361472514 0.3767276655358019
0.4462097879948503 0.8348380706137385
0.7298930514000256 0.2719030749003704
0.3391796033872611 0.7710314995616224
0.7300197330195508 0.4591749870303586
0.6473769912533395 0.1723242946737827
0.1577417351737851 0.0619911975750564
0.3686237793508694 0.02352925919696164
0.7014925008339179 0.6793324648581742
0.5303037451430682 0.6428188897807211
0.9447984240586181 0.7901836556190067
0.2108088919572743 0.6203858159565202
0.2344410854298457 0.3848635916053272
0.4048327301900573 0.5534498191137703
0.672899267611861 0.1919007618145964
0.2344826336764355 0.01087119867593252
0.3949945027250703 0.7921907365940082
0.29359539519946 0.4708211937704163
0.2746043488847421 0.88438374855294
0.8124142337804927 0.1759566263369728
0.2816524553424797 0.8429415980283396
0.2014774751904859 0.01311579736958067
0.598506453151696 0.08321401009288315
0.1029108893635447 0.896667894929921
0.3945196401071309 0.03112338603690142
0.09071098039795739 0.5114314919344169
0.5567382732916383 0.9950628794487753
0.08107927459597325 0.8578606326826362
0.291541255317105 0.01649739909760465
0.2015863111221475 0.373621705747902
0.2115622945314248 0.6772972052307312
0.3172509788797329 0.9186896410522736
0.2662145270156303 0.5398666009930737
0.3672220459102849 0.4860669745319094
0.9894839515455304 0.9182223280453299
0.8231481357244591 0.05867504858796985
0.5143643035333937 0.6694737760597259
0.1354501287975136 0.09324744175477595
0.5748345427123348 0.7841342989737745
0.6507276096787867 0.9153834088775639
0.4260941006704169 0.9951567119020921
0.2892179252296281 0.6745996988266066
0.3034600393266193 0.4646898991523701
0.2819658748952019 0.3176508729251808
0.3907607973121989 0.101340054422695
0.7537479687993435 0.9236610299059013
0.758422188340904 0.1693155349089811
0.5315667774148154 0.5726076759074649
0.5131573015368417 0.1481262719950966
0.7079162429513871 0.9895642217148003
0.5380170707975587 0.6244957548391171
0.495173366825058 0.1622371149946625
0.4699308393670349 0.4684671369877098
0.8572759527351219 0.6567122819780042
0.5023225882390766 0.4499514222634092
0.3038080720312589 0.1880326079424994
0.5940979926081023 0.4137299246593445
0.8603719238872355 0.1389589412029389
0.9173914238332763 0.905948136888035
0.05717796459865973 0.4628182096715529
0.4359246053295401 0.8203479409662399
0.2546776340931229 0.8310289081508728
0.006668119338365537 0.9387652469558184
0.3256755698959576 0.5700099172937575
0.5451479766079903 0.1095453041304997
0.3271846943165412 0.1547203745943463
0.7013142062826783 0.1219127258675242
0.6443940704020309 0.3419862655703894
0.3210742186561692 0.7684642131519687
0.2251072977883974 0.843049437939263
0.3512051675995356 0.6744006816782274
0.3919763363836964 0.4550108550246708
0.8339662013650611 0.574975027245899
0.4376443122910664 0.07326725541571653
0.707800645877273 0.4295934573938744
0.5965549203858183 0.02114230917589167
0.8798568990186982 0.634162383210918
0.7240453164342873 0.394828205074501
0.1552441634117424 0.6770918304551162
0.5076313475529264 0.1003039768309367
0.6923245358306882 0.8057026821648288
0.9477039101818179 0.6700129762690824
0.449709292245133 0.2237931247969541
0.3259551027135774 0.3296993360972056
0.2281899855788505 0.4884678150654367
0.9160749335958344 0.4867457246318496
0.8545006472301042 0.6464775411150078
0.5969886822148127 0.2842450714161379
0.3308157917619017 0.5298148519901613
0.5728624021911579 0.4952568345574958
0.2577100462580754 0.6115687855673095
0.6696039079265639 0.01668305374642575
0.4546238033346737 0.001039602878355253
0.9955712484608006 0.6973401021263984
0.912796372917133 0.8851317788465521
0.9218630269299618 0.3260840266083385
0.8554030996684853 0.1739988017332016
0.879757988197308 0.1916889083986865
0.4811015249104539 0.9232696271959713
0.6979477072387164 0.03338952566644698
0.5663969878045874 0.9418146359001311
0.733032243645067 0.5278731795404203
0.3492642442151113 0.5708112600677321
0.8755873096300281 0.2566522532715797
0.2316757321742403 0.749262773392288
0.7912173365875486 0.8921600042770121
0.3848318413524531 0.7213003298142403
0.6420671818726392 0.6354492813734566
0.7012977308219536 0.8729792388602728
0.4746628188406406 0.3918495707526223
0.1019509615451998 0.001520941340041405
0.05450851910710985 0.01054445234069151
0.643269055790673 0.8040914683179089
0.07269093639053799 0.1548591169753259
0.9123385584048829 0.7581693150354332
0.9814437093272693 0.299201100406801
0.3574395419883096 0.2759089531163967
0.8072679507750683 0.5656080402252691
0.1256860548012567 0.5568361360541745
0.418550304456043 0.1393459708024664
0.2099678501206387 0.2836599147508175
0.1414737900508648 0.2160748624631844
0.780071392042214 0.5616818155426601
0.1400680408149126 0.1683678043314035
0.1033783388016555 0.2702879059108884
0.8767928616509515 0.144027659186168
0.826835161253818 0.1867329047944616
0.6475937605403671 0.5220258588144008
0.7697038435333668 0.724271397340459
0.9160082042112729 0.4303124977700456
0.8520377770042414 0.2175741952308642
0.2599142367353336 0.1131214818078185
0.191932537325095 0.5845390629330037
0.9897357037967145 0.117238526173319
0.8805172081332073 0.9134866859591236
0.3766164584195837 0.8845990816691914
0.6596314172669075 0.6122719239722993
0.1011790580824484 0.877535883103406
0.5898107954205358 0.0994616136639573
0.7094633606199964 0.7475538816553202
0.234946915471759 0.3256847029149013
0.4139966132544527 0.7909257541465446
0.3259705736873713 0.03411878217220193
0.09025672191377997 0.3622693562836679
0.1108032029554336 0.7422816913726247
0.7797889684020674 0.03385287447392996
0.2611948668661787 0.2614837196192006
0.871883993503234 0.09197818260843031
0.8720647707101595 0.3694416793124992
0.551710252506216 0.4238599730872788
0.227224152052814 0.9408705465984765
0.9975202501032662 0.4258813659174825
0.2070791165239947 0.8061200116856844
0.4116344358186235 0.4665310168391397
0.3208265601233484 0.05525403219929907
0.635539241352589 0.3463263191469432
0.8478557214288663 0.2484359222641744
0.6729614451737579 0.8388464511927743
0.5042233700362218 0.2252021505596291
0.8746711346277594 0.6130972482420521
0.9083394090602024 0.6990024136257518
0.8925657781673961 0.1171541881237215
0.8161677600591564 0.1857196711176699
0.9032234503096448 0.581453011669521
0.3760421805979773 0.75013689448007
0.2408106905384118 0.5892601365508493
0.3767503135127843 0.389647242082625
0.2481967784438801 0.3963975249638108
0.1167406732322932 0.2360856693986338
0.814772448167174 0.5713087352633679
0.1939036106402728 0.878024515469124
0.9189900482837958 0.8104350557063554
0.8192456378131425 0.1670548393731205
0.8584154757369041 0.5041262483121776
0.9377784552402203 0.8748320003702026
0.466816235399231 0.1605361186716504
0.8662817199452089 0.779213629176899
0.7322855903137616 0.5372740859596993
0.1712133512147236 0.9693974514859403
0.4689565707582445 0.5910285145156637
0.206945956128722 0.4445117595969749
0.05536270923501341 0.1302014222326009
0.9076486200815492 0.3656820539294293
0.2246756479376537 0.09427510382910848
0.2839208131577063 0.5292424412200061
0.867500677349017 0.07297018893552189
0.8595070227439198 0.103127254844005
0.783680824319939 0.1820488619273324
0.4426375849779581 0.08260102263998582
0.604645527034456 0.9247343958849664
0.07674513680349461 0.3965925081813284
0.4798737506267394 0.6557321472300508
0.01258625325008647 0.3415165960642073
0.0964686167738497 0.9731843094122111
0.2043054027519558 0.913834900785779
0.9632653059297077 0.9392220783286154
0.2592995771051135 0.7530162560933156
0.3649057664467799 0.1574168658886725
0.1393356712498999 0.2540057942880563
0.09080389409459026 0.7821520188548703
0.8727140882073909 0.7224558460243755
0.5407905956410014 0.7282087257154545
0.7069011017940032 0.05054742202223932
0.3822148261657853 0.8571491177772798
0.755461719338109 0.3668883007770798
0.1479882655972418 0.4232561964218328
0.4547813392093883 0.8512534814983103
0.7425999119597753 0.25808919018713
0.08738367054755777 0.3414073933685711
0.156410628855676 0.2405302607051766
0.03757281284145052 0.9834121557787073
0.6871791627743536 0.4660842815612791
0.7737187705152195 0.3702270447955002
0.5877313619557079 0.2788333737770549
0.2446317670434456 0.2482348938088144
0.6327531030320154 0.4346008845872755
0.8764272845381275 0.7835942030866485
0.1767994900895928 0.5985513270032601
0.7483258839863747 0.1677656258227665
0.3032488262508294 0.8825894654513313
0.7156393441121429 0.5912537409771773
0.3199944514717231 0.8741992835965429
0.2594893017415167 0.5564425894985625
0.8984541775057017 0.8021709188554283
0.1979247440345902 0.6059098014855555
0.9402953217256396 0.2679396688813807
0.6501212522220124 0.5745855280783213
0.6418257520525974 0.001281505498324742
0.6604701309831653 0.4177632994450892
0.4414344345454329 0.3682467470845488
0.1234341471386553 0.8596069819646778
0.9594161861412083 0.6958382041700512
0.89424207724061 0.8889546005696634
0.002410855375576272 0.65698556740414
0.7137833182032616 0.8985227437899701
0.5320009766456737 0.5940102574315475
0.6976619042657609 0.0444846772595756
0.5176540190618444 0.6164866511039612
0.1652683959869665 0.1279658103476767
0.46501016589599 0.3838475759696502
0.2075199269660653 0.5315754696907151
0.566012153884056 0.9240247618480152
0.02568739780329956 0.3670294200135651
0.008734772211309021 0.9754837716209803
0.6089075222543626 0.08640244487408939
0.8088318728349372 0.9763812145233665
0.5115092245626542 0.0127875187532995
0.6216572056077955 0.8576383638126374
0.1437290554464817 0.5515547961597298
0.1462863035025714 0.7341661979824049
0.776307419474038 0.6562177568922358
0.5889993383665716 0.3923064417429932
0.5169150921207514 0.1908832966900848
0.7633129900139662 0.895873748673681
0.9231214882047423 0.1527448732551285
0.8580336367578498 0.561267717222014
0.8873199180249018 0.5014597835810036
0.2687836283943938 0.1078473425412084
0.02760317160943868 0.1238804872779361
0.4621633191940066 0.3650246324216315
0.09879667284044089 0.6859232652200387
0.9112069393441053 0.05428943924039797
0.2606994989637328 0.06378709356759164
0.0365609334976386 0.2749686538110167
0.3540610028599819 0.3356044661849739
0.7382414026111045 0.131902276723492
0.07806299734673357 0.04513776113485295
0.01294014523333222 0.2518666118013441
0.8467890303458312 0.653886998232577
0.5746209398749007 0.0721795207655781
0.2223821127439652 0.3409367175443315
0.3029758475894794 0.08919854234453536
0.3312103863800842 0.4517972980719456
0.7501011061824594 0.7035182743681639
0.9708867280214518 0.5711998429403248
0.1738718552620299 0.228025336706184
0.4489244536340779 0.684446224622564
0.071123171010036 0.8130729967525288
0.2809864099547381 0.4462303193005777
0.6890221367430027 0.02770333815719878
0.3107156725799672 0.8074228801559848
0.1178391451529443 0.8316521562228808
0.6484213451090911 0.1403738998796395
0.5009691926378164 0.2152613040648507
0.6353150645838397 0.1867337818235093
0.2244562515798683 0.4574178362484543
0.04502763728421523 0.2166240767222928
0.1365662150641642 0.3636793508269506
0.1739021519196417 0.1865866763705313
0.003392405433172306 0.9844807458200528
0.848665907623417 0.2384020167229014
0.1167707451161898 0.03677303334992645
0.5008296932882947 0.4939723709763552
0.4765334814120825 0.4774070923323099
0.07411515981476982 0.4754010406672632
0.9859233460940252 0.4615299466220863
0.6373233079716827 0.2361324828919962
0.3381691185977343 0.01426472299965908
0.01742902769561364 0.5239105059576116
0.02635805386551119 0.9679642571999064
0.2810706208524466 0.8051254779592968
0.03315451329884261 0.7077620266359249
0.733633591291098 0.002512676394766709
0.9733809227536635 0.6352001321823116
0.4824660612284866 0.03475981069839875
0.7801568180728979 0.5724700193027152
0.02066197795122927 0.3950508327230314
0.4920684353611975 0.4493926655866791
0.2068236343723926 0.9365072460818714
0.1884729345880311 0.2025761610019541
0.4591928948498159 0.6632473293444127
0.8486346279387907 0.1891868230095913
0.6251940625773423 0.3099524523961283
0.1171955889969473 0.05606254916316587
0.2834380113583851 0.8323814270908523
0.9715718084788124 0.9921370210709344
0.900259539162706 0.9589424794783697
0.3390510926060432 0.1685372783705968
0.8713820677680958 0.8712041314856648
0.1150080704806819 0.4056658474173618
0.9722160940077214 0.003688101839497585
0.6248445926062964 0.2680196787455378
0.9896629505240675 0.3053679599414093
0.2099068780245644 0.4826604297984647
0.9348497450444301 0.7864491107470776
0.2526971275157378 0.1622831666308759
0.0684584416845072 0.08365711811905099
0.6832523249523985 0.8832264162660709
0.0351239497580183 0.9027005338364305
0.6328624585586484 0.7565466832837191
0.31029221037375 0.6501321911766653
0.6837679357293335 0.1135794172773084
0.02028264470104899 0.2969954169853323
0.4441692676271664 0.9036762493967639
0.6827398955470397 0.8223987615081797
0.4963712416283789 0.06160764515072825
0.2289993901432656 0.7310908632051345
0.3108156462162609 0.09702801419958891
0.7745433823111033 0.0541204550552395
0.4884278640429215 0.6624970460380629
0.1101488421851459 0.3702632304985246
0.09181933879585261 0.195147733414499
0.03074616605382438 0.8093890300047739
0.4952610674926126 0.02262928907268083
0.05860508442922249 0.919066300763892
0.1771355439424769 0.9775453865593221
0.1604346409660653 0.5164272182977524
0.2388182221968903 0.2035388112670293
0.6741413298515538 0.5241763671013983
0.586792578663617 0.7489566690980395
0.5858673379216897 0.05396031424588472
0.9406432498722299 0.7576523834154327
0.06924234191886064 0.5068671411044852
0.3957810534316704 0.9062456341736094
0.8507427971673698 0.4842102528699905
0.2589600670250994 0.7820095150622993
0.4859496069167065 0.5492380447271586
0.1199543152431269 0.4737015316642941
0.454388427023247 0.2156400482624371
0.5160633375064191 0.1805174592736321
0.155922940124706 0.7306547558210058
0.6792519164073929 0.04391976051017209
0.5010007200708966 0.42236261807891
0.4381212552633119 0.2376871634454744
0.9046373059642929 0.7752469696942358
0.7166596296951857 0.8454178949614369
0.8309888805175039 0.8562225926280432
0.4938318068049204 0.3660091538800617
0.07244464751814715 0.4876160151223973
0.8657562320199967 0.7144101684778275
0.6533051204712298 0.3467026229256752
0.2645358149466994 0.4760461892529868
0.7738142053054148 0.6669299328148129
0.1362999661871629 0.6979975959024121
0.3682638726523891 0.8903210976382445
0.4558816516392638 0.2346528295757933
0.9685879619277828 0.06478316605560459
0.9614602739578482 0.977342364166005
0.5346181567893321 0.06890127575050679
0.7235845906118823 0.07233038102660228
0.4086959241922162 0.9886261435024051
0.5275497382386253 0.001514656618849207
0.8456558234524301 0.7189510935758964
0.1695527898575872 0.4536425863708252
0.6968733358660372 0.403608436632445
0.8868065983455029 0.9856231742720142
0.05984789266758464 0.7858878703506714
0.07999228484181592 0.7188719055789207
0.7090680994567466 0.01836219666419453
0.4863283978857524 0.1191528463743327
0.6621909021333424 0.90145821444827
0.03194196162204995 0.9311716739778811
0.4327378963539505 0.1172150586922735
0.7270334761887833 0.6397890211686726
0.3023049421209826 0.5078667775382033
0.4834230208278935 0.4300364488763298
0.05377395619447572 0.367698729693137
0.5762664971534325 0.8041771234201704
0.4541612125460098 0.7316940686841739
0.04618543408037619 0.1498142507300317
0.2626079749672274 0.8002247190468289
0.2045389697454206 0.1273470236733178
0.1150041282665033 0.1750309561496701
0.5162901522430848 0.365576472274234
0.1296153322398731 0.9895681846379442
0.1542674114284475 0.3405435004291535
0.5786413374304713 0.8825163225697968
0.9047841701633426 0.6111553433353933
0.5856713016271271 0.8502305138670694
0.2189284293266596 0.7041931182112739
0.0169837183914382 0.1247697240317427
0.6669063485142328 0.2234075755028148
0.337899794979132 0.2367318814500506
0.8873647186307179 0.8573737344969096
0.786777584665419 0.3555208534368479
0.6337809041759542 0.5893169080287668
0.9255395453482607 0.2232912801866762
0.0197643847222883 0.5916010882824082
0.1947391578061882 0.8568504987643132
0.5989096895456035 0.4530719619071644
0.2887228758761041 0.6464028332722855
0.07441686866775714 0.09241153838104658
0.2377199900826852 0.5790444658374412
0.5213586456796258 0.962894768931763
0.03924538943265873 0.2648149877331689
0.05026611097168916 0.4554665640777343
0.2249979613468942 0.3088632554930372
0.3095049506229052 0.1197053357383023
0.4258786712084754 0.6132063182069286
0.9859093444011143 0.2781303117057832
0.4105071928406427 0.3166169029859149
0.1007958680934365 0.4837387911990125
0.884172936696921 0.005727378864205463
0.7626484817920235 0.3019075493267642
0.03982783932480754 0.1413199960666145
0.08473433198930352 0.9303459769632407
0.3828247366273552 0.557583854641124
0.02968635277129074 0.4478628064165554
0.4862673112889296 0.8298427031198558
0.1252297448949394 0.09111109814960928
0.6041692625598557 0.6168648835472739
0.5758271674597352 0.6228425990701603
0.1400636652476097 0.9009701592542892
0.6795609683206132 0.4597363303455859
0.6759679011252644 0.7274037806961784
0.2333056209311332 0.4506525840755505
0.2889146701501828 0.3708618103510128
0.4024600136677158 0.03844981708507308
0.9595567183266173 0.9183917980762797
0.8463316460303136 0.6155502539101212
0.8859997144447596 0.5873782430333652
0.1767710418361175 0.8459785694227611
0.2063568057180969 0.2083920379218569
0.3349076668360736 0.8581956972811718
0.3242660227173536 0.6342614460439181
0.4519638353999459 0.4238528104071234
0.6291926863589599 0.4996202787999716
0.3378344232634957 0.7817045419739943
0.08066997629438737 0.6645052976090142
0.4980336268566068 0.9492891510720536
0.01513398980877117 0.7399110588069264
0.9634665370931949 0.2978663460893314
0.5957773300876669 0.4927217161652157
0.2428029274286507 0.2364365616552051
0.8208337458746796 0.8525728531547514
0.7523851491365592 0.5792535157289072
0.3266929232883523 0.7151637540237381
0.6334733312295662 0.4452324514452319
0.8680327419007807 0.2401180749797759
0.6954776595270532 0.5590851618110227
0.2204779000254518 0.77877646333991
0.6041908994099818 0.3762142118484504
0.8142488646840687 0.3641251690795795
0.3180973091887961 0.02731570203395633
0.6536369156663711 0.8181866539410587
0.06332267562985763 0.2500231605215672
0.1701985101362508 0.512082894274458
0.3435256339568979 0.7055272517759356
0.9656318167680892 0.8999950617181814
0.1308275410161724 0.2606996406337103
0.193684013350072 0.5561671858977069
0.2696387214575066 0.993748937385396
0.6424258504369644 0.7405350219134037
0.288927118002108 0.1132451656296696
0.3509422821175879 0.3169070629701291
0.3150631328777634 0.5699641081602964
0.896079959286933 0.4501765002280044
0.8507362543418757 0.09901749674952245
0.9204775640502771 0.8412180948426689
0.5932833553390554 0.4447290729865847
0.9006518274523799 0.6792387203881407
0.381700801326926 0.3120299324482511
0.8217489518242795 0.8025713619915034
0.08746337315985322 0.01676668950475438
0.5268910520375087 0.2866582189204335
0.4602113027593477 0.7108002110971439
0.2260211928809293 0.5273162106128326
0.8673740426620905 0.7896387384567425
0.8621836528682701 0.9168184302665902
0.1666796316114784 0.8940327792001324
0.8252971854536447 0.4270339812256319
0.3485045452358586 0.01850114127270866
0.04490916937781419 0.2828879978152097
0.962002274636728 0.1122089999171212
0.856769359337892 0.3442101834588875
0.7958477056706009 0.7068632595214216
0.8696522459261899 0.9960598596692857
0.3430206076075907 0.2468347747804826
0.9979787843474959 0.8122655296216361
0.557902373569574 0.01614614549736179
0.5703125829035978 0.29036673155648
0.863042405189384 0.4667119096177145
0.6927124746063493 0.8780005611827142
0.8612821238216758 0.2951086222970886
0.4251284548143964 0.9057554226371071
0.1309327981761996 0.2123301270575502
0.7287881339726824 0.4483269725775531
0.9302778122294849 0.6293295407184434
0.2197203494969291 0.5448364047009033
0.7728098191184769 0.02574013211068552
0.6342209040768825 0.4556902099391379
0.6354095301798979 0.3556343232271305
0.5232972890846198 0.07145648179481996
0.151226970461369 0.5439665545400391
0.7188604685049166 0.6569196286147757
0.8673587101987282 0.8497549406419014
0.7722410909513792 0.06436647466186021
0.6879654790393483 0.4102614445241558
0.903977722265902 0.621709469877804
0.2733883755760544 0.0502168628369879
0.4873520669018037 0.4767316015483412
0.8116313039630699 0.7997932948143975
0.402519951455641 0.979069096799948
0.318926342294433 0.7781961549768091
0.9236201815273196 0.1311499593162004
0.4555450405401387 0.2836420887737394
0.7644569800911016 0.2811907932527415
0.7279008340652384 0.8820915080987757
0.3546676200580574 0.1557842277529093
0.1251036153081994 0.2294362045556896
0.004379055333831022 0.3489974830895826
0.8486371683968391 0.4553801385667713
0.09157919518840175 0.3727131356838269
0.9605050394988783 0.8215845555727113
0.3923796195637891 0.9299061959124528
0.7233538754691792 0.1202402989077286
0.2186092032116639 0.3508755410911639
0.9704102887960012 0.8410123278139996
0.847246547674537 0.8921053063471469
0.7619868355443318 0.4017817277789588
0.7331288051097369 0.8543976544650457
0.5732053186011713 0.9613259410656122
0.3377901690061971 0.9110316341291381
0.513165261729145 0.5626624339652695
0.01500750659174348 0.83780766631452
0.4591104768880625 0.5465031219840976
0.9761193258763802 0.8133303702570618
0.5415394377883496 0.6448703292551252
0.2146489203039264 0.09457287774204089
0.8871386178048708 0.01456016146699451
0.3134295502980805 0.7606195783527507
0.4764818197859174 0.1648145024757215
0.5314921379378766 0.5618369661444588
0.274535088723891 0.5349060117628205
0.5467802368230089 0.3767394760312317
0.4885727211889754 0.3745995878362032
0.7281139778128064 0.8634502473207479
0.2082261001405946 0.2731528282259141
0.9694446742937668 0.2651411337640333
0.2702019848220742 0.8077319562661144
0.236075979920819 0.7104569009485094
0.4823762467003928 0.006390979753464403
0.3995217541196107 0.009726290747537758
0.4343570828673897 0.3887151695142698
0.7383555901090969 0.8831631202281142
0.1276293626930058 0.6508533859593757
0.6120484730676282 0.414508384795804
0.6610908163087755 0.03288382133994231
0.9720971819987164 0.539939379873197
0.776722883152397 0.1903686046971552
0.5747881216495776 0.7945154238120815
0.05167025156774184 0.628675512542352
0.8172985050095813 0.8310948520847674
0.4366811090809822 0.5032184255023178
0.1662043182367806 0.8615903565112645
0.5079262673849806 0.2803712331500702
0.6619673561491349 0.4588611215055234
0.9715801162380365 0.9320392774660693
0.5920238747025521 0.969150109223559
0.3858317473001751 0.7980351369931948
0.1555653747369066 0.3916097374828569
0.8432900368315859 0.9686290162732959
0.8940349796004773 0.7141719312357024
0.1764894652405437 0.3598689064014695
0.1082178261453356 0.6806864250562874
0.09183935351703464 0.1365885155188745
0.5519574956828518 0.498888804022274
0.2320351004787966 0.06294113544088527
0.5277027552277018 0.3722676361199573
0.3933573137592328 0.3962826548871742
0.8570243439589778 0.4755482651439457
0.7895285525240933 0.5554986218660249
0.8713085450113509 0.2081653726503958
0.03658075829932434 0.180426353147526
0.4036326675669044 0.6690289870895046
0.8156035141415451 0.7258448602713703
0.4802990157034686 0.1108771508230756
0.1743402482710212 0.6559761703941465
0.1120096711723813 0.2636127541540917
0.801612875486983 0.9393215962979835
0.2538962546519725 0.3085787457073302
0.246441550576956 0.5326502901098557
0.2030512042208174 0.1899257358139211
0.0807837908433119 0.2998802601701366
0.8022638879228733 0.8560952719027666
0.5777035528893468 0.1319474073334781
0.3939643195621426 0.4776057961458671
0.9929236226136633 0.8396185213991499
0.3742356601022807 0.3039272242926284
0.3012964650878382 0.7039388993189566
0.4173588192343687 0.8324136243507666
0.8041854712195892 0.9961813650151848
0.5761256477698918 0.3776017929070621
0.1622085243334957 0.5472768840143988
0.7987376207812408 0.977564289476114
0.5665400665671246 0.4873347171934139
0.3584453836668007 0.4118531831968337
0.06050006427630946 0.4101183599652476
0.5506689819398555 0.03324749850592952
0.9842517106255646 0.3413358528879383
0.9116177151673287 0.8368827125983558
0.4368320058330169 0.9528022617648155
0.9463453953846548 0.8451614338711916
0.7134703112880073 0.717606738830267
0.7925316375781787 0.7548771976669746
0.9667521764291878 0.1846946463143095
0.9770487037454046 0.7081245081164346
0.5593755582693949 0.08576958159009773
0.1994814716722264 0.713459402804737
0.8991457378614103 0.3940278903047195
0.03884491185232471 0.3919861629424294
0.6523736571324776 0.7137695219090682
0.3095869067262603 0.8448836088939328
0.9356989998694902 0.3004270264991484
0.655182950402157 0.8273839322650423
0.6720969782629141 0.2713822694526756
0.9298127941500721 0.332893111497033
0.5814463409853505 0.04491418801822099
0.1807936687426703 0.4048450480147857
0.2060436982847037 0.410976593994837
0.7744125985822579 0.4262066991796373
0.1806674185502143 0.54205157285321
0.5573510361388224 0.7731876534172918
0.8093222617203661 0.3737539174234709
0.4313518132068623 0.4278812314073068
0.9554443199589758 0.2914496558411817
0.6019725557555411 0.1603412153955848
0.3523000214068974 0.4030841460563354
0.1922385349448845 0.6445439248767358
0.6055025084674361 0.2682878850612777
0.922878301512573 0.0813732796817766
0.8235015670847937 0.128939073381889
0.4240453518094602 0.9779351546233401
0.2339504605096875 0.898971464031059
0.5672417997892381 0.5849132133985289
0.4870860944840784 0.9509440544944913
0.9767188006714663 0.9051210745406719
0.09616770293788574 0.06696998899420874
0.08764916271750252 0.9201312095947152
0.04692276753536623 0.1784914404378737
0.6771587285930148 0.2195243419884297
0.2078075773987278 0.8315866336426456
0.2496873751539319 0.7262384356366707
0.5949608748243861 0.7775451029850843
0.1137317810656329 0.8214394943052227
0.2754169275916962 0.8251329306915718
0.4892596155142298 0.8646570678720508
0.7983065760606143 0.3166258626141722
0.374865495312994 0.3320599729439218
0.7742413971008189 0.2082645684795891
0.09696159196849466 0.9549576068159288
0.7547705929711374 0.3273907009207801
0.4511302563663268 0.1955259136421511
0.6230548008884476 0.06896328290683253
0.567783688386444 0.5512058441660648
0.8974439576264602 0.8611172223073156
0.4908982985334859 0.9411226884727193
0.7210421117013643 0.8351471588376886
0.8053849290509844 0.09328473265001665
0.9432893668339039 0.4366486291628329
0.05427163708448765 0.6603220729954902
0.3490837190125896 0.7558256421641545
0.9856103121743283 0.4120270619804799
0.2421926668298488 0.5611110273565562
0.8987591189113492 0.1930676237490348
0.07171748418544348 0.9433918719463688
0.4609080218577616 0.9626500939459387
0.2927691097543037 0.5031705795033028
0.1459591826345434 0.7243503954016061
0.3122144851648865 0.1299049318161179
0.8592630318870663 0.8567167873159651
0.5264282759008964 0.8608065661136939
0.2644118560810699 0.2723459043781001
0.6752527884505838 0.9267916047451406
0.06255573765051972 0.5153122496586118
0.9130436842441737 0.31969200513938
0.8150248932577689 0.4713899962760761
0.5372860775526265 0.4079640074479986
0.8024201100022449 0.3452443809451332
0.09297556148026224 0.2666689218617624
0.08305745562436881 0.8107409651885614
0.7335615904309748 0.399265991399453
0.5364480584999458 0.4639340635289407
0.06720392381499105 0.02903070832887256
0.662505305202446 0.3302623637826013
0.9434738151853211 0.2360098350186293
0.7833442403640994 0.08862344027882114
0.5288903832679082 0.6315509206401295
0.1641008221378821 0.02446700039855003
0.9383753693566586 0.6109985822029794
0.9815247531672956 0.20165002026924
0.4577236488027017 0.9427251876589089
0.356595577429859 0.9146891739564321
0.1364882654834171 0.7297810618054877
0.1938097519875063 0.8672581984525991
0.09666325642288692 0.4037484961782061
0.3644671604926616 0.3338727294885874
0.2587791495697763 0.6961604785908982
0.9431990257620146 0.1228612414234758
0.6893518029480105 0.9110341302013945
0.8461006790909252 0.3449258040241572
0.2240688391713708 0.8148794726441733
0.3814619033863483 0.04560572191231111
0.857739018928798 0.02405013871507836
0.8374806313438995 0.03433398476730101
0.2900081849339343 0.7195304831976709
0.5862204218156386 0.6495864472359603
0.3923601580674008 0.5172891819669451
0.02184805936883953 0.4760827259164532
0.997603366273894 0.3663971316735688
0.006973625422369505 0.3101029534739521
0.3604397690241184 0.5645635098285156
0.5195673511814927 0.5027374106194054
0.03152925917136828 0.9933199847351265
0.8815762403990538 0.8749052114621835
0.2985098696216993 0.1551732353841475
0.8797952678191867 0.41465346718833
0.8121913487993313 0.01328103797768627
0.5132748283288057 0.5311226849004963
0.7630734815630634 0.2528053057642909
0.5387991188396088 0.6812300036103018
0.4096438595191736 0.07848758452763913
0.8625823814426598 0.2837516857775312
0.1779969762188059 0.2601001784303545
0.4752763995050798 0.7256796384210344
0.4119203927468527 0.5201038502936836
0.7093046280952519 0.9716222115190144
0.109003573193379 0.7796059229926259
0.6856580303163772 0.1316051113413025
0.7960913589347572 0.2877700783565001
0.9840307422250609 0.401511597678849
0.8283998770446084 0.1184274227141449
0.07779882895854218 0.2317388830944417
0.08323010683181283 0.3793529116335793
0.03505529272414393 0.06757686931441903
0.9438558037357312 0.5131093976987631
0.2149791782234514 0.3607767846100574
0.3597255516170096 0.6010205901190269
0.5701714453610882 0.3341646537708244
0.8545765229939039 0.5796547463342258
0.4587500620428563 0.9909599927342907
0.279440437884368 0.9910924459943967
0.7575180055761955 0.9893184633706195
0.03999876669911552 0.3321983520519581
0.0003100027940117818 0.7833770481630735
0.7132864881075964 0.2957016255052925
0.4566340854814295 0.6239699012936363
0.7982768076142681 0.5070569788405456
0.230836337224384 0.0207002319653963
0.317435753064974 0.2343839417914905
0.02647601162926976 0.8194402553769674
0.6583991415318544 0.08491414605018614
0.6147477240683699 0.92926818549588
0.4996028691048027 0.8878500122459924
0.5361638211982624 0.1994491477771153
0.4487491648561778 0.6661317038163151
0.309338666805472 0.3022631571385782
0.5558620969510344 0.1466704337668044
0.9240984121342788 0.4588546746982874
0.529145513911416 0.7768411070003253
0.2948399003427491 0.08230550490537775
0.06679937572376682 0.9643494201936934
0.5844767387534932 0.4931092674296529
0.06947449204930385 0.5355416123883306
0.6336778014961473 0.1970727745923881
0.04935823255697754 0.5854158599072674
0.8440301943172296 0.05132443854687679
0.6563981271015196 0.957919860857927
0.7150028562268513 0.09021852545383074
0.2800682360993397 0.7484470768889253
0.1619823147513907 0.09159093096432985
0.3328675092120363 0.2263371783839525
0.487285043110627 0.1794184352408819
0.7976734258237056 0.2681050147127431
0.2261070750022464 0.6622428066198174
0.6302620790563603 0.9758269221838659
0.7285499428280016 0.5088619943454266
0.879097182149693 0.3620542331964415
0.4830051999569595 0.1370864966073371
0.8929445251076071 0.2685233440933472
0.305827149319138 0.9806518129200215
0.0005064580241864577 0.6753399341503389
0.2392397548666213 0.7013123608860127
0.08175802811964096 0.3687856786337795
0.851353992533732 0.1990443387796607
0.8829351103053378 0.04496794227761237
0.3594049805036169 0.2390401469082127
0.3677092681980164 0.7339055630653235
0.714741863046088 0.5694378818427548
0.03709725584899173 0.5028526260864068
0.634292077313128 0.2822452602702655
0.5520904508582678 0.3356388899797857
0.5408406827172582 0.5884096362735991
0.02494376185823077 0.1529603915127297
0.6883954215583358 0.6191790912658482
0.6746899148253407 0.1323877765215751
0.3201189114044701 0.4191101171902857
0.05237041381541802 0.6389515371024497
0.7196013785942106 0.1962924746429695
0.8568824601330571 0.3630100248719593
0.2990883196904893 0.3683396455033217
0.005257923351145475 0.9655831653529309
0.4863035652500844 0.1688552564224924
0.1419601782798774 0.1518613717796036
0.7939503433658044 0.6609573198805812
0.7896975725184393 0.5976101672222456
0.179575666250874 0.2708101829388558
0.9417874207625535 0.768350358106647
0.9144161757514857 0.135638276099513
0.8425764642110817 0.6723339809932871
0.5044847070605827 0.269416377115523
0.7435988892756703 0.7949299679208733
0.4384472541401094 0.1474199451394825
0.4325839010384931 0.314450478741254
0.9065215535587087 0.4693115234533667
0.7885025110418424 0.8821810017426839
0.8885651581363542 0.4915023478003968
0.8000542563211462 0.7375457829808152
0.2329339994480858 0.6540267052779447
0.4431369919426404 0.1195050874611202
0.01439613976329798 0.7192658791240792
0.9440461521077995 0.007030085174965194
0.8293179447934977 0.5933516667930968
0.1361101283035396 0.29241081501107
0.7866628973203037 0.5242216958652854
0.5497595608086816 0.5618457373583784
0.9024853907259931 0.7547397089183384
0.6915715927402541 0.1948829389746096
0.444083351327753 0.001787210790609709
0.8297387193152123 0.2336011643320654
0.3250035090144621 0.1938409299050944
0.7589697782091472 0.355772636236592
0.7246396761633467 0.5854917171166595
0.6320589311312413 0.6097452768835487
0.9472057655427836 0.3463327149908497
0.1617228676719582 0.3706083196754982
0.3075153216331382 0.03069797418443108
0.3610425468149294 0.5037957983838287
0.538497323874619 0.2545951658023548
0.1685958198275329 0.7765664801467379
0.3677349722150881 0.3234761233766737
0.6359147550822629 0.1380293453756299
0.5174208026032546 0.8915233895712328
0.5541406293312124 0.8273589297800266
0.8608863690002868 0.3939222164193979
0.1681041519894785 0.9161025829145547
0.9024285950975554 0.04733832884076399
0.916245005534166 0.7894369342338131
0.4272600763633143 0.09172121841562071
0.6035305217682564 0.6379498898056284
0.9959958743460169 0.3557857768220076
0.9061649177651976 0.2320495841036987
0.7486666481266517 0.6822676959224778
0.3030421638690095 0.176466558060679
0.7279381100748803 0.9375868870276496
0.9773889625304306 0.686130661315636
0.07519545289437708 0.2806950540691041
0.7261619578235864 0.9668890360732477
0.8892691300146297 0.5389485931804276
0.5640415268987549 0.9583781827293179
0.5154151912007113 0.6064173104793128
0.3600847739355873 0.9523238948020535
0.5785350778593485 0.4567333741002275
0.7815122598128049 0.07048912769838549
0.8710179600560668 0.1598466687428227
0.909996840800089 0.09513495282225895
0.8438445640666805 0.1098617100880809
0.88501045410907 0.6156957269497365
0.7011131912314399 0.8227324812632836
0.1457651965067094 0.6823064080407294
0.5603536705652545 0.8776766786706727
0.772637614785359 0.2248088347293655
0.9088039748334397 0.400443598966996
0.3747713279616279 0.1171982174371385
0.1444591902754199 0.2858764614782049
0.3448403266708294 0.5899043721897844
0.1709139127961871 0.3507917999544056
0.5500195503255543 0.1552608277138286
0.3995666274502256 0.621408224367895
0.4456675464777509 0.2796023420708873
0.3442280197400289 0.6827935359152639
0.2987362584549372 0.9154749684560688
0.05830403796127639 0.5614194901931991
0.8392818878264677 0.07256562335823434
0.2076714650930726 0.07887545707740952
0.3580462376064691 0.1280508048911411
0.7726614347905402 0.1806741326091873
0.3189379901120291 0.429163216722511
0.7413052740143924 0.5217210766322838
0.5072560207172518 0.4411434324822485
0.5600865295225516 0.4790320773118317
0.2364207825090736 0.6072072008781702
0.7018253888641748 0.2698998569504106
0.1917499457951587 0.4928107631392796
0.5685575019206217 0.6915150965701289
0.02044175667684554 0.3252259787967003
0.2067836444220493 0.1801956339298633
0.2530770787869438 0.09576024753724599
0.3092128408636044 0.4454743742999742
0.4604110080055332 0.5177175070740095
0.5123678151811062 0.7642892477964636
0.9866481911652527 0.6923494732565728
0.6970775504693547 0.2910657831061949
0.4306128256445979 0.7473747040128501
0.8170887306483957 0.8807836566422655
0.2211966460527544 0.06583177545602639
0.7020635239055937 0.1409975225431997
0.5774763365003858 0.4854269794492205
0.4627410088463734 0.4602698197947936
0.4695629904904053 0.9896250913543821
0.3364063968249418 0.6630711221100614
0.9664044468424515 0.04619046697039613
0.1579397667464124 0.2513252299430714
0.5145513167762837 0.4666130740633082
0.1628792771195674 0.4953049246316348
0.4533258300182423 0.8985240530175194
0.4494021468080053 0.4339522452209029
0.56627849898993 0.9992328245661185
0.6704353030153619 0.03825157390926037
0.7224876694436548 0.7114574039337546
0.5945751793785631 0.9299462585564732
0.4579050184016264 0.3282054261804392
0.4219554358094034 0.481771157353534
0.06570158998285781 0.3215963917940382
0.6566576945062952 0.1039599523306356
0.8247628872174674 0.4019046202023833
0.5258463470211291 0.1751934446045337
0.4856409891665875 0.9322665389782749
0.1774678147057039 0.1033165873189362
0.3104127795205787 0.9013101273382205
0.1602743552322569 0.575014092750358
0.3458298641322377 0.6368915537462704
0.7919341666090972 0.3833092769422494
0.9424322744809461 0.143847491360801
0.787257152771814 0.2684660572424177
0.512423563401015 0.07291926383705431
0.416611363568279 0.8220114388179414
0.8447559081057913 0.2808169015314568
0.6420428013845032 0.9210578617300326
0.915606124150068 0.857244831319503
0.4926003131598257 0.3432393240844496
0.9640142524331953 0.2065891053027858
0.4377745521120526 0.3784731838600353
0.3959957333977437 0.4983430034148081
0.703710517502627 0.9519315394523927
0.9909064258623521 0.3839706090654662
0.8332575366342161 0.9165367027992695
0.5971086209399468 0.3059341481538133
0.5986921099465392 0.3571877180060007
0.1935988478657192 0.665429297059364
0.1795945953610234 0.4487672593049267
0.8898925298529632 0.09926580913422896
0.4033161625604934 0.710825491985706
0.08885779566308076 0.3518405726804125
0.7605786702995611 0.9150959845429995
0.6136660437880206 0.7781183615813859
0.09681458402432302 0.02336547325477796
0.5795807458197255 0.6570112096863119
0.3638221258151224 0.3630540933728897
0.8868637002066274 0.528326390298973
0.1806460535983571 0.4378010605018867
0.07327750054228725 0.8671968975896794
0.9361862804681655 0.39263871028728
0.1269567376187551 0.6923178103158106
0.1511344323701065 0.4512777408587115
0.3655085440615621 0.7889719412528892
0.2463087187919829 0.4860694511953396
0.911184098675498 0.7477380347852672
0.4293706365997735 0.2432806244576193
0.4846877166608569 0.5591704891922692
0.5240943794733781 0.1277009590513651
0.07569910184823306 0.848258724280107
0.2369448408048956 0.8279362612064142
0.8837168030720072 0.33382031354907
0.7537812593897303 0.6438269042344387
0.8250147455900539 0.382832072879295
0.7635539193947416 0.838685680881697
0.9272083757978 0.2020056903903653
0.2037269930801506 0.6593131848538996
0.7969026692345522 0.8235631877460474
0.5985058065568423 0.4808641417952061
0.4742184981980703 0.1430553034026497
0.522398161158567 0.5675771700930758
0.3508177621580121 0.4999137904155878
0.6592844957823141 0.1445860863013474
0.1285872448059852 0.8336520420704094
0.1907935073831645 0.8113184328123569
0.04044156713970131 0.886800160911814
0.08608203241251154 0.1777363810913793
0.867128383356272 0.1480870371902038
0.5711582793017679 0.2802195915704088
0.2617892822525082 0.9576124009330369
0.5852427897942728 0.5854345122735756
0.4505421775185387 0.1847302285035491
0.05360960338288262 0.6807758133165634
0.7796582268000981 0.5408431111012231
0.3924520225691191 0.3106512642394863
0.0007901696653820429 0.3876428443685564
0.3399066136599502 0.3014890032209724
0.6801748880440186 0.9371129721134207
0.4434427208629744 0.06395121846529586
0.8323726322126388 0.4105193499957228
0.5477848194158867 0.4059416010376265
0.18962141965124 0.2751308474385086
0.2008616528558484 0.4992855021867872
0.3066947794353453 0.862685838308571
0.1189381154490007 0.9904500179134886
0.632857480754626 0.7777256992616556
0.1173554399867937 0.4348786344029199
0.183240791011602 0.03430391346038612
0.09893582024350732 0.7756951632218545
0.7855821647459146 0.09872143237168399
0.8841428241767822 0.7673348006294914
0.4176993249185715 0.4394984747159715
0.6807903152034932 0.6094698698084763
0.5958799667609207 0.7556406050915352
0.4214088037309476 0.7120966686443787
0.9457458691049244 0.3971855284457033
0.6134161341028892 0.2045561893403644
0.1610412952206986 0.3508313336578307
0.742478763521792 0.8930758146941086
0.699612668848371 0.4997356624837754
0.2671813409772268 0.1447783203051695
0.5421409059343458 0.1629655507978351
0.2141025348711703 0.6308021589362927
0.1175891262615725 0.7170908479443122
0.5067271705165692 0.66428781787017
0.8164942298211998 0.09069896854235726
0.1107643218690607 0.5727787642231158
0.6996420177227504 0.77986219797699
0.2652637575386387 0.1337908104771683
0.1461976863908376 0.4828752793271819
0.4148874997187527 0.9970011764750866
0.905622170427982 0.9412431316514579
0.3837627964231434 0.1559765258523641
0.3301629502489724 0.5794748033353881
0.3203272567901491 0.6246253716175508
0.06102138798680416 0.05675312356427478
0.441897036197977 0.7047577024350985
0.08237863364295046 0.7403128743241539
0.5941073231278021 0.3740149261773769
0.4154327303544751 0.1180255206806279
0.0332955728311601 0.03020235215177825
0.4208639500317739 0.733141599964086
0.9241575581871747 0.6202337452920913
0.2728810635800348 0.5954225002041513
0.4460247393038153 0.8551638923007088
0.8146415007802489 0.8701145877407845
0.3112756704184386 0.3404487903449411
0.2384393945417753 0.757366934371422
0.8038705979993078 0.6035353108737699
0.228416735682564 0.2042842213999734
0.9630407241842255 0.2270458755137429
0.2382855609285666 0.001000274536166997
0.2620284257206336 0.3006267735231642
0.07667484714107346 0.01301492341086958
0.4172260814143003 0.6860674203557365
0.4752601561236807 0.1540632964899238
0.3183073790711766 0.06570082216119101
0.7504102236855342 0.7764207024473119
0.2151476539125153 0.4625551848786315
0.01007722752988664 0.0128333900891824
0.4175489065190566 0.570905125544951
0.7593901247112318 0.8470790892792299
0.6821662723689037 0.7724044089885553
0.435161982765425 0.5312489264689172
0.908715900271862 0.06512580259634376
0.2414390807396644 0.9160057710475222
0.8290156946183573 0.07627714313527065
0.8104502764325964 0.4615520964287582
0.6834814543878486 0.3511083893197893
0.1966780876887567 0.4607370066011057
0.7887412065669771 0.3929874848551607
0.5446962817608764 0.8998203072770831
0.2832196328284195 0.1697289488518676
0.9963423330990749 0.1619912978248065
0.720911053739684 0.3027452138691689
0.9429694582229441 0.779149549494997
0.1984792751559817 0.4270897954406297
0.1698726861577155 0.06557014666276764
0.7056591110689124 0.2198961668887035
0.9277204881742059 0.9092369283226447
0.3523056133792144 0.1386603648935399
0.757794505781607 0.460125819068663
0.3521655105336287 0.82410952033856
0.7808909382722619 0.8641066371749375
0.9150277829252553 0.01133281977990704
0.4625752965098242 0.8917894069762228
0.3216811386799321 0.4993701241121845
0.8567371758199599 0.618184255783356
0.2376319398979264 0.3952622539834965
0.7047065036945943 0.385624196213585
0.5782552205942673 0.3065127124529297
0.5481606050589971 0.4338911993478711
0.5943217532397639 0.6328930413784227
0.5971782709962865 0.2522058705267483
0.6597533686073859 0.4752473342646434
0.7091368060830147 0.6407439396969472
0.09858243869882539 0.696545846167527
0.6513213163363309 0.06378907811433325
0.0199627810630754 0.09622167025642302
0.7100918151437463 0.828039297283314
0.3959415385368491 0.35692028205798
0.006384024626109555 0.7755951431806953
0.1812017385299644 0.2815444730887545
0.7882791913251029 0.9829919567261354
0.850595546084446 0.5977228310718563
0.1083877851999694 0.6699552356867052
0.3114391197233087 0.514053763244765
0.8054321719123273 0.6587972208200816
0.3284338147846452 0.6973368748494491
0.6419903251260236 0.7617840294757549
0.9401244972348344 0.7075443932219505
0.2781106998312512 0.815089718474324
0.9278008881954297 0.3986679048612728
0.1292996301650108 0.8856823308175306
0.1862370462729999 0.7844790739631928
0.3983259307851422 0.5455142449533487
0.428639202960995 0.6856092132589431
0.5675773685091866 0.5624804179802152
0.4050436685509396 0.6120328104796041
0.4831392734921229 0.3836098705544973
0.1906206495603913 0.01440774600532826
0.9907464272804946 0.135366480346424
0.2740827843462134 0.4060097374880983
0.1407918285214752 0.9436594462713335
0.04756567460420419 0.559943014964133
0.9531403183274082 0.5826729582301784
0.5199275119687734 0.7067299671818718
0.8467849734130733 0.3080695854230166
0.3182472750163879 0.5968759358846336
0.1330434353666501 0.5205233276209998
0.5661807982925942 0.6174702096483373
0.6426694416807336 0.7933477270872646
0.1136690923319899 0.583046288832298
0.0730670658555638 0.5171568725293278
0.5866595218846788 0.3812542116073048
0.2629904425308339 0.8384459304994643
0.1365312533232216 0.5316941042101569
0.6061217192734093 0.1388687538300469
0.1332133083283876 0.5489494571817833
0.7613376351109198 0.008107079357458866
0.5661889106548558 0.6069067521556694
0.6734394969181036 0.6879345849945232
0.9274895400796036 0.8039234278890393
0.9274848891466767 0.5931331454435257
0.3968561827805815 0.05979709365576238
0.7640749652760964 0.9685059180282344
0.6807943432128756 0.9052392905608873
0.3472678088739227 0.8721625403183528
0.4214590624362594 0.8746508137289727
0.6259448486116518 0.8256184598662
0.9533811702284285 0.5184492860612243
0.2675997639547249 0.3978192614433193
0.2250777415575126 0.02855395875013559
0.401912006179539 0.8661603550558623
0.8331567989182377 0.1489424817235342
0.5133757299289571 0.5734422197472345
0.5739305472779846 0.3666698145814059
0.721597728154619 0.9179737669722092
0.2783785594076458 0.02973776354420789
0.9019777622667348 0.3239993384714183
0.1104873413137328 0.7901760664259123
0.1126833644119518 0.6110602549240136
0.1045736011895739 0.552182618295764
0.1752855824861593 0.8778438105240275
0.753536210452285 0.9708128832757084
0.7826141264027481 0.4400631823056344
0.6516123349244171 0.6617397039236133
0.754529176162367 0.1298089650468337
0.5839505940079178 0.4181744353590895
0.7086233130597819 0.3167593652299573
0.4877453288716466 0.6128878890609547
0.5777917154855837 0.5354235892002316
0.8741395437772612 0.03927552501973577
0.1948878271777001 0.4710617825963488
0.1679845184995231 0.4639299108458153
0.1740508400836464 0.6768294363615645
0.4314531500170672 0.3420370808071557
0.6267597161642235 0.4718847885553402
0.398558711319848 0.8341860105611599
0.6683893725301621 0.5698212605430817
0.5759480061573308 0.590749076881904
0.329674294600547 0.3199670281974633
0.2906729061862531 0.1621700445539169
0.01265955638561024 0.2238832969646244
0.5130374137237363 0.82226429623957
0.6873834185210909 0.1577487828141515
0.6093192926769353 0.236575758381779
0.8182080577081792 0.6187924047336638
0.6623143222731233 0.3194593018051373
0.0080484710262454 0.1444240957833492
0.9699026567826189 0.9214538905303599
0.1266293666270756 0.6327125597298827
0.01626588473869992 0.02159368841878499
0.9174503235909395 0.2980578604579891
0.770787790185761 0.567629978948364
0.3935521330772696 0.7272607100971686
0.2917570710099754 0.3146132084719772
0.5281591272003636 0.6799591525907354
0.3214606268569187 0.560276145407129
0.06544596886501712 0.4796242346627667
0.4753966468996239 0.3387514947074283
0.9247536074576587 0.2339664316320873
0.08521034021142782 0.8669304252714474
0.6074539020876125 0.4965601651960208
0.5883192300792436 0.2901297627155404
0.06520599250733007 0.3821767565720266
0.4945703896226236 0.563522589153878
0.1826138523728998 0.6925192508108929
0.1805606982360488 0.7936771332734228
0.8086843643864488 0.3360478341141044
0.3680574920046449 0.05974303301762218
0.2100711930849649 0.4928996015318283
0.847562383827574 0.5589553203268232
0.494973186833139 0.6795031478709719
0.8227646048343408 0.5160264883884887
0.9348812258891619 0.5288208443960097
0.4027488748748364 0.255998361967477
0.06743096273090278 0.3327401543208655
0.8419013357483345 0.3928577023183943
0.7567705426255904 0.9046854332326668
0.7804150168403482 0.6453391088842577
0.9825338739804754 0.02305732050933234
0.3150709132098744 0.1902203522915326
0.9426323997978843 0.5674492423535138
0.7620341715428309 0.7916024312731724
0.1390001426705734 0.05359365083362178
0.7055357336475885 0.1124638756331803
0.5268463701498727 0.410142696906737
0.01071643167956033 0.3913352054099464
0.006916859535629026 0.6668519480761854
0.3486673358454501 0.2380274882107711
0.7313965092121485 0.357295198259662
0.2133169190180222 0.9181778629877065
0.3771484491846907 0.1733084927049548
0.7857967061041983 0.9932379804186832
0.5215821443585092 0.1550507869800816
0.5765928173924963 0.6747818400855268
0.1848308204084117 0.883290120117068
0.6097409433928069 0.3963255552741426
0.7601491113126234 0.1107298984589153
0.6528332713262682 0.04772384911216338
0.6251201139508551 0.2992539057514957
0.433901076515011 0.6964067299294191
0.08658082536783783 0.9886687746095578
0.443035044054125 0.7937629833835377
0.6798043469815037 0.9771731527930709
0.7986588670926754 0.193238322098274
0.8703226368459239 0.4204779305753516
0.3503129560460488 0.2203388031585853
0.5781553055061441 0.6958085575351197
0.1253456182252133 0.1905825074483342
0.1809819340355032 0.06278102814237976
0.2240266510221985 0.76907589708624
0.159305988477056 0.8129371096615968
0.3746009604932426 0.360891370668696
0.3848828120298193 0.744122640916418
0.5330458584906033 0.7346418503199297
0.6246445298983279 0.7187298511849803
0.06952366034820717 0.2978877102792272
0.6649904865801297 0.7260436557063588
0.1683254518063711 0.3247718434876233
0.7937662636074574 0.1557970636873305
0.512962743266006 0.8028042705736405
0.8150028093379234 0.2449379766418782
0.8522309447746528 0.0581969725154798
0.6883809335948052 0.04954603162822111
0.403023109030856 0.754341254553949
0.7848446006906078 0.4964263623676881
0.7620195148127568 0.6493391129637285
0.6155251118684318 0.8888103737672695
0.0907367210481443 0.539639399205146
0.3493310028917722 0.09262653318537771
0.2191776353653873 0.972915019639234
0.3892610343376589 0.2794788146040926
0.5319775687029821 0.9438012216201609
0.6343626280861606 0.2932272135691531
0.0275999756736197 0.3045755353761617
0.3619936935440973 0.8483743038905432
0.3866180301934227 0.9121032874778559
0.9351295825411705 0.7259616807520037
0.2789168003055014 0.3736106763991882
0.2969739748046609 0.8197902208151484
0.952952735598833 0.5507003148701496
0.1910356211128969 0.5456328679013622
0.3061339398153146 0.9599394923681386
0.8148349974854266 0.05175780179487462
0.1128756361493144 0.8950298674224376
0.1237488731524907 0.04612845953291351
0.4611681997249298 0.009618871958679786
0.3698801362679284 0.5709884025036457
0.4555569663999613 0.8191988624638006
0.7377475049079488 0.6669089382319944
0.1027568422933576 0.7487181615592442
0.1275634605950037 0.4308375856674079
0.5676015906130647 0.8387649857189458
0.8657650758288754 0.4957791803069149
0.6435861515034755 0.2983658962401095
0.9950888601394252 0.7085830780898434
0.1785176068204134 0.9552281705285187
0.8539600001738427 0.6979146031658942
0.5879477473144055 0.3009645232552776
0.2849010287542801 0.4295789658713344
0.002961019521995721 0.04982927732205235
0.9388397227889258 0.9613434805524236
0.8903777467660767 0.459280185925751
0.5955937804680372 0.8003141143389126
0.1865131628417057 0.465162478815599
0.7855959194858523 0.2878511281030337
0.04540759858743829 0.5223666820739761
0.829188444892816 0.2597870047211293
0.1796893378557282 0.1777031514163479
0.788638807397897 0.8303985031594068
0.7158810410344719 0.4121481416240366
0.3827857765244945 0.6780129762373929
0.2432673499529955 0.8456619511176091
0.4472820008551974 0.9468882735180991
0.3793773297851625 0.5799563593476172
0.323865152445555 0.9359255548059553
0.6129383230335121 0.4051003703063958
0.5059961823798416 0.4133205851177353
0.7917092726509946 0.06871266836832626
0.04239832650935733 0.8344187312386534
0.6358046211135654 0.09928589299388678
0.4345591113988106 0.4175958526156818
0.7066331420193073 0.2880954096860264
0.4649308122287322 0.8352393010339125
0.7558734598541216 0.04903974156331505
0.7517924165844688 0.3978978694794008
0.4816997258062694 0.1274077722127715
0.6349942113586119 0.3360884340531016
0.9336463889798772 0.3603435944905645
0.9458044160272787 0.2041230880281834
0.3255726599033795 0.4437027987522489
0.6868397307923512 0.08231716628569821
0.2812556303983825 0.296109977392372
0.48047571684477 0.04483408120776697
0.5820399179695988 0.5108683414841018
0.1494782287777853 0.2579585489100991
0.1175925418887167 0.7071440279906777
0.2798523327098894 0.7200942394065351
0.1532062992922264 0.4023100938457076
0.8650331013474314 0.5821335956507578
0.7240881051887733 0.764275572982444
0.556911872286004 0.2020273405369771
0.4206556530511831 0.4008805729423676
0.3346155944033555 0.2925407312917936
0.7296633407538822 0.1673729697400791
0.2944356815953263 0.5983421689929129
0.9402064960559778 0.6783406820846116
0.369429536347374 0.1090765949976149
0.586546060020026 0.4358688718470954
0.4479621656891917 0.1515801336164296
0.8010830777406802 0.9571250466837412
0.5863860422178249 0.5197968954227631
0.4151048179326592 0.6317322299461079
0.2796374546438836 0.9615257123353871
0.4496944124893895 0.251988841149713
0.8391173475753416 0.8991452905995705
0.9441623307503385 0.1127685809417658
0.1990961816701542 0.7546991211849607
0.5023468090571078 0.7676669840966955
0.510650024826437 0.4043705013776016
0.4713532194878477 0.2444149418154464
0.3316703481202389 0.5610608575080938
0.95148184647009 0.2530411655992486
0.3282770852168316 0.4137500747093983
0.4215284514017761 0.7640860755665593
0.5747236774872547 0.1682433687679949
0.6041066809465298 0.6766913975260748
0.5401556964265171 0.7612920463812776
0.9713649286542252 0.3765837485858349
0.2315290495302792 0.5098429884100809
0.7947001741872239 0.2489502355429518
0.889061552885569 0.2992980441729291
0.481170871763946 0.8114768917421871
0.9179106046131735 0.8679652626468987
0.266028936096618 0.789955068863637
0.1345161828036603 0.842275955040079
0.5224133441784041 0.5354876479582888
0.2378755055333378 0.5401774320336322
0.3252378249546005 0.6613083291206803
0.5132087350817874 0.02521292009209101
0.1380099890721235 0.3870052912009773
0.4885538904090277 0.3057771589955893
0.1706464642481045 0.08782978622874323
0.723985771101302 0.2925303218825989
0.8934586064397778 0.1766361297348506
0.4967342184546935 0.100715134922527
0.6894989939911057 0.2054496341742319
0.2442385448318505 0.8952384157269604
0.04291675668738328 0.8668592225945485
0.886797240685093 0.1451795316767414
0.5229173080469142 0.2464916338344343
0.5404324822032938 0.02906901914371804
0.01329215018140877 0.6310156936464385
0.514436840458491 0.2648593507048127
0.3701650754041093 0.2581436900395743
0.04619363941826229 0.9750926152200939
0.5264670577289594 0.9531807190090316
0.6924929318491049 0.4938895457296321
0.3615725648249118 0.187054650913354
0.930074659146836 0.0891063105552241
0.4682753751267216 0.3733861905649741
0.318117902431916 0.3489562985367561
0.725405662420174 0.2533689048950766
0.06887118292170977 0.9930097129199534
0.110305937459293 0.4778174948379234
0.7254050106051514 0.7329303281163067
0.9510251061202523 0.4296472658527219
0.4132142049102733 0.1665124377263557
0.3017691955566841 0.1272178087942964
0.01617111239585844 0.2137415876992882
0.7899375548709036 0.3733746345357375
0.7142730748802156 0.926046724941304
0.3633617293307072 0.3046048692690156
0.207596341688976 0.1376047194491401
0.6525835577812956 0.2603944685011856
0.1237906592321384 0.1799547798604117
0.2418130441504995 0.2238673874361806
0.291042722700416 0.4207026587309494
0.7475042705416958 0.5054235203352644
0.1312352795002202 0.4589334815107389
0.3059190331587935 0.2532185641715629
0.1629507108167912 0.1837170868494711
0.7004716853246806 0.6467270921631842
0.1430524066987029 0.4445113138595208
0.2364968818360675 0.3557669815042652
0.0913126399687571 0.8759941274815167
0.06512875903409761 0.5811402280670753
0.6873697120266833 0.01756797061096067
0.3860428425956867 0.4171502296246171
0.4095868717875055 0.6409454001523524
0.9503956204461075 0.7609389751776163
0.8922286367123503 0.8292344760596683
0.04795023502005388 0.5039327206657868
0.6881779340033716 0.5758844219014332
0.9572443154142128 0.4117555857717086
0.9265432670415686 0.5444461752164865
0.8583773407104108 0.4563468962687346
0.5918863677338919 0.2340146546635162
0.3754896039841889 0.4189155651259414
0.3434216574925419 0.987172088785253
0.4984408921618287 0.8975597181525089
0.6598738431991205 0.7051873909668004
0.2229054157001765 0.5942555832323766
0.4653019956936112 0.9995825301999511
0.01091094368725251 0.1156397691516464
0.4013110834102103 0.2942755237312756
0.8083502987610257 0.3545972780941976
0.1732287544721786 0.6981600826670655
0.4657131025981003 0.6906151331363076
0.967104749799612 0.9603383828718708
0.3516419014459236 0.9802016650692265
0.2638032192742741 0.7125463171934108
0.8774983988877785 0.07265892771362346
0.9992108391406345 0.377034400813342
0.5893630795846935 0.1796419443113262
0.7615584805414878 0.5734815240074788
0.2335245059745571 0.2325972773020014
0.7321552505501762 0.9473464369339991
0.9330247372442294 0.6865547255382553
0.6592205059812337 0.3960557814767377
0.406489910938297 0.2767041070561151
0.32911715520057 0.6707286559517721
0.3126053956261586 0.6053882250417375
0.5070168844335388 0.318951464508592
0.1415570605313071 0.5143038223643237
0.942726743054639 0.7187000175355556
0.2885775624862327 0.9191535766685225
0.9312155441589068 0.8268057832208524
0.4291022099923879 0.47565041431799
0.5445595785775135 0.3283082829488692
0.9949935731636972 0.1898211517381844
0.4639776186055575 0.06466708647001124
0.2233172200319505 0.1235617089707625
0.1174561393288905 0.7727537660548588
0.553261968866681 0.2202032485486328
0.9765756164825875 0.8502690758812377
0.1612103299843695 0.9690635671201618
0.3597267555247702 0.8956714412262003
0.5646966727637401 0.8291390893739597
0.2176428362021873 0.1783014597920959
0.1513012497505853 0.07766805210573094
0.8544960161070115 0.5509170215580181
0.1170545012152912 0.09810339113512692
0.5910325220184951 0.06359851339909803
0.2174398723337709 0.7884008526003667
0.04959535380301023 0.8840244718174494
0.8606549105318735 0.2238223970015829
0.3392544383562825 0.05931533961177135
0.3324917427175146 0.9729276532757386
0.5801085885918887 0.8237060983752333
0.1890549230837159 0.5025712952561376
0.7048298249116933 0.5311685476618461
0.4673069713939775 0.7562647094033803
0.1637748194280103 0.8220973710844038
0.8789976319337465 0.5080487995176992
0.4141200030105625 0.1878274138410591
0.3934451301944164 0.1593896223250862
0.7244632285823175 0.4878451692895914
0.9960318489009 0.07873613067553815
0.133081831360354 0.4483352999180549
0.08441293158585413 0.3206790724917845
0.1916792291506933 0.7935535989955472
0.009236054820668237 0.1778354475753672
0.538570490516176 0.07919332867804231
0.120102608500121 0.9129562166480569
0.9771676796755739 0.9642821444012535
0.274371900522146 0.4924444845250613
0.3153867573287653 0.9973868810671098
0.6038576333230432 0.5136130400237378
0.9909482591593443 0.5299184515673392
0.6617286512508614 0.4490078615366156
0.7594855928387649 0.7081972758088919
0.3936428090920183 0.2282047254091741
0.6838621231780514 0.691351297198592
0.3006349126645672 0.7726833895014223
0.3941186822029689 0.7710684759915286
0.7771274063936052 0.6962269695295736
0.829912448192145 0.9449262469479933
0.004865160446595238 0.7245018933995798
0.4300254863610987 0.1539338159028892
0.009581541568492537 0.4930833516173737
0.4450430754129437 0.02116044245377344
0.5358211918235818 0.2276284574376584
0.3155084006965261 0.03769105696668366
0.216802120922159 0.04842112765889958
0.1928704840245778 0.2962286077981278
0.3418033617532037 0.4036763468434737
0.413408997186179 0.06243336086728703
0.616513630525911 0.3482457375509431
0.5570981119303211 0.6234403999218929
0.7976274706540942 0.6512971532647613
0.4443210164029827 0.6381015474031819
0.8927013178383887 0.5793820690303851
0.2289410997112258 0.6150558604273336
0.2143626997970769 0.5626346285156848
0.1689791030942197 0.3789065427277976
0.7959478892554671 0.9477979642419536
0.2952589671805906 0.4322249433842124
0.7335288732102532 0.1845339948654497
0.585273869079281 0.7799465581832002
0.2520579102787266 0.7738531740790534
0.6696376538725285 0.7075189468178099
0.07177219924637263 0.003097530908991832
0.2629752716922979 0.0147423557870332
0.3955258681090811 0.4440882843700859
0.4222378767135828 0.5146726725547593
0.853859876391673 0.8243949697934714
0.7939808267472327 0.6331103080619879
0.5986950494112664 0.1810419587357526
0.02970739708512294 0.5889629596619911
0.2734250972625274 0.5672030669686112
0.7624423935716703 0.5950153821476468
0.08507015097455099 0.3899874142361341
0.00298178415723765 0.8027891227497777
0.0641609529135065 0.4309140420602025
0.7172285111565949 0.623785908131085
0.009015160048542279 0.8114124522536006
0.195617086918094 0.1817840256546097
0.3892193069112858 0.991535669506879
0.6391096866578815 0.9698031946944982
0.1830717799501229 0.6292006510437254
0.8385288372402154 0.1388092821094432
0.4364425944308271 0.8305718308592048
0.3372467831515791 0.8685938628823744
0.3420451702234695 0.4508310434454618
0.9863209709428257 0.617159254624295
0.3436224169335112 0.7238113282979459
0.85990761062411 0.1929999028733075
0.6173534879771083 0.3883355523625488
0.2350373063461633 0.8387601012098944
0.5364203325477669 0.8341574820110887
0.5276138458777377 0.8878518773908639
0.1362965529911248 0.4871514977563843
0.973087014116691 0.08262289065450833
0.7243751862288286 0.7933987745437406
0.6601357850458955 0.1247166656119211
0.05463499082741681 0.8524090535961498
0.6327554454177609 0.007346317351286415
0.5254430640836432 0.897945490314034
0.6750021140862295 0.7647273486743327
0.5836806435860629 0.8615027535049017
0.6412175196846868 0.1196665973900245
0.1661824931116851 0.8832211232546839
0.4137370560347001 0.4214598505072342
0.6020113359634235 0.06554410569727365
0.4131097192889121 0.2596532661821901
0.8488166431916705 0.7915614389281828
0.3361812394033168 0.03216407948063413
0.2512140357401834 0.2592897881306443
0.3072865767455669 0.7522142372868483
0.559805015273112 0.6841649123447375
0.5131202740151132 0.4492507019805049
0.02287263996508436 0.8888696920188371
0.276354348970691 0.9330669284767618
0.9989939712605828 0.9326744313210592
0.4370180330359562 0.8514767740417001
0.8230496269045416 0.9900042814168725
0.02019678434770294 0.9483044419991347
0.9855839723361171 0.6649627993526931
0.7725137295296866 0.7460056201079001
0.9290382508008441 0.8697220888947063
0.1953656816101637 0.8986296219047787
0.3392000176442748 0.6452869765161573
0.6843108232264004 0.5234008118618378
0.1332146819038895 0.3310539195745743
0.7886015441903585 0.6818923044947116
0.424912530958684 0.8057521441121428
0.5757795270608258 0.4097244519078756
0.1976282501658386 0.4383484442509144
0.8228815218500044 0.7062843563928091
0.2850487927297073 0.2763928197430385
0.08090402669075851 0.4179094083464219
0.6427361750109116 0.4830234295080447
0.4228883387206832 0.2133413605945292
0.002024859308072551 0.2921720755731543
0.09595185344584843 0.4424409996321202
0.3786925445545766 0.8252137498480547
0.01787280343937214 0.2694158109312688
0.6388824596781197 0.2250611530505297
0.8743562810241113 0.1708899153284149
0.742805663720827 0.3422696377326915
0.4145245957930982 0.4489590026699535
0.9549913710100032 0.9463928555792709
0.6045004465900468 0.1976268551030738
0.664008139168503 0.8329701216046095
0.6907471958235942 0.7520005069377619
0.1244326257658814 0.9993128279724891
0.7202851751018744 0.6787111129491894
0.4734406400813091 0.534363241561176
0.7232143786003155 0.5411487330684274
0.8224747938091921 0.7804279493436338
0.6601049647278675 0.8528732036954336
0.07384509703377876 0.8304037238453633
0.3140771043928047 0.1411178256111394
0.7801613025738078 0.8372624762996431
0.3199326448406105 0.006607158481762952
0.8944064148642392 0.3335360575251651
0.308328178303219 0.5794613814170814
0.4892658365840196 0.968463205438187
0.7699086333615303 0.113591908264385
0.6342860717548076 0.02869406490513005
0.3808706158181652 0.08507001564940965
0.6529829116308343 0.5450128411009292
0.643092832319354 0.4511773957201267
0.8224661972714487 0.5444680264540485
0.691194730626593 0.6638104140401494
0.4913504538313004 0.9866081227323328
0.4015544245604962 0.1524048446216698
0.3356626165040394 0.7918814463172307
0.1478198817228714 0.3835532191046074
0.8612333725040183 0.4155956593261346
0.1562029488048919 0.4786203756924777
0.8170805299138055 0.2890989409275957
0.6796396672593898 0.03300550520845794
0.7756523425402232 0.4674123162282514
0.1295767215747402 0.3096088859911121
0.9160155032374621 0.4114390652590446
0.7635376787425535 0.8020487114223507
0.5544008157594258 0.9616242799869723
0.07288048609761894 0.5455514273555739
0.8564297217689472 0.2657981133805347
0.1273632143394892 0.03631109235894601
0.2644654100908502 0.6605057616686534
0.1843432121449408 0.7661974143206931
0.1737758672348271 0.6351583796590172
0.4619709224079066 0.4219137944216647
0.3024061708187882 0.05131641083877699
0.1355086506070849 0.3523507739006443
0.4320374819594712 0.1757868962590364
0.9336782005272424 0.8913102428424419
0.6125347082614152 0.9882705494874
0.3731697216746141 0.07813823415499045
0.3516681466408226 0.9460242493806541
0.1053545991574441 0.1802580062921936
0.3821259878994885 0.4273132074705483
0.9977746611217941 0.7715976308629998
0.6266358508150779 0.1802538041656639
0.4815867238064371 0.2069663802205192
0.1854143139516899 0.8938577931979964
0.8313330961322354 0.06562167674159979
0.3783361078815339 0.9642316504148989
0.2659898266806565 0.08162514053530381
0.7941093633163058 0.6055077285859314
0.1456697960890585 0.7141106088705179
0.79919542376754 0.4121321545179258
0.5557845459318499 0.3698824823770475
0.4138968340685056 0.3346199447195484
0.8112302552369325 0.2244905755592652
0.4032086696204093 0.4235486627087234
0.8222184976044109 0.2244686551716042
0.499600661424476 0.01243882281683849
0.6487798413109627 0.473807255401385
0.2842777279641946 0.08569312138933056
0.314160913165112 0.6597169373995553
0.07510173905014776 0.3860634461369367
0.01536207696631759 0.1058363121082328
0.470947842954874 0.4194250126249605
0.1029964801137411 0.8077795444977666
0.7464305989998329 0.9627206811594087
0.1267575370951309 0.7252647017547813
0.8281367383415277 0.2705068874550495
0.1090345322276758 0.009716091867045721
0.00687662831638448 0.7557793541980387
0.1679358899335264 0.3152743265393066
0.56677233368788 0.2614898013168898
0.04846731606829358 0.2065376107067225
0.750867866373 0.1482948914296805
0.877016132400022 0.6639347838520246
0.9870705445780958 0.8130541175398699
0.4214471115204936 0.5865333822434137
0.1789263042529987 0.1402367975855313
0.6017443152450411 0.9733561543998804
0.812048010649238 0.4422813109310507
0.0004434095518163596 0.8668284547798137
0.9539087920807845 0.3026695926035828
0.7451361119237061 0.086018867488361
0.4457796064436133 0.5295402525881167
0.001935111410730395 0.6280157431505569
0.4598684610824522 0.31671142171121
0.6332913575976544 0.5096655998171947
0.977781975673673 0.2714141632500233
0.6302337362730221 0.1174516043811939
0.3965923962257236 0.02011384712042353
0.01954258220418363 0.1749471101133606
0.1753199120396674 0.8671273134533011
0.1314155460162033 0.8067844592694758
0.7672925700633104 0.4538168986376482
0.3229719102209153 0.4704195093278761
0.3922134127976262 0.9811405343339473
0.2571202090298504 0.2802912405959353
0.1175574171035161 0.6863633058948477
0.6329200525490256 0.7457187875549972
0.293332742953327 0.8880037137274424
0.1570706222650829 0.9975580983296082
0.7633082160037029 0.2909533126602799
0.1059498085106528 0.1692166481010984
0.4938894774757336 0.6917204537768624
0.3717055010395135 0.6487667502372657
0.2682045724329056 0.6708164134483495
0.03538189947385573 0.5209116549358005
0.4267071086506088 0.5953465326617962
0.9327726288594712 0.5738007011008497
0.1174643503675084 0.3541158599589935
0.6714893890174733 0.9091276239186623
0.8305346456316003 0.1960899317608631
0.2052631452596918 0.5986270630364593
0.1181305907372297 0.9523405978864745
0.8358352298135209 0.6128770619183751
0.7057691204924402 0.8634723890319933
0.3716943217301832 0.1906915173078911
0.8272989186836914 0.834814089598745
0.2860360067622246 0.2402734247208165
0.2491001092396955 0.2019743452711141
0.158913179794153 0.2121683653280102
0.3723084043464678 0.2856059477758615
0.4102267987502041 0.1458928006588043
0.3939716601769472 0.7602707469753917
0.897191261864412 0.5079535944439044
0.8521783017364494 0.3732850681278084
0.7495847863815224 0.6927089044040052
0.4177341442893252 0.3242135151317684
0.3373335860489878 0.617477026425673
0.9047212065066664 0.6617561313238052
0.9714253526077178 0.3040046951084553
0.8109781367293653 0.6933346982465938
0.3296732509134618 0.5400793201998757
0.8043598275759831 0.3074414714930607
0.9266265540891153 0.4488743432782895
0.09010240328808802 0.5682234017151053
0.6063653661717822 0.6972270453866362
0.65267755328567 0.2818881105230407
0.8182574765910521 0.1195405666608226
0.4614598459157646 0.2080901113523148
0.2365263632697684 0.2747867397721988
0.3480916724964951 0.4786897766448753
0.9854856073429702 0.8973695529552695
0.9688921114236934 0.4261847033411765
0.3006594131093495 0.1659296334960371
0.5958362743240161 0.6821516452387233
0.5808723393191861 0.1045368474147885
0.3653639029618907 0.03249471400662713
0.1484176554544193 0.8945240763079176
0.7949209333167258 0.4693615268097515
0.2352473951771184 0.4712278555138161
0.3635794111575077 0.7034128072300223
0.8154259373564677 0.8204775361102371
0.6524345296744817 0.6333464863814691
0.1720310980221327 0.6149621034986335
0.1790011529072649 0.07278467541781825
0.8316246201047048 0.2990911953837931
0.672619672237724 0.348177888803497
0.4462587799817253 0.9256164150933278
0.1197151768989339 0.008997691967689618
0.1188294131339512 0.7353782406314309
0.1150741363585035 0.1261061917019208
0.1096150665130267 0.6383631568820225
0.1751687823417805 0.8032829675912952
0.6338283387905466 0.6555119968954125
0.223896774431712 0.9030668477113675
0.4009892848335858 0.6788420855384649
0.3522263760042305 0.628284202456088
0.5604987363203668 0.2119285492828603
0.7531652674316928 0.7987621599210952
0.1690130710856245 0.9380583457190123
0.8387661384339425 0.9870397497340959
0.09695974758931911 0.619426592931815
0.09117269989141663 0.8384248692428901
0.9772165436011675 0.4190532301987128
0.08098800718708499 0.614182265080664
0.4805031210958979 0.09185467218475543
0.3585128998004967 0.1095137049929149
0.237094150778551 0.8159437602022096
0.6402645046184785 0.06241223684612749
0.5499707168844564 0.5399368155378288
0.05306439956609998 0.8633951290490955
0.7083052847590219 0.6295527032754618
0.4280427818497187 0.9473857916224178
0.6064892359286639 0.3002381638840881
0.6797172425958566 0.7097822736296219
0.9901299257891836 0.9284952989495612
0.1946003341848419 0.3929938529240585
0.5009512473337204 0.9401901750927941
0.3603913320570458 0.583758998227039
0.6148203177099035 0.2634787965732353
0.2562839694917119 0.53579411974904
0.9754623628362669 0.6633984251285503
0.5207762491058207 0.9443254781452431
0.8041026810835336 0.6307690472205982
0.4650565421370628 0.4111522378322404
0.9626811500194372 0.5346199959447109
0.4896038817237999 0.3542651497519227
0.2003110884073039 0.7027682035783285
0.9757979521753735 0.1639031754899944
0.5388654056241804 0.9873432555425613
0.4198932855005436 0.6592841776039445
0.4330964090446408 0.06366362356215038
0.6979423799376367 0.3329221743671041
0.02547880452313515 0.6447787571279534
0.01674032618152036 0.3070199986981113
0.4984025571426387 0.6583684985774598
0.7052429209162688 0.4795346501532505
0.03735570790693914 0.8509033976226189
0.3209002377292945 0.4887225511987621
0.6782282264877317 0.9998417280599581
0.5357764464821597 0.2830500669303418
0.5966888487596674 0.88647602347525
0.7062545136408149 0.06132002148722338
0.05239232458677465 0.8060872580448747
0.7331904642943228 0.388460072981802
0.3547887921753572 0.6844066085976618
0.8705138702481774 0.1198496282435926
0.2662330668664707 0.004376397959153741
0.7550559077513422 0.4287113572702848
0.7617232429055177 0.06903378038429292
0.4440388557505442 0.5576216405942185
0.6827245441494229 0.2660183074572636
0.5287510023153821 0.3140496146113703
0.4979396441546984 0.9950849258622848
0.9795739559642487 0.3695532271663036
0.8670882780090789 0.620838147259318
0.2799034328699515 0.7772282055092391
0.9165583223794417 0.2168664655185139
0.6350149233238538 0.3818216276275558
0.2838744722580729 0.04723592242137654
0.4389411603855976 0.7530220004654835
0.9432444259073296 0.01750512044118088
0.8088594681380834 0.3926870285850004
0.7006219178920107 0.8345759523326999
0.4805001454155581 0.8487932587239213
0.4811034810499579 0.2252749915175371
0.1436856404823757 0.6187643141976147
0.0455875007871883 0.2444053988819238
0.08794557279201939 0.4108674812270128
0.294898143464872 0.7926948632185011
0.3441784190516847 0.4686760829020787
0.457355615125936 0.7599209660309471
0.6553975116174463 0.4660122189435494
0.5030968795345938 0.5372999143011307
0.1669379988450372 0.7585735461027916
0.08792316895640087 0.06160890270803891
0.2641807968534806 0.6318632778121306
0.4548220738916819 0.5560838563685356
0.6726875551710033 0.1137154164229787
0.602827768385457 0.9036096765862388
0.4346956944999013 0.3599614081813327
0.2621383477882842 0.5936227830093886
0.1381532133127209 0.03585505758133084
0.6342105240716371 0.2709772442104318
0.5307013126754165 0.02450000189309693
0.5674406637376017 0.2037134008389115
0.3491491214482291 0.1721960660534688
0.7500999014952947 0.9133912441580788
0.06995153353044151 0.1020347182283324
0.323383947084838 0.04477302466807247
0.8973930615630242 0.2258021471042166
0.9760940371366074 0.8316895921161832
0.174111751713821 0.6455096679392824
0.4225103029751046 0.8851860653779988
0.8779095621043189 0.1532640637221607
0.803127515840516 0.4025251181169913
0.239741304876073 0.9265532321945968
0.8025921113326622 0.2299031670863814
0.2457904626085571 0.943591013803413
0.1833167500869606 0.5528365874330077
0.9956162638812364 0.8770161026101549
0.2010071029819799 0.725737927275854
0.1223770314421224 0.5466965164364156
0.4414263904621266 0.3970408988651132
0.4601581069081453 0.1885720311092082
0.8579255088881802 0.5899728468996075
0.8454096054959909 0.008145321676634745
0.07575407052983398 0.7575712002779915
0.1145530753124929 0.3329850297430728
0.4881517650185436 0.8188936952715543
0.4282078905793235 0.01216136425511204
0.07116406093227907 0.7253335555330902
0.9739676994729717 0.6036914153566812
0.5491669760359131 0.08182356599111677
0.603900381163071 0.4295596375058204
0.2758321308884911 0.03992984563200786
0.1144998885588905 0.06604204162269854
0.3662813176109466 0.209386113768704
0.03852225378278647 0.5678385856507207
0.4322393939057935 0.8895300251836316
0.7080351639826746 0.8799144237393297
0.01888669030362238 0.5121876556811511
0.9837208462645981 0.2198422878524586
0.5115980021646732 0.6869066594297297
0.5578938605952711 0.6548595709495624
0.5469332766201185 0.8901754778162049
0.5705609576281673 0.913575470168084
0.7102938723877825 0.8894745159698237
0.7645079723476111 0.312242602462134
0.2308093586867631 0.2921239705277085
0.6908598190077333 0.9763125009797257
0.1673528185164729 0.1657584307432461
0.1093706277488945 0.3013157849365597
0.8932238001089458 0.6866295801425789
0.7070597148193155 0.6078921744236083
0.1186384922253688 0.1979168040004796
0.9468893039823854 0.19330323608254
0.1943547331889542 0.3653579475832686
0.1590747100917023 0.5374410404805386
0.7068265044205218 0.1695309597513266
0.9125963817996094 0.04365584523196748
0.3189548014438379 0.907985862091219
0.3004870359156301 0.09900723698593256
0.743685936138628 0.03042065488540295
0.6810773013761277 0.2468246328655655
0.3681074302485273 0.2760350958995677
0.9209609813066515 0.8777684671603178
0.5153515802746766 0.001939729534337447
0.7647627800485782 0.4325287453594663
0.8224418574337761 0.1483869795503905
0.2478905342650126 0.9332530946926779
0.1889549067918383 0.4436445042360989
0.267705612529553 0.3469433705909561
0.845565516875637 0.1789022511518742
0.4919617876834497 0.7313993398948553
0.7275729790793479 0.4376795264796091
0.8252755078216938 0.04831158979761998
0.6213985375180336 0.9819725172571829
0.495163851249086 0.2984734192417613
0.0311704417887855 0.3396665228099133
0.9572297356686489 0.280458182354713
0.8494798013754598 0.9026524165871441
0.2451740382700923 0.009271266152417138
0.267639932187523 0.6421372064506071
0.7500602946210223 0.9530319025817358
0.9787903947556963 0.9149982199540072
0.4520995694901738 0.982153787838779
0.8411100046032275 0.9583371129534054
0.4809301238781598 0.7053183065742694
0.7277256957831103 0.7549445082421753
0.7735517486311846 0.8979357834457361
0.4674022592017957 0.01889418102202804
0.3302418833970173 0.8394128235806042
0.7609055002348474 0.4816553965270597
0.7074548804321885 0.9060462816740769
0.8645262550321364 0.1676316943369078
0.1484902025217758 0.1061550074465551
0.7217494119383846 0.465989531114653
0.4193503320983006 0.2437640056494607
0.224449920667099 0.9840870304343268
0.3831003883782902 0.5232375809273637
0.995761629808371 0.6857789117236661
0.04181438998497191 0.9934724966498136
0.6906643610303506 0.31388454407629
0.469579564585931 0.6594544645458531
0.3567232893413269 0.8760212734895272
0.5325606190296063 0.6898569804920609
0.28175420877897 0.9017491899651136
0.8273892456400577 0.7711859321519973
0.9608602774410007 0.8898490365058368
0.4800787123407747 0.5421104488864539
0.8815119074319134 0.05483025392044828
0.8828145281742384 0.5190395519194322
0.9441674632223507 0.07706189766672179
0.5648873051042893 0.9783687612734313
0.1461427408766691 0.1608000566122652
0.02418075927400722 0.4161618912412699
0.5161826654409746 0.8613237164286206
0.88844882404507 0.07124187514368299
0.8782864093037256 0.3250208639790352
0.8894236485863227 0.4212968494775003
0.0790930473576815 0.9508662313677809
0.1456132411711695 0.8422523277999109
0.4970507927524246 0.3217225357799672
0.2300007394481307 0.8714528429656343
0.8249090590792313 0.7529735082180398
0.9667411519430898 0.6437731129602361
0.9910002560252574 0.9397351270718501
0.2719279563810674 0.9542753172846496
0.4038881568577782 0.8878369324021971
0.278048057892604 0.2854052393859248
0.5406708724799227 0.5671087483415577
0.6602452740661247 0.9892359254487501
0.5110506277899235 0.6329793467236903
0.7268146661977282 0.320285452970984
0.74185591352586 0.2282577038958769
0.09963051538347113 0.151276676653397
0.7198009074002442 0.1001537274792232
0.7146841602853928 0.5585119858814447
0.8441682602497667 0.09052257450608625
0.3287649491515447 0.5976816176218869
0.8589404743853105 0.7361722626020177
0.2789585673673698 0.2329255616754485
0.05571222013545062 0.7961419389232134
0.651589082068059 0.8462564714336657
0.009887124084383789 0.5944761475840058
0.06612061310117377 0.5254653849248586
0.8927062021783709 0.1660758889713213
0.395974103044383 0.5917629426603469
0.4941185252087997 0.4854792886517524
0.2258517565405182 0.4122700790435167
0.3996486142647347 0.08540634242912655
0.1152733313751266 0.621733392075192
0.4898488407511585 0.4949497669522475
0.8265642006720419 0.5546735924873554
0.502293750181702 0.109770692398495
0.2199792083120864 0.5837112128606134
0.4996182942320485 0.2039749303373136
0.2701707409358469 0.4162780098349863
0.02778582527863252 0.9099273234070523
0.176270983903504 0.8993499741045101
0.3054718153377226 0.07911047372548254
0.3629377136941582 0.5146393330503483
0.912894235980005 0.08404622018165654
0.3590359556552826 0.4928447936127838
0.2158251373814304 0.3913898148784912
0.1519776017028655 0.7861840336540056
0.7176622880560546 0.1301803748346012
0.6452836689611986 0.2429942333653607
0.1743686109940743 0.6663782493081072
0.03173602304540766 0.6179158516184635
0.07666558730983762 0.9621137201376284
0.3565571343050636 0.4397588280859825
0.06641322067309864 0.04737227031034911
0.140901273101266 0.1137537926969511
0.9312710853700925 0.04337850520673711
0.917564619637447 0.3932763279965334
0.08166992287941623 0.2526974303832812
0.06063571235787973 0.3502609101045058
0.5532683143867071 0.9072724492084964
0.352184758117358 0.3833691996246731
0.8189973335930397 0.07969492864950926
0.9485887399154708 0.836210182564659
0.2641819457575755 0.2165149903637646
0.6593430914126542 0.05531322239026906
0.6581412805427531 0.5664632482310081
0.2040704987569265 0.9846220239904242
0.9965697642900837 0.04081683893329321
0.3433949604225971 0.6088304157058525
0.9274178404927461 0.2938646075056927
0.944426888653175 0.1034955556630001
0.2053531632374242 0.8928209840393089
0.9613311819654895 0.3210124834845373
0.770588318933621 0.5570098019544319
0.04548117020781572 0.3745435739287844
0.5217865204633285 0.5140753717122343
0.4217743220237259 0.7427507606908844
0.3035277105711248 0.3952020399864937
0.4376243471281906 0.1095875514089566
0.1644701283705396 0.6823166245443326
0.666531313919263 0.3587842874922438
0.6828273847349789 0.9475245045066326
0.6049667631853899 0.8442278060317282
0.8468450807503343 0.3820719605068084
0.1741435381396311 0.7307867417154643
0.1570037253109001 0.8886433534338364
0.3117917812628366 0.9513048029207313
0.3767807608673308 0.8039187755010526
0.2225689663547966 0.651738783406005
0.5693338045550644 0.8482236694788651
0.3401233170506229 0.7499054328420633
0.04314441400755432 0.6798968523999113
0.1511754344230564 0.7518996005738297
0.6380996283844504 0.08054554431236728
0.5583545643662581 0.5900876421522347
0.5073669928455633 0.5022094408364191
0.06541849729839468 0.1113840294237929
0.6871027260264576 0.0716811800912717
0.6513172859967428 0.5852199541104665
0.1504748194161704 0.9700147940988695
0.1064074004062958 0.03962256669108263
0.6827792903316361 0.8116886960379046
0.4849544781112362 0.02471490909559127
0.5082195035348284 0.8122192331604801
0.02604355947316201 0.4267116418736784
0.2767580431060567 0.7301165259424132
0.5733665199133563 0.1214189186494078
0.5528380550052492 0.2866753056979184
0.9547094564216829 0.2106173545880605
0.8519562992541385 0.4106126088818242
0.4462294002811859 0.4441284976426633
0.04135611616003117 0.8767630043898389
0.4015550086332915 0.9275219102588781
0.5806924737820294 0.9536986530652777
0.06895529922200437 0.228968942029974
0.2634747960912338 0.3109006737071611
0.4815498369745471 0.6450476446913581
0.9250016339207087 0.7226137971696333
0.4879432627092221 0.5228701621787833
0.5512008543856896 0.1367253552616198
0.5890677633473047 0.03761911307583105
0.4325649301071588 0.4560404894546738
0.2153689699405488 0.2562652147783251
0.2250010331590666 0.7413221739718434
0.8250720591124806 0.2419986699222053
0.7020467964955348 0.7996282974063623
0.5315154621829933 0.8694352054398948
0.2608824873857141 0.6216664004695696
0.1451509608918716 0.5902435225732876
0.3230621775081723 0.2919318181996908
0.7830928493927437 0.3075522045581593
0.8196780037679173 0.3174517155540594
0.7255928697522968 0.3306641021020896
0.4025132584528806 0.7327609358133116
0.06262496084527353 0.7758025775179986
0.7411587276049687 0.4740035748891654
0.6965303343816008 0.5699347097842641
0.2921746393156922 0.1915069577338961
0.5466655747892224 0.6070187463235533
0.9398757857943172 0.0595678395791914
0.7249716121360057 0.9277556618910039
0.865393186759537 0.9864978657335589
0.3018211236309513 0.533531875829694
0.8370454071527967 0.888515416892927
0.2907987772253297 0.5883662293288628
0.1377210585830667 0.4269414144039502
0.01641145120991481 0.572715520610741
0.232687652231576 0.9570500010445645
0.2912532666347821 0.449445709799694
0.4415528385700741 0.2587125708351831
0.3260296225599755 0.8225015146997539
0.215015936356115 0.9540492500655258
0.5411366659425847 0.873320409937633
0.5890113897166822 0.08948509104186449
0.7015231616414788 0.8111171713774649
0.1931490322056401 0.3356616479683156
0.5255442740151476 0.3827693130655184
0.2847165475563603 0.1820739562674308
0.004428774010838798 0.4836465093878505
0.7469684572174936 0.9328617413015969
0.8288606402286938 0.6892916323145496
0.3356730485251083 0.4420116794042135
0.09296295716243763 0.3832441864486148
0.2394272546095079 0.4424800979905883
0.9064580816255249 0.502803390237911
0.2969614439015591 0.03390744598374766
0.9862916092150606 0.7030454416402105
0.1997117377970438 0.9945786352658936
0.8369087432133301 0.5285090112887224
0.2740151945924381 0.5139796604402382
0.8611049129942265 0.4856601366436666
0.5346494063157021 0.6714384571168719
0.412806015774192 0.5817795402436456
0.5228675676995401 0.7362818725058636
0.2397687593118554 0.550614127801607
0.2078171682837343 0.02166521372663
0.0744979663360682 0.8958378660157453
0.9603304340293076 0.6524204057022248
0.5051029618361127 0.8310616104131964
0.7161643423248695 0.0359123558264642
0.9257464007097628 0.9856390678122058
0.6237956081800284 0.9231984414692459
0.118727647614702 0.2464921942284855
0.2478841245340536 0.07741555000165566
0.1132765322045863 0.07761169782240437
0.2523427195582283 0.1917177978711015
0.643302697525765 0.5412804596548201
0.9855347033165461 0.1447182285071441
0.9081906062549754 0.38888925004183
0.9940156649740575 0.4050834270199102
0.5491905919407603 0.9170443819177962
0.7400815946851801 0.3624418604484537
0.2747622445526532 0.3550462297983967
0.7135271694110126 0.2273812481623871
0.3608744012213311 0.8273956986906817
0.6487217331094104 0.2209362891522527
0.3932896436783579 0.197377955205799
0.002618942859061052 0.08770711972378267
0.2493103403010465 0.4428682282168604
0.8490424827328555 0.738375970453978
0.8547193135090735 0.5223729460023488
0.8693989411774808 0.6718351113534693
0.8748613271988008 0.6527212683909034
0.8386361264205684 0.1701921438968902
0.1615128790707463 0.5058836125093062
0.631703537387759 0.4813544817760969
0.3656709479155086 0.4753245003844445
0.491893604916351 0.1415037258896326
0.7358815322614802 0.2119383712831557
0.9370312229627774 0.8074380501298996
0.4977261929416979 0.2328178689819419
0.9535868847625443 0.003009063992750201
0.3407970495648135 0.8902675179294797
0.9203973822576381 0.27663372743056
0.06231535401184136 0.7320891774196343
0.2772364921836746 0.972466547242711
0.6321985465841562 0.9043252736522597
0.3865885928577737 0.9724538283067011
0.09886626518713518 0.3559238164946423
0.5210218988512854 0.8706046012401193
0.05203175911040828 0.8339491625517526
0.06142727723232282 0.6999075804900755
0.9188197933481745 0.06192730178296544
0.9458528532965481 0.8111790395161675
0.09418775716692063 0.8130398225014647
0.3215892404332663 0.8047798317379917
0.4116504123861102 0.8705145943828175
0.3593914850890076 0.8051054107111623
0.9510881903231898 0.9256149964094939
0.6237012542705567 0.01345195090827265
0.2188819751951826 0.6415940240121139
0.8478124501241728 0.02975881982997546
0.1259746649546699 0.2883409099613962
0.9695922541831286 0.4650677034640867
0.5800345023502445 0.3490597868595711
0.07045432895948345 0.3542282358096037
0.9525691841776277 0.3138022766441225
0.09651345315573191 0.07738342835439384
0.3005054976229585 0.3071209287898441
0.8356065435841525 0.3268200854824657
0.9727155869473521 0.3872805405393002
0.5450990760506487 0.4911161272563404
0.06106076157849646 0.63235077111079
0.3240773498068966 0.588218981337286
0.3672569664510668 0.4385620383357601
0.3422793448315249 0.740118387058005
0.8930754832638008 0.9275146406449485
0.4483165521051937 0.4052739388360495
0.2050141226097912 0.8520009339859617
0.624975169505369 0.2781025492494724
0.4062797719400216 0.1826768781551431
0.885230315476555 0.08088261181413105
0.4640287226533836 0.1186090987761545
0.2147920603831765 0.451498870703395
0.4656422818989933 0.2874315141696969
0.7072502637483419 0.0290018464020314
0.3090783857009218 0.5423570464852771
0.5602676703511466 0.1841274576935744
0.6060156521532485 0.1878243315436088
0.5155031570228942 0.9540325207866915
0.5561695243803166 0.795699176441128
0.8140999766384243 0.7546827873593674
0.1210859271886 0.7453237050775999
0.3593344671657184 0.1762728619213316
0.5833619804619817 0.141134746249073
0.2659566270021041 0.3874542590176478
0.5690568961358696 0.03094595450943402
0.4745328047032658 0.2620391456358333
0.08095186024514411 0.6751313363996034
0.8769532817249285 0.01654752722565858
0.4745466599787913 0.2804726241556476
0.4149638240093865 0.4985388829981302
0.09784879814375243 0.03352030739268832
0.9956960578930664 0.4155285694742334
0.3935264398729744 0.7382734064505336
0.2933589601301603 0.3338119959096839
0.6061715862177585 0.7403065192040154
0.2236564195133089 0.8537255955205568
0.7472951196871677 0.4458265929511491
0.5210927795664445 0.4748585389223465
0.1120587418817491 0.1154059891178773
0.04425536687459114 0.4237754306115973
0.8232480126051078 0.999989180818341
0.3653845924406998 0.230030171464521
0.8089926379789074 0.7644025900848713
0.8944288245102772 0.7714365652568761
0.4353015153553545 0.2761533278885447
0.8361926317725289 0.4726456624013658
0.8404952645879424 0.5668925319071672
0.7854349464528734 0.01358830297271999
0.08470846148661081 0.4389329379191659
0.06624635813133825 0.9261240578534584
0.5687288811082291 0.4021216797281782
0.7451650998118313 0.6280358746337459
0.9033836133078208 0.9307946335341526
0.7546274313756504 0.6226526937992947
0.923960616950389 0.01719386969348312
0.239774260509181 0.145843510950323
0.01158673298715978 0.03091574425465018
0.6233223849066059 0.7832845338965808
0.2482888614504201 0.5066563672941716
0.6510982273992314 0.1223146314081027
0.7207388354555619 0.517296190938108
0.7985438042542858 0.1211151873174686
0.6964569150500334 0.07690046985664155
0.6855186299615221 0.9282041581363825
0.5505783270889631 0.3960257437734916
0.01123475646847753 0.8655905106784104
0.2502463662195631 0.1468297502798388
0.9521205940629404 0.1282911727839906
0.3383493852885316 0.1286520749653105
0.4875309401307158 0.5908094647375507
0.6280757285911713 0.3625503699702486
0.696323936271244 0.392768034636451
0.1498315627569053 0.8509941163625847
0.929251704904055 0.7438194865145142
0.626070743759676 0.8852055322639542
0.04461786154086583 0.8251877414790495
0.9440729392268704 0.9958812064219187
0.6509746566508607 0.995252396027634
0.6032598049919162 0.4712038754016258
0.6689487147357592 0.2128781968930116
0.3482902602035671 0.7139349982412362
0.5736393579870267 0.9717393467030818
0.7441869069802527 0.414326497321857
0.7664407477421488 0.5024810193132032
0.8829641104894945 0.1359244882872963
0.6067129261261568 0.8257840837926491
0.5332930004385291 0.08970427289680934
0.7919655802062801 0.4401618227269522
0.09049707784872524 0.09929119222683715
0.9307619001285274 0.1699986233657144
0.2461498704167691 0.8234890218548964
0.6469013624310095 0.05483306936544382
0.9183478747218957 0.9547852071852869
0.2865615833953951 0.9992814926079583
0.7354708578768193 0.7379157453809164
0.4850754044787792 0.3357417523273335
0.801546730777446 0.8943731384129869
0.7785593615448358 0.9559265144049806
0.900162825058386 0.3435546012157792
0.2139880877334235 0.304013098012813
0.8659296467797069 0.7685404452671823
0.530174978360246 0.01341201473817303
0.3118755503592317 0.8909633891054582
0.6425834776101348 0.8994995803235728
0.4806639647235277 0.9427834923660947
0.112768650684188 0.4167801717631321
0.3420863815016154 0.5635918138825528
0.2047792141874123 0.5106164645534996
0.8883073865918758 0.3086132153631511
0.5564601634108797 0.8071720983140716
0.6810162621015173 0.7909062325446287
0.1499630506827862 0.1708945610704717
0.7660081298931829 0.8762130664301756
0.1107185268349463 0.9438510643026287
0.9352228420883003 0.3492480423887413
0.08699114079392736 0.5013084134954431
0.50716703788953 0.05568208332805132
0.7381653842554131 0.195154092069881
0.9981353478056392 0.2081066901082003
0.3463831084365571 0.1492464809363156
0.8120811714186538 0.7817208991766806
0.1497310429278216 0.5722096609053519
0.3583475645345656 0.6659657568975174
0.895055541990169 0.3161825149497621
0.1395364120403762 0.4656626154705349
0.3939929511799412 0.001116751459123391
0.1764766786828953 0.2494087874580115
0.9883435466161005 0.5810712628088338
0.05421988793473722 0.4954549298875971
0.604621967199367 0.5417930495775636
0.474360744241677 0.5632901020527835
0.3503040770846295 0.3457134974028787
0.6152752878546234 0.8098144038313839
0.03801036743662123 0.4407445878112409
0.7384004329282186 0.8455748546985284
0.7031746025119511 0.520454669715065
0.571535664483295 0.1859401335617019
0.02827207101507742 0.6686034575659454
0.4404728455391414 0.6219190338278279
0.4510749293547717 0.3106992750737699
0.03406583786503412 0.3602741815754132
0.04671766629673586 0.8446471193896834
0.7588836688755884 0.1975981380783141
0.4176399715235151 0.0148893222750488
0.9788507106100169 0.974948860941432
0.9467850226113744 0.6213389536142506
0.08557683121947524 0.5871052293310539
0.1810239368907721 0.8251507335803405
0.5988001412336208 0.1318624926683612
0.722523523629659 0.264110005733021
0.03849764223313983 0.9239423622555842
0.6990521829150211 0.3210859278351804
0.992552180625657 0.05056831427951459
0.7111934102742391 0.8064902872281076
0.5454302029872438 0.9794779095662752
0.2245916134007767 0.5657098277587908
0.7689946433540378 0.3516966725181623
0.4465839360427673 0.5758751656660713
0.554276551475643 0.06491870953220798
0.4333522132312428 0.6766077239217073
0.1028824873756419 0.9355691680669185
0.8510429755554291 0.569268627038736
0.1523569232464777 0.0241306968153636
0.7887109692163963 0.1085773895049208
0.9343865387392928 0.5508984275349667
0.8768059811011173 0.2460323873927883
0.738644293716571 0.2392961770722961
0.09996123658376406 0.2494709259471792
0.4938298577590939 0.9588364215077173
0.7778961465335443 0.8807785460781359
0.5081664073247686 0.4584129863573832
0.7449343192580238 0.1570745912568761
0.9564725904563627 0.7322047867324288
0.279290363939687 0.1078840493023675
0.3932254252875523 0.06950689877051024
0.931897798252005 0.1590756026266354
0.9139135432562416 0.1244902992132498
0.2114509236834858 0.3710322501819541
0.3392277622537523 0.5344010869879735
0.9317793410781264 0.3218834838476728
0.5851956673218198 0.6392177787452062
0.2355623383155163 0.8887266594828201
0.9345534993662392 0.2296543567853313
0.9331277792738708 0.137635413973297
0.8816210654340479 0.6848048474862721
0.004534701248173809 0.714139386413526
0.1831983613043554 0.3334736487400298
0.29218854503362 0.09257345585269701
0.009098788719272041 0.3807428496740417
0.3860085670024989 0.8897238978268555
0.6137877045047413 0.7886776097811029
0.37101640846266 0.8421989105635028
0.1116246397089394 0.8007264583730682
0.404665532811771 0.8985897908684933
0.982556709598198 0.005967207626103956
0.5332193109586546 0.8522889693321857
0.8049508624952696 0.9673014335111377
0.3795458513101408 0.4087539834700737
0.8874023200996736 0.9736727999753541
0.8332643661864555 0.5465370981106437
0.4324184682885 0.7369862442699757
0.4048871806077086 0.796794423991118
0.4716526557887732 0.008353491969773254
0.2377886301316817 0.6921812593011626
0.44813829538719 0.992078991758673
0.3651913950863069 0.6574592248287241
0.2990370578483802 0.8453772633752148
0.806791972321182 0.8771370073016033
0.6616542805203141 0.7922742414333181
0.8612574206820268 0.8674617237484665
0.6809315677025154 0.6687852892650996
0.06918819031198019 0.9160467767272182
0.2273428691018131 0.04596366495230927
0.5709786130486937 0.0417618127343252
0.06450645651957565 0.3100146004586368
0.4971445844943124 0.183161228036074
0.7549174476927438 0.1589441422376497
0.5314678397793212 0.1575051870316776
0.5624201332640311 0.8670441948537055
0.2454564677898113 0.087871343713689
0.2278027079840449 0.1760479363990752
0.8005642847046944 0.02762333511471703
0.07251045002799006 0.1384659679379322
0.02038170357454882 0.5445522370908259
0.1036625130779066 0.9818966668601894
0.3472117464610892 0.06639558937144228
0.2844889458389109 0.7106498464060873
0.4866164732983702 0.5798780863852032
0.1909024718869588 0.1135663107808502
0.6861488472050398 0.1678232407750506
0.968915816963401 0.6709225271738813
0.7351591197837979 0.2904212369181521
0.6713963197192359 0.3036766633425035
0.2197833320121329 0.6707299103768893
0.8822586273851175 0.8253644162788353
0.882268896030507 0.64500223762088
0.6873067382973544 0.1483635523371021
0.5341319896148271 0.6047150199682301
0.703562982285086 0.01012828475033095
0.1931608627658093 0.481821171695826
0.7741594792246435 0.4947161066208071
0.469658576324248 0.4014126263419764
0.1017271974130172 0.2599490279328008
0.6620798980198132 0.6606662190988315
0.9853392212466791 0.724575575030021
0.3632623098531647 0.08114864984613705
0.8723950568795675 0.4314915973634961
0.8077411413090225 0.5339177823389735
0.2482061175330477 0.1727409201351973
0.241622524963989 0.7758671443338554
0.8366438693713534 0.5007866414394656
0.7939419624356523 0.9995833972177327
0.5314589697852017 0.03552775106626043
0.04976655149394391 0.9583922381222245
0.1969991533983647 0.09539309988652754
0.3378761704327461 0.7150736004148288
0.9127475363771496 0.9725033970625081
0.3469247753923387 0.2103084717867504
0.192253163032494 0.6333723534779439
0.8674401950525507 0.4767676169099991
0.6380375697967419 0.3912585774776534
0.3824429237552388 0.2585347582869926
0.5964760071917719 0.2733604319119358
0.8808582492064106 0.4869300854765446
0.7715274766377241 0.4041740568586261
0.6063294669999546 0.2894893906545557
0.3325952761625768 0.469216767973047
0.1364280405596459 0.6768689314746243
0.6161750138145279 0.0775678422055139
0.0418279060486408 0.09487888830264604
0.431232173096335 0.164724710106896
0.8579834046589832 0.6875034468183651
0.5911332861232611 0.3638944875676123
0.9072383617593663 0.4811394610971296
0.02689199720408092 0.4852028420361074
0.6512281505523007 0.42380142059637
0.302068430819065 0.4057289598059972
0.2514009757785379 0.8527569723208743
0.1459068656349255 0.7782311572357977
0.5524737683538974 0.6913846246613886
0.9456555536172894 0.296061925614686
0.5696436715773374 0.4298818317651694
0.9044016891427735 0.7165845294870509
0.6212006044361484 0.1245128897260279
0.8127130469859571 0.06201811480988689
0.5040728488010429 0.5684959157353404
0.9586819313582388 0.6725857975948191
0.7329952912615517 0.1127043598430951
0.7895986124728535 0.545068340544036
0.4292114166266821 0.8581200402272173
0.8499828968619972 0.9515245158748636
0.06734605542757396 0.7647001267549765
0.4857062778355925 0.06337542960985423
0.4523279414377526 0.703043622437172
0.3131951032191659 0.2172080173767762
0.481459099217029 0.7733248551894553
0.5470858197691517 0.4622870219426244
0.841220109265863 0.299979048130312
0.9419012899872937 0.02781250755469471
0.8423149391492211 0.4640606252159492
0.1735710636672857 0.6874431822485135
0.2946958432640345 0.7352647880103048
0.4136228259219746 0.3076340495888437
0.4017485669057774 0.1052434781060086
0.4790086096463141 0.4960155361241313
0.8193373142987634 0.8916766506984667
0.1032787966885543 0.963647029206112
0.4316410067396195 0.6043199752907106
0.8530653705658533 0.9720779788503142
0.9728584832502502 0.1093231587066181
0.3849523403676119 0.8786281685309046
0.5388189523531317 0.4820488991426398
0.1824329053516974 0.7253910419868809
0.2801677352981816 0.587103610364757
0.5577434284881858 0.257043671650658
0.1860298454564634 0.3140883213944331
0.8373420658198178 0.8385038819560443
0.4249734818150789 0.6498594537730642
0.4587768135864785 0.2553903206632672
0.9620513601369284 0.0567157930708472
0.4586583428211086 0.6141178676652015
0.05069727291596994 0.9122423877789291
0.5655882573114618 0.4400756766124534
0.05464667993697486 0.1865510750883238
0.4969429390715314 0.1193511891796672
0.8883764934852544 0.4095191512492489
0.4324773135937052 0.1868334028309369
0.986634256262273 0.7454889844562134
0.198249034684461 0.3834858306125482
0.01017736134282797 0.9476433707309474
0.3217609441019361 0.6786117100705181
0.2239621754937994 0.5170146691643714
0.1497623566432111 0.1437197649600148
0.7958580420116127 0.7750377550038458
0.43510057169443 0.3326607090485809
0.5128551349315575 0.9837475330832954
0.5041400392112054 0.385129972434589
0.06492917116862575 0.2881265785166137
0.8844280126268573 0.7211031499199302
0.2034834779297471 0.2311121956973493
0.9733802897988461 0.2930353803039879
0.2066352659479933 0.4337101278323915
0.1487036786712818 0.0675196467510845
0.07429095962246716 0.3164666178058692
0.3416762891608025 0.9481746801392966
0.8283137841731358 0.1388631927573375
0.07238367628456908 0.4242349971285569
0.1502675467280018 0.9278244897669941
0.7870714321405089 0.6249822275891246
0.4604548973313911 0.7810471323834302
0.9418008680739451 0.3174756066432302
0.6078636876196905 0.09820577109387676
0.4542267093970538 0.2726745905696484
0.5958386991823192 0.9193260041521748
0.08050498138131906 0.1602761035094414
0.2966628640796247 0.2093171938757066
0.1934637733817161 0.6551490121541769
0.963525825407928 0.01862099710378473
0.1611144944905085 0.08166188505467345
0.2630581395388581 0.8983850975141975
0.1755561260179676 0.856316383215501
0.9263888161224365 0.9475212107360499
0.8921837255153239 0.5498404577309517
0.479020356183268 0.05486715228982018
0.5339586911305533 0.9054640021874658
0.7710658820920171 0.6201529212439185
0.01945151906773303 0.8469143228236268
0.2665157975916885 0.7320429556217265
0.5373046494917078 0.369615160840193
0.6439091420741939 0.679656832979962
0.5238981426893613 0.1649774250692137
0.5504989176258851 0.2384208580038417
0.9383188235360281 0.9123682366562001
0.7421344645155512 0.5529771095250023
0.5398711992396632 0.2374006831693571
0.4543429471966076 0.9192595199419471
0.9970931331595967 0.7941851686326419
0.4174564862048387 0.9617141666589532
0.03352938058827475 0.5781930525431558
0.4433150352722515 0.454227397363864
0.09735802018711134 0.04453930703453667
0.9338023863617854 0.9793475369040434
0.4601454905485381 0.2254286028923265
0.5374921421710566 0.4357818790080671
0.9175318417891773 0.7998492121258787
0.01892448300057739 0.07788712587983408
0.6153251486026955 0.4456405495114419
0.2057964657634476 0.7631475037136732
0.8972352907541422 0.6295075450239168
0.4456147495174899 0.1296544484155609
0.08931533979704065 0.1558444053120607
0.1358826112536282 0.1947741095046646
0.4689047759936408 0.5803610356100524
0.3337448313814019 0.5130524899273351
0.401987786048651 0.5823307505941473
0.006089194714482569 0.4666215562685738
0.4415617291737277 0.6582190312717137
0.07703318033716199 0.4549302314742351
0.7496988094176761 0.2659646828353233
0.3851564967768161 0.4837686202234838
0.324906791112516 0.2737853233106199
0.9763496537950341 0.7953381456048606
0.7650121004468701 0.8552698320524995
0.2928261300718351 0.4926225649619121
0.4511844255311457 0.7424505456344717
0.8366871503729799 0.2146932331634207
0.6160697692735646 0.3264572095201173
0.8532020740716227 0.8744391862472032
0.6961345594213273 0.7055756399287659
0.5584223924757679 0.3799596218599458
0.5029452638842687 0.5471404888049994
0.8652750285128814 0.7449039953806961
0.271274827055131 0.6523917301501843
0.06283123378518844 0.6094612884918531
0.9535705276612751 0.5939261885451674
0.3536718693960328 0.2478522221763011
0.7927325231482922 0.9203162848143265
0.8524021797199045 0.7275395895414645
0.6283973473847819 0.1700026628993227
0.9651593103918487 0.7951971724194004
0.6706106709560866 0.9353624024855466
0.7894889024434345 0.5772840041032747
0.813540000746204 0.8100100881493681
0.9069708270773186 0.9027245738914207
0.002624483708621627 0.9551136004031749
0.7657803161668866 0.443136955417196
0.6129556523998579 0.4246842547458035
0.9453618196653468 0.7294810713726124
0.1811003779311418 0.4967827845465143
0.6720627947327745 0.8982975086030769
0.77136421936301 0.8450936071251417
0.7351578847546859 0.7796758619292878
0.7667825256983596 0.01694269546151874
0.5512991140199665 0.09251306666466645
0.3822514830809501 0.1354234829285295
0.7363272665675924 0.4311989329761501
0.9066304824255231 0.3532701392610447
0.01727441913480928 0.4669098041370448
0.6117956591644794 0.5596426513091837
0.05260720881883275 0.7281080405509273
0.7762075855920151 0.3588512844528987
0.9251716210227879 0.4809931655035521
0.05559812634196413 0.280842755281084
0.6950609915242972 0.721423796362646
0.9256148073554759 0.4701186699082557
0.242789383089876 0.905562452479778
0.1255693006491777 0.5010381667898937
0.285221511492704 0.9798848294879934
0.895485714999509 0.007927377792136312
0.1564164312751943 0.201491635828523
0.5316638576879892 0.5833251221359267
0.5941710245170304 0.5696424638066752
0.6788547102537724 0.7811217416322028
0.980137660248977 0.8700583222944365
0.02673466851489095 0.5996832850894669
0.08547847618513203 0.2249369456539617
0.06485989766948028 0.8496611729769187
0.06113071935720251 0.7104355506450662
0.9504494976693521 0.6799565405316352
0.1973664696918364 0.5285986167560707
0.1556081395799589 0.740964439413163
0.9046858758102022 0.892289290341034
0.01143754126201043 0.5526543135981222
0.9651549885696691 0.9497725791361809
0.6903637629373434 0.1223557089798057
0.959168344319307 0.7160129789736825
0.3695851753786287 0.5812626724924226
0.8383108292318573 0.1186900838656184
0.6792223581237486 0.2090811066696253
0.7070679429695131 0.9340039523426997
0.4788695471643999 0.2527321588713891
0.7840437845790401 0.9003364544651512
0.004194639873882605 0.004001281927060052
0.5177769430815918 0.2011290731249374
0.1763176894375572 0.3866678884790524
0.4979078767756508 0.4400426722246132
0.7745005106385627 0.7567281119350264
0.5855923854821564 0.1972441989587629
0.4585085786678428 0.5949828102834632
0.5762122448975959 0.5797262653214187
0.2962720048076325 0.1443961429897335
0.2030497300345678 0.6281600006764722
0.6760223905277541 0.1711314721541675
0.9994286618781653 0.4361815839155894
0.3299381752262636 0.7521360977569955
0.4101095907483807 0.09875288934308379
0.2519099645305922 0.4243599297461274
0.002597201620388183 0.5867680405922761
0.07649901781740981 0.8857572784306749
0.1836797167681939 0.3673510038435956
0.6103997762421633 0.1289540349970237
0.69813551353666 0.2518567730037433
0.9012839749428296 0.4404050037325484
0.4117889230109271 0.7166807318763696
0.08261931811214766 0.005542793832152658
0.8793085040415171 0.8043842480147898
0.3205784938985499 0.1222654338698491
0.7896630145030716 0.4125858903045144
0.5321779318687146 0.4737130910166527
0.7433676272634815 0.9455771882000754
0.1899635693015273 0.8204851792661639
0.819264503637914 0.9510072530011519
0.1555237124413389 0.5927090888960328
0.6677186538800698 0.153007596758999
0.8061585660765159 0.4513262135958497
0.9791809040055001 0.4694103623111693
0.9524749430156264 0.02308497342937926
0.5338331305287892 0.4456729000717239
0.8118501034904164 0.9403420602875779
0.4719817516147212 0.03697927111361231
0.07144283051632354 0.05576478470628236
0.5116652960279966 0.2912642339880556
0.2994342544198728 0.648341571104728
0.8158888005234968 0.1574785084102341
0.5582828454150303 0.7622162791848957
0.2561901322016069 0.8811196016514478
0.3861776248545385 0.5462895970888857
0.9692042950461384 0.03555894508382591
0.3565795513841576 0.637988431555554
0.8130314288033778 0.2046444208772796
0.2571205282615527 0.6399441361675329
0.9695722696492016 0.1378371058276558
0.9457596942610135 0.6408668635196937
0.3114260792520734 0.7424030516111466
0.8707274039838373 0.1370778910248827
0.6900808321320497 0.8996558362017276
0.4094786624148755 0.8492520508630681
0.8962875702433905 0.1464670850867452
0.1915574807024995 0.7191961180315903
0.9128981937335656 0.259684247866765
0.8621604616441757 0.3157593432026066
0.9589625411803919 0.9671993441032337
0.7422571459428856 0.7207627002098684
0.8038779783903297 0.4218232735268315
0.01421498804745501 0.1543623577716433
0.7046974808399462 0.3539521832715241
0.9263064590655173 0.6664114306018656
0.3506211721599912 0.968907451063868
0.4071424615261297 0.01754371887778527
0.6104738036211371 0.03886221566451446
0.9811697582238453 0.4398778538487197
0.146522509109283 0.6400448246596702
0.6482215766732816 0.5637158451850606
0.7057559275756322 0.5752601714667284
0.2969949805171441 0.9850934355283584
0.9652961057177839 0.7246828594496404
0.4671013509437555 0.6211187296641905
0.2711946797054843 0.8457245941175597
0.3862678354110092 0.6886610553602697
0.3330213282793676 0.1864594138061957
0.4708721489467816 0.3466515430089028
0.5037619677391127 0.9052042859412155
0.3805553574942038 0.6682827024572463
0.07504823342893287 0.4649907333617138
0.70505771120963 0.845502396032883
0.7476341215596085 0.8168072937585753
0.9500807561066582 0.8626956639683692
0.2599548540727112 0.7236648792693241
0.07954768513756785 0.2416867278182984
0.617501252165553 0.9502066983162774
0.5305025396128459 0.7662063441534946
0.9016947943472278 0.6513111775503106
0.6433090607816278 0.2764564033441583
0.2675131837901324 0.2828317815913065
0.8096204540825698 0.4814928742418197
0.623882396353012 0.5950409997873959
0.06047038893440511 0.0007139336958710827
0.3598512461748776 0.09098775971561587
0.3478580971790292 0.6933445952944886
0.6602685598190727 0.7724530873441928
0.268270978530367 0.6135498358013672
0.2210057544913197 0.1674467529251961
0.7056241127152407 0.9994749383139518
0.9995456507861568 0.4745522454950028
0.5121500818923059 0.9240950589251751
0.1146513240198896 0.1863576457982049
0.2583909288325042 0.4158100552109378
0.522202202008663 0.5567859960841713
0.8571012999766473 0.076281194975703
0.5547721851479285 0.8579788149365237
0.6357908408411075 0.2474959099990518
0.9940387124454642 0.2849662593475039
0.3428980518164731 0.850433418177047
0.2388689244823118 0.2850295009516572
0.9651822578779593 0.07444680096996242
0.6337100851209695 0.5994583957641167
0.7374479941738884 0.02015768837564358
0.2187977605453929 0.4849157102979925
0.02595350894846142 0.9393435861870404
0.518546618574259 0.8418509350936589
0.09056491079909604 0.6386083379319493
0.7842789401293372 0.9470361239173529
0.1962680172019229 0.3166904579519359
0.514096513270075 0.3005339120039352
0.1122564898016794 0.5157080709152084
0.7623039345834656 0.2252273575189543
0.02339181494853711 0.8781233856985785
0.241023246608353 0.8053302618110941
0.07765177224107839 0.2087584046069578
0.7804633552741556 0.38747752383461
0.9650935910075589 0.8319820169338038
0.2318665399175075 0.8605146895273553
0.2996526767678815 0.2276591485356882
0.1850382502793344 0.1611692340711089
0.4485278774395002 0.4723276382289224
0.3153561187165454 0.3783116343034697
0.5021883502101617 0.7133940087398621
0.2884501096513483 0.2586758370474294
0.2863690882774263 0.8598588107510811
0.7356651791600759 0.6230157182280678
0.131625997226865 0.5094679332702878
0.03560324501391447 0.3708110398491612
0.4902441253355097 0.712194343782973
0.5064819535694002 0.9750313415520141
0.3845346227974665 0.463132862769705
0.4601440390570163 0.4316759646300679
0.2313863550544469 0.9926867334426328
0.9800312698963706 0.2606179653958797
0.5221363588069776 0.9252464963585737
0.1264750686754549 0.7661708941831484
0.3876948766024998 0.8191713784821545
0.4153417870282456 0.6128298443333192
0.07912359780963088 0.08231857399652377
0.6672350391122055 0.1049355858789477
0.7857791019440803 0.7021164056337369
0.3469916544588854 0.5278006967797249
0.09894227524612791 0.01304248562515429
0.04398748840679546 0.4767581289602328
0.5713116038520109 0.0622700601048963
0.9219961382081614 0.6023644199764002
0.6044405114771838 0.7725589016359206
0.1341329597810501 0.8258597883686135
0.9581102468501047 0.8408758819935925
0.8893061397944445 0.3683860373299132
0.5223516470590021 0.8515494522933817
0.4932977084137608 0.004526636125179671
0.6886586895957417 0.4211167276399034
0.5686101879181578 0.7461747534457338
0.7065081895426072 0.961688725298995
0.8573686762268563 0.8459505071340718
0.5265764374824095 0.05151321868607837
0.6648511911229217 0.2339918285190736
0.5970092132990933 0.3164436751638101
0.5457863064431938 0.808405650138206
0.9262687108350377 0.9964421554286097
0.2834870533425734 0.4565073863724448
0.825416848796898 0.471862788111405
0.5832831232455978 0.12422098085523
0.3944356815330567 0.78168044674258
0.2832613050939027 0.5682173723492943
0.8735873339125523 0.8818300765620518
0.8441063925857667 0.4375888305582951
0.9773709275457947 0.6449264018409585
0.7151879647431282 0.2564599658009469
0.6444450663023114 0.8888459792812592
0.5312415109815504 0.5192640943631922
0.4673901829485082 0.6698742454423967
0.8773510631717718 0.8535713448327095
0.3509862454041758 0.581154714285499
0.4132618399635697 0.7804744455702604
0.5597037014911652 0.3047123274534741
0.6250342876446321 0.1427342664463953
0.9173579088830588 0.5926669165934408
0.7982893781563905 0.335906515668352
0.3851454108124184 0.3020798056345952
0.9415072377222581 0.2573249492062026
0.7510250002730917 0.4778526657608175
0.06280401942412948 0.6423366629939423
0.8375918469635876 0.6923865612502847
0.02251146735708276 0.3459120009529337
0.02728543006017322 0.3776215929150588
0.310033508324803 0.7242345491480795
0.8537308716629554 0.6079012476968932
0.6092534775983254 0.167148897797003
0.5001424859581493 0.6481108571221488
0.5605004309637188 0.7182491197574679
0.6337814465681377 0.7138164044258103
0.7677177074155044 0.1030007540482155
0.8678731398816626 0.8993382572308275
0.4282043329169545 0.4381118595544442
0.442991658660622 0.04370753879813895
0.7794353387932794 0.7289463334912942
0.5594004600064481 0.5347752889982181
0.08469371043260389 0.09149417973554605
0.4035251970616469 0.3943623154550241
0.9748695502159594 0.8785217567784029
0.3403649627830603 0.6727961136431151
0.7105925213192138 0.3061590741171814
0.4046357212697828 0.1146810461908271
0.905230850177715 0.2428100626588937
0.7867722529604421 0.653516534542336
0.3310951915385166 0.3663846591826365
0.3534431390465486 0.1932964081773248
0.4628635025732567 0.2650575350820169
0.9694866067027329 0.625945037787715
0.9005372096713969 0.6004720620163482
0.2230033121938823 0.9134921086857344
0.8846861498289511 0.4691465099005015
0.6517308888314278 0.9052772430916998
0.438388095483875 0.474347595993448
0.1402305053727419 0.7892178325923853
0.3677542472346165 0.2950631783970857
0.1051186783148366 0.7589365254908059
0.3070973511435166 0.9224843019199054
0.1879490391587746 0.1021138778329909
0.6629171701764527 0.9295564228157205
0.5958931709905014 0.1522792340428311
0.02591230828791091 0.2771195723227003
0.08585880746162677 0.2837424969323172
0.365797032072781 0.7223987395237642
0.7002249891672938 0.9417287427616137
0.286051822052908 0.6929319419883156
0.11952416372198 0.3054271799181544
0.4489658396993665 0.1626743130442695
0.3818608516921897 0.3689905473737522
0.6175830624716758 0.8785524408335564
0.2973946794599853 0.07200162236307665
0.004860410215975318 0.6928253978917073
0.6693789626994003 0.9191690902098095
0.08882746985538469 0.7020438328675158
0.7197609771751277 0.2747241484644137
0.6922156934919916 0.8166496840076788
0.9045858898977966 0.6889504989327272
0.5705480355180157 0.8214434898935653
0.6875723016895636 0.9953752048283332
0.7628712681037013 0.2070947740265356
0.1658385245865975 0.03477975305817363
0.1906943683699356 0.9681957192755213
0.04754706414624871 0.5946205437274859
0.9591080668786177 0.03880535374845373
0.08295562963010014 0.576160105124481
0.4633939901366499 0.8016984877986246
0.9761194651847745 0.04370822767702901
0.980523366270174 0.0903575019205769
0.3293990123584001 0.7749128655456556
0.04620157656618885 0.7680992621220727
0.9052807468640099 0.854237188284983
0.6800430128728381 0.5816499312939116
0.594613406475596 0.6012323571894609
0.3933697190965627 0.4669470689712236
0.4817901850856912 0.901410526819509
0.2993637803652262 0.4418535159307919
0.9718504065080166 0.5503930571921991
0.4584945739613731 0.1106715496904281
0.8542928594112461 0.04735324616086727
0.08496091924190391 0.9780145028606019
0.525277930383518 0.2660880157916291
0.9542548220320417 0.105296819713717
0.8369748380969365 0.5853465685269134
0.8042590389195451 0.9203855592588882
0.657448412168597 0.4941900199303711
0.9878473416569878 0.8490479426749404
0.03959072640495003 0.7591071048716044
0.7273142373409778 0.844651838062094
0.3683136081122769 0.146179901573408
0.03430408666794559 0.04874317635669752
0.2838815763290994 0.402047867346331
0.191591285681226 0.6975173767402757
0.8294684487112384 0.5365233791931664
0.1664924018637641 0.9786830277042531
0.04623974983896607 0.4343916549119343
0.6775879407208775 0.4699811892794944
0.7390604001749619 0.8257050658136365
0.4148567150849747 0.8013183960955251
0.3219576387781977 0.5313909590348331
0.790157643924011 0.2976168511633777
0.8461320548348787 0.93058981126832
0.4230265198047675 0.2029803102602612
0.1982560316563586 0.4164755335362393
0.2245030543984352 0.4311368446148737
0.431669107048646 0.5861919973834766
0.8529315169029283 0.4327707650007214
0.1011927001961807 0.3077878404683174
0.6650533604188755 0.07668988836192538
0.604539890531907 0.005318458956465104
0.2753544489561111 0.1375962785886469
0.54606597832378 0.2687441389731401
0.4871076126350473 0.7521496808965985
0.8120129252884913 0.7367936138270493
0.8737000528605223 0.00610556634866032
0.689303328821006 0.8536439819425256
0.2571582681232791 0.5460506525504117
0.187237517923329 0.5139291131756524
0.4903590539549006 0.4213206928246881
0.3064316755071834 0.6404435041957501
0.6519758132105532 0.03788396405576212
0.1124351606814544 0.8589703859571896
0.1398226893332394 0.9701255302210872
0.662078008582117 0.2765594961171884
0.2764438737354174 0.07830944010128482
0.2502144686860013 0.648042931529015
0.8686073066431105 0.5347324187248765
0.3439516105484631 0.7986943560337082
0.6713374627544758 0.32476461639083
0.6362809049451063 0.5489739973392529
0.4985537209952782 0.4763550379414919
0.3844572765178199 0.2034834066763551
0.6149244573265795 0.4883002247800322
0.8239392230002285 0.4892263299573547
0.04496479228378193 0.8951756313282075
0.6741256987035079 0.4890474757983797
0.8927605388408156 0.08911837758148976
0.6831638585749809 0.2366457815425385
0.936599618646754 0.06926203026175308
0.8043069853357356 0.05498481138356635
0.2169138732828922 0.7610009585720038
0.3771348129887669 0.9739008504421194
0.6647550522450052 0.8806942626006161
0.3713683409957445 0.9884300045910713
0.3589967907883925 0.7301295874196529
0.8874487300960678 0.6263151931346146
0.9295179421093995 0.180797280404613
0.951500097766148 0.1498102647237228
0.379704286399646 0.1838094714066555
0.5851157211126223 0.5636425858393797
0.707351456463656 0.7358887719012778
0.6226642317211641 0.4297173069031712
0.7508405366568092 0.7145149503750079
0.7195147227220138 0.6678969651843291
0.03168606677390665 0.6973990217111509
0.3113233770913512 0.009773422699384153
0.1146150754793899 0.2257091855168292
0.2080890576779994 0.6094948607679748
0.09744908745343334 0.1625721893088176
0.2068153231582561 0.5699774183446313
0.1742399968227175 0.03685386533255564
0.0249349509992575 0.7444509869424631
0.4326002250252377 0.1977253804392808
0.8251566323100253 0.7230971903387924
0.1759362631451953 0.1301049214417183
0.11298686078917 0.4560824035792325
0.606647939987218 0.7294855217956865
0.7722214198211615 0.5999904625172985
0.6422138106845375 0.7827098837323543
0.2976249128989197 0.5793085245583005
0.4848113085605608 0.9782618876051854
0.4750968313061199 0.08275642592898982
0.3683780732190285 0.9682153109466598
0.2822503667517687 0.6831206228309532
0.1286558537327468 0.8506845130091829
0.4198634467203127 0.9319529989118639
0.670720549049025 0.4332871968568636
0.1994807428149693 0.2000570636615163
0.1425176931359392 0.5246395567745989
0.1190769480128024 0.7831397853999865
0.05885217048839991 0.5337423247045922
0.6336378780710674 0.7349509260393249
0.6506600389491786 0.7349089017317204
0.9714243746875461 0.4972543899072432
0.0559903747698408 0.3177649196096717
0.4228864836970347 0.1709565240380434
0.4636724061138349 0.912832171128475
0.2674455073035231 0.2066043599705792
0.01299866018322544 0.6585729082993825
0.5785813278702201 0.7178835201661682
0.413461754441244 0.6960821291845322
0.3182578398730154 0.2825858547077748
0.7537357494826988 0.3057273077905592
0.9234033486834353 0.4391834112755105
0.6027071853017922 0.2193070821317217
0.588413292247512 0.8180030345608378
0.5256653398544117 0.1849869977282169
0.02433920646693662 0.7541780096711704
0.2731672319477921 0.8948472368566889
0.4868282390976418 0.6728129373861241
0.2215544846130136 0.5062978658285586
0.03586882514994009 0.8402575645513911
0.1640748065304367 0.1555733757196709
0.1851968606256335 0.7368920735522695
0.7457733478659427 0.3217994017443044
0.2151932075206599 0.4735643021819456
0.4109937879257967 0.677734953322912
0.1447990847294649 0.7607844598028705
0.7365879699484302 0.9924956525037977
0.2723077229989341 0.303329430355067
0.5550060685846847 0.4420655173210171
0.8541503797765114 0.9236821354013746
0.4405931643038222 0.3063023060630556
0.5747756995771632 0.4671113691256841
0.7855207373082267 0.1366826952330709
0.4740433236289417 0.3817486287485529
0.8335886748677321 0.05513622191416302
0.9523598879892072 0.572049047071843
0.02616672114124051 0.8561519646429754
0.9873201123357738 0.4224685702221938
0.6967793234263446 0.5924968698012903
0.07153074674736014 0.8574552007920174
0.07342568160462792 0.3754420157884834
0.1952011795745407 0.9092167399032092
0.2185585073661869 0.07564932225142101
0.9311184621228386 0.9686177894606641
0.4693071917606112 0.056774222822692
0.4384759193603388 0.05428299643702646
0.2263352153122592 0.3191385280275801
0.8776531587815822 0.1815152284111901
0.504957161773082 0.1663294331650129
0.03238044718046949 0.4093638058799848
0.7694958132737619 0.9350483087798954
0.6370125785213214 0.1764825956508378
0.006572984935903667 0.1608250520472499
0.315154256785483 0.9860790120727394
0.4068118158104159 0.4132061563100453
0.7005414147773154 0.9807041168805227
0.006082219234165681 0.8753568949100207
0.004570736345236819 0.2819957364155513
0.7619508889251096 0.3832819255897404
0.897049728304373 0.7919005479775229
0.3203917457963028 0.4078780429061135
0.5081366843915427 0.1184408600317126
0.5967029187950638 0.5220210781030198
0.01426032170399253 0.8957342148989357
0.7630063925574567 0.3338095341694849
0.7136170143499119 0.1596451931356139
0.6211272128830935 0.3701149989437106
0.9150329090000943 0.8955943589676094
0.917180469074623 0.7299128138232511
0.8412091666449698 0.3175121842008741
0.0004319238919804988 0.5355160447619003
0.4801491298609484 0.8799172331721479
0.4187879231552867 0.2908472233072023
0.3890438095954011 0.3203486717990571
0.1808425814313668 0.3507779478825859
0.4679001585956729 0.1714262290996981
0.5366711583781554 0.3211682436723108
0.7574017261107758 0.1400746780973704
0.1003749401737077 0.4308028195355157
0.1290846693323613 0.8690239738340396
0.5180886141144999 0.08136846951182887
0.1079133911347326 0.1337767945982841
0.3829727375242513 0.07375898690771757
0.7817793614932305 0.5134986404258822
0.5153035935526435 0.2270174997810419
0.312921116030423 0.04808040961798958
0.1240221555105213 0.9609790456132767
0.06645764661271537 0.1294346316400667
0.0377371779655506 0.5308544551179797
0.1394231060520177 0.952687087160325
0.8439383230825585 0.5486865905852263
0.7753900034665253 0.9958955844256292
0.6156675942806846 0.7240566617959949
0.3655705920316684 0.9210798353551557
0.6554998008308851 0.3573485443228601
0.7657811641709676 0.6589122321538552
0.2801389882546498 0.9122012776572023
0.0441832183276305 0.6537678476233189
0.6596618166688053 0.7352709095740223
0.4772814862015586 0.5743408198905881
0.2259052612274539 0.3584398960459583
0.03214836977106664 0.8714431240399725
0.1649625573477146 0.6613379922552082
0.500265626469283 0.2508904425324507
0.7546365181406187 0.6330697378969163
0.4649569058136808 0.9523761167608404
0.2519845649531401 0.1195043624735994
0.2236780673241855 0.01178879163340711
0.08922944306184542 0.109644283119079
0.2884862494713139 0.1512596766726552
0.8079818794839477 0.5085004036946653
0.3424626266886924 0.422507727848927
0.5677143427744603 0.02020493099940755
0.06184508846886466 0.9465482809889597
0.3858629583521918 0.2689667885343396
0.1613960788381807 0.3324420580143825
0.6725956553602078 0.6296791555233303
0.5569866961836926 0.1278526525017241
0.1925571490801719 0.6232807728984223
0.9778244652186069 0.3587337774103164
0.4611643745453862 0.8692041645191568
0.9733398342278614 0.9427421973089626
0.4906583328445289 0.8074469276978204
0.1466501210241922 0.8610277721020497
0.6299416380548517 0.5274805736078837
0.4946906259395526 0.7601115675768897
0.2333413653468057 0.5969754146284726
0.1660782124343158 0.5954146423837532
0.6143869126977879 0.7992128597004722
0.1487291761852935 0.5329885352505597
0.6376530173551824 0.9592788255473849
0.7801390955232815 0.07955027126854418
0.4370912985933743 0.1368633193477445
0.7454986170456579 0.7547240562582216
0.7189113367652677 0.4441567963102344
0.3134865768043482 0.9401852283407762
0.1135724246947364 0.9623956990470921
0.8222120010447423 0.1092601312497489
0.9908622669596746 0.6003314320180355
0.1318661583914298 0.9170389211325344
0.835974154736747 0.9269122912663693
0.8413726205650434 0.9095930600369924
0.1347136185327674 0.5876243726428203
0.1160993479701003 0.496526453582876
0.5779131872301231 0.3274222423537105
0.6260462450065289 0.05016241725110559
0.5051874683870488 0.5904628185845721
0.9544075103380193 0.3904483921204092
0.3921218717634694 0.8616713478450039
0.4017547185710686 0.2342249326077751
0.4243863460382475 0.5329942347049332
0.7032037272065433 0.3742808213185845
0.08135668475550743 0.6532542059831614
0.4038575256396811 0.5143992420852739
0.05864505377583591 0.3995348480421579
0.4037460807902116 0.4825094248887288
0.8062810888416393 0.2883500819743847
0.9158101571796644 0.000927091064033394
0.3468049364705817 0.008216950389394876
0.675051850566438 0.5150960244935263
0.2442317811277291 0.1275197854554319
0.1041882109652676 0.2217252948936415
0.5973541931568949 0.7137894957487405
0.09243748197939188 0.9378048103164893
0.4153597166232865 0.5518475949952617
0.2561280377528435 0.4916951086585013
0.4240416904806674 0.3905790314503936
0.3308714644251328 0.9519079894912852
0.3158404642582169 0.7150516222271081
0.1748339135060177 0.4803387865760808
0.0234042226841249 0.6337647577186104
0.5637491534412403 0.2217555446865687
0.7524628751124434 0.787949155692135
0.1575405621780224 0.8560177482762111
0.572937541256384 0.6650200241092754
0.3994642629708985 0.04882620124204162
0.8994213582068559 0.9982308766757099
0.9076280380044075 0.3021655403893129
0.9786966546260243 0.762034619566151
0.03836564004512531 0.1227981790616086
0.8322539505275097 0.6031745374905876
0.303796895626053 0.6856788006162012
0.2600960214217367 0.1025915406208755
0.9190717202383302 0.7017997195993444
0.5851498801960424 0.6172911115214392
0.7888233264560326 0.5345889577267539
0.4398819232602096 0.01092197635255299
0.2816132894390494 0.62601509251986
0.7996549375980022 0.5941043963452082
0.6351397048175654 0.8315767540618585
0.5993634993382665 0.1037721132051882
0.6766005948985233 0.3589624321563992
0.4101729120219807 0.3448587902697189
0.3472610620882838 0.327198367890973
0.808174324254064 0.649420272826957
0.7892567635722219 0.5664050985989455
0.7956566817212209 0.2115032780643294
0.6928801555917007 0.6850535581285593
0.5948687138727016 0.5478920010700565
0.5329189516503815 0.8241874939465377
0.895404830719486 0.2473725693283125
0.09906882662034799 0.2972964684355545
0.4896456055582731 0.2522010433599313
0.4402854893346864 0.7624549648163298
0.8700937718333608 0.3992193463224704
0.5174438243779703 0.6788717493017609
0.8563365939579233 0.7750796584803992
0.2451939525657888 0.5224053559252526
0.07039205058722757 0.03847618070297146
0.1729120642885704 0.2880560371353924
0.03210080501147329 0.7800429661858762
0.2595286206981044 0.8598957946192081
0.06481787084536039 0.4695727443981093
0.6809225101359134 0.3191281395062747
0.07323052924168996 0.605983018284287
0.04143905253901525 0.8078812913502149
0.3643929576454857 0.6104440867841145
0.6644385961223476 0.1852174189041222
0.6627075104640043 0.6878754177830637
0.1640996793807598 0.6212338502822372
0.5585930263188772 0.5788231311349583
0.2048715644654714 0.1637294728067354
0.6529619761454016 0.3143971037538885
0.9384634430455939 0.8367665706167673
0.935058735142847 0.4538680418311151
0.5298592327426369 0.6618936876916341
0.5223836333026786 0.2186564658183313
0.6158312775669158 0.3051318415698427
0.7806076351058909 0.6165927127132628
0.2377623924806045 0.4922544170595654
0.4395454239699177 0.2252598549196785
0.1689655712942306 0.5225209207233136
0.3415768898688933 0.6272136715941423
0.3618965406523409 0.9417585071781912
0.9316935730059199 0.05277961995880992
0.2787148198249633 0.6728167342188219
0.8253268816545833 0.972878022728926
0.6041501504392854 0.5854954714183415
0.3104155855713071 0.4231443926431304
0.2580155065214469 0.929652588177622
0.7765869939408732 0.5208303130600024
0.3141132082257939 0.3583380863279739
0.2766628586781631 0.5771833897102566
0.3784544858137493 0.5012713761502973
0.1837548283222336 0.6712255118715641
0.2071210293670478 0.788612812741143
0.7625447498323336 0.7415920126676299
0.2634667457828709 0.9858565248396838
0.1029946033654128 0.3183394663445528
0.7777655520519859 0.6853436784185157
0.1939409989918567 0.1242843230179152
0.3293381977894692 0.2158852888616306
0.7751447198475269 0.1344131999904421
0.2291764820714121 0.3759486903260573
0.561669168215322 0.3515225610078067
0.5693847639607216 0.3008617041451102
0.1747731947107992 0.05473908301623415
0.624021058556221 0.2587977419711073
0.7952469935762487 0.9656295904542013
0.2751739235785374 0.3261249154305372
0.1934375875774752 0.9857644941623386
0.6749899488740646 0.6010591595255272
0.6054427720548791 0.7509550470913871
0.9190242479323211 0.2873263463839885
0.5863057903919431 0.7594716613106499
0.427011934725 0.2835013127066885
0.412523826894716 0.9789501739629343
0.5204189789052043 0.6382063590853088
0.5912764795251881 0.8685720375347482
0.1866304319005282 0.2540221954173897
0.03368910601971469 0.190885529273535
0.8392207218921617 0.253477791209636
0.0096877646545063 0.2995012204455185
0.4806798728923143 0.4676094754418973
0.9818428215396957 0.5017536088452311
0.1774122193308228 0.3418747843898086
0.003864785471326189 0.8933250395642796
0.2709790965857455 0.06061707655333674
0.5838685362857389 0.7890691852861075
0.3978713733637716 0.6600943183603452
0.3123906330536323 0.5039566646694432
0.1607295272743911 0.9529826717741771
0.007948003991900515 0.9131552621304003
0.8547812740335602 0.2769221986599851
0.8466234393989444 0.474094766186123
0.9123554357791333 0.5555352795235301
0.6773323289864752 0.3955448866280568
0.2273810640542135 0.5762037310921131
0.1543548959923201 0.5543421087757815
0.2520926360205584 0.2415488767583667
0.2304169173927866 0.9667561092970347
0.6137931345991448 0.6005970595257174
0.004063908391771191 0.40869484152737
0.9035275004909382 0.8436969146425169
0.590287463814212 0.6604641541055974
0.09937446865884464 0.6640790730545754
0.7932766351087442 0.8512227830799646
0.4716076041570587 0.6488507334196078
0.3464265283399829 0.3556674304766184
0.9875734910364056 0.7559996784718501
0.3750980733949733 0.8739267848977947
0.3753076022291923 0.7829551749694397
0.9248876226246143 0.1103535573537294
0.7183137616017569 0.6458413474524006
0.03220168840540268 0.458058230602542
0.6530653256024067 0.8081571887964017
0.5953616757689272 0.07312144913172011
0.710550377672745 0.6737263860422801
0.560321725245756 0.8183405641500513
0.5347396393731629 0.1275261410140813
0.1873366990966385 0.841401191924161
0.2837777389484704 0.466485855782355
0.7102601113641277 0.1018284619421797
0.4670899584138331 0.67969691993157
0.1874885998652412 0.3573647581499023
0.7689825096058703 0.1708744152314177
0.5003230249691654 0.8777509124204571
0.8093376972442773 0.8876994621041987
0.8252495981623746 0.09880822768374284
0.7963671327493718 0.1382563134603357
0.8089403056549134 0.2368806668258104
0.679207486603885 0.06519179193287841
0.02703151082333242 0.6867735786296957
0.2960776942230561 0.5526836647326901
0.8437839787083229 0.4469306434670621
0.3957684377554088 0.8026654226732074
0.7705589651159621 0.9770854324964426
0.2893941181772426 0.06482819268746481
0.9236735916705429 0.1419011160098669
0.7077265450820914 0.6188461569981757
0.3913560811677629 0.1488590074047112
0.8557126120175012 0.01240274943127106
0.31703725798722 0.4392445541135332
0.9755243934056566 0.2120933281365459
0.008981578289684775 0.2059244190901859
0.0742497224211765 0.9331886800809434
0.6334912233509266 0.9270862991862112
0.4309674116708841 0.3700794513732956
0.9683151700489272 0.6910704018018274
0.3732116751778496 0.4003703669984384
0.994706908683925 0.8579088345936916
0.689949095904219 0.4431865362818044
0.4049315297388433 0.06740370454901641
0.7299839341927942 0.6836324257093255
0.07503537434161572 0.270157575619032
0.8802768350560926 0.2026288373943611
0.8178188023638233 0.2720254643903093
0.520571521693985 0.7709666018361673
0.2355761184319722 0.7390513710517701
0.7337116012671333 0.5798468102776211
0.2541025455210894 0.3600789619409802
0.7238089474101077 0.2243450171283622
0.7418967340767908 0.5425063857504538
0.7314667055489787 0.7052745781057904
0.5480469285756691 0.0118517597365563
0.6529726334300711 0.3753915784818391
0.2363307433699814 0.4816250858675235
0.1618219857551312 0.9881568287580987
0.5457712299421715 0.07164544391994301
0.6153051463236214 0.6908297225076234
0.8614368105162842 0.09373646877602992
0.3326523557530168 0.706558439633115
0.6796123938341707 0.5435036939162086
0.519273394172499 0.4573160928438784
0.07390791822511411 0.8037633211813063
0.7591179975878268 0.2348468997276428
0.5597422160214279 0.7070325029882434
0.7781394001929162 0.457787139136406
0.03915432746319873 0.3216933943055033
0.4918757305575085 0.5128119545504587
0.9524281752060388 0.1393546737914899
0.4911764569315178 0.07220424816678873
0.4208337317324544 0.4700043717499103
0.05234109227201762 0.4169926298774435
0.296204613620995 0.6662718942636223
0.8507988008562296 0.2282286322426945
0.3816470057912507 0.09567389922612976
0.9919282638160252 0.3239115202591503
0.1033490131157741 0.5809112916889063
0.06642335858064372 0.8883942358795127
0.4969903734610284 0.6076883936909059
0.6155670731728363 0.2839123142641425
0.6624843132083006 0.8023903141747193
0.004291943979522125 0.7035993889253559
0.7927432391761727 0.8024642646258742
0.08650598024881676 0.7612313762195508
0.5947711250911411 0.0007350029001339177
0.9086802472832228 0.6439608868230906
0.7535635506773691 0.8372026301937979
0.9014122810200009 0.4596273583733355
0.8815430380512945 0.1186777305154624
0.8147568308697272 0.9211689407138783
0.1969431220373427 0.9423608394479632
0.4473750531724878 0.2902174276614949
0.8833186801898388 0.7380219322651977
0.3396271936197053 0.8089507876903463
0.4751656278000493 0.1012349831682696
0.3350552389864527 0.6356538898361955
0.4540248442149312 0.06342322486211424
0.3783366704376587 0.0182816144551347
0.05936974324387544 0.2320729435210845
0.2433557143438296 0.6562011410634769
0.9053611316401903 0.9810667560300597
0.8320924977996706 0.8066583805590557
0.09902559280127243 0.727867011280018
0.3476205075324959 0.02875893952877942
0.2337297190401547 0.09920088983945936
0.9748210041672497 0.01439723164763787
0.1733457784461321 0.719935970907134
0.04694090824387385 0.2728281714985465
0.3848339335974093 0.6107349623686225
0.5679759576598116 0.3839826150434859
0.2531044342216854 0.4061673188005448
0.1678758194461826 0.99714178610626
0.3266414603836239 0.5203917122107863
0.7986541468955906 0.5830317764623334
0.8042772435379854 0.9042570789104131
0.2075179254733315 0.3530065875683095
0.8693022233782348 0.2296323048778945
0.5108327053631293 0.734460061462327
0.6707643197412138 0.8487322591525137
0.503296092149715 0.1274721842612999
0.865614182606533 0.03268906758075161
0.3759160182967193 0.7932949230629716
0.3611007347180078 0.9846533836261048
0.3987886774382689 0.1315581383538907
0.3902842296837864 0.5644086369027294
0.5295944343636515 0.499687928474721
0.2153099357477763 0.3342643297677781
0.1173352945735808 0.885049878807226
0.7684189525445909 0.4745681368482532
0.3012454605938013 0.5175661840229741
0.5775291677159068 0.3171079384845709
0.7184759166089387 0.3133290203542645
0.296178349958928 0.3785311636091529
0.5563059802465449 0.1746598326386033
0.0766562270812159 0.527380912237036
0.2529724701208513 0.3310806964763191
0.6516428417654383 0.01681021122772445
0.1887513504781623 0.9588865793541488
0.1732084522538227 0.709053261978859
0.8720105037868173 0.9688967707622415
0.2250466323026591 0.2603243110900201
0.346844845163059 0.1614109840873361
0.6583260073260508 0.9684084709568676
0.6399303102555731 0.8604601035843931
0.9118650777028255 0.4583802003781062
0.09256761519231879 0.475780648424668
0.4331309502463533 0.03751321381079793
0.8065174375901988 0.9857154020196897
0.5887749378512535 0.5303031544689943
0.7738836760875092 0.2505374526156582
0.3279607327090805 0.4338663035377135
0.4214907778674769 0.4589244780511962
0.431495024098062 0.254699096273681
0.1066056473688169 0.1580986887946924
0.05054753335109138 0.1398694109031967
0.712692654082047 0.1400617070597151
0.5496334036459288 0.7562176421775498
0.8627116265362892 0.003928919262377981
0.01632066529972361 0.2418237541241239
0.6851511901094707 0.5540653872260556
0.5600530937581271 0.1569176567050739
0.6011842441003248 0.8649761712939376
0.471121692225533 0.2046426214903473
0.7946675484111899 0.1834155128426894
0.2017169421080634 0.7734405593203044
0.2358821707888607 0.6354353093114257
0.4181320853328663 0.8429535059685308
0.173375903018774 0.820126478179508
0.5231664097873435 0.4202552637790506
0.8198354359800472 0.1955223693503578
0.3699355163597527 0.4571250264131039
0.5878686100187349 0.9381408130942034
0.9590444237098185 0.2696836526425885
0.9388483340774755 0.414198387656546
0.2029779016917314 0.4768511970977027
0.06280474041801463 0.1565996588097666
0.8885481971665944 0.9064378567213116
0.8999007114799908 0.812467238635334
0.5411522267855461 0.5986950159719598
0.209044051831377 0.7079555457944722
0.8148757832313345 0.4221233902166868
0.1723081196525663 0.4334861083553946
0.4968560183838346 0.4587616252319431
0.3304691344473849 0.492305090119891
0.4219037874833808 0.5605455466171175
0.9875056911990002 0.09856926098234847
0.512703459433264 0.09086456462719167
0.7024398833297533 0.4568206751245394
0.5869211645944622 0.8077623898924254
0.2134713622511787 0.05858152555799526
0.5718643996882143 0.2425985078734223
0.8512155800781681 0.3997630516756495
0.4552204686182601 0.6932808680811704
0.8273070349117743 0.4531555296265035
0.3944331215557792 0.2184114918498094
0.1059986264921259 0.3392481351750195
0.6202528795906846 0.9714095882807744
0.7356950986358709 0.9644059861430123
0.3665676120883884 0.767197202693634
0.03997422524228106 0.4506157571104855
0.666214374267435 0.8701210855350291
0.09641161608501903 0.8285998090297408
0.6243939989306455 0.8044717424698403
0.7216232831038206 0.9464533675956874
0.786761007286266 0.8196297561156466
0.8975924956529537 0.6961979861510079
0.8867965137908175 0.6668635699713589
0.6257836459028091 0.09662089333369565
0.07026556957100318 0.2015948172463272
0.9075602664334846 0.2103916135113847
0.3208844580743769 0.1726273740726033
0.5402813842091565 0.3978581064174004
0.5972943812137468 0.8231315209676715
0.05175487047794515 0.1965931585139882
0.6180794805402012 0.1736387676849613
0.3655901831318772 0.07047256879422015
0.8029056390141706 0.1299320380609857
0.2891611822163465 0.1026421242397391
0.7707789184251339 0.3409524888946387
0.3524993551217562 0.3048982850467569
0.4418467489658707 0.7834573639047152
0.01576941367091782 0.7727426290678799
0.3598799561837573 0.3734660359077425
0.141023426529039 0.2646021644174704
0.1889796054152981 0.8312009208556996
0.7343284513094525 0.4100568978495679
0.4072176555644962 0.5723948494191499
0.2459868594134058 0.9811042420563226
0.8069712106474662 0.499196238997701
0.7898799564926364 0.9733774461707136
0.02792394763923696 0.4372814908407587
0.4239340245844027 0.7954204586351189
0.3323521269933901 0.6534568065029895
0.2014655334561486 0.5490313610701855
0.6523742832181005 0.09352803221643131
0.1640395821649899 0.6303740314914245
0.6220546712816361 0.6159289480116998
0.2060042412494996 0.4561646953400788
0.7389549931990663 0.1756838925086231
0.3287847725512636 0.3934962275168688
0.9940184355331935 0.02264468481114269
0.5698783271359604 0.08945294728418506
0.2374504384382719 0.08004811849916468
0.04155381507372295 0.226749690639838
0.9059761058975712 0.4312090755503837
0.02436284668725124 0.7242902762485895
0.06820299782926222 0.6262969897360987
0.3717195327789454 0.2201854199152102
0.8673671522232885 0.3614534930515776
0.9254993983778154 0.6383362025795062
0.5336673711001735 0.2938890575194039
0.4753593130266469 0.6868735729979754
0.4146333653776133 0.902080745513883
0.9029618320216534 0.2640632034306178
0.4527135760416867 0.02761823057117595
0.3923590879587311 0.5380606209753498
0.302668501520707 0.2443635879461193
0.2451170818441021 0.1831190794304187
0.7763453566637165 0.8157894710311002
0.2242831101165383 0.3853618808639529
0.3698800366070269 0.3809931007409099
0.7145727208881234 0.5473080692249588
0.8984560985871384 0.4040197757319913
0.7109200166372489 0.8542454775066251
0.1781143196157318 0.4592923788144365
0.6089091377252661 0.9563113235039652
0.3269198286408013 0.6162421884270175
0.04825561800021944 0.985197370248919
0.5472523511889187 0.7888583618377704
0.7803983441109643 0.3983604882005802
0.3478349839425026 0.4128279889876389
0.5576933108173922 0.8875760358940736
0.6853000688518524 0.2263231897695884
0.6694855528013435 0.4116172749610567
0.9578653016964853 0.6246065795699945
0.9661533231440486 0.4538928658792925
0.03769093250276787 0.2089554389318223
0.3552819675512028 0.07339454789966329
0.9796717406077735 0.996544475871894
0.2733981715422629 0.7976404088166203
0.9000803778794189 0.09760599516375758
0.9474859177597674 0.8012110203763924
0.0710138618526855 0.6705286737355945
0.9137598093083594 0.9339620814005
0.6468577071716104 0.4929067336787123
0.5342461240694727 0.7182568843170041
0.135656845231735 0.2330923460866365
0.6619856887703958 0.2981981748245681
0.2226192555410222 0.298468132326636
0.4934551130132452 0.3843913905835312
0.6810301193809594 0.2766633870709128
0.4730044571634219 0.132139058098885
0.05538161337524649 0.5785657518154681
0.6591293029558438 0.7553281360693448
0.1233317372496728 0.08142747115377981
0.3418235552048795 0.04897330772255021
0.981412403775177 0.8875621205227194
0.2353481026456294 0.9471419839856343
0.1226293323985409 0.8138563198381573
0.1479781354650034 0.03508312877333299
0.4088643164130024 0.5429946251684103
0.151562375488079 0.5102090299584243
0.7822582567466699 0.8470734686323497
0.02106726948473294 0.8284085552152769
0.8468667642105452 0.1672167412415581
0.08895415056604335 0.5971878366813576
0.5098490673604346 0.3095662635440404
0.9988228010766714 0.4920012850325324
0.9316832987373517 0.421059462764586
0.7231262271283488 0.004660973032786233
0.2443795831993326 0.267779951792518
0.3134455301848071 0.6326466576659513
0.9492586436178091 0.04372939855396926
0.04245229777912606 0.7121286886965762
0.6545536336107725 0.9472524585504631
0.3090776745561584 0.3228552428241065
0.7396154301829165 0.9117702043265608
0.4795721565298355 0.1968598709071265
0.7146298417647864 0.07849894478587796
0.7125457531208981 0.7069723872356711
0.8790650146468649 0.5951807099931407
0.5894579379092483 0.3531957149188039
0.5234918203628101 0.748871769885374
0.1110267896874209 0.3802637903096534
0.33260682171161 0.2456562701741076
0.8951085678872389 0.5198713858516408
0.3644362325034283 0.248714805047707
0.8196128701518541 0.3925214018746513
0.5580599963419183 0.6348815357380171
0.2452417289961456 0.04904786850463307
0.5995595942798841 0.2408503143514016
0.2594591707378274 0.9965201378659081
0.6214226090241327 0.6387731124429561
0.1575179917326032 0.1358207322492288
0.04088969883054355 0.6239709063821689
0.9625079473753565 0.5452358666376611
0.3725773785172007 0.6769159179501977
0.3108965611016217 0.5608341110354711
0.2634397185381223 0.09222046700296144
0.9590451812141597 0.7536379319656292
0.3676794063861307 0.7126646352321084
0.4534296918976753 0.0827264391574334
0.9246926433672826 0.365493399370691
0.692219016550924 0.6529996872704998
0.7352678736029704 0.05722386194146691
0.3423504074874515 0.1388570748934051
0.5474648354791893 0.001353345767036974
0.1008365217666922 0.9071516962439559
0.1711018642080842 0.4075400425512604
0.2655006175398847 0.6893253023428105
0.8965424065299605 0.5898540836990355
0.2141964317803479 0.5138253191528355
0.5964779611992037 0.7450600874689365
0.6319467319843312 0.4240599060331248
0.6274016861716558 0.6473536022308863
0.4030311266043351 0.3652372385397174
0.5506505543341542 0.7341946722110839
0.06015908351201969 0.4871156322562746
0.2459679274994637 0.7367183470169716
0.08736153246078109 0.1278293023712123
0.293895170143897 0.8782064125307326
0.8684289284709714 0.5636562405105152
0.4472996754579261 0.5009854230167036
0.3702322278455454 0.6010706011799171
0.9765699231126825 0.7405699078467309
0.5529084244420712 0.05439887953883756
0.3447865625883417 0.9280385338866025
0.8541056999643141 0.2081817345874739
0.310649774086094 0.2262871183576835
0.1331896144286902 0.615627413896116
0.949753932381982 0.7112761285829927
0.3288432615161783 0.3482241074577156
0.6872616692514194 0.4765720801220699
0.4937942600567656 0.1519004272036337
0.5146646281617685 0.3849524231305436
0.03091516790378851 0.5110822284539711
0.1521680756341843 0.006788277035135255
0.7903639437358037 0.6715216482745635
0.00571010339311029 0.7451735368499953
0.2518043102654097 0.8028339251556025
0.9575412599713773 0.9081930950077675
0.7001108983764071 0.1039863650892493
0.4840380675972287 0.3636610661327162
0.9168760077176699 0.5384913882843538
0.9698994044583803 0.3657586162534423
0.3877652857565231 0.5054137337216458
0.4538884466308848 0.5092918957589286
0.4103875990258067 0.04564555605776149
0.1287058496752515 0.5671233159938758
0.8708283156586636 0.19736353919998
0.8191074407830469 0.5909657525995058
0.6246629516341591 0.02362997409527689
0.6230385562988631 0.9131764329303865
0.8478525407714553 0.2593806384074213
0.403229224208097 0.7651299867417211
0.2540227625322618 0.4607808365948706
0.1446176929671654 0.4935507391306483
0.7710020584030443 0.2969898532229196
0.08242013283842976 0.4281107258022706
0.7887914147400538 0.4781185702620083
0.3565140383962369 0.5323330027632385
0.8988541089736779 0.3615359074043205
0.380092426599935 0.2400240610147177
0.005842701139080327 0.6834575156188126
0.6156597219140134 0.7130833969570819
0.72663134917405 0.09244005602044345
0.5186664486846253 0.2372843181216625
0.6025631151943133 0.5538632121652003
0.7238883778235126 0.5637643508980674
0.9645895548513773 0.1953638592870895
0.8675804481574493 0.3437785538000995
0.4706374846836235 0.8853834015427819
0.1901075177255185 0.4015202299284967
0.8327342774848394 0.6704420520072034
0.6567995158229549 0.2275331176451088
0.1317252097137069 0.1497888228371042
0.8850377508414117 0.9347209707530008
0.5820414847928209 0.1147566276631409
0.5338674663893017 0.189466277602767
0.789488074687603 0.7333812849515647
0.1272265613928289 0.6608735758365671
0.6037210353429064 0.2084891622005364
0.8622452735697872 0.371917775071277
0.001834947559505466 0.1351023318294024
0.04985036411146525 0.6195122849474718
0.7323088859245813 0.9748202981596416
0.8268932592345597 0.2148447371925945
0.9787777130979912 0.06277517938476655
0.9352115435540785 0.5395583901844727
0.086177313475069 0.8481234539353018
0.880050259178902 0.7024451524785665
0.2545876597104665 0.6015588003575708
0.4883187764848698 0.1899175661958102
0.3824449837914749 0.6497607945653153
0.3023425768783591 0.4761879475259637
0.5492450093475589 0.02263959626342545
0.3003960462778665 0.5614023249580709
0.2165383076365314 0.08535351338660407
0.5342434499409175 0.1461862878052419
0.808614862804617 0.1662763123196897
0.9801969914671321 0.9251335193175
0.4588968725187548 0.09208198375439045
0.4075083091860222 0.8280664287742234
0.3020075990246046 0.8939117811652201
0.001310224825855418 0.4464265455072335
0.3608454288688305 0.3441674787327311
0.3053057976421025 0.3849893748369415
0.4277326428423364 0.3517760074185847
0.4929596677069542 0.6304755559027622
0.2092337964707792 0.1102239441884549
0.8835783446419515 0.3515106627227524
0.2944107470233326 0.04417216298976597
0.6912674791367862 0.3433863970370761
0.2918657526379706 0.5361758206712045
0.108672984022164 0.6591210558733153
0.7882248634342734 0.9104964194057275
0.9350029357280292 0.3818251632255307
0.5074618970771201 0.2577591662387609
0.2624686273310009 0.7716022128713433
0.2118034439363123 0.6503753743676454
0.9889244067868252 0.4726178595752138
0.108294430812451 0.9914617996300782
0.6937457157168322 0.1842561960226261
0.9427379154492331 0.9328799627552863
0.18695828523174 0.9265147693009127
0.1060873492039561 0.3985443306285569
0.1254492073546196 0.1291002906464541
0.8723547336379284 0.6419182502638072
0.7632965375530792 0.6389465960554036
0.3762440294991885 0.7388698282591177
0.09405659013196116 0.1841482909206241
0.1148314380200415 0.4454119482561688
0.4986397713010058 0.7037773538433959
0.7702165988327985 0.7845087205579753
0.03657698189605812 0.9716268343262376
0.0763483172983685 0.5555851379358928
0.6237792761264072 0.4400802879045044
0.5429948756662361 0.9607525156116694
0.4271037571150809 0.836687467056666
0.8991768187368681 0.2954174650418249
0.1085611911581864 0.7322662774029937
0.2760099742016492 0.5469562602016339
0.7650116912172475 0.6697369625107212
0.7220199417486362 0.8030321431206918
0.02386882178209343 0.71404827580291
0.5067625474711912 0.4314039739823058
0.9529343884373307 0.4971669528487763
0.6043082174682552 0.794099263981995
0.9755513045243009 0.2822030277917391
0.91571240952119 0.5284426213128771
0.9971908929102082 0.3133181949934156
0.8411967053642819 0.3732129739719469
0.7535986982066212 0.2951186779285884
0.7517101166966084 0.3873287373202782
0.8618592283538797 0.9651287937438696
0.6712503788573716 0.4440831862306305
0.9770573699350975 0.1823691373355553
0.04805270941736488 0.002882996739750689
0.8249498162467733 0.3641973844854907
0.1480800343334334 0.6006808652155217
0.3169549135664513 0.8640239831123966
0.3310257840937003 0.403654268737407
0.5406867442528057 0.5345341589149122
0.3853173025690806 0.2320954488385672
0.3193551113827705 0.5790478400407774
0.2728577128694127 0.7692564047620447
0.3739096301200904 0.201308462266879
0.8800429267103345 0.9962606894656636
0.5789110767732569 0.5259466136431183
0.9916308654463586 0.1717900752966404
0.9433116305128202 0.8953502863411856
0.4647668298193696 0.9343473336352491
0.8305676370889685 0.3736509784324051
0.1411141002947544 0.07464925223269758
0.4488784574796948 0.2424209688751044
0.6296448242536334 0.6654828370845717
0.699642188515301 0.4471257345167131
0.01490164238957896 0.50196025655015
0.1230084726112162 0.9324046997232853
0.8725104447184172 0.9205035327468503
0.4132273438913542 0.2183972914548616
0.4171247163094144 0.3821357969782071
0.5475366902308442 0.990870456207041
0.7160560324046635 0.3346423812957749
0.87931374237097 0.9528335575889684
0.3750620601243173 0.1629522671156539
0.7147033730820311 0.1777536883478685
0.9962961967450235 0.6654443165817663
0.6317100460587446 0.3721476021121976
0.9542628583793021 0.6618104227381068
0.4513893423094187 0.4907284687067813
0.5449200265914907 0.1727786986260102
0.6848085735170141 0.8723739634288484
0.05247046936211303 0.7774888867198196
0.3358745097883955 0.2747414774733775
0.1366482825352629 0.8782703791131298
0.6733255953742372 0.09578507397350883
0.2344351525438313 0.7965069523250813
0.7989117956343755 0.7474075379170956
0.8387400694998997 0.01424728494891078
0.1404722428389307 0.4162970316642028
0.9792928962715974 0.1182862043443805
0.3808321025144854 0.9442173131039986
0.04918175224324781 0.7875728985088949
0.8453105179707616 0.7487047810507532
0.8927004719756699 0.7512575436016998
0.07188809764654525 0.905960066086016
0.6347363715546013 0.325551927845779
0.2642741998410193 0.5191731504536571
0.1729278914763297 0.4907354398505022
0.8440047342282595 0.520433327850965
0.4749030461268512 0.5059980004749374
0.2217870406783287 0.6817960754578296
0.09825649161576852 0.1295504059896541
0.6498796090740286 0.8567182033990576
0.7165866858198739 0.0460967138320595
0.005634489990187906 0.1878835511936667
0.2740569617788098 0.1865346770124128
0.1453660299429004 0.9794178943253494
0.2967722069698549 0.9644587732229687
0.3117904774413045 0.4934914663266375
0.3487794821363817 0.8837353446592398
0.7625554399248812 0.6163225729296891
0.1270222505058509 0.713937141429794
0.9578333570660876 0.8706189469396388
0.05987528165524097 0.2989131601153406
0.2560297029264511 0.4340156459007249
0.2837165873383259 0.4872047498549433
0.006353547915524791 0.1254580182531782
0.7364023818281008 0.7496786062911335
0.8091199976281919 0.8379880764177924
0.1622657787468205 0.1180529172295838
0.7002500587720091 0.9144861940818584
0.8527213710257314 0.6729037717393004
0.7861393596887968 0.9288429878430766
0.6065942303515944 0.4617946591929385
0.0920010667093622 0.7928286772629222
0.4920652893348809 0.2107950410976419
0.3024235438543028 0.6039324012011577
0.2912400900995676 0.8394782295246954
0.2988892392373552 0.6207053915886256
0.5512663827975577 0.3466579842363327
0.2078569337991133 0.8219845355543806
0.1223246222840795 0.267360256585312
0.8380933302853045 0.1877834650395821
0.03858579376590577 0.6705865908319666
0.2031651413257373 0.2196078994442981
0.2766535312292123 0.7874758344923493
0.3743110780948246 0.5296617510728489
0.7678406149925385 0.9875442979689855
0.9194955545320069 0.1851531063415901
0.7282756246178417 0.309930919612658
0.09105661818621748 0.303769747473644
0.2718475574896849 0.2244175518487175
0.7226107913491094 0.3517519626512567
0.7741336984771169 0.8054390504464322
0.4233506864643352 0.1819828663607781
0.5696107600056753 0.7350164982001186
0.5188181897718362 0.118328817176914
0.5374202624252827 0.699694121804747
0.3495420258493486 0.4310428576708927
0.3448793022039308 0.5167821553344809
0.940999473528174 0.6302586904056403
0.6882193369032363 0.06040704011226264
0.1674119776160735 0.9050153441148354
0.3328417486516673 0.6800635144395819
0.7510442094097607 0.009796926207621848
0.9508354662036548 0.9743118761679418
0.3253224390080846 0.6879915282689335
0.421424991267455 0.2345171309048205
0.1840672448755925 0.2235595376683757
0.3449448559781303 0.9977795611021297
0.1584681031645032 0.4199013326229129
0.952159584057202 0.4756582374821272
0.1774992423366441 0.9213575575851952
0.6799881979267078 0.7366933344249353
0.1053313306802526 0.9254340272716305
0.2616108810976472 0.3679988716253029
0.1013307466851774 0.5418705497293974
0.1258824182445135 0.3479231552670701
0.5810913242513499 0.159851590140243
0.4698174483681348 0.1103573617692892
0.332257103343037 0.09119375422493807
0.8794342041256727 0.1004634945703963
0.925515484405381 0.8987030187051611
0.8079032543082738 0.5555403451870323
0.2019296485124399 0.6818321436845499
0.611861717084744 0.1564921907357601
0.6607278594893629 0.02213561430609843
0.09008109118926048 0.6696918970479153
0.5550656319762887 0.4137056112035455
0.9655338510139067 0.8126259804767243
0.004690791964831179 0.1065361149732818
0.9950451274573116 0.7192733956765326
0.4373150325045259 0.9935376216049744
0.776364180363479 0.7672038748639826
0.8667312067877104 0.9379911274884574
0.8405300998653482 0.7992494015132828
0.6112321460978642 0.506070190265426
0.8823048842749239 0.5768185504585324
0.8570832743667822 0.2548839148616583
0.6522544788217959 0.6038141286867853
0.3984522385944275 0.2839429052505986
0.6596309134426552 0.537455869767406
0.2389472810590544 0.5027811584886618
0.4201849774876449 0.1497985600489149
0.6725210450144269 0.7177641320192842
0.2170909693802074 0.3236549090263293
0.8265204049351899 0.6493954435562429
0.8849367209743976 0.4318100402356699
0.08338182991440432 0.631950483031932
0.4851393007381135 0.1583710930364542
0.2711514416491652 0.2643153052546841
0.7781198662579875 0.7181594814331781
0.7134940592141052 0.7675907226576106
0.5654051362723235 0.789823948310993
0.2060209882920679 0.08939388581352964
0.08554282219398954 0.4598531269393305
0.1138039400650687 0.2739776015321124
0.2026915444932643 0.8725663339797372
0.7931505577661828 0.325613535826363
0.6562577999129836 0.8741207004959664
0.5338667315169088 0.4180297252190515
0.5944686294905615 0.1906344127230084
0.3586164197974048 0.4583611451666488
0.1967479473410741 0.2583629140676676
0.263020604451643 0.1619080571127505
0.6965611028315484 0.1312157773616204
0.75150765010245 0.06940713811073701
0.2100600220175158 0.1982043190374004
0.6733103603193887 0.7456126240867367
0.534864522566486 0.108690402779018
0.562575302411261 0.04808719000194972
0.5845428636547766 0.9011205866001546
0.5441820982703971 0.8539277324370188
0.2862293880561739 0.607006662434312
0.3767165143571058 0.02889731726534504
0.08458354525354256 0.2736339003520691
0.740966880892743 0.7718681508313043
0.2918899774066918 0.8982425155433493
0.9663977697661016 0.3441447903178958
0.7503267553387214 0.1076990816469282
0.3103777916142098 0.05846101738732883
0.7631028139616405 0.4118956161256943
0.492183824973859 0.2881141838001757
0.5655989865472327 0.800643172514734
0.3758610195477826 0.7613106200502577
0.9860552105777284 0.3519533475843689
0.00774046480226342 0.4294767721931257
0.5851504181022978 0.6067114701301632
0.3440784535938768 0.3099670217149396
0.9153305480787211 0.508098023323716
0.5314861349475344 0.5511045732779993
0.4329402253313924 0.5588013114547145
0.2133087563209815 0.2154271601805572
0.61564847385959 0.8409717986333475
0.3245227867245183 0.1445784267766586
0.2677933949316519 0.03249814759124355
0.5586735751297724 0.5676854518391602
0.3225026212047945 0.7424269371219869
0.189337850777268 0.1425601886654516
0.3320822468181908 0.8851987449951915
0.8817504935814953 0.163683532387134
0.886220920816879 0.895944164845581
0.6193281735012094 0.2326242535417944
0.5260508588826514 0.6106497365893447
0.327482529868286 0.2350251565210467
0.3491725800275717 0.4893248475447118
0.5614158138712119 0.09614713782411742
0.4098866656656718 0.9363723038687415
0.1798539526916637 0.775788912134555
0.6732227012839781 0.8277900115035111
0.8050395790188313 0.2475739437725071
0.1059492263385568 0.01993695474401557
0.228162938893692 0.6904961656486897
0.1844528178069752 0.5916558080587951
0.6866520317362227 0.006138767425405465
0.4262833279325502 0.6682329560771687
0.6875841483880754 0.967553445891166
0.6205515216737569 0.4794794768441437
0.2014268185110147 0.2897232833145086
0.9008720921181309 0.4222332055933137
0.6528311903364012 0.3036271670769823
0.08088790110051403 0.7296422325707729
0.3794898863172195 0.954389394366213
0.1262171887276226 0.528414250547422
0.2740342001590664 0.4717669217253214
0.5777974347945035 0.8431588323062561
0.971535315826258 0.3261859572049474
0.7373527987441914 0.2798349011267776
0.5503956857847967 0.8462421733132215
0.1595201449360938 0.9327669639609762
0.2945254133443929 0.00608512574755257
0.6516584154599245 0.9262340675583813
0.2842048210592671 0.249401495847264
0.4487905019256769 0.8812162018586114
0.3966662454534549 0.8131436510259159
0.943529450697989 0.4917735345751695
0.4106359749641156 0.2390105008682141
0.2381188301846188 0.174555831790798
0.4973446701189358 0.7880804904081067
0.4379491004821888 0.9422877402283655
0.4069678815178596 0.9681027702367003
0.08939382817609852 0.8207297764788576
0.1961719364084991 0.8466215546947821
0.9523408336188983 0.2424066000434147
0.0357814730381266 0.08607219631513599
0.1795345513377968 0.5077240987685463
0.8290851528788558 0.620361937469585
0.5424106174226047 0.3389225415679268
0.04708147806073171 0.3851546706690892
0.0005829802841710749 0.3294095336886159
0.2523093245944574 0.01725416890332445
0.5513392719432355 0.2975394250408923
0.0479833455244966 0.1036208328331552
0.2550247113523627 0.3878850285569603
0.2449294315459633 0.3241287336625661
0.9893590476658776 0.3733132219943133
0.5852088177658057 0.4651158354324786
0.8031673249986189 0.806227115739127
0.2182889725492725 0.1403606060978876
0.04303117680884316 0.6440022084836117
0.5271337241430251 0.9715879549097178
0.471968783427503 0.8156465935941606
0.0233030318808566 0.2871011862710342
0.5721866710335644 0.4483384159827417
0.05385282615612417 0.9016648045122616
0.5664259964090257 0.2715905190186593
0.3142771758352091 0.9640285036125773
0.2786692341135522 0.6154720891242088
0.435646796172455 0.4461109577437731
0.09452936962555587 0.4938321506815103
0.6027736416618144 0.9840014498729547
0.8345170739748339 0.42160426082852
0.5833055757529585 0.9756225140169236
0.3114258098321742 0.7055164328520949
0.6448627526886811 0.9424673403674001
0.2922293375051178 0.3606815693546581
0.2349925540752902 0.05265782810022006
0.2200563471484811 0.1136734070031828
0.5278501247574263 0.7965967978798828
0.4036679243532029 0.2020648030713193
0.5058150845791287 0.6016434919162732
0.9428618845551776 0.3653601313155469
0.6769152262236678 0.618961499958178
0.3602233826310776 0.05273722855578242
0.0567203551015721 0.2420266557144565
0.9741112774188226 0.3979085837139983
0.04970986744143033 0.6711782152582313
0.47503954359683 0.8319375130165491
0.7161229885390057 0.6021208138694645
0.08050255810494597 0.6867396915261057
0.8355816250180973 0.8277944179533721
0.004079263115169288 0.8387514427810603
0.0182656632691626 0.667085059963522
0.336563041444069 0.004172983656117134
0.07966392499993365 0.7080466635693211
0.9871738930066667 0.8311324700882694
0.334036080792531 0.08014263889828785
0.9541722223124582 0.4523314996332234
0.7322299941795958 0.07675545745787918
0.07818720410642944 0.1709384940824725
0.3580264781307298 0.8864230750738075
0.5841796834346161 0.986195830724147
0.06592406250084634 0.4409820998441961
0.2629195559717787 0.5659878722372406
0.3027575429489804 0.8001386616363344
0.5731386486746779 0.4198906254168668
0.2629397138691931 0.7425485930915108
0.2978179885836283 0.7827347623798814
0.5595322004787801 0.9504944240546177
0.8050235936546114 0.4708821311878127
0.01872428558767321 0.5625114037854082
0.3391561238575011 0.4863788866811672
0.625736864972016 0.3418258081248924
0.1204997537641876 0.02752875635242334
0.1341394778163418 0.1607298424821635
0.802523088600878 0.2777201712213017
0.8485548247358352 0.9908119746637537
0.5636327427869163 0.6460523344498533
0.4910851881721471 0.40234708737252
0.9878755834697031 0.6456542098081662
0.4512828338054451 0.2059960702614611
0.2514681606448986 0.9606926286515224
0.9081627226272811 0.199708087228934
0.05957912175708179 0.95738112464119
0.06159356119027675 0.7212636921934199
0.451697439305383 0.4622447702571385
0.8149123758119228 0.3078616977654489
0.05618760764359946 0.9787720455048825
0.274039201366789 0.1646662639295211
0.5197132153158059 0.40204797114028
0.9611872863923531 0.774763970972471
0.4845750504778666 0.5332120482431162
0.6306263718062531 0.2181383556177212
0.01956619872120616 0.9164739131902931
0.2970153191089866 0.7541468441765593
0.07247042577303858 0.5735986007069066
0.611646232735873 0.5332682405907473
0.1759785805839333 0.2179547587391817
0.3555679192073628 0.2032917667897956
0.3288957889271766 0.3012395231835316
0.6983862852180285 0.6140021701139741
0.9206950184674806 0.8210171177676069
0.01330131256442258 0.04962678563669055
0.9746685973747174 0.145715149272407
0.1406151309356732 0.9114944292080503
0.443702686227056 0.7340741429615411
0.08586814279242816 0.3310017501121811
0.384088666508164 0.00231914080321752
0.967742957651456 0.7467159948771482
0.4654440073824905 0.3356705918637066
0.1638341188995963 0.2227141077624247
0.5160195884760861 0.0630060276018629
0.9527852339808064 0.4410310497374003
0.6260983630045395 0.9441573225621054
0.6188875777663548 0.5254293915879504
0.02173135696894252 0.6224266123044967
0.4426298742676373 0.3402989418218303
0.8272012273825311 0.03792251836507302
0.1569181049697601 0.04171861717510516
0.1059466434496782 0.061085399536445
0.6841479704760777 0.6475866780468464
0.7137740824093685 0.4729811194562406
0.5362968064045772 0.6530863720856177
0.5745146560128932 0.2544474973844282
0.5588038240211037 0.5565851890964806
0.84758389987632 0.5025254929053259
0.0862305260124744 0.9577501432734973
0.1302548070029107 0.6055080473658079
0.3374764551503784 0.3747035242728798
0.6957887536489623 0.9599185019813166
0.8974782029897106 0.4866295648591044
0.2326991965529696 0.7206208783930709
0.09140180542560308 0.8576964432551443
0.4879203752930139 0.8549895864200266
0.3050856829958216 0.8270582972104331
0.3485078182590305 0.3740028082913993
0.6499580363433914 0.7556451791383029
0.588012641484725 0.3322864760462068
0.989780566282679 0.03192024245889661
0.731357510393417 0.4701095225675559
0.7028958524331232 0.6901323724919645
0.5220523567774086 0.03099015746169654
0.3287356858668483 0.0230930950021874
0.4740598000557566 0.4582681569459544
0.9069429350621173 0.7266891959781911
0.05228597560029546 0.3570442778837637
0.6745148518361805 0.6773654571584919
0.6698337651889437 0.9832132080466829
0.6940599115908158 0.2626980341204974
0.926159493902934 0.5662464432311034
0.6245375309567682 0.45101354634083
0.2650675107892649 0.48664142964452
0.1212140242454326 0.942482276423799
0.6993070029179422 0.2802527427048802
0.1271950620684385 0.239796293185691
0.5401013822593377 0.1185096521444056
0.08504985876231749 0.8931166907833742
0.8353767436802302 0.3453463343873583
0.6445763909068053 0.07224682277679677
0.7723748833587268 0.08548972659599879
0.4126246507736832 0.7699393611106518
0.2567237029352167 0.7052715947052112
0.04913004529815353 0.02022893740046418
0.5528508352894125 0.8703162980814826
0.01930328206073238 0.9764591419851453
0.7288225353199378 0.90987564845004
0.04482598299547751 0.6041461061523017
0.3784511486145799 0.05607963176542265
0.9255222846410128 0.3046510615754243
0.4709252893743134 0.8534282890495017
0.7702137419227556 0.2604295650694473
0.5657763760989321 0.6733027021935196
0.5534685736454922 0.1920665596314431
0.7902308700501272 0.7435485776501249
0.1860814850763405 0.5634451090544185
0.5763637064456743 0.9220533033655123
0.6899284353232069 0.9392311452491543
0.4005698391045228 0.6016040518833704
0.3167109372957245 0.5512333101454857
0.7770804495597706 0.2685307813765529
0.6404558278137917 0.5714802218152092
0.4452740574069897 0.8144955401218362
0.2461105061833337 0.3149859130509263
0.04862588760582136 0.3006358232708004
0.4773803629842014 0.4386337694746785
0.7600520698072725 0.5309619323307599
0.2073703366866252 0.7347565484623551
0.2140421872044775 0.7431105900803809
0.8794972487999621 0.3937828379698016
0.4551101584575153 0.4805725324056752
0.2094624081176932 0.5418361072738976
0.5673589284114146 0.07925397869020596
0.04982466667808054 0.03863062941305344
0.1229827093703567 0.8416037315862843
0.3230130021080787 0.9686764380722471
0.6045979257475903 0.1488797355622838
0.7340309503963047 0.02892076745332803
0.2013864895118616 0.6921948913345786
0.06871929665181074 0.5903527106946234
0.7250975997788347 0.06212245763206767
0.6947122458027642 0.5269300711363245
0.3312730403447789 0.2649024653602043
0.3466831026265016 0.8164947208222346
0.5979473896223092 0.337309247512214
0.6015625255088031 0.6614691987263602
0.6687857517655683 0.0858299205361813
0.2856395655730853 0.211758563427103
0.04484574944493918 0.9430801023572614
0.8406740464597721 0.1007828256377939
0.5869691073505746 0.02735479740347452
0.06574934517073519 0.7946955202501049
0.4027710596956565 0.4511486904912124
0.3988760701443143 0.6407995311278377
0.6237848171274404 0.751287028326689
0.06967568408343422 0.6916994765340537
0.1456585317884966 0.692892313610345
0.4751749016885548 0.7648900207279746
0.2509490491511361 0.6766171555922015
0.6404157374637701 0.1562281600133067
0.9657248471903566 0.617682556388386
0.9022487628761351 0.8819694471427572
0.9155661371623047 0.6376613767729413
0.1642489729669903 0.1935192082537588
0.2934298836660286 0.7645901960805032
0.8376791714044022 0.2733648137062511
0.6312335723519896 0.4017898675725016
0.6133720852451716 0.9988840728767114
0.7287232390593376 0.1487721689076212
0.64089945552085 0.4090598241111529
0.5459912240257974 0.3554139838145551
0.8521828668737182 0.8135809592410922
0.4765395466884759 0.3023618054286294
0.9398008001584115 0.6496512441377753
0.4307259799838876 0.9855138924761366
0.6553362627729866 0.5138686253670635
0.3354746220272706 0.1473890391363776
0.833002681696889 0.8669085167861494
0.8116554443578508 0.1481171009392158
0.9761428699479863 0.861548255168366
0.478825411462248 0.7834669375415773
0.1020802225650696 0.4719974766330233
0.7805351584744313 0.5941817350720776
0.8934541995271835 0.6081728714971532
0.231132799502786 0.7774902274400953
0.1705038840787474 0.540433281687972
0.06720298436763654 0.06550817349434065
0.06264737062725503 0.8321173660939576
0.3609085375221273 0.6477163900200966
0.1578925236635113 0.468170772556967
0.5006837060498366 0.3493176521307123
0.6944801849120735 0.09624299452067014
0.8194460030614017 0.7915148959704158
0.8603989868969518 0.9550020638265678
0.5883034595880735 0.08036237056418921
0.6424949789549159 0.7718995866795754
0.87236090045487 0.5162986135625354
0.5324603933021167 0.3901990092451162
0.6770489046023009 0.5333136274904808
0.6853327824218224 0.4869103796284803
0.9888202327966423 0.9951677680152988
0.8436993159348849 0.1292051930814982
0.6916454353389355 0.889658216875745
0.158751842582236 0.9108465817840485
0.4366590655539601 0.631350803586638
0.8123758907591946 0.6660843233054612
0.9140035549572504 0.2490385858140363
0.7934011524740251 0.8633205679214943
0.1392207835540423 0.5696007556113352
0.1053259887742909 0.2805719371238241
0.8440147109194064 0.6438221174481853
0.4560486930470066 0.3562547171233252
0.4908180515239225 0.9217846501702748
0.3598839611236118 0.5541403387468788
0.3472278383990548 0.1089719732416482
0.5228438058407303 0.589293345523369
0.2303352517140305 0.4222850753410661
0.450327153419289 0.9645678048523252
0.6534043624777224 0.3359860943218768
0.3628398066981637 0.4020599883519669
0.5639065779972494 0.5166450698670222
0.8905015135684968 0.2891881031965392
0.2325171232812707 0.3371782284096879
0.01256788174209752 0.4589293621395644
0.6862067140100523 0.7627202894593753
0.09154551864156969 0.4222313460687644
0.6975207788233481 0.4145108987791338
0.6694760737240105 0.005468006252204498
0.8867020269279329 0.2413523593492089
0.8012208770254231 0.6411554104812738
0.09047132884918697 0.909837087341277
0.8211151450925988 0.2987131706298658
0.1122267864487188 0.840084382115156
0.1659613614471116 0.3892283997393485
0.7450703297789029 0.4952122999032231
0.3274516880928146 0.9149733194135219
0.1440649898348043 0.2263891588856671
0.9015521140537067 0.7444075957404847
0.3327703048903401 0.3385041740925389
0.7786808158418612 0.144563390157507
0.05059958244643482 0.5692211111538948
0.6321105602258481 0.9968152143569136
0.6208141995104769 0.2219741681697849
0.8649637282913613 0.5531685415230642
0.9131859282391784 0.6208089996763939
0.7456047554912809 0.2472729679106546
0.8670344435113212 0.3064102193140784
0.06382345796719638 0.7425818131020303
0.1549178664777793 0.6983978825493631
0.606302014807431 0.02782670070377014
0.1814420698718044 0.5812467006960015
0.3585171526079805 0.7508995218794192
0.4166850189581971 0.1288464449084085
0.4294075551589123 0.5227203600321153
0.9873417554220907 0.9682368317032102
0.1352614268682107 0.4376546558967231
0.761872964379123 0.5842051332780224
0.9163011249322727 0.3712311190575385
0.5599412202009075 0.9155418949098451
0.07419416973243458 0.7466128177324587
0.4312712707830617 0.4954506474685839
0.05947502287649082 0.8807913271421433
0.004271238198796324 0.6152091392741257
0.3588786533977508 0.6940164721434454
0.6135237686031139 0.5801734344394319
0.5133648865069361 0.1599172098195616
0.8611760625000761 0.6002370786362407
0.4583467089232482 0.1670465408081225
0.2974644211869635 0.3241792615355201
0.2957565743413508 0.8612022130337236
0.3866057040631228 0.9009808266172765
0.927105992613226 0.09964193686319038
0.8195309659852656 0.4106644153046207
0.7078814437631765 0.1497365190759652
0.9578368286158084 0.3508227570103048
0.1609525907580685 0.6125278432099461
0.4242109156460898 0.4194850073947777
0.9181359025455768 0.548369043612871
0.2468306387395018 0.7076431667266611
0.4387440590867878 0.6859592588348036
0.660423186826161 0.0001009271363413181
0.757040883122663 0.01893025204113109
0.597105081591254 0.7033522814622089
0.01268989654385049 0.1957539628820135
0.005109318552460074 0.6381908759145509
0.5552539248812876 0.2758596791057343
0.2401081295411678 0.3748092203109851
0.8922032638431864 0.7410731783654054
0.9132692534226817 0.03266049834623713
0.441726713678644 0.425870064974015
0.8797904979921934 0.3836741368811412
0.129005052495749 0.05467231322901209
0.1884354521711803 0.3246565822899433
0.9295583538426552 0.6482369643600883
0.2101545557736725 0.1479702752711986
0.2126825969703197 0.9283402803050096
0.8169104295865923 0.7149273137254725
0.1462760400340657 0.1984598198390158
0.8737512939216475 0.7622841778029178
0.5874878620507418 0.6889397200224099
0.2629558920166095 0.189767169678082
0.4049267204974458 0.4931510620595375
0.7923286591442131 0.229888862413236
0.646933410917498 0.2318288095926338
0.2452357794773634 0.765595903487282
0.9647163139885422 0.2164864245539355
0.3216421572954349 0.09368526806510964
0.7418738089275179 0.2048130233562797
0.1062278369346667 0.6191631479321192
0.1309616674146235 0.7965086459566195
0.2477607313097248 0.8743802730483327
0.07735329561077516 0.3372177410521781
0.2350712847791725 0.1551617472677779
0.2817828101342954 0.1932532799732408
0.7907215485007589 0.8408451029872056
0.1362793805912277 0.708680182181314
0.5127416916671259 0.5518977036984871
0.6705313390412432 0.7861731876477939
0.2577978842382817 0.8706116704306959
0.8832589409240544 0.7573985837428022
0.1083852436830497 0.2427372289927712
0.7683828465192029 0.5251970204158163
0.9643741491862656 0.8491180461560801
0.2119485824722724 0.9649962355630088
0.07585438404435965 0.4986868533988809
0.9651749830904068 0.6083214943492667
0.712973017559192 0.007239504203920094
0.1503564928831229 0.7690964392585813
0.3688916246977561 0.620095217377159
0.4699373666195906 0.6006397080439567
0.4534845309788753 0.6450556426670452
0.7520386175508678 0.5685780602206472
0.1926759078118873 0.06149843262648325
0.6335825443362807 0.7029672686050207
0.516396445700955 0.4840266375190047
0.1695553098322515 0.2664288495151169
0.9965862342946502 0.1440265952635023
0.9249670377486071 0.8500345512286807
0.1166540517139105 0.5931091123398483
0.6113285833814353 0.8614050171115449
0.9474720212942058 0.3352463632993299
0.133163235048579 0.1214187414778317
0.3924949111030447 0.367090098054383
0.3684338628500456 0.9010046368876503
0.8509701001189184 0.5406607825368078
0.5020829191807521 0.6857100974458191
0.09462615401030024 0.7549867723138155
0.204841463397512 0.3927250193201681
0.5406982787313265 0.5562896906423632
0.792114221675452 0.5161302473462197
0.5874231722438772 0.7386713504169259
0.02153978977650921 0.1148916283183434
0.8403716301392691 0.2316984612657252
0.3116355119016512 0.4718135420143267
0.2045034501363992 0.241597941577292
0.05139582633960751 0.5418371235060414
0.9708598400610562 0.2446613197777766
0.3903961521888453 0.2916683115820684
0.5755322134057514 0.2331009532787751
0.2999649810486683 0.6760271872335625
0.5766915641178691 0.7634107466374194
0.7510448493162989 0.5259747718410351
0.9336652538119377 0.4327680924653718
0.3450961852931272 0.8612984011990206
0.3509939696282234 0.559824524933935
0.1009207116741037 0.1122567612726514
0.8655766586098638 0.8887692628401738
0.1153568967830376 0.1643387507995567
0.9713311357521147 0.4758799512401319
0.8103837669510331 0.0239880722063592
0.9845823147717374 0.191299052270539
0.2889414854398413 0.02677745902727926
0.1887221957613676 0.172524275834383
0.2113055167307618 0.8779581161140038
0.009839281345545696 0.2618551948792982
0.799598593800582 0.08459711860296662
0.5859017233379247 0.169956178956382
0.4307493915471473 0.8684924071563171
