# Supplementary material for: Universal hidden order in amorphous cellular geometries
Source: Nat Commun. 2019 Feb 18;10:811. doi: 10.1038/s41467-019-08360-5 (PMC6379405; doi:10.1038/s41467-019-08360-5)
Supplement: Supplementary file 1 — Source Data [file 41467_2019_8360_MOESM1_ESM.zip › Configurations/2D-Final-configuration-derived-from-RSA-SphP-3.dat]

0.4239916423163688 0.3642324235565061
0.1283721357482782 0.9431217147980961
0.1084356819858031 0.9345596431714799
0.13767035830374 0.3889935889793136
0.442461638382706 0.9476604895872971
0.7402048981068274 0.6565271740829247
0.2020980905004488 0.6844037012281166
0.3127999058417489 0.2452943310095173
0.5596525479481899 0.07754593386662421
0.8956083829953404 0.8114676790688186
0.3746704486125343 0.3255649131541994
0.9409440271866375 0.3334496507137324
0.3163713179383474 0.1699592024394897
0.7692765227038471 0.3673706681306674
0.6997721955865147 0.3953614162620849
0.9334453738043138 0.9021261400761571
0.1221531047390877 0.6747651184311162
0.442430346668949 0.5318794072738302
0.4669413790684627 0.06024001708460817
0.465846571768713 0.1648777521495674
0.4956911982675277 0.115017011137423
0.5350680118285724 0.4839936852795301
0.3786590982714058 0.5074948499436422
0.160810100740416 0.5181584356247014
0.3532489254772662 0.6503186502935379
0.9793968435696596 0.4098101475739392
0.8615471334396446 0.454127052178725
0.8694092310500596 0.5772983702695967
0.6678820502456109 0.02398781929079668
0.8666323046731623 0.4441806589412656
0.27832484195035 0.359086157141932
0.9832592929594133 0.5886026762095585
0.9995755537516525 0.211856535631809
0.1787229440939072 0.306400430970004
0.1608620649099785 0.816359124702287
0.6186632498427987 0.2208868616872249
0.3496292153525154 0.8494249730612414
0.716143509183764 0.1841564062098711
0.8322963831974133 0.09868275772133665
0.5449019619556821 0.04438664208815166
0.5468046068351926 0.6565722787496349
0.204094462543858 0.1098230226662852
0.07555676612941319 0.1805327236459379
0.06868734477089723 0.1149658149142278
0.378700111859686 0.6105997953103356
0.7218329358173244 0.1446966809791302
0.2071174311250204 0.009768209341994339
0.08355902230009631 0.5999492909400992
0.4013463091746797 0.9621081966737606
0.3417507610567034 0.4537804993259431
0.3783626585700684 0.3450291752925622
0.522556613052817 0.3367059332821251
0.6379832314063476 0.7535681765301371
0.8718602355717787 0.9457174831211811
0.4622881086276984 0.2901278048015437
0.3282553692882089 0.06640001791888928
0.1146840991008084 0.2590076753486247
0.5562002639770396 0.02970837453311912
0.8572667863378917 0.6865120158796
0.8251493761545906 0.4465007700404169
0.3437644157045099 0.5637980042652857
0.1304854062747644 0.8486363946117108
0.6405756711916225 0.6976597186175856
0.2751095053781842 0.435929571925489
0.8323464113072242 0.8887090407283507
0.6519514756718917 0.503523684523919
0.3964674651852357 0.2191305361516098
0.1639222667320783 0.07914295049069796
0.3164558969334961 0.5279923210809107
0.2866779721073238 0.1559966730712449
0.09254589627741283 0.5115656211680127
0.5385723774432543 0.3927658987826305
0.9431326601979201 0.66686399813187
0.9596836602558056 0.8171295823163803
0.2493455091860506 0.6794313057172089
0.9010620461698313 0.1770780885442476
0.002035577615680086 0.3091990469027454
0.8456687075006545 0.4456681076542842
0.0288350152594902 0.2482785788863041
0.007235471721448244 0.9245503906223974
0.8018582282239459 0.3513599320343488
0.8164280504769532 0.8790890533172688
0.6744567842492628 0.3294902825921328
0.01589529446949386 0.1112828902991755
0.48147989149259 0.004467917962718137
0.09578861467626573 0.9085598427496875
0.6572694832077951 0.473150091494889
0.69726556864629 0.06300266187060198
0.7704758530598914 0.1817992495904948
0.3578468967823462 0.5321825331517726
0.746603651180312 0.9791231210182052
0.5685960194131462 0.4153400407605564
0.1108116512069108 0.5227789332775071
0.3870430753086656 0.1398016856925631
0.4844625077440758 0.6280377450487685
0.7763519925103175 0.9660213812490794
0.01736826925754299 0.0514210804035297
0.6958470441429305 0.8040538289071835
0.002795270223774113 0.03806339367068105
0.9747279413422656 0.5824919023577519
0.6987651767754947 0.3578403961225732
0.6989613671797827 0.1564181427137372
0.4548012363683613 0.9852229339000017
0.2935656313331401 0.01253230519436281
0.7365229483778784 0.31099679646424
0.8381957155356916 0.8795479979962096
0.8988433136167822 0.8501882913856926
0.8069204435039701 0.8089101547731181
0.8645570764463216 0.2551864217588998
0.1362547762639416 0.4374700143601467
0.4853827663832129 0.4263729014366812
0.8514187718383284 0.1077233892898805
0.7103553439548165 0.7921910510552849
0.1594290448035205 0.6004359082489532
0.6167143502768859 0.06912713814181154
0.7748387156516554 0.6328080098293878
0.1826794747260868 0.9941519068226375
0.7549723589577046 0.5111145180997684
0.199131727315443 0.2279323102742181
0.5055055677317158 0.5007260048660613
0.6363208548855587 0.417150706048545
0.7642482711000247 0.9133206962374437
0.5459728661408468 0.3664656089371834
0.7173556618459358 0.02656933901992373
0.805851822942505 0.3620877195409912
0.4182817339119461 0.1766435302210384
0.8683154471640929 0.03304075411171863
0.5477870231775442 0.968647052398281
0.2655956011152201 0.3967061718153167
0.4020484639668667 0.8363517750426013
0.5208223147091879 0.4736338605932958
0.929006172841191 0.873960260270865
0.2945504649742494 0.7844287797754627
0.2070829712774853 0.4434545191501972
0.8694116850357345 0.06713843012915097
0.9010137240095936 0.30987044450574
0.3786580937930853 0.1329299886259667
0.1043231892076758 0.8617721936918706
0.05696004115785665 0.5749509385116688
0.1225244106237991 0.212721875993563
0.6632576141836219 0.5587114096237049
0.8246734034824091 0.9166554162633982
0.9213763063565271 0.7992676848466811
0.2050995031878568 0.4209931689641344
0.747449713915443 0.6378287643147156
0.2680438470772042 0.8254325814932758
0.3820354681137039 0.7274829127473053
0.748368256244773 0.1460719776867423
0.2805715845069604 0.4453234359198058
0.3153711553230037 0.009010166310933803
0.7692956270297786 0.7669483600302112
0.2292620119216524 0.8088222529524541
0.1023669995321042 0.1555681423920059
0.9280436313783065 0.5685257057688083
0.6441226175796426 0.8914098940447895
0.07155611899269704 0.1623501140349372
0.8149432710462441 0.1108476813882796
0.9191245175711397 0.6818125121305766
0.9975340032717874 0.8260911519424932
0.9231361562801134 0.2866182257914116
0.683071997793076 0.4842118337409612
0.7899267653358435 0.0316693104668973
0.1454109191268781 0.5542537257904423
0.2346441644347785 0.496005630891898
0.76305586994865 0.4861779885170242
0.5241763189312866 0.7358185917583823
0.871646661510884 0.1112411095499111
0.8569456505936643 0.1413978395762297
0.1772817937303368 0.1360533324203591
0.3035269126280608 0.3433370264975146
0.660550143405188 0.8582191373999342
0.2327337795348261 0.3712142642513083
0.7906650567103093 0.480690878508626
0.6244872516625182 0.551292584006737
0.01642122324838951 0.4056377562730009
0.9690508603243918 0.2767071392460814
0.6240387650740533 0.8101623454755682
0.03753150809707467 0.2045027166263002
0.0699165496384576 0.8317678165969121
0.9824717063627036 0.4288039358817492
0.9875107182700319 0.7027330044549608
0.1110056662848972 0.06499267621029153
0.0128157215917365 0.9533254921837508
0.7586287934146031 0.6761706073216425
0.008290486506055 0.6068340546715932
0.564329912788217 0.1336263760023488
0.1036135740731516 0.6330285748047534
0.9134683625324259 0.2278475073863306
0.6256846060816167 0.6404322612306688
0.901844990189602 0.8992399707492287
0.4136134315947653 0.5287812682680227
0.788194456050012 0.3927155451043028
0.6407591570927093 0.2595804102341186
0.9249202270884446 0.8370501562946219
0.2772541166841764 0.4743662192475672
0.3138577951094818 0.5463433774372509
0.5899750710654754 0.4174827014642977
0.1845821666685892 0.5314176822990024
0.4238686604640881 0.2606278100451584
0.1282299497878879 0.7411350231168333
0.1467586187155616 0.3821730755211276
0.8099507946670126 0.7069649299853016
0.659091136272526 0.9130882048060345
0.718656126344422 0.3145434621800727
0.957902448145752 0.0009120099130703189
0.3223915851996829 0.5667070199649011
0.4468411895848572 0.169357622969809
0.8796289300686156 0.5798341844119684
0.3623554397872079 0.2986445618912423
0.9816468058552122 0.1999105850328405
0.9187412084261823 0.8742972744585794
0.2350168237966001 0.1127334754454262
0.8052391707283261 0.1060547810374171
0.7495907329593055 0.7472858112499607
0.4442144278346695 0.06248550523029942
0.341399259378231 0.3596359792808979
0.271218040961978 0.6490015057463425
0.05161584484565428 0.6509966438398834
0.1637376802590017 0.6467986183826875
0.05576884384438949 0.603550608761881
0.1018743435289628 0.3032377116251556
0.4558758041093313 0.9316887417771352
0.6135094959487679 0.8434280213474202
0.2173421364471989 0.7013367177489488
0.450842987389646 0.7562965861794145
0.6522719710170267 0.6961936410027043
0.5480638850305897 0.2662909721568991
0.7420603072270551 0.7077262362719979
0.582067400813952 0.04904796906506489
0.894273838451746 0.6033882151740089
0.1495844466313862 0.1193914560716109
0.4054852092507339 0.3537240048931271
0.7708099618939064 0.7483530245847998
0.3370994956770673 0.7961398104712418
0.8721058196509121 0.4531977463850073
0.7640165908422719 0.001608307077656057
0.7936797749539461 0.6927721014162459
0.9767888792246754 0.1101399346517059
0.4479124216692046 0.9110431075345347
0.3944018942331598 0.6248760712499338
0.5418810414421117 0.499590010855765
0.7954359844825939 0.8595091120371776
0.7041778121412896 0.7638415993192244
0.6757263419963875 0.06262827384809359
0.5187975517406784 0.07198842751008309
0.7042478939371755 0.6304457504828059
0.5785228876107998 0.5011800699012235
0.1917587338691375 0.8681716451626298
0.7656860391845804 0.9433387664774927
0.7542180816229939 0.7566718363718852
0.2007580535919951 0.09082507583938343
0.872598482099504 0.3133335148379775
0.5585216853105396 0.1680420943430442
0.05357571131424193 0.4062045511029541
0.7025088873599918 0.6493894202384913
0.7305762001979078 0.5402294844464677
0.5802353239567879 0.9701611540643537
0.04455510943370818 0.4816623910975505
0.04791270203509537 0.07296598637246401
0.8473509918178621 0.6839925770325886
0.4926937397557479 0.8913293042440561
0.01382252044858999 0.1005549113512768
0.8336350154513475 0.06522091323980383
0.1269308048957055 0.6472626727248654
0.6978389442815742 0.5908147625679406
0.02359311708378555 0.4989918739662671
0.04820344596410842 0.6113610678837923
0.5908823609162218 0.9266716671883541
0.5261102790780985 0.9643883177664936
0.02386327039979804 0.3502188128653606
0.009992076983246114 0.518720090427884
0.5578071814948942 0.2483408124332517
0.02946515386687158 0.9608583952824529
0.7143069374473721 0.4505028607302551
0.335863590572325 0.03380070865571098
0.5558177426232898 0.7589220213040878
0.5108418096870597 0.3828534608758915
0.7531951539799878 0.3401519310607501
0.03267205012547232 0.7162115865461848
0.2378752823203792 0.8626970260692821
0.8808766652249497 0.3713845112141516
0.2936222506778267 0.4649177780291596
0.8867472137757217 0.6121985233029797
0.8877979996098063 0.9368253471008532
0.7975593709535107 0.2933304725341131
0.4484560803286032 0.7350361392568966
0.3768327017272257 0.1682859955939171
0.3750498722714791 0.006636371538376038
0.7156954060944889 0.5851360832261205
0.4206363298011784 0.8695013354947554
0.1925397979809732 0.6584601035695602
0.7114502596621338 0.4137484155051355
0.04324294271981617 0.7985986472060508
0.6156814448979562 0.5670394484415566
0.7582785373610825 0.8550584625097047
0.7477343132082183 0.5466417846714131
0.6141251173912189 0.8540592556765516
0.7749725992850308 0.5549698430651637
0.02449004787161671 0.7984646201520604
0.8886554494774412 0.6897772576835994
0.9711909916211325 0.0749131517737225
0.4041737301673586 0.01047364357545974
0.3819259065512248 0.7395506796795511
0.0614062677625963 0.2816320737749314
0.5863260440593412 0.9171895811985451
0.3803397410493281 0.1228675956373492
0.7529303129956193 0.04947958530929619
0.543449791197759 0.4026846199347786
0.2753771320400843 0.02644300757754005
0.2359256505730828 0.909919308455902
0.3339219520554614 0.4272462488166352
0.2458713717933745 0.5874422327649964
0.2195271912375619 0.8360022325041098
0.943511651872419 0.8634877277619436
0.8337400493564356 0.3146064267892501
0.455216516850677 0.231831464188461
0.4618637062963001 0.4678816884583433
0.1223257278102439 0.5981032695495189
0.651208701239937 0.7693326618199292
0.9924861587027691 0.1738521421477746
0.1433631902067566 0.9101823460244458
0.6890618294687706 0.7753649663681016
0.9142306138152511 0.01166064756753308
0.8140597095270796 0.9162778576670387
0.8553130981053393 0.6019323092021117
0.6178960970834461 0.1360084442512729
0.3940380859923634 0.6442351950807345
0.2354399038153261 0.3128682098240928
0.9706812149159628 0.7102356366885809
0.3012852927512013 0.7059998485600644
0.3680153717770545 0.7830078050315755
0.5239162920777402 0.008931409983711289
0.007578718055456961 0.4761538998982049
0.6843984585302032 0.7857042121351557
0.2886048109679005 0.5032734910748259
0.06440030926082416 0.09754922105345505
0.616083013806256 0.6791148114806641
0.6119217703597688 0.3694791050014593
0.4999371175976096 0.3809850046214107
0.4874358698476313 0.1931953116150646
0.4442097038739459 0.8456178227421178
0.1514385319457481 0.5940902537535602
0.6678378776086557 0.7307066955234739
0.0625181503873299 0.6814064159208293
0.01608009765599535 0.8687048082550368
0.9573398145772248 0.3873310835188982
0.06129099193655138 0.3984909028766944
0.1314863519182238 0.09920777985918282
0.6301927163467467 0.3481789356490947
0.9298606883441111 0.939705436365751
0.6067601736150203 0.06954752787478921
0.3842077081561355 0.07085422858220158
0.2527724690395504 0.6470936552914821
0.5749631663680023 0.4067841430701882
0.002475762965818258 0.3813687341630653
0.7055464722684198 0.1845668970095578
0.4670710929776482 0.09066910152033526
0.01803281501914476 0.2467895039961119
0.3049775703366336 0.009573976130357941
0.1896648052879361 0.7245340163369216
0.5841441932611591 0.6250438928243991
0.5744357736121728 0.7646750988228234
0.3434379937740925 0.04131715777267821
0.6288434220443226 0.7263417605991472
0.7247228014526248 0.5318885918116021
0.1789695340807622 0.7926040120729962
0.1575018678658246 0.2673935005529617
0.6124110068704353 0.8329906703258863
0.23371139193447 0.2835677671881907
0.5477680559659108 0.2452280180217247
0.9322124019874373 0.3751300461066364
0.5962918042616984 0.5558078081754175
0.8290591764460494 0.6129453970692275
0.4894263163050473 0.3066765123512323
0.6344312811834074 0.2489162739017319
0.8938515712969161 0.6690100317096295
0.01741482950215963 0.7404774040014906
0.6009821577530887 0.3329030727001903
0.4866289099275165 0.8123240845013884
0.7318973711669546 0.3395355622670787
0.8461326876083702 0.02682462561445674
0.1019041142189326 0.8512789315174591
0.8025126897356213 0.312447305232227
0.9254945050477174 0.611910324102571
0.905952426182812 0.1304476195635041
0.2784154058362143 0.587353517944648
0.1377863229932477 0.2029278331630783
0.8605595217710813 0.08298290478526377
0.5106768709199542 0.2100015412111852
0.3802075374187246 0.6699310524250963
0.4507811198491975 0.1477356164600537
0.9736131164379341 0.3633823726560719
0.2850239806738122 0.187277071398954
0.07145708455460069 0.1338829200742934
0.5204711056151133 0.2382887420763123
0.8818355185595279 0.5034641579323865
0.6488181693547236 0.4347906009906052
0.5765233796188696 0.2721402339682101
0.1899592063374215 0.8456037025676953
0.06849951392567501 0.9180333499724426
0.06789492873220014 0.2004747787158916
0.6738018928804504 0.1859492055033632
0.03779231764719597 0.02088972175454928
0.6990999636137423 0.8211845405388616
0.6090670092640154 0.7006364060091509
0.6529972851560029 0.2751621536658554
0.1941696600678661 0.3218020595348626
0.8959704732113877 0.06134976833913387
0.854173528555831 0.9996384017923156
0.5063585238097008 0.7499366461205069
0.1411812347413151 0.6315359380607505
0.8991591053109699 0.4602233802929953
0.1510227392572459 0.4487424526386778
0.6234469660853872 0.0218813160778483
0.4417848725519899 0.04500344220743668
0.9401240977944161 0.05263287889298345
0.9037568080433392 0.3961018947301205
0.2288532585632638 0.1524840432142966
0.5563472462035689 0.8393217978129422
0.7597554164906847 0.2585656377605134
0.1337845824318886 0.7952459450007732
0.09104417681128889 0.2155930635603324
0.7082227469459362 0.9129060303287149
0.9165431957124588 0.9103042607336679
0.0445454991536333 0.3167726258448026
0.8318255843905499 0.793149277968897
0.4912014637140196 0.04579217825884557
0.1522901279299291 0.4024020192853578
0.7169411969674876 0.0158859659524774
0.5480677021706254 0.6095734123477793
0.2049680403536397 0.2812953331889288
0.718078307678594 0.9838718448183528
0.7119166983804613 0.6829182442137934
0.4448532336396196 0.9899614405696189
0.8492511143563788 0.8610390283964957
0.2272519032359147 0.7872857937648539
0.8984124738861762 0.09346430736048797
0.5486398632640553 0.5711128758046335
0.2154019738998484 0.6720517273237521
0.1191804617737509 0.8839479368311651
0.6776782337293029 0.5042117840223809
0.1615526337075488 0.9981351669683679
0.4348975110574242 0.9550405134454326
0.8076629133475101 0.4378965468123082
0.6588169384731359 0.108463961048785
0.5126637023941061 0.153135980850453
0.7995053550810867 0.02850146824812029
0.6633020647779158 0.8916262968115904
0.5122156465373564 0.892937594032187
0.8435946469426723 0.2508831221249689
0.6012738786503868 0.1446043301250379
0.1111568277282315 0.9559817547439224
0.4130262953538704 0.9795589718513694
0.7591836461271602 0.2381998933359659
0.4572438554066151 0.8843089021318087
0.9712530692275955 0.6932209279465736
0.6217099562146872 0.07923185547532625
0.6366389025302269 0.1750591641398478
0.200306961186829 0.001211891476080162
0.2890594383935369 0.2313931976329149
0.6958793439249935 0.4237279352968386
0.5633486305283679 0.7163365258100673
0.7007016866401424 0.4141044936177678
0.6464332378464877 0.3267150063388687
0.9594464234298947 0.4917981882672251
0.5126749589602749 0.6874347798239396
0.5152842528597634 0.3171678745270739
0.2647400555210075 0.6199683693248653
0.5341351688484528 0.02635038025854461
0.1270060842304796 0.9326325254585788
0.5189632945474144 0.9999097968784515
0.937138809709166 0.647774169985867
0.5011727881034056 0.8538892986101988
0.9048836817834707 0.4689143826841137
0.2605878466197341 0.3246282896082568
0.5754660220592454 0.2192245947178787
0.2744988795725604 0.9584132061676846
0.5237575733781924 0.4554737679329266
0.7256049474361871 0.7816833030841359
0.6733393780046035 0.626191958530733
0.1250341408502565 0.8284802483487717
0.3268089460624096 0.07693485668856022
0.5635498135779875 0.7060625380049506
0.360750270519599 0.7471668600174851
0.4715385796023098 0.3857583939676073
0.3255418198719854 0.6656082034276931
0.3081327952129748 0.1256087947561045
0.1572169787254937 0.05214146188092367
0.7216101655781808 0.2121045877740182
0.851113364571766 0.4549823157086548
0.3844142383702595 0.4164662578721153
0.9404061866302472 0.4106159634484082
0.4483080506408305 0.43849924818122
0.2061473165661858 0.05462782293228068
0.6730091293158696 0.5747535464291708
0.6366764033983038 0.7068861152442454
0.2909337914383466 0.6306912353496824
0.3817592730271094 0.6593172893358547
0.1350642834413387 0.6922741330796913
0.6637061929158399 0.1424129731976653
0.7522636057651781 0.3220798962070507
0.1193557463452598 0.2410974309001666
0.03399457403449278 0.0001731496500587159
0.002016764495003994 0.7318208909090855
0.6150377015220542 0.524090257557613
0.4236306292900746 0.3204673208817539
0.4782738830478485 0.4960312971841994
0.607125093121882 0.9668825247191529
0.5834145084514291 0.1070643001921105
0.4374014447715392 0.05471456084380388
0.8025446611169798 0.7515183989112606
0.7892889915047188 0.8036321417054167
0.5158726742127001 0.09040078805739893
0.698430341655589 0.3075989328436175
0.997387899989478 0.115729203754254
0.4171812292225606 0.2224353067088295
0.4742292800649959 0.1112349623151505
0.3021485355432552 0.4271907441766175
0.1779077772341655 0.2479791614725994
0.3408799352484825 0.2566905171940613
0.5298596220444046 0.6913051971124051
0.2869521831995088 0.8151330944463355
0.07118257638111895 0.5558706804512601
0.23931959194496 0.07262185779350712
0.5931035383423962 0.03448517349084095
0.3761313926571117 0.8487068111357423
0.762135621532841 0.7949979409426966
0.1277953359821184 0.7130392623726647
0.569291569420909 0.4438300875167123
0.4157542508952035 0.465902654535411
0.9063986956469151 0.2353508050158675
0.9460342841398375 0.08926543557331371
0.4977317631350283 0.06837449258519981
0.4421765806648227 0.8737091469228755
0.3204707206876542 0.1404169054894361
0.8590173047200246 0.1970968473535603
0.1676642801998158 0.8389105738095518
0.07479979661392762 0.1523613877477104
0.3341819174527111 0.1053953672689963
0.7649969841464314 0.1729025623395808
0.04693947467285651 0.4440506349690349
0.8355375266569574 0.4653455598470131
0.02577373750464019 0.4107249201718702
0.09288611189716729 0.4028363033914154
0.906553952519407 0.07629721490078423
0.001259595177308856 0.2813430128242045
0.1684085110798421 0.899795590939409
0.8818617186484148 0.7090030822059344
0.02525537789933295 0.4880252856589986
0.8931088376122421 0.8788961904609486
0.07961393325905762 0.8347222363757613
0.2404968952403012 0.5973584920694515
0.4600562041757693 0.3551954869781097
0.4951103683293898 0.7125755979951677
0.2695448746517281 0.998185930575353
0.004709445997114712 0.5581153421575955
0.3435336449300708 0.1105530032718321
0.9647353531638404 0.5984254883800578
0.03171896506676419 0.8765735925821961
0.1798133599141936 0.6426778074167906
0.0265776240608355 0.5656781234074809
0.03207993819135066 0.9898173471346581
0.723627242400524 0.09148763195372846
0.05676675019183585 0.4646691603662139
0.4103647518883581 0.161254606215486
0.1940125509199747 0.5240410576998522
0.5207925431645911 0.5762078398726554
0.5134048712230278 0.5259107256260438
0.4103559416462516 0.740694291325766
0.9858284258491575 0.9610621317609052
0.3593685490649254 0.173935599219766
0.5113053211905417 0.9237140409192497
0.3736981096442405 0.4483383830837291
0.8282077124732926 0.004611318560186582
0.8932508303225195 0.3968585534427109
0.1598615178442286 0.2022698444644187
0.3360475896060393 0.08330618170483381
0.4819175095623224 0.8319562658960046
0.3276849703779081 0.5572507404347771
0.6242353031468333 0.2735750808094891
0.2909925664847561 0.9935258823175712
0.587960202874227 0.5903010354844831
0.9147691260860781 0.05930608551084018
0.9434779212222336 0.6174127175241448
0.5723887273295478 0.7208718521961102
0.9465911393479569 0.5662884265567446
0.4486135134007298 0.5729252607257443
0.8604086725992064 0.0613753087558816
0.6861876058978843 0.1376656698030494
0.7291148560180293 0.08237949838765375
0.2149626004259799 0.3175513942707062
0.9707445883572615 0.6605773809159509
0.1975441814590281 0.577784189338158
0.1200188907231808 0.3340300762590086
0.6958701265732292 0.7361885417866132
0.2517125630400257 0.6577120128112283
0.04420590933553509 0.8948421229167071
0.239807050843547 0.6840321257729585
0.1845446250197645 0.1437401689597839
0.5674425460521159 0.08426489525416965
0.5965039601338722 0.5664042856385738
0.03062497585442726 0.3045474527669584
0.3478965350957724 0.2400787509519279
0.4003681745982299 0.7373067335570107
0.1011806193649927 0.3543467853397945
0.06980676490930529 0.2186127054471272
0.4740868606072909 0.8702742920073367
0.9831832249405816 0.09261215064815156
0.318935831283392 0.5849356580315282
0.5304236066531228 0.7894574492104932
0.3830781729662436 0.1506873248972257
0.9397106471211378 0.7873088477063983
0.758316887639451 0.6558045531622873
0.9209452043550671 0.4414269311120489
0.7164881579626764 0.3037824640538748
0.397423111339286 0.2677539568345511
0.201746790178773 0.9435801306461279
0.1212919363767042 0.656259133130852
0.4383053804226436 0.1224154927963026
0.4705122822675274 0.4413338490988175
0.1833533994336453 0.4948732640350231
0.8078366465253259 0.1329185920702106
0.6979734185274961 0.5412551083160323
0.194253999361072 0.03969956119381127
0.4894386685130522 0.4077752515910781
0.8053690810380532 0.9632476343170572
0.6827214789309975 0.844001594228423
0.8895697338791051 0.139895281158829
0.4185143980137275 0.250834027428722
0.5806581080828893 0.05953104608737089
0.4965352805205573 0.7456980449311111
0.6716833043264859 0.9002947572037172
0.1224623785297735 0.8562254220460568
0.1825329514127969 0.5218706526136594
0.7031810937476773 0.6880630601580056
0.2732400237130417 0.7195386923982314
0.4359135349559697 0.1326462766162972
0.5913917491550974 0.2283405149794503
0.1432627653486021 0.573430480588675
0.7050676811531471 0.4675348891721159
0.8086158198897483 0.6061658884957436
0.5428098483624549 0.7455351041031184
0.9135100430182568 0.9480757959746032
0.5924164410378119 0.7702230231465801
0.05397806187188406 0.5650431812048956
0.3425481375782256 0.613458030481223
0.2279599951781807 0.3047927104368549
0.684131967540219 0.5784127047547496
0.01160197956280782 0.5752987136220868
0.8503775070061574 0.4358169705083175
0.2867165170967356 0.3521512812327398
0.5581232017500535 0.08816913888392056
0.2121276193145669 0.6056591814529519
0.4555398953397147 0.06086477363489827
0.2427405482937081 0.04347810236680652
0.8206707217018971 0.2226288773579618
0.510745519579629 0.4925333044657881
0.2556960260060371 0.5684095359773929
0.7754656970467628 0.9763911286781346
0.5638602032182312 0.7270439746274204
0.3062441281897454 0.19205096973237
0.09250360647264462 0.09734671716003229
0.98913046997581 0.8786171684297022
0.1911792922740895 0.4874803310249592
0.6063066291117145 0.2855543658465517
0.7679344521320536 0.681860411702874
0.9134058609106325 0.7029788989005539
0.7273733261808052 0.4041203389410475
0.06188135510034397 0.8394514043291506
0.8236639171087812 0.6424306636934958
0.4691623734618732 0.1467950294928437
0.720210396520943 0.8189943499885506
0.05713648784073408 0.730201705938564
0.05544968379658998 0.6325561150631513
0.8491056310374614 0.7222589416523821
0.8036800317771303 0.1991952021113934
0.7379959558489789 0.9522580821304722
0.8773913154437873 0.01608439789522929
0.8662838209934223 0.8522724333598882
0.6228346060099172 0.8375218640274553
0.2998954915927095 0.2573541989776112
0.4717010876692822 0.6020241214458144
0.947911366671054 0.914578285316455
0.9957407600824784 0.6732203120362933
0.4935362405779947 0.5569171433915943
0.2845651580657613 0.956498099556054
0.8068825437874891 0.2894240510493512
0.2969522873934552 0.4174932759132645
0.9991029406645323 0.9712328725394757
0.5223731553556825 0.9543268985446502
0.1953396558188315 0.08001113704520356
0.3950967098768612 0.4129726862261971
0.3028078138612884 0.4459307247954956
0.01082668560985036 0.8778838182980103
0.8811182470803669 0.2473339495342022
0.6033272524334744 0.03080287166592071
0.8838505907922909 0.5402221324470332
0.2198281249630314 0.6910802295214731
0.1117421669553797 0.7649729272041277
0.343025794159895 0.1818851152487952
0.8345499596644418 0.9622371111242941
0.7390132635291498 0.7472893868440131
0.3926015077796856 0.9225588192076791
0.9244051505356188 0.6609516550115042
0.696361454600231 0.296881141631917
0.5750368741160989 0.3416292174758758
0.6352759259209811 0.6656223694683805
0.4523355482965951 0.2947521786333079
0.2192007500463066 0.8949048935486624
0.2469206032539016 0.2696221035274278
0.5128444832679055 0.1788985862017097
0.02767977493291626 0.6005161405192651
0.265835598004584 0.3034211913653649
0.02693526421519515 0.44409122711353
0.01750524670790513 0.905481587230325
0.8376990242950525 0.3246042211001695
0.05540770308605771 0.3605418038263289
0.6291997514124154 0.97061851224605
0.8282085709719664 0.2159161933822085
0.2097621386498477 0.02845830839420836
0.2921311924388493 0.1391386403164029
0.1372171328159074 0.1657028612796733
0.2685728060583963 0.2928199863923904
0.2877500062625957 0.4736249805963799
0.1382649219482114 0.6211082668734335
0.9870869670047345 0.8609614169927647
0.6930249702201479 0.6870874304132936
0.03023041492583332 0.08666207731326259
0.1419449776555024 0.1752728937127349
0.6074571325445867 0.1355037839918655
0.8912886016519738 0.2791761323995358
0.3488167461114505 0.4914421686102288
0.06747175299449291 0.4184036068032493
0.9400788278340461 0.1292410453272329
0.4283887181854755 0.5649694297023489
0.7453761645439908 0.8806035065128279
0.9535734305776099 0.4361959226719718
0.8302295884298458 0.8321724554831359
0.3533938922991812 0.2831761393510618
0.05837566315359013 0.9042775535930896
0.235499116762221 0.01561084461335405
0.5190024165498259 0.8332592419471846
0.5211748784433117 0.6148098466650459
0.8842462082853391 0.7553463920735428
0.6703485538585758 0.5492083573269891
0.4669219722985944 0.4773090992967853
0.8067635058239412 0.7613512210956767
0.05447846483040688 0.00671430742526035
0.09452192011084846 0.5740075465247281
0.6229465292621363 0.2629317062508609
0.419911020588875 0.9154035885129493
0.9185224892575219 0.5825869498988112
0.6481470775547068 0.09001714631061976
0.1468238699619069 0.3401661024193521
0.5681288337538223 0.5832974758240506
0.9985011279443418 0.8592177148850669
0.1305951692731603 0.06379273356408448
0.5501267984183195 0.08183486191248028
0.8824792508021186 0.8419488215901214
0.3660941596639311 0.16575655175232
0.8822680975411691 0.7656826570569997
0.8506035886583498 0.2334416697753503
0.04685511268595329 0.8628879945833006
0.5998394361315667 0.3224130716801707
0.0591834728948622 0.8774962012206419
0.8632313013149094 0.6313868556841098
0.9782990466455378 0.5010474115451899
0.5974928004764674 0.471772825314588
0.5868310193948874 0.5501853600611977
0.4029449435366147 0.2106932800564981
0.2466716146713119 0.8905669092403373
0.3133671959145492 0.8355291826954752
0.04216590365497889 0.9929620074868557
0.2217343814803411 0.6608198075079407
0.9981930352471619 0.4705880704983076
0.2677411058984555 0.1746969174389757
0.6693792084193054 0.8835434063521044
0.895111944361409 0.05091430313782399
0.6112257780561018 0.3482461894972719
0.3647037443513235 0.7938301554860329
0.6400861568896941 0.3644216669114501
0.2192043638719608 0.06548695127190651
0.6355932452995612 0.9619244374379654
0.5002176223620132 0.5946985640183303
0.929943600814867 0.7073481950558843
0.0158001003255743 0.7504232458158475
0.8124292707612933 0.3065870634176622
0.02090102387569148 0.5827999929622647
0.5639098384076876 0.8222276144485311
0.6370539847882606 0.3210765965373473
0.8862025623054294 0.9762345249316283
0.8140279823264316 0.2402816416861441
0.770277690905682 0.2001295181774018
0.1282670370327591 0.1456666746046807
0.857320805536806 0.1596674550188566
0.5255672182862546 0.3184438908241729
0.8098461434198243 0.01301096931211157
0.9086116065485339 0.9944208832976772
0.1166297153126154 0.1144229562945859
0.03286887181434252 0.3445657478984373
0.04173698017422935 0.3486894053221064
0.4379977041155492 0.8635101982718174
0.7266566426650287 0.3859564136629379
0.2875744208484345 0.07981409770774935
0.1175287338242238 0.3775286710339571
0.5715740565433928 0.1822710710907139
0.2706319197426612 0.2535006407367827
0.5994283216404176 0.1823859474100638
0.8419012112103056 0.3728671842317709
0.7391476515763404 0.6878933528172432
0.7452984150423826 0.000524037835127658
0.4732403828742197 0.8487963307901977
0.1275063457357592 0.5329918633555972
0.8124515918608347 0.4829672934366208
0.4066973362361277 0.0004063644127333562
0.0917697431939752 0.848391318238813
0.5955630783454341 0.2697658312827824
0.2703996107260547 0.4259553616790127
0.00724405502845595 0.508761911361863
0.82771133709295 0.5108233229248442
0.516939217923171 0.4341947677205817
0.9241286043608745 0.2129732208788312
0.8652463760648745 0.4066966500835724
0.5896362346650257 0.1623625132163846
0.8243320256080924 0.6826751060498333
0.0341925619021103 0.3146037688483649
0.808436421714734 0.170960145122452
0.4813737964287094 0.513316965581488
0.6685545513454126 0.7772768916233714
0.911504446121685 0.7836588287812953
0.2033140216659171 0.5689940279303752
0.7571783988883094 0.8317296532394076
0.06612195731666901 0.951042653093618
0.3537869555282243 0.2935291942669713
0.8705758808139188 0.7394721666696794
0.3507517505879378 0.9037926613347608
0.960120779581671 0.07687916405230154
0.1344699354617804 0.03602868087104143
0.5509730308660996 0.1504191871290965
0.5674900241644604 0.994319547912643
0.006478699171966463 0.8205461326046182
0.8548446342686296 0.6744083757859669
0.1621910783516965 0.9076023325680959
0.586159612851047 0.6833656376062844
0.9146293757636758 0.3963945870301621
0.9347454101061099 0.8832803699067681
0.4095315087483085 0.8287196971099403
0.8959855878033574 0.566325072492551
0.001704534580629698 0.0883239752598243
0.2960623058138804 0.2395514322679677
0.1782746001213976 0.4464389797775456
0.3938907239770541 0.5866982791976986
0.08683174578952912 0.8267845269561485
0.5040363426568903 0.5201328449376742
0.3185903422925895 0.1022086582334064
0.00181705109322694 0.1361410746482895
0.1149108796538526 0.6062669463194907
0.8732759322021274 0.5216311108907423
0.6275547292025691 0.3049961682527977
0.2019784392461293 0.4031063874903232
0.923706510255445 0.983441915485296
0.5871034533434308 0.5287021646046938
0.612057848666237 0.2479532861397679
0.1159565596640986 0.7973969591516513
0.5238826171211554 0.04463436055539596
0.9926998163644275 0.04297879817389826
0.8655154949482878 0.001571439160976931
0.7381120205740052 0.8104167991651647
0.5902892242552257 0.7225611745900927
0.7600475008679923 0.2804998486966629
0.2293213805976485 0.5968198600726591
0.01985165326937571 0.08279805438655986
0.6041472171661757 0.4259102912303421
0.06719401583464375 0.9082726756769174
0.4019104419636144 0.7965519507741774
0.7093495034729668 0.9571972957557423
0.09999700027665925 0.9412918485292404
0.5175898360156199 0.60507491652472
0.2120012764705404 0.2614220110581559
0.9718901054267574 0.8702389363381445
0.4403113353079288 0.4102879749946169
0.8973612214574007 0.9569289189093507
0.06396736520045139 0.4087404972246922
0.9503055585838367 0.6348176298401987
0.9510725929047554 0.5084187511604522
0.01865033506292846 0.2007751574208074
0.4326368489103549 0.5862302740597862
0.5082824010808045 0.9990015969203081
0.09273885381158681 0.2346324885755204
0.9942753720845665 0.2895669071793046
0.03054869091517776 0.6877055417814399
0.3122974414013568 0.5936935352337671
0.1226917911531807 0.1549669911343559
0.7915611616205952 0.2360585511020158
0.2425974624082843 0.4312866463088241
0.3901275428777514 0.227589147134557
0.5971951643749059 0.6368063454003779
0.7840875893024309 0.09861119131586664
0.6794104156647677 0.414456383887056
0.7054558142611641 0.5597391281147405
0.1974612304025915 0.7612415605499439
0.9418250281526357 0.8451732820442814
0.09941720695053392 0.332441807457755
0.5516068592887372 0.4943399155628465
0.2177355927263451 0.09810332000859104
0.9371126389410611 0.8547184401977135
0.9409511190846378 0.2811148527056619
0.7459620280641879 0.891777924811622
0.8530154021204869 0.5912440353169924
0.62878206602188 0.9347543215208184
0.5593524774368638 0.4432723580540475
0.04238699660804586 0.8090024460023852
0.2902816441077227 0.361207971180933
0.5083025241923226 0.0710405088291052
0.8234548550660372 0.10436297124405
0.824929228284039 0.1794249555503762
0.4432304094220371 0.01910524011153005
0.2991633098968465 0.5347521263412464
0.134438263556656 0.721529484975912
0.4040548925168322 0.584650066231528
0.3215089782715632 0.7732623824185498
0.9721942149619953 0.2047987344023177
0.6066223879864162 0.9360961845811081
0.8381800099148335 0.545858955292487
0.4241777877380596 0.2784885702083162
0.1626326192352708 0.6819855062314346
0.1430703895018248 0.8238211490248658
0.7093165237968111 0.9677432532167994
0.6584341205245531 0.3540919830585249
0.5855433117573334 0.8516295240918693
0.6420941099564048 0.1180982650671773
0.8139776270209568 0.6476107566154315
0.8682123920892219 0.8055464434115059
0.008534556363816125 0.4552650824638195
0.1004185292085932 0.6514229062647264
0.905174042674282 0.6183482139523229
0.6078001136009813 0.4430617867607442
0.3762134749205638 0.3785477471365931
0.4645952807484715 0.4221704076361194
0.9849718421334593 0.3942083970842389
0.9479742482760406 0.7495926031428561
0.4856847874467938 0.5307561347739113
0.6262822228415118 0.1084134587482928
0.8815249308024707 0.8971978717724474
0.882171388216385 0.3975435927015976
0.2699973867446516 0.6597944522076437
0.1320319271809774 0.9746950653534864
0.7744882655429026 0.3581800293523503
0.6315575321027271 0.6232225116349134
0.4207013332410877 0.6521715929315981
0.2679225577820276 0.03289041584509785
0.5154277964573024 0.7151070768339769
0.09357578393338017 0.4312959450418531
0.4202859431935007 0.803460988744747
0.1665771379902747 0.3628646300265551
0.07006756209801897 0.8805739967689611
0.02743492111398711 0.4666685261869396
0.7291247691556011 0.6424563083801796
0.09858136124669724 0.4686667083234658
0.9515451594134677 0.2833002179741804
0.6260830123059432 0.1745475253313758
0.07926997912847664 0.2745152273086006
0.2881650857246102 0.6621279043410001
0.01727470333342985 0.01387095036567859
0.3619017553058726 0.6678000418810546
0.9572549679449978 0.8351234578099658
0.9951697854921944 0.3457680132645363
0.2985833741563325 0.2120787781555885
0.3145902424578768 0.6812708189464343
0.335616401413452 0.8582310366754536
0.447311402248051 0.1991615108780433
0.5849003142511012 0.761004944814875
0.8725218630039113 0.9267076898942946
0.3209809223081675 0.05952316368303552
0.514769659756849 0.1365713246337611
0.0998695177693646 0.1952973879137491
0.429485440989146 0.4890183932656207
0.8030689011513773 0.2365466739968996
0.9379780996507698 0.7338945522337095
0.5766095650318677 0.3881168173282539
0.09292718605997624 0.7449038287459057
0.3744474555309909 0.6320707539407311
0.2504871936435273 0.3284375510196449
0.1638929483542174 0.2840772274153474
0.2982400526541971 0.8031696633194131
0.1355577574385356 0.8312115713985834
0.3368859472695802 0.3168107348929681
0.3326240914695353 0.1809739383809669
0.5527896136690728 0.7406374805423735
0.1606059551282696 0.4521936908288048
0.8737264210228101 0.5977184656351301
0.227689949457871 0.4181866741409841
0.2770835532791671 0.5032297694663129
0.3530839740582195 0.1255740912423303
0.608968628547762 0.3166521753563757
0.08092524329138569 0.883837955775111
0.9365070246804327 0.4311554380880153
0.3613162317447114 0.6065077197207704
0.6166325059392486 0.6452848362238081
0.3715133961437031 0.8270174742471436
0.6710814220894452 0.005482630525618851
0.7602102635331626 0.08116358502618909
0.7226685343513054 0.6518183139419386
0.719496565217939 0.8981452021303002
0.963077473442019 0.9818933203654236
0.05792602080965775 0.2715867175060909
0.9697255857747498 0.9160998558010977
0.3514107038881261 0.4809032976603706
0.1950235931620107 0.1412981996037001
0.936300831527594 0.5613838278556313
0.9144345428359149 0.5606672109071322
0.6256519501063948 0.5950376880764326
0.8277848723435828 0.2660040952853422
0.6509221485517021 0.03154367060476662
0.06519608113782543 0.7472791594661006
0.1774315887067989 0.6987696474740005
0.6460981513666624 0.812880669371579
0.07963535688347588 0.6183637191089001
0.5293580753020839 0.2763526087728228
0.4528651810799633 0.831863334913981
0.0280870393301907 0.6983940478405753
0.2628639329235112 0.491359245495379
0.8697546730173411 0.5024244213763196
0.03910666755130895 0.5314406439197283
0.8174393081374383 0.03059659284860565
0.299633156962152 0.4745915166892144
0.5029830915055344 0.4487341854358482
0.5804382200317636 0.2283059437653568
0.1215900078487802 0.8187542202386222
0.3021622991047094 0.1047945201825414
0.5676757966235924 0.3686216074552505
0.6517794742195188 0.2038735957905366
0.0878384549415852 0.2446252813804517
0.9673724177132228 0.05633112469839019
0.3807260722944811 0.9410867737466909
0.4749185389099166 0.7159975086085174
0.04818508968814669 0.3687900011752414
0.3080758706381714 0.8673596200707651
0.9307924227510537 0.8042725367977162
0.390907726589106 0.7126813800782915
0.6277218923164347 0.45363520621784
0.5791440059158608 0.3138839165352034
0.9239496084055863 0.2309269262884397
0.7189434694956943 0.5046973195120773
0.3755679318523369 0.3891198434442593
0.2299999416478594 0.9009709960752448
0.2599561344386134 0.1296238197315625
0.8396919158120795 0.9447737136332618
0.5418892422279427 0.4496781726947855
0.9700298314161613 0.4523017308042302
0.726843866744514 0.1837801473634652
0.841199960052038 0.1695008477577321
0.5255519445028558 0.1384221544479643
0.3832882363155754 0.648867350066092
0.1070446483984783 0.9236965335764677
0.877599655031213 0.6173596799370892
0.8899875561769593 0.1585849073923538
0.9786651179274066 0.4693418018577279
0.6894134297006056 0.7276028691166874
0.9051903722247076 0.1131805245872158
0.7458387129900816 0.6082367689039138
0.1274503268491941 0.3716884662999617
0.5318952461294929 0.7998443773143318
0.766630394941875 0.6396090644526227
0.6446400677911024 0.6801716103806001
0.5116304746882333 0.8702669051648617
0.4458670724790221 0.6221882058789301
0.8281820166526513 0.9447080246296212
0.6169750440255851 0.6564154332753169
0.2839196821820684 0.9368262583993047
0.2230614860965584 0.9405907513753018
0.3166333583557205 0.2974642482651735
0.8141704878807872 0.6861129661339544
0.8890586131199489 0.3359405545491617
0.1721595696888386 0.8597604697962127
0.9346592941898634 0.1204233863945548
0.205582749521246 0.6741375933375912
0.788765605739505 0.4994163450475655
0.7864765192816924 0.5877149941272882
0.283467587287726 0.01190175723393737
0.5320984112153563 0.9279758159168336
0.6818359771418115 0.2725351132891423
0.9101418158747107 0.75082614644392
0.9749085993917511 0.1609313013083674
0.733370209818422 0.73854761010056
0.4822458055064511 0.1312630920656375
0.7391869343263796 0.421916461659355
0.8544894686864573 0.4073709942125734
0.7172864880912244 0.6605091450502502
0.1535036482031825 0.1570266298655296
0.8309611846314013 0.7747858150419923
0.8384675167117229 0.8607893063149253
0.3602545603981571 0.4321440361146682
0.8330201341184786 0.8511513462781548
0.863371805666968 0.5948557189615052
0.767331809806046 0.8049835063685088
0.8282088517227861 0.4924177945580129
0.7297612433006568 0.1191690678107324
0.08127672894606366 0.3458669432850346
0.101043800729031 0.8121124587401339
0.01602499939214848 0.2928139715711477
0.9373269565582643 0.2994380286001632
0.3218920060657504 0.1802314467238082
0.4080442633694652 0.7087023357051943
0.5770276386706972 0.2823152197085639
0.4638915631918905 0.01187416471839849
0.1294188504514533 0.4459764834082614
0.7886298321573372 0.4114940376378646
0.7410944697696938 0.7925751336807306
0.8149450534531641 0.588553208743121
0.37421192351207 0.8375689527968255
0.8416618783258375 0.1881484160424283
0.7985113319756091 0.4539962970870444
0.3549937640084345 0.1635495557964004
0.0584730861840085 0.4460023346279199
0.9185386052162686 0.03007092026364976
0.05704270442264459 0.1457138201304859
0.6187127920118121 0.410401286315248
0.4891237173797066 0.494687788268562
0.3911184827108627 0.1801539197965179
0.342521801084868 0.8293517189072507
0.0005696437568730976 0.1908851079797372
0.9693123034931481 0.305207192119395
0.2766303387074246 0.1708072493645678
0.8689130075341316 0.2319446523566338
0.7248688981390136 0.8537018207653274
0.5049459297474194 0.9038019446146296
0.2355556335590965 0.4393569562695203
0.9362437570897997 0.06342013960439838
0.7393723387606874 0.5014665881200553
0.7647889263022049 0.757262222791154
0.2650760467137929 0.7027183911696306
0.6525637027896601 0.9054095211554125
0.7529828904293592 0.3584520558942215
0.578976829078779 0.6626417881266077
0.7692794587100273 0.5451139701678442
0.06898052542924808 0.6450362431771632
0.7350914973718194 0.02745972400570568
0.5148670555431821 0.9340178003414636
0.02616815557816586 0.610930603450891
0.6817077588214024 0.9503258307986935
0.7754494242790909 0.209029591101484
0.3172214360786774 0.8726249093506292
0.2586517412452397 0.379864690480732
0.1586461879679654 0.3840047516897242
0.203129898473227 0.712021488907904
0.6055272345176974 0.5400655112197098
0.1382123192403354 0.3344466294472034
0.7083957323526564 0.8591079942924964
0.7143730670338291 0.3420711041253782
0.3367876279495264 0.1911509850812949
0.7259127603056812 0.03264617355481594
0.4022772324693101 0.7584000635274022
0.6512232502172312 0.6255062069652472
0.3610613463037984 0.7085773866860016
0.6884307903987298 0.4629696597531757
0.7688903957948026 0.3126776226900101
0.5255711490326448 0.7132814939620911
0.2164551280355568 0.7392453912241752
0.3473904775562847 0.2290174812269405
0.6164549209595042 0.290098313068494
0.8956756481049754 0.6975484207650305
0.02932808895615962 0.02793503930853034
0.8933829699746185 0.4331764583472853
0.3845347224846384 0.3227578385772899
0.02254105909512262 0.8959109130657603
0.03588490463353759 0.01053611583385288
0.945115166897822 0.9865559294612302
0.4962938926548887 0.3435748736144876
0.8773205289056065 0.6543816545640737
0.7536818179512818 0.07184297008586962
0.6443977941425183 0.04048723914107589
0.8136511546399882 0.1227933423646278
0.04230520014488611 0.04144300301845982
0.5299454315422948 0.2336617085072566
0.7611113103718631 0.8132762952971798
0.6600687499799326 0.2579205801913053
0.5773425985076966 0.5661131333618542
0.07079908297598897 0.04139509725501837
0.09952694977704489 0.5483001352361456
0.4894284383672731 0.5994504598658814
0.9471688843301581 0.466990346052815
0.08012085847206203 0.4483248194227997
0.6322293044529623 0.1471321284574897
0.4616736140344642 0.3115199832983965
0.07842853652867667 0.1128254678256864
0.4613088777060122 0.3222963335958026
0.08693120958590286 0.2669014706589152
0.1646770653616548 0.928739546090664
0.174323765873085 0.9442084602513245
0.184879725407729 0.7064062596934524
0.8338021623280607 0.6423342185483014
0.02770885758247128 0.06596131920975043
0.7713225995010716 0.0809523897440864
0.1022507510852164 0.06141403664827818
0.8834799102464831 0.5214528002175597
0.2452715418064135 0.2399384333467545
0.2106540197021018 0.9236810238225648
0.9821790406620027 0.1893064703865801
0.7414279607275484 0.598246060240642
0.08933011261604307 0.1687191045566543
0.9586845661164896 0.3377658213900137
0.744144915135459 0.0221345862536093
0.04328360777955335 0.2600548211807074
0.7754558500847634 0.3763003565371296
0.9220836556337928 0.5136979752481483
0.2341554529274378 0.09011214394942595
0.4471558221024974 0.7784423113648447
0.8473850570308107 0.6655158101331294
0.4573013954583487 0.7286596934423635
0.4025802489630378 0.2775705638352232
0.1306737627670777 0.5425716148606667
0.6251243485011383 0.1932522090187845
0.2165036797523205 0.03705638514902201
0.7553123088347755 0.89754789658659
0.182967748953434 0.9658020008496742
0.1137509324637022 0.4060380807768682
0.7485535913875315 0.3856704000891636
0.02943577475578476 0.7256315583418402
0.4975398405827662 0.9400075452541984
0.2674663186268932 0.2357522618222873
0.7832965285040033 0.8944639748739011
0.01254693879892912 0.9828515218785924
0.7829239635422487 0.003590067928168893
0.04954280137018106 0.5827816205866088
0.8141549829500182 0.6369799710098258
0.6212152446502323 0.3532579084825195
0.9131957720864585 0.8817627890811561
0.9328731352590847 0.5131172514380621
0.3920643291986533 0.5212553807875121
0.9746833529483298 0.4009778622595818
0.9156868624483278 0.468477339241698
0.3196304131366239 0.7241924328885045
0.539589168435385 0.3750175994419317
0.2913119963746094 0.4919864373418752
0.9510020841830882 0.498138113574462
0.4802487563879666 0.9461004906717793
0.3291243558295945 0.3340468297721189
0.952092951152262 0.8891865420621545
0.769413640280051 0.3312612035345099
0.6699759581699232 0.09043118777795925
0.561369565958923 0.9517016141088662
0.9229654894343865 0.1956084300380693
0.2911313497142345 0.7637994759836884
0.3712486600838072 0.5155248311491764
0.3516622520954202 0.6838761624288348
0.08217777062523786 0.4849837704478062
0.4636189531892814 0.1088823258123651
0.7722271728873104 0.01776212799556546
0.8827777070552425 0.471203939990644
0.6839294770772817 0.2425214502277803
0.690503731149318 0.6982963533620955
0.8663121368949563 0.2930340425461019
0.4860054844642122 0.7304408676507664
0.1089430051670297 0.9948507984893973
0.3188374171660405 0.3997303088882506
0.5953135532981696 0.8557970566248717
0.8873910415671298 0.06712853472892519
0.1138310291336279 0.9060577180902327
0.3699933619274394 0.9411506836831426
0.1040717167289126 0.6613176026391304
0.8890304922401255 0.4963353000259825
0.1223665950409107 0.5697998780426656
0.9118397287762697 0.1768233978007858
0.2209016295472603 0.8530995451474938
0.1806701416643134 0.4072521460475171
0.08244347910510458 0.1321275615844039
0.80898332002998 0.5198824375009803
0.1531993253260906 0.4979239830635171
0.4167644553152244 0.5022604030764413
0.3318354215823245 0.695458814795697
0.053391113386551 0.7831067406946735
0.9875040451334903 0.7995016551509962
0.9053486470614655 0.5403638065834896
0.8482579636534804 0.5688243712174267
0.1435622933478858 0.2922503657245628
0.1919877541668528 0.2013099851753196
0.3750407745404687 0.4099872573791694
0.6164510869799361 0.1550636003071024
0.9061459552710405 0.9094295050543616
0.9177567577351784 0.2051627130632275
0.6285438113158913 0.2403859879056204
0.6974053047091019 0.2591709631134472
0.1042750338247854 0.2534894651748644
0.147361293963538 0.5351318209932632
0.258126767076603 0.8108528021836764
0.1134235962616882 0.2322487754330697
0.08737979688816237 0.1415174375335705
0.786045496482765 0.7593130250932182
0.5895161663841728 0.3707533839748938
0.5063472993574992 0.01734848126089213
0.4886963258546096 0.1640544309750219
0.6135233477842462 0.01584356575232586
0.3913581283274757 0.941373155333818
0.9776252491283225 0.7738253671265908
0.431665871413817 0.7577613854026007
0.3757638501237649 0.2146898548462774
0.5815383492343863 0.1252421994741022
0.5610702659745157 0.695379952502137
0.3672717745005272 0.3728534493516651
0.9046170418373146 0.4145041490278419
0.4772444803134219 0.9645878325423614
0.5726691979804625 0.4250437565247979
0.785989837018427 0.1346766638779789
0.6365378917009222 0.7936861448908519
0.1856553298238838 0.06007919603844566
0.9812510339102728 0.01720312775339026
0.6899006887283042 0.9682880461949636
0.02749330759070228 0.01752025313147521
0.9904869797026937 0.08556176814136586
0.08205008173593807 0.1607235060529087
0.9878652098762962 0.7197797992431649
0.4661501925798192 0.9339159572618843
0.5716030150474278 0.5946854623591132
0.1092554953896173 0.3718710843664006
0.7566532962188948 0.1092697679113799
0.4155941383243008 0.4394205954838294
0.6252678758329527 0.1269835750394322
0.2294987716066903 0.06854477621392036
0.6862250228944756 0.09990131631024869
0.131487524905911 0.08131756332533707
0.1305986172831985 0.7314820628405598
0.5789267041340115 0.3029745089596584
0.9203944292795049 0.4227404729040754
0.6162552998720306 0.667554015078933
0.1297523971544921 0.9536330157745401
0.2342778956216634 0.645550166318925
0.211203055476732 0.877875972506774
0.7156641742416757 0.3859986547444999
0.5967785854170495 0.1351028544598321
0.3752931090993134 0.5549605830410931
0.05100675064738835 0.4999497126436082
0.4390914652219147 0.9370153579512669
0.6522333947183822 0.1675360137280439
0.5402018708891181 0.6644628580843993
0.6370386829443692 0.1382225851848821
0.7662010740285673 0.7385623542601817
0.05994041709111067 0.08812212784762877
0.9824556843226291 0.04486011625553884
0.66089087756605 0.4998382684646185
0.31436925067396 0.6351338835627632
0.193461717009333 0.9126084635459887
0.08452228427502798 0.06601945691777403
0.1409401163693619 0.9779378347171908
0.7723417594660764 0.421204407059477
0.6724939574738027 0.9300832026918735
0.7207499843742943 0.6787500169593891
0.5620776726459775 0.1059726690323022
0.3777426457004803 0.912634106932136
0.8314157894971146 0.3328943257838674
0.1739950402689112 0.3709837353885571
0.1499783873443641 0.7376539825279049
0.6080876761645526 0.3062886936012145
0.4861003003839777 0.8007814645395168
0.2970066924890658 0.7455131238856073
0.5491663233438834 0.1229677805277954
0.3863895135972291 0.2861569938917054
0.9736809026103252 0.06421638382214215
0.08220031350714634 0.9438868123283707
0.9116255856264021 0.3122028458416302
0.8938832600821701 0.0155673825424048
0.1294783602287276 0.4787571990390792
0.5694860673234982 0.9248224791408622
0.009506489534962144 0.3287894347397153
0.5315714119120387 0.5381518346336089
0.4880782387557073 0.4762891029360337
0.9017995531280929 0.9857053048326948
0.6639822534113458 0.4243519219806238
0.48861668244005 0.06523359995187276
0.6824449404259524 0.9281366312792688
0.2551607806593739 0.4132020669078977
0.5466091647422522 0.8351578100644738
0.1866346421278627 0.5045432351525388
0.1915763825523163 0.3770362234927754
0.4144057363103485 0.1008102571114093
0.6536981631424917 0.5199727755880412
0.5188476835422099 0.7750347229241477
0.1369042526296513 0.6484778470292821
0.923404465701392 0.2584418061471628
0.5660131740138684 0.3868929367183918
0.3450167273027642 0.8393159581117917
0.7276208037184508 0.8810056576315796
0.5885749166920802 0.43703163386799
0.6544919827563384 0.9840217897922816
0.5545428662286244 0.2001802103564705
0.7084835586076491 0.3109886305814566
0.5206021686609387 0.2488589189781152
0.5132840901119908 0.5370145940067973
0.8536865282190892 0.7324449666821771
0.3923156108171106 0.1576159829912689
0.1399137400849791 0.8892093660237776
0.6757259572270368 0.1177968107395759
0.9641175061655113 0.9250442685789447
0.3488133866621105 0.172006025346855
0.08698732072147694 0.3661702067718854
0.3919588241083037 0.2775172659907005
0.686302258264724 0.08140734944719778
0.7048061383044938 0.7831570671049848
0.7749415073281649 0.8674579485446834
0.5801561998834747 0.1800353191967976
0.615538680080606 0.7917042115415285
0.8457135406734081 0.4839200087223018
0.4530280797404793 0.04319553125394509
0.08360669376611883 0.7592279077021975
0.4634240311138154 0.2584590447786695
0.3554908677480274 0.5883742729748781
0.6914037357501454 0.9784716079276129
0.6355513354784699 0.6761422574408482
0.9589406008829212 0.7963488922760829
0.5293850791813599 0.328036539996457
0.1447318086659929 0.9204653246004649
0.07035206350631752 0.8044749700288497
0.3123696898260929 0.1089513535514576
0.7956066000614516 0.9675728810494288
0.8528274513926797 0.5392398068110088
0.4113318950538857 0.01874836853032041
0.8330498549615115 0.8701144464576471
0.3049610430295631 0.2201736774501798
0.3635252522131848 0.09000967582935898
0.5744191834645552 0.03204019599534677
0.09895254425414073 0.8017080422953701
0.3354242286668519 0.5015181998188392
0.4571757741741546 0.03302358400035606
0.8334763901388047 0.4274819016238597
0.2061959956633354 0.5226295826835961
0.8043388475350017 0.4011322624529101
0.1452758425721771 0.2306458276804355
0.3413041919016906 0.6891741382715638
0.2922714626559883 0.2771670052949617
0.6768629553603149 0.7575156888672595
0.2972896533365424 0.3524812586087815
0.3658389798667068 0.4688588831302945
0.538721595222298 0.5774167065102066
0.876936083245578 0.8700927769380805
0.5053843344358544 0.7394322682472529
0.4459510813160889 0.4010780591016835
0.7388279312417906 0.2598821206429661
0.6629641792516244 0.1859689862004739
0.8693906672735945 0.05606927246913337
0.9683276195509384 0.7903109962435665
0.7637649520197289 0.3583118804791385
0.4744729926003123 0.5547696559625362
0.543067992982627 0.675575697655958
0.2672561680524349 0.3421001653353988
0.1721445039373172 0.9958989612231428
0.4502161260184331 0.5837845350261935
0.8061919371069325 0.1158671986847107
0.8929643334672119 0.7933061071203662
0.2811540708753867 0.3879984497144145
0.1687259020772426 0.005932453949768698
0.2072961237016683 0.7774335855830777
0.5940867782229561 0.1071463408206276
0.8854058597891594 0.7840077625975528
0.500447182940998 0.6136442901726409
0.01121822817057611 0.2549979181257108
0.9394000229900008 0.7766729713388771
0.2514700517345262 0.08726450326952441
0.4110039154126405 0.8957571159672141
0.6803197046584929 0.7014467449947498
0.1426864692608786 0.1111502392786018
0.2667783206215852 0.151529226095499
0.2134888684883483 0.5875686721636221
0.9897617870110204 0.02345360146275408
0.01398374833685453 0.642886468375631
0.5793535711178857 0.4798676180066994
0.9471765970623959 0.03235247270931802
0.5332218820943074 0.2157534537170348
0.4231530934545776 0.5918756732508985
0.3741237745529876 0.2331363138533499
0.7000253073371133 0.9411405478362066
0.05354106465197403 0.4902677258071926
0.6486835969713018 0.1561340904748793
0.5524544165996655 0.807618736381675
0.8502359190365599 0.7991163477180523
0.5736697256244051 0.7331312431754294
0.1557380312948872 0.9351297742431751
0.6615215658971421 0.8368025495545137
0.3665101785818228 0.6250323888116411
0.920777532574136 0.7886419254930814
0.5095536854446836 0.4131832310102225
0.007921985700158245 0.7029693421159428
0.9844596989357434 0.1576035497551532
0.04816933400246225 0.6691136143153444
0.3090590120957171 0.5011782766268625
0.7108237838572767 0.2312920873835041
0.9453305022020108 0.2137836699218519
0.5838149484476132 0.8303693451863305
0.4546071162390842 0.8153727522854947
0.253182608402615 0.8529373364163424
0.6529928529836598 0.831806779358368
0.5457016624677786 0.02469408698787656
0.1919124284434354 0.9455613271646649
0.2302194085667957 0.1822609415674381
0.08517554062050532 0.01625421776256924
0.09542083811383631 0.6999738512651718
0.2947870198984996 0.833209245895167
0.1025881122794996 0.3132220603307183
0.7721629500206167 0.4399981492990832
0.5060996538250437 0.1708757002307747
0.8674631595424334 0.7197759459839028
0.05833119307900044 0.6718822550888688
0.6410840111826049 0.4072655050091328
0.2388681292366319 0.8132975700390872
0.9549632971042568 0.2647447001576786
0.4205100664750009 0.1570244756526609
0.6816924554361425 0.6002480508270494
0.3891829832638845 0.05037399383852428
0.1018397752737693 0.7223214923752804
0.5634923038053293 0.04690539332735184
0.9275174154137602 0.1672640305489059
0.3202342585832129 0.3819433366950351
0.5585031786681653 0.5757148222153268
0.3180095447855499 0.8628521557024373
0.4318365177422467 0.5170366759545998
0.4228714947006694 0.5333863439690059
0.877257570299778 0.4818704262652807
0.3883005045789181 0.6754106442880732
0.02642272884705245 0.6595944611963751
0.8488716803224147 0.5018375829281831
0.8724962268354275 0.7112069960918569
0.2010628813581198 0.3298331610125996
0.7637650564008204 0.5161623160115666
0.7338857424146502 0.06048120792226814
0.5737513480510666 0.360150567863082
0.7199568243071719 0.701789268073283
0.4116448299149715 0.5921005395789952
0.06054811593536547 0.9423616477635891
0.7171026762575876 0.8310708343280622
0.3936875632753983 0.7661307607673024
0.5996334180396392 0.4811957244306879
0.7542698131072708 0.006279623108031411
0.8310497472712047 0.6232463128803257
0.2491787839313828 0.03445243320980959
0.9071699764310092 0.3300987991336192
0.3246282240823839 0.2799584518082263
0.2880535860806526 0.3793049012195379
0.5794919572937517 0.7987413942212063
0.1987820577714126 0.5420965510186997
0.6734684148404098 0.2228070965976594
0.1043190407173006 0.4328901848322187
0.7431195286026751 0.2109591383319446
0.6379009911554834 0.3321520072539457
0.8743043148966534 0.1870387878923274
0.112487246952784 0.1342517537730065
0.7162543918848603 0.2030019199075125
0.3178627611856722 0.07049875161417146
0.6026171988084762 0.3825421209351509
0.406772018695535 0.2209475317372792
0.7254881793992085 0.763087527536877
0.9366112442740119 0.3935560612762011
0.2168938058016037 0.7284727017612465
0.02592182982368207 0.2665788262919872
0.006082501958392845 0.7987561709788675
0.7432096671053283 0.2297968319024781
0.1287165569101882 0.6834244165081662
0.2771594400970379 0.977399126890277
0.9444964002370614 0.2627817295096549
0.03527873308242232 0.416251776820976
0.8847111125565486 0.2062068770050211
0.5589569048808952 0.5442873308707697
0.5237441707221369 0.1102393146850234
0.4823914720490545 0.3873993180432422
0.04360755344523912 0.7879620445933655
0.7845582645266299 0.8411246073129723
0.1615652548622976 0.2393953436476296
0.5805647438930804 0.8996167726283091
0.845677210087156 0.7585856873384743
0.4460443493468652 0.03539780381041206
0.1184319898650299 0.3555158165757735
0.4202245125845262 0.0481768971875838
0.5624982037378896 0.1521181048945141
0.3400062581584549 0.5109447508967598
0.1417907272762734 0.729545017894444
0.5817371919266461 0.5976676988176234
0.912448340628486 0.8053394241774747
0.6050684748709594 0.9984392023363927
0.9529319735215555 0.5194445015877148
0.4073183492938718 0.4967339827885549
0.9336136855340913 0.6961774188410458
0.7593934812610811 0.2007523954504187
0.9485513546955703 0.1492428232396844
0.4038121737809584 0.3957749161894178
0.9222850453644194 0.1578375209867427
0.4427451456786947 0.6817058251574956
0.03207043421025389 0.1889843994705754
0.04513302136903772 0.9140396769657583
0.780840763326807 0.1443299062777725
0.1564143748527351 0.6895240099457822
0.2457867818050549 0.4144883602847021
0.7583485723900457 0.5266951284162189
0.4929563385328053 0.1332608529398638
0.2231484401982805 0.04660486699648907
0.672276677295223 0.6661255385343468
0.4303808377038936 0.1152409201682106
0.3036393861122705 0.7382535504309774
0.1133943306125944 0.1034616753457097
0.3073503602657908 0.07516520742077164
0.6534873805113589 0.566243040656078
0.9128957396271492 0.8182395829663631
0.602958170858767 0.400047197213922
0.9799172537630174 0.8974380338614768
0.6021266532399281 0.3538827800926207
0.6757862196797747 0.290430287229398
0.4741659688105989 0.5054487340159622
0.6839399953704495 0.2830459018730519
0.837206957327759 0.006552847488733872
0.7697592461390337 0.564308776149648
0.2345338038635388 0.7384434771428806
0.755276535384687 0.9082861609740147
0.6810990329457034 0.006950419297809388
0.3391135937902428 0.02367881440845248
0.02877106938642171 0.07630523235560462
0.2381328891307379 0.3432995521402876
0.02707843589741927 0.3677426528449605
0.1962829191523376 0.1008173614168938
0.1081317234948065 0.1641930009113159
0.4399471686377655 0.4861678794678303
0.9608058632739008 0.327375643168866
0.01596006387414691 0.6619154889382142
0.1725135701434211 0.9681055355476729
0.3094389447639797 0.4909894038238426
0.4607617534030084 0.3440692591568352
0.355596523104953 0.5503160639774328
0.0359596245982791 0.4273708001170827
0.2601485732771274 0.255903143519322
0.3639979923551611 0.950703104056201
0.2957279266760898 0.6792118384185117
0.1909860998592736 0.1232598137146511
0.8003185929513364 0.8506852993313477
0.05382874666390125 0.1276628351390681
0.4457956841715789 0.5517410151716416
0.4822344829812234 0.842947198537789
0.3574248850787574 0.7845025746940837
0.08110895464757065 0.791404903283081
0.07601728204773937 0.6368879293783579
0.8008533760827347 0.6615171434624636
0.1735172256988844 0.2575686159870472
0.2381452638029324 0.03367078409699827
0.1953439315723108 0.6151546257878682
0.7314002708552274 0.2784947225643826
0.5868574775647911 0.5607411084425776
0.03593917717265221 0.7514687251197864
0.5120608055250846 0.8813845752579741
0.2786536172205616 0.8709523331987806
0.287121507113344 0.6050235820779486
0.4076611453221871 0.7795941938655081
0.07305447336077887 0.3535777462884458
0.2540146021921226 0.6362116004209215
0.5693061197602249 0.6137153447047915
0.4356484758617903 0.7780261712636775
0.7227778787984566 0.8718932424063913
0.442305301620865 0.4659793742578076
0.5475969155098811 0.8458320289440496
0.2596742250908107 0.04001318734221686
0.7748190443167404 0.2454286352585625
0.1416345448263172 0.0627341000151547
0.2264467322003373 0.5218636485185874
0.2158279078494791 0.1363713615267474
0.8086995825535205 0.2580761918358491
0.4566776071441977 0.6368613658743912
0.4706693534008468 0.7650729998102456
0.5505986636393251 0.3759836665619684
0.2494243584024749 0.07616217144547784
0.158133922534127 0.4220906340599224
0.9040859949238906 0.9284094128656979
0.8710802382978089 0.341577126536376
0.1256441501478757 0.751595857364632
0.7145693982143482 0.712846675258703
0.2767365609540181 0.6061504555089654
0.4957583650746885 0.6542369830271307
0.6170779249872936 0.5879474957309516
0.2529607325380331 0.9175143822149581
0.4065410862774115 0.8858064455064533
0.6136161764877044 0.211238128190366
0.4531452986932395 0.2846428888063634
0.3608292901098238 0.01886550879252507
0.2047485351982084 0.9626554977718048
0.4314922048213242 0.4297496745116737
0.4332430901881311 0.7950701438858514
0.09552418639638667 0.01945885219721794
0.6677535915555536 0.2976272359187313
0.519697370965488 0.2276804339478154
0.1672003694112436 0.1393273467455393
0.8820617695011869 0.6817751860741272
0.4637973101776093 0.2061139363016235
0.05697459479206407 0.6998797968888462
0.6036290282770014 0.01994409853691916
0.02709375711030942 0.7360216418617541
0.1371324649726821 0.937008240423585
0.09341123233820453 0.6595022151798107
0.3279565927109783 0.8876634399399249
0.134477253362158 0.9163628910352192
0.5570503853846379 0.2606111097756399
0.5481838401680044 0.3480838742540159
0.09111495151967765 0.04796582139329094
0.8824931167058386 0.4337371450002571
0.6449649893095759 0.9413727057220939
0.3348608070740687 0.8777131877262677
0.5041862773955497 0.7183963146573098
0.6820740795338975 0.5314635483585304
0.8628705244915507 0.5394702314827504
0.402235060003629 0.2971670686844122
0.8920739934973781 0.6313688449389013
0.5967186970962843 0.4451538255838462
0.1678539948229716 0.538295679479639
0.797326505936677 0.1526609929856943
0.3394571779934751 0.8680778759760768
0.5455319320279135 0.6282728974428468
0.9377331147867807 0.2422472046991296
0.6579137357416702 0.4152465399270887
0.594434311932719 0.7131265803032741
0.9328529083403593 0.4957627401461447
0.9794571067399254 0.3228068211607532
0.931773444021629 0.04497608690054183
0.5710725542729403 0.7443123484176685
0.8193062062293147 0.2739320102689707
0.06858543214079692 0.9810750970179303
0.9500821766496309 0.8136054745362605
0.7692994413993941 0.2655765134468062
0.8888829900690293 0.7173729975647313
0.07748105481315888 0.3257172789362637
0.3378240581295724 0.3275153977673952
0.6076599249787341 0.6400749224922641
0.2464120972164395 0.4411927133509869
0.9507069132871943 0.4465272662737348
0.1190168175942804 0.3444869926003244
0.3429223657003649 0.01344265448086027
0.8880324460366846 0.3882413010300332
0.04204169159219307 0.1114986790540255
0.101880049950122 0.5663805676035458
0.6658730097211335 0.04322407602221715
0.6547089096603588 0.4831088061289278
0.4273037379515646 0.6241134213414131
0.4694098017449631 0.7542308480877785
0.7291329094800757 0.661622319607961
0.9677840409940798 0.1171765124402731
0.06177835905889066 0.7191207939865958
0.05305008673803342 0.7114784730259577
0.1396608473258583 0.5154344145873253
0.662452668718547 0.2223768989811172
0.7249826368689768 0.4508656273051442
0.03186998323806747 0.0379042116775002
0.2632892916201352 0.2453971683103326
0.942421742917764 0.1001552892212642
0.2595814815544079 0.510316623127744
0.8441076751142149 0.204107877514224
0.1379108087656598 0.4740895864703629
0.9481409541868909 0.7173072093326902
0.4006403114663757 0.6332140486070801
0.3295857648507445 0.2406877237402917
0.6106913911558365 0.05898993404083384
0.2006850190033277 0.9267390355202412
0.5376634244394074 0.6073509025324775
0.7733418349908013 0.5740579393247184
0.8630553668879629 0.1686557925218983
0.8569778524940387 0.2632740447025559
0.1223066432406399 0.7806928887055357
0.336364919349229 0.718879199504742
0.3380329036467496 0.418105062769651
0.306607657778336 0.3031451353219812
0.5749308406223823 0.8368798073450822
0.3049660064572525 0.1155047604256784
0.9543433026182935 0.236137422962174
0.5393197267934636 0.862774805853164
0.130964141857811 0.9640784825872435
0.09417418711167685 0.9697363250430833
0.9891474379844775 0.4547221383325922
0.8786330619354966 0.3337299901858855
0.7164604321894439 0.8012592131671354
0.4951107278705627 0.6317503239583729
0.6049354782907808 0.7108378383455778
0.3387006211435286 0.2342260028534925
0.7896517304997273 0.7142011002752706
0.2038469055751453 0.5508911005507208
0.194010815260437 0.2835273774332876
0.8387736725769784 0.7659312701603802
0.2877527187657193 0.7432573533607337
0.660727766474747 0.00425860203553142
0.3435863138523993 0.6669322812804194
0.2527562254798317 0.7597906552950363
0.9758521762878 0.5608675864402894
0.3822063517195423 0.04260188208388444
0.6356726247369775 0.5882657465425339
0.2663506628241502 0.4732496437211728
0.5920194824309131 0.209940877376794
0.7803592407400136 0.2531974720377668
0.1114014437666415 0.3287382260254683
0.3237369168379746 0.7836428630426031
0.08246117052640607 0.2357857622007889
0.1742942447283121 0.9334404844455434
0.4816430560231973 0.698674523399314
0.2379474955768222 0.1997813621194591
0.9339411864081806 0.1952388808171765
0.8188385175628744 0.1517651584678791
0.05054046685986252 0.165802174922133
0.9554147195028654 0.6520153164031192
0.4829305155403595 0.2266963828531436
0.2302079495339695 0.8200242958987379
0.2911553491458044 0.5142190921589621
0.5482773235069557 0.2884176988680144
0.9109610614745187 0.5986329527006504
0.2243082475074223 0.5876292537134524
0.6408751157454116 0.0005721057866032504
0.1977642485102644 0.506655562967795
0.3028358261961038 0.2747576357265472
0.8780525860581327 0.1208567782097997
0.743077752277552 0.1557302250659046
0.4520508658427748 0.7675265041943157
0.6970342255095068 0.1374732790274782
0.3975762584124377 0.557314562473693
0.3074917934399282 0.2927001495292224
0.4985794351885537 0.09688589775564645
0.01002879641521164 0.1752220630330754
0.6289895168685248 0.7734769435901976
0.2575540960225572 0.4430189656921638
0.4721976347964645 0.4685353447816105
0.7008483096013768 0.4838699806863765
0.1109509435065988 0.4244657388337995
0.4313040526184589 0.6666931749435367
0.2284222417884042 0.6161502584621421
0.5679729597506024 0.5608702347034119
0.5859525011148878 0.1347164415065774
0.6853610300365717 0.4238342800567703
0.4556608938310224 0.7963974485606519
0.9368711395487184 0.5423875662934239
0.1909154439585879 0.2121137168118494
0.3507409729447956 0.2614849434285905
0.4969733534810509 0.664330924560311
0.9538455460085032 0.6137610839026004
0.1526897332537639 0.1757080561663462
0.4496505586706424 0.8055676094275145
0.2704004754620985 0.4829228711323303
0.8886588858464016 0.9997439185921224
0.9911546868752166 0.9339248394811736
0.09072873827633311 0.5919522685171202
0.3741822525198104 0.1860550626029989
0.6073749568837717 0.7293671704450896
0.9116305492003817 0.1393998385089388
0.7797097074340517 0.2623897104911055
0.9268421498362879 0.2686300734082667
0.4398914446401692 0.8907720496900461
0.01459449775976262 0.5635435191808409
0.9327503424525533 0.8643101548333116
0.01682208697245844 0.481627013904233
0.08318963214137363 0.1219356081667456
0.3430731071436506 0.9559967713175966
0.5675610434118431 0.2877974116780766
0.7918426425839536 0.01034841849749187
0.8498640756725151 0.6205282550930951
0.1712364251113657 0.02424932351449159
0.2206458722137769 0.6227752928732517
0.5634072436663385 0.9331279663683129
0.7242061703864012 0.06485524938158603
0.6732598512635873 0.4867934936460003
0.2283285938188875 0.7979598249748375
0.05060387195914363 0.1937086673336084
0.6816435838053722 0.4942639462922045
0.4717401979643356 0.02045835079477625
0.411262441800944 0.7511882335051964
0.7459440490939855 0.9898384990421349
0.7472819443553148 0.9471314132075861
0.733804714088801 0.07165746649896403
0.2882323341056818 0.8770613544537705
0.9837894505765378 0.3601000840592199
0.7239872740155675 0.6049643017382229
0.6810240911405471 0.4541937700779202
0.1115985972464388 0.7761339331439924
0.4085854801256572 0.1723651698836006
0.2282554770215222 0.6283675826683994
0.781831527127413 0.07936586585030023
0.5732973539390237 0.1528694647375057
0.5574068138819258 0.6586575541830888
0.7255519111943135 0.6328587020640349
0.7486459766802682 0.2390684433447815
0.5397678546017763 0.6873452803617555
0.9020284810602217 0.2141938456004888
0.7420624009248483 0.7741067999850745
0.9487176961843198 0.7707542966670304
0.6779642380127044 0.3598282297925006
0.7367088089138103 0.548402642327539
0.9530168082433891 0.9239853428196156
0.1637662023826486 0.8671559825186347
0.3361385870777631 0.3062014027667409
0.7984789341133093 0.07399568295028934
0.6851828331184628 0.01703938244618429
0.4524761795582982 0.6860491807023311
0.3465980651218521 0.9124681637256929
0.4710648998305154 0.9728948508635409
0.04616412003475414 0.01381114044930453
0.3343958438790549 0.5955696916572997
0.9207343495490271 0.9201609001457195
0.694980607082415 0.1850534923270809
0.8391449951257455 0.8009499816110259
0.1164840577623901 0.2034383698722173
0.303544044651739 0.6961558142594848
0.0505338611984798 0.8252802150643852
0.6050551078470858 0.8600875247646887
0.1437404504794159 0.2120987242612897
0.6255175634591984 0.5728186022205375
0.2070683966665142 0.7448242255148414
0.7486079622359531 0.6499371079510872
0.3785851475815925 0.7799987229396471
0.4770126924603714 0.8904908163541315
0.5698243964892482 0.9718967741574913
0.1616232910869491 0.697129925627379
0.2095529212280287 0.4823172123448641
0.4486842143293708 0.05288443841769831
0.7956672867074714 0.2270262238839531
0.04414487242395049 0.9326118560656373
0.3330439081206077 0.4733007566223743
0.7063057602949606 0.7346829642805891
0.9992311544823015 0.449901446624131
0.0255500863959565 0.7562493157903553
0.9612360911467193 0.6618149878578496
0.1199767554294865 0.4740817870015751
0.8490326580943154 0.2232928781074613
0.01089606463061151 0.03152148594640589
0.359752317577668 0.145118369256767
0.1627580127735626 0.7248796210615359
0.0183098595545083 0.7015977840988756
0.8662393140417693 0.3881095903897117
0.2550372622857057 0.7070446184248572
0.6299946515909858 0.03138702426829935
0.06580764223029914 0.3618066236931823
0.48811376820561 0.6812559474418106
0.4928415142981099 0.5675918175001704
0.9445532370897493 0.195682369060601
0.3012345631388896 0.7281015816328572
0.1303411173329002 0.3176600031282976
0.09331454205580751 0.6308294423982771
0.1297528088136487 0.7665519644922089
0.3670688052579252 0.4403474151262377
0.3253579041354461 0.03656907034330703
0.09643165616457437 0.4128413371652122
0.391102107494197 0.8741866230426399
0.221516466801838 0.3538220755426998
0.7874517457786687 0.6744302069309077
0.7004893105467053 0.931109075660471
0.775641698314083 0.1539038929675842
0.4917070923564844 0.2642836218484175
0.732491232194685 0.3949674293117776
0.18431346249584 0.3971382900333182
0.4979021917698523 0.9687982358924622
0.2611818983209055 0.743560958493099
0.699141498506604 0.02688469625347292
0.250617048016725 0.6684765407688676
0.6237772593402596 0.8588170589249363
0.2381306669027113 0.3020538508161709
0.7778117681562686 0.4498235693765802
0.9164418431423652 0.4868091899109228
0.04491020551594917 0.3883062453903952
0.1169174456093192 0.9280662688812266
0.2098763140336777 0.798341389513551
0.7346696178368084 0.03845197019241847
0.4222471692742069 0.3414352579227935
0.4921811693534031 0.243062790919433
0.3360383495373099 0.4085144075483247
0.5467380035260656 0.002566227377926662
0.2345507982027892 0.7603593665341537
0.7487899743276589 0.681935339207856
0.650083705988059 0.9319266346347249
0.05581308366526552 0.4166071555930935
0.6329301975971302 0.5245461962145478
0.2744341043913647 0.8526027190747625
0.114323679908563 0.9771775324887181
0.3807502950774343 0.5634207114818883
0.3766045157858459 0.8089891342101443
0.4919111506223925 0.1826018181658531
0.584419709477632 0.1530458726340456
0.1811671298229114 0.351124684541755
0.2370724755463338 0.6238412324229353
0.8337341507596223 0.2477333143426866
0.8191331505810922 0.6652304265651749
0.4763587760193293 0.9069024763174864
0.7342849869317154 0.04933411925059172
0.748593178334753 0.1646360373917402
0.4768028758345711 0.9936556497214628
0.126101094956361 0.5799459430661067
0.4171278789464398 0.3045481391277969
0.5043981089954888 0.8100049220409962
0.7697670711995893 0.2186222456737895
0.4065820505229691 0.9711649126953998
0.2135767240350227 0.4640454195125197
0.3119173256447064 0.7318687250825786
0.4837591592032768 0.01656732255185226
0.1371504253316779 0.5334711713607171
0.4537529610065133 0.006031042887247949
0.7916847395638695 0.1436759875163272
0.7162389759768929 0.2217462735235659
0.536779503209837 0.007553010012496919
0.9269709051432583 0.6891155652012909
0.4347368930979502 0.295381798896394
0.4025115394439788 0.1537002985116257
0.00670438684459544 0.9622755334720396
0.6328417065941255 0.9065780024426282
0.4637993310741703 0.2477228632984392
0.1981922706275497 0.5598457290863067
0.2631752214906583 0.3140315470712869
0.6006477415112542 0.4175934294775208
0.5427870744997898 0.4773488727461146
0.4912941404270607 0.07636524242806474
0.947831607015361 0.2442800670972609
0.6760706622731606 0.637965985328077
0.8151145527241571 0.2957343997264731
0.4284397021053745 0.1759727043935062
0.1490157628005065 0.4201539701055031
0.1956682285811776 0.7041020458124465
0.5103243996352614 0.2752920092329083
0.02527708620597128 0.7666148573065961
0.3742347945832904 0.4200510510773257
0.6327470391573914 0.06063083427912021
0.2302237407214521 0.3342994188810129
0.1154019071547094 0.9171970790240755
0.5968619944218655 0.5129577756834801
0.618151722428073 0.2397507063177095
0.1471925119448079 0.3608539038398397
0.774887766466719 0.1356178538943053
0.7380491814298438 0.2394569298003306
0.7802101538680625 0.06167499804343233
0.8136052589045206 0.9352987378076488
0.7698843236483665 0.1450383543016308
0.4642667664774943 0.8664802395202634
0.8908791670111579 0.7734782256001187
0.3414700508173835 0.5401554132294796
0.1737359493379739 0.6120585830894119
0.6018558277622189 0.8173081972891215
0.4371931755216087 0.4965703956220668
0.4362176578032908 0.9749657860067146
0.2657749688517997 0.2077633850826744
0.6947538948914134 0.2229333078969603
0.9030015486661561 0.3771324493168965
0.2940175915633909 0.3425312594680893
0.7212085842789997 0.2755781889048734
0.6613170900481532 0.8685777385658768
0.5841758523107623 0.02800705918114575
0.8680897717020979 0.1409533166793642
0.6616794400703729 0.03252341535132439
0.1212652000148146 0.4852779447710445
0.5368433322217256 0.8309482500115869
0.5689159847050999 0.5171276412432538
0.3896045177282706 0.02236101021794023
0.01781443334589174 0.1815414870749887
0.5765060309895316 0.000787615025221982
0.6669433416624823 0.2496989649778052
0.856059576759847 0.9182314343736463
0.03563403747762631 0.2398263912658951
0.513110218276698 0.7240072325364373
0.357716195299625 0.2226453275802268
0.7323773364118368 0.7560433240636036
0.5928786223909224 0.5987556099937554
0.7222283501859182 0.740838073291694
0.4664983618322066 0.4317498817626181
0.7098453841939503 0.4591539617790741
0.3734687346745304 0.1577851266507542
0.8027699913436733 0.9346172378585133
0.1029536860959876 0.2331142402510944
0.8318731709890737 0.9948633107207049
0.6764083248494671 0.04404140339373185
0.1737584693586782 0.4269930130575468
0.9084757603829593 0.3867883494756439
0.6141772945711095 0.1264253109025064
0.7024106734195897 0.09088515487591106
0.8189669562642624 0.92592937161286
0.625794020903552 0.6142226681106124
0.6864836285109001 0.06303222595270869
0.219067409407175 0.5408328524863308
0.1775733221442992 0.8030344094587231
0.7603540279854025 0.06470154843172064
0.7142841557508862 0.4952833688255601
0.555670198917854 0.01955188292009398
0.4202846369331949 0.8311207365974536
0.5387054074290556 0.8522128174893685
0.4674254509975629 0.1194763170304882
0.7125250725317654 0.4323358023592918
0.5770334346731449 0.1157102104670873
0.5511027200223125 0.4706215114413781
0.4256010352192302 0.8510712432922803
0.7044117078826427 0.8488261339405583
0.3162698305155303 0.1185662413506705
0.1275232408816073 0.4667013978113884
0.9021051558107737 0.8209174788359199
0.7232629558219095 0.4316783703003456
0.3585284607217924 0.1339569427871283
0.6463187901992108 0.4771061513518658
0.2570965721109864 0.06890225650311674
0.5537270306845122 0.2187934358143074
0.0373404672072738 0.3670927698613791
0.6605445316684042 0.5288940706904289
0.01006649574090374 0.5964144631426324
0.09652134565445473 0.6696064950997934
0.7188557533883704 0.9625700621645497
0.3397458193349362 0.9950918956525872
0.79498780413524 0.6419235255144741
0.6433842866966873 0.5399503942309387
0.2022908122007993 0.1493450519779178
0.887827529130783 0.4242718575230088
0.1276530676482605 0.3609677954969973
0.9020958497681121 0.7569813245983154
0.200157213033703 0.04780638283441345
0.5827916713419452 0.7141141169886549
0.8372797597910652 0.296343921096521
0.4561856979470573 0.07835911951834698
0.05452274038605324 0.05572874631009647
0.07851029210087705 0.9841373331640395
0.2778948968000426 0.5313134754053398
0.2866101876792913 0.1184860128163861
0.3661546538464148 0.3084399915949769
0.2390276246457504 0.005298124255561675
0.0128401927165946 0.3106316676512099
0.8736663971837751 0.2850019055676534
0.7024733042916392 0.8935279303460091
0.8430172348325075 0.6372257395436481
0.2406611078735735 0.3663524135344165
0.0009706934510881738 0.2015963146602368
0.3956846966884743 0.3580867595780283
0.3130288317423467 0.3621240357643286
0.6917394926282634 0.7462885487036316
0.5449453061384949 0.431200302167125
0.4735243971631827 0.8598230535196125
0.1496321892776689 0.6639844758881335
0.6424812029003513 0.5514865238453184
0.1200080045557834 0.2909308825667166
0.9704848890368535 0.6259461226060307
0.0606922079969209 0.2535938522501563
0.4546240911370885 0.6156264631462268
0.4424184010341811 0.1018242315832364
0.5618396658019434 0.3299054885803054
0.9623622429952022 0.1339280048173663
0.7845571587363194 0.1170248939142897
0.1234993523980429 0.1356784675777371
0.3385633301994178 0.7297563739263007
0.0820597431058612 0.7151782058900129
0.3719711934603112 0.1070804451055274
0.6857994355720861 0.9168482458195436
0.5191341635287128 0.05343779777255675
0.9334786153947939 0.1765764548121216
0.8404037528076839 0.9882164360680328
0.6383518007626695 0.4351932620526436
0.9061252278982656 0.1488053576465149
0.5610900692018408 0.8011434024130025
0.2817475992154326 0.4069091999006625
0.01576075783812563 0.3665544589765641
0.008234426175343448 0.2731522847610014
0.6171564622287276 0.4391645286233087
0.4349418285348983 0.9269686515600566
0.9935890112322662 0.2616566996934492
0.8674144415235223 0.5673873216315827
0.2860706344299616 0.43618637406906
0.305105285277918 0.5734686098755493
0.4254117664476705 0.5095793396260294
0.3294514627549471 0.9686839423111779
0.8050594239378253 0.3004979622118965
0.5979383078902155 0.3017316749369685
0.2982889994763096 0.8723063432686909
0.1692739338119881 0.4828567416245672
0.9611619110602522 0.8267498287725862
0.8754593492740227 0.9745913177206437
0.9241091834178765 0.8833099592556867
0.468329196591707 0.5269644039306726
0.0839333000681642 0.9658996215061637
0.4957146352135178 0.3707728935990966
0.344030887068719 0.1001151231898084
0.6791538652043498 0.996817445309795
0.3705652490414792 0.2798876989219936
0.3262914709361085 0.6049194168165033
0.9159630174327387 0.5409757090270642
0.06083846337265827 0.3293626746212999
0.7311267843841239 0.3577922186129117
0.7468327553427544 0.5291625102361004
0.3124920894642451 0.5186305244222581
0.4986535662938054 0.4751655861949072
0.9548033712109307 0.1932127798828396
0.8290813592848557 0.4369046464836385
0.7341142275534417 0.299940210498974
0.20316327191245 0.01986327889074201
0.5765654755145414 0.8580952728655487
0.2194387670455826 0.4095422842600006
0.5183635812640541 0.633432978690199
0.007037469376477126 0.2175222163876875
0.6301841429449642 0.8019556608678117
0.9248682702408261 0.009769909985404668
0.1946024029834543 0.11321868638205
0.4161324808775165 0.5504736429178092
0.5019571709941929 0.1528735331760269
0.7992606953165504 0.2634121030075831
0.465388515643435 0.9912208763345808
0.1786367242386426 0.842175869516154
0.1189126733518948 0.7338310145637545
0.9961688644827098 0.9063272070481089
0.7056599868058575 0.3494917537792527
0.2659764494439974 0.8707901649521085
0.3414746937184859 0.7001306040340334
0.6067062752861695 0.9543656180528527
0.2469564643163527 0.9555530596501771
0.5080537176792597 0.05310151296187897
0.046018155363075 0.32685589180217
0.7381870402261815 0.1464835609471707
0.8761218102451244 0.8882878645151697
0.2334030907938727 0.9388437095019955
0.8611453408722475 0.769422505594713
0.6785348385110229 0.9692785969382109
0.3893289890596793 0.7779144798248752
0.4926428814493901 0.6212868146771464
0.4104522009863731 0.04731675564556864
0.4160771737371003 0.1938780489786676
0.8753018837369917 0.6644732902003587
0.7691859432295816 0.6117809345372789
0.9257409884132654 0.4324591112805302
0.997604880136587 0.6348556656365649
0.3503963784065054 0.8681218230041283
0.5880264774711721 0.7506213370352933
0.9109445954728447 0.762037004707115
0.6660027439620484 0.3363905016666474
0.9214344295116511 0.4050904371074597
0.8463881875249359 0.1600896785857415
0.6983396867664036 0.5225333786647658
0.2083287209074774 0.2713722110299399
0.9991331450717147 0.07952860900373981
0.6768513593814386 0.5925319858655705
0.3673635911538344 0.912577078296602
0.6062814013063036 0.5715134121102329
0.4102019037169164 0.5189344418979783
0.959076635135466 0.897759314153674
0.006758020830949016 0.486717482762597
0.07730115403374602 0.8239017833485274
0.8547060478234252 0.8704201341787735
0.2986382591059475 0.9455507150947259
0.02307961355607167 0.9334880462674832
0.9589005684483127 0.1240588713537187
0.548439001212258 0.5813135126679748
0.5597067736145045 0.2097897206944342
0.001154971953409947 0.8968127797252967
0.9904856816040086 0.05329026755001026
0.6709281814223562 0.5299626854703076
0.04485963736656912 0.8525948879214836
0.2315564458426362 0.9202913148994217
0.5426770685066763 0.9298391412882643
0.8798583885896422 0.09403716285129285
0.2922566272061789 0.203852442389431
0.1074258187016258 0.2756233765379279
0.8262308088626555 0.8978838123541059
0.5247152996911362 0.6540279959056898
0.2902625869065192 0.9096625856386702
0.643704825239207 0.498619227561531
0.2179693069740167 0.7182027592467244
0.8010676748411429 0.8694811855919338
0.6919516027171491 0.4814995197892027
0.1385741679104297 0.01650349792275944
0.6705420564908416 0.8733284713697922
0.112111281706979 0.8538445485402004
0.9864965412318792 0.747227626832307
0.9726667687804424 0.28674488919747
0.3091796734189601 0.4552898682094373
0.4779920941849432 0.6664653056351479
0.5436377264932505 0.06480333226584836
0.4217370947085641 0.01898442059851284
0.7441936474530308 0.5793296832360673
0.751819359830891 0.4847187653325046
0.5862810788581021 0.2191347472924628
0.8951274363302973 0.4873670440577381
0.7865098463481017 0.1533165892092996
0.1764201419791349 0.5584390749580105
0.6858757827850526 0.8881723476665595
0.9948254927776085 0.994540823296447
0.2077514162100382 0.9812249193205035
0.7995507074162411 0.2538728082216252
0.9298758727027542 0.7718745279557173
0.5200171283305314 0.8539662683678678
0.9913211539162369 0.1330547060340403
0.8611345793625695 0.05039583854484693
0.5477623747062147 0.09357407325081517
0.9888673962834829 0.97161007445911
0.05606575254741097 0.2437653190851611
0.9872575454188466 0.7782780347416413
0.3925549493747324 0.2086946156778376
0.6212945652997259 0.3639267093836129
0.8184239731566726 0.2109788098936106
0.8989402381865556 0.4420775350317246
0.8392342714011749 0.6586680090599981
0.4536612526274622 0.263813394991802
0.3420935693917623 0.2675752511801195
0.1003659028174314 0.6226585595285408
0.2575584666334474 0.1573987973386684
0.1827211289739752 0.9173395362398936
0.9866488099608035 0.2699195722831736
0.3792042343773301 0.2541246599223457
0.1880488112420395 0.6226984802483509
0.6316916571131107 0.4264817679246131
0.2715137417908723 0.09416921559983578
0.2693308741107057 0.08347504196004379
0.4492747719458967 0.9398700485148915
0.66811722081436 0.1585351955311947
0.4471512306604651 0.08109175405734781
0.8676860368118392 0.1220780895551216
0.3658046317967955 0.4961670609989141
0.8709444151184609 0.8794222946663621
0.01951188332103718 0.9754657465915766
0.554538247299742 0.9598505070106553
0.7028218244126583 0.5505524579607806
0.7011684326411065 0.03670957350517607
0.9301525862921858 0.5515906306318307
0.5761076590049722 0.7772867327542415
0.823745657982685 0.9652911147903759
0.1808435101300912 0.585547049925042
0.04074468863857637 0.6853292068545563
0.252544923462215 0.5192042389297959
0.9915920215203335 0.3075257040222973
0.6098050969666738 0.1830236600854571
0.1589934927595041 0.6268725657733786
0.8289826903450654 0.6620410172766468
0.4734683338235756 0.9542264739103732
0.7340588693315214 0.4311551400115422
0.6477236089894889 0.7055721446169219
0.7353582970814171 0.01638241647461884
0.5647894711264468 0.03620800540827396
0.8265080168354536 0.7094495263110675
0.5578842303898327 0.142380957485145
0.485536870772415 0.5046390709982119
0.007374249514150385 0.8419123386748744
0.8227973411471956 0.5566928864868999
0.7478748300744141 0.9575826609088249
0.4154990188275691 0.9056116791550468
0.6527925630681063 0.7420799372799886
0.1837052833144027 0.928260671211358
0.7524232031023039 0.2966548502758772
0.8743223455377535 0.2553390217764699
0.6234679557747203 0.04117335080563908
0.3678406317251796 0.5342821080097219
0.7300436043803036 0.5684784789208751
0.3729946970064797 0.8852261261019183
0.5289963174321219 0.7789785247114455
0.8208112665683232 0.4097917488327473
0.4991493889905571 0.4389644164251161
0.5869903554346271 0.8727724822055857
0.2222446022774626 0.6808034171799474
0.6172165390277773 0.9176278623641353
0.03594089501772999 0.6670505653825984
0.08919983037366408 0.1969186382243816
0.05577860983568241 0.5178613040740888
0.9540533551268157 0.3205188878941984
0.4556744416543944 0.6262703632966778
0.7669414244091418 0.720224530385381
0.04361007701698119 0.4539408614409025
0.4398519974436321 0.178937377302579
0.3373822695980273 0.4636273661865088
0.3908221786331171 0.7332918767714297
0.1924774074031609 0.02129253259209007
0.8417437746987114 0.08227144327645833
0.3328409712013931 0.04421132019137351
0.3536843264694063 0.5988574192254278
0.9475603420916455 0.7388315948065575
0.4693445724566109 0.9152187990857277
0.6436089209828086 0.7152445910622339
0.25627942073575 0.5291882623111742
0.0294707317708863 0.5772385193945128
0.2057141623234662 0.3932299092404978
0.8418977001181713 0.2403888935589527
0.5717703250707056 0.4622069271771843
0.4428338506869377 0.4295881634181182
0.3093837503040476 0.32550822659984
0.7070301597511321 0.06391189716121436
0.9241267370834426 0.9486747404814894
0.4249149371956245 0.4208580534518882
0.3982759547087673 0.7859446226912398
0.6065762668971 0.9176450252849758
0.6394333249432027 0.05129611300594402
0.1405077350334776 0.04449636370976869
0.9660828552647616 0.7383839180514172
0.8027735102596496 0.5595849961678504
0.4487633487888761 0.6538480596966603
0.8614048707535525 0.1041591483955183
0.03670877861215608 0.741580595007998
0.6651136158346622 0.06219148497638951
0.05095460618980863 0.7221560485678429
0.3606327420208928 0.9905977664852259
0.3269150209349149 0.5286475725591721
0.4252716133028262 0.1359757726740599
0.06572734182955631 0.8599347879127484
0.108515217452829 0.5861549155337578
0.3381827002015084 0.3764764656559462
0.3235984619841187 0.8210267466455852
0.1524277067062525 0.727566410660571
0.6506165942477461 0.2396762995967483
0.7464073451364777 0.8703241107724663
0.4929788418746707 0.8697557882622485
0.8208311306960291 0.9977772493547159
0.5335530715195832 0.7407061753392452
0.8639505133853748 0.6793132764703159
0.9385505308315142 0.9959323869258748
0.2794099160267811 0.3278557931139552
0.3810221392379843 0.091616004946708
0.9599180369438346 0.3764308535673342
0.7498592175016229 0.8391670558035083
0.3788992851207546 0.05310349701901283
0.8406424828705733 0.4747141919082126
0.6720085607406061 0.7209035890501132
0.2893960668033005 0.8665194922469562
0.1570808522962131 0.8363067665728972
0.02990552718971377 0.1697553445608399
0.3166561491585106 0.6512801563955443
0.4275242690496667 0.9704512824426733
0.9659587384165906 0.9529851287893752
0.9055938477965066 0.5048896027340604
0.4734910784974714 0.7053721422334641
0.3235093069778626 0.9464774863779991
0.8192689094878679 0.1704470523250215
0.4023511333313709 0.9810965747360761
0.1818348378973635 0.1539627843414137
0.2220722741553724 0.9694539070465668
0.5388671247272983 0.9198854532766713
0.3126985348528887 0.9620602242643814
0.7307661131630913 0.5968803418589503
0.9991661802913445 0.224040664362768
0.2499690738128832 0.1747677083269327
0.9387493973085607 0.7553563866272484
0.08314243113436214 0.3560039533562291
0.6552770070056315 0.7599421362153048
0.2528210341248328 0.2478756083846783
0.1611714988019331 0.4904289681016089
0.4610257294278816 0.3331470517314771
0.541021386980287 0.1027935527638905
0.439631873209986 0.3812373157404768
0.6914855247654794 0.8142013858386575
0.9524661168445447 0.09702210923995466
0.1422154232369067 0.08071106907205643
0.9764673950762678 0.3798311451798355
0.3993131960437712 0.8656658627262418
0.2818127591419277 0.09747851897753998
0.5794466855245234 0.6915543385483217
0.2080928185319452 0.2337017146351716
0.7374581193049269 0.8976725008070128
0.4606607910303392 0.3844853406521214
0.4138192775239176 0.3692442381286699
0.1453447458545348 0.28102700927056
0.9428598720460538 0.4771641712595158
0.461564683866155 0.9700069265237969
0.225828990252664 0.1064850771485921
0.9279561505806827 0.6004347711897706
0.1415299515043613 0.4955411645924674
0.7717317458323509 0.05293867512048011
0.4440523332179604 0.2360012442243156
0.1927147247226136 0.3495993326821406
0.8557510412403302 0.5178834403419682
0.5197481406094632 0.1003090858367525
0.1176839073987417 0.1445590600118953
0.8607149369762174 0.01864317885294158
0.472868327496489 0.83775804511679
0.5875013288303548 0.7923579988217661
0.2373802785610079 0.2107096962725558
0.07694127697189573 0.02352234770239885
0.9782352009398741 0.4199568914239721
0.1582183105622053 0.3146789771594896
0.9653585738932886 0.8617044667247854
0.1607226133562877 0.1227582446295093
0.8065786868522368 0.9526772797057489
0.3161129965228318 0.04059726384657062
0.3529919405906216 0.1156011400326912
0.5338551808062628 0.6714495900799081
0.8026140120989528 0.7899797107411599
0.2096011506792959 0.5113797138384585
0.9740412765302611 0.1718409846526544
0.02780389044777062 0.5166558612959
0.01204934343262238 0.04296812069879549
0.03067110108805098 0.5886611451759481
0.5507385066538444 0.8888881213237029
0.9266159323233062 0.5414921577333464
0.1922798021444996 0.1804051069783847
0.9359567606884287 0.9674051141008243
0.2867600101710561 0.5512133642494792
0.4674964148054298 0.6515013791823294
0.8238163508735938 0.1248889242740132
0.2622799752098949 0.05086566536543254
0.05172029332402481 0.3091690848378374
0.5248937474436004 0.7469907588495245
0.9582661623013874 0.9612566578816164
0.6525396953907625 0.8049110096552136
0.4000883911465556 0.5147344215850584
0.1355997549733825 0.05451371848843321
0.04944338661090042 0.08296923174187358
0.6990352680306974 0.8749020375311747
0.9506585229383285 0.02198826025177794
0.3607421473295209 0.2660563677101445
0.2350677834030872 0.2434775016999878
0.5486392616859495 0.2996779232708755
0.9827166742580774 0.8699693372313652
0.7759242318231301 0.1723569512118122
0.01177463297903789 0.08970868582801167
0.6183207350571369 0.04999068497059994
0.892382437630911 0.7073369817842244
0.3616272279120608 0.8855977880692244
0.3242560215375498 0.5473836994279081
0.7148443586746765 0.8510057857233251
0.08032999635968117 0.9333234911801784
0.5527137244431448 0.2372571233354777
0.04594078872655294 0.967494116553403
0.3374555727907722 0.5841476116618065
0.7449453675202898 0.4925159998197876
0.8612098057520849 0.7973286573860252
0.7191092743259178 0.9412921898077508
0.2117062106311035 0.4276305254800012
0.02545372874536929 0.1517795298950562
0.8163197885042605 0.2513023987749348
0.1388192176196552 0.4190202793739547
0.2819010933130047 0.2796700210603847
0.3963999152365258 0.8150552264591295
0.0431591594999041 0.7136132485217993
0.7983474468986757 0.6719506301757545
0.5427587883236203 0.6468227109620964
0.7730581387205535 0.8246757173299432
0.5552511235532779 0.1593743903185077
0.1940755922445015 0.9017788303265948
0.4683687446409612 0.7434598937734728
0.2628145710863412 0.8987877405373814
0.03635894669471588 0.6388073727174705
0.9562724529488289 0.5818691591261644
0.1271858669323747 0.8761767005273068
0.9852231335508748 0.5440134289308439
0.2699655307237954 0.04386247142523815
0.8935492268302674 0.3177742123541645
0.6561333091225732 0.2481583728087263
0.2451405253933865 0.7758276907447411
0.2498932816427333 0.2587244514659896
0.2435594390379545 0.09458373068478307
0.01985173563215461 0.302611271859981
0.4897836394230605 0.7735391814667606
0.5490483191974384 0.5604800761424101
0.3339642447361569 0.7867366553146632
0.1637907879827271 0.1754927760269172
0.6471349429050191 0.5950289766574162
0.3635252569958485 0.1843942370413546
0.1794920677119713 0.3341002403834
0.3986353921005834 0.9133497494633611
0.08860667336020824 0.467993323288617
0.004006274604222683 0.1582472017634772
0.3760451593175109 0.9317137887242122
0.5098361527766867 0.8389717365867995
0.5102799242928248 0.5790235894145885
0.4449509060003299 0.9582527945131247
0.8428984820344732 0.409027502865372
0.4708070315837672 0.6838938116894736
0.1762024181156183 0.8919627728179598
0.1952103094671565 0.1697045692399489
0.9659125616381345 0.9921772205864418
0.1404961664596135 0.2400592863012191
0.4115870381269527 0.799670003504189
0.9271964993822365 0.4498189296654407
0.2629793587683751 0.9902808734231782
0.2388207889607143 0.1891211266286928
0.2073245921186936 0.3093891748474588
0.4912885359909787 0.2748766865863678
0.9807658791951261 0.1299252165291434
0.7858978379394652 0.3405562790154075
0.2695149914770802 0.7488296924961996
0.3736432214042419 0.5926692826361153
0.05237546570642855 0.3331999230010697
0.2860891132205035 0.7926627931663268
0.241820182426811 0.4594729980573227
0.3067264933187706 0.609204669871057
0.3739627660348825 0.07420484283716247
0.9128999434148378 0.9665264293087119
0.4317588210825291 0.3472258921796788
0.2314222165878587 0.02537442185943374
0.7587819166146994 0.5453775699140953
0.07253404411066433 0.2368767662423086
0.7284610533195286 0.9574089234664862
0.1086709124165185 0.5440352737251837
0.2129538855839597 0.4924702906708074
0.2189444590165311 0.3356608518391355
0.2643149099620277 0.9608544861806569
0.751702667225125 0.1186158024370529
0.2503385619961651 0.5585307978027384
0.01271581481626097 0.5411326650252786
0.368800247443147 0.3510251490407018
0.8013384614758772 0.08572662882252809
0.7321764501285659 0.6519029673338813
0.7263211752410805 0.3677630906658684
0.3130062911948427 0.6915806123161969
0.2039128830755574 0.3476617631713514
0.07372774141533842 0.4570279367030846
0.9753925351707923 0.5716891859103403
0.250640601841312 0.8363236648325851
0.6584664829276673 0.5975655789260355
0.3390291590628336 0.8072548428745648
0.3364120991027088 0.6341649304866727
0.6526851749195306 0.4930662742987628
0.1246913385836283 0.4077568505932445
0.3243108852592679 0.2694704289144542
0.900571423238298 0.1397069773056763
0.4719142022412287 0.4140327668559688
0.937763624785279 0.6014081703060349
0.1675105946894171 0.7537212039262294
0.8570148651995299 0.3846786944577101
0.2561455761493502 0.4998250354404409
0.6107153096885181 0.4321017996947421
0.1774947294577213 0.03277354232565849
0.02180321989522336 0.8768764015245333
0.926093266610684 0.855817793744729
0.8578880962752272 0.009115802901853475
0.1779550475045434 0.6708779854648905
0.9725460940979338 0.1940464754033184
0.6034809176834542 0.8390212000408743
0.8133117180334152 0.578024609839169
0.3902970388200057 0.5675274848605874
0.6418112006891995 0.8378495801864079
0.2357482830836224 0.3989561112720162
0.5323029133689211 0.6808001097802558
0.452567481544936 0.3056993057689368
0.1788744569528035 0.7391993068926569
0.9769944003179407 0.6529126528987254
0.2376037394813385 0.9287630954900732
0.6157718409311634 0.6338624571577242
0.7790087638680616 0.2934254274851676
0.4825772490194882 0.8539033289897224
0.135854145739386 0.249230288190215
0.4158358008536642 0.05902488554369192
0.2473378723293958 0.7964551711026143
0.6454313177227161 0.6363712577872559
0.6476607154107462 0.3376287586089213
0.8816305174548228 0.3439514934494963
0.919153034685821 0.3045353533856601
0.2686097567818693 0.9498733087508279
0.333127624460738 0.2109117823064075
0.7765239656042997 0.08983201836731629
0.1979034822182014 0.7402825195634448
0.6861248564181629 0.5593011889309739
0.5187843470208836 0.1878838420461357
0.4112406531960113 0.6587507971013501
0.4420091753186895 0.3633362416125737
0.7769226616043367 0.3938472859763437
0.6614764020399677 0.930650757499513
0.7780304826692391 0.108003592239911
0.8791167430466004 0.5503091590018074
0.4145206353695323 0.241031213733439
0.2570932889824889 0.2666014814843229
0.1781460768814515 0.7600274517397245
0.6427869097518754 0.86933798065881
0.2416449268241642 0.4879263271076241
0.2786899382451328 0.1252990843982371
0.6936941957538226 0.6295331022683059
0.2401092740797074 0.9473382100099436
0.9774411960693196 0.763438100113554
0.01828535800036648 0.1446142028467096
0.1524270432377817 0.6063767467128857
0.8342983523323636 0.05406546427584911
0.8789599890898174 0.8041462665127742
0.6960756772400269 0.6101985185341476
0.2357547813845269 0.9864448342644668
0.6126640229269903 0.764500837464156
0.5420044857737661 0.5109496285796621
0.9568067310888997 0.4254525955634521
0.200770330809213 0.2070760788136007
0.6515245000167206 0.8527657704545337
0.1823941582588266 0.7175166797632481
0.6870929130673596 0.6385027394712894
0.5703373376042286 0.8961469680238693
0.004582869372084168 0.3623440472723057
0.9483844662260995 0.70707545611252
0.9062714052153311 0.7229311767226917
0.9941551844518745 0.0328649441570537
0.04998091662049975 0.1374420923442892
0.5505531553671122 0.949977486622692
0.32703920646526 0.3124046367739318
0.1115530683546447 0.5015865107643296
0.6074556849200676 0.5907741881355166
0.5400062457766769 0.555116127835265
0.07707502638207457 0.5790174599539536
0.5867602746012386 0.4486269205354649
0.2187602448200918 0.2191168202300072
0.3070212397548855 0.8883568143954109
0.03509120545998795 0.8479103237923261
0.03600383633931209 0.8588198394124898
0.5284303767624138 0.03553062076717883
0.1749220660331232 0.8813287608218907
0.8498319364124902 0.7702525941062768
0.1743973253084426 0.4652100124386904
0.8076927876986399 0.9432629441667222
0.5968284069429355 0.6560697036621707
0.7971102521534517 0.2079940455452743
0.5718532601407541 0.906324816144349
0.2723207853496343 0.7295669557025973
0.6260063954266146 0.4983208010091888
0.6702472726118547 0.07181493060354645
0.2719646546805268 0.4064530581561202
0.7901645450210619 0.3671607355476058
0.5750917303737 0.02153473069307298
0.6805839958013108 0.3114874519209668
0.02525003837240683 0.399289394117157
0.9560894926684703 0.5923500610179457
0.6617560417507916 0.3867213653059057
0.3610881598156341 0.2032442115388027
0.6347109113820708 0.8853541389850658
0.7823707608753772 0.9343614149807101
0.1503318483337267 0.9735706800368318
0.08816095318116778 0.3287075658969046
0.8361918844578762 0.7103169541097081
0.7957661036776547 0.6820340473428569
0.1605895872005898 0.8041917565484569
0.9584111978251766 0.7753407207430227
0.2105507176423613 0.6242352509303986
0.6796914572976469 0.8334765296298692
0.6328670991799171 0.783124002811062
0.4866640725185921 0.9090765850867825
0.1542465477475744 0.3753940269087053
0.4876590520261501 0.6706017575952923
0.5141018242918906 0.8133626371080996
0.3923018727621466 0.9834418111330314
0.23479151403121 0.7160314100574677
0.04232435695943097 0.8311010660216679
0.4400387091936517 0.5229138976193023
0.3970911743391594 0.9322701236642769
0.0003844253481551506 0.07027982157781482
0.1115533961675213 0.4911078329592203
0.1311163055332848 0.1749484815945643
0.8433693070289315 0.7308973275241859
0.8888978081965974 0.9177065324784566
0.1019604785330472 0.4963451540751557
0.9813307036701732 0.5220106649044055
0.7450410137306084 0.4307311894385378
0.01852183055961868 0.07236481616166612
0.7564879557438796 0.4487228960915842
0.9061814277942416 0.004647826114081626
0.8386621761939441 0.2683859242101689
0.3683331539805266 0.5747270142844522
0.8881829747578768 0.461230719687541
0.5503467826901922 0.5276727579151388
0.8670523922068873 0.2199010195986029
0.9567937546307606 0.348378584354235
0.8015848988006062 0.6230671515756727
0.267437174873893 0.8454167449736384
0.3862508363984269 0.3626880596530774
0.4056865166036246 0.5353549680671474
0.2244426290348547 0.6705829564387352
0.854805644186977 0.3190042068027971
0.008735997684704198 0.8615379623728643
0.9964885947989111 0.9247877798346136
0.789793647652998 0.5441261485203159
0.2269763463943747 0.9301873247948562
0.5484905575279686 0.168521239810232
0.6840361820913907 0.1665906644721195
0.6239450449997181 0.9440113454184389
0.5213277623966044 0.1284119773012377
0.697501117346309 0.7070888675663165
0.4321686801776026 0.3902363500481021
0.8108554268467226 0.8882337441760465
0.6989043092471666 0.3765920264320822
0.9164226210778799 0.6922283748291899
0.004029103459217919 0.5684122777498616
0.1178931012132495 0.6164287235866153
0.7389677660354462 0.08246735826907758
0.5565513896548155 0.008858005110927806
0.5476521019622084 0.4127323800051482
0.113740558558187 0.6351035815398482
0.1603419488673621 0.1139878043379628
0.1927719057551757 0.8791732773682719
0.5696123159597638 0.07385422401041439
0.2013970483585048 0.6057237489782014
0.07896169526290202 0.7046339386949586
0.7223905310000098 0.33613211391591
0.4054574388022615 0.6414261589937095
0.9001131447639252 0.03432422424696361
0.8197559973561848 0.5197908061615234
0.5104784623803604 0.1267821143480236
0.8923679549304112 0.7628479713160732
0.6402210523519801 0.2216609715544014
0.5702472039976872 0.3086726008764057
0.1899788200057959 0.9742681806376242
0.04323811762164258 0.1010224126512382
0.5202491572061538 0.2596540453806033
0.5939760435414501 0.4554615505435333
0.982329742181138 0.5997712244188129
0.3364572171099743 0.65111232019139
0.09217107355286604 0.4789474932817253
0.367149063841098 0.8763945323643281
0.8154324832721872 0.734818115277093
0.4750947771818227 0.8803895831720212
0.502659748129382 0.8751290067533934
0.7848750032604973 0.6369829765759922
0.2602830320244878 0.664125989921193
0.08203057569945367 0.7801474709359564
0.9297875717188375 0.02642318587328132
0.8274135097150428 0.5467723029817221
0.5105740201039106 0.6139447833395821
0.005736842090008151 0.1083256582651118
0.2232930414752592 0.3719123876752039
0.1628970457158946 0.1585277130171411
0.7655496384987183 0.8617884359971087
0.1999834756411895 0.5156900887787944
0.5908271256432376 0.9060139857520894
0.3404600355259327 0.05147729768064427
0.3917433046490809 0.959872410224896
0.2529250871473742 0.3174502663956456
0.05671203638348288 0.3881169447086316
0.08914197107081206 0.7974834414377288
0.1376664872183282 0.8787702420077755
0.9765417998324554 0.7020548552461912
0.2161489140394697 0.7609369480104424
0.4622195324944892 0.6903316217109771
0.4500562130243351 0.1802314314031809
0.2440422570930959 0.7654044353754637
0.3328929209714169 0.9869289151993507
0.4996595355256494 0.4928075535777626
0.6858516922924212 0.3445549096752979
0.9107009241691298 0.6356951954715281
0.2026670023596982 0.8269280926066218
0.02487620358908986 0.8315613927339383
0.1951588304525174 0.6763100745870707
0.2556629253587124 0.2372164047358346
0.851677235915614 0.3087539450830478
0.1694623924678032 0.6909105564180154
0.1186137761839047 0.5597281959040411
0.9754159180752877 0.6684226251746452
0.6531528633187812 0.117378720071515
0.6065307021725601 0.508047850139264
0.7395128014792124 0.6773629082191684
0.1979095966245115 0.2381217127965127
0.4382368957968469 0.252243414579561
0.01514595093798936 0.2649041403375567
0.6485866715208863 0.07151929653127349
0.5398565185687766 0.1877903556349653
0.2273312046522137 0.8629795289892719
0.07999361845775693 0.6761492323409685
0.7079417490709219 0.260609948755562
0.670573789669392 0.3079219744439919
0.9782534861943513 0.8791431114436257
0.3335477165749674 0.9598407593890786
0.4194506368564023 0.7336993057109575
0.4860213293041131 0.4558004283496555
0.1560461717300932 0.2302784959614656
0.8423057782487979 0.7018261929246586
0.06117620520900032 0.1921184995632707
0.8218565603004147 0.6936397263844375
0.1404789478645696 0.004566130970320801
0.4411332703001218 0.1120274853150115
0.433167799586324 0.01751075476811965
0.6217026613192659 0.4616208056329977
0.7438790405361733 0.0742977503464332
0.6072243300741986 0.2959381757559961
0.2212922854331316 0.8726320296379234
0.131709309621677 0.00934842772668178
0.472230065791497 0.4872730644715665
0.6922907850526456 0.3259096132879079
0.3246389684826493 0.4458711408452107
0.3284739830777524 0.4178752274289044
0.2730089450931445 0.4928352507219141
0.19743917108624 0.7506516739943352
0.2462979754855125 0.7861643264570234
0.3802825297632472 0.4563773708693915
0.8248320409163532 0.07031942203629729
0.522373355373173 0.8965112894559565
0.3462659829880271 0.4038063193245562
0.4357917179400702 0.2427729346793979
0.1851004909461464 0.09781268426214722
0.8457947050789791 0.8354641369717312
0.5508643468981608 0.7972313790780576
0.7472354358800443 0.9683706583845846
0.05651511024013571 0.6892590938618912
0.8976524926136132 0.8886803345885375
0.184789806361925 0.9075812225299373
0.7829334291889184 0.6262582687440057
0.3617328683444835 0.04679791919571661
0.006772102334543315 0.01005926892450042
0.6852984428992054 0.8050812842590436
0.8681669923896371 0.3314809367473365
0.7499852072382808 0.08225787106540736
0.9954132864106416 0.1055715021653418
0.6424500268873993 0.1657480578164174
0.2553192135817215 0.7803523398948253
0.2835158110434908 0.7048637859085422
0.4128843402263994 0.2596505385717122
0.7866137216636553 0.3757409435694883
0.6825863034987574 0.3224267099744937
0.5893709911856759 0.1816894329803071
0.4782647565146382 0.1212497325496361
0.8045396022190658 0.5101596719523264
0.1376898614906238 0.345432822363677
0.885550536781823 0.009782218946685999
0.802965767027519 0.4639422971657127
0.7546171279255879 0.467127841971019
0.01351297698451535 0.3564787713124865
0.5131077562855376 0.4238687700059398
0.1848854675359877 0.4674897966277441
0.642347622566192 0.858501595160126
0.7875498839381069 0.9425191952493583
0.9339770899243856 0.2607196057784115
0.7854228478361737 0.2271307683475564
0.9159711648847908 0.3602747334352734
0.1242241113332285 0.2512216392747939
0.2645098687181502 0.0211031798183389
0.7215244887239168 0.6230686925491525
0.647970734335454 0.1267845422750082
0.449919041077101 0.356756393815518
0.1041130325290583 0.9016013882135611
0.4350652231368234 0.006506996644687253
0.5686458832346372 0.5281326104498097
0.9926866611219984 0.6923751686664383
0.6153857963649473 0.8753425229351183
0.00324649472698273 0.2347661416666255
0.3920321562974192 0.655007710541478
0.0606477139267687 0.03799584662774595
0.4197195685271007 0.5721895625342265
0.3839835819567753 0.4749890776307665
0.7266218744453529 5.510261024348122e-05
0.1011575196557613 0.001936977546157465
0.7921296542020621 0.1623628108021228
0.7613829856670948 0.03318736122688222
0.8513358526710518 0.1169434718747403
0.9272107503194922 0.0357130937166916
0.7776181574839098 0.7862905618739381
0.620833277157927 0.7458518272828741
0.1254630237493846 0.8012387049353056
0.8476097212325239 0.3270727870333014
0.8501401319720353 0.3374014495624933
0.9498795261434577 0.3798365806199284
0.801786503076535 0.1245459462326762
0.9918685735854792 0.3767693735690931
0.3702176432701255 0.9597205178590091
0.06057312586538594 0.9240746085242355
0.9449100643666951 0.1763659513686815
0.3870682550928435 0.464476674363349
0.94400816461824 0.400786193792535
0.2470910517875736 0.06528657550721154
0.1956418909189987 0.4701130473065502
0.6723661336650224 0.3861425607301873
0.9904695145538324 0.8972150624270755
0.03251767281161921 0.09731817946627938
0.4045455229858925 0.1431740684529253
0.1272824528528754 0.2838684316709936
0.4218969179055139 0.4483625516138961
0.6983132895186052 0.4606713722900627
0.8827964033849512 0.4523083470668811
0.7126375506186291 0.2822478481540172
0.8222382707038236 0.3339612806918645
0.3905664029511883 0.4538271170109826
0.2296421059532441 0.9490952547403352
0.03341404149332459 0.8257497009681158
0.5912928637002373 0.6167534813423703
0.3263629020009797 0.3018238215729375
0.1426880912383323 0.7906098985975392
0.7534476341732775 0.8214750342174645
0.5222625852118553 0.5431660861808136
0.2058239162158626 0.6152529875179056
0.9939343342854222 0.573024491312239
0.6318430210876481 0.09901178498003013
0.4029446899082276 0.0749476173373101
0.9536641536413653 0.04045708915619377
0.9581101235768025 0.7648722074369275
0.6306475244646006 0.3588250501843603
0.1000882828233053 0.3939551013284715
0.8795186849604203 0.6441757420625394
0.07182204739435598 0.8423325568828971
0.9084498837721683 0.6459028666224426
0.6805609262176711 0.8148550414580565
0.7992318466016793 0.7223686116271589
0.4187715658190161 0.2692905035456186
0.4064215709809114 0.0556573813489304
0.5292264033315056 0.9462084412391963
0.06354874612622709 0.210720215851201
0.6699663183489898 0.1085733947456486
0.9678823544745477 0.6355830888683011
0.1223248140651417 0.007690555463790712
0.6919522855599101 0.03584148081123811
0.9330871411203253 0.01642771665979059
0.1996304341681261 0.3574137973212595
0.08894502783929512 0.3932621912554892
0.3356320690386351 0.6057171551899113
0.5109940773923005 0.2540153242326963
0.9785336729806237 0.3321970887974505
0.4531821608128681 0.5124522315934754
0.7065690783617198 0.4232899019787514
0.1144761996494457 0.6955266257650521
0.2032256802887633 0.655907640948122
0.5372137454498894 0.4110853202479678
0.07202435178174266 0.477653373263958
0.9311765888458565 0.9213464741205246
0.4092972748241615 0.7196151798436988
0.7187938755015847 0.1190765847628617
0.1213693304689219 0.3012798653754261
0.4902647311546043 0.9194405489032739
0.3668834257826875 0.8447495490837833
0.1845301535567319 0.4251012867528173
0.1716653617117219 0.6628907317232539
0.1183449459189838 0.9387749476549173
0.8311974059200287 0.3720928600508922
0.2659107441605731 0.4160691753857659
0.5201855516503092 0.3552789128682281
0.3044338326598606 0.6854795379899967
0.464396805606197 0.6197084914764408
0.4459287206666276 0.4200653737620949
0.8958230349113468 0.1866362110710845
0.4302096982833907 0.2699361315239724
0.5388606178369196 0.2493025769442716
0.7400001412454494 0.3217244964282598
0.3337372321549552 0.2739597073349104
0.7152786154553631 0.4685406941453419
0.7585147433908824 0.3137297735362132
0.5876843410035002 0.5071594515822977
0.7064491866081798 0.3002952578439081
0.9675517903937119 0.7590479731211293
0.9469601295226788 0.8357343944712063
0.2194644155052432 0.5597037183749699
0.2721007690597538 0.5971334883833507
0.006202842115648349 0.8096409545815885
0.8417064142801736 0.627079028509947
0.8287991152325086 0.7190100726201919
0.5214011643942993 0.8860518397911807
0.1072053892568919 0.6875197192481134
0.5626609235680734 0.6218589719328269
0.8725192826751075 0.4719663388001594
0.6596932265928848 0.07205231645708646
0.3561770960326692 0.3989940936451013
0.8305122954480177 0.2264833488665014
0.9731889228228702 0.6046736980338066
0.5778317311108 0.2925838597715459
0.07151970584832881 0.09131301825279406
0.86465628734073 0.7872636884027111
0.87684164864336 0.3889983005633725
0.9375017500673244 0.5719122999467898
0.05301180119192856 0.454615550441043
0.6665182245553709 0.3766074039988034
0.2856185613026169 0.9179049441500998
0.630450741660557 0.3805941039452528
0.1267649330189103 0.1171997534051077
0.4137909617597509 0.4217883158830674
0.464022908059517 0.2157807710606873
0.3095426544708205 0.8567357195444949
0.3999344316010046 0.6708646452487905
0.01210062718083453 0.6935992676815425
0.4510245856755576 0.3473836220204526
0.5058666839709345 0.3168393663486668
0.6157192514041403 0.4515066018820381
0.4573357896022699 0.4020950078720328
0.1665600472157026 0.9608063520478966
0.9512019461830873 0.3115007607215602
0.6860032372442937 0.6577480928295705
0.2877918694381343 0.4550718120002271
0.1568062679273882 0.2492003833354864
0.02644694597522959 0.7462440368756325
0.5975659565435486 0.5880191651532848
0.685584635967773 0.4731390855811692
0.06724704620691613 0.2459407286449227
0.7587597216327763 0.7662606265588897
0.4073240101299354 0.458881841102253
0.4905716840495923 0.5786475203311124
0.5389396778591045 0.6367732214492496
0.5027658374307079 0.691596895627869
0.4106092273683297 0.08190073783406605
0.001556911091187063 0.04858568997403784
0.2843591207237048 0.3429942945009044
0.09264225204521606 0.5007202845335159
0.5499072803528792 0.5386722546323994
0.3104274074320857 0.1363322556902707
0.5616371827809075 0.1839451266367756
0.6651728885745416 0.7127368673842459
0.8915858030416551 0.2504284135198935
0.4487785249416318 0.157666389481199
0.4333513535216155 0.4683447270934462
0.4508166306867276 0.4103231990099691
0.5516482946385808 0.7502771980140781
0.1788924377573728 0.512110118231534
0.4028037618438375 0.405590564843781
0.3890370448952842 0.3408093453179149
0.06455884841821043 0.05934620623956668
0.5918085456454335 0.3511818896572997
0.252029448545478 0.8995170612398479
0.1124212791036689 0.89449676859392
0.684143249917887 0.404914173199486
0.7838187089759129 0.6964665377520955
0.2478452104889024 0.3502007648550178
0.8216014446211751 0.3032686511646652
0.6731516979404225 0.6855589054703983
0.9751782533228863 0.239397715530362
0.4190783720202823 0.2878940021145632
0.07611103309054372 0.4384393455207098
0.2674676147760803 0.6813721418050367
0.1860986305510426 0.2757567908509947
0.3813948389632811 0.7147029485597758
0.4293934080272947 0.737359625772443
0.442298316340632 0.4478383913332033
0.9553906210604181 0.1597247557559042
0.3234779459458376 0.9586749978999999
0.661727585914758 0.6504653798910924
0.09085800347988297 0.5641549194216643
0.7502436969002123 0.275841237345211
0.8448574377946036 0.124234466054371
0.7398209999348997 0.4399358042323658
0.5007468487566784 0.02637816354196807
0.7316231703897984 0.8455945777326636
0.2488161686105822 0.3840152882349465
0.2974160747468731 0.3984669223216872
0.6173707645521884 0.4709449108202266
0.2130734657807466 0.3735450058171426
0.7758973406963001 0.1906917966293596
0.9337817687487153 0.5324381498877472
0.7000663532902357 0.1753383907062872
0.07983656121644962 0.5491085256633971
0.01719935978959717 0.4167465465002844
0.3820313059552084 0.1124695770033933
0.7612455844462392 0.504158346889127
0.2679887792178354 0.162480664588661
0.2131966994013123 0.5313811557586956
0.132185444493672 0.4275499655347784
0.7384015400076281 0.4039099560930876
0.4451831368504923 0.7034408692749666
0.1252522480422 0.5509389137273206
0.7252280108808344 0.3477351333897004
0.7889403771901856 0.2768840668351048
0.5070749313185591 0.6039636560202105
0.7750510258691831 0.5164582682275497
0.1479965128454079 0.3297348726000272
0.1794515644217701 0.2672281431992466
0.7380126367230768 0.9627889908905095
0.1162867608618925 0.02529020061985399
0.6148414994820549 0.9936090716645671
0.2990709574138925 0.2851590735183014
0.4239111331721694 0.2138987631627907
0.321716079235416 0.1988885496612597
0.9564044130926403 0.8801920974166193
0.7644978563198419 0.3765076504599799
0.8060618427103939 0.4916443782906228
0.4236543969240584 0.8133190999863378
0.2972614208984632 0.581168217028974
0.6892713459693963 0.9990700974911831
0.5174344867012928 0.3738882622015368
0.475059852647944 0.5754172700675578
0.2950095526795829 0.3706691177665554
0.5975228960773386 0.4919769486066373
0.2778758679170814 0.8095025266897399
0.01387767160735832 0.3371815075530626
0.1711781688127645 0.6398876101839512
0.2089972927541805 0.2233233276547557
0.9322363675316526 0.1024581692070605
0.0206048291781546 0.3768214592110179
0.9045118246115813 0.8595279496808397
0.7212941251437781 0.1745834201959121
0.8249594824587148 0.4654953273507831
0.1370521239773185 0.3777009684059491
0.8808665587396836 0.2767691176685401
0.9760812855352116 0.7429800754819311
0.3697314213883818 0.4869708602001436
0.1034893110109134 0.09999622184639759
0.6604121988597639 0.5483674432522646
0.2907854698939822 0.5615770997088982
0.8606920054264877 0.6407400191110675
0.8480691103316446 0.9798216760398909
0.3844330578349064 0.5285987879881928
0.4874560351032432 0.9960505810116421
0.9547835201695717 0.1403661746993562
0.4230695107529596 0.06729008161893982
0.6899361130735073 0.7949140656815512
0.9047700919321506 0.05525473330556269
0.04239985980866579 0.231233328590255
0.2744460466496642 0.7782779080291545
0.4048236224967569 0.3166008749574694
0.5267142236405263 0.4091988659737883
0.2739739369306944 0.5213610069776058
0.8371297477858781 0.8980800068658187
0.2030802887806518 0.4621051736933617
0.8463577131183032 0.8087561669164122
0.4339137124446112 0.3702131558581734
0.9007820906328564 0.1582736466957512
0.596523356374521 0.5236496540191252
0.6269125758737227 0.1559745986471477
0.8515223593714393 0.4748549643846202
0.8861137127546337 0.3257508231166225
0.7476950903774581 0.3674647637444617
0.06163654240212142 0.7993798539044201
0.3995965483757348 0.3368103194333104
0.1215748320265628 0.4260033996194756
0.7349153618463844 0.7135843366826448
0.5319938103090617 0.1300314163674357
0.2839857911695517 0.8487431798493937
0.7176222645793733 0.9945332872263525
0.3562214727986761 0.3253263901764752
0.06878654581122291 0.030806139218022
0.7754004525692069 0.7580818919469329
0.7191012283288775 0.9304581421984418
0.580238900830765 0.925992395050972
0.2426125835626234 0.9950019631350338
0.5864619352014256 0.9966412319655278
0.4052279733085085 0.6984009496365274
0.1881085139014225 0.696404121513943
0.9872022707695387 0.7677555975134623
0.5174003309144025 0.7645108133494037
0.5307167739636632 0.8795102622422192
0.247883238354518 0.6904042702381908
0.7083885867026225 0.6403820813085705
0.5171415121622428 0.1185572506500787
0.7692373641883511 0.3491830607823476
0.1704697410922202 0.7323439939774853
0.1433760821513988 0.801522154703086
0.7829024891952563 0.5774779997926263
0.7556400344204542 0.7211806002173311
0.6395699685015996 0.7250363108067185
0.6980816810187426 0.5027546606985607
0.6645635106357412 0.6595369005036817
0.830326500435524 0.574171532779464
0.9870696136486383 0.7573586190633481
0.5682829417865669 0.8752671524777126
0.999846113225494 0.4393612011354577
0.878384622800665 0.2365378698290318
0.2351289906512397 0.5493431984679826
0.9699589902765581 0.4121298083162159
0.3926037311877932 0.1074878236599994
0.7803103071194205 0.6060178611383064
0.2561763093356241 0.6142654189667106
0.4353085015213781 0.5478937560292994
0.7834228913032054 0.8727840054074606
0.4935096084840361 0.200881119750007
0.2050340396777605 0.081121485898898
0.3099582668150504 0.9200064090163494
0.3456755085595439 0.7882532214789848
0.7102491282428477 0.3215408300256647
0.9797808276072909 0.9348147512840665
0.5154023021583735 0.9624057936190451
0.4034111165090674 0.3272900704880977
0.7238092756433984 0.07419073554818421
0.6922324770884314 0.5504787779153363
0.4306894815925433 0.9170263073637286
0.2945755033706363 0.1497030498546445
0.6670024824124757 0.5074098184628772
0.8942143783353119 0.6212417299031714
0.1241023254211955 0.05514912442953157
0.6783715076137423 0.02536280209682308
0.1285757023459895 0.221957495346941
0.339619249221965 0.9361669584516743
0.3625673772028671 0.656878357323235
0.6810643676609637 0.7476128530289842
0.4251061197379193 0.9799766643761233
0.4753880055417857 0.3956274944705618
0.09707686651970673 0.07991694627941133
0.5893810657126833 0.6645733571843085
0.4258392936534093 0.0009491470999163561
0.8162672390295335 0.8428230560284534
0.7157351191335959 0.04940215519283865
0.5331691165103563 0.9846598066553537
0.7047414133086977 0.3859747998555531
0.07079064100399951 0.5438338771015979
0.5290651435654716 0.2067409754475848
0.676271245641466 0.4425943924455381
0.5979090621097365 0.8979836297166489
0.9609028172498193 0.2290052637817379
0.1468898357640837 0.7471964543621873
0.2498440276253401 0.9739399913368292
0.3741005820143526 0.3358050211117062
0.04551439455997969 0.6013330475518135
0.8936746540561188 0.8601103089663
0.08257613193661545 0.1886333815315906
0.0298174806606962 0.5063688185811672
0.5095833718084537 0.3541574375181181
0.02784467984525077 0.6310191618744859
0.4099356483980862 0.8675699926628375
0.4866283736574039 0.1416488608935361
0.5988648633444476 0.7489746664926453
0.2533935924966245 0.1376568895502913
0.07320645247586971 0.5977386909015153
0.544847843090892 0.113139549190895
0.5593866981730488 0.882079729542146
0.199005031292474 0.6374351951355809
0.3807763887670432 0.9590510481414682
0.2913460929019479 0.6406234858990546
0.8435795710857033 0.8514265531168951
0.2204098042831615 0.1859879503604997
0.4891009300962388 0.3177230059754671
0.5228999451390069 0.5214113998756871
0.3981710389181787 0.1731551162422225
0.6155342385973862 0.1079164705440113
0.9124573033285821 0.2841542656642309
0.0474464959097948 0.1196877165185418
0.8409921948960182 0.9076113055932696
0.6248011799023061 0.4185255202183469
0.1228005912077472 0.9020185005091877
0.4562718121461912 0.08861253097269711
0.9887763668311029 0.3271040229276957
0.9385898246590904 0.3434321218715077
0.7371251909883929 0.7648464432708101
0.8351588106444483 0.917020080238509
0.870738092475646 0.8239949516474334
0.4497889311810115 0.3830564445143087
0.1309163516871121 0.6287594753115922
0.8040154277654938 0.3815498103139463
0.2969426979716715 0.4364786605362024
0.8841294996066832 0.601160920197055
0.197007018442819 0.982706732104428
0.1080584275969814 0.7152656967086538
0.1773940355468406 0.6220431693284727
0.4845275139442812 0.5407143936827297
0.1573386459331603 0.8853201567712947
0.6421103253600972 0.7435068735596068
0.8886185279376237 0.3651019552987869
0.6560181168220499 0.04090858850947636
0.09146939119460228 0.8873398026622559
0.7173277971974329 0.6131428542119367
0.6789688906338787 0.8807279774750731
0.8091334979201799 0.1902279564987977
0.8176430194330598 0.8053790024804519
0.535871454511338 0.762291705390278
0.5776646325530297 0.7532819827539147
0.8474782996735232 0.5476155868549829
0.5696539265081505 0.4840606881940087
0.00436588568921949 0.2633184314759291
0.5961470901683579 0.9923145178214395
0.3238728933186271 0.831579761744039
0.8570395989472726 0.1243035513199163
0.3955761311780348 0.8843492267040461
0.07462231764718964 0.2910620776379616
0.474578905161787 0.3675919069934432
0.7887234398183719 0.4498914057630544
0.748540547772711 0.2013518244273291
0.2367596738848959 0.2728221213198884
0.9213619806194531 0.477560411509929
0.2088401447011585 0.5411267136067962
0.1297221189676498 0.5120793294412836
0.4998002262539505 0.3339795657393821
0.139842933163712 0.9579428717352265
0.4545582599278625 0.2417904584521529
0.03949833473330142 0.1395378974885729
0.1988661078766862 0.480160535577879
0.04203066106384371 0.8198892400652437
0.683181508322362 0.386075805147052
0.9517166227940582 0.6240665747424919
0.4570620070449152 0.4931827851862651
0.900279672835312 0.6385477730146889
0.7997000239631851 0.4307214865570024
0.2275554976734325 0.5038663603180044
0.7551459819905258 0.5816930330523937
0.40424798545754 0.3745331101939607
0.5449873727412564 0.1976158763043535
0.7912833482194658 0.6198289470504997
0.8200710793301477 0.4561750352023901
0.8711106865692119 0.4157759970509189
0.1602531281663988 0.9690955155983154
0.06855073366450956 0.2724992604879196
0.7552762114530555 0.8762754663776418
0.7820408645848678 0.507819665132009
0.5011809783030214 0.9502840771577336
0.4636688925386251 0.8444805836248572
0.01571384781862945 0.7610146071443125
0.8494626448989037 0.6549161890833723
0.1579283099297763 0.584715050042621
0.9369814776966513 0.03469821948718825
0.01688777478746254 0.8480162506395087
0.9580176992353937 0.1501633357677853
0.2522395225727688 0.7490280489798991
0.5411314943673536 0.4210954742174611
0.1596653679469067 0.1043762874526297
0.1410301950993817 0.851199679274603
0.8285618507687078 0.5644040917354012
0.3944360313495243 0.8439788649926477
0.9045718571918315 0.4508577222781959
0.4816247272447974 0.1577861822174867
0.6627166353437173 0.2041869883679278
0.751613190538191 0.7938353302737443
0.3218336912844841 0.01817627629914829
0.08097069863868668 0.5601497501987881
0.7654774499848299 0.9807177608957047
0.1708750450323099 0.4373541694195783
0.951446329551126 0.2544978753793886
0.1822706141259351 0.8243799705507753
0.8687340399516955 0.1778018632240272
0.02051344869232696 0.2285674063466231
0.7645607410375642 0.5546189650038101
0.05118475107368193 0.9594975021037911
0.2671650299733474 0.5300942497975711
0.6291779251364529 0.3375147362886645
0.6309145064652573 0.1842021979378659
0.2750875614505501 0.2145640862647782
0.9570378043600374 0.5612645766966574
0.8217071434773888 0.7722611427216233
0.7339312360551412 0.5781256209897732
0.7077739149446981 0.4418436674740521
0.3192307705030336 0.2369286379858838
0.735533595489305 0.1283649344526642
0.3225063939163405 0.1511954022563851
0.01014800182048036 0.1288764368012551
0.8218610425681525 0.9876636657239138
0.768655579518489 0.5925841060462814
0.8942320743117327 0.5218684433434213
0.7900937095886422 0.05899764646057123
0.8256076171728811 0.4003698587854029
0.9037640833625705 0.8789969989981095
0.4957615434541746 0.03581896736633165
0.2485249366143475 0.8168951017978622
0.7776482455649049 0.6776338562098574
0.2190201741408759 0.155468298321069
0.7022632068379621 0.1280731884749498
0.7748944072134231 0.2276600811831263
0.9991587847196671 0.683309259122568
0.3539016678862849 0.09512934036016094
0.7738701653746848 0.9972158331996459
0.1417454980110758 0.7797006728304735
0.281021276977776 0.7366587801060031
0.8032621683970842 0.9847718518266299
0.4380607273061164 0.8245673771517473
0.5587735815748909 0.3490006628173413
0.5596669564744078 0.5223609213222798
0.2307414413438298 0.29418728576433
0.7406813137509115 0.1190582948796276
0.8357505308727506 0.3817088657487649
0.1815523558585366 0.6603398424415514
0.5846127906458176 0.1711263977446661
0.03436925162129811 0.7825282647763772
0.7861811378462121 0.2453645300247634
0.1444314382289836 0.6730052269231453
0.2294705851315101 0.8809951512120757
0.9141115112389483 0.8386429246794436
0.0962710960504599 0.1072890975755401
0.7459313719114657 0.9246233445500973
0.7898001306036135 0.8505622095816978
0.01812204036538335 0.06174350064675012
0.5093849402225173 0.3072453294214745
0.6973254905549933 0.01666288155910245
0.3448359365132262 0.4252960570687363
0.4131751680826963 0.3912704252446708
0.9567834693863869 0.7331006000467195
0.3951441560169415 0.1901618413770603
0.8353536719604046 0.4461829805762131
0.3989842374266275 0.1252914570388273
0.5359547113522182 0.3189749345292771
0.7693937222854292 0.2757147767471202
0.04129212015732099 0.3065620550866335
0.03403075207475865 0.7931458800099486
0.6095091439417639 0.1169639266460839
0.4051663655458739 0.06495792862115091
0.1648465015440075 0.9879593186215689
0.7204081609123594 0.7221701320433308
0.5282853522649882 0.3746069658138493
0.6476878723954713 0.1085414327260625
0.7867050370142882 0.961925966656111
0.1232058327197066 0.4553126122561114
0.8004314027475709 0.8303369032221458
0.4369534802058643 0.197012873004875
0.1644744850495021 0.3442443336514357
0.8634464992909832 0.5228588559311611
0.445109917465541 0.9798082397360836
0.8224881437196386 0.4279372653980175
0.9533283406892745 0.06899204202208314
0.4243689368269511 0.8795015680490461
0.8006911593207162 0.770678030531679
0.18178839424248 0.8637881568546497
0.8968842406463343 0.07202416894353407
0.2729571609053995 0.6273361466697845
0.4770977686274903 0.6558151604235715
0.2763219890142936 0.1526669660843858
0.5192072170270953 0.2909814644938554
0.8689649592124133 0.02292996638945449
0.7089917128868156 0.753842075275068
0.445438883559223 0.2585534611731984
0.3631055380445908 0.4505551121602367
0.3280687804416843 0.02630445024706772
0.5621901490518404 0.05702809578131076
0.2407145127850708 0.8344330802664901
0.6503058140875386 0.4546401815900169
0.4661353226994276 0.722324814629118
0.4941598945148032 0.6436659921793022
0.330856203494389 0.538396480545719
0.5465646238181712 0.9399323198092128
0.9855158378828578 0.349722530854425
0.5650813504923216 0.1742394751700166
0.1207082650542341 0.7708830292571167
0.7979644682794858 0.03993938045465822
0.8595484472035909 0.7412498353998107
0.8732891363356178 0.131050396203726
0.3122100736510739 0.1813428594827738
0.3322688687746267 0.01584960651054841
0.3479474774555625 0.7318584075721163
0.9503955143819889 0.3301379572680592
0.5917219317406763 0.399220424715781
0.6780958940522664 0.4652347720044016
0.7638440151081096 0.1362075067229148
0.6300777119929788 0.2028520395864095
0.1177024964661867 0.3877340478269933
0.5672167944450122 0.1621904610579321
0.4569695801462933 0.1997735300738665
0.02703014838902832 0.8659958541086102
0.05874838124102418 0.2211864076664045
0.5422868464532482 0.3102354782218525
0.714860862746229 0.7628607529871297
0.1106291143173396 0.6247161625073817
0.7130213680561611 0.6030702293944592
0.0764137332620282 0.6080658622615307
0.2490044744408497 0.1481006712852584
0.07284182932851073 0.002443225059476143
0.3973357152509336 0.2869018223968063
0.4113190074969471 0.6693757784044982
0.2603401408435492 0.5584987486432517
0.4647770651003593 0.5491311399089628
0.8411590958330624 0.3065555068838593
0.5899423056256989 0.6946598959027575
0.5457997701463395 0.9115643808715526
0.9811507024787147 0.4387017637849374
0.2120325246224353 0.178674240843798
0.3728135164556579 0.6528245874228324
0.5106770099665598 0.2647000920671194
0.00489965587536142 0.6642049353996075
0.5170736343213264 0.6637298361630863
0.01895555151130679 0.511356321618891
0.4388303056125847 0.5686265445889664
0.4079834410356099 0.575293399288955
0.8634918034601028 0.5575091816359602
0.03810884808140836 0.6957278436760126
0.1419028755948108 0.8998402416450547
0.3300195102184451 0.916572876899836
0.1509359821091394 0.04321490881683189
0.1853890282668443 0.07914209311705335
0.5709488040167108 0.06362228915659585
0.7210886951086783 0.3589322403078036
0.03284398642258285 0.1596558468648124
0.3376605566281791 0.3974633139781061
0.5604926439445694 0.4773734076560222
0.8944173506345975 0.5400713099653225
0.9242320215038597 0.9668545736293973
0.3409966465211819 0.7792659008893942
0.7931737162393608 0.8215381202644111
0.1330376061524449 0.4557786253688077
0.9304760289263049 0.7933720300914304
0.6866310582529742 0.8243816725259032
0.2158181067075477 0.278801813412167
0.7913345508209373 0.4383479278692778
0.9436942425279357 0.1577639206546284
0.5864498888188454 0.276257408378234
0.3764629220394764 0.4964153807072578
0.394629022073449 0.06792063420243417
0.1008734153054622 0.292990626355924
0.6260897395637418 0.8994763842515654
0.4450569113671716 0.2166899921540001
0.3775790384732137 0.3564754072929945
0.6420277433409689 0.01166961568518621
0.7087024144444344 0.5229633964842871
0.7244075562339215 0.2965073088653523
0.8090924630940178 0.9067499928536215
0.6638743690862235 0.01413200853785272
0.1712302767102218 0.2206113357287622
0.8862823456313164 0.9077071059864653
0.111787791235531 0.480922335811947
0.8499472839903711 0.8438462036105092
0.3563684164508216 0.7271883970659105
0.3441458549969985 0.2891462416279879
0.09624625340923235 0.9805040455529981
0.1481483611248798 0.7093568867214205
0.1564786041225758 0.470289586521978
0.7693184268194736 0.2957578073366694
0.5380554374827141 0.6978690635617487
0.5218345619701013 0.5541928051854749
0.5344064572995858 0.7516363358748583
0.07423725817528692 0.2086945898198776
0.3113040267931097 0.8458060576359132
0.0789308232949005 0.0340906538456447
0.9353186854131575 0.9844381097187297
0.5276737422564525 0.1680340385049066
0.8075418282356965 0.7164440639633526
0.2201131443984972 0.3820360572788938
0.4276588098260568 0.2238346791880092
0.1823830049141305 0.9487684147715221
0.2845460100733779 0.02097824348616924
0.8432256841193936 0.04757723078818667
0.8417932545419563 0.2784881802439177
0.3987340556871085 0.6051622237101427
0.4634899840970826 0.4491041718406844
0.7761177777436794 0.6544292564080861
0.4070027441891784 0.1324128030007764
0.3937606296302646 0.804476361834535
0.9779512487521559 0.794803303098357
0.7303448797003234 0.1377550857085577
0.1012097614601387 0.5278598641936801
0.2813974100192684 0.3179129291514121
0.2254452012128546 0.1636156661867144
0.003382479659638227 0.5365706485343898
0.9339986898153206 0.3654114161938618
0.2261482116152451 0.7767825718480332
0.06320352666699999 0.7785121109997151
0.8559621812583024 0.8346261331050675
0.4365425740602946 0.4575200566056819
0.8897390449029382 0.5825802304358164
0.8253448252277751 0.1963082453709341
0.3815678280258697 0.9865207072997199
0.3556509633438595 0.07450261214950026
0.8080362127562695 0.1521912606632258
0.06499681245755178 0.2630119628681155
0.04468001206865586 0.9511959426380302
0.08638813149893051 0.6965695532115741
0.06105095534073023 0.1640324846192883
0.9293712714966276 0.9915329379470628
0.6468267722301723 0.6154647546190032
0.1739167850311954 0.1464723212440169
0.5215682080761063 0.9258066126834564
0.9055615594442816 0.2636401698537351
0.3888009791988806 0.607643537619971
0.2576322936881871 0.3902495935211585
0.1705722501606163 0.2996947015316538
0.7934913147298969 0.7934732744900528
0.5262826807853406 0.0917868357842674
0.5162831330199703 0.3454531654587489
0.4586454913094534 0.6579897858876977
0.4822553769259416 0.4160849754755187
0.7869122240007804 0.1902435306977059
0.9100718929394875 0.5502241295444487
0.08263878028502934 0.05529871960906967
0.2460456729530481 0.2169179326384982
0.1945901973304877 0.8064381065820302
0.881934241701276 0.9938797019137623
0.6697541442459521 0.5997521725339278
0.7391582121174032 0.8378186838876194
0.7578196597896167 0.6959374476412364
0.4684228633233125 0.4037378661774422
0.02556700183441549 0.8428298732566687
0.2915581947862203 0.4821089549640007
0.5772765430932087 0.8686392490651973
0.8965481580701018 0.2324671621922384
0.2428731566730752 0.3208982870645876
0.1639307940801626 0.9180488464113653
0.9852166067573044 0.5554771068246833
0.3053396741188015 0.8186108047876742
0.3638299260600141 0.8343905186302814
0.5389994480639094 0.2602528425526693
0.3687198561019115 0.6140073321416815
0.1051477965150109 0.5761726791738337
0.5118699189271225 0.02650556142793668
0.2844410883660763 0.6139098880310084
0.1084388153482334 0.2419838068328713
0.9198215425450016 0.7560145053605332
0.06922539576539184 0.6161634651848975
0.5707261294618521 0.1918492794175456
0.8601192958109668 0.622691723944931
0.1355517130405018 0.4091513984504648
0.9163097971301108 0.5227992532223247
0.4189264408118189 0.1674021637208839
0.8103970561121793 0.6165380733282099
0.3861883813789399 0.3130521332759382
0.3721870815478122 0.8669907137669326
0.7431998980542905 0.1741623381269217
0.1018003150957328 0.486421157335847
0.7226094018317646 0.2485550577631975
0.03574707625186295 0.6570705326462525
0.4228374198837646 0.1465259762517076
0.928284212773364 0.7283608785092045
0.8800790546528487 0.1959502911006927
0.7157167728619156 0.165194471108731
0.04640460748612756 0.2409111203109535
0.3278988883648887 0.5766703536813237
0.3157878873904718 0.4642811981305124
0.4918294841648963 0.1050218538037368
0.3964449625500459 0.9511457016233652
0.5244629741726138 0.1968124161679126
0.4423759854090945 0.7705266929026587
0.322973987123298 0.04808118975515718
0.9560190117070304 0.9892426137895837
0.6465441097952442 0.1945180821260695
0.3054046673343615 0.02724388539178047
0.5358991588599075 0.1401538537103204
0.09658551790954524 0.8694363928994103
0.2239863375502633 0.6498953271514877
0.7402785563967722 0.6982232541011292
0.8588776712969596 0.574673689808324
0.1772060201823577 0.9023499158665256
0.3907103629061757 0.6653596776482508
0.3031070218891865 0.777258686067262
0.2077168371031962 0.8367817219067984
0.3473486361887356 0.382019937894622
0.5664009000016899 0.115327587520619
0.02673487428781163 0.05534702384253568
0.03379240081101913 0.2866217604005357
0.8451861484414688 0.5986970343827698
0.4187870321807802 0.4924137909852386
0.1333691771379677 0.6735274509326737
0.1510412222439393 0.7650100199981765
0.5552991596118705 0.385662406748448
0.2631731797549357 0.520340181882741
0.8270172397044617 0.6023897502134309
0.9231747972998571 0.3783115409328722
0.3544520899709862 0.2118858584680837
0.198864350022579 0.6942816914685285
0.3570061289039971 0.9124687133389406
0.7968053427347355 0.134035327819855
0.4095850201881974 0.6893903655171236
0.3872806484034504 0.3039142306023017
0.5176780559914609 0.3004699585340639
0.2566147388997008 0.2013658325864433
0.9906572378964688 0.8522149112467697
0.7141463247262758 0.5325160606779828
0.6063589263088252 0.8809661547243652
0.7647674198957695 0.6290206834297355
0.8609785400336902 0.8434591022365755
0.003602669110495625 0.9892886562959514
0.2382914353435843 0.3882596228776657
0.5210647969490046 0.875251429014655
0.9972561918652116 0.5042035815024443
0.2491632051031753 0.4510647572167357
0.2753798308503436 0.9169495377458441
0.2859169183396443 0.6834711587664494
0.9932604669205262 0.7115886425347142
0.881587666887249 0.9658312019915272
0.4544400399250592 0.9030606083461189
0.6689496140445396 0.7031303949560854
0.673590609320068 0.2043343439725987
0.04655913207471896 0.1476196408755064
0.07655702225864897 0.07356453335524321
0.3585817208552951 0.3674935640197657
0.4047226119506344 0.9043556228756107
0.7801866271564273 0.479118528134002
0.3947955898233854 0.5311458913501678
0.3127602204336672 0.4274426169158583
0.9714668550519515 0.2279468694957698
0.04796195554452305 0.9765115802635672
0.6913696636095439 0.6663587030503939
0.5378481721442978 0.2266564003764673
0.01343784718450929 0.3844969355915624
0.4370050115409742 0.6286348217779472
0.1816536588205042 0.2175925189043059
0.08052525625995845 0.2170670016491233
0.08336076721089387 0.516959347096948
0.120539176787171 0.398220727585997
0.4218782990317386 0.9429935138879592
0.5409576412174926 0.5329671086568915
0.902315123022186 0.7337989138439867
0.4803223270491793 0.3573437266649032
0.4223485314956594 0.3309989999068965
0.3824089973433015 0.01446507875759972
0.3838508894542028 0.5893531276039086
0.03907210149771582 0.07988953435410978
0.8199297378421868 0.9070888270879589
0.2225485817965887 0.1443697382004385
0.9631631897887771 0.4045899141326416
0.07621837930974625 0.9730407816443125
0.1643393392169067 0.1931190015458366
0.5007353734057505 0.8322544841039472
0.4998367831065357 0.2908896045021883
0.3567861149957532 0.9715766444836865
0.5489917602326426 0.8671648620008945
0.7726402089982559 0.09919402780686933
0.5697493719958535 0.7945503376491158
0.5121115694711872 0.6419884569476939
0.9304693458646291 0.8267465632715522
0.5887629778544964 0.4758513656029267
0.4752801650098434 0.5344765430578836
0.6238050513529608 0.9787931602880386
0.325629851594849 0.007571746283076278
0.425060832030706 0.3097794109426838
0.3721008298489979 0.09630719233143953
0.746322802663233 0.9139610023914007
0.2073537292085999 0.2438372536481334
0.4870596352927589 0.9379037966833651
0.4647184338445811 0.1362257745152861
0.3063744991536201 0.1737777935502799
0.5653196625602992 0.6784428456253137
0.4165931908992077 0.9977624893370408
0.7626750362969292 0.1181101768417901
0.2192227054419241 0.5783630255859802
0.9088024549666577 0.5785048194649783
0.2899107369322652 0.09015445391930105
0.7189641848765609 0.9519959824512856
0.01244069640237225 0.9150270235853705
0.4117338313714116 0.9429182286768523
0.742742111852664 0.3405978784998114
0.8262858583013025 0.7366055612026029
0.357262535007583 0.7566538312725474
0.7687408536323195 0.6713568958363298
0.840637786390713 0.1511378983186792
0.8633882819998898 0.3492926363989439
0.9752611172180479 0.3529803097730514
0.2218657874558364 0.8253488270498784
0.3542572038585391 0.521513330057921
0.1897213613778209 0.00266930837628657
0.6647363415953642 0.08121666880014917
0.4911629434821594 0.692807295358404
0.08427807281492597 0.4582673398299146
0.2922740573540941 0.2495072894448722
0.8989422482955036 0.3673670088179412
0.08637001769239273 0.6390264310134305
0.1881088322460383 0.03128247434936983
0.657021347866571 0.6156472965690943
0.5764510125755661 0.2004677887366848
0.2249649056966773 0.4377659277561793
0.9195923769565868 0.5937027666100428
0.6091550940219302 0.3905909130218769
0.2634079828292964 0.1014929964112595
0.6473735500261338 0.303290289785235
0.4339789792084822 0.8428985255453647
0.09002616042905077 0.5433056574029896
0.2984882969083092 0.5065622098761304
0.263624179209822 0.8539810670056677
0.7496843417771871 0.811859801001792
0.2060597612437039 0.1680040292715418
0.8115242120381375 0.6964234515960095
0.9997586149363673 0.6243042908212297
0.4829125219787449 0.2039943340015817
0.7125693771578165 0.5642745809902041
0.5284345577072169 0.8374220173765652
0.06153389698916537 0.5577043315621291
0.05517551917917989 0.7514312601484281
0.04467295795610837 0.421164276407094
0.9579807221526006 0.1044235078753104
0.8856339818350339 0.04493338422537053
0.7554531947090568 0.4125330979468121
0.946839422866278 0.119864510942083
0.7934318139386389 0.5092357806568314
0.9287924988535785 0.1297992774265257
0.2142055245608564 0.5504391733060726
0.2748870145443968 0.5677177672049536
0.1988734521378736 0.7206951364853841
0.5087541671290182 0.7710037811646477
0.3376000193375198 0.2220632829868299
0.07640007000824346 0.7323927027184073
0.3752309478690531 0.03470204331389544
0.7912742686692534 0.3315822688199926
0.086822001596474 0.4397221457731824
0.7114993738733799 0.6945619653465128
0.8668854819038443 0.3591270218264881
0.2295770714935627 0.2653042727467027
0.5810101235314464 0.7423223578665368
0.1262252952376613 0.9905817999539991
0.6047583623322721 0.1074187672625846
0.0504146063300347 0.03452406301468375
0.8171227343703694 0.4923304849723508
0.2297293422690951 0.1232033314557419
0.03427394497897548 0.5587661984743516
0.6998658116418778 0.2321880438659195
0.1840264313958025 0.3240472121692256
0.7310146609147431 0.7040223728864634
0.06418129148780526 0.9336835611912142
0.631383432015121 0.1181648046542436
0.309358143452213 0.7595653819785788
0.9222857273334076 0.3147220845430003
0.3135246069608538 0.052863323470117
0.8426651453114727 0.8185879549599028
0.5848278751725504 0.3439195748002423
0.5526600853626334 0.4511444027637432
0.883801099961386 0.1120513413286963
0.2762935346030508 0.005443788994022898
0.2150316475021228 0.08196543915259547
0.551642667888348 0.4826357981690092
0.5579386086830471 0.8606576128296733
0.1014885297586961 0.0512671626222013
0.4521387455680921 0.3163965258150915
0.6917916360022377 0.5996732716553431
0.3462064563535286 0.06888070059217266
0.8637414712980167 0.7075234359652262
0.439263900935819 0.8048371858172398
0.07261043020770344 0.626520514807355
0.4437425611515406 0.4759724902161191
0.3300523679959914 0.7662879396618042
0.6574512450931131 0.3429132309199098
0.6915277887298594 0.1094420548955978
0.310407335521213 0.4720708112618376
0.6512200555605869 0.2652802012874119
0.03647563647080349 0.5695343713396415
0.9959497213917332 0.397516755527317
0.8697298295975875 0.0780162302478986
0.7910731103014587 0.3133703505599248
0.1780370205291568 0.5399061345367084
0.3890751489017548 0.8224894969614915
0.4301466375190523 0.6562982809656173
0.8205288461703918 0.3717928672816344
0.5254658958318152 0.4837569444314903
0.06585156540847172 0.6920107831615909
0.9784304578820848 0.6334076661309378
0.1520813330236932 0.7968849492480335
0.4534118812381107 0.2736568601465023
0.9072778909454238 0.08666994424561535
0.9013027166039025 0.7678866692633383
0.09666054018061439 0.8300985655512919
0.8880857161812696 0.8510097484241341
0.4345749287789314 0.6883710374872885
0.5201566871055555 0.6946777133489758
0.9915861043753282 0.06529266463554442
0.1616295447990294 0.5469648399921746
0.3681167445459404 0.02668164440889812
0.4348046282165258 0.09421873537480427
0.6533658444735078 0.7871901821899467
0.9521001568544528 0.2040645074852891
0.6468681561652095 0.3799873684563992
0.3894887258117047 0.893681895605785
0.6315119440848675 0.7447540309050897
0.4259200275460172 0.6142632890176539
0.6012241211480757 0.462623739415702
0.1900166058336536 0.2658709272311311
0.4079547007170408 0.557246457045753
0.7022739832746504 0.6013137430025235
0.2890616346191801 0.8882435285194593
0.8153865950775094 0.8976695832657372
0.1885123990647337 0.2457581974232775
0.001575800991609657 0.5260188975415256
0.3678611180185298 0.8569742061694057
0.3700202073341081 0.1487548151571499
0.151368989295072 0.5454317570402107
0.8368151902410166 0.5276967336535605
0.1427957722855222 0.5250009370690008
0.0817275505721152 0.3067437494997052
0.4243673754260174 0.03771837522533744
0.6687895425622291 0.8154833216127756
0.08679096750419683 0.6102380733231348
0.09571190804091284 0.3849976811780726
0.5137959033262104 0.5149500651514749
0.7825028543664098 0.9155510836908919
0.2991784054949603 0.7562899088039742
0.9119671474839848 0.7303374509514823
0.4601448291760036 0.5879794394089036
0.1982927969025932 0.4130260766659757
0.5660741552422814 0.8434234167519157
0.8903497824099889 0.1772689695285625
0.6594694310248278 0.7502794127856022
0.7601762670398877 0.7116783110097051
0.8058185203197987 0.7801913627473259
0.6712768476191049 0.3677878406739212
0.5149883993881745 0.3931255208824739
0.92450232467977 0.5602046454730092
0.6572621422641995 0.9660935086876024
0.5690191567059479 0.6884475040514217
0.7761004834603558 0.4688329885543307
0.6606627139042374 0.8468575332650348
0.2549054599700638 0.871706317179317
0.6934517917645128 0.5126012096683539
0.4406747779759034 0.7513333876144422
0.8253897620886174 0.5292776205931362
0.01751228900692683 0.1218909367688419
0.8920617896625085 0.2128349190988348
0.1917451477529603 0.5865011636495224
0.3644712622761264 0.2302383677973865
0.307445228155211 0.5549618690462579
0.4738436858646767 0.2110169965871175
0.3729198298885869 0.9031240740891787
0.2434057833753173 0.1390080327862271
0.4133125506222173 0.4023789946955316
0.07409843473902657 0.4995387718008723
0.3827524672762135 0.6937643679245877
0.2257528343422716 0.8435546413913869
0.1782099360164911 0.1074760729573433
0.7491058568917734 0.5634149362408359
0.5339369577209607 0.7197756355821747
0.0432934262613898 0.1858433001425031
0.2448423202993753 0.7114737587898544
0.6807526419298974 0.4333414361365489
0.4366459057696364 0.170016594475668
0.6338650948479507 0.7637858108643669
0.4078147906249499 0.09303551952842387
0.6347483645160354 0.4810394185265997
0.001348305277060641 0.5902230722726307
0.7330889459691747 0.5588176942972241
0.2821859444662769 0.2230798482469198
0.2814558637169347 0.1356042155689284
0.7065925128962698 0.6115870762250721
0.3688995753999866 0.8165022148114858
0.3451601899340614 0.2999634254246628
0.6610757025155695 0.8793849366634129
0.4246047902211491 0.2976353219237007
0.8130465202074412 0.980619529800683
0.9209727330947999 0.3515621857215743
0.3848674821919835 0.3952257424140004
0.3684119722996485 0.2499650042064543
0.1087910869808088 0.174634511764907
0.5990372594431289 0.9614279471357349
0.6243438969098911 0.211826376657308
0.3955199025383318 0.4948051933076082
0.1801713061259534 0.06947546461521635
0.5044826117594393 0.5101801903285594
0.2403168149224785 0.5391221904715842
0.005124485443244653 0.9995202987069834
0.9348073202089735 0.3265562062582469
0.1793154646239949 0.05111434734701591
0.1110638189848071 0.2969140086712774
0.2689818103691303 0.9083821352064075
0.4435478682319207 0.1398122365247512
0.6460621767982309 0.2127649784016634
0.7270241037123009 0.2211572018603499
0.5793375497277394 0.4167132999065551
0.6908436518263695 0.8660756574669287
0.1115768200543359 0.5122795795420145
0.8988850380577086 0.6872568701797899
0.5786870600866119 0.3695178492066824
0.9130333522396225 0.6254430592058792
0.1819866504117864 0.1840766798138813
0.2299399746634981 0.559283997733702
0.8689420395481533 0.9834216742780414
0.4797924087015087 0.9173117725057293
0.2108123135707281 0.8893474746269384
0.6390340962215826 0.3751506622064015
0.2437232035351714 0.7328260753754052
0.416401914708398 0.9526044321321241
0.8822898876996539 0.9462939519374761
0.9710598897927737 0.5179614413041412
0.363549438061474 0.5957343826488629
0.7570974378944055 0.6099759766060656
0.06957204614761596 0.3719317743752853
0.9685986927653107 0.4632211968309521
0.8640124791918045 0.7589575000291419
0.5403728399218009 0.9760449225869123
0.264769816940858 0.06176350649369624
0.6261276398006815 0.6504806045210778
0.5996287895149783 0.7782321084963113
0.8740079435842536 0.5590932442537579
0.3070409649054441 0.03634469968276541
0.09758685691556934 0.7914827776253506
0.9442843733007324 0.1391528464473664
0.8293536336502209 0.9264099774114495
0.4425388565717859 0.3213755515636813
0.2564346468856231 0.9821209497189198
0.7029319794734379 0.4512029170148722
0.7532953396632226 0.03908749514239088
0.6719430202163883 0.2698458308558714
0.5538072109016774 0.7214013376472239
0.2814571582600187 0.2514495542189212
0.3411754220851106 0.8184664259443123
0.3638094920823134 0.2879901112868032
0.4812767581592288 0.1030628000888346
0.2511977852974493 0.1650118898467638
0.9723658920045565 0.2582279106579285
0.7318704531184415 0.3767929511650483
0.4659731416389765 0.5707165393203625
0.03271343047919779 0.1317081913873419
0.7627491410038093 0.9341100876666811
0.6152062763825996 0.9830489260755916
0.4287087132646271 0.785758945447018
0.8131493196815698 0.1426014184361313
0.003691600102960405 0.979311720345964
0.8853934939658368 0.7276548939466847
0.5620903768038172 0.4241275721966186
0.5908460107368884 0.2474293868626048
0.4219248235523024 0.5217584229739831
0.02296765747582084 0.2847415639814587
0.0244173863914305 0.8204080806749838
0.7324916276373135 0.1570356674247449
0.5906021264001855 0.6456236363209742
0.2642399821029543 0.7744133839715484
0.5781801144303956 0.08000697867022967
0.9832503260635423 0.5327528108682646
0.6861826375512973 0.2935303777363314
0.4535511187471207 0.01588783986657302
0.3614432460887582 0.9220325115368669
0.3469908822868106 0.9743709995098224
0.9093172442602608 0.8490041423374476
0.2910280042740078 0.05164686616159121
0.8904581954316568 0.1962339249956675
0.8579157409443208 0.1779998644785211
0.4834645272484958 0.7097857251966452
0.06452188246191524 0.5667709056603316
0.9405515477602397 0.8085144608100987
0.8679300233013082 0.4907633942536648
0.3826968456498506 0.8682367522466763
0.5131386732190785 0.5960252549412506
0.09096132523418031 0.5329346313934652
0.9737931180483125 0.8883648232790405
0.3172780032424205 0.8020261260322683
0.8596406713026905 0.3667696543543609
0.8506850013148285 0.9270361456290195
0.2803925937953067 0.04786884227477553
0.7084100550371091 0.9891522578858601
0.1729006028700643 0.04231448149541496
0.8261460589272843 0.02544291011895599
0.07577122342056655 0.3155880525189629
0.7327161429793118 0.2891529600851357
0.806675994002069 0.246899304564029
0.154316453041635 0.7545156684936448
0.1715674985089236 0.5199687534711935
0.8524983688177321 0.2808667206968606
0.5224962395406689 0.9822816596430083
0.3299951403873057 0.482759954862821
0.8349138441403781 0.756080290349691
0.1715176837666787 0.201474810717996
0.4187526752044489 0.7231111393049393
0.7371763761086989 0.9086651670823889
0.2246953001761962 0.568981794838738
0.8610127316217779 0.4351143618598936
0.7276153221863806 0.9140704634327553
0.8391048054279598 0.72057559225762
0.2677988453163817 0.122232024381035
0.3356432116298649 0.09399654132239013
0.7749929084171107 0.9078789544634962
0.08200145685423346 0.5278723866677375
0.6910569832852598 0.4335056206240244
0.1195882759754952 0.5400389720170911
0.580353903271736 0.7022310561821494
0.1275835323761403 0.3817396040149849
0.8048932737825232 0.4204547030719164
0.8702086448607367 0.09958203293940401
0.930706429014442 0.8461810955879959
0.9427220643794536 0.4943646839173078
0.1605813179399087 0.2207995319118407
0.6872356093331891 0.5407600059898
0.471016614885961 0.3064270387009258
0.1744079581531924 0.6515173915062404
0.5381883135201657 0.3015474005048324
0.1585338136974891 0.4805469219560916
0.7801507914110839 0.3492351882660927
0.9935527509554126 0.163122870085468
0.625480499382 0.2841246084635939
0.7184022854148915 0.1006757406696218
0.7845792488226231 0.9826120160176657
0.8879608218527918 0.744962311395222
0.9689678843548608 0.8113397000618077
0.3788470618751838 0.5724338196245876
0.5053259986946551 0.0887330109319293
0.9404127669161614 0.2045658219327891
0.962014000267037 0.4715214246988673
0.04642585214340247 0.5726940203263804
0.08394899057283085 0.8559306270309743
0.9880481688252888 0.8208800626181352
0.09983243182757102 0.7095640510527133
0.1009935150226286 0.6795903852789723
0.8034213449565752 0.5765761629985401
0.04325706908434349 0.4002288493948983
0.8775684605150513 0.5693305060765215
0.297572800788497 0.2953784556892264
0.6538744137750135 0.5771674669949158
0.3051528785263549 0.9820294656781208
0.3093159863249524 0.09766608931191172
0.2464226893483466 0.8446436853373728
0.5142241061157504 0.06232729543082798
0.2802107162182091 0.9067791652646743
0.2568644752469971 0.5873795098230218
0.6328002569950884 0.7165346939310014
0.028519676962111 0.923785100131683
0.3842046888930625 0.4458144249051836
0.2669368204410519 0.7948397756686125
0.4885973650657771 0.4366782794442779
0.2181321345481007 0.6324700627188469
0.7491751763481174 0.2565679072185279
0.08345758777564295 0.5057710073060115
0.05246480218738355 0.5931702050382618
0.1700382830860852 0.7763452130995542
0.620251319069919 0.03173184632938052
0.9967335649306218 0.7829389364990678
0.4679712968535247 0.03040908364352944
0.5763116858523536 0.9618303265476676
0.1501054768966947 0.9631745686407422
0.8182305032938774 0.133250372835491
0.631842417361251 0.1654742315750839
0.6304975454175165 0.369436549414661
0.02403762274811477 0.04458406240206662
0.3371368962587612 0.7592934830481241
0.07592287043644351 0.8632787590698511
0.6334333697456126 0.9807987985087516
0.946495553526646 0.4283279841309853
0.08369815849214446 0.8153697886127674
0.6679385742422355 0.9676716613526424
0.7738461552006553 0.4877351489153497
0.7406700872828252 0.4569644448802516
0.3110799457804781 0.2285506170102852
0.1537599851837567 0.4597394557501594
0.3030920533895154 0.8397314678936468
0.09413558438445618 0.858917974898207
0.354850617615497 0.08462963729099901
0.126024587008189 0.2732989843142062
0.806726422848673 0.32347986680471
0.5064382889746368 0.659150116988559
0.2692024808679591 0.8891551875789707
0.5128487360169883 0.5478813529515967
0.2285117070210781 0.00689840334246963
0.490140527679531 0.6108532775628533
0.2318753465219483 0.4292077891581662
0.6169435489450779 0.4912063687829415
0.549333898220846 0.921316132990372
0.323994252520032 0.1616978413411408
0.6791075353842855 0.1764128047145209
0.07218083620750806 0.3003589274457641
0.8016852009675547 0.3324816105195607
0.1089993851159927 0.0439148023560971
0.3817497699695417 0.2956534220462101
0.04442081730954182 0.05201810720327757
0.1167881217847785 0.874171978058753
0.112310322669604 0.677687075127802
0.5505218537929093 0.5917571835522792
0.1569514701116596 0.9460528654755558
0.597865039514653 0.7968655637956573
0.8607330366251478 0.6977493946927481
0.6174108911879476 0.3004692018054069
0.7207726096374816 0.8879892914831687
0.7368552823546014 0.3673282212991782
0.8509897763143123 0.01814852200771024
0.302465972275652 0.1429875715635025
0.1745610597753911 0.1917520715243802
0.3026921089896429 0.6180050975818829
0.1822782390120176 0.5499947003080663
0.5152354560144079 0.4828863219079687
0.1019694875853887 0.8908597687921194
0.1501674670418474 0.5164516348736705
0.9123894535389193 0.2153586800326719
0.8657990903116919 0.8704100195167551
0.8491052632813998 0.8798021762626084
0.677489269143034 0.8522945082886143
0.9993099292079637 0.6544631386805694
0.5198499006604497 0.4163857406353953
0.01786353031627387 0.427861350274606
0.7202377751916718 0.7723429058739029
0.8999955692374236 0.5860414601201334
0.05110027199645607 0.2802540079361652
0.5033685129680262 0.7989329557786965
0.9973800322303599 0.4076530590196915
0.877631196689954 0.2662213635037857
0.3581038625189951 0.3465921929597587
0.8033743666013488 0.1807897462341279
0.5207997647069978 0.4445224253272861
0.155070361420595 0.01762467475587201
0.06537971745354616 0.8972910289699302
0.7740849062858741 0.8881048206206292
0.4147022070827601 0.3477431613258053
0.354749227266161 0.4215643247528708
0.6878848366918036 0.3561582709030813
0.4803400201865603 0.5949226095577573
0.05272843109155941 0.7935840627082417
0.78741400161172 0.7404570162562425
0.5259555979271636 0.7579250431836553
0.9021442807290998 0.2533442062800013
0.5130678240316838 0.8028600542188078
0.6889681135867994 0.8771422637131151
0.2161585010221939 0.7500891073409831
0.1199679881218037 0.8461324362494291
0.6584557543111716 0.7963929155680226
0.6949864094384871 0.2039549757880159
0.06870128210352255 0.7015834277320905
0.720927402241843 0.376914291276237
0.3989681080128023 0.9919497889742935
0.3080663185534892 0.08648509412407566
0.17482588468521 0.07872665737833275
0.2315208548333097 0.8532113600915174
0.9791185406210439 0.2497618305354291
0.5962957496772489 0.5343999382007737
0.5302503437776788 0.05403344010045913
0.4856362761463371 0.1737412623402316
0.6435879395718489 0.5619676771651523
0.5336356852873047 0.5961479537037896
0.4996627018482352 0.3017173507337558
0.813335113833715 0.7887119321628138
0.2366981576301575 0.5224677573638382
0.8428624339712558 0.9686662492068193
0.1579356082648189 0.3258455827495257
0.9681564286062649 0.6826176304828487
0.762246663993225 0.02251894893570224
0.8350505904061329 0.4844169285377317
0.8675365496883309 0.2648275772088848
0.7063279551888481 0.8023316250394342
0.4132674144629483 0.380051199411818
0.7223302508984629 0.4872762358391839
0.7714588868299657 0.7108968571890657
0.5886092216183235 0.3077230773301189
0.6787906765253926 0.2324740259959219
0.5047609705084231 0.9891715544174015
0.1631036689818732 0.6100387836778336
0.821019569071022 0.5383012159070378
0.003796267232073174 0.7125248213539331
0.5884859727875745 0.9754303104874176
0.6842446942482795 0.3334185913425392
0.1879802618887624 0.387034937447923
0.625606579682181 0.6312208546276732
0.5058905489722666 0.3440900577675766
0.2399326476101615 0.8812614443557951
0.2156895929745846 0.166888872712813
0.6050963869014244 0.6822273828108089
0.618769273693464 0.8176993044385059
0.03771049706328903 0.06956598395990476
0.6504249483776509 0.002986778976652415
0.9547324898167352 0.6991016161696658
0.259300187435467 0.07990659496859083
0.1908483955822459 0.6050595821502081
0.2486264069966991 0.1849747599593214
0.5573390557531697 0.2717734348620684
0.5547766967604322 0.3391117213779741
0.5733758475767836 0.04262634003206366
0.1704483624977349 0.5670314317444808
0.9382148111403309 0.1483484846809079
0.6833427270714336 0.9606388586996651
0.3316276508016289 0.6431201455675251
0.1642948163825168 0.575757086235395
0.4601793112578128 0.8245083992403689
0.07380901180468505 0.7636589303472561
0.6893032164349567 0.9063406234360454
0.6048347136803516 0.2554505463446772
0.7941881218272069 0.09301865836481381
0.60835148292582 0.6074843824641927
0.09314682354652917 0.7652995998361406
0.2855453538927586 0.8373654642697331
0.2583942398598395 0.2958917520789182
0.117298831655032 0.8359494773032182
0.422901962674257 0.7648218434321552
0.2152669202447769 0.9609438927334096
0.7079959952592195 0.08141746298824457
0.9767558383974155 0.342689191099579
0.600455452271012 0.8070800138111403
0.0794197978135058 0.6472316164535917
0.5416590611006895 0.05446200066048248
0.7812326857479837 0.02422097418547425
0.2024276763671955 0.895512238010947
0.4835192012470129 0.7903440475661905
0.529397258975017 0.07290331248376397
0.8247254065172523 0.9549949370319413
0.6233151962803833 0.7641200212378813
0.8342597554369288 0.9357580427202521
0.3477806397469268 0.219596469148369
0.6661619431300729 0.5901971913331351
0.5349704956588447 0.3657659662963838
0.6239098768100393 0.5407528345534122
0.14987956065227 0.2211890852755276
0.5422246124640787 0.8036603090648587
0.06063102772681882 0.9889671112022433
0.7940995682322619 0.5805070100394073
0.6615492647226303 0.9482762136298512
0.06682037736216118 0.7276530868998941
0.7259936863880996 0.8265102860990199
0.8650002724575714 0.888927710992526
0.5187382320024062 0.5862662843084685
0.1688824168838045 0.1667101916966027
0.7309358498091407 0.7909911083368034
0.5323418982865208 0.0829282384416877
0.6621196725575275 0.2400640919475694
0.9858973878341188 0.2417036219638517
0.4335620909348873 0.315867517353291
0.5902042774115203 0.4651181411737726
0.7076731544324181 0.1187779019070407
0.09276823183019749 0.775958797120284
0.9647750631998701 0.01026718201882951
0.9811775332905873 0.07121266238776848
0.425940273969997 0.6035713676506512
0.8781462952742571 0.692017874246599
0.5488053636402382 0.6938629625336421
0.9750353634909723 0.5392892522818628
0.4884244105702834 0.3504293543532491
0.2589838046562176 0.8314597191045588
0.03495550499805601 0.3854195085757122
0.6047055567475118 0.264864482728109
0.3819659716609387 0.5471662140694162
0.4700656139063882 0.3588369354401022
0.5684856442760559 0.2457972484442607
0.7909807684027875 0.2175977078632498
0.3012101161985413 0.7668355329569152
0.7578492580660434 0.9522955274511149
0.2183590775952044 0.9796143854349252
0.7086433376516382 0.5928661358841172
0.8881047244378174 0.07811729760029279
0.5580430287928718 0.2932167493921021
0.0415103686934448 0.6756910445819246
0.204939740418758 0.254427688217858
0.3308808195503465 0.4550061911045262
0.4533407608284244 0.6049409922679176
0.9291292924608402 0.6404578703931515
0.9200199743030647 0.2483243980363278
0.3000907421212148 0.3217537621362621
0.7035898170891733 0.5323445764094326
0.3799958980998198 0.2250679038713874
0.8795261666274161 0.1775536631945736
0.5010040594507386 0.2697843197205115
0.262178369673806 0.4634397294998052
0.9581781722114673 0.7104641894178482
0.5431559302539946 0.7353809691436762
0.4835992569128451 0.8221625788736918
0.5234402775682753 0.5109511876139872
0.1452664618539302 0.1382238468117993
0.5453476659812411 0.824537330874789
0.6271629274367222 0.06985980073992187
0.7518897168232026 0.06023239200863004
0.9968368999486851 0.9430614214248677
0.1773915970619867 0.3609048532265377
0.96847504766976 0.001685242969577773
0.5871024199965701 0.2867123159131769
0.9094322521333107 0.2457722208886177
0.8283159143028626 0.7642481442353386
0.7517177513925728 0.5723400175032596
0.6569688418075483 0.7321975901551646
0.6719228573652219 0.9485450909933144
0.2420781916184057 0.9185928227624469
0.3907597127896855 0.08796857669870595
0.6633409319717564 0.277811669380989
0.2455157737183351 0.5684859252700422
0.8512137454375828 0.06638856827306319
0.4827605758745204 0.2158206166869299
0.4471567457362808 0.494428829439217
0.4736366271515282 0.2320268763805767
0.9203332330730551 0.0418540898378728
0.5036313809917616 0.1348282650472082
0.2701667288793552 0.9264272562891722
0.6669363325772274 0.6328419794060743
0.4559046069116393 0.8613918129506325
0.2343618328427019 0.7494544351763628
0.62558107825242 0.6713318667700512
0.4402227484727679 0.786918820369196
0.01803372173230963 0.6035755452659888
0.635679271672596 0.6438505759633525
0.3185266985578911 0.4367235906715689
0.04354251644828318 0.8418963491334859
0.3371465533939237 0.7490912601438247
0.4322575273715138 0.2336112374975476
0.9825469225541795 0.7274884608319148
0.1605882823038316 0.7814768400294799
0.8554926041148549 0.9541555719088846
0.3362226186764201 0.1275422063547663
0.1039225180879482 0.01236252559365487
0.8360327053313336 0.7839417305359839
0.3127658422064262 0.7026522145249623
0.4643579010328976 0.2372021600743052
0.4091954641412791 0.9141939671734536
0.06770890283793633 0.8210312198752329
0.8767880585276491 0.9556290878103327
0.6735864598712306 0.5137709955922651
0.6444298127828206 0.5726830853036793
0.1023713790798561 0.7709440449623386
0.5873565299168497 0.9859749180147046
0.01526506774438612 0.8040159054876285
0.7911730778084003 0.3500707415619663
0.6805071393632279 0.8707372615953544
0.8113148055400486 0.6581327435776771
0.6222062783512226 0.7177345407299681
0.0903758129489194 0.7858322434842582
0.7277562419749157 0.9786372145269318
0.117505189168378 0.2800351405657472
0.825148171569588 0.058689372211717
0.5601957826047019 0.1928311664350714
0.05100015378010475 0.8141391785375188
0.1727863358797808 0.288902301145272
0.5511827619782763 0.9794108790379953
0.6545361626998156 0.685967279113887
0.3696121761373055 0.2598844436962996
0.09296096350164224 0.9591455189956132
0.06259423409614227 0.1074397424669333
0.5523774217717417 0.3577881160760223
0.1111358399445946 0.6543688190022957
0.4807416105759965 0.04594472852876937
0.2541099612267408 0.9357022196380212
0.3788475203342856 0.8586295863831455
0.160501731653738 0.7712342792910808
0.7416981751977869 0.1370485700824498
0.7571564490518776 0.6453376293632829
0.03770591647921816 0.4724598745907904
0.5799377469334769 0.07023759165427552
0.5748901104106114 0.4523090233479187
0.8231088052633204 0.3525544633935211
0.9836929968636648 0.1678426449988486
0.7446894321454696 0.011241932016845
0.492230986267123 0.2217498545447025
0.02521316436028865 0.709056054362351
0.2485398439639127 0.1279570864287422
0.2884759869103458 0.5329947996535694
0.9235262642614706 0.07422715027703682
0.7573024902777886 0.7849968404709561
0.7687902529402146 0.1268868187490808
0.4658110052991224 0.7964538610174009
0.4754628400107243 0.816522558174456
0.03065326396749944 0.5382862278871942
0.7617106373149883 0.05497571809879426
0.3189253426852782 0.9138123823818308
0.3179301348469283 0.4182048714740923
0.7962253757062562 0.5516698793398853
0.3259970623849211 0.9786201972614682
0.30568929237551 0.6750915261793078
0.6861274195465066 0.4435725508225534
0.9061980118890504 0.6561009106084645
0.9163272588300884 0.08097703419311718
0.8317674151729519 0.4094428531116999
0.3074680430197204 0.80789140572563
0.5790149423805496 0.8894778093947671
0.6685479364996053 0.1769771975511317
0.6651067997952874 0.9859326848378822
0.7605193335590359 0.2913242995658436
0.08562466154304822 0.9047980360048508
0.6203349819132358 0.183626853927375
0.9974314585303378 0.4922311993204456
0.1530856935098487 0.430954294383575
0.4719033010681351 0.285066316158178
0.8829514692611152 0.3805474152685868
0.7675590019713803 0.785810339299801
0.6684652421629017 0.8524623916498838
0.08494888230921829 0.104743871460161
0.7188270286333484 0.477954498611971
0.6260409553195853 0.7925172497651731
0.7433232658964914 0.2487240316920859
0.2252378033809569 0.9881379800368261
0.6578106830769759 0.1600183971600929
0.7266484657914883 0.7310256057382453
0.5895935167710501 0.9447256146848287
0.7064087466712953 0.8303223900239203
0.4815751413906727 0.2799856493750523
0.855714208886513 0.2908780840667147
0.6159828558225653 0.8860887174446724
0.2514128466364251 0.5780522377246772
0.3119468756164268 0.01907025491869235
0.5392291167986152 0.4675865864417968
0.3391468393954895 0.8871489454392979
0.08025465198018111 0.37390248600499
0.3510533168116963 0.9212994035697968
0.03658602944526805 0.2683668595686016
0.5429239968425693 0.9857039031885139
0.8308443429166045 0.7464693962447572
0.8785012520933092 0.5308949818066078
0.6473972757480263 0.7953386318486504
0.5610541955653183 0.7479267388346204
0.3852858821065366 0.3845042629498185
0.8250240788315499 0.8131773216882767
0.5945965425704172 0.01352402862649199
0.7967012287156917 0.341425282275691
0.119328833171425 0.08409431357919873
0.1953882304339119 0.4234476231265504
0.9903639284386653 0.6173476022890905
0.1621110585805003 0.1487136887475847
0.07613755791495767 0.6657076911848915
0.6786901272043981 0.7291696857031194
0.2809228652272552 0.4265497814628042
0.4247846271524632 0.5438627180924351
0.6943953118756694 0.2424364961736661
0.4868848466607523 0.6601768901666412
0.4121015006550344 0.3354372354388693
0.07811850839415525 0.3918158871004045
0.8325392981319085 0.1100252241679574
0.5954195414217444 0.00295273892820145
0.9475959920465917 0.6782152995102668
0.1447919800592334 0.6541405738823403
0.3877281801973313 0.2683342902624166
0.6576326635962266 0.1768146643483913
0.1994592528509969 0.3013623743370177
0.282314004119507 0.2071088080000954
0.4232697917566904 0.8410417939397844
0.9407370729370319 0.3099366250016413
0.08938971919099081 0.837724872427746
0.9982583582401385 0.2992642839339962
0.006671776807335013 0.8314664700259468
0.796636764270151 0.9565762046956685
0.5015762365305325 0.2485873215630157
0.1619586438177698 0.8567109553549933
0.4897723594683495 0.02618360711953841
0.06547130228919597 0.4371903847416613
0.07627759719475762 0.2644840847285512
0.52699203656607 0.8267404937334846
0.7412246281446891 0.2818859345069891
0.9638538896145441 0.843148715190508
0.9859260469313813 0.9426880582399951
0.0199846926960467 0.1716362747975501
0.373906314628001 0.7216262207093703
0.6789148655405695 0.2136341974900131
0.1093423264239327 0.883249485032635
0.9039727163218705 0.6663656304649607
0.8349062851991814 0.1421426461968756
0.645440488888644 0.2306795546428395
0.06280951228964846 0.3513451053309894
0.2451263017264063 0.469665300835214
0.9628045792518908 0.3147708197839686
0.2203666147264172 0.02664557648041267
0.04052118578469858 0.2784601621262461
0.8168564296252837 0.860614702023602
0.4414279910215039 0.6708852517370142
0.1788206607279844 0.8145293754337626
0.5938666725769686 0.4271946439035733
0.06721119501913331 0.5769158776534715
0.6093210788909238 0.04811073572951705
0.4957499087596962 0.4287132444904187
0.4125981874701032 0.8388968207483969
0.4878068026780381 0.7521856450650017
0.4986393417819624 0.7670029509665177
0.1287362975011609 0.8119071138250176
0.8221922055106881 0.8515817221520141
0.4702342825655178 0.3389304416763723
0.3276638251119806 0.7555050017040975
0.654727601925023 0.9225015651002787
0.8416396444404465 0.1035794117203658
0.3090575226080381 0.6268131489763886
0.955943671715932 0.5402449228760717
0.5506710144063796 0.1881873347127318
0.570540064301866 0.6421016974586254
0.2941479748676717 0.02399220946966069
0.5143064853150847 0.6233988647701338
0.7996926754713066 0.500463507039719
0.3614303101842778 0.6896483821677786
0.1845156232940656 0.6787079193741891
0.6189273868819665 0.9526814995699265
0.2085094970194283 0.9523622425617367
0.1609309025587205 0.7612254776741439
0.6487828714922907 0.3485571212175473
0.3044657570753 0.6003772828979785
0.5721036477533024 0.3311883357123732
0.9823598103254515 0.6444218507649001
0.3620245992882201 0.1222135773351157
0.6914608356197089 0.1282224719015899
0.8594816643903634 0.8989966008214129
0.1353109032652932 0.5527649372176505
0.6212669410873484 0.09866751039883652
0.4840232656287518 0.8750737188885291
0.1828620459353565 0.1957792174219944
0.7141993899647151 0.5522078123897922
0.2009306553316079 0.070590518109322
0.05324978192757086 0.2123633337275211
0.6167749108319676 0.7552995016989504
0.1670463585729367 0.6725067430046732
0.2656191859354021 0.7846255263777759
0.9797002874506781 0.8359525284278346
0.6422139254814982 0.6055062195277262
0.8844082097335637 0.1494220846465104
0.1745084990255861 0.529793694813009
0.262480685222823 0.6425504943863198
0.9380796779381316 0.7235246486359849
0.1774307053213793 0.3891540857894262
0.0474464287399762 0.2035151922508407
0.03464530166393532 0.4056248999520149
0.3551077565893893 0.9311075089112113
0.5101113567784107 0.4735358922124975
0.1507396454304845 0.7752134871971051
0.9299597926397537 0.4232697272242072
0.3155818811335796 0.7910789369197735
0.6758729754075092 0.9194654835239855
0.4345038134166047 0.215483728337187
0.218483012288737 0.5969411933748401
0.5522374259128222 0.06068710629850027
0.3445138236757832 0.9285913202636591
0.09933184185657883 0.7382287544299684
0.9303356034949014 0.2788452122079591
0.8816918873808393 0.590387538293747
0.5018896472972461 0.7879818262810556
0.7979290828522091 0.906416506289212
0.1183624889122072 0.6856021954301373
0.1737046655242806 0.3994577318532991
0.8582722814617454 0.5069267189946255
0.2076399281183696 0.7337755731144594
0.2859348765445564 0.03093891779516958
0.3007855563731031 0.4856158392328797
0.2140693226669209 0.5691212777238647
0.9777693896240345 0.7842906652118701
0.06935919563784715 0.6736960306647043
0.7637932880188479 0.3222631312750363
0.5416644465159126 0.08504398930733999
0.6163587608441621 0.5024510784661603
0.1345271187516632 0.1368964236630815
0.6121321098730215 0.4805530441684296
0.6314744788808559 0.01512997891166134
0.9896773509324636 0.5144532490840541
0.1170149702357189 0.4633280142880102
0.5680069955482078 0.7842247360378678
0.5603678191306206 0.5001373927436491
0.5692332663275597 0.5061199463703954
0.1647934860765653 0.2111355047925708
0.7466785932849519 0.1278626457952271
0.2137961752678912 0.6533160886243167
0.2892332318112192 0.2875537101003229
0.1901309693992328 0.816714667771812
0.1749486412560657 0.2777757103910321
0.6981852306699718 0.7550136964157459
0.1439453473322509 0.4567657675416821
0.06211777750756642 0.6531529584845768
0.4574153857460473 0.7780214281279736
0.8537256880841584 0.2537442642951048
0.4784462984424638 0.3774150225009811
0.4621532875646619 0.001320068414106805
0.3017656409223115 0.9641563430760222
0.3999483926650433 0.7266797835040417
0.4118684749029842 0.1838550945708751
0.1123903981925483 0.3175998898979768
0.6869333399133641 0.5891418716443011
0.5071584168491179 0.458103717249302
0.5942688734259968 0.9535426722438813
0.462499811268784 0.9528740841179092
0.8198458265683848 0.390972304138992
0.572586916084635 0.8157785856613562
0.1792146773098476 0.771137136152656
0.3759914853322572 0.7902618411818706
0.6385508399166816 0.471094573433763
0.4956029419740884 0.5254054372211709
0.2165195727608504 0.3915271187722258
0.01410691780273963 0.1539844027404066
0.533071872385207 0.9562763091882767
0.6751854560710517 0.1379983782456914
0.237818778157385 0.6948896995705075
0.4496266960276289 0.7455716768978884
0.3532551757163807 0.1054834327724586
0.8611476019606981 0.2465709123078271
0.7347376625921695 0.449497793425285
0.6808274151790579 0.09054078096943571
0.7744156599479211 0.8984346728528743
0.1003912298595551 0.3433429689999312
0.2540748657343368 0.2773943289720543
0.7377362924128706 0.2019321296684709
0.2930653758004242 0.7002128797366426
0.9292428682288513 0.8925709411571455
0.07225773226538725 0.4284307386050966
0.655230391475175 0.5382177071316567
0.1986801183664601 0.7301579417368758
0.04610536008247201 0.7452004579731928
0.8162228453461896 0.07530220222689106
0.8457384335500826 0.1416751537488875
0.6327939357567971 0.8530722106767441
0.8941779331445732 0.1116587374096766
0.4796440187731321 0.1485388875605701
0.5798552731710329 0.3518860990676748
0.8851712176490415 0.1866647955304862
0.2471054175390675 0.6188412947477424
0.5608190043365204 0.06729258270422189
0.4151689366186228 0.8491084698154344
0.248076189127291 0.9271804323699516
0.975521574294664 0.3903973453211775
0.8668374270585134 0.9361957689210778
0.479366398252019 0.3454603156429086
0.3888706904954287 0.9941331620948685
0.7001405348856071 0.7935923835997241
0.4074288396516555 0.02878072866866401
0.8600502634629468 0.2730480850145985
0.2687384130243327 0.6706075187639446
0.4471787613685401 0.4570055836748387
0.5560375433593517 0.6301212769210169
0.2109493682851023 0.9010760937696328
0.7024567555418437 0.2791299631612678
0.1655732109664452 0.7142093173859829
0.4022997316764876 0.875796600315893
0.2732372116484409 0.9382238850936895
0.09220208708656773 0.4898293763123117
0.7060790614745436 0.8819642099453047
0.6131679469302169 0.4014171256359568
0.3081740723295391 0.3991596805300965
0.7778097266000669 0.9558110666197375
0.4903394502246758 0.2961751303119557
0.8468297620025299 0.52427205810601
0.6661578957508971 0.7586518513431012
0.4337821394061535 0.305100322177545
0.3751029691993514 0.7617986241271263
0.01564260490427237 0.8260647071353278
0.3269970538256304 0.3730568249705976
0.4009869694576794 0.1145668094588411
0.4226185720349344 0.6729080105577989
0.5815257462474763 0.9089723096098734
0.1393995987907863 0.6823442374492035
0.4151559814610049 0.7722756375825789
0.4304592078721167 0.7476080917539228
0.7910767049236036 0.5261330934710426
0.9763773616190411 0.2966375416031052
0.7403853375071336 0.4828068626392821
0.9570123759994648 0.5507743501644793
0.06424727219626737 0.1255800490265394
0.08301161099324181 0.005719486115629311
0.8113046469907076 0.4286292535163527
0.314652256103913 0.7420562430489035
0.006212006580847263 0.7662450588411489
0.9763717297982955 0.8608930470288138
0.2539888936234749 0.7173786957000393
0.9398676394650118 0.9587037707071868
0.8377947756930397 0.3631739410667032
0.2607318416525067 0.228471806794434
0.9106678109995359 0.4777863060346527
0.3070429266171565 0.2376305587003367
0.2772766303190585 0.6770596474474492
0.8430017242924451 0.5574485614949799
0.1069163496702401 0.03288410694511665
0.2453297380566617 0.5487141055893092
0.2613457379694504 0.09082667290892578
0.2658576858109001 0.1966527172036514
0.8671502216327188 0.6910996206088358
0.5441812364793697 0.1591331397774203
0.6408838208065897 0.2034119723852431
0.8228300148513144 0.09320929884204694
0.338472849371006 0.9070676244706682
0.6592311591326241 0.4339417407859754
0.5344465612623773 0.1115393741125056
0.6651720669669845 0.4425357512093401
0.9649934764670589 0.1768161665274753
0.8411697698813252 0.345209105908637
0.6532845976525913 0.4249347550099639
0.6059454931133464 0.1543119700206189
0.2597238799193932 0.4242666223193503
0.3970752012101949 0.5763261500298975
0.3898584218958532 0.8619698394774975
0.4997120302465351 0.7013988149681232
0.5080386306867447 0.9421372576020512
0.4046422679138728 0.4405941448906428
0.3208068580756306 0.3401940093975372
0.8511484138589168 0.08771062521861685
0.819777610667709 0.7446609890643391
0.6493515643017261 0.3697316900269924
0.4648917352786089 0.7117846597203098
0.08572891161990236 0.4114598840558303
0.9505567617170525 0.688119243911223
0.09546201735844509 0.2054745013639969
0.07736011194705852 0.9116588840611639
0.471772527123137 0.8265113190177434
0.4019677559947982 0.6514578550927984
0.2928853204078572 0.5429767197502703
0.4384166046823171 0.7308537016052881
0.2850299163532881 0.2693636436745261
0.3095306342573731 0.210267118053598
0.5387451137133477 0.2819743534326355
0.4071859795645501 0.3062887445706566
0.4200936833373693 0.2039213653563039
0.03403718732585407 0.914251631292447
0.650337068336109 0.7236659834824932
0.7279243974388451 0.2582826964863306
0.7426486183291644 0.3765870977309561
0.384921913391626 0.7602002741413068
0.4755126713644731 0.6344433906641297
0.7537438684096401 0.2291558970396384
0.3835020667142042 0.799766184658637
0.8228012048265068 0.5807882510293058
0.917792165335619 0.5712479532476585
0.9620308172866245 0.6200350064256586
0.2613986541206754 0.8805832193300096
0.800478066658916 0.887858569682612
0.1920118216463556 0.1516169479758138
0.457825909383016 0.1169184455689324
0.2575501439055429 0.8007176935922143
0.4860621885296613 0.3975132730662382
0.4537794634516519 0.6968841782576445
0.8481697488731775 0.2986442620341987
0.7846671088160161 0.6578125769350022
0.7665700348296693 0.4122243755225562
0.7362674941968222 0.4721832690278604
0.9816361428287865 0.6112022280579283
0.9845191404511425 0.8880344097786261
0.3329542483503186 0.8261288373326444
0.9406584512293547 0.8282605217257483
0.3098228726214847 0.5364197826539145
0.9169760459643492 0.1485310294097654
0.5140752284343845 0.4519031404382983
0.01804288298825338 0.9632167270792876
0.5032712299078964 0.4662680417063873
0.377453077482222 0.7032688661812005
0.5906419946491358 0.05565228956277664
0.592634292793774 0.3388861446571302
0.1328800910304082 0.6001358788429598
0.9078160419182254 0.9572323922255325
0.12532515237728 0.6082228695960951
0.1270152751731779 0.16520723093715
0.2674828387519781 0.8359032027344816
0.8871598521489481 0.88819721469001
0.5687715363131467 0.1432292077147672
0.4388943619709483 0.02756814710469578
0.6815553788691556 0.6476757727961555
0.3978744475681293 0.5405219435187473
0.9786629281764677 0.9758000151831194
0.515940450145131 0.4637804697102982
0.8077999613758416 0.03522444255573561
0.03320679671705003 0.8957659622667533
0.5538744665310097 0.404128877363761
0.4408744212130226 0.3523627871918074
0.4167461120577593 0.6101105742141185
0.3932615424755558 0.01238910676720087
0.7737720207174715 0.8776574655661193
0.9206561483631158 0.1022743238032473
0.326283821633551 0.1225094300690716
0.9182062219844701 0.891698277923067
0.2555846853238575 0.4716122708426196
0.5032208950908399 0.5524916181047138
0.1643336135019216 0.8281636189528804
0.1747007918160776 0.09758015110150574
0.7830575064328255 0.8828296142405704
0.565345191295113 0.60358305322679
0.7595614828603354 0.2696461857453498
0.3984109326071168 0.7754901318773765
0.06094904971559826 0.5371307053511521
0.115001566787679 0.4345526556457163
0.1533253866806455 0.6451942251313585
0.9185853701796642 0.9576516072862985
0.8099495395513517 0.4104817338757582
0.8686858127325653 0.9076999302938683
0.02223559659490407 0.5452488103135127
0.2825291940380947 0.7266809149627651
0.6327635283325594 0.5357097029472939
0.5847962903659651 0.2556783751812265
0.3969394695519997 0.6152352799921125
0.5725281514095769 0.6706861629968501
0.538081463698056 0.4394663877057778
0.03818771368375019 0.8866269258697185
0.59525512392371 0.7867218671228677
0.1312326968268827 0.523121646565715
0.4814928856372105 0.07403702074241995
0.4805074412398491 0.3012612585083471
0.87931526247561 0.1038688946564864
0.9320173099884057 0.6684321456477917
0.6748560469055792 0.6085322463971562
0.5595165085772668 0.3032328598928858
0.01476337894634696 0.5024661579792168
0.7400084250258513 0.1008076386648339
0.6188612596470997 0.8016342583592245
0.04791122757734952 0.510918155433062
0.5100895133907466 0.4416626518992357
0.6152654861112089 0.5564044128052722
0.5286098093368413 0.6351433924415026
0.6397233860274664 0.972049250095922
0.2475089784636877 0.229012393414993
0.09453321405858714 0.0691324859780638
0.03633678586962674 0.5220650066201932
0.9354583736778768 0.8367733380085355
0.9782248608695898 0.8053193872910724
0.6147595743068663 0.5349806257058419
0.1150499445582135 0.07447596865167934
0.3528207877514881 0.9510544768436351
0.2084307393682263 0.5782466307841929
0.3535396282665745 0.7158248924709174
0.7595467939487702 0.1823766757694627
0.4943312800247784 0.9585215600889477
0.6568882744436588 0.3968039804020999
0.04486865110872931 0.4330034886451939
0.9571861189030099 0.1145386087364153
0.4631854774778047 0.2689439730172436
0.9887269128878312 0.01173258077211235
0.2990608792143203 0.3801169155457674
0.782397638981725 0.7306879976934576
0.7985011337447545 0.5688074816833482
0.116162511722751 0.03563796696752587
0.3179993036373601 0.5086575125590234
0.6925631102784716 0.05427139649261729
0.03592011195832891 0.4611117529844811
0.6329542655594519 0.2674232533743713
0.9066505506122038 0.1862555215020813
0.9629749910533855 0.942865203464953
0.9475090542603306 0.5458907902644902
0.9493146474011904 0.9585034179958758
0.4006420051780961 0.4510685202127194
0.5037685900849946 0.5419074428368482
0.9581813268410371 0.6804098336093849
0.9593418591435517 0.6419126064239234
0.5438711601384466 0.9583807366460783
0.3145361078061908 0.2748667801215969
0.8984201811173298 0.2713428633742359
0.6313836603106399 0.9963086931902702
0.7021146077375822 0.3290078187633118
0.8323252885289938 0.08777998838489859
0.5178177805683671 0.7053299529914221
0.9847716576405922 0.3836674064797737
0.3588875207360831 0.05648502790457489
0.3508453128566088 0.361931149139437
0.361070713386567 0.7744093014348344
0.1664174973895319 0.3209899233369318
0.7203631075686773 0.7908517073008077
0.6620574067128947 0.9023534587548874
0.5733880786165979 0.6235804132815607
0.3663747189337376 0.2400173601995334
0.5924043294327994 0.1257131622636012
0.8821022772501802 0.8790446477006409
0.5333419778982678 0.7300747058575384
0.33543863132455 0.4452114876866622
0.9673093963117509 0.4225604666648163
0.06156911518625853 0.4742148252389619
0.87729191457533 0.9061951946484763
0.2532432546513924 0.7277591472314577
0.02224265126500496 0.2096833082700131
0.3388239709816219 0.1386438404603778
0.1288249560177194 0.3396295559429787
0.8880637548965478 0.4426710481052866
0.7223234728510657 0.559434234688455
0.9169442747585196 0.1673519224530285
0.407875896257105 0.4131948838310157
0.8120676342804023 0.3333473080804193
0.9637769185888968 0.0669080676176186
0.03660038379817371 0.6281253073339221
0.5927565277555268 0.8238665401418991
0.5950166674252922 0.08799547614571619
0.1764941278708952 0.3164824856732513
0.05567229855320872 0.9510961670354112
0.2233007429914312 0.2864121024648043
0.4455508970761718 0.9292454333526131
0.944602501100607 0.2334988708024374
0.6571491303121323 0.02272817200208187
0.5749810286914049 0.2530969623914759
0.3590329672429812 0.617650917264992
0.2769299835713881 0.8310043364138308
0.2609732211315767 0.5390269070507107
0.006450159079729519 0.4014344955508217
0.8087310646709773 0.2787250087252474
0.3203673356368459 0.35290288219426
0.09928487247748559 0.366390575553233
0.2426213766959376 0.2509336701115764
0.1362585125161685 0.7488651970858997
0.1433178727951866 0.6022687053421898
0.6076969243618656 0.4102918315453459
0.8663216887745171 0.8338139778554188
0.1855520761480529 0.8963653505301262
0.8523662652583722 0.3472153752083301
0.2110638810577987 0.8097197117374001
0.5962951037910115 0.2378357009168163
0.1002576082768789 0.4228798018710911
0.5114634229915257 0.2211121528208068
0.2484727324874852 0.3394539121215902
0.3175769816752828 0.7134646416663574
0.973842432426358 0.3142495142377087
0.8873089712620014 0.2973923038198472
0.5308529284657804 0.3561635164322211
0.9916737551648933 0.5948126015695201
0.2966970540218636 0.8123133423548307
0.1692143171830888 0.2668090241130228
0.630115665616525 0.6975509284069021
0.1212935491249127 0.760242115939735
0.6884080273546896 0.3767139910074396
0.1104886889186626 0.5337015478853423
0.4546197774560788 0.8735543316971739
0.8364220751936293 0.4003126651550276
0.3072830981353551 0.6544406425637358
0.6116519953575218 0.7821024259732787
0.3223222037413803 0.734969333809918
0.6270125548228536 0.4883011464226115
0.5972490931314842 0.9817132889146477
0.6042993933984386 0.009382412483908299
0.4372994022769762 0.7203700185496462
0.4371942650247712 0.4388481742737427
0.2058564229420341 0.5006642542823235
0.06492630220481567 0.2919282138885088
0.6193436082155771 0.6991695136911418
0.5425956994040223 0.131475670909765
0.7781268243971237 0.8052422477004511
0.7494092884749063 0.7290404235040615
0.01628822631020653 0.6141182792230535
0.2703260039555401 0.5584166596284362
0.7675496121109437 0.8505333956935279
0.280893490218115 0.9669842935046522
0.7417043928937707 0.5386814089089785
0.3965694088499161 0.6799085793007685
0.984934536767927 0.5665915301038137
0.3156698330073132 0.6708863418536752
0.6427383009272452 0.1471797727519805
0.7466901291623868 0.3137416916790238
0.3418755710330153 0.9462391906752996
0.8493858533398949 0.4171379394322278
0.6861306122416343 0.1188015543746273
0.4468138459497928 0.1293348381571174
0.5723949580479423 0.1060206293163852
0.002018797051256544 0.168931410300713
0.4643692492684841 0.5381797262351666
0.1236590580755127 0.7907529400293414
0.9747150005922192 0.7325932984423045
0.9280661064437629 0.5045644809546925
0.3395275247309248 0.8481269764136026
0.9117216893437294 0.6740639501145224
0.1801350076166818 0.1256361488430413
0.004349048401970483 0.3395295158796653
0.008130858065186401 0.4657273632116692
0.4744899992272293 0.01141332558806663
0.9384877759816919 0.7446801878411747
0.03689126965924732 0.9713295727715233
0.06740466827397289 0.3901353735657265
0.1575390712783075 0.3937591157052731
0.6974980719762081 0.8566578642429269
0.789975385325013 0.2560335017618703
0.442387944203289 0.3915945356959427
0.2511264861786226 0.2882118394528991
0.9783074902191637 0.6859865836473623
0.2792271076086603 0.7488139710902931
0.2947980893689785 0.5248530868126462
0.1002528176327987 0.08993109151865752
0.002034065042825631 0.9339565909305811
0.5126562059337534 0.008535205638828133
0.6578821389574694 0.9942747495644515
0.8919058693171159 0.3462321947618429
0.8780000343625827 0.0277521632379798
0.2946538075572681 0.6898344199157569
0.4915925532472106 0.7838303893993381
0.9685898554218231 0.8008203623042485
0.3170183128574254 0.08099173645960962
0.2438210500946193 0.9372897715675956
0.8540756723763666 0.9720367628577856
0.7556724106112255 0.09104429819980336
0.1504201345507408 0.6816167673478224
0.9332875570802471 0.6203189110902552
0.9563680014048009 0.5713973895237029
0.2327635097695161 0.1416669426190491
0.8707329901202839 0.3976819543191616
0.4609440627675718 0.5187801662983078
0.3839374890304783 0.2360190792332947
0.5008874734388195 0.2077956931998185
0.8607929255533381 0.9636807339819837
0.6948548172822743 0.4047801727875734
0.4857940484698063 0.6495828011219995
0.9545235373923042 0.3586447687618343
0.7588804534683076 0.6661287132568391
0.7700482534477068 0.06282609504262103
0.9097932736326628 0.4232399377205714
0.08136210423363736 0.09499678448388103
0.1120188114719932 0.2133176645658564
0.1405154152905433 0.5920766675677658
0.830578369775883 0.9073463831486138
0.5518105968213614 0.9004164739214175
0.502620263199566 0.3628387207846061
0.02830440509356991 0.942684364807256
0.09477476784303508 0.3210941724082668
0.6390054420021967 0.3430078276232742
0.6267534274422066 0.08926077477245419
0.6376087996305467 0.9897158296933393
0.09714986991613521 0.02983987709299048
0.009418000404679548 0.07850004808195972
0.331785553310169 0.776029127739421
0.3597430453560433 0.850708517954738
0.9583195288273009 0.2461572523456421
0.236132728073022 0.634849771337434
0.9800235759749966 0.2211920701357798
0.07226187431898493 0.2551284583308497
0.8000925803278922 0.6128549982714127
0.7798232432684473 0.3135865848305669
0.8175985245969548 0.3243267381563424
0.7843471089473519 0.8606007103983915
0.7954640438205363 0.7805295097307456
0.1933541727591676 0.99268820313664
0.1344852975412158 0.2312588506529861
0.6946058437683231 0.7844820616832466
0.5071537332906906 0.4015280646013343
0.2996544096705772 0.4966307175248214
0.00763213902841569 0.4118898672303666
0.7706728034674847 0.3853174722256527
0.4549611309054675 0.544876067050582
0.3255579571271008 0.502228641427987
0.3293529566718643 0.8034010257041204
0.8195792946379444 0.009047472988435277
0.1940116545166857 0.9346274326287031
0.2404071763106104 0.3320614640513089
0.3688604674020456 0.7540522212946623
0.7356084652147854 0.8553602807437505
0.5250735138893421 0.8164200390072477
0.02064147023900833 0.3300015908875326
0.3811035443126277 0.1776042479042181
0.9542780374930138 0.01150213585381578
0.2016788564980949 0.1207090525652876
0.4327232536402576 0.7678295106027474
0.7457752223909603 0.1097702895307607
0.2771820751084079 0.3787274897352738
0.2596047446985432 0.001305590368472747
0.8994230970153313 0.3380668457922582
0.2164475303572655 0.7717627192120934
0.1391205736482822 0.3236443698510849
0.6353960526954133 0.5779418672827737
0.3206873206582907 0.2269620631191661
0.2590105331229264 0.6749703655612389
0.6058532039225185 0.08880338365277902
0.8111600587041797 0.002158359011600419
0.6245348513431417 0.4011700073632544
0.5115556972719409 0.5691649342978991
0.2544871675300775 0.2216689317793098
0.03824604617555451 0.5127984856563073
0.480022731414892 0.3231816999257192
0.6633670826067486 0.6707923180490016
0.8023448106350587 0.9955619224950065
0.3490925427188885 0.7488515869152371
0.8301959866164816 0.169967546864862
0.3531603702067303 0.1826416000168414
0.1042799717938581 0.1850224818522407
0.07276884832439851 0.489353624425345
0.3143051441242605 0.8252490553182359
0.4263859906182645 0.6953106812613299
0.2358300450228517 0.8433447896507337
0.2951594538966972 0.1929146898851665
0.8649240651305307 0.2079412168082515
0.5756459289989512 0.605467832462354
0.5710892383929961 0.8052385576948378
0.4566810372643541 0.5662549040993702
0.7426073597867495 0.8197109096318332
0.4823936811881566 0.617419862009795
0.7697313712667466 0.2859274461499218
0.3293009522921747 0.9971909890776256
0.9788685415022339 0.4908424680087358
0.4963267215601984 0.05582789951402889
0.4241875157362648 0.925188077845659
0.4847006659386281 0.08463865612865684
0.0763321803899676 0.3639000590370219
0.2382317772692507 0.4213919730034653
0.0539143457093994 0.7725869221899915
0.6658140593896755 0.1336171410511766
0.3021616415842101 0.06593829525665063
0.125791324034824 0.1842205179195242
0.3917003725793988 0.8334149609160493
0.9408597646495024 0.2232582860173926
0.5280786047025201 0.2983270532326674
0.7730819706231745 0.007565600158363034
0.9521396999025563 0.9788813481063731
0.05474681551031457 0.320910947758206
0.1149625506768989 0.01534917754648997
0.9447868257101651 0.526186916948527
0.6482948825159238 0.7782623731701555
0.1681036925558157 0.5100837659034236
0.0126066738184056 0.9338986221730643
0.7785607304448302 0.7193933212455312
0.7195519491912507 0.541954417240334
0.4448653660191466 0.611575948902933
0.147742373071954 0.0895095969466505
0.6744936269862681 0.8059683976228648
0.9115104565538499 0.1215570519482222
0.2356844057213221 0.1017836691694981
0.1887257845440184 0.7770691476701217
0.3400982947776475 0.435379127854635
0.0887665078639516 0.9263713334153344
0.8307049931549106 0.9836756494430017
0.8785733812121774 0.7194709287068412
0.2096737971201427 0.2127926277512749
0.2802234444382231 0.9955660101541416
0.7881096746447003 0.06998121350328755
0.7843480071587082 0.5350586284045811
0.5668742703457348 0.8540647826874225
0.079077917112129 0.08407575004428487
0.5575253954880108 0.9987290476764552
0.6814150319211327 0.05369200809563306
0.9192565704818136 0.9390076190841316
0.5322702992846554 0.4938553569628243
0.8252003774878649 0.0475536148608538
0.7909665693197807 0.887922969563218
0.7758863675552305 0.04417291777574475
0.2977926689444719 0.6580790933601901
0.2265602653597256 0.03496329598660371
0.7961452300179533 0.2450258038071219
0.9815701857618118 0.7116509159359233
0.2274520270274745 0.476100938933168
0.5848793016919436 0.9354719047162997
0.6638492969170684 0.7870914387752919
0.6536711891613666 0.3111521669335053
0.9234142157741436 0.6997871506541226
0.01788429299273073 0.9433793322226159
0.7321072609676588 0.174352798060343
0.00517323686675683 0.2910960916573322
0.7564820798146534 0.494225350331131
0.04193025235055696 0.8781746666166798
0.8631593252125056 0.3768657551595795
0.2612773746021158 0.2851511790253643
0.109741658250372 0.7414826213265183
0.9927299277251963 0.5839276045411632
0.8113096757576133 0.7250987594216685
0.1801346849156012 0.60358196412318
0.6789646279335031 0.9086767517174439
0.6918466926170567 0.07227373221384099
0.1392414744890063 0.5630955579006715
0.4763012742984903 0.7263081704935616
0.2839449895255264 0.9855359960886481
0.2636225926348749 0.631508550515235
0.7077888439552534 0.1372116624041005
0.01795917807261622 0.4388264630891803
0.4788810901198934 0.6771817174441944
0.6337495398879819 0.5568079324733001
0.3574187767756906 0.02888648802562696
0.8060953157539271 0.4476883576451459
0.7291432545569898 0.1008799767899239
0.6250181400565575 0.9888389805363621
0.05502675663615782 0.2907126466277404
0.01547869814476513 0.7824169956204842
0.3452024960465219 0.877462263021034
0.228909119001982 0.9779427449321372
0.4148624220889934 0.1395645940271027
0.7056018145334676 0.2035117228865609
0.01538214595694085 0.8149881444049683
0.3666003828256387 0.9697119132540395
0.6301997914715856 0.9529366997026177
0.911148986314344 0.4959803568850504
0.5117760054887727 0.792161585966256
0.08645229483458478 0.6679214595127029
0.821422049003352 0.5017888312755164
0.1471122509426259 0.4391786367340997
0.4890821226435751 0.3789033048951517
0.04290743097167207 0.2132639524451904
0.3568748384941064 0.3361492773548529
0.9313872178284821 0.4586529921088445
0.7724765453227102 0.7957297634270833
0.6774723331059602 0.3767207340823948
0.661093578958811 0.7224094350470748
0.5494102778703955 0.9922769834807592
0.8444451574406481 0.4267763194581721
0.2222811249615469 0.07573210213005457
0.3364662113748844 0.9767549155121085
0.1890279197239872 0.6406710850614957
0.680712909671998 0.1283075282315429
0.1038357188840262 0.8227072574289449
0.7998032879479952 0.05267238415779196
0.6544785641552464 0.7137881658831567
0.1419961863479957 0.2592484296529523
0.9812174377838241 0.21058963982224
0.08092997260472572 0.04470918670905465
0.9116783567588425 0.3501045289000944
0.4486915610311676 0.1194388909040039
0.3658370000861195 0.5852532655912741
0.1999666906350636 0.4520220395491572
0.6279590028494308 0.4718402864071533
0.7743054671615758 0.7001211863419144
0.4644678987609288 0.3940620607617297
0.1431086475515834 0.1565363141353575
0.7654309984778712 0.9246710571010721
0.3085474275198837 0.5832138473673095
0.9468842626340469 0.9320775441017048
0.421887620875208 0.4819647500482672
0.8197822603182018 0.5690638909133798
0.9210464528430701 0.6328485108315846
0.3565488055917397 0.4422666448058196
0.3829968927637765 0.3332200652153242
0.2828681899081092 0.4644552537404332
0.2943221243378321 0.3044385080016385
0.3461657126812587 0.4437552586915454
0.1454518774143057 0.6135565699884437
0.2411276380075371 0.6728283415249249
0.8682913684127719 0.1592849793783894
0.4823951300295518 0.2587793375721063
0.6532887324330541 0.6547716425814749
0.04832099025332615 0.2223896308858465
0.08626835691505549 0.8663867138518914
0.6566759406672288 0.3772058373181024
0.6878013411303007 0.9886073977512446
0.535726647721159 0.6551415227988181
0.2877464967721352 0.8037863746200475
0.2846097824320197 0.1971411601030558
0.4795314911821916 0.7698852830366095
0.5440739686089099 0.1783639073128016
0.8689271678349862 0.1965684278874246
0.7003463158055191 0.2688583308227961
0.2209229798293644 0.4560214229780903
0.2995276750864308 0.8615868875786101
0.5194806789318424 0.8435884523832673
0.9544935941623988 0.530199358701901
0.3531045187593895 0.7668328310128293
0.8139612864085684 0.1800099828514626
0.8487421977763409 0.3647669250863218
0.04461289487314196 0.766805719138179
0.3912812099864934 0.5971813385120385
0.7282099534350555 0.4222803522851099
0.5017238439979 0.007895134729509137
0.2815706517542472 0.8600576712199419
0.008857071307637902 0.4445720423678872
0.3502540829222658 0.8864359735138819
0.9269441144384142 0.3587915551188632
0.09033731129663267 0.9371437903632494
0.673736995720461 0.1673720415595966
0.02474775449557721 0.6408811407068188
0.4355941763385472 0.6993413069428348
0.6843462372315527 0.2042576597188839
0.8475554766097283 0.7817113180495793
0.6782383266754718 0.3955495921291859
0.7930634511243083 0.9342975876763321
0.008529922129367847 0.4227268944966873
0.9278136953655397 0.1860695732620481
0.7489233509368077 0.6714394312359476
0.3214060345713421 0.6433465703191621
0.3571679809831464 0.1931000410842515
0.04824921322279667 0.02413089150410545
0.8694568819987268 0.3031505626655301
0.7967824596453 0.4720932747543458
0.6439251326894126 0.9236165504479101
0.9676036174179253 0.9642268634776148
0.06964111456896895 0.3329558411918483
0.9031325477183083 0.705442679991014
0.04631467738242093 0.06261478884925478
0.9013689723090308 0.8009497229476691
0.3607097389907566 0.5124111070649208
0.106754329403725 0.8723791093339501
0.6203395713781877 0.4280477061606522
0.784294534232486 0.7773167814321954
0.9690413357924538 0.4963381745205277
0.1065961483476493 0.7937727708122079
0.7207643153936667 0.1555604312948322
0.9551287376117383 0.2936498898898098
0.1652375796159664 0.9394842144042309
0.009945401835132747 0.7223769025704341
0.2825882833192332 0.6239333958145028
0.3327871876270618 0.5668461614477631
0.9430153007318169 0.04271887838386087
0.2236551521713798 0.4942407512163248
0.8575556201261042 0.4845331804350895
0.9503333656907941 0.05063983389530168
0.7812686890461823 0.1628802660696232
0.4830510331594367 0.4862180473441146
0.2616085104987646 0.9433992423707869
0.2784589965674202 0.6663262315707045
0.859568946396602 0.3972070727360983
0.2246209471033933 0.5501058689352216
0.2701614994748786 0.5116706839099469
0.9805570743762035 0.3061675107625804
0.7993029531097798 0.7108290608476581
0.234533328112317 0.0514884450944745
0.4176447249498947 0.7121282065344974
0.8714781609140164 0.587451775213096
0.6443600391359435 0.2817591178027632
0.5509903062495786 0.50535853288993
0.01644738377498738 0.3205088066551265
0.6884678359594355 0.1566984179597739
0.9051842465282157 0.2918988523324728
0.5958308890066615 0.9360968494350888
0.7943105040991691 0.4208366997917347
0.7674429097006498 0.4961094027035871
0.4979898938259932 0.1910181511655784
0.3947987147130104 0.3796221443778686
0.9523165357614272 0.3691102321818934
0.8295189931511922 0.01540918706860042
0.5305569802304035 0.419097688686371
0.4242286570361747 0.4041429741323826
0.7893411054952899 0.2667095335077206
0.1024964440170905 0.1285626184855208
0.3016452196002242 0.9267498209171533
0.4585378783422383 0.9133124963155491
0.5021940689501729 0.8950399999450567
0.8463068604043 0.3823965978404621
0.4372245586740849 0.9089326141477014
0.6277373662483832 0.9162166605416299
0.5585710332243482 0.2280859249220551
0.6348014493098429 0.8114599810967462
0.7076414674641615 0.1004667333624715
0.1982704003057338 0.1310069221392141
0.01912338059814719 0.02448380081559436
0.3157244560822781 0.9800739133212668
0.2192218628456273 0.208332819184496
0.5860142557558761 0.2657843233786825
0.6373748980670497 0.08969080744454856
0.2810688558102116 0.5125228199424851
0.9649026931886032 0.1656984378201531
0.4709759854711182 0.1009511949510148
0.6744989831250989 0.7390698211057587
0.4312947597344444 0.833053904722257
0.02382008774132452 0.1039370244555396
0.2917515317069413 0.4456437866463245
0.2013242804884628 0.873297472610479
0.08467791817022612 0.7257776149693069
0.6280800022057358 0.3155924209254252
0.7107718589446553 0.6216746901486143
0.2380586358609747 0.4779334670297861
0.5643075787227655 0.7641463161503044
0.6079422140004029 0.2202024831404277
0.006027146105534668 0.8873332053771932
0.4079353577078971 0.2499133818706152
0.3733337716523 0.6426891752539909
0.7186961999313853 0.4413115977103937
0.02341058538363186 0.3594134436603887
0.7828194163870186 0.7957168630220316
0.6289378970431474 0.3907772401282573
0.6747365406950402 0.4239782966520274
0.8660194884426465 0.4253837081039131
0.4027054375866606 0.4785537274671584
0.5148688517101294 0.675711232051914
0.7743736115765153 0.3040096230856578
0.3847176762331398 0.9767702624462355
0.4335307954374007 0.06486741915788774
0.4333239757311093 0.5966481657043676
0.2459537410489191 0.01387253268767683
0.3697686714279579 0.4587049980775208
0.1176701080323064 0.4159955771819276
0.8047729761045208 0.09533289178779628
0.1475223406452079 0.184598618130834
0.8131720956384472 0.2302086716581351
0.5964103413046739 0.7309805242817254
0.8144219477960393 0.5292012003095787
0.6333531415551823 0.8639026180999883
0.7561295542429159 0.430465573302029
0.8451525001175393 0.9359472620254302
0.05757633272281999 0.8666631981836471
0.1578785842921886 0.4117576384744702
0.7428360646193045 0.5565189874811213
0.8396842642514362 0.1325103045963557
0.1408453925008442 0.8130312905178823
0.8677453088196082 0.6158351174003533
0.2376659153579612 0.2221016605214642
0.7325652106955982 0.2301726262096802
0.474695453543068 0.5651063200042323
0.8923685313258642 0.7360264730323304
0.257685509511933 0.6858200749742472
0.7298790204967851 0.5221504346259833
0.5440846540922351 0.7154441420980571
0.8497501018487913 0.8260774977313758
0.901607217302629 0.5966307647432065
0.3762822107612915 0.621172978294662
0.3324643224798443 0.6151949055685568
0.7864682076914959 0.5171307023962536
0.1111511225399766 0.09228286509391261
0.3677462595891818 0.998704278328333
0.6629915877979914 0.6929578609047239
0.5535379185887943 0.6485040267887524
0.30943254795248 0.3147602518925741
0.03476406179329032 0.7720084571162538
0.1112006238284128 0.8154822741699986
0.1388021367655825 0.6639811465764199
0.955974182721568 0.1712912453229714
0.3531549406082953 0.5597788042338426
0.2195456332595901 0.8037400778761659
0.974456222569228 0.8434040054350411
0.5787336470896012 0.9443338582616669
0.9549030793511876 0.3977084245052818
0.5374895110010196 0.3473253948201622
0.4168430267627258 0.5126295143544656
0.01445167720301655 0.672104589399349
0.1693177326087985 0.8097924353752631
0.3607180339958757 0.6784620136565073
0.8781755441816635 0.06169627443958143
0.5802202868541619 0.3239593424368739
0.1449577136741743 0.719536881957327
0.6618128294421743 0.6245831033861106
0.1209718972195385 0.1936616342942923
0.3530499352768633 0.8314778055025119
0.4238290400046219 0.9613508959065402
0.1966549246350626 0.8366916176572121
0.8004642034040022 0.01736267299613642
0.4565740608830859 0.3749504091556695
0.8374683808340986 0.7390026807887196
0.6079210606100705 0.651447125654524
0.9973885793484395 0.8370968528255518
0.9167128219525157 0.002144687948101246
0.5493166271324587 0.786843435912575
0.2715972936204986 0.2254059497988175
0.2640753282135618 0.1397080938201032
0.8978188865052339 0.8309358751599024
0.06262280752657043 0.4960248803386179
0.2564458569694092 0.604797928423174
0.8426410817404877 0.05976777303155838
0.7534950729005265 0.01694310497295065
0.7857031905706829 0.3224175111380761
0.1473817846330505 0.07125709661405456
0.4203489993503837 0.07851831240403052
0.9294800648166902 0.3469363593296146
0.1925200534347244 0.4601719206765417
0.4536338795735314 0.9744256969590416
0.8437841361580396 0.5355989030859757
0.01796709734318497 0.4498990755930292
0.5212167162923511 0.2160459464345473
0.4361188989276015 0.7098078526357657
0.2275696117277718 0.6989746513412806
0.05007466312152068 0.09245217230171138
0.7457941692895997 0.448299544199541
0.1997651575023152 0.217652097842301
0.1413256856285446 0.7009798858953294
0.4176732955632464 0.9707930660113219
0.7858776525343202 0.9051440645403941
0.006143794476762569 0.7771245845086684
0.5084870265712864 0.1890444999648993
0.1475614113931451 0.01176781882749891
0.9029823865408665 0.9474951382552466
0.2088803701669769 0.4112304288875678
0.1408081425961495 0.968012452868326
0.09762377636577804 0.4412106004850233
0.6566493533263307 0.939494121661945
0.1210548270717205 0.9599068357869106
0.03194422172699336 0.2118472897388858
0.8645474271305224 0.7314636478352806
0.6070254416131623 0.8911153728482937
0.3417293493522054 0.7689203679577358
0.0139852035993568 0.2369468816357753
0.5966636665366367 0.8768663707595507
0.04501659631585138 0.659470385255673
0.707288026721652 0.660123520936885
0.6958147175491969 0.8296319379255117
0.4772541329631232 0.45981458368288
0.8461188494287641 0.4651970603332758
0.7265082883802733 0.3073771848758425
0.255240141681239 0.1088846373249532
0.4268533070985113 0.990934883382988
0.217737764630624 0.4461143385612158
0.1912188597941823 0.6312564506607168
0.1516252907820488 0.2982750555643718
0.5836306594048014 0.4267076074918864
0.4304869308247181 0.3799413124447501
0.4966569531790213 0.3994501596018278
0.05496786642678237 0.4363886844865152
0.2170578080855297 0.2401171033840917
0.5555686289669267 0.4329762153273823
0.5333524952039005 0.3376496727044954
0.3155483971466412 0.9520933412277375
0.6426625227455057 0.4256980461552321
0.559912946544381 0.395500133451637
0.8311620479371523 0.275577409671068
0.6709143085904109 0.4968862154999268
0.2381795008773172 0.8026104233860015
0.7500737178578081 0.7132660181552991
0.993125055911894 0.5339348233317676
0.9054222959855951 0.3587535958036005
0.4948835764969497 0.08678678170223855
0.1696803540538977 0.5845472645377328
0.725660295407116 0.7995211234944879
0.7791078700269793 0.2823332697765381
0.7935259184007667 0.988962931382533
0.2842417795594233 0.1457860671000865
0.1303480355133494 0.1272830674950644
0.7096297914233284 0.3592772665643714
0.4840223977719434 0.9856496129060862
0.5695369043334255 0.4950045336877064
0.8515585043020393 0.05553866808912572
0.5571436900841733 0.9416893923503736
0.8077064462636421 0.4735279684546027
0.6057176635903655 0.7567992928103063
0.3254376180789527 0.6340838962832752
0.4037683379514445 0.8072925274385104
0.5253779734846543 0.936064763832418
0.8524591877153396 0.631778774157926
0.5219530659690921 0.6438453946823965
0.282714131247838 0.05841059937071891
0.6499039557459518 0.04776719501143083
0.2259313406692576 0.343489411799623
0.4176001623257144 0.8593129792027374
0.7076252957873354 0.4765311077727986
0.6254299619014034 0.8900504438847991
0.07632673581965793 0.6940715792496679
0.6385939070924556 0.4530133150668368
0.5946945384261215 0.3618722820551667
0.160676621948064 0.7922788614268527
0.2353949317332009 0.1603077602816855
0.3011670703640986 0.5634674395609945
0.03695271153696748 0.7323410146985931
0.2998229437777037 0.09365301137003768
0.3502123466175707 0.9928407643081826
0.02703068851634605 0.1802825022539616
0.9480022856244873 0.6447748374091443
0.5388011690917707 0.2712330969975634
0.6229274552270346 0.6894878775274599
0.9202961632619773 0.2214904571052252
0.09497248358258517 0.4590939914370978
0.4697868493735024 0.0482002359617637
0.5323736532119916 0.8998269517341632
0.06215177051364949 0.8104441945659933
0.995188192142278 0.3355608843189857
0.2357325141615043 0.7055694446726118
0.03952491584845014 0.9603340220113938
0.1579151134266887 0.1670030396001424
0.5354809605362448 0.7090357796700167
0.6787975735353927 0.77645982816755
0.7110497413504601 0.2495402510651511
0.2170334940015093 0.782490111591164
0.8575836509035555 0.02838884255782761
0.5302037508589222 0.8690090609828983
0.7114358534393237 0.4858832670869879
0.05360770857381035 0.2317879435509832
0.975718961157787 0.1492262807002793
0.1103098190193962 0.7055008192521004
0.06705879049646939 0.3213232029650679
0.02353826149167079 0.312513663871514
0.1867106013791315 0.3138551530710634
0.6794402304651652 0.6180711497517645
0.0365848043235007 0.4387872103084589
0.1809226258499553 0.2961029638467096
0.842970288994443 0.5878731929597
0.9156856699174001 0.4503748578949259
0.4781034605604378 0.7478420479890767
0.9084813791557576 0.8292280892674686
0.2844938093789551 0.781806117280471
0.7595643612867401 0.3855455799547021
0.3059511380847678 0.1643639882343762
0.8896971281824497 0.641221245329593
0.02201525232477259 0.2566452695982159
0.7199853152877811 0.7529935374354131
0.8313421430340139 0.7000761713363869
0.51183637909224 0.9806211407280132
0.7164298089976072 0.2401637414150787
0.171154214527363 0.8209583593712169
0.5676693343096976 0.7551598580908438
0.928517645448105 0.7179925337176243
0.9388881909400222 0.1111423719297333
0.6261888329040989 0.5836259745314299
0.07534956499777386 0.9011871392676286
0.3778578842585593 0.4380267820001915
0.06675734557833937 0.02028826558522648
0.9126696733872215 0.9845603527056902
0.4791460916440339 0.7587043190834548
0.6820247543028926 0.6689243258030093
0.1714482239763902 0.4551324548123465
0.2729987564740445 0.7679970205820181
0.8861234844574654 0.02170528098021117
0.484817799750103 0.8856423652079451
0.4553624386084785 0.4195770611025004
0.555565929898215 0.1143754598367702
0.5450697849615156 0.7049137265661504
0.3194682697737887 0.9696746898270137
0.1119598680826831 0.3071776790803587
0.6340690598915231 0.8747334015462243
0.9850245067845542 0.9817434822777474
0.1702455734138178 0.1280418511786812
0.4558472857706959 0.5023871164676383
0.5584647368999124 0.5656274168349548
0.1515432823802788 0.8538779893769356
0.06261947650966421 0.789013365047143
0.3710851446154613 0.5456106258846392
0.7960394167739455 0.114500840356175
0.08482468672880106 0.3834772508210947
0.4801083326958108 0.3121432269786532
0.02851365700821268 0.5279263540583877
0.6509913547027828 0.8219041451983716
0.6060169278805889 0.5185887813003975
0.6346336289201472 0.6875049483543844
0.1880713351995296 0.5417379435843543
0.1548881558176911 0.03347227426997296
0.9113396206267363 0.7726226188973667
0.3280801203692837 0.4925975044258981
0.03575966275343873 0.7059849804042634
0.4597993260708044 0.1448069952420315
0.2252870067291985 0.3153790555554021
0.04543583713111033 0.6305921670690569
0.876807108640043 0.003846987400634072
0.9948311465546694 0.5525620124818399
0.9881922661537293 0.6822882342058113
0.1697003212588948 0.4095745882740121
0.1013308438161846 0.9521104576982989
0.3909354746238467 0.7442822725424365
0.8261817906074814 0.2936674966250813
0.6679874734090006 0.9392684951526286
0.8218291437430679 0.726351389554068
0.9276002685154231 0.08374105390160376
0.1879884705843577 0.4775799343161086
0.3710097586359725 0.9885324210522021
0.344077980739163 0.5206169876246727
0.8799631100570784 0.3053666895058685
0.6700830498813898 0.433395955733809
0.0488010147056463 0.5344771054067965
0.5707167776514095 0.2100427404802746
0.3536291691459003 0.01107358625800119
0.7120805191362811 0.5750724914118027
0.5858489532381965 0.2372905962174093
0.08708916769674559 0.02672484940655458
0.9053462277669635 0.5224353156044156
0.2760239701196706 0.6877211955108584
0.7646245318455861 0.8927341671336085
0.3189480719597305 0.9988734055361089
0.7431431377849559 0.1923897032149902
0.3924514813746496 0.2958642554966439
0.224991362334587 0.247148975026269
0.816784891430743 0.5479518037686172
0.5028024386333042 0.8856040213901273
0.8416676149672618 0.1141055492711076
0.9898322739088865 0.07552603826232973
0.09865043595769707 0.9303785817140697
0.8718558809964393 0.7956572607873612
0.217517734724467 0.8623345774265745
0.761363612211708 0.4213861980401652
0.1391554970590347 0.2216319071829482
0.4625040642750354 0.7865260741146635
0.7202104968346275 0.3250936030034704
0.7025719942282501 0.07275428623575292
0.4135411525734246 0.9239466729339197
0.5614120047067676 0.9782495405068956
0.9982968443491137 0.01645391979241096
0.6049898071120564 0.7891240132655781
0.8400001089877865 0.9265744860822315
0.6453160611982571 0.5106542189255679
0.7931737319983714 0.6306132830415604
0.4609213373254093 0.183298499198403
0.4414178058753176 0.9190270019475399
0.6760918821057358 0.7110688866976234
0.9277164863434024 0.111586656075979
0.1471563194704709 0.5061924315894946
0.1558598393496891 0.1401459889804947
0.4023014156086622 0.4218681912766796
0.8838558890134882 0.1304945537546476
0.3384053698416535 0.491741132914505
0.5290925124022109 0.1491323801897134
0.482774622541535 0.4676022691101621
0.9183829412060553 0.7222105240357086
0.9692582355367656 0.9744251342585679
0.8728627219324218 0.3792970127022926
0.6444651660525059 0.659595779704367
0.1017813218955056 0.451040504684201
0.4070929871474817 0.6132271201662113
0.3473695961502967 0.3929611629076859
0.3644903362749573 0.4234880615952397
0.1561788898657343 0.3654527440976126
0.1058861789766158 0.4608891170570423
0.7850154736454493 0.5539631759639475
0.4505175084744625 0.07029681640092807
0.1464147954904584 0.8336478063078937
0.9645076091346029 0.9068938596485523
0.3147570108370904 0.3904905897377975
0.4513942023428179 0.3373630574356427
0.3165098398752884 0.3720057083086182
0.3806005594292022 0.2763915982988381
0.8510701711879111 0.1327082393643759
0.4313230772290159 0.8715663203891445
0.8879363089389531 0.2687496453891512
0.3713763336408253 0.296841252768388
0.4189085737002937 0.5606922052324207
0.7309973121150869 0.7219443113826586
0.2431466455501065 0.9657633003079074
0.2829037887058015 0.7710599430011204
0.8742078597517305 0.7573715735197978
0.2811102134820582 0.6448400671317442
0.1536685070852133 0.574796952377938
0.470431276489204 0.328066129028407
0.7471665336725609 0.8581921135073143
0.8347191920715558 0.2863089233518386
0.9873809564545288 0.5054646055619123
0.4116631202081728 0.1113351469675218
0.2022622251109711 0.4903071829180526
0.3271205097907666 0.7161194395003667
0.2913152971406364 0.3147656253050491
0.7484483686910055 0.2200348965035286
0.399937304984994 0.6889298525578307
0.1556081345447519 0.5557538397689162
0.9620651997268778 0.2851491177136092
0.3079391029718586 0.5102535593940015
0.09864985917041903 0.991313751111383
0.8959156512504753 0.6588060645350005
0.2326539782699716 0.6660931577031226
0.8185390295169681 0.01923479270753376
0.05246628888992211 0.9964042043358947
0.2201322341318992 0.9046578995858625
0.7636893766631548 0.5356799887113245
0.6534237987925053 0.9567814351656787
0.7105747321692573 0.3952213224573116
0.5977801077210905 0.3909816247457401
0.3417226165029139 0.1493770989460839
0.9569324325483705 0.08743571247739716
0.1981480941677161 0.9541771099370289
0.5756619078448574 0.01121569822892488
0.4329600428173127 0.1865727354537597
0.9884515212855411 0.4857683154160053
0.9575152740126726 0.03022340843376887
0.3077790690685037 0.9102367607240061
0.6377228720321788 0.1564325379579361
0.3330211380162839 0.6834799801048361
0.1674427116384083 0.2484247835675675
0.1308505347355672 0.3065104306413305
0.2678071732863976 0.5871038670623566
0.0734481443479703 0.1033057526570263
0.6968147220551713 0.4425891187339523
0.1209202292805632 0.3231185867530676
0.9386389869886687 0.0814115825001885
0.8947412915148005 0.7832398075483071
0.753643992090208 0.6272040839435805
0.2166727015186917 0.6143744027560201
0.206622163701786 0.365338854144237
0.2068303370280236 0.7556851891000116
0.9110447940942717 0.5315958132765755
0.9669258194592032 0.7487422375210305
0.8508275476792431 0.9899543996777017
0.5530991300681785 0.931513886493902
0.4975035597738587 0.7564305059999866
0.6391116998039996 0.8207424514476025
0.07010091948165842 0.5873654440371113
0.5098117924845249 0.8291288986142387
0.7806039172263861 0.6158302225004927
0.7424700583847416 0.2926676229417821
0.09001740824459147 0.6205159131157417
0.2653489988728373 0.1121069995301368
0.35961337127523 0.3565931225674782
0.8727132493703825 0.7008460676566133
0.3611682671210515 0.8241657718629224
0.7431791595829509 0.05449041921824888
0.4459244433299531 0.856033942113171
0.9784820393662857 0.1200304483447709
0.2748786308422323 0.6984206167743446
0.06439066548348511 0.7576799522946683
0.2800901192836211 0.8937226045301201
0.4953819343200591 0.8167060976498229
0.5497553848248018 0.8779121900585621
0.5290779277240619 0.2872588116490544
0.7010978834857788 0.6683692266126743
0.1638291841446117 0.3733260661504381
0.3103616657805972 0.3355321457270429
0.9680989753029383 0.02817976865172587
0.6437246163981356 0.8803813001653971
0.62169459556287 0.9078510125621125
0.1988840211240272 0.02980225865212289
0.01560959100265147 0.7716982975976959
0.397268788258783 0.4617726415588829
0.9636117158912715 0.4335346502829322
0.7891624064086011 0.5708866980668639
0.1968546035255822 0.0598053473367287
0.1351129439467618 0.986339738286367
0.8504083734410207 0.6944574459873611
0.09118337043089572 0.2891081285615306
0.860081262675687 0.03891015211434199
0.7798952500904714 0.5257374169279607
0.9362448523973572 0.5225820003681987
0.6687072744158037 0.4148090076796452
0.5594775670790962 0.7907484721767455
0.102922026232758 0.7597865435881864
0.8183985572756067 0.4372241311314262
0.9136638446936766 0.3774611784734108
0.0521848566703367 0.5544047133503127
0.3622751699310231 0.1557875647342778
0.1887996217012795 0.7349216335222567
0.2920000986886377 0.7112383607275098
0.6106793735440967 0.09830929437809029
0.8726532085652331 0.6837022064096051
0.3096717713504911 0.6439332520248808
0.7988687607839029 0.371956566607983
0.1965351917039105 0.01126002519846909
0.7718709892957131 0.4590103246961891
0.2881689768396116 0.3340175528361831
0.5005348944633389 0.2803494894921437
0.9787185671830364 0.8263381205601122
0.3177208289064474 0.5564427939631532
0.934366864411422 0.232189301867408
0.7671305364896671 0.6924354746972085
0.5989408849996523 0.6663459884685771
0.4672570999490714 0.4588939523638575
0.7688607541705184 0.9515464597876939
0.07266149719956161 0.05203257111373983
0.7613180799916699 0.4583499288721928
0.8937418799445961 0.04083513525656742
0.1569938276648581 0.335967344107033
0.2593636533289908 0.8625560217097026
0.3885713984740226 0.1983653980118896
0.2920510403104759 0.1009434909361352
0.3217528110263593 0.2480162766653922
0.3559298849282004 0.8592074091385412
0.533702985161332 0.1778475581867222
0.8588883209429238 0.3009018886223649
0.2762643195234074 0.1813611570800316
0.4949018587390653 0.7238172162862277
0.9219394046615931 0.6714276151750157
0.2266948344463999 0.05770409197995734
0.1664955095699462 0.03371567560247914
0.8277677977474632 0.860679971946084
0.255373888993179 0.6252660979815123
0.7858400689187918 0.08862899620764608
0.8402402863956425 0.6915612973145564
0.1414798516832464 0.1282514056484073
0.09257017288347592 0.1581994609677525
0.8389403567042573 0.9780518916724446
0.04078503978853523 0.3365639949508996
0.3319473909539102 0.8148433474290533
0.6605134465642429 0.1513720218067912
0.6739641299079089 0.9588425149481348
0.3617584812079884 0.8671764896356743
0.03823509806813986 0.868625604834689
0.1263551714878129 0.01844421112471443
0.9084650740899481 0.3020765006987002
0.5200373034691941 0.2703155240346807
0.9585083318933844 0.2749585412639853
0.7109144217177521 0.1938155260566124
0.2029676390014736 0.8048647050573001
0.9701257372307364 0.3728487291353965
0.1699100687696093 0.7870803995825862
0.6955120868092439 0.3476032497252719
0.01939129634934028 0.5228348500230567
0.4728759105290156 0.7873247435224823
0.6226047466412623 0.0001858165291159581
0.1026756449553505 0.1384844613414677
0.2099360710685937 0.2991514210830329
0.4590869808123764 0.5288873863297746
0.2028085234152049 0.4326407195730168
0.381555228282451 0.4272309573234152
0.4909455837239309 0.1526772650275915
0.6045650574309865 0.6299115973180592
0.6275183322199517 0.7545870527489237
0.1396971736062609 0.4846178298098099
0.6017464211625385 0.766566691394528
0.4875239418906241 0.966844706027982
0.1295893744400703 0.2410890617694917
0.1222566997092215 0.8927692489262273
0.564599142817104 0.2190223668173461
0.277655808937626 0.4547345581287187
0.4998189659743533 0.4099028630963813
0.7843954563117963 0.4894127102515907
0.08672777556910631 0.2257322389555531
0.2493898578559554 0.36160651899722
0.1893247392891243 0.2332830075903477
0.5619458287802047 0.9034634443061628
0.5971434384263593 0.2912260088770925
0.001068513456581951 0.1800905505218885
0.8275606265681953 0.03580031173678667
0.5777276518793181 0.5338421747647496
0.07483894776241863 0.4101722747965637
0.2670940735779383 0.3749741707108349
0.988407730497597 0.4751616301766266
0.580575936275474 0.7246926817421255
0.1441222752132291 0.6421094197682126
0.8032226017053632 0.6330403918956113
0.1433645708844415 0.861290805332367
0.59050595527635 0.1441135693711937
0.3506425540331405 0.2021584218369791
0.3395119711579458 0.9192396130139899
0.9734475437852012 0.183077110977844
0.9518792849348584 0.40774476154346
0.3130639884111843 0.9296726239118234
0.4745298524534795 0.03787403514381963
0.4107733295852256 0.6321948042352848
0.5416047338460909 0.356955795135652
0.05882747837529273 0.3705199396731442
0.4818766101726293 0.444790379921846
0.2981538070821629 0.9738476807951043
0.6187646211164386 0.3934125549320731
0.3217770634315305 0.92358250173082
0.4106593573081326 0.2311210850641802
0.9230841566797366 0.6223540096259383
0.1096075662240923 0.8435483510316466
0.5123190566558783 0.5586196031770911
0.6338396914316444 0.4442718158229533
0.5115790558951687 0.3357327288564887
0.9803347735320688 0.9160906590133722
0.1481759603178958 0.4777757633347834
0.1058085456446611 0.2645472049173053
0.5894407684235244 0.09768133953082406
0.241021060665819 0.9002752696975451
0.8327857774308743 0.7289477748658045
0.2709554323997653 0.1322274260549288
0.06239971532231481 0.9603555711087114
0.7886473761268608 0.7233200382915388
0.2103356597613004 0.4538519995567984
0.3265393563662077 0.3915256357757999
0.7590173383043877 0.1455902905332609
0.6705333980742509 0.05301573575742733
0.8848107594959914 0.487754483309242
0.7055984367100205 0.4046067214179629
0.02034511836507134 0.5724643684165693
0.8524066880942168 0.5574205753297705
0.4915713571075169 0.8483315526706828
0.04012867591878653 0.1678321178411603
0.09254296749206173 0.05841945568373343
0.776896531855043 0.9257382950973021
0.366222070108745 0.3831621239837783
0.2371204634389855 0.2326504385787171
0.9508576496472119 0.8248675144284553
0.5754258789098577 0.9167035847136721
0.2008911738210209 0.972823096348581
0.4766850858388048 0.1665931725541129
0.6498860100090861 0.3595177149902678
0.8329347172097424 0.5845798059515941
0.5414477337888419 0.521971144717041
0.5503798322127754 0.6668597567240991
0.1245269598455207 0.9808919886830677
0.1982650233899534 0.8528276116150173
0.6672100322370581 0.3471602283282423
0.1295594412816907 0.3286866363722459
0.1132561149023579 0.7863632597395552
0.6773401256653594 0.3504593905528413
0.7080139409501488 0.999598077481223
0.7906616150519232 0.7695872481047947
0.7406246524535522 0.5209698279729691
0.4826914630916817 0.2481895326739984
0.3767184359693537 0.9686364770378633
0.7168932986171349 0.03805790680523465
0.7924440492175256 0.1809887299886613
0.8873228957899152 0.8319599935754536
0.8772333746097277 0.8516931911178769
0.6999826001395829 0.9729327666888639
0.3696098128670571 0.128137533508207
0.8870923309902393 0.9564175810958769
0.9072998543689321 0.2051901390867477
0.2391015429385445 0.8242326863403274
0.6717123981634535 0.8421959762954084
0.1076015833261053 0.3844628333140262
0.2368775689388953 0.4107881294013904
0.692521597540511 0.4923621082335461
0.2486468507444762 0.8623907773532582
0.1098861419521509 0.1222386301588054
0.7161744778811187 0.7325045674711432
0.1300844971697354 0.04642723901862884
0.2400453917736651 0.1785784038463493
0.2891483538057671 0.7533822888026834
0.4811238092985876 0.2906326541530761
0.0445488853231679 0.2886547264840371
0.1584346637872082 0.355231041283256
0.4835554971019467 0.5718550832358993
0.2506189638226344 0.8810598493351866
0.7001473556072521 0.9044184609314149
0.7433897805540729 0.6270078859647187
0.5148189262719931 0.9041541328009526
0.08411363920805423 0.686429915615789
0.0287825030648633 0.199703319827003
0.1524733027373921 0.06172399179695328
0.2840661217875158 0.1080480377653666
0.1407329854185289 0.7684677101499269
0.9956269280563296 0.7403702862508882
0.8751743314915043 0.2139134048108172
0.7647265917254561 0.1545201223471124
0.133835416864292 0.6388204010207845
0.8392890706583095 0.5063738084328274
0.9971583573303752 0.8152894493316626
0.04614979129918907 0.522347661051812
0.6566516582047895 0.231088849078295
0.03433734046919062 0.0483170182774866
0.5333318438979716 0.5054733213300794
0.6637056808738365 0.8057651420963277
0.4598392635601667 0.8062130899105918
0.2115128310847811 0.9711233463925306
0.3014986545144752 0.9920696228970427
0.6549768927874788 0.06316373063220874
0.9467043223239173 0.5868751972629818
0.3821252513831646 0.2065728979730081
0.7375230564086214 0.5881834688722769
0.8511117923847787 0.07716333762418838
0.6790725044328603 0.195053042687011
0.5586266060225795 0.8713395423804616
0.4673455729285588 0.7328012980021119
0.3447410434998462 0.6557968956911256
0.1838434017778355 0.04149521700878443
0.4710934776178313 0.1852341513298861
0.0894451292309703 0.1144296720456832
0.8510161392262248 0.9079551497755363
0.6844300811214067 0.1855380007938379
0.26242459202019 0.5779817394870537
0.0059757218017979 0.3187995625521595
0.1600468143167553 0.3042837469108445
0.5486623724303946 0.6838050980806055
0.9419374027874192 0.9227043819932961
0.6641296605415804 0.5805623792288765
0.5751830688236806 0.08949301187468299
0.8615864137240865 0.4731165253491727
0.6120349176575242 0.9086222996095212
0.1514700016190281 0.8079213267267643
0.465287501823468 0.5599161174124858
0.8152732477742564 0.1999568950178867
0.6893483833193658 0.2327851182280674
0.2862041684473116 0.8263098828934393
0.6351411162626932 0.2123237293576679
0.9067506590364875 0.02723445591271501
0.3896248027248176 0.5111033010133496
0.1807924441777125 0.8525400917535114
0.8384924531058235 0.2196335289692391
0.7538646648127092 0.1551128062326205
0.837787293928578 0.8412730810710446
0.7657405106033188 0.5826806409431836
0.1777972201937981 0.7497269862616449
0.1676585277961094 0.4458327586290043
0.0517199279039379 0.5440796082451912
0.145582681346757 0.8714810343309078
0.9517679413231132 0.9412907393986744
0.3392983584588774 0.3490363658317632
0.5455984028029217 0.459922105738945
0.09543944417967318 0.6890639237295226
0.2525086998362424 0.7382368265618289
0.4758705529352092 0.7973622838522476
0.04973925635276034 0.9420750229241011
0.001743843615000928 0.9153884233147612
0.1585957163161123 0.4405022954306779
0.2021361759258036 0.1768504474675188
0.4371024272468919 0.08343416325207628
0.7174572268814799 0.2568419293665198
0.5790512764024175 0.490315979738895
0.994743081177338 0.3564199818145818
0.7054071107145565 0.2407602246940917
0.8093174369977434 0.3911440317288226
0.9338386337842567 0.2891057349549349
0.06649839714158967 0.07016737341472128
0.2394066228658819 0.9761004296486068
0.5692193383997146 0.9838486233785356
0.3380673831895126 0.06219666259034465
0.8847538180579826 0.168093745432188
0.8925941994342996 0.9469131143318282
0.501614745402984 0.2379828622117276
0.06178683700819428 0.8873546384804136
0.966566850489459 0.5556434240961805
0.3901150657009608 0.2579184265734878
0.06750254729111882 0.1440227770081995
0.2874410747831715 0.00311159167639783
0.3682563829309466 0.3620542453788436
0.6353889357017851 0.6547572920419131
0.8746421981255624 0.2044475377731322
0.7993450162887719 0.411055176828898
0.324880141303939 0.89734794632147
0.5570916623211472 0.3211384455744557
0.7013529473037281 0.8658806447155096
0.1802163867683107 0.08826163721689209
0.259816501323745 0.1688517987160644
0.0221057712007584 0.9863062588762072
0.6239047098972006 0.5298707378980922
0.2455377558270658 0.4978726958250828
0.7210806845089375 0.8425422350670507
0.1398393312894265 0.3127491304130587
0.5494762306705028 0.5496251360910931
0.3877247938513465 0.5388118063824666
0.3137544179498643 0.4460243620826285
0.6978298508666595 0.6394341959239708
0.6902047727575088 0.9352953790941503
0.6944119309675265 0.1660626535441949
0.5624450581947308 0.4668611539149732
0.9097713949134317 0.3400589608734764
0.02847696770421006 0.141287255037103
0.4264014081614372 0.9071159355004212
0.5248533896096951 0.9072447612217398
0.4880434803535753 0.0949179037798069
0.5834379542801629 0.9540120680620439
0.718108864729641 0.8622562401499497
0.8340158375587579 0.04377254503446124
0.7980550032321915 0.190098428216895
0.9850176705740608 0.1027365785537789
0.9028131872202214 0.7897121204688614
0.7775925171693984 0.4117346249945159
0.1075678849000968 0.6144523754153972
0.8941728717545567 0.5047235359694087
0.3513521658003936 0.5409575177071267
0.8852811816558573 0.8129171363325126
0.08056699082123971 0.80361851460169
0.4557490520524474 0.5554566547122765
0.04252265239728117 0.5515245447687604
0.09332852846696445 0.009082957743294741
0.8752416589415082 0.7856845782531254
0.6968427716245785 0.1188474844801761
0.5758177334516599 0.2623688846940477
0.4532002289270652 0.3654236781001826
0.1362490139160424 0.02585105694992424
0.3375743125566198 0.529956469880549
0.9279874817702364 0.588635824074014
0.8431661321315158 0.7913458147667695
0.2870495549372448 0.6728080221803506
0.2168439610192426 0.4741694887647023
0.3447550067589338 0.8962860808112557
0.3903788618548182 0.7223597222643493
0.8074724674075633 0.04598327120722245
0.4516589762519331 0.4673379657383223
0.8239788813947729 0.2441807171388903
0.01421415072877378 0.7117908371011582
0.8938776698631982 0.7525263005192562
0.676205023733533 0.9872937591464732
0.02312847609931599 0.9527797866155047
0.7759113689184401 0.5848238579696133
0.9852550837709839 0.9909376066882702
0.2942078765577539 0.571690034910401
0.4893711771230022 0.3289202404071669
0.4530040847417059 0.4480016999208531
0.07181175493258286 0.9405940148655196
0.1535877851963627 0.5264714859966327
0.7164291101891529 0.4043532130182099
0.4407146856780483 0.1502233713579734
0.2083847620856549 0.7222435589665225
0.214074761011412 0.8453732427103624
0.4979228198320039 0.323282559398142
0.8070074724248074 0.5499343686081735
0.1702910702035228 0.8492826176967717
0.7090006448273438 0.542112793990834
0.1737703440082654 0.9226792415159225
0.4436104989681897 0.2999779688547695
0.1908255035177227 0.06951146620044063
0.4996668307293636 0.1249729948964565
0.2548407928141225 0.4008742184018743
0.1090125876476859 0.3609866202068672
0.4534176677048066 0.8409109316512053
0.2680807598485793 0.815106585390871
0.3585875381957845 0.4893636513543921
0.9389592978917655 0.4203230601239912
0.7292779612971998 0.1485858658580626
0.4013622188664282 0.6615660972317239
0.6005881906315217 0.3726693557420941
0.8737585581434428 0.6742235749969631
0.4063456439866237 0.8182834707922499
0.7356841414414091 0.5305788367523524
0.6366804459928357 0.1279390302415904
0.6674533476705981 0.469452243217313
0.1471691347040626 0.9846829585039675
0.3966402462629962 0.03034595698771456
0.4182951334162799 0.6907150184382997
0.5478549102530661 0.03448078298377917
0.4727878863570316 0.2638765559052228
0.09330939775716532 0.7549443394324505
0.5757921022178604 0.8475070098630193
0.3506159186715649 0.5708881980615956
0.7913709216240961 0.868250863906787
0.3323760721635202 0.2628909896170782
0.1955360033628506 0.3671005120144886
0.891668830854848 0.5930664314418707
0.5948179433220201 0.6754710096435426
0.5275391064814915 0.3915440038967989
0.3330455221036928 0.1545519850075588
0.8616110540785651 0.9271615224446373
0.9275163716571786 0.5780603659757257
0.3881162821907647 0.4349001659674737
0.823421705064862 0.9359594667247992
0.8179473095571773 0.7155413946719696
0.6772295601327791 0.522332155122592
0.02677834091920502 0.9695538910996652
0.05610277800443102 0.9688421442946639
0.2127154393616584 0.2889614648133039
0.4419135129774442 0.3317801717609355
0.1240379491610656 0.2629543800970732
0.9406077660112585 0.940265578675934
0.6645884020985761 0.1173512261886637
0.7001721443146195 0.6204161404264178
0.8200993740518958 0.8333196129801619
0.1832623342191594 0.8745795494093918
0.483207538656425 0.8645907428340969
0.408644050524926 0.9898300237512657
0.6356945650160224 0.2884652813278532
0.8244878074761477 0.1609295192679762
0.7937627979790424 0.732031945298585
0.6991229041354743 0.004734308455187877
0.01158158950647766 0.624703509990159
0.4611346082165957 0.02264863146770992
0.1872728437621394 0.5593258697625775
0.9786235853595515 0.02662714467210013
0.297221741869098 0.1221430743370489
0.8764642007930455 0.4065419922151221
0.7803394619197216 0.3313287997584498
0.7837182207131618 0.9931029083191801
0.07071589187117772 0.9917897233942972
0.1719746901816054 0.2384506389405572
0.06768032349349098 0.8704329363887495
0.9753772516108025 0.7206020439312508
0.84740354519307 0.6095200796039854
0.9953001077861683 0.3179698696464451
0.4171209976166497 0.4565333122783836
0.1772590587399595 0.4752640346619398
0.3826679046689326 0.7700514405717873
0.1043256193276254 0.07251841263953329
0.8978488459345361 0.2997057414714419
0.930096741377568 0.7826585376231201
0.9055800231128993 0.0656235547956999
0.4358233400218964 0.8531913259752363
0.8054217891467147 0.878808428854329
0.4006551339494128 0.08535823120542117
0.9493068139419248 0.791971536994949
0.847378689510742 0.008169544871531837
0.8965546267690048 0.006356128455749262
0.6969470639127947 0.1001622789920426
0.276109465953549 0.3002893514016945
0.670727312413554 0.5654041554065833
0.3157857128365541 0.6046917881134678
0.03081416061332591 0.376916208882516
0.8229426955449168 0.3135036504433953
0.3241065881911934 0.705555693840258
0.7384383538600534 0.3316622538438163
0.1459228639687772 0.9308498113255937
0.6203144519661331 0.6053662911793871
0.8895676635358162 0.1009807958654535
0.7528413075499185 0.02779402717546102
0.08206944827095171 0.2847442995391844
0.5812143450021776 0.8093519525857321
0.3195715214862167 0.4856764191535178
0.8511799977818459 0.6435531737973453
0.6782557802380837 0.1573741784902248
0.9497356773409806 0.4560412943482013
0.9392315432030011 0.7040413620439974
0.1148990822178569 0.1841585066518432
0.1377961076364501 0.5053797329786702
0.3511315231084655 0.04876698134867844
0.2965492347325059 0.03396111708632363
0.9367064681827325 0.4683679415415016
0.07917976899114904 0.921993593087816
0.8430554034360808 0.9980868689688674
0.9151466402183615 0.4323059085103164
0.5866708505183839 0.6071453788454559
0.8310837389166515 0.6516505024363622
0.2314178447026174 0.457747650842913
0.3382600817132811 0.3384751974860922
0.4672951570485049 0.1747042443190719
0.3868351724805748 0.578541457599176
0.9766364795027166 0.9961345519366692
0.8717057882593739 0.4343953485943214
0.8861693570679636 0.2292346142255013
0.9647975888148087 0.5346039592122499
0.9748170300943354 0.03666361119182303
0.7181022722112455 0.08223695999921413
0.28555895350451 0.1762734360247153
0.2715831487852623 0.7579864583644329
0.379101865923993 0.8195131553785197
0.274820861219197 0.3687132024466864
0.3508383606877317 0.7051300532526824
0.1585902456288461 0.08846784835517886
0.2007614348361175 0.8160933486370826
0.7585318997911181 0.5914760206550764
0.007245059642389365 0.2450087301465786
0.3488256452803666 0.8105700279915123
0.2772902135970164 0.07624887485005627
0.8045352603464458 0.8974293286478529
0.09822285971455051 0.5576022890191246
0.7528027952672427 0.1366721469181847
0.2577296190734975 0.9532789693988093
0.2783174919608185 0.2334082094557587
0.1094774860303479 0.2864879183797767
0.7923064022030359 0.4616473448773591
0.3835603708099917 0.9031403558197185
0.7938579736916621 0.6533680689001277
0.9036987495579062 0.8397989865875496
0.9166745027496421 0.2382268286217102
0.6777772537218507 0.2513055393375529
0.9569305693491948 0.4638011695325403
0.7468358928453835 0.7839034887757552
0.2470176023139707 0.1159768510018326
0.8598035107889169 0.4966458678508362
0.5826816983529701 0.3793506043323873
0.8775252734646485 0.05029346473284207
0.4779457305531127 0.4343818663499188
0.7144765265337512 0.2929730257067514
0.3566583158572724 0.3772678030310366
0.8322393138850406 0.2370857500410031
0.295576848145453 0.2670909306576203
0.9670215182773775 0.08425563015222878
0.3537041190140043 0.982423725535823
0.5706506852969725 0.4733799801016746
0.6513612401250066 0.842053273144033
0.402088684408724 0.1821102895086396
0.6248397258073548 0.7361435964629256
0.3888979481056773 0.1290886980973847
0.6709046632812796 0.8627999304805499
0.4613806557493799 0.06945951657509344
0.7298249475913905 0.5037278806135265
0.495701605882827 0.5031870471398819
0.1982344274511196 0.7832691970464358
0.1020784000503821 0.5067598341819497
0.1805443445609622 0.6321930037078235
0.9291592379101682 0.7396014899153213
0.6147567780974853 0.8647043766075422
0.3297484676799771 0.8480518158481344
0.7519794805181415 0.5998819464317527
0.6632161563447296 0.3150550248492135
0.9829042537045939 0.6937227845437242
0.3729483493120115 0.4767016249985098
0.2774804448809565 0.8201906472139577
0.6734542802115989 0.4051811855141926
0.654960750645967 0.3214679699656699
0.5630608012255189 0.3588843321058996
0.4477990957371492 0.8661190742324214
0.5248464779246147 0.6248694807104037
0.3097806640327285 0.3808871436784834
0.3021913338846923 0.6366024253668221
0.3979790692591931 0.7055804118258578
0.5751607544000606 0.1342836734692956
0.5180276458159905 0.9151698480098499
0.8240673737114426 0.7544032537145543
0.6795857512363332 0.9393839046598295
0.6057037188183271 0.8705852988761537
0.1652598853246316 0.6559230338433688
0.2319200968089727 0.5132304805987238
0.7259679110778361 0.4700801908620417
0.2987933374241967 0.904952267127352
0.2448284101201002 0.1058866896269677
0.7213625661638887 0.6689076255166451
0.6884115917843743 0.3041839202360255
0.3405160881172452 0.2011894913551694
0.03318102154309274 0.4951867940972156
0.90212566237536 0.9667221745739284
0.6450148166303372 0.6699134103989259
0.6321489010117688 0.08003927696002655
0.9831507425592338 0.1398874666363748
0.1966961644873444 0.5960807033009708
0.8223233615237909 0.8235092316878526
0.326424617016469 0.6540689170459485
0.1528228321389968 0.09766535208583937
0.0961164646992847 0.1471093436097011
0.7831170060307917 0.4206801161462713
0.948377913795077 0.7601916035924243
0.540073925282153 0.5881918609071886
0.744342219673904 0.412787978813515
0.5667627180210623 0.7736222256912875
0.2797480326157505 0.6555387116921865
0.449992351046398 0.6644763828523166
0.2563263145367117 0.6965643725529862
0.8772110043937367 0.4940897750373452
0.960417273576801 0.4817660977884011
0.8506269412952187 0.4922425685654084
0.2592320147369747 0.4528156354407222
0.7150300169902276 0.7819295164028597
0.9100956073623969 0.4596044460803148
0.946452797943118 0.004653564960273244
0.8121291929139622 0.6268195646705912
0.9807012558476239 0.8513172387830598
0.04324869976456032 0.1576387949317081
0.9954473771133919 0.1530446420971786
0.3633286106316244 0.6464754600942707
0.0192222111128926 0.7289909904024396
0.8686864044382393 0.5490197847708551
0.5336067837251683 0.8100587749395449
0.3695708766264589 0.2225293693563813
0.6353571741496497 0.6337101535878167
0.3360697286028722 0.005436884998323202
0.7823157473422342 0.05172495104765077
0.5872580371548212 0.7804311447891632
0.1373254943926856 0.3560438283464933
0.822433813539872 0.9765001811149598
0.4000338621049327 0.7162156010149532
0.1671271487254228 0.3913941748530592
0.2584854906139926 0.1799085407593009
0.9989544893357112 0.4178764796527401
0.4219780644869578 0.8973360441039897
0.6030777998993939 0.7391464509927453
0.7420138796407765 0.358273371292499
0.6071454645422282 0.2386091329103868
0.9039459461223794 0.01585754319325287
0.5146968784755717 0.6526696827545141
0.1611461890093286 0.1321160548640447
0.9397157451470984 0.3828989523044367
0.2877301204016007 0.2143872851154134
0.3393369020432632 0.2455059736741072
0.9855504978560663 0.9066640340772508
0.6970695378168482 0.08170581671453542
0.8372238566633982 0.605940346449477
0.7508200343993754 0.1004105469611266
0.5999419673365962 0.09778902627521084
0.4944018824651459 0.987595076588599
0.02073880430989197 0.03513414292031006
0.3297119981415522 0.229964937057131
0.2594842555857391 0.4814770287985355
0.05771158899664192 0.1740002993742226
0.8148872982503592 0.4006494581517175
0.9608780049061726 0.8709680413106509
0.1611539892154236 0.6369383479105103
0.9336784838991566 0.1387935101838402
0.3097857690625731 0.721788071652678
0.4307306250615938 0.04661943230933888
0.5297044149973317 0.001003108170362847
0.8238583102400482 0.1154948799901811
0.3990149971528575 0.2004613844224775
0.1871009930202353 0.4415086638993103
0.211905538067773 0.04613674454610548
0.2839733886776262 0.5700118815355898
0.4729515896237625 0.925586704131491
0.08988098389392307 0.6493091456273963
0.345936315909627 0.3106390766893453
0.7632217850984933 0.04481823326482735
0.8626286968886091 0.1323014223657957
0.2523543949525876 0.4896977510874471
0.5024625352503479 0.1068880240730209
0.274940959840095 0.06549643917588395
0.9229205154502002 0.8199270152386553
0.1639592357209885 0.4625404851489961
0.09706583208640433 0.2243537676885135
0.3718354547491634 0.7441412582440184
0.1196606101846005 0.5281382294788496
0.8151128852035119 0.9582561271026457
0.02692758759037267 0.2946395343497389
0.7096914698388759 0.1561841159465029
0.8188659338112249 0.4743998322171082
0.2191953596718633 0.2685885123469756
0.6431766258543861 0.8288849088418513
0.8918223922486526 0.9666047764858509
0.1831181474338672 0.2857056489651681
0.4915045948722519 0.2112230816792253
0.493127179786417 0.3891949046779937
0.8520915153781278 0.1691141800538942
0.9329610297911035 0.1577982825866265
0.4649614258262965 0.8767955362261353
0.8076665128205145 0.0790112982698267
0.9687196496189637 0.248100017150666
0.6221322755520212 0.1459513011463739
0.2087545264782206 0.1284950770636766
0.7376688138465947 0.9414948650723747
0.2580958704643633 0.9083523189970418
0.8711575606323769 0.9646573426531982
0.4694724577437486 0.806534300665684
0.2674042977147456 0.2638952008757121
0.3066992452126523 0.6647112803584595
0.1496505532054768 0.8927357801825596
0.276673278296655 0.3375413347083872
0.9091402060750041 0.09643070801328653
0.9101861130294169 0.9193380289898861
0.9417089599018481 0.6276696048955269
0.1504479926776257 0.0008829994933889534
0.7023532609395384 0.7449754796536686
0.9396285472094605 0.5520249606489344
0.9019172829209786 0.348312648961823
0.3782493366611358 0.8764405054872277
0.5568488132375617 0.3674661536239724
0.5967586851879244 0.07128082412854184
0.334403353040033 0.2846560326301108
0.5406220019003742 0.7933363910987709
0.1209103962207894 0.704148653523835
0.5005468023479139 0.8431564467078028
0.3755384290921447 0.3153914641436674
0.897559005744613 0.08273618325750987
0.1838735625706414 0.9384462065742574
0.1985858089694079 0.7946910980654301
0.394069290467588 0.1471338791517165
0.5693172196007428 0.2283468160473424
0.2062682233124487 0.4722024270008982
0.929439413095716 0.3358508995149718
0.4763883930079685 0.1764880633772613
0.6895651042485845 0.1758289135876618
0.4472884018684851 0.7245212211041823
0.4775994910655582 0.09269895675494802
0.9146027998698546 0.3223055755826065
0.4035833829755548 0.03853728711117154
0.993613345560344 0.6632621423342564
0.6223214490700767 0.01077460065290959
0.9222686413700166 0.05203659370996984
0.3277860130383902 0.906814218780574
0.7760268067873928 0.6436202851756468
0.709862016258865 0.9018244861423789
0.1814994858418905 0.2384242386932398
0.9063076153303861 0.60732879710539
0.6821608869718482 0.03496009275152698
0.6915168269904324 0.9562271822467757
0.793528470386447 0.3826254099658039
0.002232043801587856 0.9527095346633461
0.4268160586081298 0.5541571994350765
0.234218614152205 0.605796403439344
0.8397519907374486 0.4364226359924338
0.03498925940186349 0.4840356311644155
0.6716102332492356 0.9776054544402075
0.8812231708118998 0.8229772543748658
0.5377061780918186 0.772481352546724
0.2110861247722766 0.1904987281698429
0.2645893276317197 0.2180466059121449
0.4387396198145458 0.6497277030227736
0.3655100941240058 0.9317459494833452
0.7440298288913771 0.03324663769037174
0.6745213793601578 0.01549517417407763
0.6531543681253527 0.8958697388135896
0.2106805678763742 0.3555789776849845
0.149497948133376 0.3083421457538067
0.4361000176666851 0.6180298035206122
0.197791410751189 0.7720974977601691
0.2262384929524104 0.1336257949824745
0.8743442683803199 0.7288417543917189
0.6609581165339348 0.452475374491666
0.509690233101613 0.1616614154648193
0.07801944273030963 0.2463837503082446
0.3131460557151808 0.6165688037691915
0.6349774812512733 0.9437368593279311
0.534632518513304 0.1972053446174674
0.7563307484816034 0.9742995878198039
0.04001340174742963 0.0310838415304438
0.5313845640062833 0.6160843978335666
0.9641486449841538 0.09560935751231567
0.4912762489387064 0.8372954116205
0.186609677103038 0.5770829375380471
0.2546839959257071 0.05787714680847051
0.3236695293184113 0.9338403160060856
0.02657541802643477 0.4219833772492429
0.5869231621272758 0.2002751366548038
0.3167959872918856 0.02913038194284487
0.7187955289231766 0.641649690277075
0.6347172920188749 0.5143036327292855
0.6293659017686468 0.2213319971764291
0.6546209385279016 0.2853274045505376
0.1666274322793835 0.6198215017939599
0.5186510492583423 0.3270805655845486
0.1659263693544228 0.5571440092424975
0.4675319455216528 0.3759213176539273
0.7054149539414404 0.2223921114087227
0.3972095009801028 0.8545056247781422
0.3349633173603785 0.3666669086669617
0.2264503317694551 0.7220641836534289
0.9636416097679122 0.6093341895472687
0.3557461914741127 0.06520119727969537
0.1208916053020465 0.5066889776055742
0.6527869026543939 0.5563207452731196
0.7269722319737448 0.2024729334584204
0.9104799744826052 0.7405605651772218
0.1352439655669788 0.8687091768742603
0.0827858390472638 0.2962247099766501
0.6590580843294352 0.1257789726343745
0.4632245584241735 0.8341772374571976
0.8810937132223036 0.7371530326348578
0.9390721796620779 0.7659982569668046
0.1040926677785614 0.6973413824122062
0.8788302671803 0.1402320165207789
0.3283769987228017 0.587157396039758
0.2103462718951105 0.2018338700791017
0.2261627527604028 0.6391465197216093
0.781445358006649 0.7493104143225828
0.5492883274662294 0.3941595002460279
0.7696252536174287 0.477712114191358
0.05163411913125164 0.1092738043902847
0.356145911607037 0.8768150465567391
0.7710371625708173 0.5068957334738929
0.8998617400930183 0.4781557387119806
0.7723222680282816 0.934900405117699
0.8829363859359738 0.9267255075558011
0.09956335742548532 0.1181000317956606
0.7814923118533669 0.70801911449036
0.338080886453295 0.3876459214793324
0.2873220033196745 0.1664985099987336
0.3759216800772249 0.06370945422406481
0.4597111428743842 0.6687380447847873
0.5344032055590596 0.4291730291269244
0.7436450035397723 0.4658011186602191
0.5875058672231736 0.5809595628014451
0.3868951686638147 0.3516032895016258
0.8360360371044943 0.1977926920709504
0.9498116521944692 0.4862073718649437
0.7362651235767741 0.9948800631364495
0.5929285778855332 0.380685924720769
0.8052598670369532 0.6421426064321776
0.3450891388056685 0.08941853543837913
0.9402113499627952 0.892732124261748
0.4504659082585263 0.4846713945906704
0.3289035935144676 0.4011264963996888
0.04775546942547675 0.6405470762545762
0.005843322189802993 0.4977269256759204
0.2899703287888917 0.5888819668125305
0.4523069696832704 0.535119679794174
0.5013909574021715 0.9790303047226767
0.06827767743255847 0.1723137333840729
0.4181933073421052 0.9876754177531715
0.5677871030772247 0.9430219283824707
0.7357214141259947 0.005584605338363534
0.8084514054855735 0.9255326941182089
0.8338356604146647 0.353275216858947
0.8494991193689668 0.03645696904755258
0.9478765064922412 0.556653386031387
0.9450313356553249 0.5359239874174209
0.8403154952555775 0.0169046447121247
0.7349822700894816 0.6067866181637492
0.1202621048955625 0.06431407955367135
0.5128563661570251 0.04432931112673381
0.8303679116900196 0.3909869248347313
0.3077440191326896 0.4367108945407023
0.3661227537129473 0.8059629477141153
0.6058233640497676 0.9878047937192924
0.6213538264003604 0.3743698745789914
0.7041195358871608 0.7151810731016893
0.3643336314410708 0.008808596947924697
0.2440791087893875 0.7219648670394304
0.5782583603824299 0.5120682942006598
0.3860912998272827 0.491598790718847
0.08738702827141871 0.5816793593525478
0.5017076918016792 0.2172059129564431
0.5674002829888926 0.09595425034406546
0.6511512214528674 0.9480700075750369
0.3891204567681329 0.09808409463343493
0.4505525983499734 0.8926681578766322
0.7978942459168628 0.9246793676769781
0.7392215670690945 0.6167842287544589
0.2078064095133612 0.7882629585448216
0.4820297382700068 0.1844116115400637
0.2109375981620067 0.9997510521565087
0.09161164269626255 0.9482089172243156
0.07509315844864191 0.9510190204510257
0.102326340098968 0.7822389827018096
0.9570344214256772 0.05876240965051061
0.2117393443441514 0.327685692493118
0.4133562074632259 0.4758530953951531
0.9648904707117021 0.7016728630146923
0.8756489350189872 0.3235354964508043
0.3867988032329558 0.9675918483523633
0.3950162294245333 0.3190345023607141
0.1937745814812116 0.890213500713575
0.9977944652481127 0.4811412462405168
0.1378005009718378 0.09058501598239942
0.8164517730897155 0.3621177280581002
0.8652039435979859 0.3212838465919924
0.4781268439479169 0.06419316438680389
0.3266202917577656 0.08747636577456611
0.3568337431427447 0.8030875488967365
0.1328197700773505 0.5716335631593017
0.3817144539938764 0.8301914258803452
0.6171953003212353 0.9713447014815438
0.4852774342734293 0.03622023868654784
0.004963399910550695 0.3913143468700579
0.471204651041917 0.001814181723639176
0.7529741925190535 0.536868077091976
0.1699062476019792 0.7654672458272012
0.2656613307881204 0.5488250604838673
0.7494769417135931 0.4036991079206835
0.9269690634313656 0.6508146761746619
0.07382348426973881 0.5219700821728708
0.1885235257997936 0.6683725156971602
0.1543164586734356 0.8261330759096338
0.3029102140680172 0.2477096955780385
0.2283282495227407 0.2151233315832844
0.6599790205674972 0.3660416877549975
0.7309661106587467 0.7727940551927776
0.1843092162633294 0.6133116830564812
0.7740330479285725 0.5351798217981397
0.681909419327566 0.147275946734928
0.529334203614105 0.1873676693544547
0.9545874028897431 0.670693935680199
0.5404970214099781 0.5440069560544175
0.9292222131114772 0.204248470665197
0.6946378955931419 0.5802162305437489
0.4017132971149656 0.9421305179132087
0.5203504981459239 0.7855319321388361
0.8350792290057154 0.595256273613057
0.7569659368608442 0.9634366973490384
0.3712032600262906 0.7112189773251431
0.3193562006645926 0.3295889374089414
0.03168962281558068 0.6192611854218822
0.689748350982008 0.6195950806800973
0.3050444946916464 0.9547370241113654
0.3342686182666983 0.1161719871824655
0.3518225497277639 0.2721951639518895
0.9158486902981491 0.2943591868985431
0.8602466934332929 0.8249704137116759
0.5044030812251746 0.931879015239477
0.5467395784643401 0.1411004397747653
0.4620108262710175 0.4856913333456329
0.8648441871677461 0.6688658691787394
0.4708276096330756 0.3173125250625188
0.4432851776721061 0.6009547234824277
0.02980976107502306 0.2766036242876964
0.4151612920265454 0.008447053309983016
0.5477405767314959 0.2282133677931398
0.4515109509860645 0.09802347813124181
0.8115361130795852 0.8697489685378701
0.7736815700949129 0.7766207672395173
0.2914923193819703 0.855476501945566
0.4735036164057289 0.2214266170935418
0.1084418985129783 0.4429198414801303
0.2866192735014586 0.3976592484403925
0.4938058094007755 0.7943842509449723
0.8542756848278101 0.8893372684223607
0.4552749697411138 0.2203347754607992
0.07851263402313492 0.1986401002618476
0.724612509246034 0.1282728225560483
0.3465294171957609 0.79982183441232
0.7288995154023366 0.8640921221645635
0.8110599291245046 0.7707767003866696
0.2447964663294609 0.05430423051545088
0.4273411396720063 0.08649828766363686
0.119055643706389 0.5880203511314294
0.4347313864603382 0.261336606384465
0.9629486612167427 0.2200478890361233
0.4419285291537325 0.7612292449742931
0.1418575493300404 0.3999688536518783
0.7348846843549687 0.1099962176749924
0.3441911625906258 0.47220318481891
0.7097245100535938 0.7728303655431058
0.8955347758740497 0.167785008848095
0.5656779664159888 0.2012544054753335
0.9922248169492744 0.3661150245197125
0.8032949172714224 0.5294739921738502
0.4619948218648264 0.5982280928132143
0.6248018165288092 0.5621045018860255
0.4128316020387526 0.2961218770245928
0.1881882540468881 0.7979588516220766
0.3388473458628808 0.1721348571548425
0.614504077005436 0.2581747560808325
0.7317141390514877 0.4611082537909645
0.1196292566103015 0.1255571890238711
0.09241683200624064 0.3101667257494987
0.1727408994370153 0.7214661219241845
0.8299448535626844 0.4748818311145575
0.9171630728864894 0.1128590825248078
0.624452183852727 0.5189691314687276
0.4047529695087282 0.3639794249724676
0.4708252489740467 0.5912868769324146
0.1308951810219642 0.2954223707381958
0.4937510053512768 0.4847383526060133
0.2131063869795396 0.7105276041468241
0.2258563537173697 0.9593092903240982
0.4141473323976704 0.03798949602666836
0.9351685975002779 0.6103575233331815
0.471502520393231 0.897893653149079
0.1636525824078718 0.4305883649069447
0.6130098894818868 0.419991708177591
0.6656110727739143 0.5390476033937005
0.07979642110577634 0.3359141502968326
0.7365863318596266 0.6348536072816363
0.8062689933558449 0.6790079193108054
0.1546687353227623 0.2772442731367962
0.3244344062869212 0.1109784811098753
0.1162529251188669 0.9876274044202868
0.7894804134334839 0.8314133173125559
0.5775226140337545 0.5446763444518739
0.763724161596712 0.8228958381145065
0.07863458464094483 0.4198930235541622
0.2737322849646712 0.1427651439665101
0.6754873288243866 0.08122959764233811
0.5721148568736013 0.9526407622615198
0.6056294590543034 0.5507362243022322
0.006856732014877489 0.9058684697919794
0.2673672081351532 0.3527810912991098
0.8222695377866145 0.8699221584902517
0.6369301884295688 0.1086413765087043
0.5297502415472797 0.97443323548248
0.2178063081574657 0.008312348785606778
0.689714487473616 0.2651071852337784
0.5869196324200527 0.5394822093763075
0.4710162837333064 0.5159844972763832
0.3215900956394878 0.2090961390721176
0.7585592236179602 0.3674946255474169
0.7243787221915271 0.5133617168821543
0.2585585335944648 0.3681668215943746
0.7984161679646823 0.06375956994586277
0.08523277810287599 0.3178533466828967
0.651800143458855 0.406178061357015
0.5921732454292493 0.7408831100592487
0.9628709812398818 0.5240711008522936
0.3292707778387659 0.3455480269685737
0.7397408648182796 0.6449844227302822
0.1322262824653009 0.656747820350723
0.5416429336728265 0.6179141362972705
0.1516310650488767 0.129588155031106
0.9292126038110894 0.7503812873238309
0.6996859247106696 0.9625140680762296
0.1969687061103666 0.3115529137845719
0.6085885030312198 0.2016302048227166
0.8240510677376511 0.1422546314189208
0.8008243301270708 0.5417712317967071
0.8146436889973353 0.3813763776941271
0.6715426574794799 0.6487167632286033
0.900364257605522 0.1034068254519962
0.3678283970328755 0.7003603170189683
0.6703219085701839 0.748900757332126
0.4198179901146887 0.6303215643943415
0.03323901852681942 0.8146377669212308
0.7005540404900156 0.6971906928028181
0.6028212046198578 0.6179082144538623
0.05803263090669579 0.1174051188278133
0.2981487067444793 0.04424985991722001
0.5693951167799376 0.320639424870235
0.3466343056626449 0.03124190060974586
0.105581380504356 0.9127213012169622
0.9445005562753231 0.654949141833896
0.3606590937945045 0.5666748312077311
0.7315387605491951 0.8180516459589738
0.5654709058103324 0.02553685679071397
0.7370952982886991 0.9303756040403617
0.8282947960906607 0.8030692259497348
0.1154627018696951 0.6654829194511842
0.7825931801890282 0.822787580618652
0.2928985271327867 0.06190171186431363
0.682354619056645 0.8985099828931068
0.3806659390158937 0.7507351718926984
0.9327150712699754 0.4035941034866526
0.6083148810010565 0.7997788698882919
0.7304421717247188 0.6727410950958571
0.4306951610975512 0.1538059992719741
0.5025739288797895 0.5631088589566829
0.857495685361063 0.7789291955265252
0.3972035278185735 0.2489917714219934
0.9769685472792214 0.007767247218192781
0.2797267403383243 0.8832095623122851
0.8141584094848954 0.4653109918120606
0.1687949671726594 0.7430457538815239
0.333750424586354 0.8375494850174896
0.1603947262712953 0.7353983584587349
0.4013035871027951 0.7476766851384901
0.104456631303626 0.6042780165888745
0.1644630729433091 0.5001762322012095
0.3559733321100447 0.8411777465178799
0.8768869183859542 0.5119122133355133
0.3944324489799571 0.4722424070922757
0.6684893240815158 0.995646148478555
0.6570888639155182 0.2131297597846852
0.6596821411686514 0.05239667343381372
0.3495019661334063 0.6213524903912228
0.3442578930039483 0.6020773894957601
0.4531218961223256 0.209607270088467
0.9248113109329057 0.0638256125523292
0.04192555644598662 0.6192535649885584
0.4197610571919957 0.1184825444585453
0.8856288346531724 0.6615342120471122
0.8141391172779029 0.09946647494145179
0.2329784237477332 0.8719273016378191
0.9997753068493542 0.05935706497730012
0.5394304812531846 0.5662704295886698
0.4149664087431487 0.3144144903037227
0.9057323601898074 0.4870356815284229
0.8165799436471418 0.675579515549811
0.9227242830049857 0.1391015916102865
0.2942634669984157 0.5983252439542651
0.05986661604398451 0.5851780070315561
0.5873689377887306 0.5179131543865879
0.6113320155764309 0.3792987702946585
0.1366461995993726 0.1843762395378519
0.1687786891264958 0.1071019134173681
0.4182115735919866 0.640784204783224
0.3025040291212633 0.40821150938217
0.42744942763231 0.8231827269482384
0.2338773574936627 0.5312555281828913
0.1158726079492944 0.5498836369059875
0.1476585443446462 0.8819541803244927
0.1329153417525525 0.8586725383571387
0.8768233941557528 0.2951810351947439
0.6650078265048383 0.2879569531280965
0.33546060207166 0.2955444029710605
0.2852325073973455 0.06914782532388984
0.6359195862581886 0.02264387584626574
0.5041680059029061 0.7291172420525736
0.07883913920375178 0.1706758887560365
0.6125454124925563 0.6899566304199344
0.3524497621014546 0.4523532546654154
0.2100012778862402 0.8675334960177767
0.888853705060474 0.4788143397733963
0.7253114803465799 0.04374856929591459
0.7544419100789208 0.2481050478015042
0.4422910508368928 0.2886102165737496
0.5484662914371641 0.2552661315784723
0.4839370562732274 0.9564064227830524
0.3749622670571591 0.9502206260645232
0.3342174986974283 0.1638556405350779
0.9994408751956126 0.5155385759658677
0.7096650107251369 0.9464805721797409
0.497375118308399 0.9115674383647309
0.7963598589879025 0.5915670252643047
0.9969326129949292 0.8044581194243365
0.0692584347857267 0.3089628901042494
0.1807719606124736 0.3790608613225774
0.5014835748047031 0.07870083230681911
0.8881217993852741 0.5125432106187318
0.119734781559693 0.9493898350936228
0.1640438382745777 0.5925968115767933
0.1548697384538127 0.9244983080584762
0.3754637035306135 0.3997278714019542
0.2069967243084029 0.1000241386203365
0.3582577957912286 0.5777608712125788
0.2315479615584437 0.3514038181075422
0.6146976186334897 0.6145241859753917
0.8012583460172611 0.2170622420994426
0.7030831675275767 0.8121531142897893
0.9916237655474085 0.1846293179877796
0.0742801234061701 0.721829905061
0.01043613991295481 0.9714558879675809
0.7173351037807264 0.422766567647778
0.1818543949803394 0.02278202850250137
0.9878046564003313 0.8101530336550673
0.0441177483446102 0.7774013286240552
0.3461349975746104 0.722055467414964
0.9732370471799776 0.4308829922840541
0.330074821451407 0.3823357574602023
0.1300192819637643 0.5003528971286949
0.3859313116741929 0.9503566486795638
0.2557948169552433 0.2116258866366945
0.2824543646485696 0.4946868301373128
0.818256650808087 0.3432679867967803
0.2527107820872551 0.02233921967894299
0.5940824789021593 0.02412457452302121
0.2624396033395208 0.4065272821489799
0.4711201035856858 0.07148022729204959
0.4946953424119486 0.5360879585796869
0.4975811726199196 0.6042546421390393
0.276532378276969 0.8416640324528077
0.08881924175284361 0.8768095537921419
0.7951247468991215 0.8405340219044661
0.2970890147388677 0.5532025098376628
0.2206056356405756 0.8147464084674488
0.07491543046158172 0.511076183535959
0.3173071642174852 0.7523643919361749
0.113501186933726 0.7241983220852384
0.7205904318196591 0.6899310227170474
0.962646667077482 0.2090780787521907
0.466848890404928 0.4970725888185658
0.6503989469465974 0.9736535999449183
0.3056867751679032 0.5266683920225758
0.7021810916316937 0.5708496934644829
0.1877390960766438 0.7556161142058977
0.8939414323858014 0.5572670401052943
0.7710719542554753 0.027664112756442
0.8232054843499311 0.08231693869547951
0.879180982103296 0.1589520197164409
0.2815716335143315 0.6345091263833715
0.940019926445575 0.7979685958739388
0.7539502867035766 0.5545716276538869
0.229109696232948 0.1930452427116142
0.9630589771611213 0.8886188966553366
0.9576734509448509 0.7544137802746507
0.5206360088834617 0.4926444535544788
0.9653789468552366 0.5874923888331302
0.8826863765828933 0.8606711242704885
0.7182564989265995 0.9086356234963433
0.9858888117563245 0.6716613883033389
0.1330996235678737 0.2123758299511912
0.03955747442118789 0.2497096401387916
0.01785619918312327 0.9242385809401559
0.1627635368848111 0.2581411678488487
0.4283727044220753 0.6352105727275732
0.632359582815077 0.8421420070281821
0.4013404528649467 0.5947255185551774
0.8258754725984734 0.2551723960142077
0.2585823315777961 0.3354548488549164
0.316455380268095 0.8930582991714048
0.3914404415596198 0.6347738909524118
0.4994243541990004 0.5838485663513295
0.2453580935259905 0.528361643338139
0.3661434549419189 0.7277523128021977
0.09556356906578278 0.2613507171952264
0.7748788758839033 0.3402435027082686
0.5808275122934859 0.6438091542916666
0.1971116597408902 0.3398620951989527
0.4561039656421956 0.7181469242335728
0.110235119330352 0.3954431758107635
0.4133649400290398 0.810808921207248
0.9385076424074986 0.6760880548331892
0.1390119515933685 0.7391243791200619
0.2482575657315211 0.2990294760147111
0.2223387053786845 0.2579812444937142
0.01131838961823627 0.1387408188319137
0.8355481955059469 0.8108755165623256
0.6454721710120348 0.3155925939032822
0.4807819679263409 0.6882620242018822
0.5206001341521468 0.8645127458503929
0.9040632107235502 0.3199997901209937
0.6302446297282589 0.4090618103979651
0.2406167987082328 0.5781406080105989
0.6795635570159759 0.7959520489816219
0.1389592118250839 0.1467745879202104
0.007575924634948153 0.1185766437402088
0.8960219056963392 0.9085324527008638
0.03607546864967124 0.1200826169936535
0.04213684072692758 0.5903367439762541
0.4429985608829278 0.3106576926344444
0.6441401335899061 0.7623733067286877
0.1095390890548264 0.3385273949992138
0.4265233869505162 0.4390367410891005
0.7540885086354051 0.1735077094040943
0.3001692412513579 0.2298735771354709
0.5650589946185368 0.3400325035150374
0.9149494087602295 0.8579863176823896
0.1585981224667422 0.1844445642589048
0.7500587978961237 0.5019291841294038
0.8907190230148613 0.987109353817881
0.2371244260092443 0.06174979236020327
0.8958184033872159 0.7255238914539885
0.998629700980791 0.4602490896557259
0.7007589460874643 0.2505063111944422
0.8028697331219666 0.1618356875218908
0.08852246213675137 0.9877056032283259
0.6935508145668727 0.8463185595431097
0.743037344425573 0.7202555625576658
0.7323673736185563 0.2115444410495453
0.8748160461998378 0.8141114049446253
0.3235633696644838 0.687131054670287
0.8273144628613011 0.8793132560770041
0.01385710682124387 0.5523837925377614
0.9692111925387422 0.8333935941616296
0.676109544037801 0.539991818382754
0.09935200214801278 0.2823130238968596
0.5471600930307586 0.01311033610813728
0.5749720411379817 0.6523748660822262
0.5315849095615052 0.4746040931248992
0.3541789414118193 0.03887155127171688
0.3307246264060577 0.2008191724490135
0.169124203133727 0.7980485274261113
0.6001998309598039 0.1633262940138289
0.7204763655394204 0.5691798211262691
0.9703868238491508 0.475247288354847
0.5679931920552852 0.5718760534633986
0.3170576428985197 0.3078435521859695
0.3935529137210965 0.6962748083241105
0.2727787302140803 0.899303663260461
0.9414656100102525 0.9762679513650234
0.1897612967168334 0.2231146231111601
0.009890117300327713 0.1865058420293322
0.7920070435819943 0.7503927283853455
0.7368652147133623 0.8859345288320182
0.2943920171766202 0.9360094730791854
0.3715864704197309 0.6631670301616779
0.1356635364054482 0.6104047809513453
0.1685375883617003 0.7033323599348045
0.8573580162415048 0.8069906116670488
0.9587889940893995 0.3041397858206279
0.7722347123825952 0.7291453207527577
0.1350111889182276 0.2670998367358636
0.4098635979844942 0.7896170791433084
0.454972612838017 0.7075938398189658
0.9457663340448509 0.6075047775043109
0.7625920565001524 0.5731564973588662
0.6657252080665772 0.9213053227564848
0.7090021655422991 0.03165712637205481
0.8590006319593982 0.6514036820502235
0.5058209325135273 0.6802021875496247
0.05432552999792829 0.9328681681226517
0.8252484276846451 0.2831041887459375
0.3504003052826404 0.7770364886277004
0.2219474783073544 0.4276969209398032
0.8226274648178535 0.2335358530786431
0.1142126066574711 0.8258626813075641
0.929481925965452 0.7610585787522042
0.008996836866080164 0.3009126113071793
0.1519121293194415 0.2590580428146865
0.7432186327905309 0.06506529703529686
0.6144815679124456 0.9611767011446603
0.8367399960231566 0.6690942306799722
0.9826637213067296 0.661712576260637
0.7540469295727443 0.1918597762443923
0.07150556271447508 0.2820496761635041
0.2221191587821112 0.1750033149357837
0.4298882262163574 0.2873037749249548
0.8717659268151443 0.8427577823071795
0.2865770980701018 0.2973997504782517
0.4923354414227768 0.2323493396732316
0.6027108081282316 0.598908986222047
0.3294125153316617 0.6247518515193987
0.7102441417596094 0.925178989918239
0.7647478952805736 0.871811256084348
0.1801845133744244 0.4851399829208753
0.5091706915803603 0.09868466044561608
0.5741217675574076 0.171019321155131
0.6354714493373591 0.4928769392645801
0.6718353006368486 0.0341674324130398
0.8991640474248483 0.8693567060855809
0.4129331665729161 0.7614409105626467
0.3059407887351948 0.3711586643112308
0.6193432695257365 0.2022472926393887
0.8078719115266541 0.05796022980703015
0.5516297028483429 0.4228351476977267
0.392376288188219 0.7945787486108365
0.8947941797347748 0.1306737406740372
0.5385812482573724 0.01744728475292181
0.8904657488478878 0.3075980081492015
0.8560961946140648 0.4449748388929116
0.01010007337922768 0.1964210652856086
0.01796251430420814 0.4607651759692951
0.9491161517713397 0.4177788429116018
0.5008558547845767 0.921642931925443
0.6427097927242046 0.270929265730033
0.5879903111928577 0.2971396716293964
0.4421017953440453 0.5903823871538308
0.0495306092858778 0.3420692732414402
0.198056293100433 0.2475471063246759
0.1681731707139743 0.05155225219483171
0.6123793565398001 0.358462785801514
0.2254031148141799 0.7442532073356884
0.5295524983408543 0.5844078638225456
0.1127876612144121 0.7535244221365096
0.5492155143610236 0.2087843971638453
0.8515940044192751 0.1506550580543953
0.06308867940234976 0.3801469540511376
0.6189110913256599 0.3214271473530517
0.5543090031061173 0.7018676287450152
0.7436065713658431 0.3031945839146976
0.947970354958334 0.9682426737541313
0.1894577914106232 0.4505199808566011
0.09074577947655731 0.8082093679099601
0.7085343536709513 0.7046643717197455
0.4017252923877236 0.2586859738267441
0.8552459931128202 0.4260757730119757
0.8014125500904677 0.006329412703540353
0.5783894049196291 0.7875690502734433
0.6005172553336083 0.0518484966978876
0.6374564541067992 0.3095212799100879
0.8996964370254456 0.5489721641211724
0.3562712132735644 0.3147179549354245
0.7616678608373521 0.439681535784231
0.9496842386454519 0.07942858723791349
0.972036226970766 0.615518578815764
0.9265579476630653 0.2967972201802539
0.3191284351364312 0.8517034876597966
0.7283302490720155 0.8357543386155707
0.9862736313417184 0.3388500547336266
0.8888666160748143 0.08933418600156742
0.7863635989653501 0.04119344042585268
0.5874028135746195 0.6350099353782426
0.07188338002985001 0.7950268288323505
0.8981598773419491 0.9956787705370099
0.1794349894586788 0.7819919437141413
0.7128187713704212 0.7438027318764364
0.5222626843149831 0.6836137734594009
0.8394779423759707 0.6165829040457051
0.3930850421672131 0.5484609258309873
0.307212247562698 0.797529479696528
0.2180487877284876 0.2296669102434868
0.9892835513856609 0.6274025774949223
0.5541366566136622 0.1776740310452528
0.8146073124163192 0.8156712309293028
0.1367142464137837 0.5818876686011772
0.2061272875686113 0.9343938828542938
0.0862459688041651 0.7370367589587609
0.5108700469044077 0.2325798869292441
0.9115568412145734 0.1580326149679875
0.5614175032433708 0.377139896286102
0.6923951507176399 0.147008145328705
0.3142820556878322 0.158415833656621
0.3498178567419082 0.1418784997477468
0.1728968273677877 0.9115568741980491
0.763207064183932 0.01206856130527155
0.2902565455736012 0.3248204284382776
0.5539188326527106 0.8181215998830665
0.4307459731696169 0.205564778121634
0.06567751682403553 0.6347294577051169
0.06196475558519108 0.4270244858031874
0.2733741331628793 0.9877612024667285
0.2761985230361331 0.3486509379262647
0.6922703009768804 0.9246093117487409
0.2554168808845351 0.5485255777959077
0.5230954903740535 0.8064645328200007
0.4622682988648678 0.7700297036801158
0.965082394790631 0.3558499866235167
0.6053443851196952 0.2751751169869839
0.4854848453721161 0.7196342215169372
0.271518283698629 0.2822683619255241
0.7324866531157942 0.6248766672518208
0.0626279606911652 0.04861296294897198
0.5773868431256489 0.5554373604121118
0.9796786397732269 0.2783004020675571
0.1123287322553063 0.0548624771678935
0.7275921414800995 0.2396956234276613
0.3201800728560864 0.455184683462132
0.9365814640201975 0.354551972403404
0.2575837457582789 0.889949966102075
0.6113619620317173 0.07913688138567621
0.6072769971990369 0.9006156294406381
0.8382570409842039 0.5664688428357442
0.3156120041752498 0.2647878490679299
0.4146276102356004 0.3587850048751995
0.8995961142775202 0.9185310487854609
0.1633801690935679 0.06095146204243036
0.7724020961180844 0.6220572336926347
0.03629209107810976 0.5981318045464917
0.08750702290460066 0.9154194142431303
0.9018288212136663 0.2816575427064119
0.5604711037712325 0.488797037825595
0.1444472655350014 0.03408511230102307
0.3869486080353541 0.5014045376943356
0.6920819130144443 0.2757284316386474
0.05677199567852983 0.9142188866323216
0.8324215262847268 0.537232002466727
0.2031361246950557 0.9069909330508802
0.07560765705086535 0.7424961188715001
0.5670359697594415 0.277274623403553
0.8656577793853379 0.6052922441218623
0.9173494924019903 0.1302128681282154
0.330734191004714 0.1444822339784119
0.05100934592613725 0.6804555083411401
0.1692130700476912 0.06976762198501585
0.3845210371733853 0.1882091483761521
0.09205464620883076 0.522481889785379
0.9701499549637762 0.1271889133012154
0.5001235472928099 0.7774534714715189
0.6897260099569675 0.1947204203181047
0.486798478783222 0.7413619625629413
0.9978988989051113 0.7022212252144232
0.08286027977611386 0.4298228638560284
0.1667127483565201 0.9505825527371141
0.02478346659555668 0.787772932720571
0.6114412501233224 0.4615769296850299
0.5079462214038527 0.6316797707673579
0.7072948853160896 0.010732769708833
0.1278033995386877 0.8386165416253317
0.2427734455963091 0.6515838442706624
0.5592736961198477 0.9226811729068196
0.6264815961701051 0.6808719636778232
0.8978364862179163 0.3863864740028522
0.7605903681275545 0.4034304194021459
0.1591897565965451 0.8963181883913477
0.9025214211674112 0.6283777344308349
0.4926311260890759 0.4181689863062455
0.7863539142389776 0.4703267297744482
0.1328039764969546 0.1557490328330864
0.1331351918721384 0.9062384687758382
0.2668702841387235 0.1858305986694938
0.901671771809392 0.6767397756119299
0.7098734643225268 0.3768320973095571
0.4477996072517068 0.6433530294547013
0.7181249355626167 0.919096987022254
0.537987050661703 0.8416208792797193
0.2759600938083835 0.1151132052589945
0.1631502628892791 0.402094616012822
0.8690668888297639 0.6476061561325591
0.9429720288425626 0.9048031281783455
0.3133312347310185 0.3456823008769678
0.7885353453280086 0.5987632435292485
0.4227593240556732 0.1856629441880137
0.1855467989106028 0.6509145157805517
0.5303554712544375 0.2436853165298458
0.6375487563974668 0.07111888427559249
0.2443454932383215 0.6408978927757818
0.8604981117692769 0.8614138582352265
0.5579935276323347 0.7802654770497939
0.3033796656500417 0.5447950830453249
0.5232020473966724 0.02624806566734134
0.7434711533032919 0.7563445809112416
0.565606800082299 0.9617265312323201
0.836054284090793 0.1788383640365943
0.3478059794405762 0.5811683247608443
0.7829406268663479 0.4023999637906283
0.8266645990915972 0.2053024239156483
0.9967845880068731 0.7614611979126545
0.634160900332508 0.041349443386527
0.9739496033086994 0.9446758990163624
0.6244935028692487 0.9620259488743773
0.9374488552067464 0.2708943540230636
0.03063808040993153 0.6486176570088881
0.9480262137353123 0.8539490045301875
0.1098108087337395 0.945317433129396
0.594515234623461 0.8452503596624791
0.6877587962774284 0.8545228929613162
0.1016825772806684 0.517254569797484
0.2785513504869765 0.9473807856753486
0.6961687034051476 0.5606535443694961
0.4079490957987044 0.2685452148301999
0.1201467962642035 0.1748090072066433
0.8933878426231765 0.4149823471546588
0.3036034007647301 0.3896624186369978
0.7019393298453981 0.9210281223931484
0.7745482295277748 0.3222136888371612
0.9745846019871746 0.1000136489410962
0.7858834132230011 0.6852489917314152
0.1455227683408218 0.6909267301071517
0.9967146221910681 0.2436202419658676
0.9069111858638256 0.5686554196390677
0.587986064594183 0.4965037115481303
0.3314271645700173 0.9400950290374925
0.7214955206632525 0.3951020196835281
0.2468122753797964 0.2060585518410473
0.518604631454299 0.9442090971677504
0.3438108092950973 0.1210800188496965
0.9132227811004289 0.02110974472398978
0.3656445846986344 0.3193665922607873
0.09147757922897908 0.3488697409006596
0.1878438125321513 0.9565510940084569
0.7035434172406313 0.4938660053569366
0.5444824076344789 0.3844191800573267
0.0106075688798392 0.2077788190337916
0.4325520096079585 0.3263410196410372
0.5507345186653386 0.3297233483075935
0.7353038556270278 0.8742988751923473
0.5795407912483089 0.443100020008011
0.03675729603920215 0.1781901404506986
0.1215250658221572 0.3120324437331821
0.3021776605614667 0.2018021508816397
0.881267078158848 0.6335958323834796
0.751010229617363 0.2862351985777329
0.3642763270290847 0.5234293726291078
0.3281908093698652 0.3232447397724298
0.9371884812910113 0.5820401035163568
0.1234916809263887 0.1064994566446474
0.3538690849465889 0.7392871124546019
0.8188411169207978 0.6096696040100775
0.6456609537053528 0.3970711719060797
0.636630993780715 0.6144691221900935
0.9565250329614284 0.7223231013694831
0.8462434953016634 0.7122459479153812
0.9328756271810771 0.3168571676455206
0.7002780776422982 0.9514538473391407
0.7974780792754012 0.9453795671489944
0.8097707715499738 0.3717801281520018
0.02753470156581512 0.8863570157610655
0.9392938425651521 0.8732554060814358
0.3440951634669475 0.1609617876967034
0.02481677387614281 0.6695504489618893
0.4938994013072634 0.929717480390166
0.5969136334557498 0.5770388532845314
0.1670341595756343 0.2297625306041809
0.8605083707540793 0.3394284663564608
0.5664622302410881 0.2667229579829961
0.05528238440036506 0.8564269669742048
0.7654278053427896 0.4680014516230726
0.4039975224336914 0.3852484522760513
0.3565972894138452 0.5012659506937146
0.4270598741285297 0.4993237250306172
0.5741198420246405 0.9346069495103199
0.5046589957713257 0.8209112530311258
0.3951727024611003 0.3688073338136996
0.1400585893647164 0.4472679623804953
0.8693360468969433 0.04414125209935947
0.3862722824866379 0.06070878967781149
0.8891243625560992 0.1213096384294511
0.01542703482383608 0.4921214846968952
0.8469190043849747 0.1786341856385655
0.7159928920103097 0.8795870650724805
0.08074959143012769 0.9950150723663507
0.4350707326843971 0.6076591766789298
0.2191100461607781 0.1258685112345957
0.4939607280976717 0.9016824544386011
0.1144786485390053 0.8640669382202726
0.8558609770481895 0.9363460093532139
0.5953324202194032 0.1535559512106602
0.1576335105534644 0.980433317222866
0.8162269651062232 0.05233377772474044
0.3544056735395347 0.7935468703351963
0.3655618531219216 0.06711195066427886
0.9930335099677208 0.2339813198442256
0.5879224974247446 0.1163501169785893
0.8768571600665553 0.4247687478607335
0.3075166889019719 0.8991257845520151
0.5117307732591254 0.9523147481678574
0.9923352382079632 0.7298360666882815
0.6501034637345725 0.5298297320669945
0.6238011520263517 0.4453476399441382
0.3694254872360253 0.6833990735023739
0.2566848441725175 0.01243277530477692
0.0108768881596765 0.6834415168750321
0.3963374648538097 0.002338318956375865
0.1461822359579107 0.2696307499222827
0.4090101080736278 0.4308262881630763
0.3794017240809635 0.2643216053108349
0.5824590581759399 0.334012031073247
0.9919670711326359 0.9521110820882718
0.6425176334792256 0.0992201190006151
0.6289523981099939 0.8204091470925364
0.8354130462263987 0.1605321956386231
0.9711953582545942 0.04625100038861175
0.3655831493391219 0.4041259846652954
0.9681089714626896 0.7798348294772923
0.3613679202895492 0.2766584823532853
0.9480008875236391 0.2730227897278792
0.2426445408025764 0.02445942304782123
0.8448713741950749 0.3549997515148943
0.4159289684668444 0.7008723772660751
0.3713096470418929 0.4305845815334564
0.4524999753887194 0.9507901320370481
0.8468182916308931 0.2135111945633803
0.9222386123487686 0.3685784805795743
0.5580537381484039 0.5850035378212755
0.3102951738138238 0.480924454569564
0.299496663569185 0.6471998617128139
0.2773728933719207 0.799172667942304
0.1752349046259512 0.1751594357293912
0.1860042488768933 0.01272596768021542
0.6412592093995241 0.8034310011218102
0.5815654843680398 0.1904462160546378
0.5972912718659661 0.5023856136067149
0.5399472874318409 0.8732823612898188
0.6690418530062692 0.9108831230495789
0.5656349664293936 0.0152299670153316
0.0106256489301969 0.7336121161626414
0.774529256506127 0.8578231296318957
0.5237335105452819 0.4266516234725211
0.3449450713191266 0.5916963197166792
0.8394196027409558 0.03588740588318478
0.9656384218492388 0.2952825938059656
0.313144555749856 0.408710631054357
0.3590458525400251 0.4606935044377038
0.7765144558721754 0.07115778192240282
0.9883156051064738 0.4960932889476016
0.8407941584308434 0.3912162905971489
0.0261083161855426 0.1145674894047072
0.1652226241656306 0.01579810230582602
0.6185541669526569 0.773437668106347
0.8160140911295453 0.4192566868881871
0.8952329306482826 0.1490770869042866
0.1317818465229269 0.3995199617242837
0.6396477936755574 0.773278544748747
0.6887957859124387 0.2528698484105859
0.3040750324324681 0.4642956866268326
0.7282697456037017 0.6149195220815217
0.8304283027910233 0.4559372817609745
0.6334370159379438 0.924644072631207
0.9176630934153542 0.09101041041915403
0.0891866711855033 0.5534212004154645
0.6123924872510096 0.03819206561510909
0.3816319706047072 0.5180273510762425
0.9597729048470187 0.630456536524498
0.7584051436207319 0.3492748690827291
0.2978590820139564 0.8828254539515202
0.3467360774725508 0.4141826944971665
0.8703033900965874 0.3690595865610636
0.5620618386424767 0.3131930354314634
0.3857696431425839 0.00440885041934343
0.9189423867757213 0.3873041743743912
0.5927495452366626 0.1914218813962385
0.9652411331155673 0.7178259034283069
0.9770414549270113 0.677160750155874
0.5217445650999998 0.7960564182181722
0.2093681458947672 0.3833865526595961
0.2089384026562012 0.5599438166131193
0.7951438321583502 0.490678053347108
0.768428833645877 0.661029918576032
0.1456684658732399 0.3711249033137153
0.340853795490945 0.4820233273632575
0.5189956048530605 0.9724019010463755
0.03588893817530522 0.1494384138821184
0.9820467415768269 0.9512478639543658
0.5897051131501029 0.8030401006758352
0.3274022533632808 0.1716722863639647
0.2677904901089011 0.8049624643547462
0.832485931788953 0.6331769781235079
0.4326211384390805 0.4785568883339488
0.9431090610247601 0.07138640484015127
0.7299291958303505 0.4806696501951614
0.6521196100665513 0.1856373000541632
0.2372603899314088 0.7920529131917933
0.07626069986429855 0.2269643534265224
0.8587326934937417 0.7239083975981773
0.5102705997133404 0.8491091035129824
0.367477666803303 0.8942383478727833
0.446027922133435 0.2466749591589902
0.4714409250228344 0.2957063987459043
0.01905094751991029 0.2748088546986099
0.1336783622022607 0.7585738828018895
0.362206310113285 0.4791346665420899
0.6008267852519462 0.07968438526254369
0.9870705966768808 0.1128756705407745
0.2255473644170911 0.7660685579041707
0.9409059688893401 0.8190149840454048
0.5877962256333449 0.8833946828588584
0.50194521413392 0.8645296958546576
0.2795306664903704 0.08692100145596798
0.06473176374823426 0.009827507383525943
0.9191645766689313 0.992718542627401
0.8439750547270732 0.9555009201440917
0.5062554794364781 0.4314521588874955
0.2876067442698325 0.9754425337077797
0.4473953708879757 0.2265123845562129
0.5785872858650144 0.1618787313459492
0.2457210251865777 0.1574238214886688
0.1751142881876602 0.5938281678667645
0.2983806080743075 0.08276750613955998
0.6809927118091218 0.0720873331308118
0.5079477919514741 0.1441861782730136
0.6680687682378221 0.2134558812490117
0.2642743186091369 0.2744719785518452
0.4455205661820664 0.5042772048823715
0.7282358889439967 0.9679871962722196
0.5599495456493644 0.1240210119565832
0.5011429861125141 0.573691841425926
0.996758915171277 0.7722037990733821
0.401000389281356 0.5666826602705658
0.4312230618090362 0.5276416639075348
0.8685025076138113 0.7773993783516659
0.6194350605580281 0.3322339570405382
0.9988763842100989 0.7215022700902355
0.6283475435304764 0.3266701946086386
0.102713521522983 0.9628543585804783
0.2979794985167916 0.8940422395685682
0.4133966764252776 0.2123947402441386
0.1155197535145594 0.5778383774341032
0.9312831692001 0.6303201591026019
0.8846400873932375 0.5608414829281251
0.711058036953396 0.8402655980925382
0.6144189616116019 0.1926634386602975
0.8890607948243265 0.5308678914490337
0.2887040418130375 0.8994271110171361
0.6691474675447145 0.7964515000389384
0.3638086640882063 0.9801516935429067
0.3176036955874618 0.09165781976558385
0.5306456045307332 0.5605438104733982
0.2572994495029517 0.1906410708724123
0.6228730720814766 0.9262169393785634
0.4345932212598168 0.4006433987462443
0.2433592322934939 0.7437399479264031
0.4301426524134399 0.07541219953403232
0.7556647207598247 0.9850178337701896
0.9188457534878988 0.6431752831511732
0.3021339764116462 0.1830919125056433
0.7259041958120436 0.5500813287346594
0.9436112826172995 0.3208970290063942
0.6122294260965248 0.9449994139442132
0.5302502910851415 0.1018365672795436
0.8917697829812713 0.6793287844520715
0.1240132014848277 0.2315782050920323
0.8779061008126448 0.9166289360105813
0.09867867579054382 0.2434881851155028
0.1075356134240649 0.2232173551642389
0.4095496038429335 0.2023373530699069
0.7337744727618319 0.4915945939792286
0.2656116799357353 0.5684234873883015
0.322965347843803 0.8104187225720901
0.9464884055759084 0.3512335016929762
0.6445599002457369 0.4446855179616167
0.3517882480495497 0.152940401457334
0.01817897897376722 0.8585501150462873
0.5494595253397374 0.6384692553259158
0.2491639697107934 0.8267276325233753
0.008981873569817259 0.05550134540772916
0.854390708840322 0.205891022259459
0.7153207143703685 0.3679218741677813
0.3991273125174791 0.8258632536261969
0.4772619437217027 0.1936329962745439
0.7000099399109246 0.7258834345579938
0.3164251901590872 0.1902679405802303
0.849984303012047 0.9456673440322743
0.6113159261409344 0.8104108738123296
0.1238171987569586 0.7235120647584391
0.2507210963630203 0.945557817681323
0.5826859955937886 0.4584664949115229
0.7875152798695926 0.9248690273891134
0.3341353596376504 0.6722721630427234
0.8865169957062078 0.05606775116870855
0.8214415023646087 0.654238594248965
0.3325949337502665 0.9277735411761142
0.6481559150979984 0.9139515148667141
0.7361060975083162 0.8279123925521816
0.08079680560257606 0.5384488593909613
0.5064191921412629 0.1168509160040752
0.4252843722732995 0.7754451038377215
0.3858169224247192 0.03235604456363465
0.6831040171856766 0.3676231920342329
0.7812286482480495 0.199572261368324
0.9126083242874238 0.04847555256103163
0.227160148328598 0.09664511694571266
0.1000576282897969 0.5380145371081149
0.8615769781445264 0.9917727783893107
0.09749160805340377 0.176810984274687
0.6935979057582076 0.7174540023781538
0.4227229826343092 0.3742472799894896
0.5120424638883758 0.08059809011633563
0.8485625916396878 0.7411373864734258
0.8093295059479563 0.5681063404373439
0.3227167476214833 0.5188210367774662
0.8174178447660559 0.946652663710578
0.8482623391469817 0.1960041707681467
0.2397555279129612 0.2619241137370412
0.5102429640662712 0.6984062251497724
0.2253060905171343 0.7552115940504158
0.663242821552015 0.6074009696419664
0.05761078131948504 0.5071874701329946
0.5273988313467135 0.7685666593125411
0.292449083034196 0.6196013319552703
0.04480034977308994 0.4110263755819853
0.7137322612738886 0.5136486701197234
0.8916934500021161 0.8218011199124559
0.4764392751134146 0.644978864218797
0.3226552261362612 0.5956309545566921
0.1696928491763988 0.087838269160703
0.6352355300163401 0.8958929289138913
0.6176700797371228 0.9357100590620394
0.7977249109769158 0.1715340415170919
0.3830699392756365 0.160701428008504
0.1971423427857864 0.4419553396799307
0.1491078974387854 0.843751461257387
0.7669123828178485 0.6500301961849139
0.5043898593269172 0.6489969490045587
0.9360417173778507 0.09159795072264619
0.7017317220388466 0.4329116975161522
0.5521101722778522 0.3105681221746879
0.05192608502177296 0.8357463659929841
0.1881351087944086 0.7661618624451608
0.9468759975256488 0.5970060825095019
0.8551427450550318 0.8525131076994625
0.7822697711428075 0.4402779350569012
0.07148591329207291 0.9283029446515308
0.813175846763972 0.752765934215919
0.004142090023241791 0.3510841452707819
0.7486464885946426 0.6924459130917141
0.4655149914790087 0.6303825043017196
0.8420138449724415 0.0712823704808427
0.5074373309586282 0.7604867475846224
0.2235270127408849 0.6063523147189673
0.7794930644599583 0.8499547454768921
0.04159176758545421 0.3772726257838834
0.01188744837863689 0.8962909966417008
0.5153094987451715 0.7433917381227696
0.6535865717505648 0.643787239485943
0.4576728380176044 0.6474097066313738
0.4730448507564866 0.2533076594448145
0.6204212247831278 0.1174938268641985
0.3550874480854158 0.4708256185089451
0.7423367013923243 0.8478138911253289
0.08903371994256709 0.03732506536649952
0.7940274402372529 0.8782462700439191
0.4571921927402045 0.4580147862953401
0.04701120120487053 0.7337828161564823
0.2522698083221392 0.04656167946122216
0.1889641463986032 0.7878265812805448
0.2461532029157503 0.984483037763569
0.870131356715103 0.08880096015944197
0.3366291432489411 0.07289930587970433
0.2203891566315243 0.2968020004328039
0.3744438048964316 0.5260705258326233
0.7391939285940575 0.666606499463566
0.5031112991987912 0.6233224976426923
0.1718679523776254 0.1560782228522448
0.8822072249859093 0.4153963010892988
0.1062683701987494 0.9841442814576273
0.08297102198968648 0.6286860336796258
0.9431963653237679 0.4391513874978372
0.191282452541573 0.4050781828242493
0.2397306631182688 0.3560532073381137
0.7495810513662123 0.2657151606178789
0.01531858027566915 0.0035530302847897
0.3437660347919207 0.6434177027188883
0.2232726312930197 0.5312017068748495
0.9909907881827189 0.4341958659432717
0.4755278792185582 0.13870024904295
0.8534939063679449 0.816555501876508
0.1255761819779031 0.922201909009688
0.9967738787744009 0.793683418900471
0.5617558199786209 0.5936584332623727
0.3466384778040232 0.6324093383342494
0.6895847433324451 0.2135685602736351
0.8670858936422061 0.9178452429932615
0.08384359996964705 0.7485249717129558
0.7983956733080029 0.6023674038097983
0.4743340959388639 0.4508233040647217
0.4358418858429787 0.420499278457745
0.7148833799805093 0.6316351877038322
0.6321413936519114 0.00594785772548257
0.531474898391653 0.8897486447707578
0.08956087118837558 0.2777791262863101
0.4051122114774808 0.7683885163265459
0.6696270652676465 0.4596890525867015
0.5962597066259262 0.2806519866616914
0.3018008920838146 0.01826771551729746
0.04725378091540621 0.2701262246077291
0.5832318937715369 0.03852636724747811
0.3821531647151473 0.9222589339949373
0.8574950448073022 0.5654132570516723
0.8772869618571004 0.4433865106867302
0.06767291693975207 0.4663111446565187
0.05412603532347208 0.183921203989005
0.2159769557944574 0.6426436339813617
0.9628669239089488 0.1990188965242698
0.2486960393830444 0.4797694812882147
0.4263672035103249 0.4598432683813672
0.6496217373171069 0.4668198352842196
0.2689928940330357 0.3863542500279677
0.4855346096571189 0.6383873409244254
0.9996831711547927 0.4284885519074725
0.5535279357851763 0.7310393365626242
0.4603680045859284 0.1547734835224216
0.589025500560826 0.06598114751879897
0.713145586739274 0.1098134614744906
0.5509706689220405 0.1047376528150621
0.1557986053201714 0.6733334925038785
0.8357581641935609 0.6805670970598239
0.5311051916631594 0.4475195325314305
0.7374798902606848 0.9734634439806911
0.05856726804234848 0.8195804105626088
0.02713198835170498 0.4770879393091718
0.2029408415908106 0.8452891374493747
0.4286498340524628 0.6454454849823489
0.02671001800588297 0.8540440712181057
0.02032273689572281 0.5929542715250954
0.05400066733116142 0.261754614251109
0.08388250547912519 0.5712942426833765
0.4986942550899148 0.1621519454587121
0.8846557384786231 0.6996391951952032
0.3847886875532666 0.8840010240106728
0.7546837573287094 0.9296202547381375
0.3938989631989441 0.4012338610402547
0.3203987550541147 0.5376158075813292
0.6513383646822402 0.2219471069454306
0.6459172387864892 0.1365760535866251
0.6858644910146449 0.609509240765291
0.06210828609497623 0.7087952979730302
0.3465660048870597 0.7584784119203343
0.6852401385193839 0.737656752288814
0.4354334477394504 0.8813961392862966
0.9513611595574455 0.224646477980058
0.6445106342449852 0.6483209868234905
0.2045027069454035 0.319614964720161
0.2724597865825398 0.05467106214483755
0.807637743407433 0.06862914853670371
0.3427363716609811 0.6782210863988436
0.9658273492848821 0.1442401307879713
0.9371075585196466 0.5921457322711591
0.7388929500058465 0.8645873827942325
0.6181399737900043 0.7276988429360579
0.9829015535935043 0.2599103282266821
0.4425059020111403 0.8348033735697802
0.7944929341917748 0.9782659886903482
0.8087152307451736 0.6685442648748693
0.1553260942162555 0.7173201992591404
0.396913845859816 0.1361328064868773
0.4609902294494548 0.6795699210991906
0.02814163278936531 0.9052005917967938
0.02016280159519028 0.6513093483626938
0.4520121429176585 0.9212837718395974
0.8481682859177775 0.8983291712084056
0.5346683288055714 0.04496281606811588
0.6214021140652874 0.8275818260825769
0.5935531328716609 0.8346573944382285
0.5783857124068916 0.9798305908171028
0.8416817806814628 0.09299667148258517
0.4482654468347071 0.8239252214544426
0.3761749708173741 0.5823132172576463
0.00656657152213359 0.6168278099632426
0.9869859038666116 0.4035393800724203
0.3887664144599093 0.1690141579686723
0.2739583351931651 0.709091903724847
0.07767882445791061 0.1422844980070582
0.7926472405388069 0.9996378389411698
0.7102038049491957 0.7236982328977279
0.6533850211531499 0.09936160564687727
0.9654575596097925 0.2665901274811863
0.643350792761073 0.520640874359816
0.4759454456451545 0.05511523347900885
0.8195266908082994 0.7035300738590449
0.5097938822057475 0.2857944504538666
0.6804759039484551 0.2614829528007957
0.5400126239277404 0.3287619811927706
0.3531955333521413 0.6617278176089176
0.6017350295070893 0.04098290830055357
0.976014194824585 0.2683050800486003
0.08685627350329317 0.07667765498609798
0.3454691917380103 0.551064471099739
0.04083809382315957 0.5417173131869966
0.9660941177205881 0.7276522297726833
0.05539612160921494 0.661304469065797
0.7729509341260107 0.814657134167997
0.860771260858565 0.09356520739939077
0.6627435837454955 0.4057182301697856
0.1536899225877636 0.8641081197464371
0.09254363472061715 0.7180758653069721
0.9401919291730345 0.02445370601392661
0.7502625125991232 0.4216235256610211
0.7656277474404652 0.07267625330848149
0.03356875381490949 0.3564916694429235
0.4450017137846742 0.2787932793823055
0.1972525337180439 0.2737404791379781
0.3665922202834482 0.3412505349290815
0.5827031423669287 0.8198202602065723
0.8309481980836281 0.1880005011171115
0.394113985348205 0.9035103835251311
0.6155363905703962 0.1739259458696061
0.2754315741724747 0.19200402889645
0.8559317472404288 0.3569612853267859
0.7285931876908291 0.7476311702432392
0.871443915047954 0.6373080601447255
0.8327137726218856 0.07677953859807299
0.3457524778689311 0.07904412493077607
0.960967077885882 0.020124412613799
0.812779569109464 0.3157649852089968
0.586286581123746 0.8621982188731124
0.5347532802345544 0.4576776540463524
0.7257046233887621 0.8093983612168169
0.4030595367604424 0.9231457300424988
0.03924515704881786 0.9233631612803577
0.6219107984072434 0.05989671415128981
0.8081481904707547 0.2084799215432415
0.7647603341410921 0.9911455874999151
0.480292027180597 0.5840565608484853
0.9770199554484981 0.7531655536777094
0.4533289561983874 0.3927322802397895
0.5692444311619621 0.3502759952794063
0.03352216931778441 0.8037540485771977
0.9198182069945974 0.7453324221486287
0.5600590135216065 0.6402578956433601
0.8132825693638193 0.08783161667150845
0.1574385422253052 0.5080960580082814
0.5986973043595524 0.1166038145553332
0.350252527789833 0.9630660356445437
0.6716653058242695 0.1485391114672131
0.8225891639912087 0.6309591001271568
0.1476231267514693 0.1661671244840874
0.2083529679735421 0.06344479024981048
0.6337964968277284 0.5458740380899826
0.7208740823732108 0.4600208294306152
0.09918165038387922 0.8800783041332965
0.3740742881687235 0.9784583285669131
0.258508517388097 0.02988741603554832
0.6732398115248655 0.6757808743993273
0.6870879425085179 0.7091059276582151
0.72722815613638 0.9893207517318879
0.4293961562247811 0.8041130630803015
0.8136534228014595 0.1613422159714208
0.9179709394049936 0.332353926582154
0.7622955238101693 0.6016950055454962
0.5520820768477461 0.619903790761111
0.1069803999723379 0.7315766227520564
0.1515157092184609 0.6992493823971622
0.2628529981822797 0.7642630226185479
0.09342062903399913 0.1868342075384793
0.961045860102099 0.690888782930977
0.4440539332877317 0.5418674910079379
0.6756097431788248 0.5577064726655548
0.6916158758236768 0.09079182929316028
0.9886224961458562 0.8314391615374328
0.2029837706090722 0.5319134558186048
0.4976818578572338 0.9979991101116408
0.9655914502935764 0.3945372970926408
0.2054671005448467 0.1389169361188836
0.5197217771750904 0.2808185803671144
0.8547486693692214 0.7613004575053703
0.7613425180558617 0.6192929300791616
0.4212845886765896 0.23233358893263
0.3716499646790282 0.7721861243667
0.5997962003146364 0.06161138808764479
0.9204632228063316 0.7668803159565136
0.5849027704645439 0.01759148175551488
0.9603324576261973 0.5026365481825001
0.5890568543113291 0.4858200911451395
0.05585531914827805 0.7407573606877684
0.330514729831468 0.05518945439383469
0.6459127772998273 0.2924877796472832
0.09907419882810896 0.04056030150723402
0.1995112251083425 0.6660728199660764
0.002879478191713756 0.6926509106429508
0.2663307254237832 0.608104915400586
0.0006093256307827121 0.3712755378114086
0.1519262858079238 0.9036480305000408
0.07308851313174036 0.7739917519366102
0.2924913970451031 0.3888297124046856
0.9842495790123482 0.5775521745406195
0.1250213714073805 0.03837892356433087
0.7535520394040915 0.3765741584395642
0.6162913542370673 0.5775471209747389
0.0862069319161959 0.9767935282534531
0.2982135749170323 0.4551294559315205
0.9586651535470134 0.7858429818579965
0.6753896885346343 0.09963442336542719
0.07238468995400066 0.7845369789299821
0.2689733830533256 0.4450271388534751
0.4440966667639557 0.6926445006557321
0.4810628241607901 0.6061362284902335
0.06335592769173007 0.4561005121148159
0.8100661143771535 0.7983468865239737
0.755454476132147 0.9413564027354218
0.893125453349662 0.8410751423912031
0.4174105432696522 0.5999205725480626
0.9687530878585087 0.3348452461099463
0.7572437896819851 0.635877626030017
0.8786746499674872 0.07266853472766324
0.9885801032306677 0.4648754455062157
0.1913628302589297 0.2934896783217102
0.6546380902270859 0.6647917060811254
0.6098658407569194 0.7472088660252256
0.8592109158943809 0.2267198178040181
0.3215585698573721 0.6966641293773073
0.04643043337003981 0.7031116976520017
0.8898513667478081 0.8029065512612548
0.4585875465269034 0.1271042726664868
0.7661086680191949 0.09026457030264856
0.2149878538982659 0.2508348379847581
0.3645857300785919 0.635956901620561
0.6835472408391077 0.5128682806233322
0.03733769646612995 0.2217043058038654
0.2587543341091966 0.9260055549365973
0.4650715892393891 0.905444239381075
0.9667986019889726 0.3453987964723552
0.06170562749390198 0.547907732168749
0.1862907480890459 0.9842759358604218
0.167258433559838 0.3334812002147113
0.07389106230498482 0.8132280502576573
0.365331079083966 0.3301984206769829
0.3571857600449256 0.0008787321751652551
0.2023660441759932 0.3751913954560576
0.1792500548891829 0.9760539065330136
0.05448128729444565 0.7620540526328867
0.3867606819999459 0.8515385377780705
0.756374319282672 0.8036871285029524
0.09218711624300492 0.1252994443684273
0.4026863533936937 0.5252134754729295
0.173574757747852 0.6808612510692349
0.8408164148915744 0.4556579172223345
0.4175576556680075 0.8875155954289753
0.7509088369570053 0.4576150958327516
0.7854582360804578 0.6474069832757188
0.1098183108613886 0.3493941326369207
0.3829199021226767 0.6389898397474344
0.5384713175743576 0.1215825514262813
0.5014889557679906 0.04536026907914536
0.07145183556682239 0.400304262109365
0.5486868919924076 0.441246247026242
0.1880416322693723 0.1068680806270534
0.3557973724815846 0.4097928250728587
0.05251718816494817 0.04506490331917064
0.57819745082012 0.5869601764092992
0.7250181239445341 0.05440262575275948
0.272699656008295 0.4647247702814463
0.5349869281276545 0.9101957076077797
0.2640724888999259 0.7131341298499131
0.3634130947199213 0.7184724798731851
0.5043361581573329 0.531195111735362
0.9465593522203909 0.0609405942959732
0.516158916063102 0.4058098294986598
0.9873364214279253 0.7888701244377271
0.7022532381563324 0.1095842192014159
0.7649504026006491 0.1912523635037566
0.4595468149625661 0.7496767863075705
0.6831427530590601 0.766347606479259
0.7262753901831539 0.02153096451384558
0.6577964918376309 0.8144098121715296
0.05650378881654715 0.01706383842083347
0.9349230149307984 0.2134645032000111
0.497001056676732 0.1434663116014373
0.3346288872324825 0.8971131173586991
0.0912903045136705 0.3749688206497985
0.3084860259395453 0.7118162464920655
0.8334514257053411 0.5554425763302524
0.852742854127585 0.3745604223953177
0.4558808000422604 0.1638722720438754
0.1012471989813234 0.5941614233288347
0.1469408479356515 0.3511644762287291
0.8015389593381487 0.700179302163125
0.5148515607218709 0.5037056968887405
0.2846003398879668 0.6940397065169197
0.2132461333854165 0.9127385613490675
0.4251162827978703 0.2419500289732132
0.433043322527675 0.8989467632654108
0.5553778737887344 0.04079574204047282
0.4607103688362867 0.09922559489903535
0.5813604328226462 0.2098159949804821
0.1582680491323018 0.0704193230995642
0.6533456930271249 0.8856084156510986
0.6451295128444174 0.5839528993649377
0.02201829399614122 0.6223873809236017
0.4650902636362637 0.08046419462407027
0.2778640492401536 0.03722511927171938
0.4517693208388688 0.3270070055169004
0.01666581697519277 0.2181139380386878
0.9885294639020958 0.4139997965187357
0.5666155407694842 0.6319077306635196
0.3980759915874453 0.5042008807260103
0.371177372562112 0.6032316877049767
0.1802379868335363 0.7285593752199526
0.3270273748009334 0.2189264891961017
0.2028035659637316 0.9169596578203082
0.7982494223109233 0.5190890314407007
0.3494862919126623 0.9397928426606318
0.9101435900570081 0.8690403293113386
0.8704642607156664 0.897593817230165
0.3493381709426844 0.3521870006031018
0.07426166832978875 0.7531658717586437
0.5070111201277541 0.6692292699599731
0.006076543717636651 0.7879336130021777
0.2923614679881744 0.7339873056386395
0.931919153127747 0.4773731036694892
0.2807551562796782 0.5594401655389086
0.443020097901147 0.5140923366682515
0.4415338653256922 0.2071853630326941
0.7925136228639186 0.9149488268815231
0.477163551905955 0.7370133936457072
0.7527427504147 0.7751697696682971
0.3074455775045433 0.4178796537620069
0.238884505729623 0.1496059379152994
0.3643637886458986 0.5552819579059308
0.5351556022227842 0.6264801934591876
0.9601635249720539 0.4543882917224383
0.9110256064191977 0.5137083904743354
0.3767337223089666 0.2436652395733478
0.3482896981718735 0.4623468978319344
0.7102182785480303 0.8210676039642062
0.8402765093763616 0.3353968389635661
0.7184299138938203 0.1362443882483699
0.1543991898346341 0.2116757739915097
0.7581795788487243 0.686204306305248
0.9109416620465401 0.1053821000579674
0.5656688020071793 0.2561109879949939
0.8648507949504722 0.9734852438255994
0.9104746445001001 0.7136755372146477
0.9642165270928649 0.03826681357737706
0.7227944261720441 0.2858825871384474
0.2671232654516954 0.07265310132083891
0.9214268138888986 0.81010221871432
0.2352264488601476 0.5877902469254088
0.428489762278325 0.02755997203326408
0.6032607430502851 0.1260234155460717
0.4642476660965776 0.2264870303678699
0.9611224109546925 0.5132659113948274
0.9385702587831198 0.7136825007265275
0.9967203521036377 0.7507484910047426
0.6028485785444534 0.2105618031268981
0.9556225031369656 0.1814260827184346
0.6821376590229099 0.9786563067613427
0.899426113758274 0.7152548085370947
0.3492228963481855 0.2507714770606883
0.5987779041511023 0.3121017246733964
0.3798229031703936 0.4846875521984843
0.4330253524977037 0.6771708531432202
0.496831982639044 0.6844148240464932
0.6562255534458326 0.332049083914739
0.8515383107272123 0.243562565615025
0.7462708910878662 0.9029648443014526
0.848024357926689 0.5123897140791623
0.9187568562516133 0.8286942841467542
0.3938485137567559 0.2383832119342825
0.3268399610703822 0.1898991750744427
0.118024779872773 0.2224684796648853
0.6354160537638962 0.5041344421789452
0.2287978200860224 0.4072911106245159
0.4133585751284538 0.2783602577222696
0.09087768117803878 0.9984799177873345
0.9697511173792496 0.8218753035522002
0.6516594509445247 0.8636553479221591
0.04418019176697757 0.5620409930289917
0.9488321522118518 0.3408771443619319
0.7673270499314819 0.8334274724943214
0.1941828557764273 0.9645736393874271
0.6212144486904886 0.1648979622723137
0.417270686026238 0.1289312964060123
0.6556001816670883 0.1353207638291012
0.06078473917088647 0.1357212206448131
0.1260176294939156 0.02860389264686835
0.6879125970416161 0.5223133356705486
0.4369291568204305 0.5582397251691404
0.9479285749255563 0.30154496515959
0.9323369592368961 0.4409146835127502
0.4055758590813487 0.1923255841358155
0.8739272456000339 0.1683821865599019
0.1126385960923146 0.4530722251447354
0.8505930422414825 0.580306640393106
0.6731246707761104 0.2412979821632433
0.01533214385475925 0.79316603174008
0.8542168741011611 0.7894125909861598
0.9855173480991519 0.9253048677038981
0.7646383335237726 0.2096666219345935
0.6163374990712598 0.08885851019882632
0.07825490153736675 0.873605923804855
0.356174698177762 0.8947476064622348
0.667563686753223 0.3959363531190426
0.6287666595202503 0.05083984373443375
0.05029839572964973 0.8848022823561852
0.8973163638017814 0.612130580152829
0.08216302663382441 0.4756316202760623
0.2710201818460197 0.3211294396880373
0.9697576761866974 0.5072131880728233
0.770337522050129 0.2557072971726486
0.2184352651848664 0.7928957229449153
0.4159364339313475 0.6207681141822508
0.1080673821889605 0.08244557037670251
0.7551697083731529 0.738122942675992
0.1059749050796412 0.02250519779951404
0.8599383560363915 0.8797118319354955
0.1719206733159519 0.5484750822793482
0.2962213487976465 0.1607954948547383
0.1505468327055326 0.8171746449396476
0.4683315984050698 0.6622255175211583
0.396451820759566 0.05802207292400943
0.567581030352037 0.8646791876697255
0.4728372559262062 0.6130106914554243
0.3433264977443136 0.7114478699841614
0.2602819764400552 0.9715071843754957
0.9162037044917276 0.2661923129679708
0.7197277315335889 0.5950071222624251
0.8092434101240171 0.2686082958298185
0.3681072500097269 0.1381636937832436
0.5835914636603333 0.6730197474934231
0.9231969490411476 0.1212429494983454
0.8474735304244914 0.4001798611026454
0.1015301212803151 0.2142952979796875
0.6448102501123407 0.6893710196327117
0.4334782644459148 0.5376798528247911
0.1065538987141079 0.1110203645394548
0.7805722046373886 0.2365342075163095
0.8193870029632815 0.1888087803258979
0.4939645474693639 0.5464807971441671
0.7556870669522016 0.9193055760244722
0.030811189753333 0.3334223436749372
0.8935787828540473 0.451561583313966
0.329379140939194 0.5110037198316526
0.1283409534601598 0.4175623836539508
0.8249625886536871 0.5916825965224632
0.4626309690527656 0.2794775732331428
0.899887985683816 0.1215486703330589
0.3517837978962597 0.6099279799194701
0.6562290232332757 0.2955541128709475
0.6460527715630812 0.9634870388327278
0.1097758989512533 0.4704732112814262
0.7787656101995374 0.6664864003261839
0.05829078238740282 0.07721701576767268
0.7983803373072493 0.2829897850700879
0.1483016707463082 0.9521754298815504
0.1716622497949396 0.1174442703061386
0.3457773629498718 0.5012803819628764
0.6140428682432522 0.7375557693734935
0.4357007893447043 0.995896608616359
0.3226785433975993 0.2581036174670667
0.4839987947946841 0.5611259728533238
0.4092241210890562 0.1217440534560739
0.9388074689593077 0.6865116405928645
0.04055425815412926 0.5026392847854165
0.6117992839843066 0.1452228377504888
0.05754570216264272 0.2021313840759529
0.2013849653949684 0.1963245767938947
0.8544037285745771 0.7508211646213012
0.1990156384695444 0.1597137571586032
0.1621051973597137 0.2940424442257099
0.6637578008800896 0.6815905753547779
0.6223738371845366 0.4803780481873329
0.8273560513827929 0.3232846219835877
0.9655954410224065 0.6512944752010681
0.8664100259743028 0.5128261041056041
0.4147650719369877 0.5826975222934895
0.1762126297044007 0.9568928426790391
0.9274887214513297 0.0004642155817582586
0.6542285319807226 0.6755762378129584
0.3019857487782359 0.05523251597757475
0.8845332049072012 0.2581425005140965
0.6975501708651035 0.04587349612347916
0.3635005773767797 0.7370527649893143
0.3338114849047436 0.7072087488475245
0.8043489564802905 0.7326051891180048
0.8887928567809976 0.5493469865144974
0.4672575914088903 0.8873139601690997
0.2434366662667199 0.7546653182067974
0.5984168534333248 0.7024391144433512
0.1076927509117488 0.1460819055252932
0.1745265856963664 0.3427426639492778
0.1410713094509783 0.5438315108420377
0.5083752512979163 0.9706039300566653
0.8612408736462092 0.1140669386608528
0.1814233319473289 0.5678137228634089
0.02084617455639581 0.6903470929640879
0.4221652168103346 0.1080948903677243
0.8236168468515088 0.4834902054464318
0.1805704350699149 0.4348139800525204
0.2495344939160729 0.4234196688998688
0.5133901527516366 0.3640440037879938
0.6022974292005021 0.8284337324627637
0.1281598847451639 0.6184414549322729
0.4287076437036243 0.2516231452215336
0.8215333786034519 0.8884848238103235
0.200955970654533 0.2639854753367291
0.9002609863187044 0.7446637297556616
0.6357868799112542 0.1939149107592854
0.6153712581722948 0.2796377583050705
0.7585180305502571 0.3310268179988234
0.05848918572330947 0.97872058091526
0.01779030691756892 0.6328727308327053
0.2994989416087085 0.3325338470326807
0.5192699368458917 0.1465005436216744
0.3313570225027879 0.2519331597352109
0.9299157026699205 0.9755146709731471
0.5353505846993973 0.8203917964478187
0.7516915276071353 0.7032821916467982
0.9181339825563241 0.6049077648180289
0.394360123817072 0.4429709167498156
0.9559509194573561 0.9506957353326944
0.974883201854057 0.9567952648685444
0.2293254830690141 0.3617388578770967
0.9470588454405661 0.390462780425231
0.9786703595106844 0.8157881696854744
0.2577923397715608 0.3567374730900192
0.169748756727158 0.6297858905795455
0.5288051658844359 0.01695058778601026
0.5955048368267007 0.6856846441934162
0.08645208425645266 0.1786971969524459
0.4435505806367684 0.188913486019336
0.2146622895708565 0.9897233142471372
0.6120029518825463 0.9268675579211325
0.9891067274896993 0.1229430687045343
0.6696869234507274 0.8317349478381061
0.3050079355742624 0.7875290024628731
0.07385106855912377 0.3819611154980004
0.1908449366738341 0.08960606596059678
0.3584906571340778 0.6988627758745832
0.8877416506528637 0.4062210342141645
0.1645609447709212 0.09655928254732193
0.7632390545402669 0.7759701795426921
0.2865181323882892 0.4170396734299215
0.9913404971578657 0.195342138251379
0.3918286879539584 0.4238820890705633
0.2822532171130938 0.5412774420959037
0.5848022490554403 0.360620435647121
0.9997725264896379 0.8785795034807745
0.5296700095090379 0.8584535857963758
0.2915280048039286 0.4268662500428739
0.6227694479121784 0.2503257319348697
0.6562919865107375 0.6341131512961572
0.3234147334353602 0.4273628611328433
0.1855353638583516 0.8078128052371675
0.5311620029566916 0.5492740422885948
0.4693501081273637 0.6729906368590849
0.9664519493478424 0.1552789347282254
0.7644172968159824 0.2475413456042525
0.9716530113674219 0.2157022200539004
0.5776305880063695 0.990438672241795
0.3263200300776952 0.4648942260017027
0.1209631410638509 0.4957667744601493
0.4454072867672025 0.3729645929308295
0.6653661794760561 0.4797287481004746
0.5888151106925503 0.8942531318021621
0.839973979430244 0.494394973736025
0.9220122635362201 0.4958199472332395
0.4400893711140236 0.6603177468760135
0.3597808382810315 0.9604920865445492
0.04894600936398507 0.2989524478376305
0.954571593304346 0.2147044769155643
0.2074507395586614 0.5964790521012319
0.534517597056664 0.06375274125220307
0.7301027272996932 0.2681014342083783
0.04282516186681652 0.1290638265226574
0.6010408419544438 0.7211183588454335
0.6485325199032478 0.7520904542187545
0.7766842965465873 0.7394384193633291
0.1753859548315569 0.7103703925701885
0.6415192723538191 0.6251774781935419
0.8115261296790685 0.2187213520835888
0.613031665400102 0.2299242533405043
0.2007108869563602 0.8625210231708498
0.9273223288464748 0.2406141270289585
0.5599361164905925 0.5112374659125362
0.3014746712207246 0.3620096458924626
0.4966117849662141 0.456942922868
0.5295771569321919 0.2654719404482496
0.1697892020666773 0.1836051908025183
0.02474319078335994 0.2384637945674909
0.8843187533097652 0.6238715965840945
0.9678882154596482 0.7694076055133527
0.3284620735258393 0.8680215767383744
0.09937730301935757 0.8407774738464251
0.2206157126904945 0.9213964952819786
0.5465719224040939 0.7659195124632882
0.1157464826132716 0.2695219633573467
0.2494843901131962 0.5080613608341339
0.8849731105056038 0.3543572526771997
0.5225430296040866 0.532169564957355
0.8050728882460533 0.8420495411942914
0.1252631417716747 0.07373273846317378
0.3727460118242743 0.08516359035842327
0.959618944311101 0.4149776073263875
0.1311771522025771 0.7026815699354175
0.548324421509349 0.8564892718914948
0.8794443014873903 0.7754992976448326
0.4651636967987119 0.1937283659845517
0.9475796251300391 0.1862030364864065
0.3646694959331241 0.2135649820813365
0.06609889623155957 0.7373276261827486
0.4178706309708398 0.02837989586865009
0.779223944460266 0.2720754873536276
0.3508518165732403 0.821364009246068
0.06429417274620279 0.1540319578455727
0.444696209859713 0.7960332578139095
0.3162876462906093 0.5751163418762196
0.1070857266003634 0.64356156240641
0.7909846351075253 0.02106426250552428
0.683101405266107 0.6287292634954124
0.6068526284989666 0.6726275251563757
0.2788487822739865 0.2899628240653728
0.3687321631034288 0.05595364859943236
0.7245545489014588 0.7122092159880096
0.1348282818132869 0.8050785760150281
0.1280290236885012 0.3503423903917963
0.8180841050791321 0.2626963091097127
0.6959399291551476 0.885401141418637
0.9938030431026568 0.8690877842367426
0.05509932725597511 0.5279681124152878
0.2420061142635295 0.6619629361472786
0.7108763904841653 0.2126918431403575
0.8775697054706227 0.462093112720554
0.1597244097842811 0.8464764555294014
0.4734843376399271 0.2427230425898773
0.5218801998171322 0.1582976268272361
0.0939900206809669 0.6021679601882896
0.02710798486897948 0.3224689806916089
0.7545525677359065 0.3946094286358266
0.234656694826786 0.4678449566705769
0.896602939345192 0.3279337271882609
0.5760325644707923 0.6807888358477577
0.151145059374108 0.1083432422950285
0.4742515026612705 0.5444524415988478
0.5365887642041459 0.09347242924883835
0.3944612268319095 0.3904167924370466
0.9087274253398712 0.9382800313518409
0.6059248764454856 0.5612237776264791
0.2741084884568879 0.01636847760493046
0.6982904148177421 0.9940077452973728
0.06933686475753535 0.4471028205602673
0.02204935577430415 0.09343687636189998
0.2127399383774169 0.828784270684587
0.9206660115241151 0.7777600192152969
0.5889258029214473 0.07793244242581092
0.1464391082238119 0.05308773262046635
0.5586667806685151 0.6117075531885129
0.4260797865697128 0.7055802842147803
0.9172835141608295 0.1861983192960324
0.6921465966614425 0.6762452604008021
0.1577473400014423 0.9569651764301713
0.7047634720405341 0.05393295270107831
0.5018853447866404 0.2273148069504606
0.1743037095260407 0.2110543182977065
0.7368607678262615 0.9193897522289397
0.8409048749245026 0.7750991420203101
0.6810571986966076 0.8615268700646734
0.304958872160818 0.936287938562119
0.2720548849652381 0.6383069642279749
0.05264738778358848 0.3509154735313723
0.3578126493483413 0.2450831600970362
0.3500179884900877 0.02120043654857722
0.4470795295866584 0.5621117722313773
0.531997340863324 0.527180573095606
0.3718865157924677 0.04516408593050813
0.995177088258731 0.8878322567183106
0.2272852032063005 0.8907829386742598
0.8772376603933635 0.747330617211985
0.9226835290222216 0.01957475788349781
0.2320329651568411 0.6774015021929936
0.9792426435905001 0.4803417912133837
0.3114029802243304 0.2553086147451849
0.491446554946443 0.3606050296725839
0.6939693045268944 0.3367987992224633
0.2612486994923239 0.7542446792710644
0.6735671285340339 0.2802705301372888
0.9108277530477615 0.03720755465370643
0.9122898698170527 0.1956814805183436
0.09034181380488286 0.3387339679820299
0.580165301276563 0.6152912580236899
0.7492524537494546 0.6610855270635115
0.5238007049037945 0.5951478308910441
0.6782737556002523 0.3007835981826648
0.4326019891221706 0.3587526891147755
0.4808804187538889 0.9752954665081423
0.8626321459563371 0.1502982021875233
0.9581270321229868 0.9333389870579216
0.06559242630361622 0.2281444430704368
0.1960386814480799 0.6482085672834714
0.7455006667856074 0.8024093542027924
0.06225762385503876 0.6242904007251883
0.02315179084659317 0.914677870671767
0.4284823420546736 0.726937472730203
0.6932196471693012 0.3666560595192948
0.4668291163165517 0.9621229890337031
0.5047937349032992 0.4834128011575783
0.04448954915655367 0.3587678609992357
0.2234733436955785 0.3993816459232588
0.6889879508354358 0.3954491802518258
0.8686075894878675 0.01141824762236663
0.06287534089389384 0.5954877639121611
0.704439652965718 0.2896279071233024
0.3773893374320032 0.1427262720383489
0.5509194343428642 0.07164398939906511
0.3783168902018097 0.9965791023299416
0.4354253195884401 0.2787526605470196
0.4133759572884305 0.8775929921260646
0.5915530355693376 0.8133910072841293
0.9442781898625964 0.3618648790421913
0.01213376659399352 0.2829734713850059
0.9306274738080058 0.2505673307086932
0.777281166863404 0.9447606240358456
0.0496694733637084 0.8730756972447403
0.3715985718458654 0.01664239467177105
0.606900979631351 0.4882602276173603
0.7125285362969574 0.6505684144130042
0.5168017200596366 0.8226747994609063
0.5767579854590701 0.4343715687152933
0.1178500573747533 0.7142180513661293
0.840713786498274 0.5769764829554825
0.002290347706703256 0.5794843283720501
0.1792148496245014 0.004210180948692363
0.7215735192529538 0.1933534837778842
0.1576118793973068 0.5366896681467901
0.4125653074256707 0.1502642735520445
0.5013703141820199 0.2591831332934618
0.6752538685690963 0.8910495616255746
0.8298455942487293 0.3431737795543091
0.1328647004145246 0.8209603111330592
0.4380034638650546 0.6392829599431024
0.2124796877033581 0.1470195882768786
0.7937565531675735 0.8974418080277723
0.9903856533440519 0.2160118768636356
0.8445668781716187 0.6750319113334179
0.4277727361902664 0.1256093081873195
0.09364930494645488 0.8191635248585449
0.7577511788625311 0.127415608629886
0.78808954611629 0.1079045094664811
0.879599064020076 0.9843536694106083
0.7463473065509827 0.9358747234982741
0.5330908164060953 0.4011473466243851
0.1208023715135609 0.6266800477010336
0.4696124189493935 0.9443206526070768
0.7131054802463657 0.1277177326764305
0.7116632489644884 0.8907298091412886
0.9121768290136528 0.9004021287431271
0.413284024915175 0.07067213150052248
0.7884023026717015 0.2869334379559671
0.7648636619293464 0.9031448566210705
0.3625239501735971 0.111549039423393
0.1495022586813178 0.5646028754870358
0.1335318290478977 0.1089286409488522
0.2944752350287804 0.1116565410419654
0.1437537284941266 0.7574983140578136
0.5435524950979047 0.7254758039650737
0.943304448512941 0.5150086998429425
0.3146928848049214 0.8145233699315922
0.921803565852758 0.8652918631598709
0.1648493190296996 0.2749101978055797
0.8462289117383688 0.2610559240837308
0.8763849519635294 0.2251972340729069
0.715421287022205 0.05963962645280004
0.7333118362841535 0.2494771855570589
0.2622219683382569 0.5967272234562657
0.04312699885777999 0.4920522029977212
0.4616924907261951 0.4116242125200855
0.2285219330700826 0.2040353722858597
0.5110703739919029 0.243357243382215
0.1744582576227161 0.06043133373608001
0.69005814803904 0.4142831938406534
0.4414612654516777 0.3420644145973388
0.02673646287154659 0.1245940458146497
0.5528791040285221 0.05093938943239724
0.5631309134461201 0.7372520413872818
0.2495448169246627 0.0036452692565583
0.7401955834309654 0.2709858840862462
0.7348030521246385 0.5123398647872822
0.6756243642016678 0.4761373699391766
0.4048367020555729 0.8467271189651777
0.8417275870823155 0.6483058012124832
0.9798124792790671 0.08178920470753852
0.8880873466559852 0.869680521101981
0.9612280866536878 0.4441942230241629
0.103374342114796 0.4042012177255858
0.9477891635850905 0.1666171351957501
0.6254355333255582 0.5086357517339555
0.983496646491668 0.06111565641766176
0.1270606977487226 0.2030712602896848
0.6223814118922568 0.7828616782095015
0.9090204717037784 0.2739116055344477
0.4882069695944497 0.3390185731915715
0.423909451093859 0.5817235141402065
0.6969394357717623 0.6579439450692605
0.4279099822573291 0.8613083966786099
0.3169604344250936 0.2866572108758657
0.8988491630738356 0.4057256423315741
0.7297412594993128 0.6942737574515455
0.8965159547074413 0.2044117136107646
0.5390804001254704 0.7829654275094028
0.04946756075833911 0.4725301002512649
0.3620012836392197 0.9033371442698214
0.4284797286029564 0.1643923587352776
0.5281904436813344 0.2236723524916095
0.8577929611864108 0.3292897412532219
0.1999581019216669 0.6254538018633397
0.08931304573424959 0.08734391581081742
0.6261391928989875 0.7076654711351283
0.8642171165434864 0.8152881690778718
0.09084078473410759 0.4495173405448353
0.7129147286414841 0.09131174084697666
0.9257054242394003 0.3955978365913042
0.2019727216751559 0.1861817933771184
0.3084590802612415 0.2826451985628047
0.160278004594386 0.02545481085169449
0.1844660563613894 0.8854582699435717
0.4636446139634497 0.04061122773209692
0.02713390422321043 0.4553531338771185
0.4557780041498028 0.4765642701490401
0.5593059330553162 0.5333705643911578
0.07180282511700867 0.1904349120189835
5.094687875897071e-05 0.6009239704837384
0.3967093978052308 0.347556234777169
0.291647733852531 0.7227626618058346
0.2920078072514729 0.4076276486165309
0.6083115455970777 0.7734600867138043
0.8716354001317974 0.8611576962398436
0.1424071298429565 0.1004392727018217
0.6342938860535202 0.277921743209763
0.1823461020501929 0.2058710099376271
0.4096230535519509 0.7302183106134001
0.9731562777579733 0.1376588091758832
0.3348983436426048 0.6612882474944654
0.5154196919343255 0.9904137782613815
0.8780966209430483 0.03826851730250876
0.1104080009171964 0.1941644949236188
0.7915742954467522 0.5611162384197731
0.8724068373957492 0.6262437377310415
0.3374244249129277 0.5572880042907365
0.470122240542779 0.349486697629133
0.1668136549042821 0.8887333598395172
0.8707108492498131 0.2440352883833361
0.484844571749138 0.368405235042425
0.5399038994904884 0.1497960125145379
0.2123522438176028 0.6825621017184662
0.5959916938228427 0.8663426914290155
0.9358335914859126 0.9309862473132282
0.3738633520029577 0.7335826230197153
0.4939676968770192 0.5134769069397365
0.8047637163809707 0.5858078835443463
0.831624076592491 0.9720515521032564
0.1679445949649169 0.9774331254189873
0.721751774086233 0.2307635225210809
0.343425076600784 0.2785342176755295
0.776417102804755 0.6887398945614049
0.6875095550541357 0.7562997805266453
0.7549789825752429 0.9956600218645349
0.5481522565157266 0.2773153625788402
0.5066798325526319 0.3727447122775928
0.06039557727103889 0.3407836541000877
0.2568516193734608 0.1197304846179039
0.9553476788924874 0.6030998228019083
0.4723338959903807 0.2013682548739483
0.4631718626298001 0.6089144330691336
0.5639007044528015 0.4540995454484418
0.05644102431029108 0.06646407997703982
0.5172092192925596 0.1686885942728837
0.4749051145842947 0.4243498690513012
0.3869964023902858 0.2469495946152519
0.4625472298839068 0.923464567325892
0.07454251047775527 0.06277946895243901
0.950865419793905 0.1302888237729505
0.1512672593307293 0.6343892365552938
0.9304074880500925 0.2224279833561462
0.3117491094139041 0.5651786887673473
0.2799823236244769 0.9275658163733675
0.816901337333321 0.5990902958659238
0.3733283100962522 0.7994206774604202
0.8360900625729942 0.2092650882091634
0.3076343608466661 0.8778779096998278
0.3125552442187988 0.2008794867178074
0.8631496520341655 0.2829880002333194
0.7594605354136964 0.1640151545612427
0.7239991637424789 0.1099964027239808
0.232015748315618 0.1714543721314138
0.4778085830036614 0.5238439701617862
0.09382930021393822 0.8978806266035162
0.5625206725926836 0.8116891846411288
0.9986159464857335 0.6119458157117598
0.2363755561375429 0.9574990161212383
0.8309069880436617 0.3045227789077322
0.003807047132176382 0.09816454594167556
0.9873516356388735 0.2978703793907313
0.4259972825959644 0.9520054499862568
0.8736132270865581 0.1498836133950487
0.2149627716487273 0.3456586959079979
0.06269528812738648 0.9993801913232695
0.9875615389321126 0.8425039120807115
0.8493592770779845 0.2709318979182304
0.5582404386274716 0.9694488809662485
0.487334598293125 0.520714921908454
0.5686399845187933 0.2981617921608488
0.2349814876853361 0.7273854531917403
0.3927110144942916 0.3295396901886071
0.5278856555265677 0.1200550402483791
0.1530091577844718 0.07990118151697799
0.9985148241712105 0.847354020508947
0.9326949865429391 0.07298321328125705
0.9861206552245967 0.001628320970215764
0.1750446489249299 0.8316207446213423
0.6404367610422849 0.03148826366397473
0.8140958048455588 0.9694800197851323
0.3714268728534245 0.2049343943506211
0.9308173129801166 0.05537915554099526
0.7642212818231716 0.7030256778465858
0.326452943691811 0.8580029529806551
0.1880316563144736 0.4152443409536256
0.969199812999564 0.9346154095594235
0.3968454630167182 0.3077409821253651
0.4209230737125629 0.6628381165945517
0.1466317364336781 0.4674455373868632
0.2781507505462832 0.1617026331926887
0.9944055976536409 0.9827608576726244
0.007486621094393109 0.9434957957004635
0.5949034927368289 0.759001694780987
0.7790367318656294 0.5949735798017664
0.6040898798889726 0.3636727266504173
0.8777336876422879 0.3615610210157846
0.9731425188198475 0.5285408941527382
0.7028006974930832 0.1468181960538409
0.6616658863893884 0.2677822362121504
0.6249923843276857 0.8799089956355982
0.4546075570886721 0.42946620754909
0.1299316554806521 0.8859006645958604
0.4787579187652151 0.8071169861493473
0.5810708090911986 0.3980592242493869
0.2387497843734555 0.4493517914833259
0.5802391871286621 0.4689807314179222
0.7670419669842463 0.4304880423648402
0.0211294749450052 0.1909665856758975
0.5857085142340742 0.6544129347074087
0.300083830594479 0.1323990845547686
0.4286463535377654 0.8892865254720906
0.1358128022834209 0.9266126760950819
0.6427774390870868 0.06256503431488331
0.5277004164653076 0.6055344803014956
0.2556249490416757 0.3066473439379609
0.4355023807335887 0.9644270391034357
0.2164711873789571 0.4188145749225199
0.8945974207064167 0.2894818148513744
0.1070021376445476 0.4144287839900006
0.4266514990970963 0.195521921551626
0.2631582543327645 0.7233432008605747
0.4004879909623196 0.02043881837794276
0.6904435980765287 0.3149979521289831
0.6621660777098041 0.824636446072096
0.09753021062367488 0.271475195340151
0.9946800356212591 0.1429363950757161
0.3472615695874571 0.3316806854020355
0.8513442181310328 0.09799727592868597
0.01138650272870319 0.5297716422310047
0.6537898012545775 0.08091826424347165
0.1580338524013409 0.007858535666310574
0.6587884799620281 0.7038253854377822
0.2196974962967997 0.1972235347743332
0.8603692080180271 0.07225781049958661
0.3731201980588575 0.6921631949077873
0.9262849693108606 0.4681539665614606
0.08314308275587357 0.4951300723449455
0.01759322736778572 0.4712922725738984
0.2667642062889484 0.9796844091171983
0.92092238308855 0.4590566547426256
0.8939163754692252 0.4695994078185365
0.5417494630328102 0.8936117791058162
0.5738875575213124 0.82629889313532
0.310937162460667 0.06303090524356347
0.2743954259562276 0.2435372296097443
0.1125540906252264 0.9665901785059116
0.655359456221281 0.5876028053333107
0.08380788102662086 0.2561425708370175
0.4177352751591836 0.9336231607332151
0.1859856515539562 0.5951608579742795
0.5660545859861893 0.4340055221476045
0.8525995102409097 0.04558007975451395
0.9489059707630272 0.9957125770113054
0.454417789638731 0.995078772546361
0.9350114631970126 0.6585824877307951
0.7262609921129839 0.01072386441390668
0.6992224683184466 0.9840576226220882
0.3643052130984683 0.7642134979178908
0.1384848740326911 0.8411512767061713
0.3758447684039795 0.2873461195844377
0.2127077332721471 0.4013345508234925
0.2672081282321254 0.3627792862665282
0.6753423434092405 0.5838153905781888
0.005228620527912408 0.6747020424395322
0.1320336879575 0.8961800908534037
0.5546682174733043 0.6015539060377901
0.9473797684926315 0.7281402313031256
0.7736174483254914 0.1175346805440765
0.8529647495610159 0.70458216980952
0.6653013841530118 0.5195999546927335
0.3705339717154386 0.5644253033552545
0.6424556092164494 0.7854689774159894
0.01627258778182701 0.8370289394719226
0.03883537075468151 0.9047305629440738
0.2119262760651471 0.1179372130890723
0.6322656061591785 0.4625010176474859
0.1884054273064586 0.3591007072064398
0.4886182656422944 0.7630621485876128
0.02720137600097641 0.433183792764016
0.9016314048121243 0.195578129805496
0.5854946398110981 0.7329915663963189
0.7919316489406457 0.04857312281882496
0.6098515836590611 0.327145065819056
0.7798994910034293 0.7677928589831001
0.3404065518768428 0.9668462191422581
0.446110067509595 0.713981910960782
0.9043039116430626 0.4326790202963609
0.627461188073799 0.4357020808784499
0.7437313517104976 0.04392883788928591
0.8014219965971573 0.4819910284740597
0.4503600015084252 0.523300815915996
0.1696893122098851 0.6021782610733016
0.9828089572107568 0.1784469307014605
0.2585005232666579 0.821014981372987
0.4348974725397471 0.03687647639360676
0.2264485514850371 0.2759765696026781
0.7098000837267727 0.9359413567170054
0.3222068925640619 0.8414641149868058
0.06842899131770332 0.0810293389966228
0.6678508318230576 0.3578076270706095
0.7509026393865352 0.4394566936327383
0.209234621644433 0.8553114305733766
0.3505247396645425 0.5110315831996582
0.2928938537206517 0.7742029312480868
0.2299778712581818 0.5783617112946292
0.1255569835600468 0.4360282939391705
0.3865978210628546 0.9318314821510933
0.8444425988055779 0.3166199614411223
0.6526550353907564 0.1454683663141748
0.2351574073313197 0.7710780014537044
0.737672900714067 0.1834000770222549
0.2843448513448381 0.3694344125466855
0.5850506188201952 0.08816033730807842
0.460564638710114 0.7601517075482317
0.9936912584522006 0.6451003967685737
0.2532199362721378 0.09830408684904444
0.8122200537420474 0.3524874359467091
0.6208216139830421 0.6231024943686984
0.9674231954739698 0.8794703668151622
0.9201727543784447 0.3418273456964739
0.704970793881888 0.1656850749695522
0.972092898622675 0.6435791710153514
0.2364800009012164 0.8910279975226069
0.4448998190731032 0.0002581378939289702
0.2762345081492129 0.4165751983912123
0.4330751045298896 0.1430793369586748
0.5555064765374629 0.4607092520272735
0.2225135344367452 0.3258257540776627
0.1421020788722278 0.99406648594064
0.1461955589483823 0.4104291154894452
0.2665168737096266 0.5016346834539199
0.803579302105906 0.8193652012578201
0.7990877196611191 0.2731082704222111
0.93966016154969 0.6377070259444876
0.764261469638028 0.2282453156615222
0.974249601513449 0.9853939463025472
0.8451031392207616 0.2886555731442428
0.5440359206061939 0.3384630805403587
0.4143927146573488 0.5402853345605262
0.2326252853778417 0.9677218683807124
0.236187165051072 0.7815659513102182
0.1918650167154158 0.4327233323565797
0.6445312414519101 0.2485178264940244
0.7475007406862318 0.4752375323802723
0.0936168367910314 0.1349204109278513
0.9592507430815899 0.8068351967523957
0.25792535061259 0.8432453174973609
0.5213005127110996 0.5652495233846394
0.4063174125261007 0.952505613065965
0.06669922147077033 0.5053345200964117
0.5401568711504723 0.07462066113864009
0.4972541471106989 0.6743366549404519
0.8099477911791886 0.8343887585478506
0.6629519649961774 0.4897447904229452
0.2977622564243267 0.002189818313337839
0.2827128734283568 0.5964615996891959
0.4469896109292619 0.8823892030889287
0.5244297217942305 0.06299398544592133
0.8048596596539449 0.2264358878610629
0.2095946129816915 0.6926640607672624
0.6841874013194325 0.2231211641133833
0.1363262938191925 0.2765409823484526
0.7786570878767179 0.8329545337304839
0.7298647330315078 0.6834852392367333
0.558149427044715 0.6862919230849818
0.2080376656087221 0.3377496327675664
0.9849336733958888 0.03450615799294356
0.9660418201105871 0.5450618559597178
0.4617950890191392 0.3006563858355409
0.7849289750152995 0.8133064821733611
0.1116524175280669 0.005169276835833933
0.9714284366507537 0.01790368089455017
0.4512216586973653 0.6752463242826355
0.3521161273656628 0.6727365971455772
0.9816677042093377 0.2318800015209997
0.06234094462703667 0.2368946044500963
0.2325283402170275 0.04227400956466305
0.4582928142787035 0.577307607958369
0.6419789518743082 0.8479717524842115
0.6047496347242406 0.4528101553738674
0.7034452043090957 0.5130550335430821
0.9656863067812921 0.6719359180342857
0.3925218633267901 0.7543373319744805
0.1183338282835743 0.366418426816872
0.6067202712020154 0.5814632206631666
0.4403705420754194 0.07289886643265657
0.8392304900315656 0.82879849073183
0.2469404730489924 0.9089507571443326
0.1699226301416387 0.3813802209273333
0.1065041848608799 0.6705540546540079
0.2430843566683319 0.5159011400822477
0.6074255301866116 0.6614393162866625
0.636699387473025 0.5972153449202113
0.3013647464965621 0.8506670907382817
0.2241428015982645 0.4660423846442072
0.5177125349517626 0.03534113956184308
0.2643151326248651 0.4347455736590517
0.7290307368821154 0.8926485925973436
0.01116259874758631 0.5860175341873854
0.5264315545689923 0.9919533943286593
0.9934574356354728 0.09548658839734625
0.2061651429626804 0.6454166045710368
0.8736818250409156 0.5403516186108865
0.4123049710733611 0.961933087536461
0.516220124889222 0.7539154895262825
0.2126383527832532 0.9424745771299579
0.4632996568289197 0.3662136036525429
0.502244605283087 0.1808493440753227
0.6391451581466948 0.9332751704713116
0.3766829626628414 0.4667904907777843
0.3466150561730865 0.003158893437561943
0.2328339024682815 0.3236853277157528
0.928459727049648 0.413451450643372
0.4112349384090683 0.5664953817232219
0.08298010971479505 0.6575288396092008
0.05158490958110219 0.396153064906938
0.9488756881845591 0.8977853320988006
0.6477020997205182 0.9923449979028156
0.6010315752799728 0.9454007887521167
0.4820410399931206 0.2693834466399044
0.4308143923864506 0.5750032913660789
0.569076147800711 0.8858076562098607
0.8678883368079987 0.5312759348556645
0.2813570082824601 0.4842481458399927
0.8774326683951565 0.936351291205374
0.7342661894459928 0.09182048375707638
0.02078844843221226 0.1333101735691192
0.994247330929245 0.3876085994280162
0.8134741627000126 0.5588925818391305
0.118851782330323 0.0464683944031163
0.9804177952613763 0.622283089172156
0.7697628843542326 0.03743890628462278
0.5705065848953454 0.3968178918933341
0.6751406939414045 0.8235775067268525
0.2025793816962229 0.5871328638829622
0.03785797424860052 0.2966284428254384
0.479406382360029 0.3339769173129397
0.490742576348721 0.2854658706644673
0.5744340526709603 0.2371247878636936
0.502250074552234 0.6389713204921342
0.8252180330651123 0.3814202201877975
0.6726474524952191 0.767398474028361
0.4514756993004297 0.7874074962636317
0.5048094232834569 0.9604860652224134
0.8988423411646157 0.4237861310652128
0.6414160557972807 0.1849915411097663
0.5683246420518819 0.660494791078492
0.1486867788007788 0.2027109482115698
0.1550833696600386 0.3459499535135396
0.8025433582105266 0.1428766015983724
0.07172815391035219 0.5331291208117875
0.6148469630776137 0.5457832715910277
0.5040029434121475 0.39121474840174
0.009219263828785936 0.06671951633859557
0.8510869232519752 0.3916681948179301
0.6682752806692711 0.195125569094246
0.001190550739131476 0.02657235257455415
0.7486392824825233 0.1829894322785558
0.6869549028500058 0.04490591463261139
0.245659002518811 0.629827246084485
0.2739714553812393 0.5776573230573795
0.2246442700570988 0.01684157070751884
0.7590680211310296 0.2192989493503029
0.08909018860229774 0.7077277109449891
0.1404384292676318 0.301827533331266
0.9445704800486833 0.6958909072088009
0.5572263909093723 0.8499890297256201
0.6939851013130308 0.3860791248028591
0.3794644440048598 0.6819321532105449
0.0803221051167344 0.5895890985486532
0.7277180766952938 0.9248158255295147
0.6588992367830941 0.4623927286879476
0.235161818169863 0.5687087244538459
0.0168798632509824 0.8866595300391932
0.9076193488665919 0.8902480802324504
0.3769310717668217 0.3676958413288183
0.2828604688136774 0.7158569030430783
0.5386601942799187 0.03508428214451097
0.7855069821550272 0.9721790186677201
0.8386107917107302 0.5166330407595126
0.7368935543557356 0.9841634245024818
0.6573997089674175 0.1949409126845544
0.5909387513630592 0.3282531376415121
0.6345835874739838 0.5674003455815796
0.03988874364177666 0.1953411869983434
0.7982453198232639 0.4430459671466473
0.009645330806868121 0.6535239511629132
0.4907195331500994 0.9481967286186047
0.1831783981144725 0.1161913197054471
0.6643904652046924 0.09946287828495963
0.8295329822369654 0.1328812035376323
0.7003182458525932 0.1942791032367
0.9897683401459313 0.2517006793611457
0.7814414172976041 0.1813054167859807
0.3863354902372774 0.8114037145928407
0.5602795307615328 0.8929172267975273
0.1755461216266315 0.5762579349408956
0.1670132511916604 0.4191929135570595
0.7002988023704437 0.3183217169488217
0.1118643855155814 0.5674225981161203
0.1314442919574695 0.9987388577690638
0.4682374958675827 0.5817251038675895
0.4654187786863901 0.8162121301520023
0.5651021428751297 0.8328009981871851
0.1735042419283107 0.8706144805694124
0.2481063019739972 0.8067054164858812
0.6440030250174449 0.4871321545684473
0.1186467573551427 0.7446893220923692
0.09719088303851361 0.612387563788924
0.9451100226619507 0.8822125192431842
0.8563633247831778 0.464201230147534
0.7284460847656266 0.9467754567228435
0.05032652380004421 0.98624353068059
0.5795962072493619 0.143784705669713
0.6731778887297961 0.6946438811063033
0.2938819343255768 0.2219942951234083
0.2528717377069921 0.9928987280004599
0.7290965060938958 0.4406639730437436
0.4889796459535505 0.1231780592629902
0.217770403959521 0.3635085229973434
0.9146308140465248 0.9291801314256282
0.9821211719052449 0.3711352450695358
0.9490266766110771 0.7813396569331903
0.5268402321116369 0.346438333010027
0.7805537790307797 0.564964285964112
0.2715630194653889 0.7396708315254199
0.407760348524478 0.2872612295602114
0.8963690363669363 0.0251099099983381
0.07139649064995528 0.712384414696386
0.6232369461911001 0.8481371641349821
0.4791351799726345 0.02735466834963248
0.2759238908890556 0.7886973847440185
0.5546928826790057 0.6760097329322595
0.6107248025640207 0.8224458777735498
0.326813689018512 0.0984595345255955
0.5964982654422603 0.4084401121916932
0.02563686372720981 0.007104029116280331
0.007575764372366064 0.8522891179344922
0.8570327156352687 0.6626204870813898
0.175395141957976 0.9857562568752366
0.3253716195520829 0.8778770809120178
0.9023968732372794 0.7779608971436156
0.1741297580926948 0.3263445907713985
0.4001642136379066 0.8944062733987522
0.2282664002576195 0.4477211850596088
0.9293948623175201 0.6793546738091916
0.9098702605285564 0.4053675241059101
0.8165687109303821 0.06385284281136124
0.4860287350030541 0.05537107848042158
0.78848638071766 0.29661145052099
0.7703655679705944 0.1634188073146701
0.03890815155705912 0.5805640043798871
0.4900812346146143 0.5892497969995079
0.332597680153946 0.738296772063589
0.7609759011626109 0.8423787715247837
0.5140862382704285 0.1980798901513713
0.3868920389371081 0.7039883927829046
0.3700148866204257 0.1760876240895739
0.4833916237670687 0.9276509737224811
0.6043796039054464 0.8495329155334393
0.3464114826322534 0.1321507656729426
0.9098922041458746 0.5887563760170013
0.05857635810957268 0.0274779352232616
0.9277211147974964 0.1483370670760422
0.7283034342834608 0.9359297379283755
0.03172527401169368 0.6774800417649615
0.6907566757118144 0.009144955239111473
0.5534746712774163 0.1327013091839184
0.64231547467372 0.46148766330269
0.5771071558070661 0.6335559084850928
0.2231361187025462 0.08744601610554509
0.1362919507552572 0.2867179393724379
0.5430376173132628 0.4890701401838715
0.2994448811249721 0.6272536702261857
0.4108990702029889 0.4486554882484193
0.5641934651225123 0.6504765388047451
0.4325201765561678 0.9445109432193781
0.543860519823512 0.8140261037497972
0.7611788739502462 0.7295024008913078
0.612475904763639 0.02617129808783566
0.3395923909791618 0.6239190191079644
0.6679067120969765 0.2316294403953673
0.408278647373171 0.6027677013098576
0.3167899607283444 0.9039941529021651
0.138400317940511 0.9474747478107773
0.4175778496676423 0.08974266897212914
0.8767994908416351 0.8329379877199669
0.4634936093649483 0.980447401278018
0.9062542955651596 0.1675525302170715
0.4950782285277953 0.8056296826416157
0.3628537455367284 0.100930373134544
0.8841181129155233 0.2182833062255382
0.4220401856978494 0.3852394231018832
0.3926314259725347 0.07789438401496028
0.6942350507096067 0.2862634686279785
0.6993674589529807 0.7740852275023397
0.8270785453281139 0.4186707466609665
0.8917671433150773 0.8981632772968783
0.02126797945340037 0.7189658807755299
0.03449669890616713 0.3947597025923756
0.6308592861311123 0.6051514182846495
0.7269464365598203 0.5871972469711068
0.1275829206886001 0.3910031994461208
0.5465745379491257 0.3199755718991629
0.5977668467567779 0.200983640173642
0.528221789419378 0.9178524392360183
0.3676094583274706 0.1945958775071295
0.4713971966993149 0.1565464123000201
0.007282042009075068 0.6338470235747991
0.7999623088125429 0.8011900483585715
0.6383791630322555 0.9145443930701643
0.3467647330446669 0.3209722026323519
0.7920111959851648 0.08101959656008938
0.9996046163782505 0.125966856885303
0.9696627166518962 0.3239155488411657
0.8583487823213366 0.9819215964991632
0.766187179017628 0.9704230445142701
0.5919549753422385 0.04508708029635757
0.1248940381000246 0.693927865639979
0.6323345013361993 0.8309270698529619
0.5889263426626729 0.7052318126624645
0.9788631701158675 0.4590994422803911
0.1914597613905652 0.6864746897824875
0.154146432681899 0.9911471945396103
0.6165133493261993 0.8972697379063799
0.7602173094443608 0.7475630872163119
0.7157052578952837 0.3512537691035094
0.9834034387953052 0.2881801158824115
0.1170634375833951 0.645653662246659
0.8875725055908965 0.5719557593076329
0.3840796299603706 0.8410901922182786
0.1555915441016934 0.8745698662391224
0.8296801335755473 0.1514805141597387
0.40029775776129 0.2296201394940894
0.3812458082363002 0.6000190701443215
0.9222317228064675 0.5321393174331226
0.8175362269133958 0.7624912062548707
0.09363224189725843 0.2523362127544758
0.1938343588881751 0.2561725004893809
0.415738296616988 0.6800467912280964
0.9381498282769956 0.1857463427875697
0.6352353096300734 0.3986529745401229
0.9652957814295944 0.2378788839125899
0.4709862845902661 0.1288112292050349
0.7465197517400463 0.8295153234083285
0.3284344986318627 0.1337586236415217
0.7079910331355824 0.04352036698623181
0.9853572523480432 0.3156039690223722
0.9883117284937288 0.6535576909638431
0.9100217425948389 0.3684443635617001
0.06025105898913948 0.8293491482694204
0.9380081019353665 0.4859348602338345
0.04900951016338529 0.904653206822336
0.8074125999457309 0.3424690891682859
0.798852598988735 0.391785150581159
0.1924104073622488 0.5685196256148585
0.3073930844251987 0.04619659884931544
0.941011522771534 0.2525795695091753
0.02979736438000228 0.9794070906224233
0.6370273122913699 0.2990256171361006
0.9127634716421341 0.2559881189735014
0.8611215255267292 0.9453157301895662
0.6828732196124313 0.7191732760152247
0.1482082116719807 0.391734744905008
0.2504727992937474 0.5384861968328364
0.7481303835712487 0.7655755538728519
0.1534483879589425 0.1935426954337188
0.1787203250713351 0.1645075435326172
0.3593845036804844 0.2554941330933457
0.5552432156639945 0.8286911147582354
0.07758776861473188 0.4669856983753817
0.1917922952493894 0.190523137618929
0.8999387717612543 0.531155325744151
0.9901786934173739 0.4234356211344372
0.7592573252298107 0.5637555524124153
0.729791150333286 0.3282603421317709
0.5976667679877097 0.6084677657370595
0.2229406435801173 0.1158023365027533
0.3586965609090077 0.8138098410214979
0.4235248906550194 0.3531060076770491
0.3864809320866137 0.6178182321513466
0.9203645987170248 0.7110872265726371
0.8310237560715856 0.6898287504557291
0.2439289583797569 0.2804892694917839
0.5274042525296962 0.4652044506797768
0.8152947590477643 0.4467759105941095
0.9267744441412412 0.5230296108369967
0.2115704619378868 0.07275402041228447
0.7959691333411345 0.1027041283913672
0.4077561365529083 0.5076872772240747
0.1068177097674589 0.8332208611673575
0.190380272322181 0.3320482340560628
0.6927251321207002 0.8962475580047381
0.7794856549926382 0.03403834954817304
0.06559142284193752 0.6636567434662108
0.1788115528599273 0.2283348047085774
0.8721241110511923 0.9934618590831715
0.5554249473451442 0.9116949876609096
0.4184632154011237 0.4123003777456362
0.0235162434751612 0.5560162870303136
0.5643622315104362 0.4054501423512608
0.7794092455222775 0.5447841908356571
0.85048538819783 0.9627311157797187
0.2734958984887793 0.3107367854898321
0.7717432641691861 0.4029954755460854
0.9780144222890841 0.05374983518083324
0.8602419249876148 0.4163793211073341
0.3927228395612414 0.04018088818000675
0.02065487567097909 0.5343359541443797
0.02502288353702032 0.7771414791207297
0.05842902526344543 0.6428444086790159
0.5321504920620227 0.6453828038841143
0.7048091412472085 0.5823667083663616
0.322555749757067 0.614674098984503
0.5573113541237908 0.0974139963359584
0.2455131092401484 0.404622160274461
0.8316325483989588 0.5012291308197846
0.8037056494624704 0.6893702377279912
0.2278097949990399 0.3906635951118129
0.6610761350766133 0.9759249399888646
0.6492392023221482 0.05614820007113478
0.9639486864570306 0.187898820727617
0.4352914991677836 0.5068099759079968
0.7804109685776912 0.2180287130557738
0.2932853060894773 0.182146809894595
0.4238924555384634 0.4714931744987782
0.3467643798871509 0.3708208327240698
0.1641356376160789 0.5281359372169951
0.05186501096823039 0.3791012331906763
0.5855556382658248 0.007117662622759017
0.2166410330767247 0.9321184977214713
0.6399517294189087 0.3538355105289863
0.3257110121816764 0.7941337716878857
0.4544697601706911 0.2528633418882206
0.364795233432936 0.4141759343380525
0.1930856934862702 0.5508118785992959
0.4910812053564435 0.9772543277811092
0.1327310056088703 0.7853673849777002
0.7076846560590263 0.02104692455677701
0.5653232891194726 0.9143112927590231
0.7852189812429343 0.3582542620843924
0.2105137616494569 0.6635149310648305
0.8672931239761785 0.4811009172995145
0.9200494232986086 0.5506947906564468
0.6546792276853363 0.4440780963860317
0.1838660647853035 0.2566969198424913
0.3709013463498886 0.6737622308961468
0.4599338486006245 0.05140134340084423
0.547684879028169 0.7765105471397218
0.1268047286412281 0.6654332260431598
0.02674251584473119 0.2203616479236598
0.1846416457607158 0.3689710428677183
0.6071807857053488 0.4978396062532053
0.1944935870517509 0.4972051812421449
0.3166876659559066 0.6607317304688756
0.7868596156857136 0.1719050821967258
0.8157471720969592 0.5106604423601652
0.3839991807079648 0.628027200731739
0.2269802336886415 0.2363653954256933
0.9469190301491949 0.5766596046102141
0.7668782341065061 0.9604734860269669
0.9379290461978983 0.1672942934700432
0.6713832342279551 0.450641315593976
0.8212024175119532 0.7950257519069891
0.2779135477351307 0.2614725158589516
0.7377845185632982 0.1654460995711412
0.630636972555231 0.2574049675571984
0.2981726598311828 0.9167927801775947
0.1196448077949534 0.998059502220689
0.9759508504738116 0.5499547993035017
0.5283596023779409 0.6630798102704281
0.02225337384187165 0.1615008389761804
0.845655317119766 0.9173695561732985
0.7824578921066142 0.4595479211020945
0.3062699555763885 0.2654916888298482
0.177467563270515 0.4171090458554215
0.6355373020695578 0.7348865222179229
0.2092404020022201 0.1577118828427888
0.6010494817572489 0.9084361666093437
0.3645155193344703 0.07870627069363166
0.6893673877349064 0.8362997936949784
0.4639160107294409 0.5081245076546235
0.5681213636601572 0.5499768011770676
0.2022194858339675 0.8840230113594569
0.7555017438448719 0.8653788467628374
0.2537245715136759 0.9635216746892314
0.2440332893562808 0.8718377919177226
0.4440300206201688 0.01018608554204414
0.1510627227352989 0.2398720926195148
0.343347758471692 0.9847615166558185
0.9974051731245179 0.2715395953494792
0.1223980612141477 0.9703878301170684
0.1755617954893101 0.5023415267931577
0.7442704737188979 0.7381232528243057
0.7907593617641649 0.6648218042852088
0.266448243502351 0.009461816346277309
0.9739770032825652 0.5935268235571725
0.246638788447848 0.3942982845468528
0.708411457499289 0.5038820841558835
0.4924364524661731 0.4660137650831007
0.6522963709918237 0.6056624131794807
0.2947817301815084 0.9554308392945604
0.3561474381129235 0.2343274017364141
0.04581274977194666 0.4637798687169041
0.4040136777456721 0.2399807268756507
0.6070305911631986 0.9769384274450831
0.925149947402087 0.9300662168170567
0.2741890459742524 0.6164023599868205
0.4665779006165705 0.6409208563208099
0.5232768997648678 0.1779590262545099
0.8877080768671204 0.6514244357625462
0.03361259345792215 0.1077388905757355
0.9149410005079608 0.6147353581315697
0.150098377665481 0.4881311865556227
0.04419788812124784 0.003421325890168218
0.2961852391385927 0.7942525673299764
0.2369747943158572 0.1315342146049805
0.8110926186805383 0.8514227245005457
0.5710447938042543 0.6988597403802634
0.3432758820290366 0.2110771931829017
0.4253797671314974 0.01035516329161267
0.5027673612793219 0.4209056573832639
0.7627143278323185 0.3031477392164936
0.991403775303166 0.524219538466019
0.119067954288682 0.4447749872141747
0.9371976035659209 0.9129257782292038
0.6919001573961134 0.6484265247763245
0.1319645796503913 0.2577251740388455
0.9750213806685453 0.9068397523169442
0.08347384442899353 0.9554659393011437
0.137086690808272 0.4644750485660011
0.6809108400618348 0.1089501261126333
0.9657391069677174 0.5767720174746801
0.02324104666195494 0.3403708253299571
0.3310894740552376 0.3561154528013241
0.9909810212084306 0.9158348272027003
0.08329396803804773 0.7697928161411555
0.6702336164476628 0.2597079945413642
0.4954664514875105 0.7349482797897856
0.6463476556829754 0.02166366391184333
0.2934059627813013 0.8442527833562699
0.6113293893323197 0.6238775405515233
0.7778154303901639 0.4305009859272707
0.919902220112784 0.8474335735478956
0.1368365068842118 0.3664834076502951
0.9966816656134452 0.005341566816773531
0.07082644470863086 0.3432744120586402
0.5576546747150599 0.2826152212269576
0.6636605499811421 0.7405100312085698
0.2683884134691975 0.4551466707033363
0.832257610432064 0.8211359866189832
0.5102989362400858 0.7815134174664022
0.2623975397291441 0.7335408216668567
0.4062563721740399 0.6792070839636647
0.3594120888620587 0.9413543275631958
0.8090321881995221 0.02405331185099839
0.4699059928670006 0.7769979190812396
0.1583857210057865 0.7071095829061421
0.1297320603287626 0.5900549705148024
0.5962126375592007 0.5451406754390081
0.6521572527666979 0.8743646276242799
0.795583717481669 0.3042573340676342
0.7689738715286047 0.5256537753690151
0.882493637651151 0.7942296058156374
0.5368542764323904 0.9662367088705723
0.6728786032023485 0.318725927869718
0.6115612118417266 0.7193042651912847
0.5382186068403472 0.9953666986464366
0.2321268422487448 0.9966979442312769
0.09927451483870517 0.1667890252927439
0.5081690660392106 0.5883870781615655
0.7106706463875309 0.1748644241233265
0.6640760157893831 0.9577425287260684
0.6530383560355134 0.01290919747509266
0.03274982511268414 0.2582261617421641
0.2893476064017051 0.1288470514247861
0.7106047994560032 0.2715366450400765
0.7914126716318403 0.7035504584203371
0.0734363099802985 0.9616717938559584
0.9266743263598148 0.09404178393834024
0.9089902745941856 0.6845774964517946
0.3469968747592759 0.1919674611809282
0.1185359748656102 0.8083694229321722
0.5212381973368788 0.3088109617732041
0.5869943593852202 0.5710678272329213
0.7139760613998988 0.07149031218539649
0.5109480508217651 0.8595468298266222
0.2968597835425053 0.6686708531887954
0.1817162955626445 0.4571592825894706
0.2565565713339246 0.7905661980484395
0.8271939052324321 0.67285138624358
0.9904131193235319 0.279809270944029
0.45035462634076 0.02591976840903336
0.4254544305341314 0.6837407381854711
0.4849813630588246 0.1131355583488058
0.6601588629172631 0.3044780915735331
0.3088685287707737 0.9720233975735765
0.6142405935935278 0.5981267973547708
0.1499008019862616 0.1479773561464762
0.03683472014323125 0.3251428365493956
0.6343033754276624 0.2307369323763349
0.8405347223676182 0.2299740061462269
0.8249942400706647 0.7844220512757983
0.1038605246646406 0.3233469973916275
0.4468317152201646 0.6327714139578932
0.6259722552190998 0.6610551443454884
0.2387795377690168 0.5058056560561446
0.06636151377242569 0.9703905948146652
0.2020281746671583 0.2912702441117683
0.05192085308280642 0.622035254071958
0.8980251932216657 0.6486192723959107
0.7549594025050728 0.8868016550282721
0.563028992499444 0.2376617599288806
0.9496829657662612 0.8026664521518989
0.7233359012508331 0.5780166113187745
0.6913346990000544 0.5699357684915726
0.6441879463651619 0.9818838858285299
0.2761852830648658 0.5496926137037739
0.6645468107515653 0.6413938802304319
0.9748388145002654 0.9254225110737365
0.5827359268364548 0.7707421557324201
0.8610937196457689 0.5845680983989535
0.006171102621409545 0.74377400888786
0.767447593961479 0.1086943308227135
0.03907377177621087 0.9420401908327207
0.04717864126125538 0.1758725056713303
0.3505636370654568 0.4333039573688718
0.1488199322596878 0.3191756777232554
0.7982362559235417 0.7416424431252331
0.4519865519596073 0.1082771551710941
0.2279184354045679 0.2258154570178613
0.2110763106204191 0.8195276679177563
0.2257673312526569 0.733201961153075
0.647183165892729 0.4159865454176392
0.7039204782537177 0.3394711013244968
0.650698197343845 0.5466055590280512
0.085300070107819 0.1509070114587892
0.4380175524098993 0.2255468698355272
0.1059782237458921 0.204236184768798
0.9526973245801624 0.4753726613108789
0.6512938344425161 0.3881904023815719
0.7449268269455862 0.09145370967210664
0.7476126082176898 0.3494835756958417
0.371751295315169 0.9221912356750966
0.3245388380006266 0.6765378828494443
0.9196703705333619 0.2764114080374194
0.4546895980934142 0.8508079387087925
0.7447143564962293 0.5110384011809278
0.2308891811560302 0.4861256646195551
0.08205844637074274 0.4017093850770938
0.1683468841731663 0.3102658990696321
0.9141810059926087 0.6637063873854099
0.07311505198800421 0.684004317292555
0.2955215866866645 0.07297143895796003
0.7113286999389515 0.6713329942602905
0.7139622996231966 0.8108408195059803
0.833961815876019 0.1219273540893154
0.3183963535956226 0.1294605687009261
0.4765312887816145 0.9359401387731238
0.3779845140609867 0.1964837540908041
0.9297566100302398 0.3859072227579358
0.101096600246345 0.3766779371913189
0.252101636425939 0.4613086256326232
0.4920151050091202 0.2536927959400311
0.779853224113747 0.1262611456747305
0.3192981214713631 0.6252381378322208
0.5042098163047523 0.0617166786309717
0.2113309491870265 0.09055538722850788
0.2251120446056237 0.7099860881391965
0.1087140336173349 0.8047976653709976
0.7644735981871984 0.8823612809780199
0.2165865288843698 0.05544522669779423
0.9891609908331969 0.2253337364481761
0.1317072535089489 0.1936315136576481
0.9952033307346033 0.5431164735846421
0.0834055427773886 0.8942729792561614
0.89902002021816 0.242987146663445
0.2509455263559411 0.5965281490470609
0.7966648258166901 0.3222112010549214
0.8606728815425695 0.2371380727162533
0.4836265559544672 0.8982304184796642
0.01006028672073807 0.2270719942009257
0.6620600624009916 0.7682933557755827
0.5407439745753266 0.883612043743468
0.463580889200482 0.7011247319069718
0.4550671711214717 0.9619161132886549
0.1027991766289386 0.7491587098615275
0.1536112303662553 0.9141086075971869
0.364796027196809 0.03677057912737718
0.3396474528914182 0.5741285732597751
0.5683613205376653 0.539078073261259
0.2137934475875304 0.01827862339613234
0.6019763670118305 0.6929242619108068
0.9451919944505189 0.9493423270991462
0.6071264095157474 0.4718836386860751
0.7911492607010282 0.1248437484218724
0.99057508342254 0.6058644395062894
0.7937531480413542 0.4017764792364998
0.1289298190899302 0.561337489781592
0.3324963338466174 0.9505944049657068
0.6134624389692436 0.00477559895189932
0.8661378943248326 0.7492865320165113
0.1485050781334101 0.6240474811119449
0.06373528885396314 0.485130540300855
0.9033782586203235 0.04451502173141831
0.1928979512933681 0.8263343347531839
0.2080752373996174 0.634329091479898
0.1899792986008582 0.8574680629499501
0.2195716200147124 0.8835621215946105
0.4958070355491987 0.1723932612618993
0.3548062096944128 0.3047620579125637
0.06075352163594741 0.312854497546751
0.5721707062721824 0.3782103553495057
0.4922186020792436 0.4470526652995835
0.5246927754514618 0.5010538922892985
0.06605991680765515 0.60586032075686
0.4395011845858637 0.7411738851969472
0.9589022635034422 0.9713937980043835
0.9778275138494843 0.9666630407846021
0.3079842653544893 0.3536185865983307
0.8102889088849258 0.5388168228269576
0.07295075671156023 0.8905823191873286
0.2454916503463588 0.3098853550056724
0.8438472731415608 0.8703223046897876
0.2895777883487595 0.6513078059787372
0.1514458416436425 0.7858791306352406
0.1851832152948338 0.1729426483519461
0.5385501176311771 0.2922951131051965
0.1463215342211008 0.2494937093274149
0.5999474580147796 0.6465164003130456
0.9099154958640929 0.4415937941597429
0.9250476068109076 0.3250736229605425
0.6200416900849641 0.3842625761872128
0.9444614689373783 0.2913516870420234
0.229915579808559 0.6881817466955669
0.7538534401834083 0.2103188460599369
0.8838029505429231 0.6716212933040621
0.6007393805592669 0.2471765516159755
0.7900339256186237 0.6094902996471632
0.5239810203134657 0.6727159074920666
0.7819412600260989 0.3846945613046255
0.3824159669275236 0.08108242929286555
0.7192281979385693 0.5228684369292631
0.7883151327489188 0.4294768760006106
0.9181422608820083 0.9752654000314558
0.4723695688173771 0.274482189463955
0.3069724697947351 0.7489616309029741
0.4789640520346291 0.4057785806465569
0.5215735960632979 0.3836271766061413
0.5616283271958458 0.6683825242100189
0.4112676101435441 0.4859949767566551
0.1205584873145869 0.09610390154859451
0.9044982098587436 0.2242429538293186
0.6707569431206825 0.1262186238455761
0.04530505851587096 0.7561363677300752
0.03636216304768683 0.05907488135224189
0.1310412690369701 0.4901045911477189
0.6237006573855997 0.2305618920565852
0.9590469571960359 0.8529616936155198
0.4424130966202421 0.2689477327445118
0.5080033552734466 0.9134970798860528
0.1666873010373639 0.4728572553205193
0.0544710584682576 0.8947001390871585
0.7128709584580909 0.1465968052948749
0.4051637086036285 0.6232780608298535
0.8792701100174456 0.08347722254936259
0.2417055028674382 0.1680898872140261
0.2581011179780341 0.1472092885817528
0.8830655594485085 0.3155601451786115
0.2052569127789258 0.0382047996988791
0.8270767554718028 0.3623723445784882
0.09060754400913566 0.6785209001193752
0.3917830338599128 0.482862588585462
0.1140574086376812 0.2497240891369989
0.2706198218932582 0.9691285905096645
0.2417824825467303 0.08331852140296286
0.0643379622048259 0.5260751150078116
0.2208675432996809 0.5122080929898801
0.4735053574102056 0.9835825920203071
0.9908350567035461 0.2055819046413128
0.7323168001977525 0.1928841495377954
0.7499649179760217 0.6178666881268089
0.02378916709712128 0.9967631017786409
0.2303006178299778 0.8324357195322086
0.1585126664609506 0.7457365844290621
0.009100836690459703 0.0204381798193176
0.863601106136242 0.1872383029202314
0.52968118382554 0.2546437883807851
0.4230118882433567 0.3952741105811913
0.6903282659695535 0.9454204106750987
0.7362994703362332 0.7824267874976634
0.6279296324703583 0.1366548553166944
0.271064928521708 0.8624425711531045
0.187911617471043 0.7452890407627502
0.4991022058061622 0.3531808857788268
0.2857017778126358 0.5795592476721571
0.8432672661190483 0.8889594619206093
0.3044939440757832 0.8291631314347743
0.5780265502859436 0.8791248311835899
0.6892070613706424 0.02581406404974561
0.7290324221494203 0.318116882308153
0.9800130364110629 0.4487951542412858
0.6143224870646038 0.2690727024499584
0.4448488031151043 0.09086291305717913
0.2812133582376633 0.7601942150684784
0.2643322563023812 0.9342380071670565
0.3907201614133404 0.1183545640856913
0.2201851479137939 0.484249418785559
0.2461741090105993 0.7010741107623758
0.5080713929561588 0.3265100688724378
0.973685099157039 0.09028442177689995
0.7040262935784539 0.3676752010573273
0.9061493774147592 0.6950905922030456
0.8088377613310623 0.7428065162472396
0.00886424812220301 0.433629282628586
0.4928161811041835 0.8265019551189849
0.08951934953710822 0.4213390491892864
0.2476554759030535 0.1954738657033507
0.4747228863281058 0.08229011634884072
0.696333543560119 0.4721459090639398
0.787363648154334 0.9516990323354501
0.7088774654635854 0.978522493231754
0.9543887940377234 0.8625310650073977
0.2614705916715489 0.6533357295664952
0.9001988307269423 0.4961623808420204
0.2496996111059457 0.3729414944455068
0.5871561241768186 0.3893891835612208
0.6683714297623343 0.6166636351658447
0.3292536696163572 0.4365155239624077
0.8669720752192505 0.6582018989158195
0.5278960758463767 0.7021269928963328
0.5971321369865406 0.2194503801465048
0.5275926758605901 0.436935649814426
0.4439090717244693 0.8146460207950779
0.02144139503863409 0.6801287951654352
0.985009496378099 0.7373591837482557
0.1318225337697928 0.775581266787331
0.1471409486782021 0.9414688190787742
0.5561175191856662 0.7700210002015027
0.2887168675953415 0.2592825060778464
0.5394245470520828 0.206993053405298
0.3566874790970542 0.3880354867869827
0.431668050173119 0.448756379360148
0.8424041345667128 0.748821821641971
0.4203153346849456 0.7441432304424973
0.2143833630755413 0.4364600641657152
0.3169785734553271 0.8834020294118482
0.323676996621765 0.3633160463563542
0.07414942094551322 0.1238874885980758
0.5773779896288099 0.5767050330283999
0.427388465134123 0.7163001034873135
0.688070506812823 0.5027400117635125
0.03212758727568869 0.5487105985547908
0.2837936531323255 0.307521658534673
0.2191724821699812 0.9508703677782996
0.05485167642396305 0.1000343328003705
0.3157951042817913 0.9398486741806994
0.8963899341439905 0.9767108528971495
0.4922003899564045 0.8591168013945234
0.9498425121708931 0.8722068799211554
0.07384095733846384 0.8527955688927253
0.1473510929403343 0.5837573385917576
0.09450045789252084 0.7295011160679153
0.5175535693302405 0.01757862958163017
0.03693665193006904 0.6090122627214849
0.6011676383584111 0.3439219935743162
0.0749369933331719 0.0130059784823725
0.5223668207137432 0.08173207398354734
0.2716019209231414 0.5399124666496388
0.6407795937561379 0.5303690158168561
0.8381600585591971 0.4181726533343704
0.04982887477842938 0.2517724720534369
0.347756303218487 0.5307202277784216
0.4742093712751246 0.6239382400630451
0.6501707858142163 0.2560399151651479
0.3983392783393258 0.432222872666026
0.004492299803101907 0.5475730316808772
0.9589818894156431 0.9157706340846952
0.0967478635423832 0.6411611732951045
0.5846932369522098 0.8410348163979199
0.3502983389157801 0.6939443588051021
0.8165387228381729 0.2855324045133505
0.8574775460363384 0.6124502307395295
0.1896353306324585 0.5142709322181291
0.3213033988378966 0.4748650058610563
0.1425186451599899 0.193672583042781
0.09286909953239368 0.3588159850105433
0.8716461702683312 0.7674131104514159
0.491028063262241 0.007165348281059937
0.692894662865173 0.5317555561340742
0.4284100414725798 0.9348676646110282
0.8982801264108161 0.5759574335693826
0.6761133247717057 0.6576079881968816
0.3124986035928346 0.1473074713678771
0.9435183345606118 0.0143769818999882
0.2540405734115594 0.7701004979141868
0.782132200467788 0.01399114622680117
0.9272187515286324 0.4866965677976619
0.3851013543325142 0.4062126432056069
0.3012520429119567 0.5172241021933943
0.4537671344970002 0.1367289048514184
0.3857677898361778 0.3736788698225602
0.8742630057853465 0.3515789305653956
0.1920636605181538 0.9227989146563635
0.578910866131399 0.0980353051142803
0.9946269650878377 0.5625799191688061
0.03392663192281757 0.9513319591436377
0.5855936686392753 0.4078862755557247
0.6267070554036031 0.2945952455202576
0.8997360250604186 0.5134234699011625
0.7192964509606529 0.2658672345077829
0.7798208637679207 0.3672133877597492
0.11725799480178 0.1650794959484477
0.4905663582531372 0.7031984820922045
0.7479162535972523 0.3307858872852938
0.31138150624362 0.7700579950897835
0.08177017072064915 0.8453754139301571
0.733285558206669 0.4130477869675017
0.04030984728642899 0.09024495380809637
0.1805387345172368 0.6887273379523735
0.893526550042293 0.9276150888402196
0.7656705910276801 0.3943385459895208
0.6430160429264025 0.9031905795486682
0.9625630950434166 0.3658507366348922
0.9696000397621105 0.4859459675766406
0.01006219994762263 0.3741312923170371
0.9694290970413721 0.8976407537949105
0.8354929802810617 0.02628976384152666
0.05453324828789331 0.4808665774035817
0.2535510373882881 0.4331949426996505
0.7862843039184745 0.2084940134742493
0.7531027993128457 0.3060845082323478
0.6155346656587567 0.7092752407296208
0.9528041421479041 0.8445933308033935
0.9668821739958892 0.1069762783056018
0.4180744908604674 0.7831286227635266
0.8270388185503466 0.8420962408346302
0.2887010450371315 0.9461891948825035
0.8982349007558761 0.9375794337154182
0.03361377399459833 0.9329763814456057
0.9570562541588955 0.743871317549604
0.08487578890686641 0.2070108784264623
0.2844728048646115 0.5227784979753782
0.3768548615761499 0.3055670089987514
0.646905070232801 0.1761380215274356
0.7922867794626935 0.1991214914805184
0.07250230943671643 0.6554242720530027
0.6917790519731631 0.4524182193216945
0.2164828887942517 0.5026361202263467
0.0358096202275324 0.4491091968203504
0.4265100838433246 0.05680996671531229
0.1616736551182459 0.04262213228636241
0.4573396717682102 0.1733074927384266
0.7376239959509469 0.3858310903246263
0.9697380100248076 0.8524041571884249
0.7522107478960707 0.8484725975267727
0.3862062808733318 0.2169300395229304
0.2462236039377807 0.6070942917746057
0.8106017721322858 0.5012152562123123
0.6936316375244447 0.7651210185966592
0.3001741264444935 0.7173502140485664
0.2324934883166632 0.2544197602478212
0.5382602446608252 0.1684064111420929
0.803387313941973 0.9157488166188216
0.6155900650760677 0.5132442358375562
0.3567055138406729 0.6288950523052719
0.9514527922822072 0.6614414201473473
0.9662888246283469 0.5662647578143111
0.1129515924321472 0.1548257693348904
0.796410872565406 0.7604743378409158
0.9040924450284864 0.5588175311896088
0.2409768605993314 0.2912874685257008
0.9901090432795021 0.4444907406706947
0.2736471328409931 0.1047465910816859
0.05874850792409609 0.6138929820742364
0.3013110538987929 0.590582665586689
0.2215790492426724 0.9982852739685361
0.2405861088695571 0.3777256640559076
0.4951311084045337 0.01691076889859111
0.03979757301339182 0.9823238348248428
0.4644143210505093 0.8552100792447337
0.8530450809969646 0.1873311277576851
0.6758711304422853 0.3401398080123391
0.4214687267357698 0.7935533876973044
0.3085542457587068 8.446533388463104e-05
0.6830002143647625 0.6802399640365604
0.6036514473328715 0.1920640126849104
0.5405086289394282 0.2374930873845886
0.3196957625559029 0.7628279188774733
0.3810610529183562 0.1026571082925227
0.1653070120423153 0.8778887005974187
0.9202635434867327 0.7344957276308629
0.4072106571942895 0.8573096823995408
0.4215264633847117 0.7544244112314558
0.7843925670797205 0.3047634940173973
0.806690185976301 0.5958323963584661
0.03519895316448347 0.7616031623032927
0.3617801138563778 0.5427939850574306
0.06481782898168749 0.1822139668025986
0.6647109558968027 0.3256870241274505
0.9114718732647454 0.7949474839072732
0.806010537463915 0.8603187541019364
0.3133960018373461 0.7805994568594556
0.5586600332470579 0.9879575501655777
0.5421283528437316 0.9029617332587161
0.4808556140025557 0.7800927937657791
0.3957616261742577 0.9721991368049709
0.1860334580330349 0.3418457135372142
0.9423088540788224 0.3723688498610129
0.7403645730305035 0.568509445427808
0.1042637836576478 0.973480734160354
0.3775765296267024 0.5369750815483074
0.9391959232519651 0.4492586303323199
0.5959847342577177 0.9169854805253337
0.3871255549416399 0.5565916535249158
0.1722594889408652 0.4926333423670617
0.5313373198229201 0.3091467408103835
0.8096531812265718 0.4563946099263686
0.5045964088947068 0.1991831195245856
0.1986546874216425 0.3851199524084308
0.3453841027048969 0.8586509654087635
0.4246996267316083 0.09746113861837487
0.2161226170642487 0.521253295465518
0.6429392181087655 0.08054694555977127
0.1557738845989281 0.616786136599484
0.4001715587616163 0.1640487930834708
0.3881663403518796 0.9128347798071366
0.5507896172350596 0.5166085180773304
0.4454789885058643 0.9685718876555831
0.5730606076837756 0.7101733353875561
0.7381903878193857 0.7294055551827298
0.3158253383015349 0.218183101319618
0.553892621392837 0.7115342300742303
0.7479803641485191 0.5896441523430043
0.7223100531949289 0.4133699410456805
0.2385837536867619 0.6140738677865812
0.325947569722641 0.291169997738483
0.7004397370691426 0.838937548634294
0.8760416014626731 0.6078073422980057
0.8342826996719744 0.952696408166486
0.2642162209618529 0.917397881772081
0.892123289232705 0.3762333372372009
0.5441825402864827 0.7563004990318418
0.4324621216609404 0.1049344914324563
0.8580007345931057 0.5486106888341258
0.4719670672611546 0.69456056384529
0.6103743376224536 0.3378874934873687
0.004243717773584173 0.8695892311516658
0.4167413988125737 0.8211053578612817
0.4134133461189579 0.3246886350234385
0.9959679540425866 0.9618716853310593
0.8600937572476796 0.9093070697915574
0.5707769261156196 0.1247913893158377
0.2714776887260681 0.8787601945886865
0.06366545455496772 0.8496712886188104
0.7185309000243811 0.97321607029846
0.4338067175688304 0.8143704817003796
0.4051455189276648 0.5474085126857008
0.25763329266921 0.3462011086962895
0.5300483157594207 0.5720984770703872
0.7514589470475355 0.519817340839647
0.51311008563868 0.1086301962811814
0.7617122155975958 0.09986272916191051
0.9618684913284246 0.2564162200898549
0.5721619085193849 0.05311650589372273
0.4592781583630816 0.439229957852379
0.2852462113525736 0.2414505102327908
0.2909303849122664 0.9264002228818391
0.7246374240861964 0.4961478774906813
0.967110107742946 0.3838324012103014
0.772930244756861 0.8418662219141692
0.9401820898494627 0.5045657768741261
0.05253046619760229 0.8042715548031875
0.804386841966216 0.9740323915656103
0.9878563608102114 0.6367656322696275
0.1276098743569105 0.08983684334159205
0.03398574550218692 0.8369586810662522
0.4390588558299136 0.1605991813557887
0.9792710368719597 0.5117664293535277
0.06019489278033488 0.3015459140741464
0.7726569150792713 0.9174192019462248
0.8621348950530898 0.3110702047838174
0.4074404205787175 0.9329613140602674
0.7349213219213011 0.8013440395138193
0.6394373718976332 0.3876406191932946
0.1237464798780195 0.6370086809258428
0.6809656167613687 0.5680354216459521
0.01370867900425375 0.9931886153573269
0.5228509142811124 0.3995026087450541
0.9606567114871163 0.04839787603759801
0.3682566010072832 0.5052757113794141
0.7377938081543121 0.2206048326110316
0.6021994732039999 0.2290297154875328
0.7169410880501813 0.005283731691361432
0.7281735459603857 0.9035006851706301
0.5325320482982465 0.5163133942718522
0.07405600077185338 0.5677639732617906
0.6814614278556977 0.5493237244907182
0.2912185980719541 0.9653615314300507
0.9408368082836037 0.4590577626047647
0.2758106415668118 0.3965075192927405
0.5949649891917698 0.2583455047637557
0.435238742639445 0.9849966296415791
0.02432576304356356 0.8093345361013881
0.3239215260018125 0.4093415393351256
0.5145366856657202 0.733245440512819
0.9298688586218014 0.306906632491295
0.3659169149135607 0.3937836392099927
0.2662180491808242 0.6921004782254664
0.2881920502901462 0.04107760949546531
0.0005163342801537558 0.2534636110825538
0.2420443757396142 0.8533934478171322
0.7961971263742251 0.3599243898891109
0.2149177265840179 0.1080149860448888
0.9149689626743976 0.06972412501791594
0.3179650992198486 0.4964869277572121
0.7875477859636432 0.786425308768903
0.5974245980537961 0.971217826387214
0.2040049180283405 0.9912035697775929
0.6633129597339309 0.1682240588777045
0.8942787406128812 0.2224750345912148
0.0654020424504812 0.5155334667920538
0.8033853881689462 0.6512738588505923
0.03133634717763212 0.2301872224673588
0.6624034648330087 0.5703447105892175
0.49809065378654 0.3118055617890237
0.240229164630134 0.5588339818474595
0.9167867424338539 0.5048399263277317
0.1022446201304459 0.4772125189439005
0.5586612821438783 0.5550755979785668
0.7022146752778822 0.6783590218730685
0.588475618721548 0.9636803599765484
0.5947433591638448 0.1724032225633796
0.1364222702500086 0.07207013597237848
0.3427637300420902 0.740451329391531
0.2961975373427444 0.6092646023585538
0.7106482316546975 0.8707594724907018
0.5241385389150749 0.3650128465223729
0.9161704455421085 0.4139032563744643
0.04136109613268007 0.6485410445482764
0.7778508860264096 0.4980556436535117
0.986199855052719 0.1485906844326708
0.4829219613094097 0.2374673939786179
0.1427915239399265 0.4290473607006625
0.4013731261142502 0.4879180784032739
0.4037777031500687 0.1042317190825793
0.9539126836921179 0.9066767545152418
0.4775027490377478 0.4775131805114434
0.9486287964976189 0.1086091286890343
0.6244105808764616 0.8694523720252764
0.09792874322704069 0.5840716228093584
0.8886980138471084 0.2398325300264989
0.4518635693958064 0.5944892840892833
0.5399088967526848 0.948230383845728
0.2945649540448988 0.9837037840224128
0.1598635341831503 0.565917193957724
0.01555609864088515 0.3947896296901851
0.5065302223456692 0.03572097259176935
0.8207396593433611 0.6202599980329668
0.4117481013578168 0.6486288351933177
0.3480275373515306 0.05849913268769654
0.9052409162686852 0.811154961789038
0.01207090284864296 0.1646539958737256
0.5235615801826798 0.7244725147371891
0.1876941385079226 0.1334062279212822
0.3007394355847622 0.3114765600626711
0.4584627204245558 0.7391485216959484
0.420342114844851 0.430216661428436
0.2176819575163594 0.3071942090962209
0.907108339176164 0.9758859412544789
0.1860085989121318 0.8348437105350411
0.5290949280160746 0.847940373926177
0.8573624109839555 0.2160243523816212
0.1886233330780536 0.1620042470389333
0.2324047304839675 0.6560685890433566
0.8840977989608332 0.2871300962362074
0.3717401080834304 0.1174088588511143
0.4438459901559874 0.900838954198236
0.2956223302695128 0.8225947479204987
0.05256041974181195 0.4264022511818841
0.5195351350625939 0.2061700066636043
0.85576973505779 0.529839959735088
0.2746057586018715 0.2718211821087178
0.8160649966945249 0.7797635068280371
0.3543532839354856 0.6397866023125854
0.605090566764273 0.1731980376642611
0.5580765252556927 0.4141523387375502
0.6056700871205316 0.5293051228907081
0.4319469270675265 0.3366721307583297
0.1890628032008733 0.3036665735927849
0.3708527231397238 0.2701918905169954
0.87055669075602 0.2748563993239843
0.02446875074680034 0.3876771576285193
0.5999918520367625 0.4356376700781923
0.5666129016059506 0.004834412062765225
0.8357729574252146 0.2583590816258996
0.2685910393307108 0.3313312988250525
0.1535593220089936 0.2877884096723137
0.4062130098095986 0.3435187057043421
0.8172562082146844 0.04103957685285727
0.1920489009538944 0.7136887656280461
0.7695252686904172 0.2371331153628216
0.6741623037358502 0.7865723264536534
0.05379638401983095 0.1557865509842079
0.6107145698626707 0.1641122564534948
0.4301513886245431 0.4116377564210056
0.8949746378349415 0.2609382325110045
0.6417276943423178 0.9528662124872496
0.3995536535073083 0.04796566919446258
0.3982005307052017 0.09612841418923959
0.05002998081968187 0.9231405618959405
0.4593481421803761 0.9423186974651936
0.8116850197369168 0.8253501653355397
0.2314838156036747 0.07988097003145962
0.1474805646822246 0.02404493702639507
0.5434006694274439 0.2177025432918044
0.7364169164737228 0.349038871943426
0.4840815171862035 0.5507672947315716
0.3346732680561804 0.5480054856227201
0.04792660574189 0.6925975383790571
0.7263975463418619 0.1651938599997496
0.003814546517439777 0.6442619624301874
0.3860779234169029 0.7877454190915139
0.4404940212572294 0.5794637733831212
0.2069498776095055 0.7665425293197307
0.1755718222887466 0.01426087506464663
0.5067016721567992 0.708666179461596
0.3292159040827869 0.7271246923995389
0.3121125943205847 0.9901924212705362
0.09723266260245672 0.9195280620791281
0.1210270294273069 0.5179092649661007
0.5359855350372369 0.938092580572228
0.1902623474397444 0.05048757651884449
0.9359359827668413 0.006380860690902481
0.508778726224337 0.2961908588126463
0.1374727234261317 0.1192998853962971
0.6590276597405083 0.09025035215586792
0.6012833005028975 0.9267396843240908
0.8569111000975193 0.714450336671236
0.8296991086080642 0.5204240285746481
0.6202691249540518 0.3428272921239818
0.9165244710873971 0.6533886064849556
0.5331444553257447 0.1587797731382149
0.7586975287083102 0.476605491987638
0.7746518861430377 0.9868005606149296
0.6961817913357472 0.9137733285300058
0.1937284951435376 0.5336684614817704
0.5949191324710744 0.6262839548875907
0.4539311375825409 0.190320501099913
0.1379483206815362 0.711260263672691
0.3043664488156773 0.1537929379471926
0.3890863305248188 0.6863409561801852
0.5894889400649291 0.3180308836499945
0.04084615004438524 0.7236403701012146
0.895211187042158 0.3567984508162632
0.8119730157470756 0.9913471650366911
0.3787889146154815 0.02449986205385015
0.005341602740148802 0.1472819459540994
0.7639359377182061 0.3401733277144278
0.09192282520428416 0.3000032181150251
0.1117918158266838 0.5961861853555954
0.5438193324534976 0.5991776443759581
0.6182110449646179 0.3108693776191135
0.5973764718519781 0.8873951414127598
0.2743217141368682 0.202513222432628
0.3787529242796809 0.8936557317235063
0.6462286290759727 0.733556971148808
0.3185870407175 0.3189701990067317
0.3224859006820892 0.9887254029990185
0.1552137416823492 0.6549771949024664
0.3083247868124684 0.9455601710404922
0.05344063615537353 0.8461566505889919
0.7717680652386419 0.6021825467016184
0.1604048422813978 0.6644710716075374
0.700205818886859 0.2132095771053596
0.2964612996312292 0.1719049845415258
0.8669193364991661 0.4631630966429661
0.2397663172172032 0.1220509004310937
0.2294743845297195 0.5405044572711085
0.658370648687463 0.7778650400978422
0.5779701368064971 0.5229570310971021
0.1241257581243415 0.9119334787136382
0.5333741508670448 0.3834080071762047
0.6395341103425288 0.2395107268642813
0.1080807168082548 0.5564296242078853
0.1949794427399622 0.3950821743392108
0.7671194731628778 0.4492871700550631
0.7961682176469767 0.8114763810835215
0.01364505948198761 0.3466134239624719
0.3480492488739221 0.3421338488798881
0.4051519120288043 0.4688420708009454
0.4936173668617997 0.8804028947136654
0.7435124497051561 0.3948053966713865
0.8662726513966768 0.9547707349172295
0.9347143078690828 0.9491774802608722
0.3256049882304508 0.745489578422926
0.006241471776537992 0.7551851949425638
0.9316491917352416 0.8150813049732345
0.2303597362115979 0.3808792577119813
0.5803643620991928 0.2454706957069228
0.2254660322564891 0.9121328814854234
0.1248123553283609 0.8662545917001819
0.3336204519141509 0.5202395387812455
0.9270338271229573 0.9111767223591449
0.6830389998804574 0.6907125847917485
0.922805568640963 0.9013575586384123
0.6576916981092014 0.51134950393531
0.7946231426578081 0.5348260531704776
0.9998640537119506 0.3274916634657389
0.8878887862554934 0.03262176067931733
0.9294015181435975 0.9582143992114311
0.4609283086512419 0.895110940771649
0.1699054702872566 0.3529346535236845
0.9225889016742503 0.1767136169485858
0.06379582723552313 0.7680622765205721
0.7121849668005039 0.3320273859184416
0.9712484119739258 0.4416590654626312
0.2063551070762601 0.7021922326479887
