# Supplementary material for: Universal hidden order in amorphous cellular geometries
Source: Nat Commun. 2019 Feb 18;10:811. doi: 10.1038/s41467-019-08360-5 (PMC6379405; doi:10.1038/s41467-019-08360-5)
Supplement: Supplementary file 1 — Source Data [file 41467_2019_8360_MOESM1_ESM.zip › Configurations/2D-Final-configuration-derived-from-RSA-SphP-4.dat]

0.6885798753034839 0.7210208060105627
0.5511545700607748 0.08732158731985282
0.2426120708877838 0.2667249820396269
0.8966744025803158 0.6803600954583903
0.3425403649147208 0.1967436495313758
0.6404016171389919 0.1231514310090643
0.413115368901639 0.5362916362450765
0.8387420312644138 0.2287544469358192
0.617834917580831 0.0453189793013427
0.4265323508497959 0.1465651354741515
0.3408253878815088 0.7544361627680569
0.9929424978786785 0.1244706890859284
0.679991077098829 0.3370545610757127
0.4486784351996834 0.9737098839784457
0.569645147426514 0.4070212343678564
0.8827724878409665 0.7672651590021331
0.7845661682575402 0.6657014884465298
0.685514970024552 0.4110031592332905
0.3822091894303091 0.6289313204979505
0.3828303724372382 0.8633307615689118
0.7828373981881389 0.3024355073877619
0.73608472595714 0.4909403259620423
0.476419413471596 0.3572287812732195
0.2368043708510412 0.5883106888146016
0.7880995643574716 0.09249636031885283
0.4203267313754076 0.2470266975259229
0.7954698365943474 0.05582591011482761
0.6858538158201137 0.6993222436915425
0.4669076204923975 0.9753084958135751
0.4097814138387912 0.2209160806006576
0.8369430474982384 0.2104754852804833
0.7072930342639073 0.1886325596828978
0.2743450696720561 0.408633504452555
0.6167015597076169 0.7654995840426927
0.7621500844767671 0.2274353577188766
0.5283341790220046 0.1754716013451948
0.5372829101326714 0.2170454819733185
0.9375005681932698 0.222358509692679
0.9229408070298296 0.06793022564377539
0.5659815431081985 0.1631873728298074
0.2471273007915913 0.5698600713977541
0.660206357480879 0.7868767867334918
0.5635714142184657 0.6505441271509304
0.8850074862163778 0.6999702427057147
0.4016339806961134 0.8012796123363248
0.6922660740002755 0.02725124341726004
0.4352457862039718 0.0852538409339742
0.9445784423944985 0.8152946383475386
0.7658587525709198 0.9754845285251562
0.8821426158396716 0.5806584538256514
0.9170287570099506 0.6301134521444908
0.2413527879761646 0.6918726855076275
0.2608429234639245 0.2422109688937464
0.3744581938061995 0.2231761902043891
0.9484049221293783 0.7516029619668766
0.726886933143759 0.9511564036540545
0.7290049257838961 0.1198026209898568
0.1989832842940316 0.2236821328607434
0.2423781912058399 0.5605310015194395
0.8339747599468509 0.1621155590206655
0.05897012254255913 0.4171326637836657
0.898818926091342 0.01634175363440364
0.5468900273553022 0.3820002585660715
0.9032314702584437 0.8184075235553975
0.880192381963775 0.1888453784605776
0.7869794886827287 0.9146167061290588
0.2903338598736291 0.696620310878994
0.7981890064072221 0.5601482836084061
0.2333293739671871 0.2488135111365442
0.20926425600291 0.9735412606897758
0.6751186340998886 0.2596126606693365
0.2474535135205652 0.1740931391530108
0.7121210447259179 0.3734689845963045
0.3407327549699285 0.7010832652201249
0.3443839310667306 0.5942967382227263
0.3955386076744747 0.9088148281502881
0.7237386756631339 0.765247813093737
0.9395301887661379 0.5696217022356751
0.3269341444310642 0.2238619692943952
0.5579629722882073 0.3433618858893022
0.103032005985695 0.02810081847793113
0.2836334055920007 0.6470616119264774
0.6151989756245606 0.8212927616225355
0.07948448329617044 0.3356965067502252
0.4164312634948319 0.3659792939505145
0.2125707231301021 0.8276418884683243
0.4580288817026776 0.6687001615694838
0.4609207247555853 0.9255352003018931
0.2504154936331907 0.3603327708815321
0.8134791549919388 0.1810026449759756
0.3086539402882265 0.5240842699778232
0.6465411638353911 0.1318983931898843
0.7854259489678883 0.8567655341560353
0.8738219175183684 0.3347608000175366
0.3938200504127586 0.58239739605903
0.166524638375581 0.7093744814289226
0.1031661409593651 0.5808903968227391
0.314051981002264 0.486707860809487
0.6015524075444304 0.4529504425125402
0.7136351963037286 0.05300933816981058
0.388585811863578 0.7558395385590166
0.6915888598984566 0.969853830347146
0.6120720980139513 0.469817521105941
0.04800836557387005 0.01647616878431783
0.8884443410410152 0.5252854584796914
0.3095778008331005 0.5719311584709927
0.07623884165593091 0.8509267754570311
0.8850661866053711 0.2603588311458772
0.6558036245949015 0.01800153922582559
0.2274522025971448 0.1636183932321394
0.3812434402983524 0.1195802240663042
0.4892167785033987 0.3348468076830374
0.4052694344926681 0.791727555827178
0.8504297466448352 0.7467946998856182
0.4576648085616654 0.6060963053879282
0.4198731990635782 0.6722049136227345
0.7721720096186755 0.928661272168062
0.2357257576744424 0.1365748633744838
0.8979995501654043 0.006862335574526053
0.9870237004814749 0.4266213209961834
0.8514243976917819 0.5863036771296526
0.2562174116261298 0.8768153248820171
0.3668850072981796 0.2862158451370424
0.05914040180186576 0.8222168508853128
0.06375509791243909 0.4358538959229793
0.1760126270524648 0.08395252961423372
0.9907929085413927 0.9658266227390521
0.3584381833181161 0.9798799407247498
0.2238406054286018 0.5128574106212274
0.6829633187866457 0.8031589437203946
0.2705868978035195 0.2572478495796052
0.1510124776746275 0.431040783724115
0.6658911651614254 0.01485187778400213
0.03474562099933665 0.3860617816373442
0.2309628613829196 0.9298088458817942
0.96324991487721 0.5077579204810583
0.5490143557151254 0.9330339188552802
0.5325172835205445 0.6152175484934805
0.3551352735026723 0.230346424797815
0.8455540678610713 0.8996668153239196
0.9823674529552369 0.5929566155015968
0.09798882690050342 0.04926065707420318
0.8236763753058846 0.4809403538162886
0.6077311448729943 0.5629136043689764
0.6428990511749466 0.3073075649168376
0.01796717890257175 0.6928926500742891
0.4349076934023225 0.6363045096778639
0.2795645491124568 0.07726534627785568
0.6934878170444195 0.8026846342084556
0.1414327683344379 0.09623666321425405
0.4171488470021777 0.07689969841659969
0.983920871229642 0.1412016494290922
0.4078360092206777 0.3724928753972368
0.4919097878932262 0.2778649866891362
0.4532738854041886 0.4553551126272679
0.4312688483640701 0.6250034081151816
0.7302469570947869 0.2775502582450471
0.2441855132316963 0.9454653468932502
0.01615065442065044 0.7465657506612473
0.2151358459288501 0.5293948015292747
0.8398913610823912 0.8047168393094947
0.1814403041575519 0.4096639601016352
0.9841936144747541 0.4755135398179243
0.882281080367018 0.5423256428325175
0.483313976829749 0.5291876086706967
0.4714809954254674 0.3271246955640195
0.2782444720503898 0.4845756036901371
0.2780597984014732 0.9601287551383151
0.3741904718489021 0.6781480916081688
0.725015127325827 0.4648279371243406
0.4091936045979578 0.1124741206415175
0.7170005294835493 0.4807983634453765
0.008409208122829467 0.8626387063404767
0.743606440352335 0.3364032630819795
0.9933522255674953 0.4353987650177653
0.647104695182646 0.1964330230698379
0.3470293054381879 0.6692340387327155
0.6718472357811568 0.397582329728375
0.07153837763173572 0.02919516456626857
0.1199363496974625 0.9375637290231987
0.7735739862936799 0.8301872477927866
0.07277632528785624 0.1842453165847162
0.9372901220453337 0.03907871149871277
0.287206323122461 0.9541615710985247
0.08764765862950524 0.8702280797327251
0.4973113875796081 0.9502837772194982
0.5080932398520221 0.2542311934350326
0.802136248155538 0.5222255680128913
0.008508427467588162 0.4241951499764526
0.1822964035942843 0.2942182347543824
0.2304588797377856 0.8726756646130146
0.9826473293384954 0.2132071636948914
0.09983943728106076 0.5705899025178495
0.03371349597429674 0.364924575201758
0.5402642311911477 0.2812799330041004
0.9483793648869957 0.2374769863040236
0.731782683034722 0.08514296474266268
0.1815123077668607 0.2111609227858468
0.7334861890671169 0.9243340028468442
0.1311801859315465 0.5788947283554861
0.8787541546347934 0.110994756900392
0.8667588827126581 0.2025398407015313
0.04309413336184324 0.6083137807189171
0.1521270704611878 0.2875380942796748
0.3041366255266992 0.322748417228497
0.1414536779309174 0.7578792016747967
0.1245774552202209 0.2158479553660955
0.2708935952503674 0.2037599115881723
0.2006735918408049 0.7439427221333318
0.5775725577069231 0.5055715524021571
0.1550504999097319 0.7859039561336202
0.05170417401638716 0.3877339934538434
0.09802848158297744 0.2042937296474688
0.4957461794973984 0.2963735469905635
0.1812229505319264 0.8938407019051022
0.3311804313385697 0.4160290109374101
0.6200297476242314 0.294793469588935
0.1038134815294301 0.6873931225876204
0.3251199607660498 0.3568510934435555
0.8437725235311223 0.9211120564732264
0.6160726627255247 0.1701478611758001
0.6688598349831214 0.9908554774741134
0.9824306850150699 0.0382356859477449
0.08184963425429502 0.519534453201308
0.05116127459902479 0.3999253859165391
0.8140338592086588 0.3399764017130928
0.8595198373554009 0.4765384053307423
0.7976219795658249 0.7529335446859103
0.3248970112472755 0.4608887777643025
0.2436910689458449 0.5973413839146844
0.02419461349052772 0.7737511402157828
0.5650186980866843 0.3790612487709222
0.2143747978837431 0.053998353736182
0.9315579223039624 0.8804899271012149
0.3168907923078714 0.2071180266777559
0.757872709883972 0.5447675819821362
0.5927745200017412 0.6143868231584458
0.1693664819155999 0.7681468620588952
0.6382132210359576 0.168809865178651
0.000762406837448592 0.1072806007287364
0.6806036793924045 0.9447876570642483
0.7717673110658012 0.1357944312407374
0.7413873326659265 0.5586505621017365
0.2802334874132507 0.2615024009703583
0.297260311800875 0.6211731424308764
0.8508705640427808 0.2748546626002344
0.04322894140419938 0.0645770569383487
0.7513342213224939 0.1896183303574854
0.8414045497940907 0.2935087620705813
0.0145919037794613 0.9029268011054754
0.8572919795851466 0.5146717675156753
0.02935092889570402 0.8692751148254425
0.5681479040105746 0.4682248634411135
0.7558992899434905 0.4790171855023004
0.775091586528817 0.03473820673642432
0.5122457053576716 0.6155415175412843
0.5842606798985502 0.2167475677055059
0.3920418114366883 0.3876876426380279
0.6272548769736002 0.603365893874458
0.3638529798882802 0.06622045504902122
0.409354607111174 0.07014585768248417
0.9707295807769301 0.2671238179019714
0.922170584661235 0.2565012557704826
0.3265911353767809 0.3935258841931274
0.9960657647309464 0.5008847933510905
0.5828626047330564 0.3816077955062291
0.5182853953089992 0.9302566068767865
0.3705481871087178 0.7092632203609901
0.400299483340553 0.8408007961418207
0.5197537275611344 0.804464670588679
0.1282219031121334 0.5390992275959714
0.3453873928673052 0.8425162475265934
0.2072677548258579 0.1310578779745506
0.1252258928161167 0.4597471783680024
0.9822790072721931 0.3039749526369246
0.5240432489215365 0.2674411613202061
0.6520715066103288 0.09436829740526849
0.280654158008913 0.5858501394671284
0.5274758763998045 0.1019804549824097
0.9884482062816931 0.2432513989700968
0.6727436516697959 0.5416543652067252
0.7554599979672425 0.6880359181675723
0.2413242931583861 0.9558406471103873
0.01527223915939398 0.06188258882180406
0.2569265573995663 0.4328977029028708
0.04945937222194468 0.9579990904029305
0.09409014809209879 0.6158679761987842
0.588138781270629 0.1644789381182374
0.08164494302689627 0.07220460074806245
0.6613491374162941 0.393953370851395
0.2411514286506168 0.6727425049759833
0.5990455651833545 0.1037428991859809
0.914975419796061 0.5135623878083352
0.06061936171766199 0.0527777830614336
0.7915516570873631 0.5779004443811981
0.6759013503173671 0.3813614977944119
0.03442688063227546 0.7573993227082363
0.04156708625784308 0.3485220929561518
0.06828576964662789 0.331687327686024
0.1061245217360081 0.9819154354178671
0.5509231012527113 0.3073071172654013
0.5691990355636528 0.2446670750857161
0.3295213056073558 0.5622945869290076
0.5717347902301055 0.514405573707354
0.8115533029240082 0.1910730792760598
0.5887557013707783 0.9091110831461118
0.1931957368910159 0.6386757341727142
0.4622025496295964 0.6787486014595547
0.6142436043882028 0.5353259528041768
0.1895292354071839 0.2869821877601627
0.2461290534391636 0.02840313483559156
0.4777505376570655 0.3354876588277511
0.7540515962287937 0.4906374538718877
0.9539930339060942 0.5152011004470701
0.726869886471995 0.6341500346122904
0.3665630797827064 0.6179138692213973
0.425823675917553 0.1681991281361245
0.1147345568571821 0.2195482888311644
0.8644387195078561 0.7335515806773714
0.04518636609349183 0.7415449837672771
0.2536253388202063 0.06558097650751225
0.3110574168986825 0.7412024671476865
0.8450313639848979 0.07842956437263607
0.04508783888444592 0.5797149741011038
0.2198091218159562 0.7469664702115204
0.9406815850501707 0.8043044284197211
0.7451835781352549 0.6303626091758965
0.1855484384285034 0.08025244818054685
0.7403918727371553 0.414586317736062
0.6729530665814091 0.2081064784494589
0.8073564211630256 0.6067312788306883
0.5605822356371875 0.8888534936346739
0.8727532361911757 0.1810957847444689
0.3139742788989198 0.6459859461556934
0.2874744602088201 0.3958163257290576
0.9883726534566619 0.3978695172767343
0.4560697401447218 0.02451642062171809
0.537286351018324 0.3637240436251627
0.1393212058150937 0.8513721282348223
0.4896152516055786 0.2497734925371736
0.03694665284507424 0.7147283132697646
0.2417056421132671 0.9274630216042757
0.8530720235803342 0.1694904466345545
0.05923021079889051 0.3373140964319523
0.5618751958917999 0.1350063567973866
0.2673721726609587 0.2949954957549074
0.8049824741033424 0.3775050643790653
0.1617141040242333 0.775862076228782
0.6570286819871347 0.6861650906346025
0.4167360018740974 0.6912870179362344
0.08159248286569641 0.440894472486135
0.3277662019276622 0.864955616285608
0.2914685287468056 0.6395096195096992
0.3730311188303576 0.4537073570199439
0.4921495531685913 0.01548916725446178
0.9465730522609521 0.9070501875514109
0.3200820239568508 0.9229674647902162
0.3771649682499441 0.13064460928674
0.9587062504260438 0.7905345621445011
0.4283405546456664 0.1010213910516447
0.4778358420414942 0.8290773702098763
0.6670686160668587 0.7013827839584021
0.2562955121235933 0.3698675078668044
0.7679793791889762 0.5487461562682777
0.1805006980744094 0.5828911733881876
0.7875531219417985 0.8466022867481627
0.921774828430541 0.8802639859383894
0.9742866924442772 0.829925265846214
0.1892305780263691 0.1528226624910326
0.7839156218500289 0.5251971062475348
0.7364232357564153 0.1357480048388321
0.7381727849947962 0.8173037918929197
0.7601401795955123 0.3164256906674679
0.1381188609828444 0.3936372931029269
0.7001250190786299 0.1317087760272921
0.7619400425512074 0.6250606540840996
0.8747520557422783 0.3472618691993739
0.06644808982295332 0.3205607271412271
0.6481279989025533 0.3170675783420746
0.7311599163454244 0.7005424698160743
0.09718017691005068 0.4563783179715365
0.415536420451152 0.2292567109762304
0.4156874806852965 0.9981190981246466
0.7803091843120504 0.3220933705019656
0.3257518399513657 0.7995880918393385
0.7087411030081797 0.8387781158485053
0.9835837148789867 0.9806685450469439
0.2503504898488935 0.6061629686506784
0.1063504674655695 0.2125513759663765
0.1175853030847805 0.6264117332997529
0.8079626886474393 0.8808518844653948
0.9171609276053397 0.1144305037087082
0.8373948698234532 0.3949841918543263
0.05516838176414917 0.8504311093448957
0.1915393194780217 0.09723381084242294
0.9027602052668388 0.7346689694364221
0.702118526982192 0.654686901955904
0.7580869749440777 0.4399357790947307
0.182761662625885 0.826430769611908
0.993821911632063 0.9075719038039425
0.0180316139814272 0.5976341165513925
0.5605905269450778 0.9003064950865388
0.1521706605587295 0.222769621952595
0.3159031559128914 0.6195347773334041
0.1731391507342915 0.7365011672172815
0.9023441907372639 0.8859527054774962
0.5174043886673926 0.9410937199931587
0.5500138665680762 0.8397027676987786
0.07882836271453388 0.5950360192255106
0.9360492890277645 0.8620040598999344
0.2227273245476351 0.7261483400697994
0.5473182122568671 0.3448332428880073
0.1882994308182139 0.3151523710089814
0.9905466283495755 0.710647790450294
0.6107752994529745 0.3026171975537411
0.5535543214889741 0.9681910081251022
0.4903103094785877 0.40087825337137
0.8114938465042386 0.9714167571046431
0.2950396697070218 0.4036360031367882
0.3439386177707759 0.3969335400943981
0.2278069348236227 0.2848761675001016
0.640349364087169 0.2971648635798015
0.6271316954460129 0.1694964962284092
0.2799445456368468 0.6940650715609347
0.5603738270735941 0.7056424325399715
0.4634643723696792 0.4509616002796603
0.2389740543730671 0.342131572076128
0.9747872765039107 0.1581415659681339
0.4568060694654091 0.4337468294492858
0.1342838211399141 0.1130257163196387
0.1603226425909015 0.03252637451553835
0.9788312324084838 0.6303565276067541
0.2058879332372832 0.7695984972901195
0.3519324541404547 0.05014588944262321
0.07678802753829438 0.9577533028105435
0.6336111272048714 0.6246682461048942
0.5913370322016845 0.08417401075577398
0.1989373703039299 0.5838857602556714
0.08853473649046392 0.04521800379792772
0.3809933922367721 0.6961864908273522
0.2372541072136011 0.09453652778229472
0.6144280133170384 0.8038819455301021
0.335861740013164 0.8263117155680241
0.07599291508387933 0.3253525800006176
0.5007697449516596 0.1347446030139268
0.8614331077489238 0.8282394082381455
0.1252377483233922 0.7491272974192364
0.129204116103927 0.4884938008914537
0.07534413543302014 0.5849444363225311
0.6216155561561434 0.005029383335382112
0.2498360082359175 0.7574786117388715
0.6219862755061804 0.4172887039801385
0.7335282949641418 0.4590766261023471
0.4599708588039354 0.4130234853565123
0.3592193414760316 0.3888071614227654
0.421398834147562 0.6233197201513748
0.7767549162683498 0.3516497231923273
0.9322031303174265 0.55212809177823
0.7085419677702639 0.7789813860276886
0.422410652131988 0.9352731681200074
0.1379854283478484 0.9903762959525574
0.5951034647155263 0.09365527560236328
0.4950082471589738 0.5953636876159417
0.5882769595644283 0.8692916554974791
0.3878414770821776 0.5913961717481612
0.4751062480216948 0.6611452952334369
0.4949228423845063 0.2676329474308107
0.2699037706176781 0.7904909123588431
0.297599110746288 0.0570737965105251
0.06912164225106161 0.4140655989452326
0.8926587565295983 0.2433750863970647
0.8692244149871622 0.9684532162183982
0.5211837127205956 0.06327967872480429
0.5795841094991293 0.1925331266667376
0.3289518267860503 0.8970400278345277
0.764838226917651 0.6408310301408832
0.01732798010880844 0.3945269234779806
0.1603593029531796 0.9172211219900417
0.5174267449110147 0.4730777887611943
0.7419044061001129 0.7610820434396833
0.3197762077346427 0.1424364830531892
0.6673046045640446 0.5729516905055544
0.8105990517624655 0.7259114281041469
0.2817936396987014 0.8717448340446369
0.04437142913394983 0.6836552740854882
0.5232983594704339 0.1389486690143865
0.3096815097245912 0.9262232797262416
0.9800854405294777 0.01863898656762905
0.7359293341545269 0.5133718374709183
0.0566098838966874 0.467919300427953
0.7682828970240584 0.07420315794703311
0.7914988500458819 0.7197414175948316
0.8777386411482174 0.4736282707250741
0.6110760703402827 0.2752289917462746
0.268446032722378 0.6627236968568982
0.9852946742782169 0.5039275750999079
0.7701207351230156 0.8812990629027999
0.4947301970156338 0.8805183623725994
0.3178790959179444 0.261488119298786
0.3367180829141003 0.508176501684041
0.1098825616323933 0.03668503124233272
0.5669944956979021 0.28428581308067
0.4107568378681387 0.3274648238586558
0.01703654545619499 0.9299044697806217
0.7349349162568501 0.5765485805663494
0.9376351965949609 0.7843893290702607
0.6511513157529587 0.9014952967472465
0.08951434111821908 0.1366059991715648
0.9853335837475538 0.7607564796256593
0.3183360535861773 0.8598038963311436
0.8474170727183041 0.7211312931330557
0.1505865910629366 0.07206720130475626
0.05606566537014313 0.8694294114669328
0.08464370274823296 0.6148050126740204
0.5612620396591392 0.3052386403058032
0.03069549500766516 0.02719354005138762
0.8753744755497619 0.2559172971278545
0.597537857900816 0.405678436232603
0.5185436098525598 0.4604683120863214
0.06069706174189578 0.6923692075196038
0.9274316382632558 0.5262008833492935
0.8769980428794432 0.0006168446518022133
0.7230908646513461 0.9870165489419053
0.6695135890237867 0.3076956453034254
0.7446191215462138 0.9901484714759516
0.9725931155425939 0.1045941242123564
0.6642966829212034 0.82419962334853
0.1458512367315159 0.9818059899990853
0.7099316565196813 0.9070683035354499
0.2820799051519621 0.3228027044770036
0.6967033569122135 0.7149381177920161
0.7714062847532179 0.6206763455870397
0.2392324543430236 0.3601235023251397
0.6213711644994421 0.8757073970597379
0.4666677880181541 0.5900555970460996
0.02126706754035548 0.126462880452817
0.09708640562314469 0.6600606636600667
0.2361426965236079 0.01184735601158424
0.7649234383082952 0.5278278900660334
0.5606622123067082 0.5139419041954986
0.1861044817954977 0.34382564658764
0.582983957938364 0.1368950202458032
0.7890284657710059 0.1473954380022758
0.1503378088157599 0.09001890811593537
0.5338019177984152 0.5033284638108978
0.949658848722696 0.5661909984390525
0.382217638760217 0.7957469469056618
0.7629707192010803 0.7189558163620781
0.2779899300838332 0.4750823674697908
0.7806778895739203 0.8098733044327222
0.4819680483993643 0.917635697727086
0.2338089830332565 0.645472693115907
0.790543929058488 0.4666883862289764
0.7611904827624032 0.9982702346791942
0.6053618143631627 0.3521822409079718
0.2109384675323901 0.08673863914370041
0.02986692338866511 0.3100250542096584
0.2288309437327052 0.6085399148810766
0.589258084284993 0.3079810945649711
0.6889096874683672 0.1453628276117886
0.7288088354701115 0.7877814511428497
0.04419833502669907 0.2566014444826799
0.03403466752807307 0.8512047393981432
0.6778548974051146 0.2901089819533775
0.5354453377448691 0.0008198239116721498
0.9765817092770345 0.3804000388123382
0.4862738395220301 0.9656249361508732
0.06832869671901151 0.03779558036925324
0.6196134296049877 0.6935488154766077
0.7345975118456035 0.3053351438686803
0.9861034425462241 0.866834782400821
0.2030438527726661 0.7952740984069525
0.05423005088645527 0.7469210160215867
0.7831659658707988 0.5838111121060824
0.911465645628079 0.5415806356355561
0.9005708690406803 0.2260286183861671
0.2292708161591754 0.3977577785253831
0.2331457741678744 0.2590611630173538
0.5130456286846025 0.5936484635335925
0.4356243627428922 0.1178010734986808
0.7162700056486511 0.2994617397244466
0.406384708838475 0.6886935136991094
0.2293625423528387 0.03001198774241419
0.5689924278882945 0.1910456961405072
0.3924572784251792 0.2145437894278742
0.2046142028161182 0.2522509503029008
0.2590740550876057 0.4865559305686935
0.3963043946624068 0.3982553911359974
0.5497595605629544 0.6065492051835726
0.9211451229549293 0.1354256022268945
0.3346924644897029 0.07117116411447715
0.6534777052932953 0.7562283348651283
0.05817310659360326 0.3265918674252016
0.08377782887365159 0.4017808285254991
0.6417825687852271 0.6451924181300741
0.2609594406802461 0.2531066705055391
0.949147199122973 0.3772837500140482
0.3774806831966116 0.1497662575850917
0.9876969847793275 0.06002204842758574
0.972543006244586 0.3348940935852102
0.9554278838012059 0.4762975186147538
0.3206387519369501 0.3761832331689045
0.09280197532453832 0.02769997199606703
0.3414563403212011 0.1204981599402196
0.9026115091328563 0.5001795761694281
0.3835344406667646 0.5813565044676378
0.6260505750185579 0.4588917622974687
0.5677321537932859 0.4188453832428782
0.08895377008960942 0.2487981921403715
0.04666833684553925 0.527917408091456
0.8866810404309718 0.1039960349607306
0.186739157963546 0.6584685281672598
0.377344185699265 0.5718119712451141
0.01943932168567052 0.4212328156342937
0.1511882272366611 0.8137359064314328
0.3742186069119247 0.9915270689658495
0.309194190420335 0.8655618310121781
0.6364935754899669 0.05115443971425139
0.7892361410609744 0.4246153341950078
0.8943726923328426 0.04219415870348688
0.880715922124634 0.4470326168786554
0.6491510339613478 0.7882632337857943
0.307980676510809 0.2234098234315217
0.7946553664561458 0.8257519798308135
0.4528324592762725 0.8245675490161798
0.4318616875392141 0.3513829584689228
0.4185466610938907 0.1069862033293882
0.3101357190578967 0.3490343200864282
0.7359603890011424 0.7305013127499084
0.7426253660825718 0.02964456672848439
0.7331254884581216 0.5659453246753543
0.7513330457303217 0.5623458815470423
0.4118591152834862 0.2988608298444897
0.4885437416481918 0.7958599292631449
0.9495459143216035 0.2481932915484825
0.1584791696154986 0.1414627835702307
0.03459481859201604 0.07079844228339943
0.7741754087595596 0.1784351756936873
0.7063424965371832 0.5761467714293591
0.02491814593214783 0.8053214749244607
0.8411069198344334 0.3302706653546913
0.9661907501453121 0.5348036031902441
0.1130264879096832 0.06544356270312494
0.7983383670116628 0.2934908162670975
0.3537233970306259 0.3045016149626896
0.02055286568249429 0.4496848023155675
0.9560739656293907 0.1381190261701302
0.2186305255550645 0.1907771315633044
0.172677081342933 0.1176085580809392
0.8478969866641262 0.2473976449603571
0.6855650337456405 0.2341755415160457
0.2179682170516606 0.5734127631980926
0.3403963513675013 0.1409705872477721
0.536028642387779 0.5503903363781815
0.07714637503250814 0.8696096400266551
0.44527291561954 0.3669586505747195
0.8519804340008612 0.9463759641747812
0.2917722031691863 0.1204434251808099
0.7803241994904387 0.4530960164399302
0.107540838408537 0.3701345891030465
0.169558358183975 0.2361831723801282
0.08746436384001643 0.775927890062202
0.6536343622990123 0.6275789040047067
0.0239580778156365 0.05534260040476423
0.8866027545784216 0.3477014569111843
0.2517176115788476 0.9527650890086031
0.7391195319185281 0.3248508593654877
0.193900027615983 0.3351933931800247
0.9973289550336992 0.7357011312621758
0.7457353687316794 0.254147205355284
0.3072810942300579 0.5942857350310485
0.4518231172972104 0.776582335720418
0.9237449988776946 0.8426281355342748
0.1843831031093281 0.362356709265197
0.5322376320014796 0.8716111767290413
0.5415662304663674 0.2008886142664957
0.9872831118458493 0.8464396027739711
0.5431120930515857 0.2711684577249368
0.5768147042842091 0.5238839725247656
0.07084078466912692 0.2416982561682796
0.967078338202597 0.7833128566011865
0.6061517958852449 0.9801060302235559
0.9447719789931783 0.2057736403727785
0.4490761043316572 0.6213922580544765
0.2184403651438005 0.1688288838856169
0.3997036256110988 0.07457434721140724
0.01599292891703897 0.3190906851336813
0.9265567287121516 0.403681641011489
0.6045034070226496 0.590751059911137
0.7590299380709811 0.03633181338913775
0.108627737650889 0.2557499927360808
0.484346750858516 0.8132686009895825
0.6426253101839474 0.03088043648352706
0.2011571411283113 0.8417722263267741
0.3663921756261763 0.8973380121747038
0.3310768084629858 0.007261383381208688
0.1139857418735169 0.5548080719410978
0.9644071108110682 0.2125868965500197
0.8432825325055042 0.1669060323494713
0.7628447662393771 0.1524923192779628
0.340336466394246 0.2940201869897174
0.3636951194593017 0.9723144615137159
0.318050298348506 0.8489241108576268
0.6028505233246267 0.008050731047779798
0.5901701658474121 0.2257715494084962
0.9427165524881979 0.7215412650074932
0.4581645720555967 0.9690705588344705
0.387117877285942 0.1303210289030974
0.001937456574882036 0.3670605787504717
0.309406847893493 0.87638947110981
0.9693338573941516 0.9375925746801648
0.2958628431772076 0.7519594297730787
0.4413873909869218 0.9034396951710931
0.1304270108404535 0.4320758476696985
0.3294675690957765 0.90755873090441
0.6665044073221866 0.7950772982596739
0.6906448031393816 0.3553720949505071
0.3756021388803593 0.6092533347022988
0.6654051773220051 0.200940447910589
0.2836416608201354 0.03980485243628895
0.7754902647702422 0.1175348135755831
0.7228745900579359 0.6122628717530699
0.6514994464587033 0.1225508742052728
0.08830671053517422 0.7569033545421361
0.1990919131060505 0.7541523908977407
0.1232581946170915 0.3582635780985247
0.2227453172102221 0.6460933950674238
0.8243620864124497 0.6814606786391412
0.4025898759855771 0.883175770285979
0.04665442962727598 0.3107759060393631
0.1414847843375769 0.5801258814307823
0.1602326974779648 0.1517770490651397
0.8203845939733134 0.4223276949667759
0.1406836041636968 0.8698279773803831
0.5053784952371626 0.2647636676543441
0.6571218404820922 0.2613403410024377
0.08422179114340869 0.4696273937022361
0.8581218763536065 0.8385653720689524
0.4927106356145878 0.08625230128286578
0.2600143586227598 0.9585612045933029
0.3257903112816256 0.5941839935481782
0.710519749933028 0.8570437622776675
0.2964682223288689 0.5997281961201857
0.1520439992645839 0.5951497789960782
0.2522473809162623 0.8440257996928879
0.9511051082503406 0.4562885753128612
0.483610630600978 0.3841637971620068
0.5251770128112414 0.7638511827516127
0.2476976836035741 0.7009249375063082
0.5044303853804849 0.1169074228532603
0.937545550638466 0.3142383935343089
0.5611049669873553 0.2375504875246437
0.01116465630166657 0.6329373996974291
0.6218740410406783 0.7482617904501062
0.3288739766648249 0.5013232620036213
0.5046648600086814 0.8539615671325834
0.3082157206167019 0.2448231198072449
0.3989256457613007 0.004699864572365925
0.2179406658210946 0.03352267095545901
0.9972821616377799 0.936471437205296
0.1343266219123377 0.2116045226194951
0.9592853178051947 0.9913484337823347
0.7514236727488192 0.4128114398614456
0.5906556069446781 0.9945670151256017
0.4753628216587173 0.7165114977421664
0.5215575003024775 0.3329289817615207
0.4019356356415262 0.955067436478644
0.4728676922233931 0.1460772500204576
0.1132579693046304 0.333825625385111
0.0941799137745834 0.6416166763237781
0.7884552768802681 0.256301115744186
0.2724850829452895 0.8662071832045466
0.9821335968023733 0.719465467734192
0.7570410733977001 0.2179198905615065
0.4484692514853951 0.5896775969070652
0.06877031147580145 0.1575890654084915
0.6359503106389405 0.9796128957002519
0.4504226065216362 0.3870367029210188
0.2222601029530464 0.8333420080235588
0.9591609021146092 0.4971590103458769
0.8597006427564372 0.2895893932404985
0.4551193272135789 0.002204804110649807
0.7485744003106019 0.9523378910118269
0.9390880814812287 0.4911839996446093
0.1775421663952586 0.439097233578773
0.3773432849772789 0.2852552587148134
0.556512467911914 0.2096362936621334
0.3339330802726972 0.3030766545550974
0.3822818870095228 0.8524243843626482
0.3205165991624376 0.9709271183912587
0.02207921456142189 0.886744775632531
0.5113778454495688 0.1960460586501333
0.7986776187840338 0.4515451246990443
0.965776071850486 0.06486211617592484
0.2026710324018367 0.9808363417885934
0.1127087811129236 0.6671454642233904
0.2330983408781999 0.5609501383586408
0.4576504417283903 0.8689802584496615
0.8537027819957256 0.07163132170041318
0.3649184291397326 0.3970082464798343
0.9948463976685298 0.581625205643137
0.3173473310448262 0.2395737086031904
0.9893861589554103 0.9294684516206491
0.05138890621270121 0.5430150241930233
0.6402108534258235 0.6155803412542284
0.2040255082246625 0.4717781636478314
0.4406096867108006 0.2138607142961404
0.666501119447136 0.4534701528510675
0.6754514059370712 0.05096627906476763
0.6558361427817967 0.8915975690077509
0.8462973480541772 0.4268562515052716
0.5269342259072626 0.9360752043531898
0.4323951872337096 0.908850231024933
0.6086277892824082 0.07629652154873366
0.8322302211767264 0.05378198154030767
0.726972587789404 0.9158507116270751
0.9222788224424885 0.6494845892129859
0.6549373792855946 0.9754035261564665
0.5673212415420912 0.05414880564120396
0.8402094253283486 0.970734774089276
0.3141950524099827 0.293479404977082
0.2570554360599424 0.4035379539351959
0.6296342610977447 0.1232896299207715
0.9135929535532616 0.4640956619890949
0.288647568709268 0.06197364940087866
0.994509176803963 0.8857005000727916
0.5602968938256057 0.8776078662746319
0.5037419826243881 0.8863152150724338
0.5942281805646314 0.4270434255944803
0.17441658260304 0.1852907292929861
0.3442587232100795 0.08735647385017993
0.3832156767766598 0.230295350225728
0.05032603925755346 0.8874449109600386
0.9934988459286832 0.9850636500355522
0.01087660289767119 0.4564291754671465
0.4762255549557921 0.262474016263855
0.2889629480219427 0.02989488288592092
0.7970287557294939 0.0768583572803927
0.3798896688526845 0.7840464345620822
0.9032950580204798 0.562428352068985
0.07106104219808421 0.6726519353773055
0.3868054421270759 0.7664112742652338
0.2996478046814841 0.02916284074689872
0.2518645432930655 0.6534940498925476
0.9014333243490341 0.2369089429499498
0.3335019351738621 0.771832606870806
0.0262188274358842 0.7414745721201782
0.01269096206224001 0.5438938679708545
0.3340559165636798 0.4566563159989135
0.6275823969530026 0.9864889969802599
0.4330874760888171 0.2956118737077157
0.6665426746952683 0.843097572568838
0.8901500601640341 0.7749627367624081
0.6795725405766505 0.3555493611335727
0.9395378056324954 0.9474763664669688
0.1767799406564628 0.9418180259305498
0.4880925541470724 0.5386783819630589
0.107742928508412 0.0468451984510208
0.8209193468643798 0.8676435522496952
0.7355435897884477 0.8954936084651695
0.4375223244057524 0.6939997378023798
0.371998695659663 0.5240971724487645
0.4181972365848269 0.5462687377228196
0.8946646514384954 0.1763419559936535
0.05405158982521256 0.552380642331878
0.8548142293702967 0.5759559180335828
0.2794967806002896 0.2299704278590723
0.1476661295671331 0.6772649794333461
0.9655225267654506 0.1884745947664175
0.2206574997419485 0.6923348198471571
0.4380858870216708 0.8367913234728286
0.005354132797805175 0.1880868920363472
0.2864978451857294 0.4361535827516463
0.2431953928441063 0.512710350152246
0.6323371425806782 0.7507121024326736
0.4099806112801 0.8460266079602449
0.5111612234608802 0.3713464351869842
0.5428690616483165 0.06757035087203853
0.1020175002590676 0.6000315765296604
0.7341674173651932 0.7203389088128431
0.6194923099151559 0.9940721654793881
0.530800751100744 0.1980068769208041
0.6708785220921052 0.7224933066963839
0.2720816677942907 0.8994355738924473
0.5082785993420861 0.4038496929174369
0.9691672608307588 0.08321958692423841
0.9535602023309087 0.9633120005287565
0.4938007278843113 0.4395269165363711
0.6728859368528654 0.8520140736481818
0.4955702948487944 0.8269973479118853
0.4796335910612213 0.126894559597045
0.1734961117054241 0.361893240264822
0.06545680575193843 0.3093427400734329
0.1561369707250278 0.4783467187707295
0.1066077520042779 0.2460126463662829
0.002498758427902393 0.8543412935205968
0.2066555364544019 0.8878569582643492
0.9911662711029238 0.02184890818071859
0.8788789977361393 0.833800712931324
0.1689123373561219 0.2832383238282218
0.7851131322886997 0.04018863969530185
0.9689910397742125 0.879443685479666
0.6298977645670485 0.7122159986001861
0.9072717628303831 0.4414951631375999
0.789982429905568 0.6005774885771028
0.5488604805817168 0.105240854538178
0.01867319780010684 0.1775836990935365
0.5288813125272229 0.9142059325914587
0.9133326893804206 0.9540593599735138
0.5744097603238378 0.4353176609535309
0.1932989669312319 0.4677612341963357
0.7911481578416861 0.8362294260396073
0.8704221763756873 0.1654842371904614
0.4499591682388899 0.3292651736842523
0.4762421561559814 0.1565729150023494
0.8720739561675203 0.581680367528732
0.7013788464621548 0.3737075550333538
0.3867224129423975 0.1967435010378474
0.3912532229725291 0.1219931462639372
0.8247561042089767 0.1576544467810811
0.02341923400069708 0.359600200825925
0.9200673056964606 0.1643251449588571
0.4322557716710884 0.7512632065164869
0.9871304211880543 0.5311986981251083
0.1143122218160958 0.7492402359998757
0.3551268609442968 0.5107969087769754
0.5411845951572057 0.6796928629961351
0.523258899515547 0.4834877181983966
0.4311701154509338 0.06783858215146314
0.9462472762799153 0.9555080173317073
0.5021272723088048 0.6542974850809083
0.9549345805559848 0.8187523679310931
0.7285636464876397 0.6839248929745515
0.1719217654101037 0.7904366614099829
0.8925490842460366 0.3249778539698598
0.7176870962112655 0.3280161136659797
0.04515875691729828 0.6997936241139991
0.6975637809666552 0.7753662837784014
0.6807308042328915 0.9898371764339889
0.9534828672137269 0.290464338315267
0.08613432429102032 0.8136377020980641
0.0505449126704574 0.03650163322933863
0.09697497870831473 0.119131961608364
0.5158502997642033 0.1871695947414726
0.9143096959838252 0.02199616964136766
0.8247385042832274 0.3213253928945958
0.4141882278232932 0.5844584999821284
0.1667715026965404 0.4779592881916242
0.9830243475854963 0.4365765568093045
0.08059070576159884 0.7855631469415165
0.7750985356902746 0.531807270462841
0.03261758001397617 0.5110851461240925
0.8491376575981152 0.19755262031877
0.778096503655148 0.5526043428432461
0.2433937447699176 0.8071431174278652
0.636730040430468 0.1507458027076301
0.202770684742356 0.408252786126078
0.5119006015073413 0.2057495882713109
0.8826040931039609 0.06158158531068377
0.2234235500153817 0.3887393272869827
0.02683992135168028 0.8235319779956531
0.6928007750237534 0.2556803809162683
0.634126751159702 0.5549622272333757
0.5822983496961379 0.5328909690994863
0.1076857642187219 0.8136177755439896
0.9461568111880645 0.6535700785384478
0.1339807343935917 0.5899537524140961
0.2545024016699616 0.3863745382972532
0.2226733303802233 0.2643365837541721
0.4229194650160336 0.9034579960915138
0.7002793458900908 0.3194254493608294
0.5878948460405137 0.6601142722220893
0.5359902210829641 0.122009403388408
0.1356453231570561 0.2009636079161542
0.892412728658982 0.4971820518490001
0.9125257863998077 0.9829186621500952
0.2589811835727655 0.731145565114238
0.02801882713230102 0.09863936266114486
0.8343802923980769 0.4964238897647266
0.3477027421253384 0.4251697558844214
0.558264479001319 0.4491663740772494
0.8242338174184146 0.541226629326178
0.278707905292529 0.992432426340096
0.9704719880490779 0.8044616531545601
0.8683540318433939 0.8076473519077724
0.8887516034660053 0.6540193891865884
0.03589952597153682 0.2397411905827077
0.7347411871056639 0.2356227630339419
0.1797582872307205 0.5625430696538696
0.7914406971053172 0.5057669322016518
0.11934074672125 0.1476337942931487
0.3622138492207521 0.7863432705117668
0.5447168907617811 0.9246769598772338
0.08056023371864618 0.8225288957668487
0.6391390759193434 0.8832461936682687
0.9426585069691578 0.5494927746712648
0.9281154063324173 0.8318565371110711
0.7981596028779603 0.09564088241522692
0.3302855414810117 0.1600265762292692
0.5105567632887885 0.10858542588585
0.4973047250025064 0.645146512180148
0.2018005451958156 0.06842803287410182
0.2598429430284984 0.7628922736508907
0.1241104195335114 0.8609718208752255
0.6559959817629238 0.411689929592963
0.2900739371767736 0.9325494624792166
0.9407746175241227 0.4552134522011669
0.8045013281962097 0.7344082979973738
0.6971766409041343 0.2980365754707174
0.225557270859454 0.6829092150899225
0.976587772299818 0.5338783789611423
0.9488429999522352 0.7870996763369439
0.410268210545537 0.04321075671785422
0.5866486813674261 0.7177672288911853
0.4979906590126209 0.4940782355638499
0.9169944723767008 0.4221669684178676
0.9595662500853228 0.3739050961763003
0.6106926975182753 0.9529148779033035
0.9282641161992804 0.1424477283676766
0.6617703904510577 0.5906279981918406
0.751621575518863 0.9331728069976963
0.7787276396677415 0.311947449900017
0.4650267746538247 0.7182418215751646
0.2585983579008796 0.07510888570372697
0.006068832470280761 0.5810394777811371
0.1845042791559435 0.8653338255095885
0.6212288332275816 0.7850188704410453
0.08117372499803284 0.7655974383290673
0.1533430076017821 0.1100938503472181
0.3080222625121706 0.8220873531805577
0.5633599074113551 0.8170472384120058
0.9167872226744548 0.6005931458024122
0.9443372858311603 0.9826345862504242
0.2334599195139587 0.3510891181772749
0.3993688534934446 0.3797773866867366
0.7236959972234954 0.9684692611537838
0.1734280004463953 0.331820599962064
0.7374565368062764 0.124601818088
0.2112417277253153 0.6458632371253752
0.1470755479662983 0.7484663548991132
0.5042180408876776 0.32481366955829
0.9843183200372738 0.1637452625889626
0.5037170898641908 0.9773731461482477
0.5484543541404029 0.4481728588052122
0.906646248089542 0.8367817787774903
0.5266855757320131 0.6062224807756694
0.5800859867689147 0.9919331458064384
0.7568208478034814 0.1994707613170652
0.9109203009606149 0.1310567694835197
0.3879541046862875 0.2834382152564864
0.6876601609528135 0.8888277729584518
0.3773108723296883 0.5904138116652521
0.5387831852776032 0.7086326686618911
0.8443552208622473 0.8513029653652905
0.3831218566381861 0.9534098666762325
0.9024321459583073 0.3388268512724126
0.3884133037845604 0.666537139787601
0.3254229507343055 0.08567366300763872
0.8119037677347071 0.9279522633140096
0.8859916413046783 0.384168581256464
0.1421419052220753 0.5519553312748339
0.7449288362978397 0.5801154017078261
0.03662905018865559 0.6454048101901337
0.1934603545119594 0.4462443147593958
0.1801673043812965 0.9628036226035299
0.06451968791189633 0.9331882064647492
0.8833374291168773 0.1330371011798566
0.6973255837895715 0.5117751639185449
0.9156290673796573 0.2842838452214403
0.08502283616653911 0.2280875378836278
0.07116478684662059 0.9056611437000118
0.6088368261344034 0.8592431997705479
0.4311935792998448 0.4484007277727907
0.4602813137093599 0.9364832501309872
0.2783419275530722 0.03030706750984525
0.1889932449544944 0.7697048094398484
0.3581836807624954 0.9977068976367615
0.3377120782461691 0.8810001002290652
0.4088116624884099 0.8094072895150222
0.5504339267365572 0.4950185733248958
0.2592818494067994 0.7201737935697201
0.6947298824014885 0.2663347071847122
0.5326847185451934 0.6984302179539044
0.5465001387959796 0.7942628229387736
0.8247695939756474 0.985339157967228
0.1463623802710037 0.9324185176447284
0.1919676661254081 0.9264845110824611
0.254467804930272 0.8341633084822513
0.1785332707484567 0.4582455801932279
0.01460003799288896 0.3003393918932308
0.6385202173892407 0.01274008086293022
0.1986944844982997 0.3172835358241034
0.3004420569434467 0.8933949960335629
0.927072930593919 0.7852903748147156
0.9723925839932563 0.4627331904306719
0.375932801299972 0.9028908537862425
0.2799815630662414 0.9373193299390338
0.163419229050386 0.05930115629671057
0.4133260259763226 0.6806577182301359
0.4518511342245929 0.520338463603405
0.5273102786466835 0.5310200230704614
0.1365204907150386 0.04919690692758717
0.6325540724512771 0.8745683818084002
0.6153964208298889 0.5163760489339041
0.1452999452711633 0.478716799738964
0.8840089450764711 0.2495650940792981
0.5594609888259279 0.4007778202125758
0.9095324855431398 0.2204410397042137
0.8543354843141692 0.7371121780100713
0.9082642707532611 0.193441939096223
0.2989116700107124 0.2499540790102196
0.09243972928209208 0.3164458144914868
0.7876295248480544 0.9544380532705907
0.3539504361258486 0.06985581188316031
0.04357362824345224 0.8320948492660589
0.4623376944986134 0.7751560224532951
0.1422009864814908 0.8884572188333357
0.9086359731568903 0.8952301985527884
0.05393589821466712 0.2728964281634322
0.09404855246960477 0.9568651627002812
0.8254310381191206 0.915493428001254
0.1748489336950879 0.9029177075690905
0.1554461118273047 0.1909119441814165
0.643346183720251 0.8736615147373692
0.1048514594700297 0.7060855092665365
0.7535636056363555 0.1365722366237059
0.02478984006121674 0.4388523712212098
0.9372616526769305 0.3918555079655541
0.3008197114039659 0.6712603822500129
0.05339657517537893 0.3765268549248474
0.2352849141811133 0.126162762864111
0.4368608568340932 0.1063124409497352
0.5886958421472761 0.05657573021489215
0.9963583937527547 0.6219272463356277
0.1759724514732349 0.8847374573554635
0.06982173153227524 0.8222142502050419
0.929016994745828 0.6969545696320639
0.1522432266447164 0.7575527670644091
0.9069363992174378 0.7528930378893175
0.7490496567952803 0.9809340577772939
0.6977023405949742 0.7934732341023308
0.9268586342888702 0.3656598499373939
0.6238484981002179 0.5927047039877181
0.6940652427337747 0.08574850499252151
0.07023065297428753 0.1470695194379799
0.5639171608893235 0.04413795400497047
0.4288209089665568 0.6137846045551961
0.2169795525162382 0.1258142466899897
0.8460718198977419 0.7008444302215295
0.922509040218641 0.4313363620520389
0.9342431002016179 0.4481978844715329
0.8284765857154025 0.1411423015148297
0.8234997502262423 0.05984821876834745
0.03268107202614988 0.9014755329517912
0.7267946396380862 0.5836040508988946
0.5865030087960529 0.2585229450214803
0.4481435448819464 0.842664123782828
0.1388700869440975 0.3471549637767073
0.7428157885045398 0.8743905119900695
0.8465359334996369 0.4376003432855878
0.9263136982484087 0.2065754463193755
0.7087369825402038 0.1387111427050768
0.009195077974940537 0.7201840105265002
0.1771760058690038 0.04559168928688787
0.5997228013703393 0.3049420051574159
0.6201079372013538 0.6622902859459541
0.2729132432558863 0.8772541608623314
0.7623217798418054 0.1041171872578894
0.0883367259641898 0.3914383683590859
0.2152073329840435 0.4435277877561064
0.5489277354279006 0.8048397418537906
0.4420488738640095 0.06557398820081312
0.7436693131034198 0.4639888954659603
0.06697405108292474 0.105413166887584
0.277834566742502 0.09598692947542191
0.758769744517348 0.3263137886704005
0.3685360478162399 0.3750186466186158
0.7641454332075813 0.7767337580408458
0.1274168319421604 0.9891753460435418
0.5959584736515293 0.6247406190428751
0.6585530060830064 0.4952551746250047
0.3895963340857647 0.3320907845067722
0.9222828811628674 0.6393451187932343
0.3984712891589076 0.7837634590722619
0.8763893944094643 0.03956243732350388
0.6465575012884692 0.9823171359897808
0.7666712248279205 0.9475715895463215
0.5853629050188522 0.7946132426203751
0.6194713129698763 0.20038870507934
0.4588242461307582 0.9582021429736961
0.5919335803197568 0.2751035490715519
0.8269110809493401 0.447810227903058
0.5673338176351747 0.5743315950888304
0.8565165539599412 0.03285100718125828
0.05046935198873846 0.2034210799182809
0.1930197681559599 0.08688310401180947
0.4673090786384201 0.1884405826920483
0.8348822275599909 0.6099622679289027
0.04152648146219992 0.4936973597896987
0.421610589933288 0.0400120062355967
0.9835931744232523 0.1923108266211126
0.01234657907925596 0.8725650595497634
0.9514637252754945 0.8476067135512395
0.4104293139780495 0.5742953264780922
0.04539230490924248 0.2890533900377349
0.1598382165069948 0.2784364604685888
0.6829814801813913 0.8986916663510229
0.8586118004260199 0.4124438776276397
0.2092539315903173 0.7501205338745234
0.5513735453850839 0.7355246504767456
0.6491426319616396 0.2255105245796512
0.2157457932626549 0.8565295808578581
0.8540969092953025 0.2374704088223138
0.8476305082131492 0.8410189922421781
0.3808862411869547 0.09716937760316983
0.5163456252552874 0.6247934845344195
0.8705527251643197 0.3044067645744946
0.6532536660177042 0.5286387655693731
0.1097062227693354 0.9216871765988413
0.2983258517596649 0.7398360106864269
0.6840088343703308 0.2055432255484677
0.4790278264981076 0.7068059836155124
0.1564906735191935 0.515997128063433
0.2245826634587546 0.6642019135292849
0.6088723030420049 0.7727396863199993
0.3931598132787096 0.6299331316943245
0.8246865681188242 0.11966721200318
0.1211317447267547 0.3087089615141947
0.3937683547771848 0.9279919947402806
0.546339330550503 0.4670327663419053
0.3447270842094073 0.04244245196400818
0.3630338280557476 0.6925159234912517
0.05897616798285683 0.209568576252451
0.918987939262881 0.5344145946208865
0.421440632232247 0.8820283771172417
0.3988579238459238 0.4643125170940846
0.9970259302929679 0.7456081709383635
0.1876141457177026 0.2391762457814373
0.4606499465583536 0.04313893354448158
0.7166233791497003 0.5216166592147666
0.3648316562573121 0.2269079623824329
0.8083125615841538 0.4463016718509861
0.1231022327574936 0.06335584986416648
0.4537211696710692 0.3001960993507867
0.5141130736697729 0.82503320677646
0.2079968843513256 0.1524625052106553
0.3479901096557139 0.7381310699803262
0.9324104010908508 0.7946222151623499
0.3745521571607031 0.8803585188768821
0.1175115243137639 0.1978986495665693
0.2179064485954448 0.9140096883292554
0.9583721404945733 0.3468081440192681
0.8760655640860263 0.8733263742628311
0.01138649934597896 0.9616287878512931
0.6762021158374494 0.0797476729836622
0.4511539244251599 0.9089941705000305
0.9800911288275497 0.1751138869090163
0.5496040431267613 0.1713376325047598
0.3624219005059898 0.4533845048132031
0.2888675456598867 0.09434461278692864
0.04500527456751349 0.2781889419161493
0.86270277565755 0.6127269512837077
0.5392244047643251 0.7203445353171493
0.603018829451648 0.7032239680032816
0.7937533085215294 0.5286026814090378
0.4159816981675097 0.2001863637041032
0.4763858979537506 0.6405284236863348
0.3174345993453834 0.82714936157885
0.001076462860674113 0.1519296584009934
0.7122938786095944 0.6914935947735181
0.08728789990175106 0.3444543593800689
0.2355248195179637 0.4067401835544515
0.3281958475426241 0.5728729191922189
0.04626118526764875 0.2996434474654429
0.617088589399338 0.9835955488425705
0.3629474747839523 0.04973855508821896
0.8907362241195143 0.5358002283899712
0.48536910717165 0.4325414625148807
0.3532906667216223 0.4157114907414624
0.6414643889323497 0.5280178832018327
0.6944893861938276 0.6930501018444086
0.6116482400214289 0.4511980204332722
0.2977431059123267 0.08956561635342432
0.2293545807030884 0.3237125372306173
0.4292680834118827 0.527541236671901
0.4371190044282541 0.0145661969003859
0.6705034150406721 0.3177603859387279
0.7796969399839989 0.5630792335862224
0.8746539555112399 0.7056726555314886
0.1562349884532519 0.49717796826591
0.9210387595559669 0.4580798518410652
0.8635628288669024 0.6402362403843915
0.3041451556959214 0.6526250827538161
0.1083809494111976 0.6774060895916454
0.4542355094494399 0.2692711821415228
0.6800752421950828 0.5862059744918411
0.06020831598088545 0.1316915564890591
0.07188775267075637 0.5456296892091553
0.9570714006772578 0.6560341588071904
0.2354747411415158 0.1477056961618796
0.5068459423273235 0.09835863128245359
0.9469005545528066 0.1225014269019103
0.8615688871926979 0.947434026015927
0.6160618050738539 0.2846076897303774
0.008774689996151348 0.178747077250506
0.7024140670347547 0.9678324943487271
0.8460117651938427 0.5597234271902264
0.02661382787457268 0.3193696288075967
0.2623188989603673 0.8613602125128036
0.2699667457965291 0.94180251019814
0.2165809719631526 0.9422531735454601
0.6422250863957631 0.2468317865473008
0.9266264361320281 0.8704499426504809
0.4577307587099514 0.3569098247178146
0.7974021511143999 0.681305704658945
0.9084291076373495 0.4821789275585665
0.1784867959958288 0.5305594383631452
0.6680187092280524 0.3748176567114386
0.2152354303105606 0.7095611015760521
0.8107546475949357 0.4053952077076181
0.6110416049191404 0.0001202044632996986
0.664468696306118 0.4638990835757789
0.4228840464938011 0.1793943869164052
0.2716761167070186 0.8449666572676519
0.005195813851450982 0.5362793195464063
0.04010769837413963 0.2077551945419726
0.1185345084261072 0.3427183366239776
0.4106958249422663 0.7543899780264818
0.7454267411749561 0.2364689851298139
0.02906942113543863 0.1092841091387581
0.7146727772180728 0.8008420700942809
0.5202140773036266 0.4500665028107465
0.681800416496928 0.1378362380854368
0.1682591939303914 0.9492280957467424
0.4785270843917911 0.0972384779974791
0.4213966101142528 0.3862340613685919
0.4390424331244169 0.4213876555879415
0.1016546050696924 0.08006276299412157
0.5875051052650898 0.4098132408336444
0.4437085040489911 0.2034250632740163
0.3178006623691663 0.6650488160293541
0.6307849702231028 0.7801952036712509
0.4892590393580494 0.9337551092852528
0.7167432101509841 0.5115212003509471
0.749195469200181 0.282041069500158
0.5427978756611579 0.7417438685746734
0.8316217369502853 0.6205700959101442
0.8929838036304724 0.08769540372126902
0.5426964512202653 0.7623727243890139
0.09459640613396204 0.3996787988290056
0.3496082380582414 0.658676879393887
0.550824315706034 0.2785399769016986
0.2266418912847605 0.008042618222984205
0.3525891444926512 0.7814711849612677
0.5399627777511908 0.5814553423106862
0.03210876725032084 0.1408597916339785
0.6139222437814921 0.320663297766579
0.3713792510887365 0.1226490232138234
0.5239680750534587 0.8237386361756199
0.3356252846288811 0.9581801756049818
0.01665305666774767 0.3750549553669759
0.9226836274011765 0.9847399849596891
0.1343441358218556 0.02139104596608167
0.9835483983758131 0.9119612891589071
0.5839011407123152 0.2792086533887822
0.9568561794236775 0.7800360312456637
0.1350584185039908 0.7860086915346588
0.04695359850469102 0.2241922003991157
0.3275491306772817 0.3102996236094375
0.3940415851840163 0.899541708296151
0.5902229776871704 0.7388035230977889
0.6518937038570201 0.4777472027853624
0.9215276077728892 0.04964815442851957
0.9017942884257363 0.1570830606135242
0.255713247296047 0.5318747798237212
0.09814237402642856 0.1304255346764161
0.129995262826522 0.8703436252535646
0.2783664885431535 0.741609147194719
0.9568140896018614 0.5821816179466273
0.4499837489864121 0.546690369477592
0.4894014418275447 0.7671825037059666
0.1817636804056502 0.847540696560513
0.5469188886602673 0.07750318036721229
0.900771506795365 0.1286595983665393
0.05529124453505715 0.2941121784805018
0.3434432190095263 0.256057960884268
0.8939201563352619 0.9871477522088674
0.1798131835459259 0.002004126414350338
0.5401919689842561 0.1496405920591556
0.01347311967984167 0.4888172363771267
0.638359221860526 0.414595022766469
0.9437107094599579 0.3315436502222835
0.1079271234090757 0.2930882078019236
0.5544795703666832 0.5488461658844918
0.6414786788979689 0.6635146601075872
0.852375151173888 0.3111500729777134
0.1580225079814064 0.8330689359163007
0.6141128123902821 0.1140625498667099
0.723181077412837 0.3733519030393319
0.8860482497950769 0.2710327971539479
0.6638432126834451 0.7581054742564622
0.512841775629765 0.6726791500659041
0.2203981185242246 0.9610729054766589
0.5228091283191564 0.8765084740953534
0.2904098205815247 0.5011962549683151
0.1088368809391526 0.8703724646157998
0.0315350739810359 0.568599446016633
0.5891331643994018 0.9554007721671943
0.03429561128474835 0.9932137238546932
0.2872532567016449 0.7250183010956801
0.256751714270425 0.6816852890498162
0.9746687903696292 0.7404807727120469
0.9082654428458239 0.01246760642835745
0.9134115428106953 0.2628479046730154
0.8243893421402956 0.4695239764543979
0.3255995398021033 0.4055902604418632
0.9433074934943272 0.1023494030231678
0.02359913932239744 0.9475675017516161
0.9453172719794612 0.7333726192238609
0.8046547275584121 0.4909624840130637
0.5854927259699803 0.621419940085971
0.63208826969987 0.03322108228946298
0.2088833473743785 0.1090822850017528
0.4193681484286704 0.1899214127145715
0.03300254260017408 0.6354722503777084
0.4719791633285958 0.6980310832390071
0.8341355287445883 0.8943850471285066
0.1617684630020709 0.5065087116049297
0.05383514437411764 0.1821716619638193
0.50081866625222 0.4575477696118115
0.2231610406338611 0.3702208095948594
0.552281622194297 0.4294945706691154
0.7297443165507722 0.19018868026973
0.3757511378818766 0.2119721506446652
0.8068685166543066 0.1232165380371293
0.1146891003906075 0.8799994139493483
0.3261558412144069 0.8104237083498312
0.2777221261349374 0.7209855333157343
0.5891960079195293 0.4878524003464307
0.4479873720748526 0.8332352646351534
0.7841336063585419 0.8283082983511965
0.3100450019423412 0.009188118215427671
0.1899411349988221 0.5890239110728965
0.5006359611609389 0.2089213770713052
0.6454775414451503 0.8454113611674541
0.6953002684556733 0.6114119437529935
0.6663098408487074 0.1109343479743112
0.2351697731000643 0.7739715744280364
0.7540590411993042 0.5127120891725239
0.02622041698090788 0.6440963290048169
0.1669169584398072 0.1348991496947137
0.9236634898600022 0.7678716471112379
0.6595883719619463 0.1024644438216117
0.9393781084376081 0.6344727024028832
0.7766829777827449 0.0568798567958753
0.2069604152165801 0.3803460242742057
0.2593394678031358 0.6334855565604337
0.8175160565788693 0.1387926325466013
0.1499411727968102 0.1480315275988943
0.3786792076558148 0.4446143776713916
0.6474692725857236 0.7719482707753209
0.8148102554883631 0.06594798301100184
0.3732325872919129 0.2450000573576546
0.4360734826566932 0.7410307001741024
0.6283708921831206 0.8382101454390335
0.8828805263141785 0.9840259197138748
0.3671498639149613 0.496252367502503
0.2977162308590405 0.7953584353269182
0.977510337913242 0.06560728285942491
0.01975745448413178 0.6526025913642687
0.6852662779605108 0.8221371737049067
0.8489458642998433 0.04012461557940351
0.31257319282478 0.3037126596716162
0.829748756704862 0.7227829650164785
0.7346427255808212 0.9698046325884729
0.5742807287633197 0.458786446245156
0.8069153892421532 0.5536879244826293
0.817155790073277 0.4524825266767961
0.8213189922682828 0.7704491123822234
0.932317947539559 0.4121250806433666
0.3231378726821579 0.7562154696664779
0.115705344158188 0.3515829797086442
0.2972039350687399 0.7845714427352766
0.4701468838519812 0.07017208083557226
0.6668818424261698 0.5018956688583089
0.3396718723304184 0.322741795294449
0.303400129570145 0.5166825583667145
0.6641021315901561 0.9375642870626532
0.7763491297924792 0.8492895967760941
0.713572004486845 0.4495217866068766
0.8185783928780994 0.7099471332246062
0.8040015664891894 0.6169530929458504
0.7553632177418989 0.1129132283486003
0.3890343167956779 0.003590770517616443
0.7179350768720861 0.3643481515036726
0.9334015495975155 0.4302194890207188
0.2555231900112874 0.1579445650288527
0.6584282677055208 0.9474481040293162
0.6095103173275433 0.6608089628355127
0.1223074740081096 0.645522319390022
0.8415223656830831 0.669250860318667
0.1020324281402778 0.9391184485785373
0.1317774820169642 0.384982879667896
0.9287761996957988 0.9759113272570192
0.1070799719596796 0.722888083296773
0.6906700721549304 0.3373375741761755
0.4331374144876876 0.4014709013074955
0.2007198884959611 0.6466093778003338
0.1752790719364123 0.3028431694783545
0.8665186207835217 0.9376732618712149
0.8940117380811226 0.4585975271759952
0.5982413710767099 0.8074740019939478
0.7037360417927689 0.1113176010608586
0.6288203859474328 0.2312126760670705
0.5407070065013075 0.1317334048863689
0.8134268064408556 0.02154419606922676
0.1829688379102669 0.5064635257090719
0.1823378827736082 0.9736005913690308
0.9195783496751333 0.5775623997253089
0.4218650414059262 0.3511988023233503
0.547223315452274 0.9145739716106214
0.1524801168749262 0.3270386341867615
0.7488176845717913 0.8159783932643905
0.7492471067310117 0.0381229119757938
0.3639856356000082 0.8530927696491529
0.6501729688848397 0.03844377497856055
0.118104208180966 0.7218750995817962
0.9916506005230197 0.3403806795223181
0.06805039668261387 0.5932764265675166
0.880517512574702 0.3750509252031642
0.9530416639394184 0.7422103360920204
0.8857406184850191 0.4025523450277936
0.9534055883028381 0.2002201617219097
0.1459035349065331 0.5623223867956478
0.3994421759968609 0.6966583567523872
0.0516188397575477 0.02545188025354286
0.6737368300584032 0.2368975580615583
0.8514972445440432 0.1874172860463772
0.9928053863903162 0.03274462317968087
0.5265603164217275 0.2940727141680339
0.7032399429600688 0.05490819523278364
0.4198151319004204 0.8502049957712595
0.7444045643905355 0.1417187091134604
0.507777189683891 0.6822247562840326
0.4771153849963828 0.6886381540680104
0.4275440515865028 0.2863393068017668
0.7838274000819652 0.8968303833211563
0.03054468668747346 0.4781345087282134
0.2381127813686015 0.1796292676624116
0.5073427449147629 0.05040532962684476
0.1517766729336723 0.525347796019262
0.3208405802333987 0.5562736724007222
0.1499025630715177 0.03547023012436639
0.5189230278738125 0.1777606533830207
0.8142380745505842 0.6770676513062504
0.5546764997546096 0.7572424313971825
0.6896556472946613 0.8598877531291987
0.9068594399352193 0.9621862352393503
0.7574989550925426 0.01922423023138035
0.475251311082469 0.3779404115937292
0.5108251003088446 0.2438517269030159
0.566401467429276 0.2079401168355134
0.1937434647712727 0.7274392680620477
0.1772742954097864 0.6831355220810782
0.9004840968551792 0.4897265140190942
0.4852888598963276 0.5902412613505358
0.749464164404418 0.6515114774861418
0.9794322886744591 0.7494101491263871
0.09584900987703783 0.8971566533776503
0.7365049163994241 0.2949567088695477
0.4188469262852061 0.4656615720580304
0.1945578903111874 0.2568991820643903
0.2643806385989677 0.8829180091808
0.3047870518072482 0.0001834433054881393
0.07160519478569048 0.4833493259713784
0.6137327678088803 0.7187852252111941
0.6283112881094421 0.1944939708959816
0.3061506580951713 0.4795287156956298
0.07174270536713814 0.3845700063776614
0.3993148022971003 0.0858621728484389
0.07367139318054522 0.727078972640483
0.4088513795851522 0.1456095112625066
0.580550280461077 0.03886949309391299
0.4272597702395273 0.07854145426050166
0.5526037169991485 0.7767709660130003
0.009223514382719339 0.6504233256213238
0.9500819623138125 0.9454240017738818
0.3863726017531632 0.2645290474006725
0.6139765778713219 0.1329228492885615
0.8800114370274441 0.6738480148175491
0.7700312966114183 0.8398024217340521
0.01916126626336098 0.8638028819843984
0.5406915798797888 0.898620922585008
0.6302829788760705 0.8098033949334386
0.9832607022398215 0.1198475791099561
0.462323640932004 0.345989386257539
0.9088128769278442 0.5313975017926477
0.08431211579326642 0.6339191935146131
0.01161496717995669 0.414095020599829
0.2480649180282702 0.5879959927586417
0.06837312160829513 0.6220904558167096
0.332952203140465 0.720058654660448
0.7445410970875679 0.9237876041849857
0.2592904293914765 0.587524223948482
0.3792854130458506 0.55205766775245
0.3974759173062311 0.339676617838257
0.003501035148514103 0.3860358875194093
0.8037797585475732 0.5328226540565589
0.02987036698280404 0.9650051923405569
0.2067660117569829 0.3623287571170383
0.8262339323667319 0.131020117214903
0.2442930352874842 0.3872293659612123
0.05574039771178536 0.928192643524249
0.626252726694812 0.05339197868894711
0.2139274441670322 0.6647962336963477
0.8185144982269352 0.7520841353592326
0.8437349657334148 0.8228890157594014
0.9805590958979065 0.3703012211430091
0.9942551287222211 0.1896359903476281
0.06406849796717538 0.9223909981989061
0.2531684343341198 0.8122702532702458
0.3521150362483823 0.5321320820864723
0.4016335660277547 0.6497242435176401
0.5586659639864791 0.8343287798332668
0.6466291638985388 0.5100912496134055
0.6315541692186047 0.2203663190704507
0.3819735088583041 0.03058897944163719
0.8908939625844265 0.222878380283879
0.316564217003364 0.4339471109652145
0.5473485355054881 0.7151855736308497
0.9451321344464971 0.4737784636652325
0.1975239545465663 0.9174524847960379
0.1576998033484076 0.6821799025511787
0.005066039631401287 0.7726405926613009
0.8756540179943367 0.0890800939854724
0.1483567373598903 0.6167874998795082
0.4299549903931165 0.9832275066468814
0.915769903314941 0.7228520761206809
0.4288218924557723 0.3327985660831807
0.5324183538140471 0.6338733473755134
0.3885494956334385 0.7864943511087703
0.5124001523442672 0.65368975002972
0.2882160431360173 0.1908820845133792
0.7138279808222844 0.7017232379876588
0.8670029971754133 0.9192849195867447
0.7680789611828611 0.1992904707777648
0.7759338102265727 0.859985077620625
0.4046017736103276 0.9139831659774708
0.7992563838965366 0.2564502370342346
0.7444810392173459 0.1624547269736238
0.6697809330406542 0.1004490855691727
0.8037112031496597 0.3029205763862888
0.09734430540704238 0.8513300536422963
0.9769104890228318 0.6027348291829694
0.899783056674949 0.0514577354752327
0.9057804893965488 0.2799026540230007
0.2619092664870794 0.8501826644197501
0.1466913694170984 0.2528079519095559
0.7220774006889193 0.9256148743476136
0.2500871058358926 0.4834176538158253
0.3137573326819523 0.1253163925495492
0.9642292860451281 0.7619302473852784
0.4485898918288899 0.8748910359050585
0.5216186563261533 0.4281241158780978
0.03354828873097113 0.05989212259220171
0.9760819397872527 0.8952197643071722
0.2136320490937724 0.4076106762208635
0.5437649062269554 0.16172561224145
0.9252992489178749 0.3551285183223046
0.276759240483926 0.3501206699930386
0.4958312801330222 0.6168078140031522
0.8631355553092438 0.1246558887467756
0.05467409852547669 0.9864413028123208
0.2951173260141721 0.7179690412975049
0.798562899628086 0.166577086345595
0.6153252238745337 0.3488404308458707
0.7434858696872402 0.6601599090325758
0.4730814281358776 0.0246946104819388
0.5657357625806784 0.5639443709130998
0.5012330135315779 0.02196793603996303
0.7132650755432266 0.7615753459609986
0.3728734477728719 0.1595126828742345
0.4765739229896256 0.2245580163833186
0.02642097814868832 0.244766764182137
0.5013991234292127 0.5671725229859689
0.2036925453532095 0.2624850462685374
0.3411874664277908 0.7116510592406948
0.3485960174092638 0.4932202556872732
0.5846379967215319 0.3705507168292737
0.8850780776154988 0.04321850347502684
0.2667552981561568 0.6815029766906959
0.9883954035775231 0.8181288273493241
0.1192904147888904 0.6566814764082262
0.2126630201898322 0.8671911888682222
0.741036066829649 0.2079398478676441
0.8299070820830169 0.8358759392882321
0.7051290704507684 0.708450082813748
0.4965283433310173 0.6829453360870438
0.5228573932523986 0.8548896475242634
0.1578142725266106 0.308597227104731
0.2845691847692672 0.5390446516334229
0.4520783658440446 0.3479796104101086
0.6148915018581759 0.2176097278865514
0.03900297481444898 0.1135019754261152
0.2604028280874238 0.2203417996040522
0.4100709629717406 0.8268377465737541
0.4292867862135911 0.7324015338862889
0.09071396192443591 0.009893029143896885
0.625637828135834 0.4010308773068547
0.2837446957834392 0.001740805733023666
0.4388182488223481 0.8480102440380344
0.3263738079001411 0.06395575669845209
0.7520039232894508 0.9623578927237579
0.9449413975914954 0.3591276639647684
0.6521727036786467 0.2147167305277875
0.8356933662974141 0.3396021651239992
0.06168642786513506 0.5727846475744168
0.6418833655149565 0.3632820451554969
0.7150862629116593 0.6193976885922419
0.5489417836218244 0.6427194575121306
0.6760311848791537 0.6949200515089454
0.4436811679892287 0.4719036997467639
0.7318990365503261 0.3903833925660399
0.0975186128379778 0.4178524073229773
0.04509237079312033 0.1755918259182548
0.0898997773875226 0.5969364829093842
0.1487435369089355 0.6663885042690894
0.3595327394728631 0.5490878559031245
0.03202051962650336 0.03782377590085186
0.8552992942140809 0.5043241691676057
0.4599700690116617 0.6502147435274099
0.9209912808282124 0.8523061708562099
0.6167845292831093 0.4978107048299441
0.09299596293728966 0.5496921507261756
0.1151414891185483 0.6374632069216761
0.6277892338110728 0.3352074050396462
0.9551608357379411 0.1163129356704554
0.6882401312178685 0.9529949602286598
0.07991464598185551 0.141888200955436
0.9779927891243673 0.4452971441432093
0.2425558442139524 0.06477624301185825
0.3746056789459586 0.4159139657043434
0.8683691948978457 0.7796651025811053
0.9863577981281327 0.781949196158268
0.1408284555756763 0.7765443543704337
0.8309668872543984 0.8647518224119137
0.4501605605686128 0.8054767000379887
0.01017653764462596 0.9719086126956898
0.6766031495415589 0.417696108788989
0.2941670833364757 0.6786781213103315
0.2961370864694124 0.7629984951255224
0.7052039001517724 0.6154139571334276
0.4363415696323363 0.3611685563704291
0.8363800607204241 0.5067101504765961
0.7271373777298545 0.242441642080082
0.8647449499675527 0.7619331263254912
0.1970444307420839 0.998527106744196
0.9718586497979709 0.6913032506315299
0.3330171095575868 0.113325459498796
0.9015202527487726 0.4503109018993702
0.04695751486752849 0.1655658035202933
0.2517468484679889 0.2598160131503929
0.9518188136251962 0.269278370431404
0.7042044829078336 0.4552600325452481
0.9735369717954923 0.3621173038518213
0.03514633562889304 0.2616448270816807
0.2995746765542592 0.8495558368366609
0.8042778787476801 0.03880850413593602
0.856544014064804 0.9372023651781338
0.3503686621760426 0.2945380237491457
0.8369229020186653 0.2656543230147704
0.07709971938963846 0.1632779924643121
0.6651609992452193 0.5125974573037663
0.2589853095498632 0.1134233414859102
0.5394300994252286 0.1719628571829944
0.6904501067600355 0.5897836127988263
0.1783780303979519 0.5407868060826022
0.1935661237096024 0.06029137840898244
0.7407136212147385 0.01032216134922023
0.5215362754798311 0.8978466173357132
0.5989332679881437 0.1444774251676476
0.5879422179017296 0.8049365787607906
0.9647688151537307 0.04659043495007031
0.4056760842453159 0.6599406686038508
0.2626636723660127 0.8397650925322433
0.8815998146614868 0.7384079636152008
0.9781718551463653 0.798366719918442
0.5649660458838981 0.006442525042788796
0.8641218115414662 0.3663762464072506
0.2579164356829554 0.5691303226661646
0.7798253662387091 0.09954350923532707
0.7572780319789061 0.04670823670366418
0.6498130981818233 0.4295398547881642
0.01557235305535474 0.642418547436356
0.02501948893450686 0.3805302696808354
0.4273076383638407 0.01110444607993585
0.8278753456574676 0.6018603727388406
0.5988470973528572 0.1973253338332701
0.5954612535373663 0.3556703084254808
0.9775566581260808 0.5741622335855694
0.06146405318898176 0.4860961500071189
0.1638280267771612 0.196957604824797
0.6518558686920485 0.8541240841461007
0.0734302506175698 0.9266659698943128
0.4764296274943663 0.8485153704603995
0.2214988222248048 0.9035591406935222
0.9588424389409222 0.7519633969894398
0.8187754217579986 0.2079178610087593
0.8676189848371295 0.6579984836584829
0.8420779993285666 0.3671847311888004
0.3635537644700629 0.1789089478410194
0.8147607867600226 0.2842664064654417
0.6083157298158129 0.5446431280157906
0.5241057110233827 0.9676808944688645
0.03302709266525354 0.4994174861865592
0.7116980377810255 0.9254634270487095
0.6773971974616744 0.9542212153569475
0.3013033256952682 0.5000233608147604
0.5299844030872026 0.4564894518873015
0.2343493507109154 0.3057056896981892
0.03212564911827336 0.3447709995182616
0.5342949395146511 0.7800119193293668
0.4852147583722985 0.9764734824385287
0.04931061913338172 0.8414392957237462
0.9569389476658587 0.2310079669564079
0.5703754791054199 0.8925778073692863
0.5109733638434956 0.9942918174852322
0.6031803570907268 0.8512074945327642
0.4011649675461672 0.9656014353385086
0.246543105499534 0.6630117353333747
0.8670703291307227 0.565085244984929
0.7025846518018056 0.6755746423555005
0.5823783284987808 0.6106940624199371
0.9027801393036319 0.9519156082279022
0.5517525038032289 0.2006938880461106
0.4056094378517167 0.4367607324381355
0.6566058307933965 0.9106331956022968
0.6062204579159874 0.9170417149578133
0.001413042706285851 0.5902132550997519
0.4252596274639285 0.3422829810282998
0.2139572566550303 0.9828303531336718
0.783658341082321 0.7727712451811984
0.4111476656248689 0.8667822321091035
0.4060569808043726 0.4929043147588312
0.8611052918278261 0.927601576891832
0.3603893591925443 0.7643885878738369
0.4996115836166679 0.7988169226825602
0.3630314214910502 0.007912655875926312
0.9188756570563668 0.3846769322376751
0.7991387164028689 0.3683762118960837
0.03997294518885345 0.6268390034734722
0.9983367124953667 0.2600992198858628
0.4318434580324971 0.8979922445214734
0.8473849998837655 0.4144568766357239
0.4301535873215746 0.9621287513292105
0.6321206708845046 0.2600704035185414
0.7151743242039925 0.8474671015665404
0.0829656487837052 0.9305814723113196
0.8833879974874105 0.2067946619701837
0.2193490670065192 0.3219493779718587
0.2799796382309334 0.5018130664892504
0.7960600362947451 0.9858734923473599
0.6615990429241838 0.0639638753295742
0.08520036414214048 0.1694931547410846
0.7165144320748281 0.2414337231501023
0.5187330720530903 0.1295174369372928
0.8268092039455751 0.2472005260895111
0.7587502826613182 0.9114359327947612
0.09177237615544924 0.80427178610127
0.3271389030003312 0.3400667653640608
0.9655472929735069 0.4790853985751005
0.2169828311576447 0.5623040784998956
0.8621645255332178 0.8568322765046488
0.8754098296048334 0.5595214828292198
0.2796689833602553 0.8065952354451287
0.2547437359648943 0.8870323063189305
0.9425742367850084 0.759199031238885
0.9720603747758729 0.3904228634416613
0.6903596050613825 0.1246876583021635
0.7162416960534399 0.4701760984482335
0.8966020966190046 0.6986728545527008
0.541247337811021 0.7310678786176408
0.8130769607764691 0.04389675899731305
0.9274898936261247 0.8899995993813399
0.1076136163620202 0.4915187760119442
0.2492064143567009 0.9628658679765129
0.7294416163014412 0.7476556974824317
0.04008331443574123 0.1240988267653569
0.1000982870794482 0.4844646666172214
0.4607059246907881 0.3281739606369879
0.2500769260445829 0.9072493063291104
0.02647868618714854 0.277606415775698
0.9504278410306788 0.4378954136960285
0.1710443338715769 0.02893097742510024
0.7369081005685698 0.8456955426057017
0.6646635649192068 0.6587897372219919
0.3051979477448549 0.7215226950171673
0.6305249037286176 0.8565564978610783
0.7860154313587399 0.6380908213165103
0.8092664164133518 0.574639681471437
0.6537927586500115 0.825460897571006
0.8192752630759648 0.09817721425249466
0.331253973492597 0.6363924949726362
0.4385668633445442 0.5642622787156271
0.1668111742033004 0.08642680521058232
0.4555286975640464 0.2295816754636007
0.2776522958549189 0.5959611026336881
0.9877836459284206 0.5593464073958179
0.8962434278192049 0.95990264625974
0.6941827413202152 0.226157711218539
0.4921652060349841 0.9128995127472838
0.6501623585532299 0.6171800496751054
0.5620153989764693 0.9962049100134773
0.6191655619155277 0.1232649557473048
0.4012473081222808 0.4086629448735763
0.9436959968066735 0.5117920635601003
0.7169488217975359 0.4911748758620333
0.2355220524554859 0.05617626704650899
0.9457182927811694 0.4000672106013504
0.8733365259120101 0.1288956957351668
0.2321526144558267 0.7933549634317941
0.7030719538930601 0.6866667615041095
0.1996940289245911 0.0285074608952606
0.139962483825446 0.488327385466777
0.6002196008705688 0.9073939407899179
0.4571886475281868 0.7379946290753258
0.5917252232390583 0.2972364859341383
0.874294535400716 0.6381003770020255
0.02695915672732872 0.08792655270033889
0.6068663622060104 0.04737636631851395
0.9868852388947597 0.3788271690300573
0.4159676629918908 0.2891486407450518
0.7439482257602316 0.7711778669292738
0.01141818660306726 0.2103103201372669
0.1620130344968194 0.2187216473041606
0.1142136335424521 0.1052397129873173
0.04151707264517666 0.04254933026318139
0.1718526590733177 0.09559989922362418
0.5498182385159425 0.05977957168447957
0.735854453855888 0.5020418841124039
0.3059180917614264 0.6045259112527387
0.6918733019500843 0.8789298331747596
0.9368701473430031 0.4806872165958434
0.9305372832019322 0.6783259847306954
0.4438772322531599 0.7966614975296512
0.8247080310942101 0.6125136905641928
0.4566265455676888 0.0533156106919255
0.1238236528323776 0.02485814372597729
0.3446166476079925 0.8093633585025507
0.2673538229938523 0.4008170469321252
0.2161301474430564 0.5510692113732995
0.06802685809711452 0.3948253235647751
0.5812985906502813 0.02937225086738472
0.6220110080070678 0.3644553582792499
0.06124472964104423 0.4465544172235907
0.4286703110797886 0.5462575412580357
0.6905672854190733 0.9266712942268872
0.1578190433423633 0.6926265650804206
0.6312859157706451 0.2499806454833965
0.5221374929447251 0.6341256786855136
0.6378623029864495 0.5647164632274824
0.8003034847252198 0.4254338795650958
0.9243165138947105 0.2778850441196578
0.07919952824218486 0.009893707221953436
0.7673886464396339 0.2368297914942674
0.8755175207295302 0.5709731621146841
0.6356959728297161 0.9114412418120045
0.7022433588305255 0.5553455453131231
0.1130627770086998 0.09447088438819054
0.08704743211314121 0.4200511679940516
0.05958922796677722 0.4963160507970388
0.4746673127841594 0.06056167687702328
0.2227635066736239 0.3324721119550708
0.01000303126480716 0.8152881845244613
0.04201806603937087 0.9504355482276505
0.5003941503769116 0.3967103853362927
0.883692854585998 0.3298226727728869
0.06975867243882693 0.7803778763096206
0.1567669828989613 0.4592462971885158
0.6068487629514624 0.2481905706817614
0.8712949445675576 0.05801944431055001
0.08175628180477595 0.2661409231296875
0.4898551059440921 0.04909037583188328
0.1396407235840049 0.1440395478969888
0.20123608946083 0.3714696394252842
0.2760300885292982 0.2878953880852569
0.644570480544982 0.5566457753057469
0.3139384546741564 0.1698506881111405
0.1693342654914889 0.6081899742144147
0.6259814120708934 0.517205708018996
0.7955123879988139 0.664719039166352
0.08973322901400144 0.3630681231872497
0.4949188932106131 0.1912846511636901
0.6247006638876924 0.1327201721019816
0.8259478515703049 0.886437415772405
0.9223495472412416 0.6689369091105425
0.1354827024374697 0.6308544451980206
0.3705105902675407 0.3425173164437735
0.9993887042533421 0.2820954314511731
0.797817395814831 0.08663332782678398
0.2514904669032798 0.780481062514247
0.4697780384106715 0.1261258336180276
0.7236373382417892 0.8281057602800328
0.8078911954150244 0.7830459792992459
0.5828177085500427 0.1550256334283971
0.01227346031481471 0.1326690706350434
0.9352921057135144 0.7288652572326139
0.6399942049169314 0.7427625469415213
0.4037571273072439 0.9240189257201716
0.4268951795359514 0.1234362707246079
0.6675994649477888 0.003181697353764233
0.8996614749120017 0.652313845247763
0.01992146440082896 0.5517372086606668
0.06941609570256044 0.8031226889275445
0.7227549082228838 0.7061357887095491
0.3500511262877974 0.3749833247029368
0.9727863064093936 0.2983888656859586
0.2554600590935041 0.01073694645364033
0.4693252232958164 0.2826012584506045
0.3089510234158337 0.5835332404666935
0.4613568437035565 0.2090530356239702
0.4943132802756507 0.4784730239499197
0.4842974760058525 0.2700844476640864
0.3309675210073862 0.5516663819215049
0.4415825520991943 0.03677162107890434
0.7064459269376552 0.3283459267570201
0.5391414033578743 0.05753161852128696
0.8581050061471538 0.357876913964204
0.2254133247282609 0.4246518880043183
0.5325390306424641 0.7371172013567312
0.01547621029738453 0.338440572763826
0.508196351186226 0.07899237722106162
0.2087959625537233 0.1632835416421929
0.01495493437755035 0.7676386720952364
0.0884300541300278 0.125514133198222
0.438803625871425 0.7596183664893997
0.3889174262891096 0.6202562945199005
0.4577990074219064 0.8908400431838163
0.8631996245198381 0.3304566091627518
0.2090038533087143 0.01246755768775256
0.9011126265441916 0.3186229564992874
0.511563043559909 0.582232646897091
0.07964509878597188 0.6525657973566422
0.005144226470115127 0.3570471458521737
0.5377304001047714 0.1908710725884911
0.1418672697551797 0.02880682271590883
0.4024207508919764 0.6024773438154918
0.4210563053801225 0.4479495793602493
0.9050149514290834 0.990425771406571
0.2557633558373076 0.9156300812167141
0.03679793094752827 0.09229597198544058
0.3407297655452114 0.05185390580178877
0.35462540166898 0.8478215793858428
0.4746435221186686 0.9923164400499103
0.07057531078586256 0.5180414943164393
0.1771359030720733 0.4777210640712081
0.7149708945215872 0.1557880096811446
0.822276307351452 0.6599715991836055
0.3376014437764924 0.9352640990655956
0.8984541165594833 0.2968728619088012
0.1012820477973234 0.649952305899867
0.7916516581049723 0.002781330279874521
0.4460610765440705 0.8157674415015239
0.3459854177057782 0.1502802749857064
0.8689328295355523 0.2944518462962171
0.9158990216446894 0.7875190227400157
0.5481342346414956 0.6241580458608498
0.571215549322484 0.1727371592934063
0.3891673626854781 0.445247252926569
0.9735780804967918 0.11523336302225
0.2001573695263171 0.7853974075225119
0.685463104500739 0.5684794703814557
0.6299692600538357 0.9199349280948298
0.305826592392384 0.2024244901811678
0.2731941024719504 0.6048364668191982
0.1033071704070227 0.3797938921553622
0.2623286214651689 0.6718161532320138
0.3471230567951032 0.9971135310599958
0.6967439633104301 0.7266777012289316
0.3267312065421885 0.2566140029097074
0.06210290571821978 0.2466261660796422
0.5574531595094943 0.9113865196217809
0.8801711245559538 0.5321214390966656
0.5211298412500051 0.3537791126754818
0.3753379406373659 0.9252164559908818
0.6999977443531658 0.2477253737749777
0.7866763732327542 0.5459923436616048
0.6192256266711389 0.0750709076415125
0.5904848533965602 0.77691376225776
0.8286641127408314 0.7785802022112316
0.5732720651908789 0.09071717108381357
0.3496814023008452 0.276404473555263
0.7106856733657522 0.7512283345573194
0.6152425118303062 0.793542159465411
0.1722411301992076 0.4874604821160823
0.7180733126687585 0.2097861706428994
0.9918167303210842 0.2310705925247669
0.08212297830309163 0.9200167562598548
0.7254981314302988 0.8974227261022385
0.9794737466124801 0.07707868282856195
0.3989153346955194 0.5253905666345006
0.4392048422979547 0.2515822315975793
0.1899909001207504 0.9664743993777567
0.3645495480837826 0.8641092985531157
0.9366163292041042 0.1488955581489987
0.4574665419808703 0.9801074283137001
0.2608982640689034 0.5224843157514482
0.979817135766645 0.2608793238464382
0.004635066874667654 0.5071655603056368
0.7544223744087253 0.7747625501308338
0.9363689174102282 0.9199786356015549
0.6972376152586115 0.9977863091825817
0.392340267001368 0.8680907055062158
0.8217258391270402 0.01433932732980689
0.8891572097188558 0.9217588341861698
0.7466174049967822 0.4224332439404708
0.7070150919179132 0.3462129188669762
0.6000951050860005 0.6075909399350723
0.5232221697580474 0.09164243739785301
0.4188667998483084 0.3759940957427493
0.01135793802676163 0.1222367031923245
0.7695664946750276 0.09620104285828332
0.04290259150336541 0.7740239675068393
0.2279954263907763 0.2074114661990334
0.4952416555577416 0.6058932705279473
0.7903055397851446 0.1025097404761995
0.47896009342486 0.7353885847842671
0.9967048459075032 0.8637646301986444
0.1971683060858161 0.6567718667185679
0.8502666696308296 0.7742876484884907
0.3932626816853067 0.2358158198393914
0.795640478720362 0.483944589202469
0.4025593898513258 0.9445842688298595
0.8552073237833742 0.1312395379421704
0.1282656546811711 0.8324118917642194
0.8413777552119953 0.2752103696931416
0.3475819296384104 0.2050937065980067
0.9417675692491175 0.09327211615317321
0.3907584828424741 0.4074020710444476
0.1362812403869584 0.2550881152734186
0.8395590124252533 0.7487081342777442
0.5961099867387555 0.6788579354026363
0.4650200010284292 0.3186014231005445
0.1402216894969534 0.2842283207607304
0.5642407664201688 0.2948659061767498
0.9072327686670906 0.8079454095741966
0.2162657174862028 0.3413678780954424
0.8408511850756372 0.04718934547460812
0.3812860800922823 0.3039481695522817
0.8879532744610135 0.6260950266799794
0.6613466612124903 0.553722250517617
0.4149779796808964 0.4984822428142905
0.9652510065063497 0.1320715692434537
0.6997130655705518 0.5343276356792046
0.5254813124447927 0.5482262157732004
0.9649332963510554 0.5885565109523032
0.3628013989447959 0.797179486373865
0.3545990017663981 0.686087126354217
0.6418719596137735 0.4818627156254128
0.6778217838208862 0.614394484187192
0.09996852996322333 0.5414387771783015
0.4066221611845305 0.7642076803279312
0.07517686611821529 0.6618212096833137
0.7405123585855686 0.384673834450554
0.6960771234479541 0.04642619260708482
0.3142791969212161 0.962889800442069
0.8808131666510089 0.9024490216225137
0.9623137244177069 0.0909543835045486
0.3253452126815834 0.09631086256773484
0.1849590047449877 0.6316935122700362
0.8847858899123251 0.09326624170984218
0.9075659476731121 0.6790775862646719
0.2281840187306024 0.7539675269976223
0.6557359017144068 0.7967166192982656
0.118365417121515 0.8514748572315067
0.4168380458633121 0.4022707925686865
0.01943875300206169 0.5244059664151937
0.6350725959517279 0.8928050469129907
0.1467797244564292 0.7669968195073479
0.8936196935278079 0.79251367330919
0.7142646100918962 0.8979906118878754
0.245286255063219 0.8506902839499558
0.4497526944085339 0.1824842836760626
0.593541300001709 0.4375842962476045
0.9955323898809293 0.7773919921812319
0.9529600809742524 0.9238311453808301
0.1903716906167284 0.2174398346395165
0.8945003140449651 0.5076197005176807
0.656882064807492 0.5704241884827511
0.7633405777484217 0.8042923770234056
0.1382409548435448 0.6204868212847662
0.9393747813429306 0.900594456762396
0.455944284097479 0.6877526291994245
0.01570422573742179 0.5616480493643839
0.8653030067096235 0.8895603960018648
0.6982555151928057 0.4807619844694574
0.7991082595547773 0.1486106014085768
0.7498022981051674 0.7894595867333302
0.1196377955223387 0.9265575582425506
0.5180053726673007 0.05353245053676189
0.01866767232719105 0.9793782921556956
0.1862083066090935 0.3998333080205801
0.2690808875394238 0.9927542302624369
0.811664825252235 0.1053182477074621
0.5102736537338972 0.283523232581368
0.8206558324623517 0.59379082861199
0.03153463989225669 0.2015850761194382
0.7726770366318193 0.4129679951316441
0.7058171293941756 0.4206744597006339
0.9914056762387481 0.1554890091309225
0.1719043414987902 0.429783367706605
0.8197539348604596 0.3491155896175069
0.9411486417589686 0.01117900464051367
0.01342895640836353 0.9510602655361654
0.7290210188207572 0.6450673523367693
0.361463705487561 0.1202654642224076
0.007863754318263886 0.243971198916595
0.5579008864054374 0.07942317983956339
0.6068354371333945 0.8413404487132794
0.8048609030940499 0.8913402499902662
0.4659635990693032 0.8129619772863842
0.3509407584774974 0.3239206335775482
0.1629282494926519 0.2677678504914504
0.9885122813797591 0.6789141061218252
0.7665689968609724 0.4022053805625323
0.6220391413783521 0.4274278600128086
0.0171925158853254 0.08355178219889127
0.3421161619450193 0.9877401966882677
0.3805926324730577 0.530823396169816
0.9587618481156811 0.8800942032968398
0.8625557744248661 0.4499580331075767
0.5063825432772342 0.5117891793108699
0.295942940084406 0.174009262582281
0.28820954200825 0.0719760931066111
0.5002118621741316 0.2469405102225812
0.3901601824227263 0.0589139563166216
0.8590397573425627 0.8667392856453978
0.2214962824625132 0.7367672384664539
0.9879566365239224 0.3503025345009178
0.1402126852640964 0.6097502485519308
0.257756547331456 0.444580785449949
0.2273595710423452 0.1959299583149202
0.062978303143622 0.2675436510664376
0.8490083321087626 0.5213838963166972
0.7836007059469673 0.2091518321767754
0.8370566743835479 0.7070206897934661
0.1024188414856361 0.33436059007256
0.6523136199469305 0.1407281955977876
0.6371920315910388 0.5165400549240156
0.765898973084052 0.856169463060501
0.7781192885959965 0.9897036226847462
0.185462898402288 0.72102772271489
0.9032049328312963 0.8471354433595685
0.9988548462748781 0.2382482563519486
0.4982749948777917 0.05709477229234962
0.3615722455454815 0.5984744063968048
0.4432790699336596 0.4047856757878439
0.04874123430248373 0.2138756284915611
0.7896468908961886 0.6996698056733578
0.8343762117902069 0.5455996444228028
0.280564917925238 0.8283198185685142
0.7569841550493904 0.5944567653144535
0.5382127367503515 0.6431415087223203
0.5267643980234322 0.2574457492530104
0.8135343912734395 0.85966718946212
0.1343277871829423 0.3191374214360144
0.8534533602888171 0.684986828613414
0.1454739626136904 0.7298259071938848
0.9832258448915406 0.2342594403108629
0.3721867487127489 0.08095783534468355
0.5591544744886117 0.8077406112069004
0.1441399568766327 0.5892544525172225
0.07929886018750303 0.2011639409919442
0.2880957009839958 0.5939916931657908
0.7305064891959949 0.9602839021308489
0.5706720409288889 0.1082431657117519
0.9416723686362625 0.9647020111800013
0.9629985669610204 0.4090494754539115
0.588366017174515 0.7281711031692584
0.2534018519528309 0.1223888733114726
0.649711233887701 0.4505330513874206
0.1499305837573266 0.851143895286401
0.4651318975651393 0.7937498333525621
0.4931206137164199 0.9933966235020952
0.9237028230315748 0.8135278248942978
0.3051479031880109 0.68152198314209
0.4965550823973715 0.6635633590545965
0.1112735437133796 0.3096217284408314
0.7943794153862461 0.3779135430650028
0.5307314591953175 0.9848147937186371
0.08663027659897818 0.2379807951863357
0.8587299647632172 0.004726011382268274
0.4014093651467767 0.1847613296340832
0.6904875376096622 0.1731025859315022
0.04896655088245196 0.8776061366680467
0.5187965259365778 0.5652498870156594
0.4526855265560533 0.4991926726148238
0.3291023399680533 0.05380663260041259
0.7456745307402176 0.4850212972487314
0.6919980886620252 0.6504657038699747
0.2970188029966675 0.6603752908928849
0.8101613174532517 0.2564876872566909
0.125908470762208 0.5279904682395244
0.6499825144332907 0.4885967907168279
0.7725240199922813 0.1462634844330565
0.3096126343842853 0.6362833757578042
0.1708820540230118 0.6455225211232313
0.7248857304982393 0.0233457425385487
0.6602271477927334 0.8817451758892275
0.9385985495053653 0.6607930647231022
0.1479924628855355 0.3053458766661312
0.8360856322140012 0.5566827623192453
0.6376837847689601 0.6351199449792161
0.7698948494861231 0.006140373840994189
0.079198727874615 0.4513871512148344
0.0964374304524956 0.5601614401478924
0.1567616860560476 0.5352481846348285
0.2021477269391957 0.8699972416593009
0.5976048788377419 0.07584489559635013
0.07195334176881626 0.8782092225452084
0.7448679316909937 0.8258114103326993
0.7417732491511344 0.4533799744888066
0.1580719911021413 0.3727319541993148
0.1734519078560275 0.2637948359106658
0.1243980392673178 0.7859017947727132
0.852173654488343 0.3487684267673269
0.3478024320331256 0.6115867376600711
0.6412253972464432 0.4468498862586153
0.7239333996468076 0.2000044077715586
0.008218914500804751 0.7309153499830101
0.02974977814215456 0.2120677993331997
0.5450666815207198 0.5980762935947892
0.3576572674589769 0.7335454206467298
0.5112415826587291 0.5209921215335734
0.9468021677861492 0.6268151686661457
0.669531339357244 0.4337588478255054
0.2010531038673403 0.1909279162400777
0.5387120296582912 0.5715453272527254
0.4869345501100948 0.8333059480360864
0.9392454443234312 0.607141807093483
0.7695667929211594 0.7035002862391687
0.9068046943075834 0.5210352889940066
0.7215601432390771 0.8560753333759591
0.2006961758129895 0.1797203014080839
0.7657393785086207 0.9194576055556599
0.5610600606355566 0.6603932396031587
0.7502479509982161 0.75412518337405
0.8493434973977809 0.1483951065570694
0.8588171530860497 0.1031769454112142
0.4477186174409766 0.7866580884090859
0.7241836580841066 0.7166701183608086
0.7841790130726648 0.7996273847037468
0.1106214450245056 0.5442107484573985
0.4460260463659488 0.007632975506574055
0.649702922193085 0.8825459932793194
0.001298677071678136 0.415798407835614
0.4836375996961349 0.9982956960977234
0.3923888635265419 0.6768374501481788
0.583613274680933 0.8239827755630998
0.3347660007726234 0.7936087615367118
0.9565052818284784 0.001175239596968167
0.6055022361297682 0.8685505227525143
0.08196502559348426 0.3828772644191802
0.9428548302855772 0.6170240374010938
0.1596241729391174 0.7191294784353276
0.05187229202730832 0.7802071958664863
0.3945693814232497 0.725171501482696
0.5319924780471593 0.8391702562099329
0.4389694461486179 0.6469908912503504
0.3372339958213713 0.2073233241566269
0.5664538829386178 0.09865522656620039
0.9061324804439891 0.4715734078852878
0.01221691494392444 0.1988749972199728
0.3999370423453292 0.9758966322176964
0.7604941003578701 0.3446334228592325
0.5665262397161043 0.5050761987847889
0.07743699888876143 0.2115890114534074
0.233465392785546 0.333506832029557
0.9595381313476513 0.9414630103848867
0.3505020911955591 0.7169134793744946
0.3114607955220222 0.3802451695970175
0.04936759867934646 0.6743648236402418
0.3352060560837933 0.8044731565130132
0.007272922709078719 0.3759669304685349
0.9562312749500967 0.536873242193581
0.68313873237482 0.1171086186748966
0.5884652471472192 0.8800680166287709
0.6110083239741676 0.2570912532400761
0.01739520507391161 0.0134278731234045
0.4906690659365081 0.9234202779260623
0.0513067673738925 0.3533457778476023
0.7775410800173397 0.3702221209105699
0.4718117179681441 0.1358242004640927
0.5477953829371772 0.9865689048427337
0.1158528947676916 0.8995744554321781
0.338313666969722 0.5682906256303462
0.3159250838353329 0.5164591335003833
0.2254519930106814 0.9791689644581077
0.06604563014623738 0.9724450926915145
0.5859591798156734 0.3188278373453969
0.4995241114777976 0.9292472623818794
0.9908191265558581 0.5488650090030724
0.8144016026249242 0.3028735287954937
0.6477074105477767 0.1503863017140631
0.5616463245853875 0.2758128468603835
0.5458067405064753 0.5540168092331589
0.2338049633624194 0.5391215653776975
0.7072233339490941 0.6264174440336158
0.4844691285704025 0.5110218004805214
0.1135908627199909 0.5841144856867355
0.8637789496117056 0.4388252105078733
0.4836864504600996 0.1647948513199744
0.1154256708607232 0.3000482998792305
0.5428684868931307 0.03970375087897266
0.9333791020978256 0.3738431148422486
0.588199548704222 0.9841278068196626
0.9195249235477559 0.01288589023257162
0.5817411645873235 0.300528368836813
0.6943585264370089 0.4615518476663285
0.8227255619706746 0.8281269276819931
0.5281239816411922 0.5125413187042258
0.5420015885459685 0.8221844020026317
0.2104053477452794 0.02439256845690251
0.4784859037270354 0.4153400261403303
0.7619368825392764 0.1909084182774108
0.4560877396927674 0.7665655971613785
0.6851794352844552 0.223843294423962
0.333420998080534 0.6206291162085583
0.9362399673247331 0.02070302912247245
0.5203351499404241 0.03421043908572338
0.6104765954323098 0.6104407010347428
0.4857200684827061 0.8642745423498048
0.5154406398271731 0.9619475785622236
0.9979825790687299 0.4260380442766448
0.6436691441421296 0.4705955220251883
0.9967885847058401 0.00558645784986626
0.1114974637111773 0.1796410379087061
0.7683237938076534 0.39014875922871
0.1332211969092943 0.1613108361769361
0.6401918739434899 0.06950796695406752
0.5368453074183144 0.01049538815208029
0.6534346557182578 0.3448452855765701
0.3839058509157833 0.8853832019778506
0.04963412669918438 0.5122247793788833
0.107617701320415 0.4535886488934013
0.6130386729563205 0.2081293747162563
0.614025182073752 0.9633498937285492
0.9178756636926888 0.8055046918168619
0.7975423287310895 0.4737168860262792
0.2624439579245141 0.0847974938863596
0.804446197963039 0.2657189462465029
0.533267787401999 0.3019188387818944
0.194894134351856 0.9878696571581917
0.5103696044286752 0.4537217627549044
0.7255819190930257 0.1521667372703584
0.5350537690880258 0.1816718307504489
0.6238171703273888 0.0933486932703793
0.3442361812762664 0.798452353487713
0.4077679631553265 0.2612131473175264
0.7593293367576397 0.05873069845056254
0.4663653391464582 0.6425989128740367
0.2489622664231212 0.7469924844706534
0.4105247509314796 0.6225255920284052
0.8736734220698592 0.6953791693478297
0.7228195554826256 0.4439209699369481
0.4971354351339981 0.4180673586894334
0.6573400120509366 0.3729891532619251
0.6840864359896006 0.7640267143095305
0.7155339775554423 0.7235193400850987
0.2015137052740107 0.09215306980034946
0.957167431925169 0.1706906446901564
0.6836923386321294 0.6672696850339422
0.08104213998149326 0.8046333836439333
0.2016888262931114 0.3272392295528072
0.2654194508392435 0.3135597758643852
0.2334921603894777 0.5289688898182835
0.1107349444194554 0.9326351297878356
0.4883003306844387 0.4710035653032972
0.5446622529261974 0.002207304236424506
0.5867499920071789 0.9368576668858196
0.605089500111328 0.6515614366283002
0.997013931329816 0.06422511830120382
0.2314076131544082 0.733447781492942
0.5954268538171913 0.9646102731902483
0.6235541820859174 0.6231230733834393
0.3589623136227453 0.6542310553532051
0.8657132116106524 0.2519700488825617
0.8982396112718363 0.03293272160188419
0.7927849125261338 0.7680676448919035
0.2988166778413311 0.5891746774581323
0.4368490994662299 0.6654237519909908
0.8098096991923696 0.3679575661605921
0.3680900049497453 0.4441590814513283
0.8051511294839467 0.8230673786316244
0.1229480284207217 0.404368342457096
0.6656907289986417 0.08201833389043198
0.9593053746913665 0.03763679569905697
0.8265470312538225 0.9570998370359158
0.7465147057411157 0.2176180329381781
0.5852113777938758 0.3589997050354584
0.2066616570363412 0.2304885477406906
0.4707092930046503 0.8021131273844267
0.7516246957529292 0.2084480032870381
0.007486634977390627 0.2548780413608074
0.6807426991245504 0.9718114138027671
0.2734318446546702 0.4931475803426735
0.9423471514585308 0.4103288370023614
0.07841598910954858 0.1206111765361142
0.5544957425585547 0.2196094309103112
0.3046817531133144 0.3402120112293908
0.1072426621377185 0.01769061699207202
0.6222014254398142 0.4491081249113357
0.6189532333123008 0.3808835287747679
0.02422988034521382 0.9967547116775377
0.6740807479672423 0.6630667817968131
0.4707905924199141 0.9213762713845181
0.3409605933000155 0.5471207843238017
0.2250462006102927 0.05049257711835158
0.8852230668878899 0.9938185124815175
0.2700875108870821 0.1923811691975175
0.4853301012600217 0.8854505621111611
0.3157611244810671 0.4545919700068545
0.9929606158632711 0.3306324048270964
0.2611242765853686 0.3602562328599774
0.02696699639617627 0.9272313052573204
0.02144563315185778 0.5701077755602778
0.8115100768380198 0.6545556407768873
0.6564185857624444 0.4571635581605504
0.7514361856204279 0.2272276772807346
0.3381751996511883 0.8917399288868937
0.5966551542146665 0.01704410629199263
0.2999008574077149 0.1128922880365731
0.8741697690604799 0.3251810342824946
0.1878116440322377 0.8009783147026547
0.7167831205936659 0.5013811211488525
0.2126276809841855 0.7300053322760395
0.5926526761986581 0.7491789087644111
0.2767849990511044 0.297430514611392
0.5791341570042291 0.2412414418360435
0.4613697975009287 0.9145002834546265
0.6010138820146832 0.274817654881407
0.7225552770188272 0.2696978081399536
0.9041856285900868 0.9332346784841085
0.8366771709256703 0.1342158605319318
0.2265390035930143 0.03962852131291181
0.7347660847633096 0.3745357712496266
0.8678988817433084 0.14579846823995
0.3718762416007173 0.8133907802415999
0.1082137128473434 0.2659109200683557
0.4721127587015483 0.5102157593192501
0.5133847395204524 0.3817135557748951
0.3528466177313475 0.1032218200224225
0.7787526677779593 0.6295698904331907
0.2707181460366475 0.2148051391251997
0.372819927894509 0.8473126040705178
0.112592626701801 0.96537726004862
0.7260840866700522 0.4753052833682651
0.7326488876438656 0.8553386208486997
0.6886372807879624 0.4845792575877143
0.2283610743031995 0.9116491822547618
0.07449585398374332 0.08883037513232019
0.08754302647375377 0.7366562154915129
0.2331380474168503 0.7117219360285633
0.3356336477286763 0.2398571414427517
0.7553159676354446 0.6601334184221321
0.07289318937542931 0.7097622039250544
0.6585079940031409 0.007679477155538341
0.4281358187675874 0.7611601711447017
0.8559367618551739 0.4655792165263251
0.2054413590703675 0.8595397232109698
0.4575451868064607 0.8467437658684075
0.7874501506274719 0.7892393279022185
0.6401774328819795 0.4256966691416671
0.2670885118753545 0.1717914869538236
0.5858298843919163 0.6785779237028693
0.4451383129087647 0.6390624991645723
0.5651225336077192 0.6153725655469285
0.5832995403564789 0.9744695732721023
0.3247876619311231 0.4715498586062664
0.6280352169614242 0.1858533151888574
0.4440209949355097 0.1348804890258919
0.3177629404348212 0.6962369822623962
0.7547988018191093 0.5234803242545482
0.914127604805523 0.7324576859995012
0.07496444330890567 0.01963427453230249
0.4839446947268741 0.6797308543344927
0.5085493707685647 0.1278163049323717
0.4484259211957027 0.8639845996861424
0.5238009645646295 0.6718943474940935
0.5601881715183975 0.6418676495129201
0.9115686677826261 0.6107308401552638
0.7123143452054367 0.006244849943761401
0.9092488203134205 0.7426852728777821
0.7177683551942925 0.07140993689892305
0.860916130034592 0.1629177028740016
0.6728366755307867 0.4703472561749809
0.1985795139368857 0.5624482806454918
0.2966809118904424 0.1013841283881333
0.729413361530872 0.4162865456255571
0.9742092066266106 0.2291204232868083
0.8913073187548342 0.9773862184890038
0.7888599740628767 0.2374986794097884
0.4236938886899171 0.5368191418087116
0.817992874199918 0.6334062849916343
0.3072980657726774 0.276573666791234
0.296444619941247 0.4736686909199885
0.8593136718850236 0.5250801205667169
0.7539469310900525 0.5017044676197467
0.4228425946603934 0.9901336875774239
0.00289754017479192 0.6129491736686765
0.6219901194231968 0.2236694516146608
0.4879782426402031 0.1053287203431942
0.9293573558713393 0.9658739462388927
0.7001889640919905 0.3929989153398121
0.8414459052246317 0.1892470990831429
0.8095565043013907 0.2749936328010953
0.09057099724036592 0.4098185768210917
0.2629542332374128 0.9246002436009453
0.6582814382465236 0.07421096363178535
0.3039170033594369 0.3745354544424677
0.4336103145945512 0.498929089684273
0.5611277731350151 0.4110895692476003
0.05305658800773118 0.996679515752017
0.2240089198170959 0.9504076417932943
0.1249074713942308 0.5955586576837322
0.02463646059256442 0.7627891482716921
0.752190268831633 0.262253465394471
0.1140692765282905 0.7312347619110193
0.4621065146020491 0.4938600276110588
0.5594864142532746 0.9311486458874452
0.09199830198197648 0.4772092864322812
0.288813088438183 0.2134733164066807
0.06045775735826353 0.6737492600331713
0.02784075547954611 0.6978538441373898
0.7407298585599834 0.6087299804115363
0.3400614328164057 0.3791865785091394
0.1719413064837501 0.7791269922770839
0.9068251320739941 0.4218294511875721
0.3282376174831762 0.6813977292467538
0.6303089089384212 0.6140648472080747
0.3785035881282614 0.4825974659398503
0.08683074218422464 0.8510672363926646
0.5366357062983373 0.319109872498734
0.4184894914948132 0.6426817540495191
0.1641623562814855 0.8856744051031995
0.9062267785781706 0.9146257443873966
0.5933718342471801 0.7872037090942616
0.0694979569525157 0.4941430895753502
0.4827835699874936 0.03064253791384973
0.125287858421244 0.8799258598238323
0.1193051527179837 0.7765985832312848
0.3706238595162272 0.02882492372697071
0.3058666945159189 0.614815644948325
0.2067814554504336 0.5459645965163071
0.7879255902128408 0.2750599022656621
0.3214548637698911 0.7451170403573344
0.1343043105204247 0.3388176265007804
0.3867308666996486 0.7337181341431098
0.4793930440429447 0.2143429231382868
0.9520614206022556 0.6840555197175416
0.7566177953314203 0.7964531033338945
0.3173793993059199 0.2287220809871235
0.2786014115169497 0.1861905449981229
0.06121911012615514 0.1416368508023637
0.1425942136248995 0.3838502054341254
0.3875911319271075 0.3653211522764995
0.9420327393698795 0.711282473665196
0.2576727841602127 0.2924071785933836
0.005559455498709456 0.05759488564043395
0.720807150233949 0.03297692204669846
0.03182068501163331 0.8907719827042161
0.4051883262943668 0.2903382805838912
0.02269565178242802 0.1370962512692332
0.4806386061639552 0.4631395396994376
0.3462420059905518 0.8645580689701938
0.2623348949445625 0.1410324103868028
0.1021546608332736 0.8229702923095727
0.7180185704702796 0.7826709203788327
0.3784090385155467 0.3695545882182328
0.3909637453020957 0.6484374589830793
0.6689013350911365 0.07177257903703244
0.9913551083246174 0.4581147348177665
0.9344935502425896 0.6514534022442715
0.8277589789749573 0.5728743563430343
0.6222762570377069 0.3903816883071459
0.006964951638247027 0.7410479432512703
0.2135530021538761 0.3012458035470651
0.4470906028068349 0.2790246892159692
0.04622234400818476 0.8680240570430519
0.6255521276160906 0.6534268855109511
0.2577241248889223 0.178217898641447
0.4091221172932736 0.5935962563415752
0.1760060931390255 0.2537054095502826
0.779184768893579 0.3879399055279218
0.5087100932896615 0.1505773808200958
0.6076267053907418 0.3415116142537021
0.1737427030753909 0.8672147008855136
0.1411046048008314 0.7394052758624889
0.9595518558821831 0.2525202042347555
0.9890748954762509 0.3113568837143423
0.4361665862677763 0.3137234883466129
0.1912649340469515 0.01898568380831172
0.6849097258656047 0.1932251849442319
0.9972383922387867 0.8454754099441318
0.7781621254639677 0.442905020166758
0.03291412838826367 0.8325684654585146
0.3630410224284431 0.8308275589818199
0.2075650022613013 0.2806844010361879
0.1342565613668167 0.4790743712800745
0.4967057335602079 0.7132526933150205
0.4354218231265359 0.712513481015827
0.4337144139936799 0.2696323896465409
0.7502655153387909 0.3643650856887288
0.6257599541727521 0.3161286323643367
0.2150315069971197 0.237331249812789
0.2452864210973253 0.2781536387823545
0.1575132552723929 0.2500790349192354
0.5147078139422726 0.7481917916819639
0.2541435038998152 0.1479871497612788
0.6769905846014455 0.1859103411559913
0.2400263727556573 0.8422722618056592
0.1905367577672272 0.1187880534289442
0.3368474914608052 0.3132983619778915
0.001702439587560529 0.2159145353213691
0.3767283177778633 0.6663348577731155
0.197949075169753 0.5515906355195025
0.7852403226759017 0.7370259047960919
0.7814875063263512 0.2843182170578127
0.6786575858999188 0.1478205448282837
0.1596667112321166 0.9565174852153372
0.2355202124274557 0.6636796283251813
0.0192221920004796 0.1050731636235147
0.8039758330026726 0.3588273840731074
0.09682842132228774 0.8323393667230374
0.09963000235689648 0.1938965965777156
0.6005838021911274 0.03778980726623143
0.4885579700673596 0.1232769827355809
0.1704466958842171 0.5979062700748308
0.298413864902349 0.218364068806997
0.3066547131716675 0.1055540424247483
0.9777605685599655 0.4942523611882009
0.5125994287078819 0.4427521417851225
0.3714918206585792 0.6276960011160819
0.6060925595862449 0.4122956818933707
0.4994355143311429 0.7711013406582138
0.8676645008356223 0.5182775415445364
0.8720065321263084 0.01863539651214668
0.3998014064954301 0.6212855363162926
0.8472198898539933 0.7303341217789905
0.717089269321087 0.8192701517162873
0.3757683653457956 0.6379603409795335
0.5283361300847792 0.994844929216306
0.3448707505629736 0.6904810380190527
0.5800106980387394 0.7355909486182408
0.3424841580908507 0.0249731931122064
0.9190451154622773 0.3168874263648649
0.2957707890409448 0.9602999149669845
0.2632541889680723 0.2744033609296358
0.651683715772242 0.5487068339505045
0.09030128574633052 0.9910471693113116
0.9810352151332309 0.8098023391348299
0.4745718078901042 0.1963257487084804
0.356970416865753 0.5702601559059113
0.5862552044071202 0.8467717198544759
0.6439479765306555 0.5961947966995959
0.6187944731568427 0.5825008604346547
0.1808569667591603 0.3235080799725885
0.04221519286601529 0.1460677288052362
0.2951937308203577 0.537265197630857
0.3866621190197405 0.3421440718986816
0.02874761500081594 0.1592853486569652
0.5425383795167358 0.2335065337268973
0.9417529755462427 0.6812190942039362
0.09727953906821822 0.15382978110768
0.7386030464354859 0.3967380843560508
0.9887932057800108 0.7295953927783756
0.6875791041512525 0.6183714262953566
0.1318929377398739 0.2767054510048715
0.1796491266967238 0.5723011768900133
0.9902037926316983 0.2878718321922868
0.7420356053977502 0.08464069859418026
0.2882278513811204 0.1390675085017069
0.7799345308678195 0.7043476697528019
0.9967764216727619 0.7984714157258309
0.5043089053797111 0.3630444091223581
0.8528382667914337 0.5426167427796205
0.1027355074579055 0.7856643496701524
0.7569628807269214 0.2543522466357466
0.9062879394681337 0.6322291515004548
0.2438213114741334 0.1940940001513957
0.565436852294888 0.3237470740391845
0.6345495987017707 0.464666227083276
0.2186155258543478 0.1795789057458373
0.0844974239516089 0.09315696196654312
0.08477275572408888 0.6437773480765415
0.1452348078597328 0.1748838231166945
0.0608201951945842 0.6015912120931621
0.03360020997631762 0.6647785749734428
0.3882054313993697 0.4639238177584263
0.9368806925571512 0.5895602168676909
0.2446470934189621 0.3511066799678111
0.7007235465949819 0.5449890941042422
0.3980613688399128 0.0535286313018201
0.3921920038641808 0.2258764432345811
0.6371191289367382 0.6050002180729448
0.2334886307613105 0.2274807387497964
0.8431576195316404 0.4904186010287962
0.7997414919744047 0.6545724305117047
0.3452852667160999 0.2349554213179301
0.8316846629555962 0.6516426090239178
0.6285277901846859 0.5645719061322111
0.8568463009086746 0.7265682799009479
0.4200142690149238 0.7020326755143401
0.7187295832700387 0.5905687247157009
0.6800202478114034 0.09817606649034806
0.5154597877114866 0.7826738738508086
0.7360196197395061 0.1125098405706922
0.5749879470173829 0.7920497584310401
0.1069318525687908 0.5626942729822196
0.06944359608579312 0.1262256487935464
0.6183028243754815 0.01713965321010007
0.8203426896025074 0.2749915247560087
0.6112434938766641 0.8317820418459495
0.1245611502613691 0.5575654107944042
0.3670882911362733 0.1501324649078871
0.9040984116125054 0.1008216752447715
0.8283096356743497 0.875602917170672
0.1186639679141197 0.4139592697450001
0.73228620370568 0.87573675037458
0.4704002690446383 0.1780461013132316
0.6725881779874043 0.138675729623513
0.8842270176279354 0.7278672994393492
0.7337850179190231 0.6643850846583841
0.2702566211485225 0.5869844528824614
0.9997712044069768 0.452677980053128
0.2994248700070418 0.9912194609594495
0.8422276485234993 0.05759953297422114
0.4446573507970782 0.4610251833967481
0.7431224516793258 0.5693968553787312
0.07875547087689848 0.5373409971591964
0.5046572871182433 0.1607550936200648
0.6317061589930851 0.005794113593030794
0.5229089417595569 0.8657365276463872
0.2001292090627839 0.289011093434171
0.2503905130755368 0.5229269655631157
0.1883047459290461 0.6102396850901681
0.2419910979259119 0.7964144528790436
0.6214562092772145 0.3268584450621091
0.5073852759799772 0.4139694796251961
0.3847318616370923 0.9201989259034637
0.3450469178194573 0.5148261361655666
0.2266220306830273 0.1528775411738341
0.7554915444828502 0.9722225888402937
0.3353601384407349 0.1314793264494925
0.05108345373137149 0.4892722716618536
0.504977566089692 0.5297207146520769
0.3564567464070409 0.2686064217819824
0.005836250051969137 0.8254886771335943
0.9653783914881275 0.1647652914807149
0.2019069913956592 0.4620733185367572
0.038911161518266 0.4626060901868993
0.8864084987012461 0.1445616878630173
0.7577041686345128 0.8635270843496367
0.301125503198112 0.3841778005170271
0.0580398988030711 0.1113291251863412
0.150369923496602 0.3165310508609431
0.8859069299762387 0.3656866422083739
0.1619523555504328 0.449552215295104
0.9273329170558323 0.1737712931944602
0.6255168641049057 0.4793052378323626
0.08732915499418929 0.158515380925238
0.9382490525839909 0.05751862256392527
0.9857765733948225 0.879305857560342
0.1359200446702713 0.1234612684397137
0.8675369172219791 0.272841927039759
0.2145924995886846 0.4258219058249659
0.2271502478118722 0.09847300291086689
0.507567529925849 0.791155082001949
0.7437549250988551 0.1525842781454154
0.8333098721745966 0.1827724965805227
0.06479704285613878 0.5539718437601919
0.05748946302943257 0.220032813127428
0.6525422448711229 0.6451685140574135
0.286166774814757 0.5106425388113042
0.1540805618190069 0.01395312585768553
0.9537886794648937 0.3294574804402872
0.1715366123779718 0.1656957712602588
0.5511358274782659 0.4767114101378117
0.235537302940923 0.9769977893757344
0.02593345451577462 0.07715229322813744
0.6917972067912904 0.988522035765831
0.8171382798897556 0.5575646671644827
0.05613120650272235 0.7253873939509282
0.5208935516646369 0.3726817530276217
0.9737711714599599 0.4087342953703179
0.07479091167421469 0.9785536320890347
0.6359290869874078 0.7039445463638179
0.8787060486619175 0.05113522163030416
0.4892545970879751 0.7331858854384218
0.3058748778626432 0.4485695620687203
0.2543796878858827 0.9786159048298393
0.2015035459624049 0.8236051949787746
0.5778144388047697 0.8422142275659642
0.05118856082897218 0.3640806715153443
0.1332824416866059 0.71156005472827
0.5754394723293677 0.4461852121315087
0.0368620368761025 0.5294379485371974
0.4814440518262198 0.8026659494447057
0.3507607728679084 0.3634687254186948
0.5991790396725036 0.9535464214435887
0.2986103662256281 0.9389292925949093
0.9096230787913091 0.972333337013808
0.4829100749935777 0.1151677816159681
0.1076552434352108 0.6297102308398457
0.7954105087618195 0.948735420591958
0.8755497653352803 0.8443072461861232
0.9735826722410482 0.2180046815763862
0.577683996342236 0.8022538259578055
0.282354816203266 0.9046116030737797
0.5883508019479815 0.1456492881949371
0.1351526985978546 0.531323427416315
0.4849426644660327 0.3734735813739901
0.2241688056304058 0.8934377014824525
0.9266197809517709 0.4778961959411213
0.5895415309393377 0.8904180340972552
0.7620248938101579 0.1321426592819052
0.06248650271421663 0.9121956410660857
0.5942664354386624 0.2855690756512975
0.5971176270711076 0.5972333941481265
0.625883427146007 0.3734776994382829
0.8748063930303138 0.421041406043356
0.3584730914387508 0.05875397739777655
0.08578712389416007 0.01899884187962972
0.6571036578032683 0.6974515740204656
0.4816957119166074 0.04153564669177329
0.3487576657726836 0.3863050681444222
0.5548671892770125 0.1622991955951152
0.6209153668265555 0.1606899616053599
0.5412757110774143 0.4100483899957466
0.05780469500556377 0.01452721610774991
0.619900087256492 0.811893156572427
0.3256648841071277 0.6460002754533287
0.5315400009563451 0.8929452332039471
0.7361877192778167 0.2170214156151017
0.1711763448842835 0.5252584957977917
0.1188443572444949 0.6763974481596171
0.05360233850868081 0.5217887759121914
0.347986887098302 0.9080410340659637
0.04203136584739076 0.4039476362320072
0.6364769206636117 0.3543625629597789
0.7765975417997932 0.6847691312306196
0.2511764087896633 0.3007721633533919
0.3313497669293263 0.9884434780257187
0.07060010948147241 0.8412600064534114
0.547989740873945 0.1910997513650409
0.9823695606152051 0.1090541102921867
0.4089465149711468 0.09137324394553745
0.9788283837328735 0.7306829110886623
0.1675466705670264 0.9110684506135721
0.8143873434974528 0.6148413166087352
0.8293873163875048 0.9345010717744424
0.4531360496657659 0.4667946529889804
0.9338261153704326 0.9843692539293475
0.5982219800622791 0.7316436322140127
0.5716399720230319 0.7428568134985574
0.4301997478875209 0.2163265949686275
0.2721241144047841 0.1439408321783128
0.2359146866395775 0.6826822161434704
0.0004736420489868201 0.7148057338749901
0.6708381223054951 0.7843219935887433
0.08841149411875907 0.6987531896569966
0.4386807702964259 0.3046417692990119
0.5879800713566667 0.5242418114704053
0.5368029233169317 0.4006075377447639
0.7634944570712402 0.1730313499132269
0.1712782652252462 0.06589787176711877
0.973395447885802 0.5444068628008836
0.4419888675617538 0.9249759975065935
0.9923128061199079 0.6120021669107388
0.4124465354625864 0.8878043459098136
0.1908386497075543 0.1077474035441385
0.2167221054970635 0.8093932408871469
0.8193221229463777 0.3306450841769829
0.315695231491988 0.444366115679514
0.5719784675063838 0.9481247756851809
0.9328456895971142 0.840950937037965
0.0530518079070267 0.06926517991437205
0.4177321271260901 0.05052204561489495
0.9939172673820799 0.8744163245746918
0.1461515264731831 0.1272977605834957
0.1977974863119072 0.4178657711354386
0.6390606917347811 0.6737716018489568
0.6969697465257488 0.5014564962234243
0.4658675432090509 0.5566165847615093
0.3657969446691505 0.9303325063131043
0.5529904286509403 0.2303001437023293
0.1368460576605056 0.1906334201943614
0.4279337116418771 0.8350595188319665
0.8923061868414983 0.6441716442138197
0.6995571940440937 0.9068948115525147
0.8660969270788907 0.2619251800973476
0.9027744042806116 0.1390032152706449
0.8911751633853192 0.6158638177508242
0.003122340529003606 0.03641441117723212
0.0429731352500601 0.4423487855992431
0.5713115248816272 0.9758482894547034
0.2552567695786005 0.643951034263661
0.2663993192476475 0.4391704040225176
0.03612758389805171 0.2833958592714722
0.5682646910232987 0.8384752967861708
0.4123277425401223 0.1823704057757798
0.1579658481381125 0.9462436070358594
0.2263730919907048 0.1100934736822635
0.8653407712936957 0.08576535844903106
0.9438227228897331 0.2864176865623871
0.4791954172100993 0.9382004613560027
0.8804857027864197 0.3934669816085923
0.4178180171542211 0.4183778491351775
0.7827429900730798 0.1098415952324826
0.8605508833667499 0.6498705557162365
0.1915359052663189 0.7916430988026705
0.9422082712443729 0.02951547011648857
0.3340886170967594 0.284721243172993
0.604618470602404 0.515940803752991
0.2985992588163372 0.8169728161292393
0.1248871983621087 0.4985424843732358
0.3882627897890959 0.02285074327339853
0.2715666382292793 0.8339779090235875
0.7387513516961707 0.5979542784648197
0.3122431677072237 0.04602012140273026
0.0243423369457166 0.007229097063949512
0.4882772180274352 0.9442867072874666
0.2229642184140412 0.4809109994534938
0.6552438774511712 0.5392671474255112
0.9771809932644856 0.787807673862417
0.8509950200703169 0.01201583170188765
0.08019714195359801 0.06153799951079912
0.4527763208969365 0.06371968682459614
0.962853229100387 0.3640581618313724
0.1964443248964841 0.5191633009706424
0.7887314480435227 0.1303123322861363
0.7828650289361925 0.5150356336813713
0.08429089184504684 0.3083247750454429
0.5713198041050633 0.03621332532096237
0.2067322587072916 0.6121606955274718
0.7905826983264265 0.8756141020901266
0.7249836684162283 0.6232443098094743
0.08940545153045702 0.568390114371601
0.4580640739674407 0.9020199888605166
0.7471049827737231 0.2919268177864604
0.6622549126836161 0.1211242156768937
0.8359097750208541 0.8833691025635108
0.2827705513615553 0.3050107085349466
0.828351656704003 0.6311561281181368
0.8371272410350211 0.843602345968666
0.5119823681329376 0.1387441836706073
0.06003219630710361 0.8411007962033875
0.4956695817629103 0.7501673561061917
0.9328203169715216 0.7749220235097571
0.4408508215506156 0.5267774379635539
0.8071828385976845 0.434879239926676
0.5294410080677274 0.2472798604224268
0.3084444568112856 0.6918253563890355
0.06100951618235684 0.9019006974051332
0.533177510409093 0.522228717061602
0.3964542281276691 0.3587615241629944
0.02213657903949069 0.4832755176884637
0.9661950594510186 0.8991178623314834
0.570784479566371 0.5328534498100386
0.3973152592418676 0.5451420358856058
0.001056317874830799 0.965983002688965
0.6489379769901924 0.3804060763545769
0.1724536226058136 0.8207071604030158
0.5875481091508871 0.7665628173937665
0.7609539760699343 0.3631057415299582
0.222410846628954 0.3511231980497718
0.3784653540879151 0.7618798228101475
0.4407808614048357 0.675568367527089
0.02345920822055528 0.9084563203691515
0.2079483063866669 0.7603560918425691
0.6645503138173201 0.6689945355396014
0.5147178825648858 0.1190854442470683
0.33804495157203 0.03452722825970961
0.5447104092097409 0.1813219076642892
0.2112813971000239 0.6294085725021887
0.2907561454637953 0.8661289673377092
0.548597978667674 0.5317436426714504
0.4553027806158518 0.1100593800956144
0.9655347658609748 0.7726540821881057
0.689874784595317 0.06731971997475834
0.7485734091930033 0.4385163708040364
0.01304756623121156 0.1686510244734996
0.7932282080419918 0.8647940879009147
0.5303496591214718 0.903477539673314
0.05529020609687135 0.7149167338044753
0.8787812633891994 0.965404732175869
0.09343106201185121 0.9455676035226291
0.3157533678711335 0.7839519385992182
0.9893733407628197 0.2657377379555284
0.1651445025695239 0.3004768777736619
0.9744571208824961 0.02823477766820287
0.004854953759751057 0.4955563318688646
0.1346616710526301 0.8608001538830018
0.4807518130839044 0.1755721502657261
0.7922921212206482 0.34061906683705
0.1629291071053724 0.3624718143883837
0.7419108881157739 0.3132011520676676
0.7276831456159222 0.04093915587923199
0.035254294878478 0.7467872944533653
0.9803665483452858 0.4177079011140568
0.214763230561797 0.994228090569908
0.0173399000158836 0.2823503509340274
0.1511895233524519 0.4499818045691645
0.2345934762810001 0.8912845395710657
0.09574449111088609 0.1081431686576428
0.3260888011242291 0.4266209081924098
0.7042710670597624 0.8969113640490617
0.4035244903206786 0.5149013080797434
0.3356816473920301 0.6729361389297909
0.3720602720646096 0.7911203807276392
0.07129194448705505 0.2517391842380391
0.51767846471125 0.2139859262077216
0.1133181948614128 0.8043312406349545
0.3361383937309059 0.8373082796653859
0.8138515879504351 0.3215240202374595
0.181237148674128 0.7854211031367835
0.9156761674946617 0.04089177267866512
0.14372144387656 0.01839220745807834
0.5471861656036173 0.2890412744374482
0.7404669885137739 0.1707540715559491
0.8717916535921002 0.9795152695315046
0.2421209796547323 0.4155473275839183
0.1544686281298926 0.8235548946231341
0.278058632140594 0.7629786577897343
0.3765773268455995 0.7287271466100901
0.1083549997698426 0.3431736696482143
0.1593199669692979 0.3918544031917385
0.8259716397281324 0.5518382776997828
0.1146116377696794 0.4989412740714863
0.4028070389515435 0.03365121046926897
0.1197469844496349 0.6154317380798627
0.05027881781338578 0.655886401622877
0.7729631108145575 0.9683969051503607
0.9723417417563003 0.6403184569856886
0.4316454235753349 0.8264374733602239
0.9729413522976476 0.2068428403151856
0.1272960600365866 0.1300970597467838
0.2532445803953092 0.413436855156847
0.552797003484543 0.6333950515858401
0.5347542493511727 0.1569158807522902
0.356152316628485 0.9355747510390768
0.8875346519845415 0.1679208173919737
0.5747133007446042 0.1178248611312629
0.3517684908380398 0.3522973672042155
0.2594647059569114 0.05696785131326277
0.3655080280587719 0.5882241271861119
0.3543555924471709 0.240768104966447
0.1829881779615465 0.4875347863194984
0.9726138327975953 0.9759265318346581
0.8951242007599466 0.7267090205533274
0.1718591249119094 0.5568896731370264
0.4318949742979685 0.3902204304844375
0.3883177330243098 0.4808132146569381
0.5647629168874767 0.7894846193831679
0.01102317832104433 0.1508717894302556
0.5874732594878267 0.5427501086263584
0.3416070365484324 0.9695033345479831
0.7652784860237563 0.3344638539079743
0.1709788078216717 0.4103996922919533
0.2373726028912472 0.1690355043635093
0.186097280827012 0.2500829984199228
0.5514238679931338 0.3350205514770042
0.1116570998596923 0.9545844815766262
0.3932911272480195 0.9384189431320613
0.7981222690841673 0.9400413977088092
0.3255749008399815 0.6051784204843247
0.4151468339963424 0.4562829166795354
0.133702439304884 0.4033498708551837
0.4810964653320136 0.3084424683880796
0.7910607279451487 0.9327212615334632
0.5571881989979561 0.5699089240997737
0.3803735150186338 0.6471463655343239
0.2961585140196252 0.4424113808891787
0.5678263551474719 0.7221113252917755
0.5157208073981846 0.2949777339272819
0.6623550469338668 0.9673521481863552
0.6769651191647663 0.8897810885713552
0.7286087436621002 0.978409064073344
0.1898349677661824 0.03087561728104614
0.1708468133818489 0.2255388850794986
0.3175798413419553 0.2505609328040475
0.1132799348417794 0.1689845759422732
0.457244797975102 0.2808769477481108
0.9318918607767389 0.3327901630058556
0.8350477064259888 0.6397834249717143
0.5022415327127085 0.8094810605008904
0.7591648396040872 0.9544959514174141
0.5426458619377204 0.3545810406857438
0.3264050625924079 0.2452679189114838
0.2398763893181421 0.82539015500005
0.5757542274655215 0.3215896939010633
0.7619767116122868 0.3818893366178017
0.349093240543542 0.6282285915689925
0.3636454262470034 0.9625937479358605
0.9636334786341403 0.7418177721709669
0.7001186285336169 0.7479146452096727
0.2902635775266159 0.2751887535027894
0.6466864825409492 0.5680128522966957
0.2902883542526742 0.6678870795182658
0.4977487232698621 0.760615680585612
0.4106034616454597 0.8563292865457238
0.5648901653440989 0.2657076716466286
0.8369743696835669 0.3765067773638578
0.8003946503866632 0.6269152350144281
0.7559861351114745 0.3732491724320237
0.7620200294308518 0.4600334524183539
0.325481767598779 0.0749383996328359
0.066126566133767 0.7197062998715772
0.789712213692224 0.5670466781079498
0.694744421136403 0.416036143215536
0.3098485650207201 0.8976836406875744
0.8965976598812254 0.5181199310878994
0.39902685246089 0.1663304312019626
0.3756160405270473 0.5032167639325698
0.06353692484621612 0.5258466192901433
0.06638607992117564 0.4249787003878071
0.1793108770313281 0.1484988432785035
0.5753566008977771 0.2623175628371753
0.6139011353934297 0.5913159126163577
0.1406047799132333 0.9601462024247215
0.3739291322493874 0.1789227576058542
0.7291151792283613 0.01406055484221984
0.3998618861261375 0.7558875625767217
0.1145973485033516 0.4236112327118142
0.2578459816093396 0.09418726094352493
0.6747719124155191 0.8231062498936013
0.5323528706938319 0.2740200825450364
0.904666097590716 0.2691850104163591
0.005482689714258768 0.4345996350734308
0.306730440797659 0.7897221636626799
0.161458928204799 0.4304499201971476
0.2137245186647887 0.9246682614894487
0.02721945204441302 0.2338194857716694
0.3205488586818432 0.00817559831388651
0.9336513898776435 0.06725220350233675
0.5334152042341423 0.5982751468120023
0.4414570809847569 0.9357039065187163
0.3730857305970335 0.968993190584725
0.3911528558278808 0.9709320172560749
0.05774035307063473 0.1618563936614673
0.7811597266520114 0.9341429493260817
0.2057162770237851 0.7025502507323167
0.302147846652402 0.6429007610586578
0.8011859341359463 0.1956039246902401
0.1558176582129933 0.7293160123667821
0.4173097976086331 0.01812635124888114
0.6807013626991227 0.7258883543863929
0.001219674216753169 0.02614117026826414
0.4675152384668247 0.6220217727429148
0.5761865875705807 0.9381840632118638
0.3873758612499274 0.5453165492643149
0.5281635029090982 0.01686181919392494
0.6867314023788725 0.1062833089613023
0.8609635903886967 0.05427220717897897
0.7953126680631643 0.39672241232428
0.1562681459484749 0.9844222342154674
0.5227704707558823 0.8439890397908172
0.8324854216121915 0.9780022563505668
0.7793301576036369 0.7540819986211118
0.01892395373217878 0.7960585043231416
0.5847607664338281 0.9185486287625713
0.2790956146700487 0.4262783057842642
0.3309746359838007 0.1780599590696508
0.9474459548121191 0.164848457782533
0.8413698731963769 0.3488124321095525
0.9471763011900418 0.1333603123822414
0.3921744556787897 0.1390670835942148
0.5998743294375377 0.3947269130216057
0.3467160811773548 0.4435557555894471
0.3656513094293422 0.01975910384053069
0.5047305832844891 0.7433802865188169
0.9803863181740581 0.6964309074554069
0.9340975834335202 0.2821543290453427
0.6306507733312992 0.6760190088076812
0.8892251674851716 0.8313199603931654
0.04405333490403344 0.1867322935622778
0.856076700830982 0.9943159942426957
0.3596365384315693 0.6447788368204812
0.3657307845395053 0.6368856282482716
0.2721524973191773 0.6222944568634219
0.611049187474043 0.4883882612177804
0.27466179367848 0.1056927654309935
0.3901563680795195 0.1019537308606004
0.5319811228599347 0.2369942145117602
0.887618532762404 0.9399745743789213
0.6661651962702916 0.229694570014824
0.1039099855406497 0.9722429341605641
0.8266180120492457 0.3953736998559906
0.7858186600617094 0.1200153210273151
0.7736842186321391 0.4325392617863062
0.09650104783530383 0.214221990219911
0.3153651666220629 0.1870474845167953
0.1147310318405238 0.3183290195648147
0.04204366750278749 0.1973173390000325
0.1399595228019431 0.6598063942120793
0.4183351013590613 0.307057970088449
0.02702995952007697 0.7308437714741108
0.2048459408491067 0.5133778044734872
0.1300620534999155 0.5085502715924138
0.3504503975829909 0.4824089408699762
0.2148941537574587 0.6835506916509926
0.9715916299354221 0.4534972060758196
0.3189212815657644 0.8813393267797112
0.4683670587708015 0.09910583495838939
0.7634343154595085 0.4310634152006262
0.128606307619176 0.1407077447045555
0.8528225493968978 0.1206527810547456
0.6127741099144273 0.43068247113367
0.07547715865316515 0.9467324296105534
0.3363634945814281 0.0162715615061262
0.155104586545944 0.1798516293600802
0.8539570959057667 0.02234165241381585
0.6237637811654649 0.5546071139467246
0.8689839789973478 0.8657739574531929
0.5186266309711126 0.7101506633128795
0.7353445454751568 0.1987233550111578
0.8323933086784472 0.1127698812622965
0.9592340474072457 0.6661596865751088
0.7931621825020491 0.3028634177307101
0.270241750519955 0.2466629017368742
0.08562967671889987 0.9629945978971864
0.6131657483848512 0.4199341671425801
0.7081567856517542 0.5278281410804375
0.6248846170663354 0.02536542983281199
0.05010887158396019 0.5998447386874285
0.6443862620557301 0.08689470336042292
0.2143675149864961 0.2482865839829907
0.8255100328113644 0.3582652320801987
0.4526428515002781 0.239768298773666
0.5911223869965917 0.9271412652704639
0.4693604250670291 0.2923570114919117
0.5129011628735011 0.483345633829766
0.5194401278631454 0.02306871414053314
0.3673814615993169 0.3158414958230463
0.5483511910612363 0.2510289312310102
0.7133560564474763 0.2309215715652572
0.8625453036369191 0.1845884522272307
0.8015729722183296 0.5005930072984784
0.2234309514152105 0.0602826574309796
0.1980426814277961 0.7752474062937472
0.6487541803469795 0.9538011130305254
0.4823720747963025 0.1474711741302387
0.559435295932397 0.8448557657078698
0.6647072686265707 0.6008508840908163
0.00556918110525051 0.762227508929601
0.4003422381296655 0.2218662421779539
0.09306133246374595 0.8801917907351456
0.7349821306875548 0.6269886258958193
0.3933993051594366 0.3214786250957821
0.8275934625145096 0.4150063439471571
0.9321125369763703 0.6143774725506673
0.1050727178729258 0.2348863262515752
0.8930920436323028 0.5462358927700676
0.1227004377894471 0.4414312200752892
0.1543281581659176 0.2018225779383621
0.04620857583142467 0.7204231460496281
0.5927012608329711 0.3773123351620402
0.3731263380257192 0.04759524264842624
0.2520596046821368 0.4947124891329772
0.6539884720675041 0.3254304457817047
0.2436586512040991 0.04688056808292769
0.7196186666604034 0.5421382596437273
0.3268972862645514 0.7279930779698518
0.3288076731389905 0.7000229876330157
0.3880117521028348 0.1490684251392718
0.3328403633070574 0.4785954478763164
0.2056065492668995 0.2415592849466816
0.9798311961858606 0.5235654257163612
0.3974087643567008 0.6397984639964475
0.648599264088864 0.4992802573017525
0.948573555728166 0.3900490790570582
0.3816985701898084 0.8415601099380869
0.7073506601498173 0.9968953652808289
0.4682184986785793 0.7076146038169883
0.222366892369065 0.6005750066665465
0.5767067040177579 0.5410989012497506
0.6297919750328942 0.9965086844468658
0.4569476330985945 0.1907524754435739
0.2799924738836622 0.3875395972206384
0.5118612652070661 0.6338990393330798
0.7780277505606988 0.2373842646529127
0.1874116484037921 0.8843851627616434
0.4814824065349949 0.4930420337719881
0.6583776922880199 0.3544989534635244
0.06298873730501559 0.07391377586409652
0.4475188862088298 0.4384475487140744
0.4655757227769768 0.3727818042759015
0.4656211525614648 0.1093160467050186
0.9218882091597524 0.7145770454409145
0.4280963514680088 0.04954694497457115
0.446940999240755 0.02846137982238874
0.1994651072123868 0.5951254975109121
0.04239916640427831 0.5491931161445063
0.1233774492148692 0.5180862737351345
0.07442836551309498 0.3139437613794092
0.8640050653555087 0.4217310772412095
0.02386673840289621 0.5885994998130784
0.09438571139887902 0.4281528586281839
0.8827405607486473 0.7949984862540088
0.1700478440593536 0.9595625745221468
0.4199661793407184 0.7806439539353897
0.7478429494182095 0.5407093970918866
0.3666260853020898 0.6710128425987135
0.9321488631461761 0.09731073113483385
0.4133750927110098 0.5184398423736196
0.705639747292544 0.4013632529141152
0.7131037581412084 0.1993855387110889
0.8382458862482647 0.8724645719092673
0.7211171793086699 0.6746733962681823
0.7823588662641511 0.1728726605969032
0.6957199774374585 0.438577280604414
0.8969181611960125 0.384091189639938
0.9745985793991092 0.1366027263017922
0.3664201313846983 0.9192994636710383
0.7104652132501514 0.06327045662191459
0.6543316283527874 0.05630074102943372
0.2615346283540566 0.9047148555871528
0.8140191446122823 0.7623586360260769
0.1782775701039201 0.6145482381885923
0.9988595445871197 0.2922583247977959
0.7475936996615378 0.8446946099913281
0.9632785283900739 0.5177503524207924
0.955509709653401 0.1910789239188105
0.7165644485284088 0.9358495002606442
0.1419352234863103 0.06584103430086163
0.566648628075894 0.1449027163024844
0.4435635494991424 0.2697278104277903
0.2591314788421997 0.4661529423879331
0.7006315602385794 0.2177104597589585
0.9257077129043988 0.6223462204231168
0.4522061613980974 0.5096041338575086
0.7991333120009154 0.7021453035780878
0.4286902235139368 0.6447053414094189
0.5714198702503912 0.06372679105727297
0.9672693025742072 0.3164126227058203
0.2097516760057943 0.1852916295431847
0.4086844588884183 0.1235165402599897
0.4141408387834927 0.3450896112571745
0.06070015072925155 0.1990325891467141
0.1062882230769808 0.9995722237785121
0.6083058945092901 0.1235547638193289
0.7389448930914336 0.3457769519611815
0.8180684951463585 0.4320124904925316
0.4838028447567204 0.4429556690963694
0.9684839676966971 0.9919514340426761
0.2439722115687839 0.774936303840053
0.9931714607208578 0.8091190111599403
0.9748366839746069 0.7583694186533323
0.7777986072865466 0.9501619221406383
0.5937167147641238 0.02844053186737703
0.1842988020924997 0.9048348064137833
0.2623493649813327 0.1987728234312209
0.7838167769929113 0.1828465442076483
0.366291912153049 0.33417380080887
0.6071432151801116 0.5813185079401201
0.3959357045080072 0.6860976758276284
0.5765658098917983 0.7148791981025423
0.7970580329381248 0.6088576010372996
0.09421909280834151 0.7076338097343786
0.2446395615139212 0.005874449153892806
0.9868778162484216 0.6482249231561503
0.6485165790290409 0.6919423113010772
0.4873634666590892 0.07691125495572966
0.6920698747292192 0.7554525080491682
0.7219768114655417 0.3181214682762804
0.4217440837623664 0.9458261705226241
0.5168620305164118 0.3999383369453506
0.8331060503856508 0.7397190231268708
0.9231238792076616 0.7048506830538531
0.5948777919150868 0.7105740974116954
0.259455086294964 0.5036820892473672
0.7312825165046662 0.6554587362114513
0.1974901030904864 0.1362397894772455
0.6350031595923968 0.7609309080955026
0.6302679021955776 0.9022735539292237
0.9349122957941501 0.002291653186609696
0.24608213339392 0.6159834101246223
0.8586164501496137 0.5945538071490529
0.8864814009428684 0.7849304027929397
0.02346224834899593 0.1674261860047924
0.8394230053484958 0.7764912363229149
0.5757527948124714 0.1824355535110353
0.6311412412502341 0.958274845741758
0.6609505690240725 0.1690166280260782
0.924900312705035 0.1838021062945807
0.3556318755550855 0.2856615145799029
0.2341514960905545 0.9480027035059785
0.16704067444659 0.6667778177541819
0.5875686213525646 0.8352571555548594
0.2075744926665367 0.6556487268383826
0.8012513515607387 0.9682521462834909
0.9242542929692404 0.002730330760632561
0.2883027483132397 0.5290129619716806
0.4174667785390397 0.2577959524249596
0.4362691665022517 0.003892134841123576
0.9323315742364701 0.04867519999911988
0.9136112612749029 0.3934444068797864
0.04998282293187923 0.127593695766836
0.4377709880896073 0.02538663516381882
0.4666165225737035 0.4296740100744169
0.1578490916578823 0.8775603471152263
0.01822281670168918 0.6246566214691963
0.8534413683338122 0.3851369852224014
0.3833716190218233 0.4544831673709362
0.6298485929172311 0.5837168522168614
0.5762892300820113 0.5683100361293527
0.6810444055944018 0.6359448664282896
0.1722358666521208 0.008236184002783215
0.4876336325646221 0.6881208224019369
0.9890224698768951 0.08127906876948061
0.7991181624747373 0.9960386053028271
0.3629244350307186 0.076290138081997
0.09438725613314281 0.3062768390633037
0.2737573260095844 0.6442925183477491
0.4773510079255303 0.7826586345659946
0.9296915418950854 0.1639939350851018
0.6408452024126396 0.9212102570863601
0.6345074962343996 0.7998561427862728
0.3444541147452653 0.2454410751825496
0.9184784391852716 0.3462457243718058
0.4294012913632148 0.8078857057473485
0.8502304395091516 0.2275848876457667
0.4295931396755351 0.8548032449366951
0.9418975887190763 0.2651060253068063
0.05918587679798867 0.1215938414133846
0.01624041085999208 0.8243698006459943
0.1665186267491886 0.6283577791504228
0.6197424782243894 0.1422108911651826
0.7726535915597449 0.1678236683249866
0.6175542629859686 0.189668067400401
0.2024671021427332 0.8982373584163641
0.6922573557202066 0.1995941551407589
0.3712102709586323 0.2558037842986299
0.008488624725302086 0.5265537164378363
0.6972626109550123 0.075620325590287
0.3727625471619447 0.01097045483382705
0.1811848300210533 0.7425190555707493
0.8729626680730063 0.8828311287870693
0.5468273803431573 0.1233830074448656
0.03244480601501988 0.6072803736449442
0.09139471613908089 0.1868315672085944
0.5639845926155711 0.9206885104188332
0.1960039205049439 0.3807211047682448
0.244891265745662 0.3092446632865964
0.8821709934818613 0.494038756097838
0.2982298443332485 0.07807226650094995
0.9448169910468471 0.5393271162337656
0.6715139987659466 0.03254584976869709
0.3674058120143425 0.4626530870040081
0.4636302334585669 0.2740466837415844
0.2820203738734968 0.5205062607878891
0.3059915188714183 0.9555634669407839
0.2687025406401646 0.1329073191796321
0.08378367476655182 0.7275648897507622
0.8432680124100738 0.7391202423575187
0.6625619249922817 0.09224347205013059
0.853184172645905 0.4040628845413982
0.04175135349116461 0.5687676121217254
0.8735902771207014 0.6654847250917112
0.4141300147880554 0.5089565941848638
0.9273694244309982 0.746322091198533
0.8045642022261287 0.1751522879334433
0.4194091050534825 0.7350601094449279
0.2683892333249318 0.5680146191546737
0.9703835039804195 0.5558109439378776
0.6647398404606213 0.1590938784808586
0.3459852159065653 0.584396002978863
0.5209112839495482 0.5393400452399056
0.7694396701425905 0.9093475459668716
0.8935617269473114 0.7650068326996426
0.8815000922230983 0.9483758395802617
0.3593635781937993 0.7536880909639402
0.1920506988003421 0.1962204759369258
0.06241240616771748 0.2571343765227445
0.4455376772751719 0.1559855814382818
0.5035973090465895 0.4359473992779418
0.235524082244295 0.6170942762940235
0.7889588908588533 0.6562185829549355
0.05423862956481447 0.9374825247221947
0.2906979677314815 0.1104927059831629
0.4873056764903545 0.9549076258895566
0.8224352641488429 0.530598287609124
0.8545261282781333 0.4434796328324833
0.5926077524770774 0.448378084360045
0.8589051333355238 0.04360893858896214
0.6871210794800702 0.998172193888446
0.3949179125760161 0.436177246673993
0.0525517566386185 0.9086490988286685
0.9461903711562316 0.8650962439931849
0.8522594427091462 0.06116719784140692
0.03177540176910603 0.3284198413604921
0.817059635759832 0.6988476873157288
0.08538670466186213 0.298085428653408
0.8002338543449402 0.2183714017827399
0.6248203284065071 0.8932667626921401
0.6638659299116189 0.3454744886457796
0.11875286769617 0.1367030725829383
0.7316622771469484 0.808397791493575
0.5549837977301667 0.9413437766724343
0.5898649452823415 0.8153376036071381
0.9768662516124239 0.9978367868209913
0.8730449486892017 0.4545677815620563
0.6287048568396256 0.4976078030024764
0.8569265045542142 0.09260247092421847
0.4204601499220547 0.02830713334166372
0.9720131452021302 0.9658346624553054
0.184841867128855 0.984260915219165
0.9953344534837325 0.9469573131265007
0.6650287150524546 0.5627731969963005
0.287621071235302 0.480939748685185
0.8715737785625705 0.7410774624550979
0.7944186985154522 0.8940994995198477
0.7770465186605335 0.7919660727013591
0.8014607372975805 0.1042399931754356
0.6162489346713331 0.3983308680097802
0.4239648239126102 0.7709491231759198
0.02752833671814279 0.7091671242862372
0.4123722176096115 0.7999083679272782
0.3055281097151912 0.1903401939726806
0.8082285223071326 0.9095920576399575
0.6300962388251228 0.3830029878657703
0.268565204442466 0.4826796610326502
0.9360301075426301 0.2115555194777442
0.6786871513966434 0.7156962356333931
0.6958634364371558 0.8211114868186937
0.1668071706072264 0.9876023666913193
0.8445128473394872 0.8896258826869864
0.9417563240476482 0.8444629602815884
0.6150963247938339 0.6832026466017721
0.5155117749215559 0.3625351521285784
0.5719109273564427 0.5489399915012451
0.8857862278310552 0.6814604346759143
0.4479526341151043 0.2217260487161439
0.6303660776597756 0.6938590648680428
0.9751338140421294 0.7675819519381176
0.08116456146664519 0.1906864167916652
0.2274953320725757 0.3421018501774416
0.1486169179830347 0.8972936809592688
0.525355776272784 0.3221319045788456
0.5510655980983751 0.8939372867633241
0.2603357296563599 0.3409712938224125
0.6746475436562425 0.761066603199588
0.7660498925562096 0.1827653720009444
0.9320624634490492 0.7081425239808341
0.8378201494976002 0.9042690046830107
0.6704085323371201 0.4810081571491403
0.348020807373217 0.4065253131286608
0.3097430112923495 0.4174815786867374
0.4975424668836457 0.2572653214903005
0.1418140008411597 0.5247275332108075
0.5507227490289744 0.8612516198489288
0.6842911620462281 0.9174980528411196
0.7720255528211178 0.4616842153893583
0.8862910398147871 0.8710332486216924
0.1455823249125286 0.4216943831360168
0.0361817360230216 0.6170443873860749
0.4236560098486142 0.7127889069426123
0.010511527654647 0.6061068300188108
0.7737179289112537 0.6672677118966037
0.9072873976101509 0.8651032005742758
0.8415483523846835 0.1554252561230275
0.8291565637998767 0.7502756551254353
0.1794537389768439 0.6040633952414182
0.1406515496597523 0.3653605124978799
0.3689486204578222 0.425253627641544
0.9005284799145242 0.5853032082953019
0.8943215115474319 0.5565254431424953
0.8355467712922243 0.3211622431036583
0.2309256806165303 0.9584237438293238
0.02883135109396441 0.5975700620446618
0.1626563898956916 0.5824561275387766
0.5051836290459815 0.6234709729212627
0.381062386615377 0.7066906954936145
0.9751779270907642 0.3245222203910322
0.4370366801553794 0.4405630003525739
0.5688015313379873 0.3592668568698766
0.3970191370377216 0.7364236844737
0.9345723967507785 0.8129811269380267
0.004257424541008571 0.6416948780093084
0.7801307077380237 0.0009464944326158656
0.728445750535485 0.3266206922797358
0.2607054223319194 0.7959054622058371
0.5281954181710419 0.5582261390277559
0.2685857727209883 0.7471697093200212
0.7664240349746319 0.8224374742256194
0.607907978489616 0.9357184278710178
0.1072829216897706 0.5338279966228211
0.9066139933678311 0.1111375318573148
0.5573869970015073 0.4207254095363652
0.4106490589295307 0.9707726516566284
0.1979653751483345 0.9598190654977837
0.09177049296113822 0.7854740129230336
0.5377888089075546 0.5611340815348849
0.3173657245133127 0.2179162120995152
0.4857017482411646 0.7445585297197048
0.7075746587283074 0.9568549222162507
0.7039357461030155 0.697683318751423
0.6750193422607009 0.7332209343392173
0.4013555225303689 0.3004583929777791
0.4393692459663286 0.9675716263415598
0.2615123008428054 0.8180540993963159
0.0368387412311923 0.9227606459637909
0.9503730830548005 0.07501454105426024
0.4852132497304455 0.3631960869487176
0.0641179723424386 0.8125951769208327
0.1384878712052219 0.9156311172225532
0.9314873475498635 0.4592937455959648
0.7156476194482078 0.9486168913965166
0.9457347814678092 0.5976926302770771
0.8799475358611347 0.1608468544604015
0.5318261294430561 0.3727215314356513
0.686443058829445 0.4220370395625184
0.14036695887229 0.4502610733485961
0.1780766610211973 0.313188182870811
0.814732678463949 0.35850026524186
0.4645178313790638 0.01950112885774294
0.3269315304806585 0.5834568741464543
0.3741511469392382 0.9472584926402124
0.6000731840041188 0.6438186414436357
0.2385371698931703 0.07418913446905062
0.0998113698256895 0.7164288851879752
0.8204249869768733 0.1972461728243929
0.9447655496892426 0.2972578846142011
0.7377638506538859 0.8651108921252737
0.8764022230041877 0.6003329001382065
0.9576355588558492 0.6285612126839568
0.3390379322399937 0.6629338776389069
0.9196755282487212 0.8243899600759055
0.1136014088645941 0.785801298455059
0.7137692897737778 0.4277890173695646
0.8187150530691687 0.5090212050449463
0.5723658794345334 0.4962385246442094
0.560819319949682 0.1536050178166556
0.4229823799808006 0.9247796394466617
0.2308794537734573 0.4640831188677811
0.4765994656108702 0.6063920458647621
0.1279990338871214 0.5681145683704998
0.9018079349490498 0.184668382085154
0.1304015273938878 0.7397532401566668
0.5529937672772827 0.7463315527540259
0.148363286439254 0.8325904793423258
0.2714758189097256 0.5215869311290573
0.8122442624320623 0.8308446308388842
0.5475987684842832 0.3172308685087613
0.8696154826589697 0.393767213469034
0.2642238683402848 0.104511974405351
0.1496736010191786 0.6560223029450029
0.7462720931592816 0.6406820913081812
0.3668258851205815 0.2669085580387421
0.1883976026952839 0.9554993369086174
0.7030945768412167 0.02606969706415256
0.3820505454822244 0.2745907519304755
0.3153507487718412 0.4756713384176821
0.3639447252251001 0.1976416849809705
0.3540669764464684 0.8254475059219841
0.8017323944990171 0.8335630157937056
0.1669456287911155 0.515917137238855
0.3059516355048528 0.469247687042249
0.9146570983410092 0.004082553061557577
0.3845057310094211 0.8967329550743381
0.5217723942814478 0.8146126983915806
0.5367392392502686 0.3458668429848993
0.4491191219120381 0.5667743336714651
0.4002745159656144 0.3294872271332325
0.3927699911154225 0.2732720460743542
0.5125430648477308 0.5027025623184699
0.1939574761172029 0.4876600030896805
0.3372484517931618 0.8701823521379292
0.391619966115624 0.2461895519556076
0.3699388260450112 0.5453032203758483
0.8667815007579661 0.6304262679986361
0.297215687771258 0.9719621456760563
0.7724652952762657 0.2466069489328017
0.1210753873719531 0.9585785075463208
0.6959946330302846 0.3832855546296461
0.816233220010438 0.7333469469379305
0.3632763192962315 0.2478797391936783
0.9335578787664183 0.763931645308744
0.3688929314683153 0.4855181911536673
0.5015936952794098 0.3525678488685724
0.09755614723225227 0.7388217797786806
0.4303735196508239 0.8760816938885301
0.6969114369965878 0.2078452586638244
0.6533026613205747 0.02827671925419432
0.2126882928915315 0.3892940570552284
0.603607419919452 0.02756784866335076
0.5070418578292978 0.7106219084767835
0.5994631645643528 0.8950131870536301
0.8858913865513789 0.4207319776308663
0.5693562039503035 0.8713086236948984
0.4208269041784407 0.8713591079362898
0.5024275254024634 0.6343678075525762
0.3509545823894789 0.1406986524403103
0.9188379164436078 0.6783818601827645
0.9655345878273086 0.42774726652404
0.2957911214184498 0.610043850141891
0.3887858750298177 0.1677914978112663
0.9138628563961776 0.3558372193248512
0.257592905344659 0.5502914454410297
0.2506618738815353 0.2148386594003258
0.6344023592910533 0.1139752700890402
0.5268855232620984 0.218267007942164
0.5088305518792188 0.5591506312365888
0.2138586117007105 0.7197214502411113
0.3206913117031642 0.7067567780160537
0.5949411154101409 0.4789506860800104
0.9988581218200281 0.3482016447165459
0.5437739777369361 0.6522015331945131
0.8977085946961139 0.1945680974883181
0.7815917657980554 0.1617659682439627
0.7262011142865592 0.2974064892988609
0.7284611838218296 0.06919955025458648
0.02985585757397458 0.6544131699809042
0.6378814015647186 0.2867593744610507
0.9024046481319266 0.9046305976591268
0.8562788619884051 0.7060277231222247
0.1603927477109556 0.3191252926254835
0.3430111764643384 0.7766204714512549
0.5013238485908738 0.1709425651447384
0.8398132009562388 0.93115372840918
0.1453680852315174 0.8604327372863473
0.2413829976028495 0.2980455445308562
0.592108177845968 0.7006765383527276
0.6572257912804704 0.6085374918303819
0.8916775439077702 0.3566697457671051
0.248486322011251 0.9351136171279881
0.2181755076089024 0.6551190549838374
0.7468749383256028 0.5908419230575127
0.5901228130202404 0.03760417224863708
0.7268884178591483 0.1409407778799422
0.2239985682025865 0.2434814657040943
0.5929377327134724 0.1125099352784598
0.1675770101390845 0.4587825694294758
0.8334858924790617 0.06420174045884829
0.4267191606282049 0.7891613533893047
0.8841314886740159 0.1787869121259965
0.08714005290289092 0.1145949264479673
0.4138557371763309 0.9087971741967547
0.5838392539498913 0.7073782071557188
0.1976068802604748 0.7642202107477013
0.04240838945597557 0.81320123738992
0.1408966828363928 3.794713314857055e-05
0.4066158120150212 0.4001514525077158
0.9227971574361885 0.5560942739922267
0.3240343381749547 0.7671488358575506
0.3233218179226779 0.28863893080284
0.9083052429534454 0.3466674849271417
0.439536718494149 0.3309284575981352
0.3084588421875101 0.2659729512819552
0.9700414894673633 0.3720060515259926
0.936603385606997 0.1188412227580396
0.8977716417021957 0.8954693022396117
0.9172108885372661 0.4027188846615631
0.1250029561633861 0.7674227227333924
0.2325011027234222 0.7225174746561959
0.4762828036805079 0.8587689860742509
0.7496018381790598 0.06469706066988022
0.3128742177180092 0.7140906401791515
0.6104511620039291 0.3306540597658741
0.5474298750769804 0.6884125299027583
0.0012268694067387 0.5180599294386022
0.3950102551932937 0.5066989479110858
0.6771329796977472 0.7053773938770269
0.7185003641105799 0.1340249710950696
0.9088122530273852 0.7801499776822437
0.7212603421938962 0.7546873099074173
0.9504322352242088 0.6365543439981259
0.2297266859658842 0.7831504327977081
0.1398060975438141 0.4124152042718144
0.8069393731802548 0.4688059687813433
0.623707437968099 0.9659255593060396
0.939264763812558 0.992875150008195
0.916660609453732 0.6198236247269063
0.3752447730499612 0.6559530264319234
0.3790738516448408 0.7165156896189628
0.6468508448942718 0.9436632446091566
0.207979731539082 0.5892464514161075
0.5129919818663696 0.4321739030821313
0.4757840980783241 0.5853074007769504
0.980533591559952 0.34251191594345
0.2423634310867289 0.7188051479582493
0.9793398604228145 0.9335422293778389
0.2141344675104358 0.486807124846042
0.5506643928229569 0.2407030804906843
0.01758112058395265 0.238872417284635
0.1593255701150325 0.346189399348277
0.007532903221449044 0.8445603244118087
0.7752239738375405 0.02421058023945322
0.8376856077517708 0.9989157980891842
0.943271679849512 0.7687672082135631
0.6867368392918699 0.0775981747755906
0.1233833651309301 0.8229473994982024
0.1155212043723222 0.1159087220181777
0.6470515570612543 0.6816310270048324
0.4864007687610444 0.8435125281992537
0.9386029912852296 0.2331091366657486
0.384183539552663 0.9315102241970638
0.3937343395728747 0.4732416063843857
0.3905478430419824 0.04711310698948548
0.3460224424531789 0.2245223100032664
0.6511036702083993 0.5880727404901351
0.5779988079533317 0.8537264236098224
0.7610375732085891 0.6153392635984349
0.6164648532130175 0.7284323148838026
0.6087937222608469 0.9901279197376398
0.05895982884471873 0.3952609033468727
0.3586799592472625 0.4897358415158807
0.2531660439457031 0.02088605962703003
0.3549580475329239 0.6194962172541382
0.4571577824365868 0.3792577993063041
0.143381265934497 0.9711779132193131
0.5002541187654963 0.03283083608039899
0.6660248166102696 0.2668541902658997
0.9711227797626636 0.8539057100623278
0.7302584033880142 0.8369169218063129
0.4798503659836793 0.5029082897819456
0.763077527576531 0.5767770086380392
0.2867905278915124 0.1687232273115115
0.2041470164860767 0.6232196258552637
0.5612355106614617 0.03415229902999516
0.8813496030708394 0.2280728969791491
0.009114098287169926 0.5535629737041637
0.3619536091484953 0.4702784627974235
0.9005245246110081 0.8001510590510738
0.4784391942007794 0.76396771509253
0.6929720601666876 0.6005078130788936
0.1832296100924301 0.1905738079100798
0.9594816924680523 0.05602439847620631
0.4710980078691945 0.4784601009549357
0.144914019400818 0.009133558678957198
0.6270140209847188 0.937702597304082
0.3627516828205143 0.08698367264326619
0.6831166235962357 0.007590317577091378
0.8840480539425893 0.5522854279489415
0.04091623333814105 0.7953181402173503
0.227966758749341 0.4429105669587684
0.609522896475313 0.3798403910988216
0.7725789215343163 0.5113836915985623
0.9252841735058523 0.08699909577535503
0.7799943211096835 0.9071686304380844
0.8636558598175329 0.4975435870237914
0.02753003200954685 0.7200561844022753
0.6234745031679384 0.4692470279870751
0.2188559294848656 0.2023792023350705
0.6509016822603348 0.7154401366001096
0.08174495344114696 0.4801075177107637
0.3776161770923616 0.3154086152290726
0.7501990105733068 0.4478615096395595
0.2674294795709708 0.02997544641775139
0.887033825518746 0.5980610512481839
0.8289722865091212 0.2029140894730957
0.08545710578070938 0.9738082909799645
0.3261457325267186 0.9793728787950015
0.289890595463058 0.8335473336255
0.663585910712636 0.5343157558620516
0.4856824621578573 0.6223154464673357
0.4619254814576294 0.1198946427029278
0.1732159249136294 0.1945384079437926
0.6539629474885571 0.8727866256883389
0.7724600273332396 0.3034013768337079
0.9920633338112247 0.9748001798541776
0.8306425035616029 0.5239871630242987
0.7226938472642247 0.8725489219050309
0.5620883078040316 0.1994470761774036
0.7031304906428463 0.2587611497671062
0.8203412208967474 0.219392988117846
0.9985177096822037 0.6024322215610224
0.4086902001978844 0.1923169229975467
0.8220988146203005 0.1088445676877319
0.6797185524974739 0.6253217885601532
0.876593758557121 0.8918896759894899
0.4019750425251762 0.2422785002361974
0.974100921941186 0.7130728044792738
0.0253021966080448 0.7520700782495665
0.7355232679135414 0.1802402082487901
0.2488015866261013 0.6349251529846243
0.7145739803916278 0.5694101774002386
0.5497166677704296 0.7249335175045
0.6142067841546819 0.0269271055647803
0.9770243820756488 0.3522626971462338
0.9810149269673136 0.2826156599983713
0.3355620846301117 0.8153674236925814
0.008673171386610301 0.4468346262537758
0.02960560610809314 0.01608741154997645
0.1599805191060031 0.545050103071073
0.9256717185882972 0.7346412629830875
0.3888307730526817 0.8256836909523001
0.3651394864791429 0.8751463541378194
0.4080481832273893 0.7365810785187267
0.8038160206359521 0.6730225019096656
0.259476107069093 0.4766177429303674
0.5103530649622761 0.005696012326244763
0.5241709909772865 0.2295439058156203
0.430673361884705 0.7793613887007128
0.7189922001296513 0.1909129837028959
0.2904791362719786 0.8552405679884647
0.739862628745214 0.7508548556842458
0.2794096878436403 0.6649618164741056
0.3586980307166165 0.1879904630292959
0.2177254137607312 0.3614872579813963
0.6355533260789322 0.1324499161335284
0.4650023675395946 0.4403754729553441
0.2247441854355265 0.6179037468690031
0.2303845011098598 0.4536288552941132
0.1982847714638476 0.6753661798052666
0.005537884923351681 0.9985805309681356
0.5329693548304605 0.8283924843578577
0.3556928139533307 0.8698583514772147
0.745390002853084 0.4745910076923645
0.9582705847009027 0.01945753585044834
0.7713495769969914 0.5698797892409929
0.6575169422329131 0.1941179441417431
0.1351333183628879 0.5599607210433243
0.2045538455480272 0.4825493442861082
0.02809316081398973 0.9174787763952649
0.7829459910722649 0.6204352976682294
0.9179818115309424 0.3059825050113007
0.8119155373760161 0.8019147171033754
0.1339093342075802 0.8228761127935034
0.1085003896197137 0.7764872388659672
0.5827163237806526 0.5149663905156494
0.957917464907719 0.5261862836092994
0.5137955610538044 0.8486666513269042
0.9244873021553121 0.9366842563411232
0.7983770647855907 0.8439843847195458
0.06609905969944618 0.8699758274043662
0.4719687977866392 0.08874682161965312
0.2991376458464833 0.2602876559120286
0.05428608843479799 0.0799214188482215
0.145657221599458 0.515890688817269
0.2481247855353713 0.1126565669925867
0.5092545266540573 0.7745774672638491
0.0708915410688106 0.1947415945679356
0.8245992112515089 0.1671380502478381
0.430890719830215 0.5902194809730625
0.7287077759115602 0.3457189454484518
0.981520066542345 0.6118704878763223
0.05752038196155106 0.9653124715553197
0.3464724702901811 0.679151213082546
0.2552670180825001 0.281520540727735
0.5689892065765715 0.08119141517141633
0.4039512210478142 0.2715708183166167
0.1145485220706833 0.9756554981580565
0.02684166408430825 0.5320880307465137
0.9522274326625702 0.5049431107313913
0.6560405960690514 0.654339773447265
0.5740395606942026 0.2227274823742126
0.4345505930423233 0.4773244350492548
0.7606215733617949 0.7572852021327262
0.8693691206653053 0.4121830718130461
0.5546842757957227 0.3724250370139114
0.4664524477547197 0.6887336667920635
0.8967966887679083 0.8675229153423351
0.1951572637341047 0.7166089843606669
0.1297607875574204 0.3666651458626766
0.2523266880969556 0.8672720278956354
0.7076355128522992 0.2813130224201253
0.3517388391105525 0.1597282118741472
0.525698928830609 0.6900061296025027
0.007711651462207075 0.2660032565877192
0.8338707444705603 0.4640863288519473
0.7124101270603814 0.09221578397766668
0.5679296725298126 0.957856104928992
0.2821018669548548 0.3408677127407208
0.2133545423924238 0.476179687316718
0.3096579466634372 0.1164592197038028
0.7313045317307796 0.05929365703918574
0.2970053537468613 0.5091762728202139
0.273202753211831 0.02085538360418485
0.511716882379642 0.9028841053400428
0.2744832912807114 0.1547352997724746
0.5350086315571662 0.2641074078004085
0.9023614253861525 0.6888794907652214
0.001693624708695354 0.9143392100311475
0.3483142088122246 0.56387193948055
0.3451196807436049 0.8314106372937176
0.5269214594357976 0.6244782926863658
0.4985934239198732 0.4681083988049263
0.225654170774187 0.7730583725856679
0.6684363905106873 0.8141368613079831
0.7281884545864465 0.9963160128029375
0.6036446719532689 0.5347898665254677
0.1212252108893536 0.4692196144106092
0.5203833011802037 0.9085785216841102
0.9885740946174489 0.7506614759757348
0.1688571432915446 0.03903839677186013
0.7492276969322194 0.8836584975812147
0.7657826888029441 0.2951471097645598
0.7875297812687808 0.08253865269081678
0.4526847589652545 0.4777608316971812
0.7735792780086777 0.8019501833956995
0.5973594285756008 0.3449523543009649
0.5517923109473205 0.4103070176846166
0.3393339553699412 0.7432015983932622
0.7507412120995174 0.2453821461837679
0.8516405512890513 0.8589547056165397
0.4302390558802744 0.6739766822925209
0.9280148072765554 0.9934951155870393
0.3140157352349612 0.5396552008915236
0.9537536858832241 0.8578779987100513
0.7717295656844435 0.3617138970166032
0.4261799183975722 0.4585683903521827
0.7482027474363148 0.07521759890562114
0.3767541606623389 0.2646512006378322
0.4664789773601138 0.905899091577387
0.6405062740327382 0.3857456243500364
0.183752840906513 0.7321227176918186
0.7881297355056615 0.9931297676003118
0.7670283332414899 0.01713157845891611
0.9263321875269308 0.1958189302587972
0.7479454570906694 0.8638603841574218
0.3151971987899214 0.3582494895638321
0.1421268930743514 0.2271095749974061
0.4668819878875075 0.8742882112019955
0.75952512043125 0.2782316538456628
0.3084495884005631 0.1432164603285418
0.0643311941843108 0.08444973143517114
0.0944931674108262 0.09734565137817361
0.5987574833408407 0.1637126984079048
0.8903096084546142 0.4867947844677939
0.2937426162412058 0.5733598791770433
0.02312351495697933 0.8521422341613109
0.8464944166390085 0.2079280993422261
0.2018358000147164 0.389740723392204
0.5974801917421739 0.8623437387620346
0.1545432776011744 0.9253995624643999
0.3212262829149869 0.4155736216815443
0.4762725689070917 0.3178589125954057
0.656751749205856 0.506040088546313
0.3107847683224754 0.5609802377848304
0.6833580599101671 0.8509515051492876
0.5774435550729463 0.1457583596942578
0.6345637139746418 0.9297581576196842
0.1662300291657053 0.04911633954347389
0.7515031284865168 0.6693593970433883
0.8296438897376212 0.9675492466046139
0.8015791268326055 0.8046722451469527
0.8440379117288537 0.5782690994452121
0.546800379410881 0.0123841571372847
0.3006810036199229 0.9046730508242619
0.4561732267569897 0.160958815951951
0.9126233550941945 0.1405413670484363
0.6104257480397822 0.3900968540212497
0.8554836473801519 0.6049128335037978
0.2981227986329476 0.0676194297671588
0.5729091605376254 0.2733823872488639
0.4939872883306277 0.3577971825180709
0.8418433403991256 0.4802418126862573
0.06350599039332469 0.9435903796099544
0.3263282379968893 0.1870324273878773
0.738003097009031 0.5366697310321751
0.05084166061294557 0.1374316148116203
0.5867115291920227 0.07468788825478739
0.1046207479619261 0.3526002179957627
0.7745550612894051 0.5910343445548245
0.7724187263788957 0.2650413142143677
0.4104361278281398 0.3824906296797546
0.9638740181813796 0.6968220108589125
0.6559898091131211 0.2721476326083026
0.8968186132600795 0.4401347389355449
0.5374424644877667 0.9524507355912439
0.4944380026966404 0.8165345328732532
0.588586695119142 0.5060491183885544
0.4435263115586379 0.1240659346065609
0.934877404360524 0.7392536535247941
0.7911893967517057 0.8074041417679262
0.3962634643244514 0.8205027927190622
0.8580914865585375 0.6594840012632537
0.7118792694606063 0.166035783098943
0.2165526252713457 0.3115698378416022
0.3864335190775036 0.7441533994716509
0.4030142457041386 0.6783651558116086
0.9001071641050987 0.2147250859820946
0.2885801800073919 0.9433649294519325
0.6365852966764235 0.08002909026098742
0.0554597126533299 0.2300637419587928
0.5176159595518862 0.7937347163917398
0.8529929739298544 0.3669566460971767
0.8794663123772596 0.2984632303069939
0.6918776203477368 0.551410367578807
0.9988128844709984 0.2711862814232059
0.593269609752511 0.6515335736142557
0.6062872553517608 0.3129504786886563
0.2457817492761029 0.2041140229496297
0.4645510503768112 0.008156482066585258
0.8151823049356526 0.1589342147807875
0.3983997697347846 0.592475360380471
0.7067793354438393 0.9341797735031335
0.1995548410075562 0.1140687953524767
0.7553523146833858 0.6432010547926664
0.09947616101453347 0.8886031967524357
0.9717916295321855 0.4367225274870496
0.5898809753213563 0.3375143108159908
0.864764544846305 0.5557258727903371
0.1490327878785642 0.6468385772657163
0.4021724009300531 0.7168005868800377
0.4210588962347495 0.956507548591354
0.1119820548337431 0.4340785163729611
0.7385423825770198 0.6815463058815848
0.2517630440309444 0.691353303859996
0.4840426989621009 0.3431440542508798
0.308620176779407 0.9359598147726316
0.2881471266399017 0.3676373810061041
0.1818544948539343 0.01341637585307874
0.6570492742934307 0.9864445113394669
0.9959737014223762 0.4897970843671592
0.9567840124825582 0.8291223618166672
0.04929102824551533 0.1554894845862781
0.06824371442365804 0.1158543651604509
0.2776763893882648 0.4646936576701689
0.1178893152455219 0.8324436054154603
0.001716302657700144 0.327835430568865
0.6751234806826824 0.5647138513176981
0.9128322318859228 0.3749240209374305
0.7876679858787486 0.7479198373923066
0.3163755593794869 0.6838278338344085
0.7274096802363808 0.7374066537123107
0.156737120944747 0.5639932454997236
0.999289509146934 0.925608659725662
0.1970560856339621 0.2790931075878222
0.559326959522658 0.02442350264888024
0.8814399801609385 0.308666612486398
0.5542646670314367 0.9222601145687745
0.9056954681339228 0.7250157849109415
0.1451121583397718 0.2946283716164606
0.2373442777541805 0.880898965100807
0.03949701040873761 0.1578381422140371
0.1159656895430879 0.05490823465044566
0.00147917886280439 0.8354899265535634
0.8139907111404984 0.5369933413900605
0.7460064586023137 0.52971691814376
0.3947165967973683 0.1765037484895186
0.2345421932516258 0.1047300147559976
0.7946197418090295 0.03445219403249563
0.7934522785485802 0.1120380271115375
0.7350218731676247 0.1475624368106417
0.009902657597750338 0.9823367232013145
0.8577070282921746 0.8100999891234257
0.9161991983220807 0.2020234125465914
0.3842009105344719 0.5100105942048824
0.6151045614765747 0.9734771495252771
0.6372091269130338 0.7323755078160182
0.8390697072971296 0.1998581753092514
0.1443190304514453 0.8228570699107212
0.03525062384974376 0.5880497090016177
0.9824799480706691 0.2028179068702014
0.8309827755327663 0.1928522508126108
0.6672136378422502 0.7675745913566973
0.430940289254999 0.5777353768267248
0.08244131197469795 0.2764685445850045
0.4493404589759985 0.7580580538748752
0.2359928190280448 0.2009431487853956
0.1524910877190863 0.2697909142153515
0.1180904797465768 0.2498365244164263
0.885856656201164 0.8417750697868537
0.04097712258170119 0.3270969544934748
0.9024027831363652 0.39325956097798
0.6602224366751609 0.3155819569685352
0.3836845082019596 0.2189842987519565
0.1525924939113119 0.553803406447647
0.2685850336600136 0.1818500028297295
0.1985900734890989 0.4365311499430566
0.3816533599300752 0.3877807423992564
0.8262267202044361 0.3768089617470651
0.00944479595016936 0.1007574211233594
0.3843611935531806 0.4354706888264241
0.8367854747324838 0.2843659487395945
0.06160815332677989 0.4057435535789247
0.7482326337504708 0.393731647822024
0.09647425382310622 0.6322115624376353
0.3528518151658163 0.4344286372593038
0.3250298750668303 0.4393279682994258
0.5597419668548281 0.1067531474796187
0.0774441087933038 0.88817818884168
0.4039631242786697 0.3192356602758252
0.4906046496932258 0.4883756541362311
0.8962144190998094 0.8392727143303019
0.1079534985441782 0.4156458136588858
0.1000666945707639 0.446119207602132
0.1621344595508329 0.02281076128360411
0.5227832787705305 0.6531903791863455
0.7160237250118932 0.7719594022709572
0.4638865000522867 0.7465585957256795
0.7108551790791177 0.6483212882443363
0.9947696349714862 0.9956648302540151
0.6119112532196489 0.1801631704456089
0.4173682238706759 0.7626619803401585
0.05077501715651805 0.04772841441533204
0.6575212189412775 0.7376865117212063
0.5039476953659769 0.692073451592085
0.1323311567573801 0.6418907566107562
0.1615720298793084 0.4876838294091415
0.2433136105136454 0.9833933298696107
0.2192378351848486 0.8454456334123787
0.847160550501824 0.3579502782128972
0.6574641003209674 0.9286219527778286
0.4761612906988036 0.5580595220264584
0.8404094662435414 0.8332429291756631
0.9971434069742102 0.6730182340535844
0.4762288089932831 0.8692340194957505
0.6481001205962337 0.2883805965850839
0.866559590660856 0.9973921733570585
0.6379402455608312 0.335060132732219
0.820598314271613 0.5199092561587185
0.9482148049522022 0.03829735802596607
0.861327971927538 0.7442585510410399
0.7041389587547647 0.1593875530561339
0.6713834202965143 0.6322081647851021
0.5671703990505212 0.2551639528438251
0.06602494926761798 0.6825790218687161
0.469918525591328 0.4087459726673421
0.02220414342278447 0.4113618851878422
0.2676043472989667 0.4496240801122875
0.8249881721056965 0.7604161996347802
0.3340101958259002 0.3988537479087487
0.8620620547110718 0.6797013432254473
0.4489719691081808 0.4265191731769902
0.8382454923437431 0.7176792458259633
0.8612490754978999 0.5354674181749128
0.06304453104774803 0.7096446141772811
0.3495609324259241 0.3415976405363351
0.1759533343171533 0.6730568503482893
0.06070894569510627 0.3479266218268092
0.1378191607253175 0.3026073371198249
0.5982158292855649 0.7696857248101985
0.567430500686237 0.9106750575720283
0.2314791203698121 0.2168308704747731
0.6218012573034477 0.8297586231886129
0.9464241380632755 0.08472268350039018
0.2685899161024788 0.4713031160197192
0.2529352723571469 0.270612252496377
0.9347521164774627 0.1083545489265449
0.2213265040844377 0.07077653522712683
0.426383752832402 0.1977890062385084
0.9207538932092016 0.3276673642844036
0.05906748542769249 0.9546437097262556
0.008469356432123877 0.08998013061959655
0.09736852213545312 0.2964793146598503
0.1292413355331349 0.8135815225181992
0.06447020592465569 0.2885816064484785
0.9186348515712253 0.2135315090418216
0.3667082946980585 0.7285908022221389
0.5549358662551953 0.325376828580397
0.3423486371556519 0.3483051364638
0.01790838544997724 0.6817432293881407
0.9472039103270061 0.4839340383104782
0.1143570408613926 0.3780599096891537
0.6342694955299941 0.4537296657853431
0.7194253134583783 0.1221717114238115
0.3310309368728753 0.122960867488601
0.1816538614408311 0.02443691392132879
0.2610188969560188 0.3033719634346265
0.5452795867000252 0.4855004397454949
0.7557474496986734 0.9438224177384307
0.1313654487810471 0.889001344924816
0.06134002019234239 0.3850671403093168
0.5537996068790559 0.6967493971977358
0.6476408064974337 0.8639453408091216
0.09139856398954641 0.2896118971940546
0.5376380683903175 0.2540928477276034
0.6021876185993528 0.6692353607961627
0.1078521933903456 0.8514666249437896
0.2138438262620033 0.7985670388929286
0.1814291474011878 0.1014573403870337
0.3738409113282286 0.4349293490037127
0.507247505855394 0.6441272281424485
0.3219528993183826 0.3305769404321917
0.4702320402813501 0.7553838313527258
0.3025756699391424 0.4106992215828881
0.6910115644052223 0.9437854260725089
0.8897585740037526 0.8026820472703728
0.02268302479118782 0.1486712051446702
0.6337588825459749 0.9690301354369527
0.4242808023001932 0.05906964569461812
0.5612901186287819 0.6055729602352375
0.5634177488231414 0.6771965697995784
0.6675050888688816 0.2863879672676686
0.8374716661443357 0.4122103400823796
0.3370897551614223 0.1871870942923135
0.003630066562611687 0.8064366493189213
0.8053885923617544 0.4153389016984019
0.2601334776335594 0.4218766338824208
0.415909927732304 0.1722330764823871
0.1863874958819944 0.6891580556595014
0.6496427054744797 0.8354669741699884
0.02652838006726531 0.2998776395178702
0.08023873124932419 0.9935796318294312
0.2047229612602985 0.3367681530274685
0.4470367363472741 0.2600893416278465
0.8687959466231914 0.2836617415089122
0.5216329875829622 0.7216815777610843
0.09922568148816727 0.9070893855582015
0.2421128842682926 0.6259790072430106
0.7982547118979708 0.3124733337835622
0.4161487958909421 0.4876974559317954
0.01876340094202318 0.9192135792288216
0.2089413019481921 0.69272248494928
0.627690342972856 0.7916441757353211
0.4610623732710347 0.7280823082578859
0.874296368506029 0.2450532430126124
0.2872552117538604 0.6862550923753948
0.3537952380194743 0.3970659119897899
0.4773209827820586 0.5384343065032459
0.4814243114056383 0.06844934749504764
0.1297540714753261 0.7952487072158396
0.7961105077065648 0.6913993294691372
0.8563462809306986 0.3209198913768563
0.2981989563096616 0.141662475917585
0.5502028199791061 0.6610445709207614
0.04790751478793142 0.1070685070951165
0.3575044913780152 0.2083037810359346
0.8437040841611533 0.2375547177018614
0.6875115440408212 0.8409378936343692
0.5886505732500853 0.1282093650635613
0.0613539949450423 0.5437573862548301
0.8792921104105338 0.8628818162716977
0.7548925880944423 0.5837535934396043
0.899852369439243 0.9231594970243767
0.5294688991772577 0.0834197546754615
0.1227292686399118 0.4792091748764438
0.9859061239534941 0.3225003333223239
0.0126611299945141 0.8831461441953158
0.5299003710305283 0.5785621522423656
0.1386759472281028 0.5417193708432119
0.8083926850990985 0.3308602512090122
0.7402865947090203 0.1023785676776123
0.7671660551376664 0.04101143464917677
0.5595405170432398 0.7282515412647153
0.1102765226079447 0.5081894035696362
0.1691279670930941 0.144844597991233
0.1888887991866428 0.7586727049971812
0.4315622862805911 0.4296416236380951
0.2267358066308683 0.1204525067830689
0.1242222336660427 0.2689445571597465
0.07550534267849016 0.8318371993672558
0.4128275366088965 0.9883495989382416
0.4907329018721339 0.4605286570193079
0.2202589622766056 0.9323240275124163
0.2698695725029208 0.7007194937026887
0.9746220527627236 0.8638867062561125
0.7940393455015063 0.01365312833614274
0.6846780109077215 0.9622432674098366
0.1607785769772307 0.8498775376183249
0.2774237745873069 0.4542502582496206
0.67682525140912 0.4494313150318171
0.4006020424869634 0.4271999509931108
0.6296366094598829 0.07231523588614304
0.7060990067407247 0.3118208805226876
0.9649405500585825 0.9094919572563278
0.1648022802261061 0.9021231671733345
0.5264036842945252 0.1872845888586496
0.9624792072401153 0.284079823589418
0.7100105161902303 0.03459221460107959
0.9547944427032768 0.7703033389077273
0.1913930340670086 0.1742835922789882
0.5943441644715788 0.4597684129029104
0.5713901210666423 0.2337760863493914
0.7451575783568082 0.9708941927261673
0.3907204907337946 0.2558733162120915
0.06491144351001051 0.7313588658630331
0.7937942264702011 0.1391719138237587
0.9317468472256621 0.6682522928854356
0.855930411192017 0.8849268770383321
0.7909690162036953 0.7791706397396854
0.4232364146805479 0.2368467718037281
0.9288172727805689 0.8217607316785763
0.4247609157942366 0.482162187014181
0.3228169419289811 0.673985575229378
0.04609547997238651 0.9793842787053345
0.5331358966975768 0.3284350287361782
0.3652616727782867 0.5067766153433411
0.390521942802632 0.7761444376897445
0.9942830400977212 0.4793396302570851
0.08273783598464292 0.8795713546514818
0.8331449595018718 0.6750495747056281
0.4503990438208433 0.0926836295135862
0.4922713886305827 0.3902149561962894
0.2877264647667892 0.7792888116355599
0.200419535804137 0.1029984420691496
0.2394583228628487 0.2112355121261035
0.844625265192415 0.6904408340276725
0.5409478090743548 0.3363292277921771
0.3050530521153603 0.7579936697307809
0.8228532133069208 0.8965821519830951
0.5574956098655455 0.1248783571827082
0.5706453464360014 0.3968370483736128
0.1187989068806892 0.9970057737359989
0.06656230482152019 0.4649017606359128
0.695928122080603 0.8688524372195217
0.8885931560909203 0.1148666795062432
0.6819857048200035 0.02940328851322342
0.07961851113378805 0.4906734597054653
0.07925423047456435 0.7551212551177484
0.5364295440954326 0.3819209500565985
0.2972840943114371 0.2815491877640278
0.5535076730303441 0.04195512104313134
0.128667727374757 0.286865506628915
0.8737217909978725 0.6839158093972736
0.7235533942552468 0.09119446186134329
0.181913366871907 0.1223905972564778
0.1465603481861513 0.6279454263771627
0.7907555669854827 0.9044230927951669
0.07618766510438568 0.5106173401654467
0.4895384956146628 0.5202365778449363
0.8034897038668313 0.7448503494753388
0.03608142214442576 0.1682533374516358
0.4498242579884156 0.9522014450591174
0.4561267295196323 0.5378447792379509
0.9275291812784804 0.0583608908730611
0.6437159069604037 0.05902113396124904
0.2405178820641159 0.4684106496688366
0.9714135469340999 0.2777463179202307
0.5685557422927414 0.3134878316652353
0.3940087298016534 0.4548054064342518
0.5856404783450374 0.4205255218144615
0.971792267197566 0.0940883631172328
0.4150575637729872 0.2695551602396076
0.3259414963379428 0.6269979351433543
0.4543993428317655 0.795309330388853
0.07040469995812959 0.1365111359821564
0.08604646615697367 0.5288959511987574
0.6592680240627213 0.2221561270401425
0.7996684015650622 0.1312189654031596
0.2547317875990832 0.04769575003499522
0.3882640415120486 0.3769096108143062
0.3088677351458919 0.3140637611200788
0.9394592802946217 0.3411275864766085
0.6041364536952466 0.790429347640802
0.0823996067379533 0.5766225774542419
0.4950674163362878 0.5107314325650154
0.9014550116473293 0.6705449619220319
0.7669619337288949 0.7402421128116593
0.5640143373039862 0.3514420041522043
0.1678756542614159 0.6182785039734119
0.5468364174449303 0.4196655794973151
0.2497038284860981 0.4230552505452686
0.6877687373768838 0.1830867009634788
0.8515383767549281 0.2943589189776361
0.9802175249043357 0.8378962529774825
0.02665704217908002 0.6872433763966554
0.2452713266137659 0.1531526221255387
0.4949460701741999 0.2293677108165922
0.5646860977622631 0.0716049190000843
0.6901284175458309 0.5185777620942813
0.5441162300799707 0.9421676003914355
0.3995458060750314 0.09655314960188281
0.2286072348550164 0.3790709910451421
0.609016517330798 0.1427394858199073
0.6725907512732726 0.5304401564504336
0.1611901814177965 0.2292014699695556
0.1875262645658894 0.1309249719353325
0.7125439593214796 0.3552585212496722
0.5793034256097029 0.6000511069494949
0.6255517026962897 0.6845446207647002
0.5828645994563855 0.001825742101590786
0.9632389779871308 0.9200536051788926
0.4715109394710272 0.5476274648824321
0.7713514021840971 0.649341960700477
0.4609877474513611 0.5153037089319495
0.847571106445027 0.5690815954465094
0.5659811978151288 0.7602225258518369
0.9254012516331962 0.288645862725339
0.09363916219472879 0.3534226585332578
0.9486676093139964 0.7033767817532017
0.8363118312308745 0.3580867198688954
0.136048118215075 0.8794499571482288
0.4338691378283925 0.488088462016958
0.07889563067656871 0.3637014273558321
0.1549486255234775 0.2599906751243283
0.6339708392536206 0.4749077741008969
0.9070152073364867 0.4025827257245612
0.1439145188230906 0.3353552214189301
0.8260094438548377 0.08115442331424219
0.1286604595773451 0.1832857272934151
0.6220500937767997 0.276554303590633
0.142609025862789 0.3247079419328666
0.4516144125656806 0.67744540790129
0.767780011618443 0.4790937297658055
0.6413349733087746 0.9614187575886202
0.07267571284107259 0.2722736673253687
0.1617367972814995 0.9668170748776758
0.4751522312664081 0.4363028930145706
0.9754451027657477 0.04624944877160379
0.6098415115834798 0.6405338901874933
0.7083973748840845 0.7408326283682364
0.8833579852011931 0.882114715072878
0.5699527916020221 0.9294416943922783
0.7074122193642083 0.977322658575341
0.5867210308348325 0.858951087562818
0.4775438253067459 0.1859388948814208
0.4612618022502199 0.3912330162814674
0.1762158087304194 0.6619059607119622
0.9647637464363074 0.1213022444509658
0.968160474460926 0.2463578350974442
0.9990496186470874 0.01560547069676667
0.6331964707373839 0.3448916803017448
0.05109694566573485 0.4103585579074432
0.1890035971067849 0.5570683748855099
0.5256869946180168 0.7866102387755892
0.5820458605847499 0.6505607984056216
0.2772367071534667 0.06695968261186727
0.8773769003998213 0.2772886281103562
0.01275839775243087 0.5888756769701898
0.6350621780551498 0.2106602219238122
0.1744821156672714 0.3812934506677261
0.3130588596625968 0.6558632673352429
0.4865737951488395 0.556648861499907
0.3921641778677651 0.9598634354308185
0.3715124256148127 0.5982443137844163
0.6576562750272733 0.04595299981307288
0.212272486447867 0.838389026063221
0.3383853242320123 0.924234957559023
0.7898048916808467 0.4559466787459792
0.4818645599088678 0.5673905254518373
0.6961010669433255 0.190117160534775
0.5899066094196436 0.6421211279312656
0.944427462344157 0.1950147029449949
0.4084750710644409 0.005580851526120725
0.4465432349166666 0.7394402876395072
0.1332212208828142 0.2225836899008426
0.2931524442821689 0.3027379458190455
0.8587517582041838 0.3943060101049079
0.1883642167715173 0.854973421452268
0.04549615252238323 0.2347854791633083
0.01700999787954888 0.2716178728296526
0.7841357659307162 0.4341089864521665
0.02697878581274216 0.6746157452201109
0.5339828415349469 0.7578236516624433
0.699233585880449 0.6333021369305419
0.4466678678706781 0.01837332897289358
0.1241579421979061 0.1090565447532136
0.4995766427084401 0.334792732569165
0.7417818379132998 0.9043478347828905
0.4710379778281222 0.6511782975158599
0.09497232457272159 0.506445928779235
0.08580177190560696 0.2176108106996571
0.2426482798461434 0.2324698089443939
0.4870729630110088 0.221922735834556
0.3061988228912537 0.7790374942844392
0.1232401219410229 0.006374275024929273
0.1585667981012211 0.6605510697768094
0.3853114409457437 0.723421868720267
0.6908592399433066 0.6399632373952284
0.2447148906743929 0.3327849623365682
0.7594363101697262 0.8829676661483051
0.1074026544938714 0.8324306778681576
0.3329754301974357 0.3622186533027577
0.866945891782151 0.4699238582868438
0.8888534523659649 0.7467840986835574
0.5688210432846126 0.5849006286019671
0.1712378790794374 0.2741261357482566
0.3534941422159686 0.5214412677355801
0.3345123257848185 0.4672597682499987
0.9743134269199492 0.1472173661847582
0.2661019702476953 0.04834722847212959
0.7633557158833733 0.4965732185850206
0.4447443704711117 0.1128166841367822
0.969195321533396 0.6695027138357031
0.8449005493995013 0.5005904503502335
0.6987193959932537 0.1420788768717827
0.09228400790454384 0.2798127850924308
0.494002737428588 0.584600776725987
0.4130845194561677 0.7183495595389834
0.5649243779644215 0.2173739819892848
0.684155924471207 0.6778656162900428
0.9191852062972891 0.2244061001766222
0.4252699428490132 0.3153565352795913
0.4942061039139147 0.5296683425912352
0.5600424574994494 0.7683127547733974
0.2001761346547268 0.2128506521838822
0.2891685197815539 0.811787347095281
0.7463222647872612 0.7336233517302981
0.09829985581969269 0.7576424772961502
0.4956319548093752 0.848512519392232
0.8899099039056895 0.3029601024965496
0.9542980613214515 0.3010808195587868
0.7934986830905181 0.4945445541840826
0.7809702566868105 0.1516620132644596
0.1634962803814485 0.6387987730261607
0.4904717514815735 0.1329822435477144
0.6603330863729348 0.184433385562098
0.7123659673565857 0.8759638073996378
0.02576577001501287 0.1852010809981623
0.103261687237877 0.1725303839575122
0.4639309732311926 0.03196589029546427
0.6609128797465343 0.7189808094080589
0.3009028340039752 0.5657986098415626
0.9200994625189596 0.2351312151072149
0.1214961413829628 0.2796613790245722
0.2417811236530441 0.500783046821257
0.2322993279584268 0.268376829355308
0.6515032039158029 0.8066885824218069
0.8391165473187617 0.03668309842281629
0.7948749257488199 0.4157353215817349
0.9288915345817833 0.4882684234534127
0.5032569429850233 0.7215493048296038
0.03414429174233071 0.3754154240730868
0.5402354466555049 0.4759014056651473
0.9560250344843551 0.1486572189841916
0.4033009987638173 0.8935040475217294
0.02043992117409574 0.460860313471131
0.6731827577365732 0.6524101992938615
0.2942175232644004 0.03903418481194239
0.001766846779240718 0.5459483007941095
0.2762698093895401 0.1651380994299028
0.0900331360550458 0.2594468879666471
0.880735468111032 0.217907933472635
0.3866938496500686 0.6385347847924049
0.05566589974100793 0.1719051839667307
0.8373080576497164 0.5682712347642258
0.2660299812576136 0.3504526012234998
0.6150294892340709 0.8940752240612402
0.04697673227579911 0.4708735479389469
0.5765206962432756 0.3642610765715602
0.9955679518559596 0.6623697970653732
0.3759803646998596 0.9139698776942299
0.2251439543501041 0.5559860418075252
0.239586945588935 0.6072070398429544
0.3849516973321591 0.9932604429138445
0.7501676426264866 0.7070801079386245
0.7863756587820683 0.06166195798011643
0.9441992558941079 0.4292747270589463
0.1993999575674295 0.8134609748659144
0.1439391000492013 0.8419975730101232
0.5340855474023211 0.2082306050181354
0.742294535795844 0.7129764459751815
0.06529194307503788 0.6405874677538809
0.6008061656412913 0.2253742904515469
0.3527884903365997 0.1785278929614157
0.1934027678921204 0.8322027480281
0.1205170352708997 0.8895943622271832
0.4648982100189608 0.9973109860769691
0.3072547901327567 0.7321030976352934
0.7936987009353648 0.1775585287426111
0.5774233356853197 0.01912807215040333
0.08247661169909061 0.5475976185922063
0.6133710409859828 0.06641911239587896
0.05796462032025423 0.5623973233897531
0.4072359199741382 0.05299424937874346
0.7751467889311184 0.7333404871710175
0.4546126873819283 0.556204343352798
0.9046359065418333 0.7899891124619308
0.4593332524410949 0.07212189091829405
0.9194271371741285 0.1248035210219298
0.3569192949671479 0.01512072095674468
0.3379534031188857 0.7317902874076355
0.1349978371309078 0.4981529866123234
0.2238676012669129 0.5023377400025447
0.840374890255823 0.106044404136873
0.02308627890434332 0.04445729809715242
0.719167417531175 0.1008954586436248
0.8540962569721809 0.9061476046037935
0.3036033300507699 0.2967194399143723
0.6196783975648584 0.8580495791113706
0.2627578638713158 0.6239567719862588
0.5024418028780399 0.3856137339397384
0.3165756813572489 0.03664470704989739
0.6427773112629313 0.7529772422584687
0.7934416410612195 0.9753171028690787
0.7933382432724089 0.5890945325340695
0.8401190682522128 0.009311415802641059
0.4135503688175926 0.3560161773859771
0.9152759376182605 0.7607472538258222
0.4505493894212097 0.9414119621413987
0.3686835399690802 0.7476909661558448
0.273109908308988 0.9206069917936346
0.2697646359877247 0.5031868614677315
0.1047212624380588 0.6398607088115799
0.08791074233468163 0.8902483412746749
0.01490080481135225 0.440375292557289
0.482341123297893 0.4531548512790051
0.8804659555500752 0.3564276281608765
0.2613850806970643 0.6052226956270144
0.2496540889691282 0.03827411640202277
0.03292268023668013 0.003709166641775027
0.908723550621635 0.9435994106378742
0.336128611814573 0.1690325758370843
0.7514537847593679 0.8341452040169601
0.9690619576558628 0.5671786642722837
0.2684724275745189 0.9646889556767985
0.178750764935124 0.07293429657341592
0.8708857044848927 0.9004594493465798
0.4710875589407731 0.3980395377798709
0.7013570955610549 0.09382713406457405
0.284122158583317 0.5565873174975675
0.3471010718157147 0.3140795067794276
0.2927466692988948 0.706997081533591
0.3250846235006379 0.1692658291847092
0.3676673633713277 0.7378062873718118
0.3061847859599525 0.4009517666533112
0.7030077052495799 0.6044528478747395
0.2920136824764549 0.1504470404195982
0.3425493102353763 0.4160247321454409
0.1140640078653031 0.7673521615753703
0.4941314126795682 0.6948614588731034
0.7709385332303343 0.9964121697734145
0.4937494157216417 0.1145904249214845
0.7194723962270222 0.1724580332237963
0.555451840036946 0.09706232644310672
0.3076497157151401 0.8112571586963364
0.967762311772542 0.6586505374466891
0.4977411515620505 0.1527883697066873
0.4040076816808951 0.2314987003252842
0.808097237431069 0.938098953358617
0.482647264186816 0.0199971578031674
0.7179818187596726 0.3460852509282809
0.8895061202134448 0.8602356426469293
0.187838824706967 0.5356100095326179
0.7603623777124909 0.7079875690890063
0.2241310917702207 0.523677707986193
0.8671105904925069 0.0962254103073716
0.1689413534851272 0.7191227837724208
0.1295877223161809 0.6745904912532344
0.2297212000089657 0.07761420746451601
0.347246289120673 0.9299005906766128
0.3568663605123696 0.8918169508818833
0.8685348842256255 0.8361930845666152
0.2621941099292293 0.3800306624677152
0.2788350599548806 0.7848679237321571
0.06509165379224198 0.2989650510910019
0.9611380505964833 0.391530811472875
0.9733515884418499 0.9161051534624476
0.03952913688014886 0.02161962680917765
0.4789648900961086 0.2524125588328306
0.334760574347494 0.09192628188398966
0.6817443099312392 0.5472201398283117
0.2739603587301875 0.5770008212832852
0.271648604883933 0.3598085140608452
0.2499340453469565 0.3416610811079518
0.02743160524832906 0.2884083082460702
0.5672286372037434 0.01660608847683333
0.6375060646017159 0.1993787691401329
0.8505132478823652 0.8022959299330918
0.9515594325089869 0.8080274645425122
0.7625110379849368 0.8325020584698618
0.8882087563555791 0.7185692566959699
0.08613048975715831 0.509846475601206
0.1647111922545528 0.8267580468417106
0.7690080105927088 0.7507294934730759
0.9644012245595641 0.6201606783846282
0.1664318870515228 0.938909138267515
0.6145428035648565 0.242058288263006
0.4172224490637402 0.5650905219369504
0.6792043133579315 0.8609619745663643
0.3623711496727186 0.09793535492198788
0.5621965658172496 0.3338589920407929
0.6749793622173255 0.45989498959165
0.3705810371102062 0.7798712790422658
0.2426644729230459 0.2436338374503807
0.5245988091150005 0.1572921623387934
0.00458986705408609 0.4055301837137587
0.1619127899996297 0.4685531027987599
0.4359252659456616 0.1524014023741257
0.5040799391293639 0.5486433515754644
0.4094184524512481 0.1339092273152898
0.2173223567102499 0.2822357948978546
0.6964099078374701 0.2365140651783516
0.3518914401682693 0.4531662543920675
0.7258955419954349 0.216165055070632
0.0138334395186456 0.7879631703711683
0.4952474403832414 0.859183060745102
0.6384201445241322 0.2686524949772016
0.5935829103791076 0.1546344157249278
0.6916842907104198 0.8309881290588323
0.2901530209897101 0.8444228426743154
0.6685295825731048 0.7118355498605908
0.3669930084631033 0.5664480800730806
0.9871232332665224 0.7920378842890811
0.01843376126422945 0.7146341837780875
0.7864326219281559 0.3313889092040935
0.2268806839144184 0.313586511314858
0.7195438500895185 0.2800316268842506
0.6326022344234742 0.8283526372871023
0.3278581247634125 0.9397320725204104
0.1339744376377095 0.5186937936348064
0.8883703271519416 0.292435486943111
0.8467054758520738 0.08885299878857739
0.9920558701445248 0.1136153142183819
0.8466570750686978 0.7566162671725175
0.247414274210931 0.09379515433428023
0.9826848145159047 0.4652868071538242
0.4720681224956454 0.4569993108388006
0.4395315077871899 0.7309036933602391
0.6191063028418677 0.5448324090833782
0.8373589097998664 0.960495257980739
0.01989560897353791 0.2167058927734662
0.7394920369833663 0.06710850745516359
0.8524912524561169 0.6741735586469644
0.6526868383870699 0.243244239493082
0.7932300260771875 0.1886261044333914
0.6306197294057085 0.1418156795429222
0.1802833871126325 0.7525121709682867
0.5100260869239559 0.3923353338667983
0.9230880360444208 0.506009771357577
0.8937959651409214 0.254070703358337
0.4416587358391087 0.3501698441592156
0.1947289056499463 0.5076271708863633
0.01259045663216698 0.4780015890671129
0.9791396951419227 0.2501217068721218
0.8104308496390769 0.2382089288471458
0.8907748380142707 0.6719151155514697
0.3779119425044495 0.6190840661034629
0.4130406212676472 0.7724135366900924
0.5262126563744305 0.9572774419079404
0.5781496490225747 0.7251902372118307
0.1260294746032051 0.05245413779845888
0.6177677588862415 0.8398033959224723
0.9707949070043591 0.07325955887793133
0.8089642713238363 0.8413184366009662
0.8100679360065717 0.7159759411425932
0.741659205355221 0.431964971803269
0.2188202124352497 0.780516549191949
0.5644157030199404 0.5420486093685162
0.4409265455845963 0.6281627153217963
0.6972313512013248 0.9366099530438148
0.5098588662873884 0.8019517749025789
0.3098967538719 0.9901460945542461
0.4934032295371966 0.3795862165554232
0.4843880414816771 0.2321123124449539
0.07769724568412723 0.6999202611961337
0.7835230479311611 0.2282590391592272
0.1451977399390974 0.9227244153042405
0.8058642277244006 0.4801224627378127
0.3559914189786542 0.2195252011180958
0.552148670998081 0.4581685374753958
0.8655795435204741 0.1353583705651846
0.483037387035049 0.7745306358912685
0.4299497638570802 0.8653506015901742
0.2858652499345368 0.2943150380648581
0.8914104438066126 0.9036259538916804
0.8859972237749107 0.4664621036118015
0.8266903399327893 0.8463167435868603
0.5949635557088733 0.2161034045503734
0.9211107902391764 0.2458172293087773
0.5689263721818493 0.8492052599033468
0.8550885261368844 0.6953277724777454
0.7163794621828762 0.4008029711028224
0.843261914393595 0.01915590735909262
0.8367076780973436 0.9418773242363355
0.4669223439466241 0.8421599535132801
0.2703311735282598 0.8012362764365565
0.2206888484173281 0.2928586180376596
0.3223058027016334 0.6553942445035513
0.9570602705302969 0.1809914819561697
0.4864171349881281 0.05886208057574011
0.6136307619119292 0.3703180048355118
0.224290215555184 0.9220030023415363
0.2946150242541175 0.130982636384483
0.8863216296114222 0.5148205148625999
0.7633471168188756 0.4869493692556123
0.3271158712762494 0.8431407170035645
0.8013138985603051 0.2061094998462444
0.9074301505308732 0.07881490937829698
0.1831018713706761 0.4676525587212495
0.5107492142814627 0.913749131573072
0.7248342629929356 0.573011828954797
0.5513588488414165 0.9951184876209216
0.1814701814669831 0.169593075069549
0.845953682469464 0.9112760592498936
0.2631571737379414 0.7094168995195749
0.219613691538651 0.4162797832531446
0.3167051011833806 0.8054701583599546
0.8447739695440111 0.1273683603653097
0.1307929115234044 0.3091332808159059
0.2049454371767229 0.4923144754232557
0.7819435705821121 0.1394500596971105
0.6009864084279011 0.7799944887797801
0.3037450352817469 0.1690829379307727
0.1929684138176954 0.2677216311279637
0.2934669150178711 0.3582555105688408
0.3269295214036087 0.9504399663061213
0.902228628771117 0.3748683891672724
0.0009074476353394013 0.2267178719350072
0.8348044435855327 0.0746600027436506
0.1406216974801739 0.431584389013397
0.3645893531711479 0.6819951702273249
0.1628665913679779 0.7575654341593405
0.3288730391812341 0.9290978836740909
0.4546053147779496 0.1501516947535853
0.8430268854584523 0.9810269433597456
0.7109404425749849 0.548807134059935
0.9525538655999106 0.4094593380090971
0.7425916727859977 0.619489225750302
0.7834180567816736 0.9246191338280142
0.8177926992586487 0.604525012063202
0.4128671933750471 0.2104449446542792
0.9670914455265159 0.001530229708494786
0.682999382565365 0.400943326331811
0.2708403038640742 0.6327902716601207
0.2976937818466552 0.3139429580738748
0.02255942063580714 0.5147252142076554
0.5321130612958431 0.8823434924930432
0.4586064732440286 0.309877858268111
0.5415385897557849 0.8665728536652955
0.7351912926734593 0.7980834511202988
0.2659528904986965 0.9746538756361552
0.4857423315903093 0.6009006386077489
0.4334478643300951 0.2058650429107273
0.5821208582226698 0.7460054895234238
0.6312398550414295 0.5263222687800797
0.08311279001025798 0.1801478964693798
0.992300644172124 0.209673829127896
0.4620593441756671 0.4614747608200682
0.1099280329712492 0.3878850001749761
0.2963909204909175 0.4634925378281421
0.02355794128731456 0.4936831925403591
0.3163233586109172 0.07927269140655396
0.9637611333192049 0.1106938313904313
0.2993815276120727 0.4212380560388543
0.151771721257611 0.1001150048865652
0.6121512803025437 0.9260781640656027
0.3365002948351191 0.9974058293339849
0.3256294448839523 0.4498918225232051
0.8273449380231417 0.9959175193688351
0.6455660171752576 0.2774571372060103
0.4161877466497376 0.437697533986793
0.8088240653907312 0.3123120860892373
0.08745131449595538 0.4986434806437833
0.7856442468042013 0.4868480110699461
0.06745151330921369 0.5053100635451053
0.7214829648870106 0.3912212266896944
0.6852174489316828 0.3642994298381185
0.3259484662861864 0.017141341121183
0.3811792023976579 0.08607336491839442
0.6217467811596462 0.6735887971357664
0.6659322497165688 0.6799362632065044
0.7061715166613565 0.8673533839829929
0.1901132515532271 0.3716915396577812
0.2303924745555562 0.7441469067317504
0.3268168983870109 0.8322041044608106
0.8944189120219759 0.06132210336449885
0.3830435835078558 0.3242519084285283
0.5822478561337835 0.06515764475382016
0.6582754848056264 0.1498882348352281
0.8258606333520888 0.6921588822998948
0.2107164093746947 0.4543989288743281
0.1698137363204485 0.3911647142083856
0.8806159504961772 0.4293677763574067
0.7196977401975433 0.2514825880807746
0.4325629589655388 0.9195760870869631
0.687711418898854 0.4954006364298602
0.2890947025308373 0.2241376116930644
0.4488247924093884 0.8859120629292208
0.5669505033649626 0.7123297441852684
0.4180782571966408 0.117926328130187
0.2456476883044832 0.1312432519999768
0.1328928550092557 0.1719629610113713
0.7933803934624031 0.6186505703482185
0.2845368924518136 0.4059420853768504
0.9474744126108404 0.3197802756750194
0.9013365502217803 0.06969537180292108
0.1122870419598129 0.4719479194796375
0.2525634596838657 0.1382997240510711
0.09654826133025395 0.3715537886815551
0.5321499616488305 0.8608184142019001
0.782220100775428 0.6479733573337308
0.4933978269737045 0.9021401738107279
0.2404837069320537 0.08429936489497944
0.5116479615978913 0.169115849952007
0.2035486319550062 0.4266162320634413
0.05116316226148442 0.8981475742165962
0.7208718009079724 0.06124034089302732
0.1117190879206132 0.6065266538367392
0.8061128184267625 0.07199659414005345
0.02370924890681129 0.6635566209617458
0.08866260836262187 0.9028531468664807
0.2213770006245324 0.6278948884737668
0.7446217564627584 0.3022536388719931
0.4114088267536525 0.4276740655365964
0.4332944205335428 0.5558621238020252
0.6945808271668659 0.7656636586701345
0.123302700034035 0.5862193956850893
0.4382697887219403 0.6069015554982368
0.917875686754831 0.5887147932973379
0.2690350290355107 0.7685524171305836
0.5384200664355777 0.8010505168961732
0.1914182648842563 0.8437340394695622
0.5895682540994116 0.3989498397003819
0.1029899283964372 0.8609756112792228
0.5437959150623658 0.5224377308991655
0.9940169940795734 0.04251429557523277
0.537506860205991 0.9320438091461726
0.2653646924980456 0.3316037662839532
0.5712082793197341 0.9018753491309627
0.158793768144698 0.8949525441513809
0.3224852242634275 0.3007838374024481
0.37712784923877 0.02076552719272414
0.4463820753669707 0.1652249884981832
0.147104275100835 0.3740495410193319
0.09810809775737618 0.8705291436141122
0.4411480787224306 0.7033821199203224
0.02362722461328072 0.5420661108130901
0.1185451492249728 0.4512466075710078
0.5043690126149828 0.8205526614172753
0.2039514801055003 0.05746239649703418
0.1304773699240802 0.9527150276421904
0.9027044499431996 0.3559883388952302
0.006605899835780669 0.06844785670724597
0.2381341532349746 0.6358161489997618
0.4078360683656991 0.308987794093451
0.6856290509417501 0.9353427208323931
0.447755822250366 0.3580704401671124
0.2733507840459493 0.5397478177588377
0.7197416133164378 0.222998625451293
0.6255136783390696 0.9762870078557112
0.7840803761141112 0.1926159154230154
0.9266545109195804 0.1542581485099099
0.3876010523181647 0.4901838681868338
0.3603309708079483 0.7127968315751316
0.1587146074004956 0.8054732710956028
0.7215237617683629 0.4343806579028363
0.2818239421797857 0.4163525707133155
0.8431745187889239 0.2563635789723794
0.1588520641310103 0.6119355814755822
0.5149199379381252 0.4206084142375597
0.9382243592253554 0.4205946903224925
0.8251886090367835 0.3027982090241367
0.6154032570966541 0.8679466211616349
0.9392320858007969 0.8334274257460098
0.9617671719376036 0.8114806967162151
0.353299715048158 0.2508292610473715
0.8608248410223972 0.113922522443231
0.0895126248453211 0.4486916222240783
0.7391170771926325 0.8847405546495379
0.5343609216067015 0.4847938136113544
0.6638930430810251 0.4043710094765821
0.4863470984691403 0.6439890264747044
0.6589070822285225 0.5804707925989462
0.4082563152426429 0.08103322079730338
0.8471948573281051 0.1378044618618704
0.5975960357501822 0.8739771367465231
0.9608431717863111 0.4371778401483581
0.4395044524665641 0.5843075113522287
0.8358604508163653 0.696473837109524
0.3902968335635372 0.8032607574119938
0.4933470471767377 0.7238704925348134
0.331045041841482 0.4899818854695338
0.4725601766389749 0.5292039452326193
0.6549013831970657 0.2042018237784519
0.2391306939614969 0.9094673373816924
0.6030886281827699 0.6860153925019838
0.2940328593609335 0.4918829235416365
0.2892461364781462 0.2449949140123716
0.7638850824102039 0.9374102945558058
0.5504118346074364 0.8504602549800527
0.8216054844527474 0.2382388907781302
0.4222681530216731 0.8927295055155214
0.9507732066150648 0.6738375750199016
0.287258399783722 0.1799151244534237
0.0529653952748358 0.7578473485165014
0.207694289563725 0.3987260541357786
0.1534421076523052 0.1688866703973708
0.6257831208112471 0.08298581824981077
0.3920338784948149 0.6014197807991951
0.8172129910720081 0.08767305291825526
0.03808284259892521 0.4250153055416004
0.815056155223723 0.7911841596065181
0.616468017823418 0.3113607577160105
0.09006192134792107 0.06617325395159239
0.8185010917003158 0.9072042421965523
0.07397283417254047 0.4726552875875711
0.680925286881099 0.7834189715465323
0.5957568227172964 0.04707431517961494
0.2178569361698708 0.3798012556514496
0.6041226788801209 0.1533272260280146
0.466949336955813 0.6008146958171914
0.7549578345716361 0.9908637605869809
0.5613912520717492 0.9772803473643995
0.9937979525381069 0.5108341034381536
0.8750887294536766 0.0293213348975748
0.1821354112820351 0.6418761086083906
0.4847804878725118 0.1938216621766585
0.4861050179864528 0.7861560379120497
0.3478117702222651 0.9189625587671845
0.1126649278906784 0.007079772305189385
0.4608095091190896 0.6982816388918373
0.6055871118839259 0.4974706615298589
0.5137080089666672 0.8597537500239891
0.2409852638111257 0.7297410524133412
0.5600709087410854 0.8664839443365281
0.6793727473092054 0.1757897621671858
0.3524378071997358 0.6967737647123303
0.1968814821049908 0.4976831599125203
0.126652089783913 0.8985271809515877
0.4127445276195928 0.6035354523045438
0.2469178562759952 0.551446584238558
0.4064221194863702 0.4184411840851642
0.4947988078220713 0.3685192474109014
0.8412716136208649 0.4698943262999269
0.7131781673991645 0.27220416436829
0.9106622323161496 0.492687787604549
0.746508573230942 0.01992056583385291
0.3833722384874664 0.8742923390387289
0.7998849239162242 0.5988080591604544
0.5785310498798557 0.4693501475811235
0.5061367535374645 0.4751740611021944
0.3458003303689019 0.9612353611295786
0.3364438991111858 0.848318379109858
0.4668661043112761 0.8849385079398888
0.5111227226472377 0.3529804570524988
0.7461824190140779 0.1795253862355381
0.02193847905903957 0.03376940606258297
0.942914609476079 0.2757215085503977
0.7686011793539167 0.6086824893952142
0.1219862967584941 0.9081347973516309
0.9096375477237634 0.03226948442163377
0.1496000190040892 0.2432881461086114
0.4845418090623168 0.5792669415986184
0.4014247006114058 0.86210347763707
0.4914325620065852 0.6538134823007585
0.8719092764712119 0.8258054519397088
0.4117327198011992 0.8773001873333188
0.1359015851315677 0.7672926702914662
0.6252959680035485 0.5739148678846319
0.4673579843259301 0.05253206795009228
0.5301263240050007 0.6805682105608201
0.1575821900162475 0.6716979784023552
0.759203338091574 0.09278855558533473
0.7328807690815788 0.267554162805811
0.1281926063755478 0.9189189439879112
0.9976243000654469 0.07482405515484564
0.2863035134811766 0.6574200221670635
0.7659418721751118 0.6866176578618831
0.6032215634348179 0.323401054094173
0.9937397656646961 0.135223531196112
0.84126755665756 0.5888283090319715
0.5197739068352329 0.2863769246303393
0.3817505552397057 0.5199308272566691
0.288502279866858 0.2022481838251848
0.2774027893822872 0.3688010875954679
0.4397078886916483 0.8809139080218815
0.268143839224685 0.4603202721777421
0.2851063048632816 0.7140199014158418
0.4302879341014547 0.600747880935902
0.2994543319243162 0.6324424596024211
0.5851086419774897 0.5614174956122419
0.6723047699012783 0.8996562828125662
0.2971643729880433 0.184532528453502
0.6769652785294266 0.2800430460201709
0.1551243158663139 0.297989082220644
0.7171789374151528 0.1451876480082616
0.6733307584691762 0.9181714762979644
0.80060299745538 0.5114387001299338
0.759923642789018 0.008403670027402844
0.4416757799224348 0.8256219285854157
0.439539447064505 0.1846711861972035
0.9011904825326533 0.7727110687997139
0.4979743830521934 0.3155234852645075
0.1654237132785224 0.2572247186913476
0.3381517482002478 0.6292810423373633
0.7956755848873089 0.8542816863377711
0.5221876115322865 0.7322776529437616
0.7680790798215872 0.06338731019680933
0.7774408482050761 0.06787598988349432
0.3564079581968826 0.1313098057882334
0.1669768922979867 0.439759157855729
0.4154572266897787 0.8182356475797177
0.2764506627329685 0.331771861105548
0.7553081114091977 0.3543791541770774
0.1465882317623771 0.8047601645040423
0.6354424996865904 0.5366637403920085
0.8924989650730414 0.708252438262819
0.4581017348752185 0.8351170124477114
0.4031455301793501 0.934217011634241
0.1495118672554848 0.7200209807096276
0.01085979656283916 0.571595098551247
0.5051287482371721 0.9667154604970982
0.172461805384528 0.2925273390942474
0.62723000921615 0.6336916040728223
0.6336028129730054 0.2775648297464388
0.628354377592114 0.2041168835393049
0.3805901563380133 0.8308596624862343
0.9379787460773419 0.5304656602487487
0.03104429632410695 0.5502104598442025
0.3718121785023522 0.1403124920112746
0.8367596369663053 0.4431304133953517
0.4517690246997481 0.7032870038313102
0.03039454763033035 0.5215997000904069
0.1870170139681595 0.6777526590502693
0.587370779449818 0.0214049738377655
0.6938203364257884 0.849796895591823
0.3367938906825382 0.2182680642714226
0.4710228809627996 0.2448815077445428
0.8700836263120256 0.6746111777159229
0.6948618929936149 0.9166782152410978
0.9563530760252331 0.9026178556987199
0.4020478892075519 0.5356617585443177
0.5218629883531797 0.6149740415975611
0.5554061931766964 0.5976044106645417
0.706444819495622 0.8202382157421275
0.6819037356559945 0.6462455601619724
0.1445854150353684 0.1168446602495193
0.3352433956079518 0.1502871881797216
0.6085034193936385 0.7351020713887145
0.7228214177295047 0.6638336156831325
0.2086844130021142 0.7787551060044535
0.009813516423049859 0.3095302704485957
0.2673675365003989 0.01162600493448125
0.4588681329847203 0.6274304138894946
0.1078343644271397 0.2015559659665991
0.6060397599101938 0.7625215116703946
0.9910366496983478 0.8366513171510552
0.4557486703575416 0.9915541255594648
0.7170409678074762 0.04290206160519697
0.5641074532705947 0.429770318675424
0.2772405004172639 0.04812477473731505
0.0206537634683461 0.02307277394499248
0.4001432324153433 0.1177498546701154
0.3265037927502606 0.8212955530862042
0.628456625202505 0.4105809540024127
0.1961955118871022 0.4776670715895286
0.2587200813490041 0.741827227764035
0.4045296238345892 0.7458276063731737
0.6078477793836218 0.9004707904563771
0.3248750263037645 0.5231408894190699
0.2428361954990567 0.7091699766628025
0.584405119876391 0.4310431989169153
0.1966521860995157 0.889278012590655
0.5413500683750843 0.4572489690481715
0.6899491792332532 0.3169071894484893
0.7775732632786502 0.07867172681410635
0.1120472342640144 0.6481728651355829
0.6984457490349509 0.8878563601581581
0.8017266602628399 0.006720304217255312
0.7974141673227706 0.3311143563814681
0.9916741949262685 0.9184978233243841
0.8749091874801507 0.4028081934879273
0.5770042171964999 0.8317056897880318
0.438153358764693 0.07550944372450516
0.3724451492273391 0.2958537597509386
0.1379269761460932 0.937583978376332
0.4223955989357274 0.6532128899472566
0.0509816359077478 0.4496032082244515
0.1960561831704703 0.7057359681095622
0.7451974750969904 0.04697517623606128
0.4950457111341897 0.9715445947049538
0.2014357177038738 0.01905486897411637
0.3491593722680674 0.03301912961796415
0.3493111128524915 0.748692960410161
0.4742409626474656 0.3460561104960533
0.3688095483867129 0.36408672363069
0.9637928264524416 0.5446389669747954
0.2643385402789533 0.1228586934439577
0.7816518199407335 0.3414830470392728
0.887141298599266 0.2818036755498712
0.3297002500412176 0.1406187648689872
0.04032031725534336 0.8839345840249656
0.9506764787806617 0.3394382918615038
0.07755413244601778 0.3460642878417931
0.6782384864201302 0.9085512292104305
0.989233104563854 0.4466064116569858
0.9208993846906549 0.4956521928507888
0.9381511428042368 0.5797588849241934
0.1191054158115978 0.1870076001013215
0.7009778602279968 0.1696076703175632
0.2877944637615972 0.6169184797572533
0.8963203884656619 0.4687114971222591
0.9287198873148279 0.5357054880571074
0.6252511860970473 0.2413083748088425
0.3505905842271474 0.7595141887358442
0.5670117190559932 0.8279077339931786
0.02735600228094297 0.4284819605224822
0.6296579877903643 0.7405293239207209
0.005957271829709909 0.6679079993389846
0.04334258606380604 0.784929716832839
0.6202167779781664 0.5261653762067927
0.6596451974411813 0.4341480134583431
0.7520843357461372 0.9028894982109317
0.4192104178634434 0.8086519436846378
0.2729030627155477 0.8886033856876923
0.4876259521606632 0.09515917988356346
0.7976921449496743 0.8835073987650963
0.1939183184330591 0.9064355436067655
0.1312251036477454 0.6927851431705192
0.886004262162263 0.8129665012740074
0.1108641014021246 0.2825193976862983
0.0738972727418101 0.4329447415248932
0.4537629575607534 0.6587084403792708
0.1653008608960123 0.8394577923654098
0.1618536827353113 0.2899914096744435
0.5081645195445718 0.4933077288286904
0.9742609970572237 0.1682460499373574
0.6642204809814334 0.3262227108039584
0.7227609812565216 0.4089475679158461
0.5546081093950679 0.7869802248398935
0.8964964933780182 0.4024696170073618
0.1957652446237368 0.04975194270880987
0.5692476286764228 0.3425989458926886
0.0216927417201344 0.6067514458012685
0.8106036761400846 0.5161761000840051
0.2706276152628537 0.8122439836593991
0.05157959744528558 0.7927043127481915
0.3812628569666477 0.2529697921367907
0.09516954387349263 0.1652465890074395
0.9297611086311346 0.3840045556078752
0.5227633150122972 0.5967133109835208
0.005285725138060663 0.5633585955096054
0.488481027122585 0.4114076458592094
0.1229964543166813 0.2376082609369782
0.4482970321394367 0.853174521672589
0.4391822600381646 0.5466855742647664
0.335094839304256 0.250853358037863
0.6826082416248013 0.1657432684924176
0.6897682110139858 0.7446267382941131
0.1531805936714201 0.2124193188094953
0.9351706572554305 0.3618930220818373
0.3335963201823599 0.04421828290981308
0.149324212220531 0.5726575293896226
0.3640884684070869 0.9889312822490645
0.06437086151897378 0.9827018575965738
0.4826965709452509 0.3263141501619007
0.5200943260281826 0.5755270795550629
0.1306144689083627 0.4696464172145267
0.904373890626246 0.8751219231567955
0.8318569751522064 0.1511076204916123
0.5316111260189725 0.1121212378449944
0.754781302954587 0.7266269714302299
0.5462757058056087 0.0497419476123049
0.4027799787287325 0.3899165219734865
0.5567913788122271 0.9587364261157358
0.1647815130704165 0.1243884130297827
0.9265446265750883 0.2995052382795668
0.9376681102057028 0.8717500583336621
0.858763393992781 0.3757495392795834
0.3572322731819597 0.9027419435547123
0.8944080115860448 0.5672416206193233
0.9854932411333679 0.7714344632805644
0.6623934980140607 0.8530545341086359
0.09935823657277988 0.1421365245154354
0.05770183069239396 0.6201803982898293
0.7528425585650905 0.7165616653040294
0.8325558217169534 0.2205610211181456
0.07980183582928281 0.8983379159201731
0.3714491037996114 0.1131965330823762
0.5882081766998901 0.2375942321708366
0.8129133754542356 0.5856227816647772
0.6862802053460944 0.980057528040634
0.3629867469240919 0.8194310036365147
0.512728009929865 0.7182510044258947
0.1613798694171261 0.004741341485540638
0.4172730188697576 0.1613917345841669
0.1911841508340757 0.8734974621895545
0.9649458487662547 0.9819722590391049
0.8965259857363519 0.4212299230464364
0.4689124180329999 0.2168895287419055
0.130625346650131 0.7581779079509506
0.7622515188677599 0.6966724700230621
0.1513392400313042 0.776236922119985
0.2606849028388861 0.935133617755938
0.2545507893460144 0.3312314178184942
0.4760125883092741 0.890380724945976
0.9850534303156836 0.9914258239049818
0.3904950342159129 0.08023809391229184
0.1972497162909664 0.2349168440251644
0.7282758694201504 0.5351109828676428
0.2672518866554308 0.6136114193715404
0.3756265806752452 0.5616445283142454
0.3069015054224758 0.08435484033361883
0.9637457141408641 0.8607889733558015
0.9410865780975953 0.8812684428546205
0.4468649486162919 0.7121243600978743
0.2349338044828345 0.9196025528064879
0.9558523850374568 0.5925533204804144
0.3070249065322069 0.4281559385488093
0.3276758165803514 0.3208364581683248
0.05422426311529377 0.8318049946011705
0.5898907078406459 0.4698954199795142
0.6246393422515345 0.9110417519962907
0.6308076249229732 0.5082727529238631
0.00867499872590393 0.2892201741552279
0.9993129908897507 0.6939437850573208
0.09740766462361863 0.7948864094110718
0.1383579431941935 0.245110876220523
0.00403032857973697 0.6581813568490166
0.4783303984086457 0.9488462702396631
0.2410916481548852 0.8703709488400653
0.3634000883094617 0.8420645453985234
0.8519888193022495 0.3302457405314781
0.08915794880728317 0.7178744207771326
0.766934531275273 0.2560148133222331
0.1251014504973448 0.4224047301557131
0.6051839133743493 0.8240185079845586
0.6104862409315187 0.2927872064820552
0.1669469291370474 0.4972121527817335
0.087215312960125 0.679861029712061
0.3312602110487553 0.3727058924901262
0.3583730562420028 0.5597602289943462
0.1894713100195596 0.8108359577666699
0.9921539774365303 0.592592714556168
0.08254197471211622 0.6899969855005609
0.9550916737095246 0.2096008092602281
0.7105685787975438 0.8105017171508796
0.3720740097445127 0.8363766170406535
0.5799216853628457 0.6865292054591011
0.794479636338373 0.2281248716171453
0.9491024518896896 0.8367517879878924
0.1761303534944943 0.7258796741493592
0.1502115911872566 0.4117747931975368
0.7663473505959764 0.8911930870875899
0.9831587060781501 0.5137116078733837
0.9775409705610956 0.6625230007784416
0.4044131345581394 0.9035763410843387
0.9741176792128278 0.9550622922049965
0.1031580129328131 0.7671387435279992
0.1363766953035438 0.9264644595742302
0.6728926032259636 0.1194873211776256
0.5583632365599294 0.6236596180174951
0.6826164432961034 0.05907578384564054
0.8452968180443338 0.6363355839094158
0.6512928155853682 0.9652552852435911
0.6194884474632444 0.9025871185248447
0.1749586265922099 0.1285908348088087
0.7342301267150573 0.9421880773559902
0.03697441727240143 0.5589062341644218
0.09288549660227051 0.5193820800012575
0.2507420393900834 0.7906784075148217
0.1177327792086467 0.9854870399934865
0.1250749188687351 0.3185537243031496
0.7551827336331091 0.2985335198872088
0.8859865873154358 0.7571108051943113
0.4604809988698343 0.8039603304927645
0.343806555837129 0.3040778990156085
0.8038589777226727 0.9787452151142516
0.5343653926269228 0.4375272462471057
0.02921773300808814 0.7960454534976757
0.3635500413838018 0.5174105809417364
0.5129759275804613 0.7378276554488836
0.4820319480659526 0.2041460837365676
0.6857953484519748 0.04853659823014072
0.03390950350583805 0.9437319878240935
0.2943026552167976 0.02005223174154081
0.1726376577306131 0.5070565310704686
0.2316056836458845 0.4746906048881185
0.9239409786382469 0.9082492199908215
0.6181050882019 0.9183114831812291
0.2595224018208028 0.3221217426373282
0.8568497029752746 0.5644268785776627
0.6470987895406681 0.6067454854588491
0.1533531580334455 0.3827456706358405
0.06139689366780769 0.7637487794712555
0.3778269678292351 0.3792828050452097
0.9638009059226926 0.305359179900817
0.3534088249226759 0.02375376497995917
0.0708936594374947 0.7593030594493287
0.07141897877503094 0.4436075603122306
0.2073156545487016 0.1417135992425164
0.1790389472157069 0.8061427731689742
0.1215236610119753 0.08689260698891343
0.4066024993751717 0.6125290620745707
0.04901179958418291 0.1174115570543469
0.6675955337961957 0.6110445730099703
0.8849045108895196 0.5622717350091295
0.05791899710216467 0.6475159506126179
0.6242255048635202 0.8481794986271768
0.05312545763045678 0.8130976516535138
0.9461661933711218 0.5217987081834632
0.6491322687615348 0.1685386384588534
0.09075566113844681 0.6519486071445547
0.215765412997301 0.5403458754803363
0.6745601889179856 0.02188051344013606
0.2043056625317273 0.684263140521891
0.2602961971192047 0.7743435035498756
0.3011858328795023 0.9163935716326008
0.4523019666091145 0.1192924154041645
0.2632053750526234 0.5590901580013912
0.5866049631743775 0.5715701574119608
0.2989553715190769 0.8278307558539454
0.3866429378747147 0.3543252188834927
0.4016758399444324 0.5548039283300651
0.8800612101691807 0.4837350218833662
0.2722857739897725 0.08568899017600719
0.3928632169211269 0.8787898374827838
0.2978227099898831 0.6890556503276957
0.4045596317035107 0.3498875100995821
0.5446348812048315 0.5039498467189232
0.5445509576604878 0.09539491636390986
0.9549015456927649 0.9813303491984748
0.476514095913284 0.9704511186586076
0.05323499163764074 0.4789033830022799
0.03927165768728376 0.3374510117543517
0.1834291269285737 0.3338839479251055
0.2283904878591358 0.9687394920065849
0.9605913395363956 0.5531350609883011
0.9166045270234884 0.9160870756602022
0.818958818962099 0.80981256144431
0.8139765315390901 0.6663898085929616
0.8548865409823894 0.8488295400406564
0.7940780412100469 0.9223484882037384
0.9082944302750758 0.3015175530611761
0.8509269925321368 0.8307044135671817
0.7190105810091185 0.8899925696421134
0.1039853490878038 0.5236733640056096
0.1200678431708555 0.5083104404408254
0.6873872823878424 0.2837817205069956
0.8359926228725623 0.7865749826951632
0.3248120527932063 0.9606625990920084
0.06176143992143961 0.06332042780795734
0.08126843642909834 0.6709669108804798
0.4661087079776447 0.3631756582065493
0.8047575138609576 0.9198607954574652
0.8709020106606585 0.2225703417262633
0.3912496222331641 0.8465923412649929
0.9450484760958309 0.1123606322987576
0.4764164967011881 0.07826188204271566
0.2029299292184281 0.08107015835604256
0.007402787977730453 0.597450568554092
0.03281351323220518 0.150376456151026
0.5705901504921038 0.636474083316763
0.4907852222238237 0.1729763750501235
0.2738090755252982 0.2783638283187003
0.8094195885109273 0.999760732727385
0.3162897600956995 0.5993878483560346
0.6413524397861864 0.09675447893122156
0.6189660986129583 0.7110672077919984
0.5494003360426666 0.9508085386308837
0.9458004414090405 0.00167428233063129
0.5602639769157935 0.1718926712220067
0.5643171985206641 0.6964243987877767
0.5028798932566914 0.2366758813726262
0.4873282022889343 0.3167898281170263
0.009457134359481725 0.01971985721932935
0.6579583959718434 0.4227133655985781
0.1254743977424521 0.9786054563940628
0.1103653135588111 0.5732858673508493
0.5697328683296946 0.7324038411855914
0.7547060410242031 0.3363403889399867
0.5141830218706831 0.07077963194819979
0.2183609861123218 0.9715536379541487
0.594649485498165 0.9754065537338434
0.5135000047055976 0.2335940105819299
0.7614404826948948 0.2659261257844928
0.9127645558739902 0.9059712054260709
0.09690179815425964 0.2422670648759566
0.2448740329233082 0.3690831962877588
0.9506122854500639 0.7979502778056796
0.7818492920558724 0.4637983092228348
0.4123691962995065 0.555359605017741
0.4848793341182502 0.8961942539192406
0.1791475511688572 0.2829085740248597
0.2839072298868257 0.5756455068626215
0.7378629946066095 0.9515163852595843
0.1025232258480882 0.8042837913108766
0.8719431477490955 0.7974507404978496
0.7849485216554015 0.01976438277961189
0.4825021665751204 0.4820469718132668
0.1899872186371729 0.6487008860972092
0.4204172587748214 0.9674146954418099
0.01643407168129415 0.6713759389863293
0.5887526226878357 0.1956694580259995
0.2461969557862259 0.4056838448508567
0.399837171958185 0.4458287956479048
0.890178830913996 0.2135966886121196
0.909125206481983 0.1653244003806477
0.6206950003473383 0.6425270136462116
0.6687223290927867 0.8619711251684836
0.8468977073612515 0.5108866523960405
0.9358792965395637 0.7518469590235051
0.1049069724588877 0.16181427792494
0.558195847941602 0.1904664847077505
0.526221558229617 0.3635527959762536
0.3825534457868828 0.9641281132755142
0.4341402343704024 0.234313698932705
0.2436224177563286 0.8605552180156011
0.2522393970481721 5.671828413235704e-05
0.6033128912895899 0.1331840729046331
0.2548078098868601 0.5967021817554246
0.6871329061647514 0.7100569758848302
0.7530708336740908 0.4301322137723375
0.4677404599950754 0.9643270404731187
0.6052903050646039 0.09461526948122954
0.5957001343029209 0.5760531108436396
0.8759851582098709 0.5114008981223521
0.830975268027365 0.04345401169129371
0.6509339314271729 0.001296585313247518
0.4603035152969676 0.2477261668615384
0.2084836958860022 0.5786386582799501
0.4133750339878832 0.7278728247924119
0.8760682917074943 0.1399188245782364
0.1985906626053563 0.6056826277612543
0.3438967739369704 0.09807000157426815
0.3078468764298919 0.06328613858669013
0.2031771359566648 0.2715877623543242
0.1804406839048887 0.5936332988118229
0.9581551130489617 0.2419001581165077
0.3324499687694996 0.3501052553732616
0.1778467615265581 0.9133684893956243
0.8526336597844516 0.6432573027439197
0.438988101271631 0.6174463691502482
0.9616649904190226 0.2734608922471353
0.8152163955973073 0.9448090955350441
0.7382967600904571 0.0391554500568017
0.8463776883519455 0.3395083107951373
0.6950738132723119 0.4503431409048542
0.03438258000074931 0.6823261383756353
0.1769648396109705 0.704273227444719
0.5323045016018192 0.9737944041429066
0.9910992092022333 0.1027606058694163
0.6016453149605699 0.9265038879914564
0.3496330627007948 0.5533747808845974
0.2121708985386349 0.4651965168738691
0.3043412107853908 0.7477519179291487
0.07007960111169555 0.7900994557435641
0.3608474107344314 0.5387248399620843
0.220003841201268 0.08156678101144331
0.5679621039242767 0.1263004378806345
0.04588064688294129 0.4318426166905276
0.8242058634398126 0.1773322933667355
0.4743661392346371 0.7447613595345337
0.9311082327024554 0.9282253164685573
0.08957254679211789 0.48759139616179
0.8059418456677229 0.94948828339165
0.3773465340902901 0.4929561128556009
0.7673080150950164 0.5982975987238388
0.2304871504169305 0.6732680243914146
0.8156077594212322 0.8203434187060606
0.6851728208235743 0.3464088758286482
0.997889076327793 0.5284980078438389
0.744980803923295 0.6904945461609864
0.8412701802853139 0.3118725146934481
0.2450396802456105 0.8339109999506081
0.8294694393911142 0.03324130632380446
0.2513669554315799 0.2260875524344584
0.05950343440720592 0.3683788456298759
0.7249252199819368 0.3077427535716611
0.3575937660403912 0.16924707276706
0.1007114996172897 0.6225396333022177
0.4216533009835847 0.4283999110480348
0.9970978883118587 0.6508547985832249
0.2037450768808091 0.8327553219406556
0.721249959782897 0.5522802569406549
0.07963274648933247 0.244719069056754
0.02298399123079248 0.1954155827146249
0.3207105316149068 0.6374431863422482
0.5768483871688376 0.7634254227394313
0.5185264734123051 0.4100773494915186
0.3104470406438486 0.02803564973199925
0.102329634152763 0.474492570897504
0.6473891322366104 0.8168110883218553
0.7608251062711906 0.6512472354306232
0.003244042646214641 0.8807186423301686
0.1869933193763753 0.477756284719031
0.6716769484553105 0.7505212547374609
0.7022470280762332 0.007180386477152077
0.5729141246996272 0.3859056510702382
0.1275233639831244 0.3479023535966413
0.4353500518885041 0.1410327551549558
0.1777296753715306 0.8573713218744778
0.2812680550195505 0.1154783627158509
0.9671189616555872 0.5778255227759896
0.8360639915383945 0.3027434918539965
0.8740201148970369 0.9107763714273598
0.5819415609555597 0.5511831436849145
0.5956505245409945 0.7972889425217139
0.03797918528314799 0.9721666006787034
0.4630638422582165 0.1703250139004725
0.7287732634395271 0.5943111241080367
0.3454137739718083 0.1313060799852089
0.4809037958926788 0.2801367809045048
0.6588388418135682 0.4457448058647421
0.731431173028584 0.5554449021651
0.3325630082192448 0.7608026596417492
0.774116919555314 0.8715381411825996
0.9025002385334311 0.2476876729228323
0.7129681460665173 0.6084005620107144
0.118803882485485 0.3682287675511422
0.7487175137782681 0.6014858202343738
0.06127561958144297 0.003986946247589109
0.1550350880648552 0.3367967330589675
0.1710097652981176 0.92115194898967
0.6284583305455154 0.8838954938239313
0.5183607167101864 0.1481237303241914
0.8732914534736341 0.3144130893491245
0.008934041130060782 0.6987028879080404
0.2093307809530035 0.4350881383419886
0.5782985118376174 0.6607683443414495
0.3960470266798596 0.7654321309226495
0.3387379429709031 0.9132725466941232
0.7360526904619548 0.7790548765498077
0.6408842238048317 0.7132233864879043
0.07893664469543003 0.5662552019362515
0.1487294006732328 0.6998092896255557
0.2975060107469611 0.2077305274383495
0.6478236128438261 0.2657197843224522
0.7189744949604273 0.9586584368775766
0.1510064267992117 0.5066735895184049
0.1120498572079922 0.08393119971941562
0.6014268566112564 0.1799852465834398
0.8199325457151804 0.2935317744620938
0.7862844110327489 0.9431344502379391
0.1224730362443319 0.7124134533290392
0.08487688525308751 0.001489339385586666
0.3030149412545706 0.5442442855804696
0.9468649390856306 0.154031646235173
0.5128336532038811 0.08964617527132093
0.1605957514033604 0.4111112787933858
0.5102076769753116 0.01716974112244733
0.8642225766292203 0.3847909099331613
0.2770390980698382 0.4441288153979783
0.1771639125888741 0.7144299861701768
0.6898969980174853 0.4735902325655409
0.07056706892226487 0.05737517578111583
0.2712867142740497 0.8229764114622213
0.9496120541232221 0.99173414106917
0.08251562901457081 0.2868805752635688
0.2871594305473441 0.9744054636416682
0.6313515192875189 0.4432790421107257
0.2229173816878101 0.9881881829433895
0.2234245544104001 0.4916034857438422
0.7040442256565372 0.4443596152399976
0.1344743608446548 0.4411803206374738
0.6706614693037353 0.8331043178560303
0.07561236089626565 0.7371355293357832
0.9292141539195492 0.1291829400158952
0.07901953921727281 0.1525743005231851
0.45825033760753 0.5737688926373427
0.2782763187415085 0.7520028859560951
0.2813527803770121 0.8607660204767814
0.7761133909720671 0.9177056666425378
0.06033699729889726 0.6566166680828978
0.8483691265532961 0.5968755720009929
0.02645029095444506 0.3373038693234243
0.3722940752299422 0.8018534679579606
0.3421533870046467 0.5362779772545168
0.4433603144730561 0.6569354764452592
0.03012104735764069 0.1198596875421441
0.6030426723468644 0.0669930564303016
0.1460696411095009 0.4595959891068945
0.917291581706924 0.8344946549465159
0.8848586475560798 0.9121491388404901
0.4146414414307235 0.6323318388540522
0.9612279601140409 0.7229148103620061
0.1514066653426792 0.7959923901277844
0.6721723737508879 0.0614423517950617
0.3695877300182066 0.1889506556261653
0.8881947645965999 0.4764763287363972
0.3157151955305424 0.2824419018100849
0.3423593869274168 0.4345992467020405
0.9278522534671882 0.2179101878666622
0.4617888746715051 0.1318040711818931
0.746010623679761 0.1098443314964478
0.323146935549289 0.717226003129725
0.8552404436967652 0.8755633098904331
0.1651930011601388 0.4011115935646143
0.4160567733444334 0.7902960337135196
0.2782907532990236 0.0113996843507999
0.8722627691608731 0.06799641352313018
0.1111522714578712 0.4437046202456326
0.9495127354280665 0.8859667886117021
0.1031755586169003 0.09059914972555862
0.3027275346028914 0.554240872660688
0.3192397163306719 0.8919211903381123
0.6627284396446231 0.1398536267314057
0.4939482965741144 0.9823921299498326
0.6717021723715432 0.1679714573125727
0.2208829151551189 0.4505343085062771
0.7530069614039732 0.873541933517233
0.00958585200334798 0.3466261999027938
0.4899257226361133 0.2117159405709519
0.6825160092424862 0.2528131787492136
0.4630175578552876 0.1423121525872365
0.05556399331422788 0.09048011896195757
0.5725688562376283 0.7816556850529822
0.7433949658410925 0.8546980991432391
0.5298107353710734 0.7160176243565074
0.3507215623436786 0.7065847455683347
0.3048480048288471 0.01918580945587611
0.4843692510965419 0.6329928090615717
0.7805092981540552 0.8387736854830439
0.1990626598487336 0.1578807683685529
0.6112038802694255 0.7452539309922294
0.3894128000358742 0.5262071941757225
0.06081399280539543 0.8600594836497698
0.8644400134747273 0.4600405114808901
0.5427686261658774 0.9703609495754174
0.4853729234674271 0.2982226440175954
0.6576913179483783 0.9578774654944403
0.8624810873047041 0.231148659914764
0.5537134130210699 0.06969263524718398
0.120606812604455 0.9482519619357308
0.8451843831640617 0.6074575839644312
0.2374887394846226 0.02370411776155184
0.6540490110470092 0.9377753569894948
0.9079013413533917 0.384216484400676
0.5165066567369826 0.9516926655729006
0.8253835661314515 0.7887737022089656
0.8256284147888907 0.4584111271783494
0.2729761524152766 0.9824205853156661
0.01315743212447516 0.04039525291056591
0.5020490833515103 0.4847465934546294
0.04457157909645488 0.2456478957383313
0.5795717592925245 0.8870769602849728
0.6200592223215496 0.1042864960630875
0.1840831855497822 0.6682380316771139
0.8989344221256257 0.716774336398418
0.4487141109566954 0.07396423404312115
0.3447714606815724 0.2675132494659715
0.8256376228464523 0.5021523434520107
0.07236392178289919 0.000891515066121355
0.8755880177432194 0.7873399690579398
0.4051816171384088 0.1750635083431811
0.1967565495330461 0.936838617770842
0.7830634797891121 0.4964188943944478
0.4360567014822138 0.2789834290446368
0.06271074286432997 0.752740687384021
0.00303352447637541 0.8709947638117651
0.1485084241720024 0.9921242808891918
0.6367699726624274 0.8182917291070936
0.06570164517079916 0.6640897769226738
0.3909473565255196 0.7140885102673513
0.5978436910561026 0.5440464457786198
0.06437621802947199 0.7416176985087667
0.4416789260533805 0.39414855351954
0.6905506922607518 0.5298385769559457
0.8540750431914228 0.4550941579641415
0.7077106188453915 0.07378859113422549
0.6483663587392975 0.9923013602285202
0.2276159814452647 0.1847151092139446
0.007439741415364226 0.07918221125603177
0.8630460140591475 0.5457326277926355
0.2890899345442086 0.2346023522155715
0.6582199870972493 0.7080125685779917
0.902252675195894 0.5740918267253933
0.8040791248944226 0.1137198906468555
0.8006760531348726 0.7749694683288411
0.1820269583454578 0.06252772687260046
0.7995351560744808 0.5705595127679937
0.3324923966398241 0.5408844806261973
0.3634842496237625 0.3051881727900432
0.1340743871452301 0.3566904820560097
0.8966146538568045 0.8104546491283775
0.7338356358350406 0.3355575962001551
0.5129726888907439 0.2722225279472997
0.9898602853935302 0.09189020296832111
0.969409955527463 0.3445690606410543
0.6813236471685392 0.8799000522334743
0.837260502081247 0.4325905876215703
0.8357586607644331 0.02615324421895088
0.6269475142913258 0.7304598330062494
0.7623957905143399 0.2086040120590129
0.07574798824750219 0.2332041052899092
0.4014920436541434 0.1388927557242763
0.9462840170989172 0.1436791528449041
0.7917371742153362 0.3220179582488846
0.9291379488406433 0.07694591596019097
0.4198617688994099 0.9787603795183467
0.0642947767112642 0.1780192459245801
0.6661132817934795 0.4145518753803805
0.6045947257886992 0.9706308479641121
0.5095490693357387 0.9244433223305925
0.7378533016477571 0.7406632285747348
0.9652470164538989 0.142788929774846
0.2172645160322282 0.609232811797478
0.8977479701101582 0.5954688093566847
0.7002406392485112 0.06533919538898253
0.4400243744126778 0.9570406742393512
0.8268590868125051 0.2287072408826665
0.7016077760947291 0.3553530497521636
0.3612159479140741 0.7752220914821601
0.7807529398188893 0.6754034052007045
0.4983410397698605 0.9397391925684911
0.5932906782303892 0.9453413165363352
0.9951685626282791 0.5650323691304073
0.753092416722156 0.5730592294258567
0.5170907439574105 0.1001407708916992
0.6409629111551923 0.808265484095269
0.7587889379773012 0.7853258346191039
0.2257158423940848 0.8540036968345914
0.9955362333912318 0.3194806756854804
0.1126856994464318 0.5172770014106011
0.8788358354566342 0.1506795770472083
0.3813732755531083 0.05310335901504826
0.2567051336477178 0.1680549822088605
0.1669686146245317 0.8589102367199738
0.6406749709341332 0.0009933872916054608
0.9521977653987531 0.01062553878272215
0.8068296623921155 0.6947123729129802
0.3907671576888399 0.7035895899238014
0.1206138430993906 0.07495495135422474
0.584350729007846 0.09237439687101325
0.2481216655323647 0.07483564574375169
0.540098163678532 0.9805106730316239
0.9379314580486746 0.158959711363862
0.3574607192648684 0.4439051237610481
0.6496785812256606 0.1865129686271621
0.6044876829156859 0.3628835594640886
0.0436887956091581 0.3811069752170101
0.7400354155256355 0.933112661168357
0.3532408446864795 0.7923929198464981
0.9964609352044512 0.7567310673847499
0.8228678972422206 0.7419593820935527
0.2524293772568134 0.6248601135115472
0.2783362445763448 0.7739415714727291
0.8700297979021882 0.6204381334672523
0.5637089129918323 0.5535175672858926
0.1421887382091701 0.2365433932243925
0.5319784650565597 0.849996317028649
0.562510941249501 0.7790211755267873
0.6152214268694636 0.651405612109403
0.5443722389068878 0.783860922683137
0.04126254303366853 0.506099711878309
0.4265485040051073 0.2267288769826437
0.00813767134161629 0.2773452861763712
0.447067721206455 0.1025067328849438
0.06911589929924718 0.3651144894694375
0.8696478704461286 0.1557594300858011
0.2929414075460245 0.3230060256646586
0.8106798699982511 0.3867502622537593
0.2143385551977793 0.4974479307964022
0.6625160372725568 0.2114667944388946
0.9428233128183467 0.644165006031111
0.4611996691299179 0.5274250110015593
0.8425100815970535 0.116776300696481
0.4518929608128973 0.3969903863586197
0.1258710112597402 0.6843720173955861
0.9354632359630733 0.2007524984718189
0.1875776183408928 0.4973349515710533
0.1516862972274804 0.3644122386370941
0.3906146725232144 0.1866041393374609
0.5029940682427015 0.8971201190565812
0.4118637764414986 0.950393804040548
0.8963507812978126 0.1476405216240543
0.8467253684699055 0.7843263997566348
0.1965525169836178 0.3447799629111485
0.2710493757254087 0.6907584620831888
0.04361191033068978 0.6366268363128322
0.6629838825314122 0.6281029070911813
0.3801832942305362 0.4064238813028689
0.1024995528120179 0.9502153037884246
0.1258424582664139 0.2049527243350358
0.004266674481123245 0.04684474156176986
0.7928478780423838 0.284199943707363
0.6503239239084379 0.2539510938556981
0.5687267911047527 0.6860795594911127
0.6470212480669603 0.04866760159645397
0.1778692585921207 0.5173934915268323
0.07540595661486624 0.555908320243321
0.6261961215220793 0.8662444253427312
0.9131062146319658 0.6875790913353366
0.7207770543636317 0.9067658194416529
0.7755453481576332 0.6396790739865132
0.287069840344474 0.7573693121212109
0.1234939884224155 0.1662356877159041
0.3435044826607441 0.5255586538181448
0.5419637644226097 0.3914453478804236
0.9991261990967143 0.3091479814370579
0.7127333332818812 0.9672520930448962
0.1465277931972809 0.1857249374989635
0.6336156216668961 0.09063140747310147
0.5285272039216478 0.05528326924350727
0.5566478474653413 0.2583028106954953
0.1871826703482797 0.6993878064576927
0.8823198984098315 0.02212034985937493
0.2819281640927574 0.8828875205775276
0.1989712371201201 0.5731705324714025
0.2141487976688775 0.9524789252070762
0.5018028875975912 0.9995169831347354
0.6354808615341119 0.239258810905599
0.5917483798545626 0.6693702706227632
0.8237052503642575 0.8569266389431758
0.6091242014532446 0.8778980665589358
0.5512022421047591 0.815816784038881
0.6053682443564125 0.2164358379252214
0.2111438619723043 0.07500246042701157
0.057405906513059 0.5059780478794382
0.06351817268514053 0.2780057277837214
0.3155381796224958 0.6094842368516158
0.4345211150099919 0.5365957643302425
0.1735483040645093 0.8312394962053498
0.7074668502117822 0.4861523383888151
0.5729045502397598 0.4780692238518739
0.6637997498580964 0.2404425096196747
0.675249539562262 0.9817358930969571
0.6834177508028916 0.08780231624909751
0.5811640601194252 0.8982316082307142
0.3802171376592303 0.8193873293904198
0.4668471769188491 0.8635816647984479
0.9899219488878698 0.2768284518050241
0.5388245460831227 0.5129435595170907
0.9749505090726517 0.9056221995530219
0.6481127168226198 0.4186147268557322
0.6235763677518317 0.2124603832307722
0.9495513331269037 0.9726442507094561
0.5288118539628516 0.5683402716878664
0.5262463610973857 0.4004855122617363
0.06434829601078555 0.6117636968023091
0.5960984831841187 0.3157474676077759
0.5382769478556657 0.02029008005971133
0.3785449809516381 0.7512361502299808
0.4247062287168852 0.4090550644372703
0.2969340009282829 0.4320542475566764
0.0167874583282175 0.2606979095402727
0.1520553781395459 0.02488950890921806
0.3207505385660678 0.9893954191021251
0.2255180891049076 0.5454686670063706
0.1384580245894521 0.5701980437811091
0.3446706561162591 0.4631444042724667
0.7802417065059482 0.9612490319340979
0.1348548370909352 0.009496990171799457
0.1981659751128529 0.1470618720528437
0.9123717162994843 0.4518781746989746
0.6335731965030688 0.1780471147818701
0.3972012454964621 0.3696227485779064
0.9253681354275831 0.02157788106714853
0.24874825915795 0.4514121442679854
0.8874814364151271 0.003887958800147557
0.9380974080840725 0.1698902210083008
0.4853190175954734 0.3523612472170517
0.6587191363091832 0.2924802001313812
0.3562802087911788 0.8808472873707087
0.9015416894870375 0.6134684273007516
0.03998938135857522 0.655349457385543
0.06643896448323479 0.2263880694486204
0.578581792648528 0.9091817061152588
0.302227812200136 0.1521078603927353
0.7250829361488813 0.2601645824079291
0.7091154063572331 0.6374211400663851
0.3117441513675244 0.497705369069498
0.002341217404325505 0.1707555183757162
0.1963303246031825 0.9481476251381722
0.86120201526739 0.7998800330982491
0.7355843050380471 0.4246022130236574
0.2815416217848214 0.9265548183900785
0.1238828406699495 0.2267819831827599
0.5383826699751899 0.4475845794334443
0.4276984003856708 0.09081207265597108
0.132363770690912 0.3287393138686944
0.1806473980993195 0.8755089748046705
0.3314136854656578 0.7094723007502104
0.4580172015083296 0.422703879526642
0.4808798488124391 0.6522194739684096
0.5882711289438627 0.6318623447584615
0.9107995825771703 0.6507392259325767
0.7181701496734701 0.0151600054524825
0.9344442468084947 0.4701291513583368
0.6528850123080207 0.3631602622534043
0.9076558034058361 0.697429706718105
0.8946224917173542 0.6055988500701293
0.09693431872077193 0.8136013751865141
0.1459552705236481 0.5341855879698052
0.2156632295081427 0.2262117162499558
0.6870579984746408 0.7933792153218222
0.1301189265233218 0.7766245950668437
0.731613866438097 0.4359944207586092
0.1488721613990177 0.3454879868179062
0.1174305096661437 0.5653211386457975
0.9815773648750076 0.9226694341283643
0.02384526206654444 0.7851786958641662
0.3076198013172509 0.05410318161309837
0.5586414659959335 0.3619503918341999
0.4695061969628749 0.5672938972530635
0.1120770391768201 0.4058092609650926
0.8614568164643963 0.9762998318474867
0.141471882726193 0.1546027328777053
0.09638337314490858 0.5894135722210471
0.9664727576424034 0.2355489387421216
0.2335362794337849 0.2382071099055088
0.3943619414233698 0.1578229623728881
0.5932735472905809 0.005373034937040625
0.6549267830369588 0.1768537805561233
0.9588776251801525 0.7051865137817657
0.5613774579617241 0.7392284053188011
0.7069731901556026 0.3644119379715444
0.7936140403002608 0.265703546488463
0.5132842515618991 0.88138452756103
0.3091058325008557 0.3909396391817918
0.5401612490612259 0.02995326368561236
0.866584967934499 0.03627005649445143
0.9792517857934881 0.05568537516228848
0.7648490948393063 0.1152717282611099
0.8048529925584956 0.2472842459672622
0.6662598438565702 0.6908198759545857
0.1999917936379414 0.1686974717307223
0.7619404642576565 0.2457333937766091
0.4910718429160569 0.6727251744027676
0.682747609679103 0.5967824856843092
0.7520037394801973 0.4577880420765003
0.9539452173673265 0.0470779311896883
0.3887968238745729 0.5724632655733328
0.6448140026990395 0.2071438924431374
0.3828590607556598 0.2411404914246323
0.7093553322307776 0.5385347171957602
0.9631246506710601 0.2946498930620078
0.7834792583197502 0.726416992787699
0.02475670402362548 0.4012530149240744
0.6900468296788587 0.3929570524742805
0.6126969310739128 0.00958918506136823
0.5357685506444562 0.4661609751844853
0.9696755276445512 0.8421133050457291
0.6695537601676844 0.219028276369363
0.4241808238321907 0.3967081778861763
0.7044316379298796 0.2694331594301548
0.7101073716611189 0.1188675590740899
0.1892759451917886 0.06942353701619673
0.2353826548176384 0.5507492210044233
0.7777929225599041 0.2559262794004823
0.3161910112856133 0.1101223670115122
0.3145800440686146 0.1347928889346661
0.9221468586094274 0.7956500254214387
0.7981503241643316 0.8152452286282076
0.8538846317572396 0.7643002241048937
0.8137666336813109 0.05502469966024078
0.824592483894133 0.5841895364950037
0.8277395125346082 0.09162257932372728
0.1698869731515814 0.5466685669715157
0.3496033942634235 0.646948460147726
0.5283976400971323 0.9256092580085911
0.185127783811902 0.3810026467194241
0.4562896473308166 0.3377305257139471
0.9298819801108813 0.2394700343139728
0.0501647468035791 0.6920636631523595
0.08614495333349592 0.8321029640454654
0.7071165173349123 0.9439817398895393
0.5601372940385346 0.5318678929461442
0.2715184679959665 0.2678171111597037
0.1117197538088421 0.3607188149489967
0.5186869161157912 0.3136132745883845
0.485482641144989 0.8227707170520365
0.9097682820105221 0.8265697693680487
0.3262024002576385 0.2781725119370431
0.8709452201538876 0.1179367964642718
0.4390986209074663 0.8590089012634022
0.6729645967171469 0.09004666644349978
0.5293222119543325 0.02727214872215019
0.8173547364849709 0.4418105849663106
0.9070220095975524 0.2906504842460524
0.6542476933632075 0.5983545292340079
0.3083552163624629 0.8329438741940204
0.1080165411846881 0.6582269823109909
0.7162594089860825 0.9161407253574377
0.03615142237377166 0.7361629896932743
0.187855797206495 0.9155171859354947
0.04637642016171774 0.5897629951651634
0.3944432349931179 0.2919518130059838
0.2399648890154086 0.4578557946249022
0.8646065235095577 0.5741582972430869
0.854695506089556 0.9559859076495383
0.3080538062307753 0.2341128917395209
0.595916673509895 0.8424943903324775
0.504894810021791 0.1885232749092989
0.7725821703615264 0.5007373705742416
0.7595926946400855 0.5554514446078649
0.1058165224172163 0.8989944434121641
0.283725291316256 0.6753761807804657
0.9995827203939293 0.8169142687125296
0.9279057242129881 0.5839585206160961
0.9302107893495736 0.01184954666926507
0.5774014414568723 0.4140990973347278
0.4494945185765333 0.04500854903117725
0.7359798603776441 0.525116294342412
0.1725121361066043 0.2046460495655928
0.4294753738059787 0.3798029059417951
0.5282577144567391 0.7068606762001372
0.9170947645074385 0.5239609363511966
0.3724450744575262 0.3064692335874843
0.9653348498223925 0.6005573585359132
0.1299215810249618 0.08074878227764085
0.1467726152952399 0.878540490455863
0.9551311483648759 0.06568092723950696
0.3725650922852947 0.07009234518676508
0.7345706172901407 0.04906046628175743
0.8038500176098107 0.2842540532841703
0.8211735686103876 0.3862991873037004
0.8768079485215552 0.1001486120501877
0.002897183787212594 0.4733089329145453
0.6248424826792073 0.7026693934515829
0.3751927597250812 0.8915606071293566
0.5459935496409368 0.2111415474931528
0.2731422723469277 0.9093894119187724
0.07468550151677358 0.6134828487880222
0.06197114630417519 0.7954973872713977
0.3842527819624802 0.178033666713838
0.9126389400727162 0.1831303130072961
0.9108377919027518 0.3239868664813575
0.3747153541297561 0.9363193808237489
0.6348450972358413 0.8467017278847916
0.6356220172152643 0.6545529278417767
0.2265481502608696 0.5899648425909788
0.206762983467532 0.001837593343730666
0.7020468175311693 0.4105206343603907
0.7505575275674106 0.01072283330334989
0.6132616874003924 0.5540157144292212
0.9144975084846202 0.2735541908717897
0.6685976992559187 0.1295565516349685
0.2914630340378647 0.8992601096185078
0.6815974501270265 0.5149728827684921
0.3718294585991364 0.09191184684559019
0.9677638337076121 0.7321105429156004
0.3856424809017197 0.6104480236035508
0.854030498529304 0.8943926447227846
0.5744088438146436 0.558505108815269
0.7450942067898784 0.4045791022180887
0.8351765857939433 0.9884488594660558
0.6255673772931475 0.3548582502612347
0.3225570492055071 0.04592908591802497
0.299265997143731 0.8386994993506656
0.6406347717862004 0.4363738940520705
0.4601170590751981 0.1805898569241405
0.1242391589220145 0.1563717359911187
0.7265685304481239 0.4858129815622205
0.6099319646436205 0.16162855424388
0.9258794015920997 0.7570423438432724
0.5339061858839831 0.7474910600105588
0.3375482758302539 0.3890030036519865
0.9997518512593823 0.7256959772406145
0.9978364735965772 0.1800938769861261
0.1870276121107749 0.6211830239672392
0.2059997676373084 0.04656058777745533
0.3542562501034388 0.8366742032918881
0.7981226970605068 0.3497380073679566
0.08329305336821394 0.08251295950552168
0.1009673946901327 0.2855581841742159
0.6962462006198291 0.959782715668273
0.3342085956854207 0.7827452344259272
0.1336893005328384 0.05958627599509707
0.986267114159007 0.740005956614169
0.5183540408680772 0.4931156668053469
0.9030290984530752 0.7069952309733711
0.8648447560359995 0.7007923518909552
0.3641952340984932 0.23749870318817
0.3086054435973064 0.5080596795514425
0.1661866322289746 0.3396668974108218
0.4561837367683468 0.8143678656376278
0.3688112191351224 0.3527653541027618
0.5968990362128423 0.7206601087882569
0.1016545470595854 0.008954818491552176
0.1431543133003463 0.2169952772058347
0.8907924636455621 0.1256145943330471
0.1631437072431398 0.1733841077558163
0.8719982386189851 0.9288723645816562
0.4929605238711649 0.5479411569380369
0.4628704753525624 0.8234402551020903
0.5572842348362786 0.2865472647166396
0.4170792051418888 0.1515400644934033
0.7676322485217055 0.2182679236789262
0.4012914048799678 0.9862207041605066
0.3996685745866321 0.1071766295318855
0.04886779048258328 0.4601136290819596
0.9146868102567771 0.08647909498214808
0.7679037980131171 0.4413797309515732
0.7361780864060482 0.02097275841042908
0.3353790926461986 0.444662239163008
0.9616997482601446 0.9304918575081237
0.3163169602106995 0.5288964396619321
0.3056317759231963 0.7684450677972556
0.3952911215649186 0.6582782699576339
0.7409332746133906 0.2750597860952489
0.4393526485433727 0.8699389556850067
0.1406279094268527 0.7955126110352279
0.6668051417173763 0.9560900252261213
0.1361001181713515 0.7488195222574743
0.7341674870993079 0.1595522216104473
0.001267746188230242 0.9773447439368284
0.5253731507467758 0.3816581766975555
0.6022904513544627 0.2069331013201561
0.01167891551843187 0.4671432422439677
0.2206260257289477 0.02455380844297998
0.3899842140295448 0.4263723619244102
0.7772057397562269 0.6123529161705656
0.1472852461564405 0.04569088244741591
0.9103588518619888 0.9247137995652152
0.3448952033683856 0.8203402934895263
0.4699203584629629 0.3095001857412193
0.2392923000847077 0.3782955321386369
0.9651508956388755 0.3273624216559813
0.6750193273146953 0.8709320239692596
0.9415806818372464 0.5016438040568082
0.08065341270362293 0.2554954057217367
0.2867660964980769 0.4475332138942301
0.8516653514244896 0.4836775989033599
0.1897293299029279 0.4576702429400212
0.2700784912252581 0.2359697140396749
0.1626384977931891 0.8683230607526901
0.6542743246461733 0.726787459521566
0.677571016065745 0.5755942130609799
0.1954259569158456 0.3627299362081316
0.2576541510107299 0.6621534983215146
0.5302100315803594 0.8076392283241486
0.3211989505164242 0.0269812624995446
0.5054951885885408 0.2264488532478467
0.9507460956760726 0.2587725999279089
0.3172944641517594 0.2720672222005008
0.07984241341965494 0.4119430992478779
0.6312786239102828 0.4323934057161908
0.2749735109754429 0.1243647239628961
0.4173704017209346 0.008634544256900434
0.3537083629575056 0.08130508716770861
0.5822745775250412 0.1736088421501026
0.4333776220382648 0.7979200179706993
0.9856368908208214 0.4856256552431816
0.1088574716481101 0.7580697073946064
0.7726937263522743 0.3800349383821877
0.8639106628518078 0.21329447462347
0.07848309068306196 0.0394065123845237
0.8667411378372447 0.7118734738192861
0.05545801086643629 0.7024987366899316
0.221729923973929 0.7907919807323239
0.8722914716204307 0.8549429076967153
0.09556831434046374 0.0001929832353625522
0.1355041509646576 0.459757295010286
0.3619990360644948 0.1090241209996781
0.249563332004556 0.7359307827014283
0.04415478846262225 0.9395532413460932
0.2736881600533455 0.5578438277494042
0.1679743354411836 0.6984336496383662
0.8864383154091883 0.8939287627039064
0.08583081519731112 0.1038175753616315
0.6682693779483546 0.04313474840090701
0.2238765942090629 0.303303258785484
0.8552432206151658 0.9178480780357439
0.5738351239741089 0.69451965371156
0.5605846700161209 0.5900597550156002
0.002074720948611717 0.1966053208430529
0.8594183973819906 0.1948286988907776
0.9460721131110714 0.2160411256213257
0.7788450027038991 0.4057187746673175
0.9585268071237335 0.5721389879352693
0.5583893010965726 0.6871791988017735
0.1393877274985429 0.08619812102190526
0.345765278339786 0.8535755495740549
0.2617440464577598 0.691769119132142
0.5622048538139154 0.6324578926268988
0.7562266281819618 0.1238781289318577
0.149171068664151 0.2788844749971182
0.2891902895703131 0.4249098413533484
0.6231515137120988 0.0640921291018796
0.8485952373662013 0.09936647782744171
0.6751462067440871 0.6038876755566507
0.7340914156529217 0.35540614995466
0.8993210116181475 0.9700193526891963
0.4769158753929544 0.4258865010281462
0.3783661027898135 0.3350036721133965
0.8156142642773786 0.1709941659216561
0.2362853226866071 0.7012983600328661
0.6867745197732775 0.7740661493881029
0.3366151306380737 0.6449183760062159
0.6050356573065951 0.2650917767073047
0.1756557243138531 0.3427923013531769
0.8384411112692941 0.6287030017498637
0.2869330157446194 0.9651015558076496
0.7701788624260758 0.8123007815190666
0.09429144752367608 0.2232106979622499
0.889181053861279 0.01407558461889283
0.03379487068694341 0.7680283644913333
0.906129154840537 0.6606528355237579
0.3708419593523729 0.05824688665042606
0.4516627711982212 0.9197071953892728
0.2349851074214778 0.0006476964764674882
0.731523612530445 0.9060539658394042
0.7969248113918157 0.6369295170595666
0.8923883645643303 0.8867910657675122
0.2169455004515616 0.8854318162017385
0.1337924649865548 0.2654894728589173
0.9397603564766888 0.07621557852068672
0.1815391862486033 0.1119764867170725
0.7559856157443957 0.6333042522571474
0.331771150020966 0.02606248457774594
0.8737829398110399 0.07899909079537437
0.9803312641416805 0.5522369654176658
0.5570727092833987 0.669423061755132
0.1263217897373651 0.2986763266562346
0.5736730619487203 0.8205218751831996
0.8104697778307806 0.7721140415101549
0.2364025317741402 0.1584174686662564
0.7399710796976695 0.4427595893982919
0.6557412235870401 0.5168485601890723
0.8964809115416577 0.7549542377137205
0.873941602910786 0.5010298729185368
0.8432753645064819 0.7944662647728337
0.2722632187079039 0.03919897799386438
0.9072970607674662 0.1487779178394325
0.39080302661559 0.5544579810444071
0.1072996712739244 0.1512716434367594
0.3977461917879702 0.4847398397426921
0.03835462180181449 0.2182124713441216
0.5632155509982405 0.7499894929897982
0.748624980250976 0.328355755676887
0.697582124069808 0.4910699147512161
0.6484689528823632 0.33500977609607
0.5097423006974701 0.5388718391872571
0.7929667168524193 0.6464224227178017
0.3162591942778692 0.7946889308795813
0.9948252370441787 0.8969010915075896
0.8108082320766606 0.8702988839896465
0.8224346330089879 0.9257876314073469
0.8647628490765693 0.7897385149525507
0.7071235321657848 0.5168724972105203
0.5403016695806048 0.3094738072157706
0.3557505284470954 0.04074888488346725
0.9559032588343831 0.3116237500322327
0.6183862907012603 0.5638912180424538
0.2290754962800354 0.824020000277575
0.6973954893406809 0.6223703161561541
0.0761203677460742 0.2223291546781201
0.6663941736887573 0.2765880765547667
0.7875047561164679 0.8864532024291821
0.7899389903729037 0.7585972604195013
0.1920805362279298 0.1852597156390985
0.5414232719617467 0.4287022705943845
0.9210967475902876 0.5667067114798976
0.7897737445263402 0.4062577124804561
0.8580794360062736 0.2679179511779681
0.5730618623926697 0.7042385143855538
0.5691654533747087 0.6676767649243242
0.4229111927146181 0.7989051320734334
0.5158654759414264 0.2613872805605412
0.2330273327079218 0.598532313024564
0.2919919674488869 0.4139700867038718
0.6929559174394604 0.05691393868920341
0.1662963987832344 0.4204498498532643
0.8857116867919 0.9577603999896477
0.5203728699062196 0.9890543398454179
0.452594889482215 0.4885536189866764
0.543817035577265 0.2994203906611007
0.9705157081705236 0.6804238239361101
0.05350455672778977 0.4390477255557995
0.7586311830887333 0.7471194306367421
0.2650487961181529 0.9143646217873601
0.4332528139468768 0.5093766446732099
0.9758401851032084 0.008785662954518545
0.4407500281464151 0.946398000759751
0.6794598680380061 0.7423606854575383
0.8616864806661513 0.4871363308650491
0.3917909371737225 0.8573545886853955
0.9240791090961451 0.4493837801978038
0.5525611446696361 0.3920791600823236
0.4890419280042645 0.287927052376948
0.7949885510910862 0.7408646648694489
0.05394304775595422 0.2406381214987037
0.6635016065153225 0.3644851256368378
0.2988468211489954 0.3317013782499286
0.4225105018467883 0.7236995720497237
0.8144542669854498 0.4974202313247908
0.8002837123106615 0.4060788167008677
0.70858375187084 0.5867498601562495
0.2769760235887415 0.9717806005968129
0.1685038598235994 0.07628492925135454
0.9743353118505076 0.125959050097505
0.328140505280307 0.8757514500011251
0.4420138571561923 0.2418296825516836
0.6830325632687567 0.6567380406260191
0.6476524163360852 0.7040039882214449
0.280190558286765 0.817395930324286
0.2394036796377382 0.3250681224520717
0.8987249873437101 0.5287388934682468
0.1401405958669678 0.8135589307091432
0.1810808231577749 0.2707970091455874
0.4294796623168885 0.9728012067463158
0.7327516276945242 0.6160018086515955
0.9984129043172408 0.5555279913787216
0.9292913527748758 0.9468441066636049
0.03617371722767009 0.1805078690492476
0.5795809246687322 0.3406975310983063
0.5278740952212344 0.7972693474314597
0.1273324912770104 0.394714205043772
0.3630432980679361 0.8081331367417272
0.7495558634137155 0.3455278399120917
0.01660417355032074 0.4309350071664392
0.6907686333777392 0.3735742425829177
0.07665166935906467 0.4619730312632659
0.01472701847773346 0.5082390207118194
0.9740424721200396 0.472714458585515
0.01043680840503662 0.1115423351340171
0.6560362111928671 0.844211591229552
0.04691412992769975 0.6183424455148705
0.9121017175156614 0.6694657709659222
0.8509873086971144 0.5319651454289669
0.09782226090238999 0.678663627536779
0.8470731678609619 0.7110927556416884
0.5251901383092378 0.1207170036631445
0.1160033605422519 0.7041331329024876
0.421540647260481 0.752880376888695
0.554128068736695 0.2970622161773129
0.6461472230375609 0.911414159423646
0.3806686831818485 0.9841690485604584
0.6684397673468442 0.9277727799028752
0.9601665206341385 0.5623965800007059
0.9536028863586384 0.618703621720782
0.229134276102569 0.5791339241766894
0.8487875156722319 0.6257697252528077
0.9356285256487803 0.4015441027087295
0.7630874482004573 0.8735855816297102
0.2099706225946203 0.1966739972913812
0.5254530058564065 0.04492194161257725
0.7027321250521571 0.665087800405488
0.8591375881755561 0.2794960686039547
0.5222806590916139 0.5215423213629646
0.3192143800141481 0.1605262455793712
0.4424760126998809 0.1742721922637196
0.9362977045667862 0.3036906475097489
0.03126675895106375 0.1303330274549574
0.8853137429544432 0.5716360490908505
0.960221611787912 0.610528371123187
0.0388047306373882 0.8416729863201021
0.8774431050034366 0.6282002656020296
0.3159175230651333 0.08997513891763047
0.3440444767936685 0.06778467192097855
0.748162832667947 0.9131216096381304
0.337229577435437 0.2745789549103163
0.8780513042727242 0.5217756851228862
0.9000197796917803 0.8573695500380134
0.2185644304512949 0.3982920222449742
0.1100234791874513 0.8895050335747853
0.7076707569932653 0.4757433257807684
0.4831412162869534 0.009181342171332426
0.4123074361376864 0.2392589749009873
0.9553827461992944 0.6017779659426638
0.3607093006079103 0.6276589992553788
0.680436235598997 0.4773305779875297
0.5032959193226829 0.0680790549646029
0.2605256943114524 0.785382242543512
0.8735663694666795 0.5492065940220521
0.3908605270745949 0.06906742635735508
0.4631925733460353 0.237408843806294
0.8914029331264167 0.3932847357974596
0.7498233071596819 0.3191134742533803
0.919561857448092 0.9741433949162646
0.8439541726994243 0.9516045282738328
0.804095959438165 0.6455001200145406
0.4861765796738671 0.6116856819487474
0.2332433867361891 0.862396571603031
0.1395480633848987 0.6494665545400725
0.6326320704820307 0.3066133762407414
0.9015866080914035 0.4119822860890142
0.8358075124844209 0.7586431328946632
0.8001091769128563 0.7126628939700181
0.4359709983359747 0.4117864492611668
0.9865468742742257 0.6574810412332746
0.4528893284459163 0.128844506252175
0.536046224902504 0.07542618529330998
0.03666709302036231 0.7255385571599554
0.9815815486266352 0.9708015158960888
0.9472398101011851 0.8260184209500538
0.8213040886713148 0.6506150136165234
0.05010270353385999 0.3427869617517556
0.9564309131006107 0.4473466389227386
0.3000474828199304 0.8713868354354561
0.3112611423397568 0.9171882256842029
0.9695518643227746 0.01847928815241675
0.344427275568535 0.2844650052790716
0.2057394993080157 0.5242850488732617
0.3655342636041717 0.0394029943806422
0.6385189461908224 0.9506298902104068
0.4760363728847989 0.6282322223527045
0.8063357433521325 0.6843403336900199
0.9271372207372697 0.1174961468525465
0.5775200520157785 0.1002864418155695
0.04733892134339149 0.5598420648217228
0.206218774605216 0.309441257719018
0.4671938226714729 0.6331562964087708
0.2262400971156377 0.8123981789132327
0.209066304467737 0.6745832106406758
0.6304607649376228 0.2959391772455135
0.2627790531807041 0.002855222127855154
0.936284313526939 0.1799113975525206
0.6006655240156196 0.3842918312874523
0.04945495928031978 0.3325337630555869
0.557041338326112 0.4679815793906432
0.2685760379058805 0.717413705741475
0.2302590041111177 0.4327237298088064
0.3657519924546615 0.5764419353527463
0.5995800947341523 0.5064436302563057
0.6601195261004399 0.618476103106213
0.8281619370461955 0.7131276320299716
0.746149066337073 0.1987973574772379
0.782479500321573 0.3603753143351269
0.767098275702191 0.05186721817253683
0.2289972730510897 0.8430400652813156
0.6026234001015729 0.4434980016537379
0.1288097367481389 0.7211671530332834
0.1152591272501822 0.5266157035813731
0.2530138746982259 0.8973318114340284
0.5627609339943107 0.459425993080741
0.1562861580733085 0.8596158151276421
0.224355563516274 0.2329460447129685
0.6936674956537361 0.8977744685257125
0.8426115572167787 0.3855517508021528
0.05571086883420152 0.3047853418714651
0.2624391272374225 0.5405676451835335
0.3376226351847807 0.3398352983846658
0.8530006924149429 0.2158779984121492
0.002263873275253786 0.2058001294079601
0.2626542118819124 0.02038369807421815
0.7255556322384422 0.799489166400666
0.8522105888405984 0.6153300044650468
0.2058723157171691 0.9436697600072205
0.9291262611381619 0.8041689622599006
0.1314643614376443 0.1502873605429273
0.6369840854158872 0.8650039082747114
0.3366784389806014 0.0608974372858102
0.1018042070345604 0.5136476997999941
0.2311139463401495 0.4162318397517177
0.8689256180884328 0.04715209840451297
0.3042223776713731 0.9650817503681509
0.5292810762731547 0.4754040070757462
0.01321343112450976 0.8934922550640461
0.2238011898376206 0.7635519198867382
0.2524589720232578 0.7121139009377802
0.2618093429630052 0.9476881276814507
0.02232826416016704 0.833335430800149
0.7587648088521675 0.3927630467805417
0.5146119281865298 0.6909005886030958
0.8534034982388911 0.494023580029014
0.3349745312214087 0.5189759047981464
0.0004468352261423892 0.6317026022740138
0.7875101795262618 0.2932531737728137
0.1232298829890297 0.8419600909974524
0.6716958073364394 0.2482681873276625
0.5845407909656654 0.2898577181414368
0.114202039713133 0.2727798894157552
0.4541252025612695 0.719790619736841
0.7143301967381638 0.712871237974905
0.07147407126081762 0.6033252825178826
0.8248880848762585 0.3397772323534207
0.3055211922383521 0.03778193760485477
0.04205541888525526 0.3590948497496615
0.1101585364951245 0.1424371488575604
0.3572367259923097 0.9136686048423175
0.0460700322486959 0.7308676110372991
0.603926130802372 0.5715557377852315
0.2334245893070207 0.8337015851524762
0.02940925128667122 0.4667378355839838
0.04216915652401756 0.05368005343475434
0.118131003143016 0.5364864175724081
0.4444617139124391 0.5561118263598469
0.5828487892820928 0.7843864772779526
0.6674132774330622 0.9094411541156672
0.8983144684596377 0.4792531443579619
0.7116613076756582 0.3197846775218386
0.8823620833729011 0.8233510637802776
0.3752520230393226 0.3963687471053026
0.6261886358547912 0.8200253735017723
0.5487336671550302 0.5763043755248233
0.9172309589753717 0.7508573047331382
0.154741514461752 0.1205749682525098
0.3152947105840649 0.9991548381018152
0.6142385726058159 0.5730085915909383
0.8735930675850666 0.2107505278025578
0.1206371095708565 0.6943230941561334
0.564159599457063 0.967300154122644
0.6777980760572527 0.498763078696043
0.4551983869362151 0.08236512681445168
0.09156958506635626 0.3353098637114559
0.561075352888697 0.9494889375246589
0.05151678138835675 0.5707341795535157
0.521331301923688 0.6993971398306958
0.2079098510750511 0.9169094111278245
0.335398408073566 0.6108606007789951
0.9250586027029134 0.725106961319988
0.4668999135933002 0.7650313471887903
0.1169008587017125 0.1264411327549903
0.1573163611997694 0.6216052207990527
0.9352058559964616 0.909958755504138
0.1189091240815421 0.7951145790510792
0.5773550936426236 0.5785240791389364
0.5044197369088771 0.8648107333447812
0.4131129127890099 0.9296640374307834
0.6893727772229357 0.812314149341595
0.8088770620684165 0.9605167882120633
0.9848947326640535 0.9506901915575086
0.5721856699184147 0.998217428667597
0.5138526717302535 0.972511483823806
0.4991685306639259 0.04467881728094113
0.9205690191077428 0.7775922342891781
0.1012762412823066 0.9282032704424162
0.1957754716525735 0.3071557778868425
0.04674593481475529 0.09660635810006382
0.2699522475971306 0.2252678431334574
0.8644612517248962 0.0257787606042425
0.07479910420601929 0.5276424394907451
0.9684308190954198 0.6300681480934091
0.09329845386858286 0.1761841241290527
0.4224285231433605 0.6055302545449587
0.4301180553984865 0.03178779130848453
0.06729413581290591 0.9623720975983783
0.4927662076173089 0.06717855804203038
0.8326951945287189 0.9239080281828367
0.7756196374508862 0.4716014486105213
0.3424792839801002 0.6040057735413155
0.1604102511672877 0.6019745266256885
0.831886488372692 0.404239089159986
0.9168002053139889 0.1742359673344385
0.2502357423529506 0.3959295220605864
0.2938986897774762 0.6499413997075012
0.814353533899056 0.9819714385943834
0.5988134742007415 0.5249746274376169
0.5083640983577091 0.03861779190095239
0.1206564437030459 0.03468198980828392
0.2098990230987962 0.2079787442550417
0.6006029440169697 0.7420930795162464
0.1986599000924698 0.009419863362676664
0.3614452314154762 0.1408428110938897
0.9112752031030457 0.2414828550569022
0.8406595598576009 0.6580928984800832
0.7149183114069231 0.1106009557001027
0.4981499838270499 0.5569655215172323
0.08594868973838342 0.5579696361731566
0.2409740269100561 0.4791453829466157
0.626893478364005 0.2860832393291683
0.217088521886204 0.1472255043138714
0.7807331884341103 0.8788475461027978
0.6972016036138506 0.103650836646494
0.5846952396827423 0.7562920220050866
0.0458532310413907 0.9282338247924482
0.4395953221493446 0.5956321202916638
0.08281721338764082 0.3545617093121118
0.4280538854107891 0.2543672250357265
0.2334210896434175 0.9886199086210752
0.2784134071447517 0.6137265952365097
0.2811658932641016 0.636176922375369
0.7779165665023561 0.6575705663548785
0.03842460070292535 0.873361871348779
0.5483079672146712 0.363499828259392
0.8748057139668244 0.9570114114664877
0.5324009712237888 0.8177059424170976
0.1714953153528036 0.587651863228289
0.2546286057559718 0.2051329302369024
0.949268721434016 0.4943308024980233
0.6735541282019769 0.9636553611592267
0.1919788042550556 0.7380252152911629
0.2062592725505 0.5350727110826843
0.0154142812634696 0.7570959853410507
0.8137867028910515 0.03219853782684249
0.1207058776290997 0.5757995656188754
0.1027072164353405 0.6109318976823419
0.3808166042748178 0.108235625829189
0.788077592259995 0.3125473446412924
0.315889918891462 0.1001799540606604
0.9822802915499872 0.2936836478964774
0.1308465589368735 0.0700012729406137
0.3118610685429786 0.6737446248576004
0.006768959122438524 0.1606625874932099
0.6257392999881998 0.1512254625239496
0.6056244356150151 0.4787839352981688
0.8648470462471939 0.8179188482483598
0.9300105186524712 0.8998010915793806
0.7518847536931318 0.08553249616060403
0.8970912710256709 0.2861984333052593
0.1799849554043057 0.551345688663662
0.2478220152983308 0.05615719860587311
0.4761603749881954 0.8797873256323032
0.3039567539842543 0.9811499203797407
0.3773241569219184 0.4638288164869446
0.3551415785113575 0.8588556947276985
0.3693051689727607 0.7194004439895423
0.5035599376263009 0.5891899908959085
0.637035597066495 0.3163258539260261
0.4719113995076969 0.7267544372411658
0.7873965596055561 0.3504691213026953
0.9674562920753452 0.1767680064719551
0.719518813654662 0.6849870189091924
0.207484061845009 0.5569587054337137
0.1146535971982983 0.5960134584742337
0.03763655737400327 0.8228956642973441
0.6689337961125905 0.3552320451849387
0.4080804380436937 0.6410955300202718
0.7064669683173945 0.04462482596078822
0.7626996467876134 0.9648212364600006
0.85499945899507 0.2573632075122169
0.8804280555478907 0.9744911736453161
0.7175896861809976 0.9963108118412435
0.8919027828752154 0.7364569920720834
0.7364577328861395 0.07619823810142612
0.7876754668525743 0.817846624597967
0.04116138405199936 0.5184223789958081
0.8478114608921918 0.3761967739177605
0.4787216945179997 0.2898412042463645
0.3156857003103729 0.7247790261077911
0.04072174159338079 0.4145455780761532
0.9753787742748834 0.5056542231052252
0.6282971549684156 0.9475270625182792
0.781426253785264 0.5735541750955471
0.818527125066791 0.5771963441441005
0.07102485898310587 0.3541670981943674
0.4693097326453763 0.9426931090233512
0.8593795100420971 0.622967860968935
0.3072203043695997 0.8004651096177421
0.1516064696869731 0.8690647965547872
0.6540029337376815 0.7786674046906913
0.5751823090989341 0.2122259374633995
0.5835368175886622 0.452286602784452
0.2162684111166269 0.0436699468576957
0.9825912571324997 0.389034258284202
0.4129464129870096 0.03417410423271268
0.6799871738130301 0.3730038372328709
0.6434251570239317 0.396536885094902
0.1393702806449652 0.7203507553319315
0.8910038124347756 0.1865749617308798
0.8691377527245731 0.007913409951548015
0.6784930802454894 0.3005274970372189
0.7663595603970657 0.5382406298171497
0.816201210353566 0.3960612031951524
0.7771810744953392 0.8201583923548253
0.6561685988339468 0.2330513118404645
0.05054309120258308 0.00673144887330395
0.7045123885589495 0.4325431005303114
0.291099127609253 0.8882547244913492
0.1607253153231602 0.06982376892574713
0.6342280111352826 0.7220124891808769
0.3836085865794041 0.2937309603293093
0.7277334166698125 0.1299471260081734
0.6723431217552656 0.5935006321472935
0.4084073417695107 0.5267669936490985
0.6857013151142355 0.3279840913696616
0.642124833327792 0.2179833812006608
0.3594426583733711 0.3688960243345248
0.8639743388004073 0.9868949955712958
0.01533455124864428 0.9404734601100359
0.8761182260119871 0.2665278542885834
0.2713150346158078 0.3053406532098439
0.9056653536409076 0.06016130061001183
0.5005252663586665 0.7027396251169852
0.5976206313194056 0.2442220137949207
0.2667735228757321 0.3698395984638673
0.6332879489694829 0.06162003163367873
0.4640351900229694 0.3009435485807832
0.518748832590451 0.08120802371547985
0.2502551113047555 0.3778469110172173
0.5554602854178838 0.5594646361876003
0.8035938683779577 0.01762343931821105
0.6066979980020728 0.629088868176179
0.3820534635429897 0.1401030502437182
0.1187031489455843 0.290206221667153
0.1327317976542929 0.1024865739700019
0.4498084619236048 0.2499346791481549
0.9234315272769864 0.5448346771354693
0.5395471516301387 0.4943883525395515
0.8454583017570876 0.4491280985242208
0.713926237738803 0.02478902026262733
0.785860077851855 0.05094686316023707
0.1186538321020037 0.4892370207148691
0.3984468215791412 0.0242018377500522
0.5944109937107104 0.2652541907679182
0.4112245404105724 0.9607381896356705
0.413737794921836 0.9193498611399649
0.6092770744071747 0.1048904283236309
0.9558485487993396 0.2200742482788919
0.9416834666190076 0.7940688945937699
0.1008347646879944 0.9171476835366107
0.1822747837893661 0.4287700592220875
0.3839341175575069 0.684941130019048
0.7124137913223078 0.6693227164764753
0.247146060158472 0.8784644727795008
0.6602494411648874 0.4847274251075537
0.128393211509805 0.246292334361044
0.004172781121931713 0.4841226908502048
0.9078834949220859 0.622012251812158
0.06753357521045372 0.2158556191824268
0.7696380341827662 0.5593000529232011
0.9661379456995414 0.3542860322498105
0.808183550118092 0.7539597723467566
0.6644303304933868 0.7300909943162672
0.2136185216173592 0.2707368149405459
0.9829211928252189 0.2237701101061113
0.5299301607057556 0.2839525284138292
0.03640816132116154 0.7039959916199551
0.5754938755666987 0.6178934859502782
0.7347547926584348 0.691764680882557
0.2651105587347888 0.06625211912195379
0.8611285933265457 0.7719770799213199
0.1626171225895897 0.7387327157550727
0.9134832551090212 0.8446798996769473
0.558072046327867 0.9865923625292404
0.1288317809298972 0.8514546867319818
0.5937540014449362 0.5153978700298441
0.8060339783632094 0.8517476926121552
0.8222590347397342 0.1871524601621081
0.2770359028729216 0.3977602608297889
0.5195318754557061 0.9195889391869666
0.004311998357453246 0.300115804629303
0.3785524640653764 0.347784110268741
0.6696962700765174 0.9462441059416874
0.7832902183023084 0.2467408771308676
0.9522157499620095 0.9340749002665444
0.8825219917294912 0.8522898489405576
0.1617083098587364 0.8162110484019653
0.08860675058079362 0.03608480059230843
0.1161205418986615 0.2087584919146266
0.8808925518292675 0.1219504717952513
0.6123567620450268 0.9095599634443984
0.4154066017527984 0.4758168410606319
0.3084795024147193 0.2554623809880709
0.89486136507272 0.2647920284501233
0.1055614455365803 0.1120873881437643
0.9442873829290738 0.0663675367898022
0.01519629930342813 0.002226110383208282
0.6873050654240002 0.432987982518947
0.6639066598972475 0.02523352962310494
0.3773130008489591 0.739843333211014
0.584458698503692 0.4615333039935154
0.9350547861519374 0.5422811398481786
0.1526427007320674 0.5832440975172856
0.8073869514419046 0.6351928340059552
0.796199136201295 0.12181007447394
0.9815625197191651 0.7069854278509329
0.4452954275648915 0.9965580321791905
0.1703879746802233 0.1552228443607638
0.2049262873073744 0.9537284790050284
0.4258690690647775 0.2750429712738656
0.07801517753535397 0.3933100312496495
0.7307785856130573 0.6051231933849511
0.715570798768806 0.1821820374275914
0.3241866851859002 0.5347774274179206
0.7666912122076552 0.37169081531282
0.5656448835554355 0.9396099354901984
0.355862608288697 0.4621220959702306
0.9428059493471994 0.46416509214197
0.4037110213827154 0.4743541200293336
0.8434402035427975 0.6797554912508421
0.5781629638573439 0.4874127664141987
0.5823459690502271 0.2046385246424861
0.06489830637273564 0.8316625456277876
0.9387504629187389 0.7001702504938322
0.7397118885530142 0.5477926737590419
0.3907061876955575 0.835867786390124
0.8419003205047076 0.6471247798320373
0.3478174304605931 0.9783024049378535
0.6923720856947464 0.008107625924518889
0.4208071587712854 0.574733814047066
0.1833887585601654 0.4484193039554448
0.7328940045110166 0.7099966829814105
0.05342594694106086 0.2622847366346227
0.3565333737141135 0.15027427461699
0.7208185197146419 0.6013633087599068
0.3535332312262831 0.9688524965746931
0.5833259517317795 0.2687838961260463
0.3472989140044118 0.8863617107849211
0.8968922566706333 0.3655864019416498
0.0543680552298628 0.6379932120208078
0.222977263411705 0.8646167450963442
0.5225140705342324 0.3036634284124641
0.8922227429610988 0.9498277975085553
0.9527818781920628 0.5462086676706744
0.5051755996563853 0.8315326670682979
0.1112582408093147 0.4816984817029834
0.2104604076204684 0.2909568563873249
0.7625798546058943 0.9012462417920153
0.8711678593754489 0.947579425513006
0.6588151791002215 0.3354919681272088
0.499765970276756 0.1066871450423634
0.6126829495436765 0.4411749638940974
0.6238679282315532 0.7206252565436887
0.3410222505833741 0.1596439291729202
0.429652075233975 0.1871160191470111
0.8657170522556208 0.3207789990014228
0.2327156058008528 0.4962473812329596
0.4226658535214136 0.2967160106063483
0.1394276637719278 0.9487203680960808
0.04148560689399333 0.8944910772096597
0.03377733873608078 0.1912043287318323
0.01859395229779872 0.7035905775297967
0.7276605948849363 0.8182936200698112
0.7653004760541586 0.02831089030885448
0.09719111523665055 0.05954714685667066
0.9216667213784359 0.6113521906474431
0.4392798295298198 0.04778169227887187
0.7300320010287404 0.2510209398682477
0.4877574148281622 0.1834479815905928
0.3553788518655241 0.9464535790517404
0.5510995922934503 0.8831140341964642
0.9984185824877108 0.6835197804157046
0.8696963976856036 0.4802717638326431
0.5508156930482041 0.76664246773112
0.7595474150089111 0.814339752234306
0.5052593604083581 0.4249135873323814
0.5982386564501881 0.9865044612895467
0.5158740743584701 0.7586936808337263
0.1805809117560366 0.2216648040658254
0.9663824466113947 0.4458977415103962
0.8904704657600692 0.07087753183176283
0.7070224606973173 0.4964043147795876
0.876703852178036 0.1994445293255522
0.3430062959418787 0.1092405966864041
0.07895364442641079 0.6238994832718883
0.7833983565128007 0.6930424393617238
0.1180048054738528 0.91657734396867
0.4862176378480654 0.7151899453892963
0.52391635273521 0.2067604847913954
0.02556317257081475 0.3902971902878599
0.3943456370314928 0.9179878401982771
0.253842451086555 0.1035674370403576
0.5082971535998264 0.3147693647460744
0.4235699033736067 0.6826747918483598
0.7109490271869864 0.2190258048065216
0.02714622283170567 0.5791338441049788
0.8826758251594093 0.2387376526674518
0.679417002313796 0.9268350356810441
0.03016601412552196 0.418277883475848
0.9114244711889351 0.5704174740843172
0.6113005349901717 0.7830069633974623
0.2420712348352817 0.4902583345293282
0.4922498704604572 0.2016238727140248
0.1809679093021636 0.8161165074353746
0.8923607030928427 0.33658664029005
0.8345446988908436 0.6857485607022582
0.2708069062034494 0.3226845096555966
0.4661182317241008 0.3827710389974774
0.2837460845426181 0.02062928168247318
0.7000555586794094 0.8586004942498868
0.9312197302514069 0.4987196641972031
0.1772577742561351 0.4970531387468569
0.2992295268297971 0.3495458261608301
0.8642906086501095 0.6897880893151385
0.2463963698974826 0.6819494566732114
0.5539808561908984 0.5397187160064333
0.01997974302675681 0.9686064901678799
0.4049829171623117 0.5037138564042319
0.4664433067399689 0.5377051890894168
0.1891599559308062 0.2281991265430652
0.7000639247792269 0.8112358228063113
0.8109830347846604 0.6251325473510027
0.6059235798375814 0.7129399236250199
0.522359244522163 0.9784581999585984
0.2519532643644846 0.5413698181730454
0.2535182407938288 0.856153758600274
0.4051689565420473 0.8187696361978712
0.04135588670503798 0.03151682363535263
0.4870398027386498 0.4219784348780976
0.2685031089954714 0.737030440969633
0.8418276308233038 0.6179871120363294
0.8862920140261672 0.4387223083541343
0.2786229508738187 0.5667231582535526
0.200942122299465 0.2020444440265593
0.1297293747311892 0.6531752105666065
0.2122972563924816 0.3709945546867431
0.2382044785555134 0.4374175582553289
0.5547498490763477 0.5228567586033473
0.5360654107982121 0.4191194068470632
0.4936777573348357 0.3253959454147231
0.01699424652665911 0.5798544910882845
0.460832311160844 0.5472657956024195
0.7229740273489988 0.5625688264079944
0.6579307533320383 0.8153731421787421
0.2846572201713827 0.1038073799297047
0.8872216808916182 0.1967675697375983
0.09220374491272169 0.07596178356105099
0.5857528440638603 0.9653155357207848
0.8256895178336613 0.2842849234564836
0.09791756568151957 0.343964579357234
0.346397379512306 0.940758807796408
0.1675533358394571 0.6879790723859751
0.9166169122702548 0.05930871048363265
0.6759201544285856 0.7732891932449842
0.6760620486531549 0.2700322613154957
0.270071154095075 0.114453560169499
0.4076454551489298 0.5454636129040127
0.07525381490815679 0.6423687836102331
0.01309734212706642 0.3654731920866585
0.4373263786270355 0.2241873776288316
0.5055456882496193 0.3432052766674419
0.3312886383064284 0.9689756248601149
0.8644762032666288 0.1737346532127301
0.9121495245874317 0.4318198003121622
0.2241121030496502 0.2747759624183935
0.3521475085601067 0.601428518838249
0.883914503343263 0.6080707996039
0.3678803429204021 0.2062438133382832
0.07816253160861877 0.718168238801519
0.3984755324674149 0.1485245142478133
0.1697749828008633 0.8007594531031781
0.7786565195152249 0.200296128765352
0.4309983518021321 0.8869609552091388
0.8695239179477631 0.3569524716359644
0.7093514561727801 0.8867236778896506
0.8105031453324161 0.2012761630606385
0.6329349601945067 0.3933455607138388
0.2695902615104918 0.3890984655046281
0.7718268813229796 0.1573094425171438
0.05535988259549778 0.6830302146749765
0.425988748045482 0.4715516448880665
0.7321743255320113 0.3162687444448971
0.7278576107561299 0.2875067666256313
0.5508122144017723 0.03206042669603791
0.2384054584601466 0.03600142305942524
0.9918374789546145 0.8555665249873173
0.3195789537344199 0.178255692467198
0.3639959696928983 0.4156734486777236
0.902041790079039 0.9801938778089462
0.6726195931919794 0.8040159828626281
0.7828990036550647 0.2656094833040241
0.5869848393954775 0.348403141866919
0.5022266448532718 0.5780187162125808
0.8975057776830055 0.7825233290486308
0.8293727054049016 0.8071998822836166
0.3714934170485793 0.6992943700532198
0.8084458187239852 0.09434508362615834
0.6565874701826057 0.6755567793810948
0.8668009208222347 0.3404455124170279
0.4151074428110952 0.7446157852749304
0.7166378041215729 0.5799125647269935
0.04834044958442796 0.8225410361572333
0.6879349975332657 0.5791470309115027
0.9535522240014539 0.4660090480973957
0.4574704097232524 0.5954322840020213
0.3574827137218741 0.6652049723507416
0.1826768551349715 0.09122958485472833
0.1438397905252762 0.9064910325550998
0.6687677170581637 0.3871443541605673
0.8067385541734566 0.9891202103200992
0.066909170520464 0.7004567133518126
0.2887130806709737 0.8009859179357233
0.9535239791953222 0.1056350730110761
0.4467063778974758 0.1929203421735842
0.3137310370297949 0.7518999128987344
0.03862888262734222 0.6736951569088463
0.238549878690851 0.9661742523931971
0.6033877255852366 0.6181171323577757
0.1516019280749747 0.2329137544428354
0.2889199288174866 0.9919295272003369
0.9763697722379709 0.4274143317951585
0.7011263341442598 0.7847253513585282
0.8318541621561718 0.3859211893905905
0.918621904946901 0.4852064319117201
0.470741841797453 0.04320774869979521
0.5401193311862144 0.5905583411175771
0.3947223326377162 0.9941003426145559
0.8892300201774851 0.05261616112187936
0.2870827461272177 0.4696182445916693
0.7546099491926931 0.8532829550616606
0.638183379811561 0.9900717860884314
0.9436479374215447 0.9380733391219118
0.7467024050208699 0.09405545203439421
0.4057393964491375 0.01506115494940216
0.5215059318108218 0.2771502952144305
0.8155608486620554 0.3771306964366539
0.4286045505006395 0.3054995832911153
0.7319921564329933 0.4480762449389729
0.8575308377611736 0.7820184928270251
0.3799348347807193 0.1884301287929359
0.05224777946812859 0.1465690726261064
0.4004986465731339 0.2530141535550054
0.9579020184746965 0.8917209186151449
0.8332169343977373 0.8254671553929351
0.02044136387150431 0.8145190166781876
0.648008877505755 0.01049638702344495
0.5914777702163984 0.9004371007825653
0.278275698921359 0.731406096441415
0.6794279684249814 0.06946746602839338
0.3356160262029248 0.2627280696924442
0.03341821990007663 0.7784418290505649
0.843295822585438 0.2190650604161836
0.7515271767055449 0.3836525528412265
0.06495038913659065 0.5831543137115419
0.4446832563691244 0.6853906593856938
0.5092472567956994 0.4650165744101032
0.3792977062507552 0.5406585408877337
0.6753148869556899 0.6843177772086471
0.6902852091697976 0.2448918588332789
0.4800951916224694 0.9276834098112772
0.8195564409278979 0.003405558385423708
0.5714606013444751 0.3032410169352168
0.4249265439490069 0.6339188735107583
0.7952526404331266 0.5392565012788055
0.7624272836979153 0.1632304988828577
0.05228494759112351 0.9472500248905645
0.622091899906537 0.4380166747886564
0.3328117297305009 0.3304953370217616
0.8964461954033686 0.1079528942110432
0.6864222171045035 0.273630054308222
0.2711064409043637 0.3409323529152414
0.3973806902592618 0.2636146348003523
0.3418524327123353 0.3578501036583661
0.1307290984581677 0.9621044788486736
0.3537263002288299 0.1972960643926476
0.8325583732393079 0.5347615594644801
0.1641086922968188 0.01376677142683028
0.1356520853364626 0.9806461100623789
0.5336029703850755 0.769064690177647
0.9489096409821242 0.6636095526814033
0.5025613174542262 0.9883213454145491
0.1803506309502669 0.3906325369876904
0.3248059092211292 0.6901448924752623
0.6716314313370481 0.6418837269860872
0.3326877381218344 0.1965099750915932
0.2243936930804773 0.5345125028784643
0.06124138653998723 0.5148977234126831
0.7041588431854938 0.5656836198007714
0.9293394674012914 0.3444976811970784
0.8816615358475385 0.6459360226833089
0.6404157937758636 0.5855336111535305
0.6685629415149812 0.1490198894053662
0.1583375810267881 0.7482289140355972
0.5293052197576054 0.3118945187986575
0.1492568129683552 0.9532575156168039
0.06012901784247401 0.03149923295666098
0.4054263519500623 0.2021677780404291
0.6454488220116674 0.1142076424930831
0.8426568945609564 0.5386934765507996
0.5801575030203751 0.08281837706647564
0.4039143714205056 0.7270192126715757
0.5724139319597437 0.1361505990046387
0.202503667740828 0.9268618200785209
0.9871115882587785 0.6682191336075108
0.0178588587064789 0.1585257483371074
0.549403682499267 0.828627288096509
0.7986470624831995 0.9580669053961195
0.8234744194636633 0.02532519527406163
0.2115454261621446 0.9056927472721451
0.9037894709004548 0.5508509019160891
0.6621001949299945 0.4740453338552638
0.4580980431636416 0.61659872391661
0.2909738385966902 0.8771737366025362
0.2834522375064694 0.3775405929722949
0.3550001786361867 0.9572569304376131
0.5743623767755283 0.6772784944457823
0.4740642859212379 0.003112569594237152
0.09287281526425208 0.606193828122529
0.1205313472912171 0.3270635563758806
0.9888650984522732 0.2545483939183831
0.5456600767194185 0.1416206258131252
0.3208663414864838 0.348325805729487
0.913623845242673 0.706148650621421
0.8696472461015559 0.3753613633702918
0.1559736920173984 0.3549205232638991
0.04294829760397443 0.9050291907293888
0.02414305754582914 0.5042215966204086
0.750094083960705 0.0007029275397646
0.8028744003369965 0.3217642319150001
0.5316674038280067 0.3546371861924966
0.7980006424266748 0.7863029218770485
0.1208759051307309 0.3863199053725071
0.01609369365822742 0.5342069245930435
0.08075975265492071 0.9094092945353643
0.5311444585746334 0.7267772639147494
0.2495810331927939 0.4620214114438901
0.1501479767964012 0.6058671648742252
0.5170632305316211 0.7696942213770676
0.2808055984684686 0.8392483387241864
0.5383611412696435 0.5320849878467837
0.8452937151085352 0.4607053607277923
0.1226934529013576 0.09824925429971125
0.758542940259025 0.06966204552449311
0.1876682334725021 0.04201487784503023
0.7764022324946911 0.2933955514081982
0.2796494203303047 0.5480785933466823
0.5304410883784794 0.5885561608399982
0.8949443288612845 0.09727658201547534
0.432525397885193 0.3231787101512408
0.4512128557164368 0.9305739655940793
0.1352096315032573 0.8044746725306149
0.4501362142794065 0.289192682469717
0.3701511482743999 0.7689235713761146
0.8376624721383599 0.4216116562509672
0.2998459626655043 0.8604470348021951
0.938439856266182 0.9739240977322371
0.9652720254707514 0.6484931247561979
0.6509150978212863 0.06662758309898083
0.464704868060021 0.1524217499215764
0.3154455202682995 0.4651313097594942
0.5277151194634174 0.6435259037525467
0.7074599811054572 0.2087559626497469
0.3265071402939019 0.5124197702182685
0.1038816413652999 0.5015833946927668
0.2355005692287137 0.8520741400890818
0.4667525181396795 0.1612730667581201
0.6744465154538717 0.3460633462010841
0.2908874997664749 0.5834702635787872
0.6962365891418176 0.4267235094650495
0.653605134747318 0.4008751471720467
0.343302384983701 0.6197376231092817
0.1384615827734661 0.8323977616305293
0.1996505308868463 0.4534520890264612
0.5921441603289516 0.5533564581341751
0.6566748680721111 0.7671215076938734
0.74157096097552 0.6712552769085175
0.5084894138614715 0.1789866483619282
0.67033230445542 0.6212633001547535
0.4347343753173068 0.7695264798585848
0.7123520525886721 0.3371243523548006
0.3606835293678677 0.479545029999325
0.09144191948154408 0.8229113012019205
0.3220304515421706 0.1186008001483485
0.1045523921326875 0.2236882538322625
0.2694780099616339 0.7796048029791265
0.7765415802260893 0.5421714501017519
0.968829049390704 0.750628681141382
0.6597532427835633 0.9962616177798869
0.08946794097861276 0.5392255238391233
0.1823303850431236 0.200800955188217
0.102288752415528 0.8418852965494741
0.6911295066453136 0.7839608609001337
0.3988380247835891 0.1290681313089077
0.4009212524497452 0.7070187599151774
0.6303599601288784 0.1022187848344847
0.1933952042465512 0.6669464927339552
0.5416404212523295 0.8773947571206213
0.6224530624534527 0.2588325222035284
0.2483453557530659 0.441099102968655
0.9151846048542222 0.8725704168725865
0.2639038058998798 0.4114909356026107
0.4215496934677741 0.3251908223333041
0.9758027027638542 0.4831692938477455
0.4766910688774281 0.6170727678314522
0.8252375717560537 0.6415712845154131
0.5138730015066652 0.8371161872898216
0.6904589022541633 0.09581280056401807
0.7696305416563076 0.2845980642912926
0.9012131770302833 0.5396286749485933
0.6528837120817932 0.3087036999394868
0.7780335089515762 0.6020028575141267
0.8543462058585761 0.4217172573696612
0.7163961651683629 0.8653196303464434
0.1893848040319252 0.5677030751876074
0.8338904145002239 0.8540124869274497
0.4395954003230597 0.2878383488240868
0.6273303241457051 0.7690361031355654
0.4236593860727607 0.5161286813171785
0.818116198805655 0.5674972316863429
0.1078155234992816 0.3249976924570357
0.9176522330928766 0.3651223124086127
0.8817601280008964 0.6903630622213768
0.1263829964260164 0.2572728302573583
0.2882603873364877 0.7901387323815776
0.259896410042005 0.1879655047188155
0.0144116188683676 0.3850503847595332
0.8998168538147953 0.3076794982642622
0.9878292547229353 0.01194545845765122
0.6095209499183788 0.1983432842006929
0.9216940083387055 0.09633011737856612
0.6062761143259427 0.1890849110280987
0.6955218106432274 0.7039501060984528
0.9355407104069399 0.5985192156651035
0.4201617913485448 0.828355264389972
0.1054867687476165 0.3977369080991199
0.2818981887971227 0.8940073498197069
0.5559370806776402 0.143754080877001
0.8172532668613395 0.1266397920244337
0.2875830439161441 0.3319523586758483
0.7627060628547437 0.7672469421254839
0.8719721987292598 0.7696177843989441
0.8170818326696173 0.9926060200258718
0.3320911153011785 0.654779279448892
0.07244007305373518 0.9160605131459461
0.001696592719103512 0.1182470045000812
0.8216977693398133 0.4054217238905442
0.3518895099491539 0.4718557028747797
0.3998413731877013 0.04321180418366018
0.8683162346963386 0.7517526147494853
0.745084780288122 0.9423731138195196
0.674981435944793 0.01132891581323583
0.7466919736415187 0.7808192241189887
0.4203331597751068 0.8607550865786223
0.2411572777806391 0.5228288351350757
0.70676664372596 0.7303809547451322
0.2843583600768291 0.4921229676092675
0.5022568685696658 0.1991250018502213
0.4667933720459539 0.852847729263939
0.5782936859504909 0.865167072900737
0.754530187888932 0.9215617334179397
0.4576215240733922 0.584540866961026
0.8269898685815454 0.7027191162666865
0.6975021528444827 0.2874622571743712
0.145190872238202 0.3557196649392462
0.5649902955223552 0.1814993264199219
0.06374538303917696 0.4756724433013222
0.5540755305123807 0.6515332502694429
0.399891738320415 0.8300434610110393
0.1517415101299671 0.002295494286888623
0.9263946325541198 0.03987632764438147
0.5751593445757412 0.008848919275375781
0.5411302036447551 0.8340600657693422
0.7390911769599258 0.2456258115082367
0.1544106045438091 0.7104268798451839
0.8318973994829167 0.01701061131855218
0.5001602001223344 0.5203450591867695
0.8463035215171572 0.02941506015831609
0.9787480804197433 0.6739404955389513
0.01720096197508004 0.7361208029704828
0.8793403451909505 0.5903667900129373
0.1878439542919963 0.4377040173788522
0.006855638551304384 0.7954676267009696
0.5632389575448726 0.2271216356743727
0.9726800176605511 0.5151258603950836
0.5393764134407335 0.6617173788481509
0.03753341090703585 0.6925039765098078
0.6459547421297701 0.5375653715202762
0.4498997416988006 0.6482685259450633
0.2637706835665134 0.8714120369506411
0.4633970882230381 0.06207066953225551
0.4252297971239937 0.3600459436629102
0.6937272320294838 0.6821640641305098
0.7083752236474158 0.1764340778562129
0.1949773815127538 0.8628733664897782
0.1926070257364185 0.9770966095814551
0.7302019420527095 0.2076940197355613
0.2485801618817399 0.3208896062059949
0.9816975025469254 0.4549936281190429
0.6421247511472165 0.780496909991123
0.4249107763628114 0.2645410402825861
0.8435759732666563 0.06801800108783687
0.5968893201481781 0.2340305601750653
0.783980846242991 0.5935434293412573
0.7193931843548197 0.7919869172304475
0.0811488399162584 0.8414786229364326
0.7523727323779879 0.6226587324998912
0.3685665408928221 0.9997424692799641
0.2519178641809363 0.8013943789686522
0.6239657984963745 0.3449152673755025
0.2962587952337047 0.4530373243588025
0.5731267438412531 0.2006901549765154
0.5555377363852472 0.5045282010697596
0.753315113086433 0.1475082312961662
0.4722211754362561 0.4883402568306748
0.8104057639557446 0.2212639744141643
0.352854601595565 0.9883289246233808
0.1766681035397072 0.4196399604340957
0.3386160970244741 0.9024405201547671
0.2397857170833808 0.3970136089127541
0.960712790560482 0.6765465176635705
0.1486770877889915 0.6875995973304845
0.8321236169691456 0.2563713463344203
0.01860223169348209 0.2278620721765711
0.9334363881140753 0.50913699651769
0.5863287092936087 0.1835954733514819
0.6484175085159192 0.6361251870403482
0.004145918210189555 0.9028724454025373
0.4121178149209544 0.4101259695576415
0.6135689191017943 0.6210385259904585
0.9625060558416 0.1005548323174789
0.1025506120897257 0.6685985692595103
0.1443697442913653 0.2066431072577176
0.3372610159673606 0.4074446079524549
0.1840011303737656 0.8364860985944801
0.6513883553593833 0.3901880754817967
0.5160852640477523 0.223541620509973
0.1726275860807491 0.175973382977847
0.300655919034956 0.6995759935742356
0.7678635506952102 0.2741336653112334
0.4922872392506468 0.2395669351092389
0.2991234118369224 0.3665956329901741
0.1566389993251721 0.630625097363768
0.9588273281130283 0.8401671009179176
0.647452491457482 0.3540601456742741
0.5023547807792601 0.1436865295694683
0.3559167759714839 0.3339336896586529
0.02161991352613307 0.9580640555322455
0.5677408360391425 0.4510604024906968
0.4985073360160758 0.4075490872506264
0.6759097258163683 0.1977685449774442
0.6834969256391928 0.4660775134523814
0.7923691592001533 0.5175629731884046
0.03050135412066881 0.8802320314920612
0.2450657270341006 0.8172187325562338
0.504395785328514 0.6108681502162564
0.05694460602507524 0.3154352545497837
0.7190353285411221 0.641535969718392
0.1184410331159064 0.8136145219378306
0.6848285032538829 0.2632441752567254
0.7265685636345603 0.4962728787811212
0.6750112430209074 0.5083452182871139
0.2679639519920852 0.09517899199015541
0.6980471681047316 0.8398167405739777
0.9928833906511588 0.4687515279854626
0.05378332598756758 0.6099830547023537
0.6705353628738426 0.9728569029400193
0.926118927384465 0.5942986346279792
0.2272472820937188 0.9400756984028417
0.5613581313430885 0.4956682174579799
0.7967659735820025 0.5497396313857011
0.1445481262618809 0.05581028477201264
0.3073242427752953 0.1792236175867029
0.02603707012460546 0.2557147227416086
0.6372375478559101 0.3747481573867136
0.4555560638419224 0.01325795536605798
0.4979699877840527 0.07717648712897021
0.5575372632371571 0.7168128471552899
0.7526816382727884 0.8062211839808323
0.6106831082602764 0.2267050283842704
0.3011575129044741 0.5782648658012313
0.06573041336603692 0.850691473492855
0.008541177362633306 0.6880553397915931
0.9095094015142731 0.3125805593355095
0.5357356298359179 0.04735150912769157
0.6858228020547781 0.1555545104534874
0.6503748877831614 0.7455919358990591
0.9610638864945336 0.07485094460165963
0.4729517876374531 0.1169984474717719
0.7994653296393599 0.2380127003665252
0.4728525819067096 0.6794037034297987
0.9318510395627376 0.6422111124998282
0.7123817314377962 0.6590304876025375
0.7236817931297734 0.9421525465141068
0.9788837459241375 0.5635891316974111
0.5347839046493429 0.9422981435451803
0.2711598018788153 0.4190239856256645
0.03937153835364057 0.5982103781414577
0.2971676384704599 0.9495998050353064
0.09945037452482469 0.2633402541025941
0.9527250121796051 0.7143044568349357
0.03596033358440148 0.9828742204298219
0.7564763139252065 0.2365203718505755
0.2817242815068471 0.08721818312505245
0.2423763463674237 0.7641703823816406
0.4407882782674778 0.431402034135495
0.6794802621772229 0.2156811392481028
0.4706143359075863 0.4673541228135297
0.6439213904893771 0.9722680086486947
0.005320359654055505 0.9439854341300405
0.7413670665846618 0.05708860268105594
0.9530291964600102 0.7610302829349024
0.6820628220871889 0.7529405935690437
0.7693195392756424 0.3241859550751868
0.6601762333856329 0.8342343387752879
0.03791170175301323 0.1029221120355917
0.8710204265111309 0.6479590180048914
0.3049849698024799 0.3587185349092562
0.9851834953231667 0.5826002243348019
0.092454142758383 0.3813161859855277
0.7898087932455176 0.6286042690967892
0.9447050866022101 0.6919600982234579
0.8862234554279862 0.03294090412364428
0.1099911218322481 0.9096132496326845
0.2971579551570529 0.1962557962602252
0.1511646234499637 0.9636418671887828
0.7302183280125512 0.1703336520948312
0.151897111382239 0.7390956794838006
0.1910970930380852 0.3253381266328049
0.1253305259567344 0.3765265257765653
0.2786839614566263 0.9482787141517786
0.4653953641231834 0.2647039090859856
0.8161008506269468 0.4635999802325838
0.9839687006320361 0.1306180535901815
0.6849331016119511 0.6886037016153477
0.09314626873969548 0.08671092774637706
0.9168699224743305 0.6594238935855053
0.7920263082135721 0.1572998656613636
0.4327150730779663 0.6552549079064727
0.08838370971752048 0.05532837018834692
0.9288532825673952 0.2287404806189521
0.1026883017036395 0.3150781013564729
0.7987321435331465 0.2749965393635257
0.2426155527281646 0.2549682998628461
0.7241334979361386 0.05107964072183143
0.5151435993599861 0.6050538831013071
0.6993494815429299 0.03604624985626818
0.1194025655130029 0.8704883113540426
0.8470827316673226 0.3029176712341654
0.2146069827132863 0.5185769144479137
0.0568287908033238 0.1009449054107488
0.4308866620889926 0.9514605824845717
0.7637132723111002 0.5174720934864586
0.1720653328812723 0.106684642431094
0.9115715906234333 0.09508536229421413
0.3271404426568015 0.2137905868794231
0.9962601929919555 0.1631014317426581
0.1478801053436226 0.942680537377912
0.9054000767225538 0.1746992013323986
0.8899497703079055 0.1564300076680717
0.3414270438463601 0.3686944728693651
0.209197712032013 0.3197989968389875
0.8001698165407145 0.3870553913861735
0.1148064993128654 0.1583323731377841
0.617408796123586 0.6017509227349721
0.9431539160143418 0.04788159288456185
0.6803907212945162 0.3200169827905434
0.18530570819206 0.9344099696731409
0.7260736288955544 0.8465891576347462
0.522970803899709 0.8333170913876319
0.9639449861806452 0.9600692750983095
0.9407183225685343 0.5594370054650574
0.4573288584824498 0.2582430463965651
0.5753462424070658 0.4251577423070355
0.07167207460419185 0.06790224831159511
0.006147423860688874 0.7515675904381606
0.5909614655504978 0.3883517085606803
0.4622620805851243 0.5048644715425952
0.5568131193317082 0.05197585380902534
0.2375972553831673 0.4252039781999977
0.4429425083613511 0.7212287153386238
0.2891508862590217 0.04962740519849676
0.4983074985766772 0.1248536447681177
0.5876217355488407 0.5930867815246408
0.9861255665777316 0.0485204959752813
0.875458165626909 0.7594928510430307
0.1742742097704144 0.05569206938460317
0.3002197630162315 0.8823757295419031
0.856877739061596 0.3394855038217469
0.8909716222763733 0.4486640072006514
0.1547591701245729 0.4018288261555417
0.4975218025859771 0.2191606473434301
0.8326578490804197 0.7968058673624995
0.1642103449549067 0.7853115497391664
0.8439881745415966 0.1781649158114062
0.3027492624507286 0.7106192555050054
0.8928092407604603 0.8208592748071146
0.4181537547265559 0.1288980002486204
0.6905540414714452 0.1345825162338191
0.3816975953656126 0.6003688632303411
0.8321208973273095 0.7685561642442278
0.4201965634925623 0.5948134341102497
0.1374829582797567 0.6824147439060699
0.003158968568162299 0.337957728933677
0.4675119930653122 0.3536280164455606
0.6136261689959377 0.8495297280105902
0.243686193798235 0.1214568108744062
0.9570735004248099 0.7330704927414323
0.3748224172861838 0.0375875799008375
0.8790353624960422 0.8051791527160307
0.5809659593063347 0.6696277717479315
0.8191442105325869 0.9357549065723236
0.7730732080601543 0.5804480914440581
0.1146913809232748 0.4611896977528988
0.7170100334028072 0.7339851384212491
0.5173309503919342 0.5121015666726667
0.9457280629694411 0.4468334173584515
0.9168142920904211 0.2950943709064061
0.09183123575358215 0.4384351776512436
0.003586266138300215 0.1408459743359495
0.7680449104011561 0.08544462998307154
0.5742727342037021 0.2931234565611166
0.8117038201094793 0.0106335357968623
0.4996146371361405 0.2858587235618291
0.263647279381568 0.4944136449917825
0.0537906131593161 0.9189247834574122
0.4476215589574796 0.3098510716460178
0.4918160185487521 0.02631792412424458
0.8126710171529563 0.7430567184710055
0.1514900580494935 0.1585591283343474
0.9047175660577793 0.5106198454082662
0.3445163504633506 0.3321778996565329
0.6830073711521799 0.5577602124677753
0.9820177145382211 0.8569217949509899
0.01036765994269919 0.2216166186576561
0.347770471000219 0.8971827408676439
0.1968995083389882 0.3992654547418201
0.1528392923642019 0.8869495879347289
0.5135846289168284 0.8706194425053733
0.9240431181844679 0.9559070896163698
0.2234820803176458 0.2540223699909774
0.5800693275465137 0.7739532888972154
0.09484681319367919 0.9800429126607838
0.09900680220006663 0.697440107488127
0.263782636422896 0.6524685214168314
0.4399484899387732 0.3833955769706841
0.3095556306638245 0.9727589155132265
0.84709896015121 0.8125606039355981
0.820913576229181 0.1486032690031558
0.04233241975731163 0.4823211024966648
0.1374598921842669 0.1339472816447942
0.6397928824207545 0.4931658057323621
0.7324431186827385 0.005109851838912882
0.2658471257586908 0.1616313361113793
0.9996972515450148 0.09638216138219051
0.07658513897722023 0.4222853316654341
0.7915295895156602 0.6737051257802144
0.6141220613934256 0.3588462192025557
0.543070618049578 0.6984356551167629
0.939335391096523 0.4387725640020017
0.4493192999069328 0.8971874144210235
0.5409011063384255 0.8115087663817847
0.6278502842917282 0.01492724489104317
0.4133421283994423 0.8982160792697486
0.09449025212687162 0.4668289131871028
0.5441972573230556 0.7524076382700836
0.09248962897728263 0.8607890514515544
0.3158425863198856 0.3395203835517477
0.6072658342601172 0.01823935838139599
0.7236538984045703 0.4543529001932042
0.4509954917003527 0.2114377477962416
0.3266285213288804 0.2343987667909514
0.1350650678174983 0.7301630066684419
0.7013176360571847 0.3371909333595173
0.2095458966922707 0.8775901993672981
0.6068826467029933 0.677705381678788
0.6129732296843494 0.6704610531039008
0.639468965386533 0.04101643664541391
0.4265725673526109 0.1351375463460798
0.1079254816655888 0.1331422323999313
0.4119254282996834 0.7091128702493962
0.5423703986230382 0.1135741542605025
0.4737700093466624 0.8206068015419138
0.7337419667280803 0.768539893437972
0.7834396418532025 0.86769608415416
0.9351142575824273 0.2929024224649819
0.346772971194968 0.5040641481399836
0.5726027546138112 0.3321756974119349
0.3757808211341951 0.199120051800274
0.8051262895937951 0.1406892784670717
0.8547132320346136 0.1783793425410332
0.550054684900299 0.5874512323423323
0.3145681792975655 0.7625864341509291
0.167993930718766 0.6555713561835163
0.3946921167635811 0.204375908394597
0.1699058883037898 0.7472517110908711
0.3807272891412087 0.06383474080247638
0.475478447658459 0.9814389142272814
0.5739903270272425 0.7531531407947727
0.4072056128977619 0.3380195848834501
0.8014824389257594 0.5809333649262556
0.7397239770914046 0.3649623568871893
0.385086568870416 0.4164369360272119
0.4101767449869379 0.2499386664552068
0.2172406108577159 0.1151739580841243
0.6047562696954549 0.9610330123634487
0.8802435630472495 0.4118234374754042
0.7897358501773845 0.3874360371466826
0.05028718453536444 0.8594660913921122
0.5811517651062104 0.2295787348598936
0.9523240293251609 0.09470772276403387
0.7070054160481553 0.2920387163165513
0.578978082051068 0.8759663643585314
0.6494439012389511 0.1042943154362673
0.9135543127977832 0.8160109149960409
0.476707341930209 0.7929382027844643
0.2306395925835574 0.6927261863188833
0.1362334755651175 0.3751881661470647
0.654032483716438 0.5602583191459281
0.4095494707912922 0.670166949453864
0.3832616424764274 0.04163356826345464
0.8089324171585051 0.3493611347552177
0.1867558155611494 0.5248296340057578
0.9162719145304257 0.4747053158645885
0.577893694216283 0.9827865450035481
0.5264046644794795 0.9473229960246285
0.01486638191142182 0.355130916548042
0.7888973708265288 0.2193241211861342
0.3600967097606344 0.3575928305896017
0.6696103231776728 0.5831826604925111
0.007142966333278964 0.6229935701353656
0.3123960534795495 0.5500072607606759
0.6852122115034924 0.01823055094666749
0.880641487705345 0.618153542153953
0.6889930857832756 0.03787950462635269
0.3974444108232484 0.3108875733330407
0.6250073594531979 0.5355922846510828
0.2585064115316551 0.4554230160142142
0.5917712415390248 0.20650753961125
0.320358753327934 0.9124890462792107
0.4667818140683632 0.8954898380049229
0.7738375994484595 0.5215297708504881
0.9909966951645418 0.4169832144356908
0.8153093675222656 0.2656998611778081
0.6816704573770813 0.5361607579244153
0.1088345437512162 0.7403184959449002
0.5216304108617476 0.1673184668339807
0.6889209656262536 0.9076365988293867
0.6166179973881127 0.4086477064705806
0.4077626810295286 0.4829460040644986
0.3997883675947455 0.5735053721769017
0.77028860565548 0.4515127552972787
0.4967550065014292 0.09700688745514743
0.6631609671604644 0.5239619840238414
0.6770222425994454 0.8420298793444287
0.5369595744898874 0.9198151474632
0.03201805630367754 0.4459318184591914
0.9277882118881127 0.604396048352296
0.1895399247258532 0.5996753217860599
0.167791750924229 0.246823869308992
0.4532769665783736 0.747982394153242
0.8844016829579069 0.6639107376172376
0.7285387744236737 0.9333667711582405
0.5367513373334026 0.6891374953430556
0.6608948782421065 0.03561996340256817
0.6338580950780084 0.5943136557154848
0.829950834464377 0.1020782837288365
0.8159460520039395 0.6881519631540696
0.2917631963698478 0.5475832660657032
0.881111988879575 0.07193278207218949
0.8387296653413444 0.5173531828413098
0.7625728608290444 0.3059248293690825
0.7170629544007906 0.382350965300927
0.07127872821127708 0.8604173593696238
0.6060371265288221 0.7246803428640912
0.2461657421534878 0.4315195441502308
0.9242270193771344 0.6872298810816282
0.8508317801791553 0.05072990624830465
0.579491658092825 0.4031342500876155
0.2797920030416852 0.2084972267646523
0.9983822255686067 0.3965077780200931
0.315193223421666 0.7732540521446861
0.5173259537943637 0.6437357008060455
0.706431227983073 0.2393028561787329
0.726094910257455 0.776367165485813
0.7682498431855358 0.4220478335488087
0.9330801896904217 0.2714764902815671
0.3842490874243426 0.2070500959753239
0.194706192900817 0.6848554941530055
0.4769500330650484 0.8386499087735182
0.318859289220743 0.7346565031747675
0.6165995089425437 0.460158390571411
0.7507622636517151 0.6121525190370335
0.9636346900193175 0.4684868875704328
0.8618814489700041 0.6684565452322235
0.6430224910650377 0.1595898886042793
0.7054481698460128 0.9164530733283309
0.1624282837838383 0.1028231517777601
0.5324859847892776 0.5404446528984684
0.7353906295502335 0.09367271327223146
0.7170499652464097 0.6304246331820215
0.6854427021985344 0.4555340173555993
0.3249883040642875 0.615473293667861
0.3943213843967434 0.7940525184828598
0.6551152382223333 0.08433851872418438
0.6634329900592235 0.6476919095947203
0.1745787659365667 0.980648081840665
0.6371462857922007 0.6851020747409751
0.346762137915305 0.8754868163669303
0.5375438823383594 0.6244080522615004
0.03527492080227503 0.4354418517590311
0.895869474370381 0.9968693482192392
0.1669997068441333 0.6776061588220863
0.9822325216154336 0.960606855805074
0.6959245489360619 0.5723217433853125
0.9043479072506599 0.460456152483029
0.8535464591010946 0.9838100785941033
0.02227570870281557 0.6341811129011869
0.8481429391269653 0.001806279645509023
0.1745224381916346 0.931594275602814
0.8942028382618097 0.8775612382375393
0.007281856252438369 0.009148064434564566
0.519204774573793 0.0002598113742598552
0.09262404965507101 0.7476137386525471
0.07711213491029129 0.1099871017048892
0.2263364637837191 0.1419829187268927
0.8098453248164633 0.1326667644734845
0.6744820323375065 0.6735084199495942
0.1725707944684172 0.4680919318925801
0.9309417519207343 0.2501603715948885
0.2124813549850739 0.06440811830870678
0.4372039995151081 0.3727097228572541
0.7247058790214899 0.1110424998074168
0.2796124067892845 0.2405109443686194
0.6319249039180015 0.1600878450866101
0.09479243457232644 0.7270766961601959
0.5983528910398642 0.2553638115222929
0.850618815799866 0.9284587491328571
0.3415338076859087 0.006486617689868613
0.9105442006518556 0.8549298268611987
0.3960257232713575 0.6114549128273008
0.4978744611096885 0.1808560798272004
0.4178401187274115 0.3350908506247318
0.4658089245476837 0.08034058033011275
0.8194350747858263 0.8385885736846199
0.6460055998711257 0.407620184028539
0.7022036843025493 0.9875513456406723
0.05599333311218049 0.5334801737749549
0.6213616154717715 0.03529688425461262
0.2391573390632352 0.7527261013890337
0.366637878098409 0.9083271252585415
0.8023727150950932 0.7634021126054741
0.9461172371685813 0.3083804049790974
0.6955194505174171 0.3278208353852574
0.6867232905358001 0.4444682469569095
0.1269701380978864 0.7027663065004426
0.1180734660128276 0.04463555238977977
0.7938468489479761 0.7304731255100642
0.6606868700882313 0.3032452359983655
0.05766697289829549 0.8037747646513342
0.4431542238162512 0.4937914520361132
0.3583739500326529 0.4250546425674464
0.2747186251173384 0.7100430038919616
0.03606594106780719 0.8045088818273112
0.2757544519139807 0.5118390443255614
0.6007528913636327 0.9973016744992874
0.8325670888963663 0.4753593943595643
0.1222455675882379 0.6666242214950621
0.9345125170610927 0.9375295072712742
0.6909071807947446 0.540833868586945
0.5719262569784258 0.6073194508101551
0.2157478823852955 0.7002804034031622
0.04341099464391755 0.7630618607550675
0.2651309255789671 0.5127991819739081
0.4094485482213809 0.6991950673194052
0.4429218270541348 0.5154011360516296
0.9060584897057081 0.0005448591881401782
0.3003042846794802 0.04697838612009828
0.5548318426257814 0.004669948235600766
0.2167217220334493 0.13655578213042
0.8982830519821384 0.9416456347517878
0.7661090171947039 0.353130769514204
0.8506284920233549 0.1099903571522142
0.9893943122014796 0.6896889904024535
0.9481134057674622 0.8959701240194939
0.5777329611925797 0.251858190667942
0.7642736952071951 0.4701321251262658
0.1693993325377254 0.9980426852308185
0.2824155836529222 0.3590029792671181
0.3834676957567356 0.1588157117982266
0.1645730153578007 0.1851855698301043
0.5487336466448915 0.02229916223335966
0.8330030236783463 0.4861162610187086
0.1563377841150683 0.93587132537485
0.1630181336173659 0.3294324857211799
0.3544341607365916 0.6365831441870895
0.578648840879833 0.9566949023226452
0.3601632687091206 0.3450146870205514
0.5671069897127503 0.7998434358857687
0.7772655819275135 0.7438296000649139
0.03765750701251541 0.317205091695166
0.1528298628299664 0.0623087082365625
0.8211257388857091 0.2564421063820856
0.9286861605705148 0.3213477281091423
0.290542061111203 0.3859777394909908
0.4911511513511578 0.03768212198200718
0.865303124543167 0.8465698229761256
0.6032736448253201 0.7523276405770923
0.4823747900280981 0.7249970889002132
0.2654253341173775 0.2847940568271377
0.6663500374028519 0.890740260870212
0.4184596846998688 0.0966715918843979
0.5253963136191987 0.418541488706126
0.7047849002026632 0.08392289928617397
0.7668227171998652 0.9873744443047621
0.4388143663286372 0.09518293046140826
0.5149208091009263 0.3238419934584325
0.9188424416925083 0.7412151074341372
0.2869338588220577 0.458617224730147
0.359285378874622 0.3795972470799036
0.5178781919171532 0.6629608536774092
0.08692252381119195 0.7948247844317833
0.8754191916426475 0.8154555199526776
0.02835609654009572 0.2228985274601002
0.4483075162470088 0.9846801092577981
0.316482491234041 0.9530211366761673
0.6454262296506099 0.8922865096033414
0.1871640171676147 0.418770620084378
0.6811457488064863 0.8320553147358378
0.1407556555504058 0.4693365391887986
0.7612830986094857 0.9285846394954341
0.9376708742841884 0.823593711972391
0.7733020928962574 0.7229170003750647
0.8640958747602706 0.4031418922549484
0.5227750590422577 0.4382020102470494
0.9849778146102032 0.9014171356282491
0.2793250910566995 0.7957294224161409
0.4964561903253789 0.7889424195611383
0.6616340549084138 0.9006470562422578
0.9249784667249851 0.1065219888166722
0.5028745494471685 0.3752461375711948
0.9309666872992532 0.5629136886898225
0.3214641073172058 0.494117546191532
0.3062412926062905 0.09523329593429913
0.4085473455921151 0.1654770408801895
0.8302129621352058 0.3304669300766498
0.2480080813589705 0.2894401421170839
0.7577828069606086 0.8421305389481702
0.8792342447750252 0.7772993698218326
0.1969879734598118 0.8028106576793587
0.3071041272382796 0.6637120497053292
0.1429593457732101 0.1065402000641587
0.7170147543874437 0.2893724509994213
0.4089894892722098 0.2802091979022994
0.4816799282210751 0.2422799720982353
0.2164139961865538 0.5935248430174097
0.4057102583691351 0.3620784489245049
0.6780175669070516 0.4280588566669749
0.9906045321549704 0.521061901450557
0.7393212989531298 0.6491499321204061
0.468525208669534 0.9534775495535812
0.6645055850140285 0.87188147099018
0.2254347577076902 0.9975547744203137
0.05931441263694798 0.8914058412741878
0.158111145583466 0.08098181958012796
0.1785410832351614 0.9521488514109832
0.9895986070320756 0.630992964420904
0.17915312104048 0.3527206185734347
0.6027751609531047 0.08508965584930715
0.9615576293136315 0.3370090890953329
0.7535562734920289 0.158244218608637
0.8041606974040408 0.02820631468611771
0.3027413458318328 0.3060343760886398
0.6480814307265651 0.6711630362805253
0.8430399233181683 0.403944838576921
0.08778610645891746 0.2076038324152588
0.1442543624909307 0.2627981817692642
0.9113126398329708 0.7976279011143704
0.7255427006081917 0.1808148345328734
0.7732542103066531 0.7722644785013643
0.9663522291925069 0.870619275153719
0.9425563617184269 0.9280895318015876
0.06842261260738006 0.01149331621684661
0.1801868145812029 0.7955345238305188
0.7235582118755469 0.2331105992593085
0.9922007017552215 0.3001051647649143
0.5751135570321783 0.9664909469198831
0.1197509823816565 0.7582997050408307
0.3533771856175612 0.09234259860510978
0.6473597627074557 0.7348795944026191
0.8755690255665384 0.4374625908959678
0.9254912909648141 0.3937525503134597
0.2099786011738227 0.09788976741398148
0.8821492185241127 0.3396819217143703
0.3342208450226707 0.5995104744727777
0.4737394395649954 0.2725211724225439
0.5698321818431364 0.8821104876067292
0.04354342300276529 0.3704717986744802
0.5952881724478877 0.1872727761803923
0.3490358227155473 0.7280968835038166
0.9943623277737336 0.5386666830799537
0.2176954420780963 0.158042305026407
0.3572904448698664 0.3146493128132525
0.4688878045921891 0.5201605523646718
0.9294686433891934 0.5734380935133598
0.3920983814806832 0.03452207495035579
0.6763967453616817 0.9992639563383544
0.6765258486733747 0.1088116033721914
0.6002282099734624 0.4881558419613656
0.003737157884244517 0.8914779941139083
0.47391246952915 0.1678628644630185
0.3406628625545838 0.4858903442893885
0.02608501197081409 0.2666704170386508
0.9791258345000614 0.3150793129763313
0.2197129692369032 0.8208104141181451
0.3734532499974311 0.9581590561122444
0.4192527807227415 0.5268645630767278
0.4990641561129047 0.5390905172157838
0.3697309549134535 0.4062930662751661
0.1910311787281076 0.3901784533514221
0.436454584541132 0.4560714936556598
0.1590161238911806 0.9945415713594853
0.5562524577009701 0.4861453388261012
0.1392513870396637 0.03899582853174455
0.9566173073513168 0.08376668120169727
0.231866493569087 0.9014577564044154
0.4231565650356363 0.2082443130252566
0.5437443439863126 0.5425347373328527
0.8180300847153024 0.7805549188109658
0.6174506248252035 0.9349803554441152
0.7230322648924393 0.6946276626705974
0.07674799570997852 0.6812533420737562
0.8344279534999747 0.1237308226008048
0.2068162542287885 0.8060892824886552
0.5804245205401338 0.6395219445037771
0.3585774722436447 0.7229369127947832
0.6788829991390064 0.8131220467299378
0.4953184437023958 0.7402953617377505
0.07815837935949806 0.7754948459105525
0.670762410388309 0.8808476020050325
0.4858585985872593 0.6625927647903233
0.4930520151439871 0.6365674979697356
0.1112007262746386 0.9437105446399878
0.2405751923699238 0.7852367784723309
0.07182224453544542 0.6910626152372324
0.7449997605550709 0.5188055038541224
0.4924991998930777 0.4500779041185899
0.5717947780607311 0.1545359130630048
0.3658000454132433 0.216316488577946
0.01537735952976333 0.1881239636954424
0.9422967728747526 0.3698272866859666
0.8198350471054704 0.7214970979947637
0.971397971769165 0.8140228932771346
0.4583955667803484 0.7100514940861095
0.9358335761781377 0.5196711658419423
0.6738956699590136 0.3649439479168701
0.4765050664416172 0.1069240770277473
0.761324422697172 0.5661204581638679
0.9455871784834704 0.7776010449836712
0.08499474598015548 0.9517348461870997
0.2554766374812529 0.3508562662117243
0.1843709106880932 0.2608162725536886
0.1046832756655503 0.4640671341908933
0.4700618330836303 0.9319664108258749
0.5762742636441512 0.3517241156415215
0.5598560023986421 0.8555483081461308
0.3086683607994724 0.8438095826794149
0.3370196579318822 0.5786859481447526
0.1101922509695658 0.07445189710010602
0.003107202720584123 0.9889142991435713
0.3787234445977167 0.002129222969592403
0.9825101470089672 0.6398561924982288
0.6104410228760226 0.5068336787547236
0.5257926465037499 0.3451013966820707
0.6623767664649668 0.919139830214138
0.2527217645231189 0.5787233100643056
0.4051622353279814 0.9957822798266096
0.353685657345719 0.8032946257111263
0.4485544557896369 0.6946764284626805
0.1251564657490099 0.6342181361528904
0.8360607910390673 0.4540141125189787
0.8835749277461993 0.4567025899208922
0.8483822904405168 0.2846299879332688
0.7043511244659104 0.8485177546503326
0.9966502761447595 0.7882462065461496
0.6133479089540125 0.7033002965836692
0.3927112462131583 0.5165516906046992
0.6443798198696796 0.4593867505801636
0.5658141298590668 0.3692094029000396
0.5539413939336968 0.2683972240082625
0.4172108257142459 0.6140076723878901
0.8928710154809616 0.5782194458781926
0.002587158634705876 0.1293769853248101
0.2958123557115272 0.1615956757052125
0.1041083145420853 0.8796568276102824
0.4953952265333198 0.4288227555567647
0.1563211053405555 0.440314654597701
0.3171958401612265 0.3980971820174179
0.9814237647807469 0.09829418634358006
0.08953848446070919 0.1973224543298492
0.492820202026551 0.7784478510077855
0.8382491513277605 0.09550255103940483
0.4816475646463005 0.1376087624896347
0.1580294254222459 0.04245491151930798
0.904855680879564 0.04169965161372362
0.2002108622369655 0.9697253213106884
0.2441141116517917 0.1426071106655026
0.4104293152976491 0.4465306627107566
0.1641861658726375 0.9772196945472456
0.1172876232039543 0.2613030734994766
0.8120518383685202 0.8991035124440618
0.8594022771205573 0.1523480784113296
0.9387102968285943 0.1282564890897358
0.8159511773076199 0.07682555048606954
0.1023704171704493 0.2747244970634968
0.2986943743225463 0.2395037428258466
0.7129654614200671 0.8290471961657868
0.306802306639554 0.6253688914319618
0.8158187560109341 0.2473102968763658
0.08366100553550077 0.7087139674203689
0.2707169332749276 0.05767705891271606
0.1400306355123607 0.5077455652028148
0.1352410302507145 0.2933572003632304
0.9273414978566222 0.6588835135806109
0.6641710457850521 0.7765690632146401
0.8981744608051102 0.6240536449154546
0.4322430692467025 0.7219391696192973
0.4869511766313952 0.259967446541206
0.1877833834386954 0.276992943595317
0.2483311135276961 0.1846645754714242
0.2773217920061844 0.683020994643979
0.4549777737304396 0.4449330649474386
0.409001394783351 0.1019003708766461
0.3583468811941656 0.743473402660173
0.04055346022688396 0.4525276229219146
0.7774032437786893 0.2751587508883734
0.5508803093898358 0.9775691319285114
0.6936253892739715 0.5618098932664805
0.778357647904203 0.2185320976612971
0.04102031416668975 0.1349285929249032
0.6439016722420247 0.1781229628154168
0.6752366499575776 0.1578753689959539
0.425348246701359 0.8181255914029402
0.0471247100755123 0.6463362838025157
0.5121822593269222 0.9831915900627197
0.4177852450580485 0.140360927303271
0.9179449761274644 0.1915161531979473
0.4843122900247744 0.9873816943747781
0.7625196623963698 0.668366197805075
0.007558767990070842 0.6778607782832871
0.06530458039413009 0.3759361831957869
0.4879654744044515 0.7568648037905553
0.4787772761832402 0.519534550807668
0.9877036582177271 0.4949871310104975
0.5246085291333145 0.7529506979821876
0.0486573368519367 0.4211703702131602
0.02875165253475877 0.859876506759702
0.1113758288725571 0.7136992188957808
0.8574873380536615 0.1418129648024818
0.1951648451700113 0.07645471877122909
0.5256678477092299 0.4663550258735623
0.07507299059645084 0.3034368289905739
0.3222265788510778 0.1960994240194002
0.05479469966544566 0.6653670596552237
0.8718958305347707 0.4906574949417906
0.5402541022323329 0.08544721919075787
0.01694372267384336 0.2497899396917042
0.4254637409349439 0.001057987227811508
0.2461813871631731 0.9730001762478405
0.09179142761559336 0.2700451240599737
0.5380756230634517 0.103674299568253
0.4796192974980072 0.753205536169285
0.6309363247173684 0.4216466414316559
0.4398169350679791 0.5734743307653108
0.8461183170053358 0.9389509334954311
0.07039611727972248 0.7693551634144032
0.3048451572326528 0.1330522122947994
0.7838873120915689 0.4150008624327132
0.2096266595451382 0.8169965141316148
0.7556328550926859 0.4027311295249609
0.06181424428980096 0.6303610478495171
0.2446634776964968 0.6447462337234022
0.7961702531077005 0.06651010824950691
0.4008257985617923 0.8515006445638341
0.4120812837038292 0.6513496795691583
0.5450313126732393 0.2230239437205478
0.2197563014405909 0.6738597464983156
0.6541413730335156 0.1596652903506979
0.63905346968138 0.8368207829964442
0.2364144320871676 0.5706561466096708
0.5207982123898263 0.1970509029518344
0.917638259717906 0.8628843958178861
0.437255902653407 0.7879838701541376
0.2596611017790458 0.9937202801316339
0.3568459095160353 0.9246167727114741
0.7178483257371141 0.977276843535178
0.2775851198321533 0.1754268987761589
0.7763881418779507 0.01337555760463446
0.4429130222295561 0.5045038827596381
0.6204503314198011 0.6123683279681342
0.5709552452696958 0.6564290137666083
0.9755491763174745 0.1846764657470495
0.3546502494592372 0.5908983213493575
0.05959977897044125 0.8796580522835913
0.1678908118808041 0.3109955655740306
0.7888700093195498 0.4446811381406094
0.8307169184729024 0.2935081011336148
0.3680931477105514 0.5553113558921036
0.1697606436230993 0.8106565807589835
0.5885659780322281 0.1022318921694004
0.01625170258923799 0.0727581631100907
0.1376799840502462 0.7020118469435238
0.814482143055018 0.486441865342883
0.9876549605745301 0.07040735414495405
0.5311704620094915 0.391102662529094
0.510513341639187 0.5710078201165374
0.2374626131582342 0.3157870132995435
0.1959134180643801 0.2459667293387501
0.7209052565935279 0.8812736104148823
0.6870041618050835 0.5063348730048889
0.03627577782380019 0.5777364376775617
0.5413130588467119 0.8557601203894211
0.103692457576973 0.7315598234441593
0.3719895196321476 0.2758880649225857
0.5809340505430515 0.3925334395419522
0.3285335766691194 0.8864463059252428
0.07544970145225334 0.3741047692781335
0.7453682916261851 0.3745702996852185
0.9128257039678547 0.5031402474112154
0.7669863956475456 0.659193979794684
0.1529458481414663 0.638729308700362
0.4160449629333736 0.6617428043819311
0.1726938763580143 0.4490366325241503
0.196586593125473 0.6166009388089653
0.9568648222967384 0.9527609641964383
0.07199461146635419 0.574645197708009
0.1209611526050065 0.4317078523933868
0.2966527094800609 0.7738045976505709
0.920325167975618 0.0310175710949044
0.9190179116842856 0.9455389726878733
0.4899634114080965 0.7050715992802685
0.2545226800476409 0.5137753507266013
0.5084379593425696 0.9351280342242416
0.4047061345912025 0.4555782089748852
0.13745149041621 0.8980872231540984
0.7865110138199569 0.4758876651669758
0.3662445885118443 0.1310919357313426
0.7231515739137945 0.1624761071136717
0.05187617778112091 0.05854061019825302
0.2607685928236985 0.3931813072321959
0.4644674414272283 0.6598977698186519
0.874451491207465 0.9901315399020689
0.9552818458269722 0.3565246376750995
0.2050281345499256 0.7128558973959365
0.5394462496660194 0.9917837493468543
0.6436362753231817 0.6260454880744518
0.5290377908856205 0.148031652003949
0.2752176301051373 0.6546069452054645
0.3691170955278237 0.7580220536352805
0.3737875557931503 0.234123687934687
0.9560994578872742 0.3835940127476593
0.1377665140719413 0.1805636908564634
0.07623959887243581 0.9683230663214913
0.0604214272157032 0.1521045392640005
0.9831011628866789 0.1518521922795435
0.7602617743957993 0.4499528246125069
0.3188474296936624 0.9330104711761927
0.5190142974713219 0.6814117955150085
0.7698390283108532 0.3142275051142719
0.9370020697658645 0.137979143116414
0.3910764805553316 0.5357884281238188
0.8014247251767467 0.9017697909293091
0.3022197198333088 0.1233577261781904
0.161718074447829 0.5259582325463174
0.1872590351975696 0.9951480292851205
0.4620087887133514 0.4834855793843174
0.04424533116890995 0.8512092664997553
0.9347888733486778 0.6887194313286911
0.3619877631496298 0.5280209250344821
0.3466944306453018 0.01542501380744865
0.9573704950074243 0.4866984727792528
0.9041760823863869 0.02389007941197996
0.6970287308665885 0.3087910105414489
0.2785575797973039 0.1357720670569047
0.1815527686095148 0.923902832844462
0.427369222362052 0.1120586707507338
0.81228564765525 0.5265681008208452
0.4398526501273155 0.8066808064454903
0.8842413108193753 0.504405530407292
0.7054531634713946 0.7686320705257063
0.03616258778223219 0.2946088016305128
0.6600993698599079 0.2499852557864468
0.3735831886849688 0.5134492633767239
0.748593770987081 0.6798484425757316
0.8274357936788053 0.4373017578416605
0.8104724009324166 0.4244684778016987
0.3563990300750525 0.6753908198153513
0.06961033262818013 0.04717764979995286
0.05507701602697453 0.7362548841003181
0.1211046283604403 0.5470527047732119
0.8081856292560599 0.564062126741761
0.1094303055009602 0.1906082690581442
0.4943615555295308 0.3451707821591509
0.6746406973477014 0.4076266729909861
0.1977634091887267 0.0390642387152875
0.2941295555465449 0.5575670995032788
0.8507390633264106 0.9733903976028184
0.6745913135800253 0.3279966297037947
0.09195511070782793 0.6699051808191634
0.6388014361740182 0.5035730929584827
0.01483148905603137 0.9912260451747392
0.06754864107790737 0.5355389010447325
0.9472719933113932 0.1753933205223474
0.7448845706786756 0.5075398244058185
0.640972593538412 0.2572839861153517
0.7558092725584044 0.8927906586530756
0.008064928487607672 0.3951559944641765
0.2310739905048444 0.2952871300069912
0.5430906872990718 0.3727024112175639
0.44741043394643 0.6672604240393244
0.1903327614214887 0.7482065351657212
0.2590408031009208 0.7522605528326087
0.9729791126387002 0.3081253012279762
0.05727760893754762 0.5915037641389747
0.009462355389334714 0.7092623191105342
0.4682242650880608 0.784109459055589
0.4132204406867371 0.06079224705816727
0.4231493098802148 0.5562762508003306
0.6412373311762131 0.8552590724098269
0.1853959008132011 0.304812190729945
0.6144685470871213 0.08548751056865744
0.7004844315565175 0.1217424959218566
0.8392953725818028 0.1444825996683933
0.3348728727968988 0.08143728640881426
0.1062494464439509 0.05765489154190837
0.7099907182207216 0.1284264876672525
0.6247066367996265 0.1132623151213504
0.6859242697951415 0.3827559982811972
0.7074045116355318 0.01624129314933531
0.02103869085227809 0.2057296788760141
0.5427270249762909 0.6336472351532927
0.1708854964124597 0.8493718027518223
0.8297126381938449 0.006533563581994223
0.7224288338315045 0.005561539258032201
0.4145586015130528 0.3172416039648598
0.8107954797382102 0.1488521363916886
0.9620468332784095 0.686799156185993
0.4280271159858755 0.02110563899400463
0.6443338314083622 0.7240152724676802
0.151269197437276 0.468992653175855
0.3568678085985603 0.5001923051497155
0.01388740644980818 0.805017733549378
0.7534197915862312 0.02815955266186499
0.6011709360523492 0.2945611208828748
0.5973490203313703 0.1233394324542505
0.9485819998431493 0.4193543523764797
0.03693962501052028 0.2288861050075577
0.257871525103982 0.7012842850958507
0.3165937300084228 0.4243065929366737
0.6767695053884996 0.7937068942561321
0.4726650670911267 0.7734232532099355
0.5688417078647564 0.6253263814948216
0.6246142026210644 0.7585018871991985
0.756160661842617 0.5340845276537994
0.5514588712672525 0.1333265132978437
0.4789523281245809 0.4729678719861339
0.104406968662816 0.3034541909471533
0.1578248318429635 0.7666930048856969
0.96869689852035 0.4991280132100495
0.8546106106181726 0.5534069061205246
0.1335139492207923 0.9709155251449239
0.6218158804586702 0.488980367206317
0.7875351979089896 0.6839249064163525
0.03877764394651516 0.8613907717486329
0.5320620400853261 0.06537984860142826
0.6073775759756801 0.8883746334854119
0.773599653937181 0.4904253009201096
0.3103135064279753 0.3309725243254801
0.1537125451983971 0.9740978572128633
0.02622130061210261 0.5599210922112633
0.0656899081345482 0.09492628605444214
0.6039113909941269 0.4232068534898768
0.6681047145198735 0.7405889232581148
0.3395916071352262 0.5577452159454905
0.7945942966705645 0.796865116777411
0.9751354227485002 0.5843611154836867
0.4322615154904585 0.9302072260921826
0.3715257775305233 0.1027426383117209
0.9186480261919285 0.07746759643154442
0.1005784395631977 0.3619584544678385
0.6682416924039352 0.4431417485239176
0.7449644599281333 0.4963103830791066
0.9381022739300151 0.8906331109821194
0.3153337578214825 0.9808120465209822
0.2518058633932899 0.08442921833448146
0.7848857125287023 0.009559236938798055
0.6321012362627249 0.3645714654832843
0.7341175833974496 0.9885144637490452
0.5454918794622188 0.9602723529329974
0.4859485763106299 0.8538175930263663
0.5581844603175036 0.3154210373883902
0.07203463254024303 0.2619847052229629
0.4595586948761308 0.9473578684178849
0.967312364960482 0.3999257451671429
0.3849890729043329 0.5628047947902721
0.9531596957674866 0.02886661732053656
0.8145337885677938 0.1159540834174431
0.8006286880930102 0.8728476203756714
0.2219577407249249 0.4702938856343028
0.7456470734665541 0.798240056728878
0.1897797286050237 0.7807597343302105
0.8310085002371235 0.2750426507779964
0.5958506703398477 0.4163340692993139
0.828708820009975 0.426727702470596
0.3186210376687602 0.8706244942042973
0.7023287561330863 0.8778581866551324
0.4761532037141101 0.595795783507308
0.5959204249710627 0.5641192389800521
0.8829229839386324 0.3193573280527934
0.1756523619632107 0.4004526486924288
0.1000054087949888 0.9902012181674509
0.9780169398666199 0.8205975134784854
0.9206961748087884 0.9263925288184709
0.7990418868825855 0.4622144172639601
0.02454270478623869 0.3695547286552114
0.8220174289913111 0.9748610194115684
0.4579658068826881 0.1004545057057214
0.5369165181231894 0.291661135647086
0.8151873413870577 0.9176898146964785
0.3945568385359318 0.01399718897757574
0.5033822783123779 0.7817827965823947
0.04735465963654389 0.8034330519531488
0.9196916854749672 0.8987280542895828
0.9481699850297439 0.576337015135726
0.9980613818564829 0.2490108258052177
0.4757028174620508 0.5749633015465849
0.4918996709112452 0.1434760318504325
0.1140930159895367 0.2298541503885667
0.1412009592877317 0.3128265841176242
0.2282425775935789 0.3603562512547032
0.8914744424031151 0.4301573034632721
0.8622755290306001 0.06467566036377179
0.00575758192588741 0.3186154948097009
0.02023480960799874 0.1157864396899387
0.07279811041256588 0.4038128399993596
0.9997838067322309 0.7044869542465166
0.56986449715006 0.7710394952493538
0.1012578119663219 0.407669641897481
0.5684593289607403 0.5968035527981542
0.7482600236704793 0.7438663525423289
0.6238859720095216 0.8011176948058943
0.3794766075526111 0.4256817407697459
0.7350918030392355 0.4697581567852399
0.5049013682634812 0.6003317362674131
0.8615886005852332 0.01521289146602478
0.04448978662787943 0.9898009115017692
0.9084780591605033 0.5928251510291461
0.4950035991737535 0.8698428743284883
0.895679443776729 0.9132374786040721
0.430377303849247 0.7033154581674679
0.07372102395919955 0.9371900861321976
0.3251200317445941 0.1070940783095568
0.6542874569049694 0.6639597748395993
0.6877256876711777 0.2941639069712226
0.8156459043399088 0.5473557677136921
0.541075549282201 0.8449672393038545
0.8152156902452879 0.4750409002637861
0.9716860205787 0.7226306340469226
0.7847994346361579 0.0298936691786082
0.7040398950824945 0.2281569470268072
0.8081224819494883 0.1656488080477561
0.4540553963530404 0.3192620915797283
0.5384418865915308 0.6066052936571819
0.752318585132556 0.7644058408174718
0.02330543889816918 0.8973464648250095
0.4284498657243828 0.5666678327252622
0.9268830650196175 0.9179063412378402
0.3735572388302177 0.5814474363934076
0.7179183637994476 0.4185954843574619
0.8650943567036985 0.9578444541335093
0.4488203737413294 0.5783643098225594
0.7413888547682201 0.7013190792559283
0.1928527080081892 0.4277365511587429
0.8968392780530213 0.3471062729297228
0.03569038727892637 0.08159607096195322
0.9124012792871155 0.7705253705659758
0.7711251222771507 0.3429262938869741
0.781404768495513 0.5057600217881376
0.6057450839460369 0.8005951364853401
0.4362655464533338 0.2608267780596555
0.2010421344571 0.3540662512290054
0.775147600226378 0.9796367256198579
0.5017317135480116 0.5027920390811385
0.6682298829661398 0.1781828109881487
0.1680522710808042 0.3519362549203343
0.8928164833513087 0.8497204473504182
0.07282591906045359 0.6323122317488258
0.5020326786651167 0.907958058493609
0.1803677723750885 0.1590854273539826
0.6387151381884421 0.1883947305301005
0.1020883953561202 0.4362135458731426
0.9871648835419389 0.9402389916018031
0.9804318058563924 0.2717436560018168
0.6287048520704507 0.04327546076140618
0.3075664744462338 0.07355776134963096
0.7857410401897483 0.9824879083162403
0.3240019001196865 0.130770409113335
0.7177215676204078 0.5321592127401419
0.2329174035598753 0.5176529187924989
0.9775075587481169 0.8735078777688258
0.4449325028010489 0.2318627241479758
0.9122260454448069 0.3354758616835871
0.2981897534785058 0.8061491805758608
0.4447435437366551 0.5375214274544675
0.9952724214575401 0.826626512811389
0.7149183171314041 0.4597290420380677
0.4064056943155335 0.564510033904949
0.8828800248667759 0.9301247532269793
0.9911593805168554 0.3686008532201524
0.9672347556114969 0.8888092432857664
0.727825962365315 0.8646221979858932
0.219039295408823 0.2138897579303866
0.1554063667336085 0.0523888477431507
0.2520086784127801 0.8242077081436512
0.9876648474415065 0.6024875259209749
0.616956368011604 0.9446737548489155
0.5776352860924361 0.5896835642905377
0.2581185316674389 0.130915573844548
0.3902519087078984 0.1123103983174531
0.5686899403799471 0.9872451837441163
0.08365275584453104 0.9836730524811719
0.1717274063874206 0.2150414206078921
0.1909254940814956 0.8965125253108845
0.5158717851250693 0.04377638358162266
0.6969646467921795 0.2771452087356196
0.6788943503776935 0.4881601862194711
0.9130279539782477 0.6408018275635803
0.7674206304154562 0.865180998942342
0.4491422152561919 0.9629606158903307
0.08210911489685518 0.6048818580972387
0.918221633963577 0.6961308282051918
0.4096870380121372 0.8358888221398727
0.5148176364938676 0.15886812774343
0.7696259172902323 0.6766991901365281
0.08599789393699592 0.6612926190453298
0.7256212779642504 0.7271349527202985
0.7592969159956242 0.080011397065624
0.1556783358579372 0.9062104144697618
0.3060024041648016 0.4588719028699246
0.4536386968700271 0.03553460082110032
0.3180223007912527 0.05653063053848054
0.7587419272713 0.9819513797583801
0.6095249083813581 0.5255835385217018
0.9998744620991012 0.5730613854120348
0.1678870725133413 0.5359137864374682
0.9365106017807608 0.3517874428187065
0.8028153451647797 0.1849231473047059
0.3182284401973422 0.5777682564933694
0.899108558407863 0.7447631368625033
0.05626111803357857 0.4282431940245564
0.6940751955584694 0.4034200450604963
0.9859414323174631 0.002338302334297241
0.2615634622030627 0.806727068777908
0.7581905239310817 0.2882402038773569
0.4246563122074653 0.4936146088307485
0.6073277667368132 0.4017623693462913
0.6209848293854925 0.9550904165438879
0.3614603679057025 0.2770980538046316
0.1245401996441125 0.7307247902816705
0.2539994566641808 0.9427107669239689
0.9948245900104159 0.3585155905645661
0.3368149958307351 0.8592872032340095
0.02547560566174199 0.9372488242247674
0.5347760315361972 0.6711307507092231
0.1598933820476112 0.5734088203207219
0.3956880302941149 0.5638861177861872
0.09641130120410192 0.5306593275407633
0.09313971765005044 0.6886711507457441
0.06102642626648568 0.774598670046963
0.4018283139625441 0.7739639891761226
0.1494377981497104 0.5438245912544258
0.3989741212701973 0.6683754268710135
0.2111462722052778 0.7885168349121383
0.07316469534348938 0.2826379475523591
0.5024361052411757 0.4465646061672848
0.7341631090579626 0.4066705158681747
0.9120553710040091 0.06901493161331153
0.8037010859160619 0.58993200953559
0.6168011442977155 0.6319863723968202
0.1684445275291857 0.566415972614552
0.8163698338299804 0.8490922235006561
0.5104507147845657 0.02838599164160156
0.1708461152344347 0.5767206655873007
0.8899608572732828 0.5881238517714819
0.7414010820212573 0.961090856166491
0.853987778929762 0.7921146793915931
0.9617945455169737 0.4574489907910061
0.6428089710473559 0.3258042318245642
0.5013847881864216 0.01079425972754524
0.9878265762084355 0.5717993824742093
0.9543271768828282 0.694657144104121
0.8459863412124179 0.8796541614727883
0.1417839271828534 0.5989507883448451
0.2294044650328449 0.0877084277900369
0.2668431531896882 0.5311698447260963
0.3707550249013223 0.9802364320415373
0.7127491285503014 0.4389844963965424
0.1594495087033329 0.6490181686334912
0.5760350225691292 0.283295327364989
0.2991460085342477 0.2706462739298564
0.7125311247384727 0.9868730172331835
0.9230457421708458 0.3752395391466865
0.3806675979477731 0.8073626180718716
0.179564453011047 0.03510917765029664
0.03379355916202149 0.7879137073322513
0.531968212536638 0.1657577791648601
0.2164375925425804 0.6375931756451017
0.2027368608485135 0.9085597030449761
0.6534684702057372 0.4668901710273696
0.2913559174685087 0.9214520981714432
0.4026722870408106 0.2120047474856176
0.8649078008539538 0.2409631883701452
0.5360522517117603 0.7905651017329307
0.4011862574327288 0.06339048915942613
0.2827568986378851 0.9828393295867295
0.4321570090904253 0.04079539686880077
0.9125974353159976 0.5598099417679734
0.8510575335335359 0.1591024474305718
0.05890867641210904 0.4571763533052763
0.2846255967873972 0.1274032217516543
0.387282772791503 0.3129753306954504
0.3272282542942136 0.2679374319811956
0.5781467595480485 0.05567308810275292
0.5605322094675823 0.06192422032098018
0.4329504495248768 0.9943360083207639
0.1895575525347022 0.5781453772232548
0.4442718593129104 0.2974834041588978
0.7233241480904952 0.3366309141674034
0.3194535395920466 0.5669897795163635
0.4943335432928175 0.1630580602394902
0.02491708621200615 0.06628390582613826
0.910311064274053 0.230893401328134
0.8056258616823558 0.3962922663102901
0.1294499411132129 0.9424613341249289
0.8274814478529483 0.5624151822064338
0.7056689571334974 0.7197178428029899
0.7407324222004072 0.1893076520637863
0.6394741681918529 0.1060264087360321
0.5827917403301361 0.3297104055319156
0.1983278638725905 0.8521030259875737
0.724869635933067 0.07907205669147188
0.8312612442727842 0.3674079929595639
0.9957867569461769 0.05327046462972729
0.5639518955372995 0.1164633698705075
0.1303847936456484 0.9990805416865314
0.9699297665456176 0.2565499560717114
0.213502589070014 0.2592893584158098
0.4821631572106242 0.08657235160205916
0.3950073069414439 0.7469603547051644
0.7296050375501901 0.1020125476996152
0.3613745741488529 0.2582717122589047
0.01802832493969514 0.7255013742657127
0.616092409603148 0.4790559551396355
0.7906486738860502 0.9648665745859528
0.7523307633057172 0.3089965058193608
0.4269461885421667 0.1574548389353141
0.6456643304804537 0.9313556031449832
0.8254904397998346 0.9452723305619655
0.1164301670831552 0.396074973712628
0.3294949929641331 0.9183068336551692
0.9560352673015509 0.1272699783861869
0.5075164558978126 0.7643513972104733
0.3196200917895232 0.90232255728005
0.4189863758036315 0.8396204263051968
0.3522028999959377 0.1136165707238607
0.3162560310334606 0.6289400532110454
0.7461969124950758 0.1195424964153784
0.5477693414747058 0.401008934791733
0.06901874670534927 0.4542243474238257
0.9173245844731076 0.8896299098814748
0.1062228515211533 0.5910227483683084
0.9348013140395495 0.9567157177786089
0.05078158214426109 0.6282617759482603
0.1456716902077315 0.1961887977519594
0.5802896864836444 0.8127546246966152
0.330461785569312 0.2943171379488032
0.7910277432786941 0.2002432704988723
0.8566080153749035 0.4317564088174214
0.1409061400798174 0.6925121263090168
0.6085175145442239 0.8124611624693139
0.6989597939877126 0.5232280008001344
0.6456001455510746 0.02083340814052399
0.2338608512693158 0.3693848492296501
0.9726690162481704 0.5940705253842624
0.3366548148948947 0.9787199212075306
0.7932563591549081 0.2105611084404009
0.8142091410687795 0.6434580970681538
0.1778067106847676 0.2431043449797149
0.2631850705374055 0.8938503269847263
0.1081133895848379 0.7950090410803278
0.5415179684786591 0.8881336284820821
0.9161655582122672 0.9936698612699398
0.1974318921804407 0.5406643131073441
0.6873882348988839 0.7336859173889042
0.2404832467856893 0.654238076728618
0.9734753792217901 0.195843159121333
0.4479814841128421 0.4157107494153874
0.6456137311557184 0.2360037880211245
0.2332865288423101 0.7631663074363173
0.1241866884644215 0.8043791369355758
0.7728953780229294 0.2277305102097347
0.420851647818331 0.06844165566495161
0.4124929615355426 0.9400064437006801
0.2052597765225167 0.9908521033834217
0.5059937156979036 0.2945036347154983
0.3347487548660713 0.6921277270466696
0.7195084451653475 0.8378337932109494
0.2499923140971705 0.4726788910165977
0.9656583164092674 0.8329520821737051
0.7265707365679093 0.5167595216542604
0.2809756450594837 0.8501126019236785
0.8012650687597312 0.7232749878101675
0.5188169828183432 0.01185259784376843
0.5992988407339591 0.8170904014062069
0.7444100212522323 0.723357220943134
0.7028817561356088 0.1985969355952251
0.7378829396527758 0.9147583963771508
0.09696939433605666 0.4947799566649598
0.2880238457433325 0.7460166580136858
0.003353778521316705 0.9548323368687686
0.1325228779630987 0.2343337781987552
0.5939982245485352 0.3660985992817227
0.3160727896426928 0.3221047691957165
0.6900975984045447 0.2149419847951503
0.6449517504040555 0.7980359363960597
0.598600855245271 0.05669830151421997
0.383679585651808 0.01253944335507023
0.337776254473501 0.6828343408425899
0.2882290515807009 0.7356560392142206
0.3252735020225322 0.7887810858484952
0.9922085206912886 0.1996312385129687
0.2093993234518476 0.1741557754297403
0.2035428854498061 0.6655725801235018
0.6763116144962714 0.2270666345275509
0.8742975444462682 0.7299535597568414
0.6048388232978217 0.284215015290548
0.01469546507837573 0.7780166767521388
0.444854386401701 0.08438772756894621
0.09265400520435747 0.9346575328892069
0.9828760720171926 0.332606242737823
0.1686573880367817 0.3718485606335875
0.8936409820552551 0.9316089603673448
0.329153938224222 0.3829244854950495
0.5210353322111736 0.1104915950679059
0.5074011882268118 0.9457025774414621
0.2281681454946055 0.174292241700928
0.4291287908006082 0.8445805592176713
0.2272123129154652 0.8831190297147284
0.5985691679979933 0.8839424263483202
0.8091370268966537 0.2935441287965745
0.2355067294453062 0.8151640400403827
0.2181769655591023 0.103904040585766
0.740966832851969 0.8358642118592802
0.9508200363512448 0.5563500205320043
0.4357089847840065 0.8165415081923829
0.7566818216410182 0.7368682186816945
0.001776077597405768 0.4627231786992191
0.4093591691256869 0.9798429093143983
0.7900380791341836 0.7094411637748217
0.8480922038469363 0.8688145514962429
0.4682181609836664 0.8316735304791785
0.9666599190253379 0.9486611300866852
0.997146259193586 0.3772920762516291
0.5804022820815112 0.9282238047827126
0.632274070294582 0.4867395421376458
0.9019542177927256 0.3293344593339484
0.5782668308436415 0.6289261112652348
0.7850958302076366 0.3969095474947374
0.2942476961379406 0.001057687731085253
0.8260622157116355 0.8176640858863492
0.5050267206454848 0.8429082523332196
0.8475120236716597 0.9628636730500574
0.07919161261549724 0.05042885672215169
0.4335894720087204 0.5191739051772994
0.4327538098251618 0.1758370214743813
0.5497516101171769 0.9042454191010235
0.2428964108003189 0.9944043844820623
0.8635543307963925 0.9098383605009519
0.6677562156956267 0.4244943439148235
0.2971241396124836 0.4831972902419686
0.6662086183427023 0.2569034509979115
0.9175316507595784 0.4414591516203166
0.8930573964271201 0.1365029797866474
0.2684815404938604 0.7270439678446762
0.3611935684566199 0.2952658835407104
0.6165345657153187 0.05539125657027081
0.7429937852781866 0.2651404617101505
0.8191470138310063 0.9645054298642487
0.9952443386831322 0.7668549760465235
0.9100295690519634 0.5815643693741102
0.8625878031496859 0.3111912479314838
0.1793643840454424 0.2323383261451873
0.593840199353258 0.1359111795670347
0.8986638110918002 0.1183314633360952
0.9837061740725972 0.5415493447638586
0.101485365299856 0.183233181818256
0.7897553659177268 0.1675799721415622
0.5953708032816523 0.7594319514057184
0.6503086687816907 0.4399552959457564
0.5817119364368208 0.1098633307761998
0.3295551594099058 0.7384438466109695
0.2400587660537113 0.7410641917486742
0.06846100034441834 0.5642707339226987
0.2451375687011893 0.01632327618489235
0.6566314730628958 0.2821476711219435
0.2419356940839624 0.2213552612761698
0.2620482427731951 0.2103024377770839
0.211141737405928 0.7401505700063478
0.8958964111253761 0.2755030520328448
0.09781179845787943 0.7762712426232281
0.467298079393446 0.6113875537879968
0.2499745439215085 0.5049741612478228
0.07578403230579792 0.0993977290050561
0.549960094287243 0.1526144826657293
0.3154267195171857 0.01814957185474907
0.3633267425631742 0.4345968586288341
0.4736147671706447 0.4467041974400257
0.7627768922931162 0.1422797165897678
0.2089150714971443 0.2188518355271468
0.8780907121315153 0.6557535095276457
0.8572334454126234 0.2473402393663079
0.5141125711358706 0.5478681132309601
0.850040522011979 0.6533899610544515
0.2575002034499059 0.9687810331720076
0.324708793126847 0.7779807393128245
0.6407868009039445 0.5465024021740933
0.2877734227238501 0.3134628240041247
0.2068698429757791 0.3456474981335544
0.3784675424160174 0.1688247167419964
0.03584958415518155 0.933230245918393
0.5501972881359166 0.7064275806485218
0.9276917361010475 0.3104110782915978
0.6191765193674312 0.7382306088407747
0.08686938458803352 0.4591218194822214
0.8688088735180983 0.1070873442538841
0.1043721177281823 0.1013155954200452
0.04396690903726683 0.5375952669179699
0.8481683089904615 0.3945602712255339
0.142680035847664 0.1653527711117633
0.7008000551328273 0.6440909106651841
0.6194611587276786 0.2501312476226538
0.510604615890475 0.3336478501204227
0.5657105331528659 0.440646309311185
0.9471889645410752 0.3490214366516465
0.9932292478218027 0.1453697019800233
0.9218446296456032 0.4128125710188236
0.2648500374052845 0.6419002520193845
0.3259148920640111 0.9983133681766394
0.9843320503435393 0.4079662801975401
0.8161783526893458 0.2294612156355467
0.1789075978550783 0.6517968261974477
0.4877121828908603 0.1550755030037395
0.7758591890260119 0.3325116449470268
0.4434266084772112 0.4829824494968973
0.2714978694997058 0.855603713825827
0.1692731133827035 0.87661551813857
0.8305708721535742 0.3489302055671672
0.07304562599589462 0.07840431056728482
0.4316148397296609 0.9408212090877774
0.6468518110095456 0.3714113424525617
0.8374212257563238 0.7292697193194737
0.8247057424769777 0.0705230373430792
0.07481036327736819 0.1737597211374835
0.4798991339423145 0.4047531985349464
0.5789069812434269 0.3110096615484826
0.74557230303049 0.8939149035478171
0.8786371316124737 0.7490829960680068
0.8239051457929738 0.4918656923060397
0.8213562197081162 0.6229990232442938
0.191399740702531 0.8212411993566852
0.9541141472907035 0.6462091067934109
0.8235219794581979 0.6707864318926091
0.5251858610446173 0.07326397467983486
0.06955277187116544 0.8957401329158358
0.5120322724526596 0.3046549104920051
0.3956516592297283 0.4174353711149735
0.7525493871982344 0.1698231769475018
0.06342398017048735 0.9937243713105653
0.2636144153866392 0.5780280178896235
0.9715614191351231 0.9267166924873164
0.9380110502316396 0.3241845586727995
0.4503938586681622 0.6313278260955589
0.3822935606444985 0.4726395930605877
0.2315943902937005 0.06639867245719064
0.7775597062394456 0.4813679818133381
0.8566506652574591 0.205441421716366
0.1301087714123136 0.6127795617359916
0.7342684376487367 0.8271432760435991
0.8849993541668193 0.6360733509176776
0.9488507359902945 0.8752099772020068
0.9408024087642948 0.254495103896897
0.03529354354092071 0.2506864141971026
0.1507416820373071 0.4879771637124924
0.8319299635793016 0.6635813261413458
0.9405111884739658 0.3819130112671276
0.5008133571004977 0.9186650326711857
0.4616357284560454 0.4019410091081347
0.3170922034807208 0.8162928286194332
0.939692804485901 0.2438271414559509
0.06378565054952025 0.02198190976065279
0.1617449364600407 0.1623071917343493
0.1975997730691502 0.6947218853387422
0.1782459552640298 0.1379733283150089
0.6351884661512113 0.02292811114758736
0.5120862489373974 0.8132642669833865
0.5630505668619038 0.3902794088371987
0.7932378684767384 0.3593915095405983
0.6746736884424686 0.9363757633359631
0.4717117327992744 0.2066306216650392
0.04444068751348829 0.9162132307099289
0.928399841668655 0.4396545947874322
0.1641710794054961 0.9284012747252
0.7992610880646498 0.4418210534291032
0.8285641817332845 0.5131449509772472
0.4458597681762289 0.3395873337172964
0.3982202115180338 0.8104822358284739
0.7516055431661618 0.2720042730206936
0.2203203834600137 0.4347551278793709
0.9360993444379195 0.6245239106223857
0.09068657941075778 0.913397760616166
0.6691556355058788 0.3364994571147896
0.4710817267382578 0.4988577951586326
0.01337064918515515 0.8536996901204215
0.3717115813640835 0.8250370464376394
0.1441317169007414 0.7102777673107671
0.2256007148133263 0.7034953237848489
0.3177519477070599 0.838029972115484
0.2624903625688903 0.8284525722146412
0.7664283178118176 0.7936657251858346
0.139109010994765 0.6709634937726984
0.2732596536967496 0.002248257747653325
0.8097021025266952 0.2120300325547821
0.02555967111004465 0.986617026756891
0.1425055929471037 0.638366250121262
0.04443090543679015 0.2674187100375524
0.319039620791072 0.3870366438652232
0.1219664509584976 0.6052449642321069
0.8656431612682252 0.5079082192742228
0.9178076177311607 0.9642243156017336
0.6236368811096843 0.9273945923652238
0.7006985833006775 0.5936033717158689
0.5700659525146634 0.0266272567135867
0.385493139081973 0.9085146284801898
0.3734320915839544 0.6886165343146102
0.3178368402398665 0.9431027017065829
0.2777575131450403 0.5303551660437384
0.0559838706346065 0.9758223326030211
0.1134349185707777 0.02654051837532977
0.9043726387968628 0.2029115628234666
0.04268128875533149 0.0001722060529968985
0.6407702884760548 0.9020059753488293
0.08664715056931555 0.3270624697877442
0.524654672546527 0.7758400590857335
0.4507848504488389 0.5295960869705193
0.6806759903883943 0.2431741278256802
0.8781604325006854 0.9204470859706351
0.8575739098933359 0.7543232579286865
0.5401442235223544 0.2438972231726362
0.2934187856721909 0.3407525946616557
0.8753998881204682 0.4639250925699041
0.1658591477057824 0.7287752440579429
0.8913910181971731 0.3748667533440744
0.4786360004902122 0.05117804219841763
0.220018070717466 0.8750500186373414
0.4184949432695502 0.2798498231989186
0.3101375238831414 0.9078813235350267
0.04555815581759944 0.08603763102198775
0.9578989112418677 0.3206824677742969
0.1864908058886637 0.7100460227828537
0.706909478047381 0.5065556997435565
0.3516337825665342 0.7704567232788765
0.01184846328992437 0.834376546875057
0.02920886652828302 0.6257229679864719
0.739082529437723 0.979742608120493
0.5834215933308778 0.4967225438778821
0.6096592430594514 0.6934964889257815
0.3089514372115838 0.8546873535471996
0.5332931401554037 0.6527396934608434
0.7710504267699484 0.7612799623774418
0.9489542909438223 0.05677300080957282
0.2517051978747642 0.9886697457561412
0.6603137244745811 0.6375981420837968
0.575714007280784 0.07330060502331004
0.7733101590014816 0.6946189179395522
0.9035965263866393 0.2584450291567942
0.3946415245873546 0.3488234181665332
0.5929870991873807 0.3266170758379268
0.06089178592412326 0.358147506002352
0.1543696199396453 0.8419793837699893
0.08262289105426185 0.7456168407412734
0.02111555097492818 0.4722544352870936
0.5041733752705485 0.875568672493603
0.5496956671355883 0.5134523562169435
0.708305786045712 0.1019511655139093
0.2504171423103375 0.7245320586762221
0.4618883819848807 0.47269739151115
0.3328414731319378 0.4343009796778232
0.2971012770535751 0.7289829269835318
0.0990024696040732 0.3896323389635774
0.1455395264380134 0.4408042818054951
0.5882848876324679 0.2485256954148163
0.3901580188057198 0.09127845160297277
0.05943446516312331 0.0423492850509773
0.8169176982529385 0.9539960550075491
0.9604257998349429 0.8011563368443461
0.01455928215830949 0.4041893354928124
0.2823531925587153 0.9154834739025163
0.1913119803575899 0.2068252566759476
0.4614477306361697 0.0905802387861764
0.03396013091133453 0.3970139028782252
0.9705419744214439 0.03733059284119869
0.7044266407241651 0.8012662790073048
0.2529517307163501 0.1948793742781114
0.05454664529551809 0.2835936252239705
0.8583796073722987 0.9660739839623249
0.7209874265127656 0.6526624288106128
0.9761142229574635 0.777520696780469
0.8344416048856707 0.5803388542547685
0.3479150975865895 0.1877947607513223
0.2985754235962788 0.5269099616714816
0.8094388147658765 0.5059521898097651
0.8917660764033118 0.6901796331255331
0.06369265073647436 0.2357977338055906
0.762258809337196 0.4118251261458838
0.04315021241377583 0.392711207932834
0.9608310769560723 0.2629107110710518
0.5545246218672533 0.1810131593294921
0.6970359962343057 0.9783790354197103
0.4684745872563654 0.4193338183132621
0.9451949342915325 0.9169184468919129
0.8617556052517095 0.5843685649195467
0.5944922903883171 0.4971235723235334
0.2807012715152483 0.6254280072446552
0.8284730215205101 0.9050320208495434
0.8618013509045047 0.8994828296491754
0.2209955747754777 0.4600469893925458
0.6932420156265258 0.6714270854563382
0.318821650945051 0.3122714501035481
0.4435955762251644 0.3205795192643115
0.9722935075519398 0.2883215464062339
0.5343120908250083 0.226693594022997
0.4673417261578666 0.3370508965484182
0.7509927782911486 0.0545704965307922
0.2995157980044947 0.01013241480479083
0.2339570313395539 0.3880348563405748
0.7113511512591861 0.6800121477691374
0.9938113044676257 0.6404434180919468
0.4642705806333615 0.1987399457289961
0.9764062918166622 0.6509553813350959
0.03200476544703063 0.3544552239604905
0.8043465754347241 0.04994994280864955
0.5111062993282706 0.7010614818129932
0.4925541950398327 0.004465649640780309
0.4539610133003598 0.2010762990746887
0.7587137282082795 0.6048900670166654
0.07767388700290423 0.5010443689337952
0.6023002810320953 0.5541811168454408
0.6162264637460441 0.2667719636960424
0.7362895927182149 0.2575906595077742
0.9838652162427715 0.02838480192625905
0.0286017745534402 0.1751838345999683
0.0318264649332002 0.9543153548005964
0.8078590850944857 0.4572428470325933
0.5852010582361377 0.0474304510774923
0.3344745695318793 0.1025765059510584
0.1893509451690121 0.00659216030362799
0.7884084176011322 0.3690372559487808
0.6467722563612087 0.5202597967611913
0.2872573214894833 0.7684048052268013
0.4198564443381855 0.2187289925527813
0.07702782090336385 0.795877320574123
0.0602080099868076 0.7855028721647762
0.5935486195478389 0.8258846999313536
0.5588451897770845 0.2479678886713632
0.4915733262292449 0.5646338875088857
0.1414108213029509 0.2728529875244044
0.4441464477763505 0.4490239290018453
0.7273176691034096 0.3995766068997755
0.583909398045518 0.4785676908484596
0.8363580871551235 0.08508002253279666
0.9275282828539609 0.421719664816438
0.8031513120882964 0.3402379635310763
0.598649544887314 0.6347315991636667
0.911811119273833 0.4123020089063149
0.4819949254536292 0.3945900219933813
0.5840650479678914 0.4413696898350282
0.3420292649685824 0.1782496128226497
0.3963819237600144 0.4960554667399198
0.3076470458289995 0.2127404662770231
0.06242243722763843 0.1884447189938219
0.6933214144216103 0.1627465548189647
0.3927611920219415 0.949065699921513
0.07492509768707033 0.8129373659497643
0.2688750383700339 0.7575995034055508
0.2517400641230791 0.7686809315456399
0.284945356637574 0.1582162092479879
0.6987334589447405 0.4705243538132652
0.09899195473400922 0.03847864484377332
0.4274994840276831 0.3693857673909169
0.8325639293350255 0.2376610018637485
0.2335161258680895 0.5072454376426484
0.01870994931439527 0.2922441174310928
0.2759604109211715 0.4349675298761143
0.03143832450446749 0.8140043110983596
0.778076319158739 0.08905745914791716
0.6366710441681472 0.5749277251285261
0.651249835256246 0.9208024140227552
0.7304436209659673 0.2257660725289021
0.4678844973518 0.7364629352741633
0.1135837174047519 0.8609537741395998
0.3362213167890548 0.229068441370366
0.9698991752221088 0.05593392769996705
0.473552830534018 0.3886299421238146
0.03796731166610286 0.4728374914252108
0.9917601780821838 0.7202303186670397
0.3189081065701214 0.5054096634946925
0.9324060641149916 0.8511889614209278
0.9858165989291084 0.8907885148817185
0.7741084299652412 0.9402942541516773
0.5907244297452372 0.6885864313718186
0.4091567088999832 0.4657481858488774
0.161339752692591 0.5917767855353904
0.7298526307764445 0.5451042953566216
0.1927441193890682 0.2969957820942467
0.1614777030245962 0.7951440172196801
0.9123346408543455 0.2521480469253358
0.3697171417762508 0.3864295045877086
0.124895108255594 0.3361110006080684
0.9232433190044416 0.2671860960018431
0.4351026604628562 0.0576735581155752
0.984916198632406 0.8282856308998656
0.9710825949767641 0.7033017641242888
0.1797943959050229 0.7640494780057007
0.3063254387375949 0.4383110233952078
0.2387193921515247 0.4472706514757711
0.3469048760853891 0.169030618747718
0.4356436668573181 0.3411632093640049
0.3615690377574123 0.3246698639575898
0.5450884363887637 0.4383787285773874
0.3828378799142821 0.6746344533804162
0.6644841878820384 0.98024739232185
0.6319901473632584 0.3254287281384519
0.6181982733608945 0.233187880611498
0.5531824497117231 0.1150190438847233
0.8889836035918889 0.9676133642554402
0.01413102030544734 0.1422052270694148
0.1853518254494137 0.05265430330880338
0.7385069043197978 0.2849606191124684
0.03270555248811426 0.04885411053467109
0.6934110471853112 0.1141073531556954
0.8153740149527327 0.8887796495712071
0.4755978713539981 0.9010469228963868
0.4962251325105175 0.9608765704014226
0.2365932715483589 0.1145248039603094
0.8944510181617349 0.2047229709474741
0.0521437687312722 0.7689969532135627
0.4476947696690398 0.3764482556861976
0.8051005787551819 0.06100983353643812
0.5472835468091729 0.565420707132803
0.7463083331421093 0.1301816748945313
0.731786435088439 0.03093781109510179
0.2293033969649419 0.6548408182417977
0.8914152506960504 0.3138145955086486
0.7649526224083337 0.7296627875204943
0.8782957652684489 0.2881293192512314
0.5956182365417065 0.9172869576303678
0.2998661101990019 0.9278821288467987
0.6787220876946026 0.04030063175990423
0.4270219555531447 0.6930862467960827
0.7189441680487749 0.7443162680556288
0.7523351115287139 0.6980562539551829
0.5161136396694322 0.3429898177451692
0.4567652517930948 0.6392026781379988
0.1792453860589078 0.3715942115883313
0.7869954812963024 0.07231127489849129
0.3437218110240152 0.6379331195656308
0.386110996751142 0.500112148355852
0.1955048589091148 0.6283415010925569
0.1034853157444021 0.55207919318268
0.04944630277430994 0.5001378828533291
0.2424005966155501 0.8993456772099611
0.2092446566983015 0.6012423347590472
0.03267223410775319 0.4881447406136973
0.6004491995888966 0.4694747695464866
0.3365669094862884 0.9464471562808948
0.3612856627871245 0.7028000999982189
0.9486106534979513 0.530563111345048
0.3589163129974187 0.4062864372341785
0.1720413087688507 0.7577683128707474
0.2854058607708042 0.2836048449722965
0.4925120263036346 0.5739434996638652
0.8182692519104684 0.8783654120143835
0.1639522783511199 0.3818711514487039
0.331197281101405 0.7496049199258928
0.07220911121588838 0.7477676890167294
0.8910818408379734 0.4117053262572101
0.02130193772755993 0.8756407254247939
0.2698507838367301 0.9536774131368894
0.870867563334186 0.4453868302625102
0.481899735880194 0.5478602765371803
0.6964090783037222 0.152545832303263
0.3739621319418483 0.8692835450414476
0.5389758895954868 0.9090330294420145
0.7829244063332018 0.9720839813732013
0.7729112355878901 0.2091245961624999
0.3725726879919271 0.3255376088942573
0.08400874489999895 0.940918787938067
0.9560212557669655 0.3996968578920188
0.9685065584670715 0.7939427161125485
0.1394509148369459 0.07560877235376741
0.4682151594409392 0.2549128619674584
0.34724403587644 0.5743655463219913
0.3508005871980938 0.5427250712938193
0.7713537620181736 0.712696625643729
0.3356395045589038 0.5890248983099112
0.2361933599428101 0.1894789355191275
0.4774424040742957 0.9595869373255614
0.01381305473492204 0.6608703101127094
0.8499313609699728 0.4730424799251355
0.6853639864043279 0.6074530795855174
0.9657210611979129 0.8223661892865509
0.1978794503000099 0.1256367243802384
0.2527811858623936 0.5602008727531276
0.03957469259207882 0.01087813751114223
0.2809391435656732 0.05695638365107877
0.9640863681889872 0.02819738749230151
0.1706214920040131 0.3214175770440008
0.02189067320338246 0.3477373555753005
0.8052503146539569 0.6627956101969984
0.1703515943632842 0.8935149836704385
0.2436709070048745 0.103792500783389
0.5570077322211806 0.01456905087694257
0.2854337199075775 0.6049682423555689
0.4265021536239189 0.4386132812866539
0.04863434060090378 0.3211823906529507
0.4447042059538844 0.1456481887333187
0.6582092717007648 0.8629560061952916
0.1629299486305348 0.2080488796545176
0.9468925470321132 0.5868826147019907
0.2767379104839419 0.3139505775749599
0.5585253918633841 0.5802674828822596
0.9763331288302796 0.2404114191148613
0.7212000073236555 0.8094142061114978
0.3045384521913093 0.4902248345083011
0.847555156370874 0.2653957751504072
0.1324233509220487 0.6020524351121997
0.08409672785211483 0.4304161215956178
0.1875979587853502 0.5148801985452223
0.8443913860980269 0.5493208574716379
0.5018307470744204 0.6732359830898936
0.2887653026588622 0.565679007025481
0.448169090015734 0.6008818383567573
0.4753413718598428 0.8108251480458043
0.6961105511853025 0.3463710797478569
0.1323284111961658 0.9078219745257626
0.657613058424794 0.1309836350477323
0.1146172302395243 0.6860943550356883
0.9856941668166196 0.6213317116232598
0.1631938747625716 0.1135133955797953
0.6061402151213684 0.4612518301065224
0.6432155565318326 0.8268347397932873
0.8659162959446132 0.602465684759891
0.7397140820980334 0.9988408636598943
0.1256320549951406 0.1196656902940204
0.7539934196269458 0.4682448674287479
0.09283695362560111 0.5788494464490189
0.2894824106784044 0.2552411488970257
0.130824221152824 0.663376255785687
0.4596152720093403 0.5645616616574404
0.7589130007778693 0.6779973283781181
0.6074507113580037 0.6003632429161453
0.8764704299135248 0.7186355381125844
0.01101635218953345 0.3290687632164382
0.2285799066746537 0.01864886666621933
0.1171854223087327 0.01629417837006146
0.4258288679338321 0.7430012004101623
0.1742272960577848 0.6353250247188506
0.7368487066491529 0.5872349458073091
0.4283083704673705 0.4193606660062734
0.2798243494488682 0.2510071619042774
0.09688258346882052 0.01853059753787218
0.5204681916447003 0.3903861991563645
0.7556600156111438 0.8242996262798702
0.9768835498526247 0.9444013449235542
0.1286079348365005 0.04205040623297229
0.726503166291754 0.5066847202340308
0.9634417427309604 0.01032984508901981
0.5020156803774212 0.3052218198486913
0.4394765612677379 0.9879336012370753
0.1800964697730239 0.7743703312424708
0.1101813425104258 0.6183233234023829
0.4901179582166816 0.5006975954737273
0.7109539374435998 0.3918901102647166
0.554507995785653 0.614730450892355
0.3131831316479 0.1971573103787675
0.9432051042868287 0.8546519792366457
0.8108303886058132 0.5967549892881685
0.5621715778995157 0.08906050441852173
0.1772448781652431 0.6937793001847341
0.7763227284724206 0.04599098231196744
0.09725007882933541 0.3253522663071682
0.5434924437995461 0.6153102387163564
0.7631936339573689 0.5069210679668144
0.5962047247144799 0.5860551301308462
0.8375154574542657 0.2469464042772368
0.08942307560383315 0.624837427626074
0.1588774073544811 0.702280112963472
0.6881501928154672 0.3050183085325289
0.3645430319041479 0.9519685841458198
0.09854414301008056 0.2529165183459535
0.2155536244451032 0.7693525207807587
0.5974573312403854 0.9360781685980004
0.4419600702062812 0.9142807120258495
0.8272445117271877 0.2125952827669769
0.1442763482407889 0.4025820663785972
0.2898266691401064 0.6286874528317518
0.2088052254802884 0.8488523781261
0.2895697133483759 0.8226533128178278
0.4830206075012435 0.6973389303741607
0.8014144739891379 0.9298884040292832
0.5026430123298327 0.08790658265343622
0.4657016393463955 0.9864710394353897
0.2135241877695502 0.8957088821789806
0.03545909900411402 0.2725442887105584
0.6797495799369493 0.3107053116712539
0.9312992477269763 0.03031803351049768
0.2079271453653259 0.03560691987510357
0.7007022204474151 0.925901101004849
0.9320175907981331 0.2608246422473567
0.5783679989495325 0.1273940026461911
0.7154127766159235 0.08234762272013911
0.3225418069964988 0.5455563550387953
0.5748081339483908 0.3749274080830584
0.6689003147640137 0.4916564540770753
0.7026276491201691 0.7583613506621046
0.9675128571933888 0.4893663984805088
0.5161027635748254 0.5302024461722535
0.903222233072982 0.08894593958025902
0.3270133995403885 0.204596070778331
0.3657695495617009 0.8862259642078903
0.7409099373213732 0.2267814540659004
0.5287380425301796 0.4935429155696201
0.2238037513752629 0.7152109597281789
0.9527058781107453 0.2798660013925081
0.2982276947012686 0.3938647574204542
0.940817134412584 0.6713655547462173
0.5058902190451591 0.7538594954130142
0.8462481923743617 0.3208566909805646
0.5187176953992702 0.2508138296443441
0.7648197916555352 0.5874526743618474
0.9098052625265066 0.7151423574153453
0.2183367408698012 0.01512323228744269
0.3933931757743997 0.8893513846764541
0.4919391548046047 0.8060073118031321
0.2443545938184333 0.5327897529268441
0.04773523541945329 0.968701049510616
0.1882953400698951 0.1419346737344205
0.2794190091612884 0.1972247682213703
0.1014517364315718 0.06878495624844462
0.6681199739602584 0.190440986401339
0.3468265915613236 0.2143511887096717
0.875058612030826 0.3659291646685698
0.4598259610433366 0.7565889892887802
0.7316337760529998 0.7580004795792612
0.6983079394983567 0.5829114345747697
0.998741970333939 0.08562184869002719
0.09222977825972158 0.7667220048948452
0.6636158528305388 0.5450099329335526
0.2662490630017911 0.5962851089201106
0.289720226411513 0.08259488031301393
0.6894310143810021 0.62924731943276
0.6374254619475123 0.9398142739759869
0.7308746853670349 0.6736019584875983
0.2193445419081171 0.09245917298975138
0.2985977519531774 0.2289748904181416
0.8047554654582474 0.2291002626027584
0.264298938266665 0.1513862624955596
0.8750967992774177 0.3844055285588804
0.9615085536494395 0.6384496211065471
0.6196028057407481 0.7755249285438424
0.5557900517329897 0.4388298333058107
0.2183485712052154 0.5833554780284878
0.5659064145709425 0.5231901046397684
0.1315700080854835 0.5495893091029715
0.02991860756662596 0.4559828611974325
0.01419370845945513 0.4990038587178526
0.545860690129947 0.2611437561864566
0.6297437012512345 0.5454333659782448
0.3816336999674965 0.9748542970835614
0.1097143941333186 0.6960114700535558
0.8727865719736647 0.2337416425856422
0.8665270104111296 0.7225196541897274
0.7290467899462453 0.3648384760829206
0.01172227235888235 0.9119243469632251
0.9902317339425106 0.7001096871692866
0.7068301559701757 0.1491013591806969
0.4526909767886533 0.4068976030395868
0.9142704898574943 0.1562053879570619
0.1352881918683553 0.4222258146952509
0.6077110585157828 0.05770103411086789
0.2611755600202189 0.03922930597219909
0.6988315595362469 0.1804042991699535
0.7098224029152925 0.2503912553510335
0.9286585863043092 0.6319001172835987
0.2082056749511828 0.5679121610854269
0.1217676070075442 0.1761182900129895
0.4855556734914822 0.8748243282352969
0.6688842080862978 0.2966865898334007
0.3482706107688855 0.05953173477199774
0.7064520332728947 0.3022343044910261
0.2337661854710688 0.8041692574650308
0.09173651567135681 0.8416803689401293
0.1902458062748971 0.1635891009758042
0.7681992726272941 0.1249033456004411
0.9695039136489059 0.5255446146227603
0.7234972608451257 0.3553083075282247
0.5072464860053787 0.6636304736311573
0.7063053479226993 0.4649506747334072
0.08162563591980034 0.02861643153429719
0.659644530494246 0.3829107915606754
0.3096335311729135 0.8871161743164043
0.2168428619685669 0.004543578712667366
0.7949455256647935 0.04497791263882901
0.5214862742985529 0.2402736720478333
0.5296836771334367 0.1304953537793951
0.7769955091120558 0.889048197077254
0.9144513341539094 0.9350053009239637
0.156509041387898 0.1310719631380236
0.2261364837736522 0.568116472091725
0.631222185156422 0.6441313674746578
0.5337994574491739 0.09360037224982828
0.119677587891657 0.7401617564948152
0.2037729051430249 0.7233604376687489
0.8214956253304745 0.03810918780635579
0.02819180568718454 0.9757323678065567
0.1750422163784003 0.8405765564528132
0.8072388403140053 0.08309079797008871
0.8053933975263646 0.5432957424018291
0.6033006476147406 0.114046567724355
0.3579700186951288 0.6099552518032074
0.3691864972991856 0.6478770633509102
0.4942618016354065 0.8912680685508887
0.4755429651692578 0.3677199790499745
0.3234196225099372 0.4827470815959447
0.1502001614607703 0.9146295059084174
0.9748864597746164 0.6206281046706483
0.728144459499132 0.3820415315566096
0.2086611876342088 0.4171083363036024
0.05477218792745428 0.581373312578177
0.621955259506788 0.1786978036681783
0.7259777038386329 0.5260488653452288
0.1294376493204012 0.4502239974318914
0.8771531878363615 0.1717859211818419
0.01821534839708761 0.09433222561743833
0.02108981796203631 0.3285729194332565
0.2413802612981889 0.5793472492434936
0.9144097009067977 0.5503555808147312
0.2316550327137322 0.6268492228610134
0.4502461662073003 0.7295174945579389
0.005032596561617493 0.7833989974368126
0.5856888256381617 0.1192471667329636
0.5017625888526214 0.7322332814256906
0.03435037687733661 0.5404245793290733
0.338725644890731 0.4971223941816565
0.172142544008367 0.9700672761410674
0.1988365641343935 0.8799212550061579
0.7701013720352243 0.9576030136878358
0.09188044020684669 0.9239113118764221
0.9842077995155766 0.3602933871316807
0.5932749852551394 0.1742293803416713
0.4736650033321478 0.03446692814910909
0.2124433009132203 0.3529770653774376
0.1600845996733806 0.09294887578323308
0.8223719499507092 0.04911635437232605
0.5830921420332412 0.6968842966347534
0.3651154644193629 0.9412509391095371
0.5120106848941592 0.7281180335775593
0.1771545483991677 0.991268115105347
0.7446332309261737 0.3551731369849059
0.3885005789414128 0.8140022888537506
0.9907701822472719 0.172182417731708
0.3681010910591576 0.1692628970701398
0.9797884565233789 0.08740050120255173
0.8303908220598717 0.3119931864841888
0.7722731869719552 0.1071464431552758
0.4391737415690275 0.9778274878583686
0.9651223501583142 0.2241245767998499
0.7126515010211217 0.5590618831432657
0.895650730646586 0.6341729153617701
0.3521772146097765 0.006126084234813576
0.1127851249651057 0.8419612708196342
0.2341817280729376 0.04579640690778171
0.5347721528236962 0.9631478962167523
0.8793079311649198 0.01117336680865353
0.1276909010946392 0.6233119591079319
0.8559836541906457 0.6331469879338675
0.3284507446791984 0.6649404028169196
0.4402818544012342 0.8920647367532407
0.4185358313412154 0.08632440267987894
0.2516965378064591 0.2486218061920241
0.8571027377166245 0.7162777934654787
0.6023448814592375 0.3729237417347706
0.804932918817248 0.7940287196083359
0.8687022074428945 0.4300293754689087
0.2456760282273636 0.917660285769459
0.7091652046291447 0.7908873393138478
0.8222100928960765 0.7992462241753903
0.279715708399071 0.2194614164086114
0.1141312128199755 0.2402874294175227
0.8769614814645043 0.9386410571939915
0.4660490105432942 0.2271487051567948
0.2422630496788206 0.5428781216420895
0.9636329842160798 0.2004996997131296
0.1454517665105067 0.497708440608142
0.3986367534356171 0.2817828061868842
0.9106596166204294 0.05054089695032449
0.3512901178230448 0.123023057799243
0.4041524721960608 0.5834570946750736
0.892607633711854 0.02449853216165912
0.8995357361110186 0.8288747430209807
0.2377747720599843 0.9375549703158382
0.3623384068230731 0.159728530093227
0.8977137480349306 0.1660515567853793
0.457722533061982 0.8798937331220091
0.2048785018947032 0.4449150207843175
0.2812235502865287 0.27224602321455
0.03764156153953833 0.3050854581721936
0.3058892518274907 0.2869553696255615
0.246456849004578 0.163595390665508
0.5318566490827359 0.03708107664148296
0.02538159102721673 0.6161742057206054
0.3417896484902206 0.7220933956010123
0.6064171543142828 0.2364373949731144
0.02818684350234878 0.8423507870807259
0.1102987456809861 0.9911887203212238
0.6174508669028275 0.3374486762082611
0.641550750133971 0.1413758802996641
0.4091476489081121 0.7819919881383978
0.6991985499195922 0.9495602387848527
0.9326953996612296 0.7181254429725011
0.7153616661233535 0.309614907897704
0.9614998761823967 0.9713819003161958
0.7367070174003737 0.6378303467522395
0.07460633557826087 0.2933915170603919
0.765139138613834 0.8478110912415572
0.4427437673405834 0.7495308576452608
0.6797320638828436 0.1279794236043017
0.7063050850223196 0.3829842867262222
0.854282440994126 0.8203843107625115
0.9704847986127161 0.6107747870356575
0.882665873041206 0.7103914603899405
0.4039228622440718 0.6311682222199317
0.786634204483846 0.6100193046518424
0.01143891846096313 0.5169939310442679
0.008865507927349929 0.2330184242659345
0.5209223429838696 0.5860342931581134
0.3423390609277461 0.4527290438951767
0.7561828758349974 0.1804348851728532
0.11279427731469 0.8229860897272183
0.4350667793135987 0.129592886880551
0.2518661314044502 0.6720717579352109
0.9095752281989925 0.2104347214975628
0.01436248271148939 0.6151820042937419
0.4600222112329889 0.2907064722992277
0.5223939562361751 0.8872024585336371
0.01184331743314434 0.02981364804078376
0.5522334669996409 0.6788097806523696
0.5573502064789945 0.8240298063764695
0.7786007128546285 0.4235805693501592
0.5285867404900386 0.6623234770293021
0.9551518181983774 0.9132873130922107
0.1480660563465066 0.1376112875125998
0.3172687078066015 0.5887500122728841
0.6175873167421285 0.8845978012054757
0.8159145688495024 0.4140965155704515
0.1032232078325054 0.7486106068838619
0.2878177607936994 0.3496616213372526
0.7976800259310864 0.9121201180433379
0.5826537842562037 0.9467778605398049
0.530284123075345 0.4096639547867313
0.647958138663317 0.5779151236099694
0.06908193950470257 0.6517173496475999
0.8599259771320706 0.2225224122165138
0.4454095168515478 0.7680554238919883
0.1269426364963808 0.01526498969276581
0.4460762438443787 0.05555812762754726
0.7685250574101321 0.6316547320121991
0.2625436862492047 0.9842804578347221
0.268425331049831 0.5492083510115419
0.4667341332439553 0.5788986199949717
0.5427167839289996 0.7733999665793614
0.03501614091141966 0.9113382058347059
0.2712360321583661 0.9312288306172813
0.7939875575816105 0.2471043636948662
0.2918246694012656 0.9104467783459713
0.05231896106883633 0.1928886763015416
0.2125490613988406 0.3304132965064703
0.8697027864213707 0.5286490412051466
0.4575738511694761 0.8579835820770334
0.3517763306884967 0.2605178407009028
0.3116738168963765 0.368338745441951
0.6559322638394335 0.112675180672774
0.8690545297941238 0.5921880941052401
0.926978998070241 0.8601963107486479
0.6273371107453525 0.2686013064394381
0.5098540866263493 0.06049900180900247
0.7701625141741426 0.7839448290626875
0.7944880462863196 0.02411476613684922
0.2889515450292865 0.01089618061569494
0.600184007833543 0.3341773772597156
0.9044116406834914 0.7628760367256717
0.2547963884867274 0.3120016623849331
0.7138227318374687 0.2613540948050668
0.3796665529339595 0.7736446173829538
0.7811265259434172 0.763946034794879
0.6361216575365843 0.4037581238146482
0.7525275154154644 0.1018777674659297
0.1597076881562209 0.2397822438598242
0.7293116875354506 0.8867350404279338
0.21449963415913 0.5080523793267775
0.7108032686345929 0.5975082066048526
0.2353721273573593 0.2771907408685895
0.401987989445287 0.8726781599733038
0.1271589509668428 0.1941568639374638
0.5998907890775798 0.8333441055954707
0.1626129744045277 0.5556476532864372
0.1479280062800173 0.08100167753531344
0.03972337152540503 0.9613635702037558
0.4412807153624789 0.7780223998230538
0.5063231453350716 0.9562133185987909
0.7814097414849372 0.7155035116029013
0.3080278739087156 0.1603785208506621
0.8429932693136942 0.7665296913026538
0.3539401693929531 0.8142840659300811
0.6402957117745635 0.6953607297945169
0.9242143642540387 0.4676778528267079
0.5940199287753554 0.8527604755495654
0.9642244225803893 0.713272118821467
0.2936513335194399 0.9823775381708147
0.5671536711213749 0.486854739020135
0.8915586262827259 0.2328988340019088
0.9993048457332978 0.4428658527712596
0.5272159198240276 0.006240460793102483
0.7732139195027234 0.8991795589156647
0.4580577954779561 0.7852807978173105
0.9113113104225411 0.8825846041925087
0.6032564432189776 0.4335776472359593
0.9472122269508099 0.02002494842636463
0.6649465637215565 0.05360093400200796
0.4795432812734969 0.6707397897031282
0.345478327086625 0.9513594309878652
0.4738058344643351 0.2347450681221084
0.9653924620957547 0.1537085407601061
0.9428923716713785 0.7437773809725959
0.8456393787884851 0.9913965118671287
0.785217321350785 0.5355691959212313
0.05320641289352422 0.2515871138103775
0.2675608409504692 0.4288498807445943
0.2077093744156437 0.1203456737930093
0.2260907356611034 0.1313479973629419
0.8355952874319493 0.9140482980296534
0.2819645889833474 0.1472424529063737
0.9800641004264855 0.6850409572224128
0.2052064298021124 0.5032171806982451
0.696125305281408 0.3644478843200729
0.06816208366422956 0.9524060407834165
0.1871252805702686 0.9444546660777408
0.7359546993529936 0.4802633000326347
0.4311244130248059 0.2443412531977839
0.8629972663154276 0.3490575079382894
0.4532723425776304 0.172308803909296
0.4916628483259746 0.3067535493107836
0.1728268826212473 0.01893844499141512
0.5722858941547434 0.6461254819190192
0.2242179507045953 0.2225780271246931
0.6107309186767031 0.03695482141587508
0.9019359984741355 0.4311997143263083
0.1336063866817027 0.8419522175396411
0.1045781534545095 0.425932570491182
0.390948756352994 0.9827078029656778
0.5306712186605967 0.3373625852843278
0.5865111949597103 0.5825099940160404
0.08298903723779066 0.318159083048845
0.1885275159267156 0.5460823731874612
0.2143607476525755 0.6194182611966291
0.9491729383779157 0.60893386831506
0.0819840598276206 0.8604145456669231
0.9921546982632741 0.2201025339637145
0.8382110443666155 0.5995115021514644
0.1966155049369154 0.5298283468368777
0.007149886394925687 0.9332437097086232
0.01422847722182044 0.0510394622411613
0.3705122336493185 0.5345814785501368
0.148778263771323 0.3926960498643076
0.3169697489719136 0.06801924102046858
0.7786259283400029 0.128200792983471
0.5235408208338304 0.7425524701798116
0.2247095580996346 0.4072772076126396
0.570209141435958 0.8097913445199962
0.4948093785914381 0.626874368880846
0.8952801393295823 0.6621275007800653
0.2566926421938417 0.6149500106487695
0.2324737102814682 0.4855674116260891
0.7119294127379302 0.4106533527623303
0.458452411674117 0.2193432060751397
0.6855064137116278 0.869938489040701
0.3138298248571951 0.1516333380445682
0.2820726155448517 0.7036117058578604
0.9591043916929265 0.4186486955335793
0.6387354098243134 0.2283153209491667
0.6145585407678199 0.09570667139859325
0.8261529453298408 0.2656575156328375
0.4134818480674305 0.3924541494350346
0.3714710947859822 0.4740780810641357
0.9349146250016772 0.1897280595022307
0.324816675792539 0.151121506157854
0.483698736940864 0.9070960216855305
0.4239251452710098 0.5047588173667158
0.3898973941555601 0.6934656407803522
0.6723499117382449 0.5534042868013223
0.2172240894347949 0.7570484873615474
0.8036346495459555 0.1570291466232936
0.9617355094562369 0.8501218112305828
0.2382342995182794 0.2872857957894943
0.09553571003394289 0.2322443048800847
0.3733949646717523 0.858279765720403
0.4263530226355936 0.6636882704322123
0.5026638369379276 0.2754659287081148
0.08575942585512897 0.3727044716462834
0.3420578391984341 0.7655747597505098
0.9472648571809972 0.2267162500119705
0.5509431579389337 0.8721624475510806
0.9930053579933804 0.3875418444154873
0.08915043607382736 0.1474011064908464
0.04645080338728835 0.7096472317991336
0.3103845046775213 0.7032983645474117
0.8732662945090958 0.6103685623526272
0.9089604802617094 0.1211960346106439
0.8410093072206021 0.8615793558705717
0.9945707335975807 0.4068663149837556
0.3141329576022385 0.4079563637814288
0.3437188302789292 0.7875537309573392
0.7945480989167029 0.4339068503004634
0.1901039631510907 0.3534880005984515
0.6504624695498539 0.2987907040377683
0.473658070267925 0.9118946159540928
0.6228253195310725 0.3043546900746513
0.8033514199932345 0.8622521580733679
0.9780473744086204 0.3990669968648883
0.251685752756286 0.2373992397879939
0.2040536403818904 0.6362509207636876
0.3603808993803216 0.0303500938245067
0.5289036944422008 0.4461805793605305
0.5458438498671775 0.6703585377588995
0.2728746276378306 0.3788764262380798
0.07962297276960741 0.1312469286384177
0.6047452331236745 0.944710403079002
0.2925615946296908 0.5188426943548993
0.5930799408925369 0.533936071052567
0.9697232634273224 0.4182536369617989
0.356441786507153 0.5809366154086913
0.5441309572633143 0.3268050879368494
0.8698348257345164 0.1918144881296806
0.3271901637987295 0.03592256393317573
0.9352066598935217 0.08595771695058689
0.6304843989352811 0.6648471556844048
0.2274116814927158 0.6366972523981347
0.5742995701876041 0.9191856154977057
0.3977254094401063 0.1945405760677034
0.1314410250565876 0.03185613816121106
0.5691492820340222 0.8602491487855609
0.3816262677500545 0.07495977516297027
0.04426528416548151 0.7522052812186911
0.7419003130581269 0.807520829012737
0.956303003050744 0.1594821268940028
0.8500029536829613 0.6643013260502391
0.5990987089958492 0.6942506524647953
0.5309346930249923 0.4283689791453474
0.9663053750289934 0.3819450410498507
0.4533980462160805 0.139429313481127
0.4961335602449627 0.8378015984280932
0.2949922897896069 0.2912245866844826
0.4092957058721967 0.02474466128614583
0.9515134107766166 0.7247594315894157
0.2448408867484683 0.8891258371708126
0.5078152780130469 0.2161941010833143
0.975685226384109 0.9861958265013063
0.2938473496675882 0.376174250591916
0.2023377179794353 0.7337582284045878
0.1310054015435848 0.09189887769166739
0.4061160245628159 0.1560479993887418
0.8552483971348396 0.08207443559038792
0.8847998785684918 0.08162657271950668
0.1559270443022493 0.4210996954621485
0.6455175561378593 0.762810068060306
0.9192257345000231 0.147318893772982
0.3274257591672012 0.8540731377589244
0.1767156068231042 0.6248908800103529
0.2729674670263517 0.6729306976147109
0.5126512172292734 0.8921183823248564
0.5568244894233285 0.7973071826376038
0.6979057281338352 0.7372719725349247
0.4231841403105367 0.9141755680690548
0.808564885759658 0.8125184232831408
0.8966924010656888 0.07906983456051925
0.3335257354405782 0.5297677897121924
0.03247233629139378 0.4079912344682744
0.8261529416672921 0.7316862830076853
0.4339479985220227 0.6841423222064299
0.3778115367195455 0.3589338775677973
0.3911094323306687 0.3022040484447751
0.6725509274943391 0.5196261474677918
0.6052906568140186 0.1711855653209935
0.2240250403164911 0.8013056745371486
0.1284001683079528 0.93143006029881
0.8313546142370262 0.5915449278442886
0.871701820718576 0.5389673179836698
0.3369348841110718 0.424870281799699
0.977318101881987 0.8848369174173016
0.6621393952524878 0.8052732999496087
0.9522972217200972 0.3667066437684668
0.1030891283475109 0.9613759024253962
0.7799453078717378 0.7817248668586515
0.2096259855202785 0.9631455005182854
0.4365651647380618 0.1953303222626911
0.2090119915193693 0.934352234161808
0.09458103695449248 0.9684483589948683
0.5621507435527124 0.4772588969976398
0.9868947472551557 0.1823775963077923
0.1067503195692335 0.1227737199734929
0.8365482861766124 0.8150683103440368
0.6965037510806069 0.01740244717834611
0.0858615993408091 0.5869200839424771
0.6928993416576842 0.6609290040760375
0.7022862253714091 0.8300067213536301
0.6148106411060728 0.1518335851260153
0.5857768718873055 0.01190665711069098
0.8088230669317642 0.7055154652219494
0.3836936656572879 0.9425334083652085
0.8339595809404728 0.9509836360834421
0.1920223050549842 0.408921540221277
0.3669163294063626 0.6603145538303362
0.4481659305929236 0.6112434977058228
0.4750916815679287 0.3003370957916519
0.2898088966826993 0.2653009534137992
0.4360306713711738 0.1641161371646237
0.8342651501161288 0.1726348440104128
0.066369102334895 0.1677169307520288
0.3058220948528382 0.5341196693165835
0.6139500337868186 0.7553775732225982
0.7254873813555183 0.4258903219553819
0.008983441038062631 0.9224952156530117
0.8205111269925175 0.3676566075337093
0.06909727751396062 0.3420105161227377
0.6378541407053844 0.7895549905537003
0.7577974926627972 0.4212566207172094
0.344534954026447 0.07712716436392977
0.6783405379951892 0.4388603880576551
0.6794863352672075 0.3910431700788139
0.7749176795646492 0.3971011068911569
0.5532946801862614 0.3533461270833526
0.3423188645884784 0.4746043256237358
0.9779356105870834 0.8475461347280328
0.182899875810825 0.1798716633103695
0.954815436277561 0.428224910292845
0.5985764237042183 0.6601205993792463
0.1226813696365587 0.9688741745328019
0.518510465236722 0.5558917752298065
0.9933925502688614 0.9569365832965541
0.4736331785270201 0.01390278371300073
0.6815467492176052 0.5253577588071827
0.3074710261658469 0.9458426191504761
0.2616018139883612 0.2637919493321051
0.9053884094033616 0.6028444051809442
0.9028590607478192 0.6424610700296621
0.9146351508051003 0.1045525250816339
0.02020811096795849 0.3093409954065506
0.04430352713860761 0.6648682423224275
0.6607648751610312 0.7480900628101645
0.6475122051434625 0.07685435377770404
0.8407737063358848 0.5280293265502983
0.2528748860691926 0.9261365138502077
0.2031886630512738 0.2991879103562365
0.8650501917221135 0.8768986565732284
0.6211274214829172 0.5069671563051035
0.4686417872533464 0.6697896009902099
0.5896221332971637 0.6038586637724562
0.5928645611396188 0.0661226017321471
0.3418833733617897 0.6529594882770111
0.6464083751626026 0.654874996739375
0.7739047297871973 0.1898066548717115
0.9460396799229868 0.1852375188478836
0.5771176427527505 0.1639991137769105
0.1293605673462146 0.4129521982376007
0.8593311694520505 0.3012561832472815
0.3860377139894856 0.3973611045143465
0.7393886669745858 0.7888967984630764
0.2606645181195404 0.2312272974566204
0.06908797561900049 0.2052669370266637
0.8638444135272912 0.07517679528043164
0.7836794472838285 0.3785756465586371
0.9564615728585195 0.8687086670254941
0.07248890511636791 0.9888433202908592
0.4235078392549767 0.5846446970199464
0.9871908225372987 0.8018692552097787
0.04437735287697338 0.07535857013393472
0.7495997297890246 0.5515786422849474
0.5741328930297113 0.04644874964323715
0.5562728275270784 0.3825359298211484
0.01771284217186923 0.8432459948408648
0.2693499336349489 0.07549198939853104
0.9253001310315697 0.5162496346146703
0.4557047299284513 0.3678034925465348
0.6431109413650365 0.3446388399191901
0.3667193175816442 0.6073648595199682
0.788181141506138 0.556462300046381
0.9224971001499102 0.3371522345256295
0.3224439888523829 0.3664487663065837
0.1453888792171872 0.7861358433276484
0.4345813465282078 0.4661537733682753
0.8195681179048304 0.3121440832097029
0.6372643777310407 0.7711600530509044
0.06730518895824272 0.8861450601107351
0.9074647918496653 0.3653211959201808
0.5347116811550041 0.1399484844316502
0.2568572045875446 0.03015315068754756
0.384764210455517 0.6573093744274973
0.5231642316841335 0.5028791412710415
