# Supplementary material for: Universal hidden order in amorphous cellular geometries
Source: Nat Commun. 2019 Feb 18;10:811. doi: 10.1038/s41467-019-08360-5 (PMC6379405; doi:10.1038/s41467-019-08360-5)
Supplement: Supplementary file 1 — Source Data [file 41467_2019_8360_MOESM1_ESM.zip › Configurations/2D-Final-configuration-derived-from-RSA-SphP-5.dat]

0.5654886940712835 0.8152853404057165
0.6116550893882132 0.189510765909613
0.922375842611427 0.8476944407415097
0.1653611648530033 0.8659185492387323
0.9459945191868567 0.3388407423095952
0.3539675842640343 0.9287636470919254
0.4485553651852355 0.747810019040504
0.6692848955886824 0.3029482204215581
0.9618061876175309 0.352975103680823
0.4753131260412628 0.3674212168863374
0.742082217389646 0.363537810130658
0.4247101091786687 0.2326985588395321
0.1162446548857254 0.3323278161603261
0.1313443559357993 0.6707670687038504
0.2514307491474216 0.2055993495227431
0.920040652790817 0.860158549261587
0.8079841919468043 0.8240822493472431
0.5113452311219889 0.4976044820115775
0.8665921203109469 0.6900271469232406
0.4328687584747751 0.7622505735552205
0.485321583662308 0.2240525485263052
0.02517278424265499 0.07959155111426515
0.131951086204662 0.855376694935753
0.723616176068487 0.7623848927685015
0.3823270167471857 0.6404231933239758
0.04551800743094295 0.6707349824917541
0.4964259169606156 0.280195603290283
0.1600247990474597 0.06105964166928412
0.2863519555174732 0.8127021340677196
0.8120774612870717 0.200371315693002
0.9849623174682692 0.9141368108573039
0.2447761350465397 0.7008710804217603
0.5190172846557524 0.8217937916845416
0.5226252602268294 0.711421257612985
0.661515241967319 0.3642821116384176
0.1329952150676499 0.07065236842166991
0.001641954898619367 0.9074558759707492
0.4588230293244505 0.5371494043020312
0.08927688587600181 0.8191082984100215
0.4917899900164313 0.4126734102287378
0.9274423571343645 0.2491947868312759
0.7893194059218682 0.9668038706723193
0.6241143972954311 0.786926503700746
0.06142155301445342 0.9474884049208995
0.3733873260227656 0.7957147759901494
0.7120358294265371 0.2237289767666473
0.393641947136533 0.3352181365438278
0.3787305287597054 0.2546133156743631
0.8353662457776995 0.1612707060824045
0.3487052518003657 0.4315531635171359
0.5896145161668802 0.8315616506828033
0.2510595587477128 0.05838464880937626
0.3891006032248016 0.3038266062742657
0.02306248735884016 0.6768705575997794
0.9848889597004772 0.1762500486931165
0.2617076929384531 0.202005391053502
0.9407599055832632 0.6308621880859216
0.2967302906099412 0.8969866892235381
0.7687402340482761 0.3658155754593755
0.3127507195161795 0.5250075533596441
0.2356672473306456 0.06119002897087192
0.3811107071842715 0.4121113181080277
0.4392898857779461 0.8054628168406167
0.7144601382301577 0.01483959572674246
0.4326075039181465 0.8225637507782211
0.5135279468814151 0.3031270107808179
0.7134880626638189 0.2421192781476152
0.01852654850790495 0.7253835601972226
0.04018863408821085 0.1867054304252811
0.8220849140825027 0.285339357762595
0.2595813850431779 0.9796909283078989
0.1121533623995459 0.4613733839032913
0.162648004651544 0.7912761154938398
0.2115833947932131 0.5269986624304839
0.4493781850103405 0.9140448171211522
0.3594814421851899 0.00899290170115317
0.4967409538168077 0.9849857399222626
0.3439530274148066 0.2310846029268464
0.2017491117050885 0.1513771862237091
0.7964765432376354 0.3606886756324237
0.8014703929449427 0.6198366405359179
0.9333427091529153 0.6110105478466865
0.3048103553833995 0.6532819932741584
0.2902281918895476 0.5474439323133539
0.580711036829853 0.05816252768093427
0.9056498777834595 0.9424306214061472
0.4969674841758454 0.6100119290638538
0.564708471910321 0.4089156662939527
0.6310727488159323 0.223077349171605
0.4501126887697282 0.09489190753282771
0.130895351305697 0.9021517585360052
0.4098800948709523 0.8525364271310801
0.09971137150336994 0.889223421467612
0.2099418494081561 0.9135781326936748
0.8564809640012724 0.4503161680739644
0.4344388668372934 0.1020635256447359
0.8577864783381374 0.2465488256309208
0.3618110661859369 0.977228323143666
0.9135507551827831 0.9811726432390733
0.3267237852168631 0.8704987521658055
0.9402028855545672 0.2678653398126106
0.3867848995225896 0.1828722487529868
0.1519142795368933 0.9087339744747519
0.7761732260439193 0.4857204113330167
0.3133073292505528 0.9363011315957218
0.3286306796236436 0.4070375614495519
0.2712903757404861 0.885327217328662
0.5688434451646849 0.6006441295156875
0.693114411922033 0.8139314430189164
0.4292405141935664 0.2055192650533729
0.7931813174150988 0.0228710566770595
0.3620306582206835 0.9881119331047737
0.6568057490405738 0.8710782205293286
0.6975395032199287 0.1869385359630076
0.1716983604306649 0.8174952673293364
0.7150818460349566 0.9673578764519085
0.5918992436001863 0.4211145883554923
0.7819887833400753 0.8525793551008811
0.8820051919758709 0.9089670403200741
0.06351922224887929 0.6743260085291258
0.8056093755699796 0.2812120995694795
0.4431083269772331 0.82622052767933
0.01827924794964069 0.9931347562842642
0.8991294430653163 0.01194117830335448
0.003655359201611506 0.9824344315304945
0.884985592867702 0.5409774114469521
0.6124108491224638 0.5821511939119615
0.7359525571447996 0.09135764107872564
0.5304455525094148 0.3261131282199872
0.9407046841871664 0.9942677425350651
0.4878575327704322 0.3153252412297058
0.3117670694091706 0.4006886201236114
0.1159485152858878 0.3101225533328363
0.0362201048202322 0.7718182330383678
0.5576274229456808 0.1130041228331155
0.6761745448077225 0.3528045371502001
0.4974933750669658 0.3458091354191338
0.07861191708233747 0.1614259168577958
0.05368513882717611 0.9325688674759067
0.5663273912086489 0.2154409979092133
0.4909224714683305 0.422847726265237
0.8786110905660828 0.93571617025673
0.4698014753608651 0.5187676588772783
0.7199950953710865 0.3585123699516924
0.583648495661888 0.7723487996235152
0.3739828059409222 0.3356736514808905
0.544807834136123 0.0726244075785281
0.4274145953852998 0.5809500261285181
0.6223256757836074 0.0005976954069137457
0.7132936157692535 0.8680527901343092
0.9357236460760082 0.3417910361446418
0.3445647955612385 0.8266564933544758
0.6192095309554315 0.8292551660406107
0.7431211687686328 0.8278156281294367
0.3215191193074971 0.8115830709245689
0.5019626077447352 0.5279360282209324
0.9238903728544343 0.5592404708391407
0.006572633435979635 0.1146044124559511
0.5471051174585815 0.7808336925789161
0.6931657263820534 0.2626652439729669
0.9998097223825915 0.7814034306631388
0.2638683942583925 0.08587364721587482
0.2352093766718784 0.8936961372253026
0.2438304857825962 0.076531487971756
0.7608224462948705 0.5003018589117418
0.2189092680276588 0.1276989906592499
0.3371242325486383 0.755458487032025
0.4384330521605074 0.2456779585459536
0.8432153901965699 0.4038647023160458
0.1555977510386126 0.4382853998575935
0.9897397968834815 0.4579254207614138
0.7558485118106165 0.6516610616073657
0.473311306481087 0.501282804998687
0.5761956503246697 0.6668169028132658
0.1034670834668998 0.07220867748504904
0.08827791873395199 0.7878811652338662
0.3996647143316204 0.1472602470519069
0.9416283000857322 0.2201765099634362
0.3995939464089162 0.8761034557628603
0.8944215082475333 0.8832753140782307
0.01773532868013211 0.791217403247847
0.1966640255007704 0.7644720640522589
0.3214727246112659 0.6438367155522035
0.2299712507877001 0.9218431052471461
0.2031531087305077 0.6410673466761444
0.4562080607999867 0.2672189990189786
0.01540353442511069 0.7441088406393707
0.775473914863405 0.6074079315554078
0.7450360744272884 0.4789059458300195
0.706508993806032 0.7158369883201715
0.1216608929060107 0.5102245083830199
0.03321903020677089 0.003161954202854696
0.01697519002906641 0.01255242750023323
0.06534746258052997 0.8380058494580402
0.8165540505846786 0.6308565878695849
0.1758012352593255 0.05169131741678592
0.310606981911946 0.4293959608703218
0.56120797237079 0.943700315047725
0.4226634675057397 0.1641361561029845
0.2091103173605616 0.3511203567250747
0.1571464997076283 0.2845908124329347
0.3219367066098052 0.6619309666282189
0.24085730815061 0.7100015993710612
0.8815631371524469 0.3294834470863192
0.8284826577424292 0.9733251597113144
0.4330204875322629 0.2255610088568101
0.5392622901032652 0.6881708849403536
0.6400727036106668 0.6772848258053715
0.1164629400635389 0.623418151721299
0.2507767268841493 0.7371482739708306
0.5746192599485712 0.8471442025886068
0.4468744156113999 0.1418414424878727
0.3984433392161734 0.3924165749435539
0.7018434554049886 0.1772219568168638
0.6216640802709587 0.398009082644601
0.623647402731811 0.7007424544246532
0.3926808163944653 0.2247862482281877
0.6451792174942794 0.6546986420569919
0.4550129454827233 0.06807180155720977
0.719290896979927 0.06092463247831718
0.1631576617144382 0.5783303831449609
0.3503797508218235 0.9025879632356092
0.4409379645040093 0.3223115110831565
0.8274876974628543 0.9224431616069028
0.2403592977408875 0.9242826705129235
0.5822428021717228 0.1276211846215004
0.8006117905553299 0.03001788572789871
0.9952208395973411 0.1711346995751624
0.8977585342825133 0.4983832976287436
0.7814202906452881 0.1638585140682922
0.913127720848685 0.9927311046659076
0.2251505955745334 0.1093288094942633
0.348277045005673 0.9205266806828868
0.6355048956224743 0.5927840869996778
0.8167035754864311 0.5863400573658789
0.3192827388480489 0.0374818112837941
0.8019099349768916 0.8566515783651356
0.4669685814069408 0.3749288585021317
0.5035179336506779 0.9761500877544099
0.1857877957247009 0.01322737591802147
0.2977739402259995 0.2183926778591323
0.9500230134357631 0.1638814730085127
0.3304592625139798 0.2538051723592932
0.1240046461113088 0.1415511259136723
0.608244819786445 0.4450929183271465
0.08876020591344023 0.9717005580670353
0.7608259025568037 0.3158229024160941
0.8104170059064628 0.9626015700383954
0.441054749805056 0.9978709023892414
0.1358962332158611 0.987078419636935
0.1870261058877868 0.5402237338589196
0.8866908118661894 0.8909764830018065
0.9772420454901907 0.8590818847661471
0.4298844855346231 0.6079275457513529
0.613999325293804 0.2262329335438531
0.09251920065821015 0.1015562667773371
0.5977971769944443 0.3216844624222953
0.429191698852021 0.4896324773658271
0.8233508332033337 0.8129829496009915
0.185245083054299 0.6950207470713574
0.2824403559121608 0.03386088812902861
0.6063587927195779 0.8548801109853549
0.2861830038297173 0.6140584913638338
0.1831632685947735 0.04219820669754056
0.002565980939280892 0.7151301893986034
0.696892100705288 0.06814519045626329
0.5861733727767868 0.1968724810711768
0.845535527242752 0.8794065433515287
0.9498651152530468 0.4319151826652338
0.1941855965286566 0.3158147451380224
0.2041836592881681 0.88201225830205
0.8583599732766247 0.8926991721789954
0.5392132457740169 0.3955569194373892
0.5034983742567603 0.1595248576470529
0.22545852652576 0.3943484658925245
0.5469524453843959 0.1107985448016874
0.2693233985039625 0.4080459201761384
0.9002849138480534 0.418745164125258
0.9787157226065499 0.5174585449766413
0.7376533983252441 0.1281506924918477
0.56388447339739 0.6184492931248996
0.5672805206269178 0.1432996915860597
0.1760439968976853 0.5423618366616771
0.2769522476846746 0.9224546232842038
0.8633482691569971 0.7159062149441003
0.4587196666744025 0.5168979829608172
0.2421943446326627 0.6018686166394251
0.1925640260152758 0.5721713746497737
0.4740952927563238 0.7393708708052922
0.702619209286421 0.243258784329166
0.2553685922424706 0.7000112069595166
0.8533878289569934 0.1502882929320435
0.5085279654972864 0.8193511281547998
0.25501185447599 0.9695368521890587
0.009844327045205655 0.05094342708478043
0.2742888030274562 0.1225925660954856
0.07244125315673049 0.4142512628002752
0.4687432500481481 0.2810996743896639
0.8168003144592538 0.4351745370438442
0.8562815724206209 0.1046798476388687
0.9917142461325131 0.7143400025437269
0.2997046650541386 0.6624577675521828
0.7531724241801374 0.9563051664488639
0.667138055027894 0.8739265169388017
0.2817097300834954 0.7302663824446448
0.7027419457396242 0.6509687173992601
0.2717245459989822 0.7325580929300225
0.8279883717186334 0.1277809973078367
0.4234876109071684 0.552900240100567
0.6312799322904301 0.006551144461463299
0.7081219203946126 0.3440143088168958
0.391447258344593 0.8569739392772791
0.6953852821528831 0.873118154643407
0.9661867011895598 0.7013961919514248
0.9462796969670936 0.4215180791419834
0.2915073607873141 0.9329629730752057
0.8066767226400353 0.5586809441168901
0.08385743975384512 0.2065077834187492
0.344043198336653 0.3958756592777019
0.542026088803801 0.2025313523120476
0.6433388858959597 0.4505845738486773
0.5989651748328364 0.86086697163732
0.07031859299604695 0.9303829958872549
0.6768440404954494 0.5820180296387705
0.8589061863002814 0.8536528503503246
0.4002086753741632 0.1081960699214263
0.8266477115069251 0.1674905804336073
0.5785684112139914 0.566156396686927
0.1395609384418128 0.1562180636027455
0.2800690042684924 0.3591465434410923
0.09839102224879152 0.1292690515516682
0.164889554488591 0.2069825352196324
0.3266396719022598 0.4738926125041306
0.1586865622290164 0.02458860393845894
0.6185244240617326 0.3694427459012237
0.8043965639460704 0.007110643030520477
0.4341664610639264 0.0427957650267643
0.4454923336130336 0.2649843390496484
0.2042372475326118 0.3736261887447246
0.2396474300653053 0.8339799611613579
0.7128597621350062 0.7631235237960087
0.1763766510688593 0.5149396395793779
0.412064853244832 0.2197181287527
0.5551239827302606 0.1713107095430691
0.06343680791318329 0.329189091137107
0.3216963783772693 0.2481773746622203
0.6477442869161517 0.6442436801399101
0.5090770909778104 0.592799531943048
0.6647369205743046 0.8131385988288673
0.7417421299263526 0.8948281290871641
0.3510322219748971 0.7023557120177821
0.2102868048061604 0.8654512079416482
0.5682685124853346 0.562892407654206
0.9027495602550415 0.281660780113222
0.793957578736757 0.4827533547961309
0.7258968025167096 0.5345508990006851
0.3696341479495251 0.2819072313308603
0.469485472888893 0.2099404751938802
0.1301924959438235 0.6595812868132092
0.1350837196368758 0.619552246264403
0.4573402067725942 0.3698303303129539
0.330616727571635 0.05288006408818138
0.8456234908121819 0.719685820053406
0.005445544787193249 0.4451315723271696
0.5502814191297329 0.8300593174036524
0.3972802698531661 0.9381660216945902
0.3639134896386889 0.1019149903182957
0.8044836115954462 0.7132881091093592
0.6612700728671728 0.9825241942682953
0.0860733281590296 0.06333789363597096
0.2887708457417606 0.6630920226796411
0.9142159752712858 0.4789253452489354
0.9291248658139489 0.4281122204002789
0.3166640485345102 0.9755611444808204
0.8275426167825785 0.7839652268981161
0.9522339680989628 0.18332570337951
0.6915324953390173 0.2840074961206424
0.4338678747962197 0.4212980220024625
0.5842986507262742 0.2806224169845642
0.6991825712605324 0.518749117462841
0.9461426395378902 0.9197256480123754
0.7762258340970868 0.8449888074347097
0.7242730991089857 0.9101210114910242
0.1922053870634517 0.6150995352367514
0.3890058514602168 0.3929161170209907
0.8849446246308574 0.5092441206996169
0.3498943441353244 0.7388786618247857
0.6738360926075095 0.3343439540025197
0.8642972747117984 0.6624368884280888
0.3113513904583092 0.7482472206343377
0.485126774936183 0.6598494408892998
0.8430769402077735 0.9079560024248298
0.3550264778885319 0.8287886161923548
0.285793503864141 0.9801697233082582
0.02809662546586463 0.9214181988649209
0.8879911209632653 0.1658388133990991
0.9782143850135607 0.3672962393405961
0.2048212661908572 0.4132356211159373
0.1524262191375441 0.7400048039185613
0.7691899099015979 0.8176166358062346
0.8680444937087548 0.7964958216172165
0.1678762367254099 0.6747051426653379
0.1343185892379996 0.3956304158315129
0.7767265616404649 0.560181724116613
0.3769571996040648 0.02136582779958187
0.6368749881530811 0.1124138372797507
0.5866342912844955 0.1097609201478731
0.1850445853226812 0.7158667940440875
0.56413796251363 0.1331845462660343
0.5520123760890985 0.9247872286074129
0.8641504977291303 0.776155673548335
0.2714893527898443 0.0935316460661352
0.8714182536419457 0.9058873297349075
0.4086704843713728 0.698115687948466
0.953066149700873 0.3072991095294774
0.7572218084820068 0.2384582031355537
0.09168977666223298 0.5386536124808488
0.1780890255767474 0.7667050995987582
0.5883434808697263 0.1478919200976732
0.9695697271568557 0.5446437109053244
0.08292381118705119 0.248784215265787
0.1460977256585564 0.6343307483394777
0.1132161758015343 0.2110224341363788
0.5566011564322016 0.6860618381933298
0.2776498517846387 0.1036087478235196
0.1860065694733702 0.07100066559598386
0.2586679063489318 0.144220089725336
0.9494747997747924 0.8430234351360191
0.7628790221945112 0.4150583461245093
0.7474288650084252 0.3918177952240909
0.6284760704322254 0.8724737925650287
0.827162918804875 0.5182970277844599
0.9168344638041602 0.8989211971583705
0.9531500893714814 0.07557965807052823
0.2477165205312712 0.3344769153095075
0.4051611372600748 0.8317304637141658
0.0978571043744796 0.3871644002789177
0.1238985939952171 0.8386326809525618
0.00971306659098973 0.3087708028276218
0.2690820077888794 0.3603498127233303
0.670925719380205 0.626610162894551
0.8220302555300978 0.6402885328424806
0.07268380106883425 0.7814810197173501
0.1660856611518297 0.09390610323773757
0.6306152213824324 0.03962703670694243
0.1627548489674442 0.4994463190397326
0.9332407178566714 0.0005303042603657966
0.9650065007652578 0.2433550582847999
0.8886402057903222 0.6333038978176583
0.7311409326352792 0.3616985311941207
0.3429586655324872 0.451513707196916
0.9996333493132435 0.3990267689810328
0.8094682602071023 0.3474472079880983
0.81622226156129 0.9400181106595954
0.3642256290647187 0.0558473225104563
0.1038089998688501 0.6098099631301283
0.6408711030857751 0.5492153778656859
0.03270766441074019 0.5722486432253577
0.3092672611620217 0.9675902313830039
0.192613193730655 0.3263697754124758
0.1797192081550245 0.504496982953667
0.9686777695348852 0.8529694996238837
0.1570196496894654 0.1213890343025899
0.09612577743592529 0.09053970993092066
0.153170234291315 0.4841634050967946
0.684551915852452 0.169495483208283
0.9041112906618746 0.3121326882888447
0.1059205833865239 0.7435968751036132
0.6682588938767257 0.3729753755695336
0.9887271659357216 0.9714700919113212
0.86097885218888 0.9030738407915659
0.4273613915118675 0.401949841185853
0.5664524354918488 0.8528447384228806
0.1532279736767563 0.6899785257332721
0.6384649253440298 0.7627970098658456
0.174985430088465 0.7450174357394862
0.3722603774053837 0.2384575919704254
0.2822095061372873 0.0947040605341584
0.9040490159340829 0.5394412793440744
0.9705292472415958 0.9977414402663313
0.07379460786201265 0.9816966580994367
0.1557263037553754 0.2321054890228746
0.3062854738014646 0.5663604813849507
0.7645413045240954 0.246420286864876
0.2075389827037461 0.0867212932542137
0.9933947377042291 0.0490263688599053
0.9054547871896335 0.7790216926220613
0.3431132320362251 0.5657753463179263
0.2014278199645631 0.3332401635313404
0.02194917486240689 0.5737629978676014
0.7511794266589663 0.5475374865871913
0.6284961726055124 0.9025699957527943
0.3194275475460126 0.1999389549237642
0.1366943370199914 0.9697970271799334
0.531066093602233 0.6466769572103832
0.8417778197766125 0.2863388788938319
0.7651346521613761 0.2938978288301992
0.09525053608552247 0.5798839851346851
0.6965863918879796 0.01591744093641157
0.1839759262586063 0.4129725120433456
0.9373391487054791 0.2937753943153239
0.6934376612204752 0.7646528522056066
0.511068880280489 0.265204273210128
0.07183024584221237 0.6325147694615866
0.2293808371840679 0.1427847998980674
0.1896699182926878 0.8590376969318948
0.8926675041995831 0.3656795940110626
0.8534407402825914 0.1604890768287982
0.9630777668708451 0.6624338455680983
0.1539318228133674 0.3230085090524272
0.6680184347662541 0.4016165403184674
0.8973847708372314 0.8071240803554901
0.5801182407946841 0.8980187769058059
0.9282235631798402 0.7333383590427258
0.03665369727993229 0.3191597842503999
0.5712807040422734 0.3675334510140696
0.4038810666851986 0.1682546776300853
0.7442018375700852 0.1740428301634833
0.1437657857536206 0.05205007898855771
0.2528279697010913 0.09156994829068109
0.9005493537883678 0.6216579719164469
0.7165155897110755 0.1481268708910626
0.4756634285037433 0.795832533569891
0.01175492484661238 0.6769667564180042
0.8489641509232483 0.9403723926213787
0.9308357629526578 0.2202840310370156
0.3670413570052957 0.7631702946327641
0.5222288371302032 0.09643854111204722
0.7495098081245939 0.08198396347950533
0.9402070194199227 0.3719541402813414
0.3117299357053551 0.18242656484678
0.2659854784456478 0.989579165875846
0.9621808537926106 0.6337613049062282
0.3965910500836241 0.4224709973233095
0.8055228044262678 0.1467333981016107
0.5248936326524142 0.977882312878513
0.2121908332527247 0.7212252506555932
0.007904121007913831 0.2550641430641143
0.1846287908405081 0.7388303871431746
0.3624861781863582 0.405560352587698
0.4308260670069392 0.7129323873213272
0.5600764024550915 0.6463574773064803
0.1855628115740483 0.6628098992084236
0.6499660455901883 0.2184755622155151
0.3442268101588838 0.7967388921828578
0.2668663116913626 0.9507894959020795
0.3392994825273266 0.192070560007876
0.7056322734671677 0.3319431411890478
0.8394473582650329 0.9362394266414426
0.4201361219046298 0.9544392090021848
0.1303349842737134 0.8105529541661232
0.3583251580683041 0.5425722387913383
0.8771976675009471 0.672652376662263
0.6248247705396571 0.6218922159440566
0.9019944941542885 0.7683567331580013
0.3237046024839359 0.09796029953244502
0.6613284911980145 0.5057419487370983
0.02418347515855455 0.7351102221757269
0.448860315004564 0.5759500105260176
0.01228314271039744 0.4531205482566721
0.159796900599837 0.4765802701883378
0.1373338931346927 0.09052181350307457
0.6722655185421449 0.8558465175023454
0.4014750059334289 0.2170669189999335
0.1661806286136639 0.6536938210413141
0.1202216662944056 0.883399247474203
0.9782832398739677 0.9231075788165737
0.1590003872855715 0.1895897286610328
0.04874255965444339 0.6095476022009197
0.6007868528018632 0.2451299051558511
0.6770551170041917 0.01664265004752556
0.3018163165184506 0.1154564319777399
0.7116157463398265 0.5896948019076695
0.4425538379934952 0.596275424527673
0.6771302306376682 0.6437554651864532
0.92709652434836 0.5802924694692626
0.2759277085155052 0.4165029738698945
0.718918268452669 0.6173308284420483
0.4594051953170136 0.9185331290785136
0.6168650051591532 0.2370992596899286
0.9200490880917426 0.2205798870524844
0.7537400431085091 0.6048489425970206
0.3898119348381489 0.4951072277924751
0.5719911309340259 0.9443738344881035
0.7699218870868548 0.3543833750514199
0.2501266751737605 0.9408486138738192
0.7853433861521055 0.6925554573299476
0.7518266742353964 0.331710113559847
0.5337877471514225 0.9969717936402571
0.1905809138756799 0.08219324870366825
0.8096454270084515 0.1024567103822462
0.822895143062661 0.4866741920226533
0.7293737282159447 0.621874517700664
0.8096193866019415 0.9306309267688614
0.2716225617088803 0.5586984911604421
0.1471793240883984 0.09431692369265923
0.4209214913703891 0.3640941425940951
0.2720086062488012 0.5907710669925694
0.2140608837405874 0.1985449743483065
0.03622258033883565 0.2083089437062787
0.1531204084941258 0.3644129455272834
0.6437141202187826 0.1704510109216508
0.8153685461664292 0.1109463404271245
0.9255969766358221 0.06600482042975647
0.3376450475252206 0.358690436553653
0.7368064209687011 0.7995430048369041
0.2642309874623379 0.03284705143711633
0.8512414415852527 0.3960319133557448
0.3699245804310427 0.8906217596849666
0.2297554688505906 0.3842529620434441
0.1385690765413716 0.7644125174549711
0.389088427471485 0.9837722013332664
0.2965434843621826 0.7194414614579048
0.007159989664169267 0.523212819989172
0.2331674156809099 0.8832300984177608
0.4092061770309658 0.2746100850566184
0.720098978128062 0.5704137770850755
0.5394175743138385 0.9422949681096111
0.4510085113574238 0.3243811817119224
0.4148675449104917 0.4449257957266528
0.8804446428214117 0.04388045586095895
0.6002338996010458 0.3647212524563283
0.9176185940380537 0.7030406721651798
0.3977691645705947 0.7804522310381581
0.4099801251106767 0.7076412026963439
0.9889805963936871 0.7786863462122097
0.8396844838031527 0.660732202913439
0.08854477456057208 0.7684432853080043
0.4068342813017988 0.9956406779990861
0.2776214907453756 0.3876005606872638
0.450473473652776 0.2462143098471777
0.8120736695571571 0.4722097764181655
0.005966580120940521 0.4716010846414834
0.6232751059915563 0.3161917893540032
0.8270480168331225 0.3137101270509761
0.07350138296589144 0.2319684088145385
0.1238331454072219 0.874480433704117
0.7451961971915404 0.7619951695122548
0.5048661958088528 0.2561821213703297
0.7371766015668652 0.4876697406778966
0.6010823183934112 0.8973599806935072
0.2979359577233319 0.08640441052760055
0.4602816202667069 0.6034399827792154
0.5323078120576141 0.870060545710898
0.6092125705784907 0.7527632194881164
0.4144119592734095 0.5074090650455433
0.9936556681252907 0.8736832966124709
0.2437554428702282 0.1085510625265573
0.7539636344530427 0.9102081634355059
0.8697590951006404 0.3440639749242759
0.03470737389578504 0.9840104987556061
0.701420600463675 0.2247554539561392
0.7067224602417731 0.3763198929872076
0.4081585229871607 0.7834382247738244
0.453635270422129 0.2963066658794177
0.8941485735867707 0.1211602546851105
0.9181661898127766 0.2691473999146562
0.6152223548963652 0.887143385965616
0.268178610542655 0.3429677205399129
0.2322298187859801 0.2611742424286502
0.4622975554574499 0.003957883298181403
0.8410835593939453 0.6033603662407606
0.1450024275959201 0.1359209835700705
0.02475747892436033 0.2851785609592536
0.4731549678250819 0.01908959197399292
0.05936027461605934 0.3011324489333038
0.4300626962920381 0.8605215902178583
0.4864726258783613 0.8923608337919559
0.6373516027738393 0.3484871053239484
0.6967887238989079 0.9953875350554977
0.2424241672742402 0.9340806462947818
0.5450485042081176 0.04478394529399043
0.1622474453432092 0.3501406783842937
0.008021501684509887 0.7058044722427821
0.9823462237824784 0.932936047527686
0.2666969119814939 0.8049304424777945
0.8745185494490025 0.4380663168775576
0.2594606930070154 0.8326359700073397
0.7672267457126918 0.2089030014045119
0.3699071427542041 0.7856455960241493
0.1037066361178624 0.6687297605396156
0.8377610827570496 0.8869979076927745
0.02526056578563573 0.8332317967671657
0.4115982223855507 0.9628771713932068
0.4644732219280776 0.6930312903872777
0.6101568672227868 0.6112312036275273
0.8354139718416401 0.6881826878414902
0.5543262345718225 0.1028834467090995
0.02622944068662283 0.3226796919855504
0.5400424749585064 0.2426079624471079
0.3762950145372369 0.3560726409186474
0.02724565645766541 0.8437394671781744
0.09370745873460358 0.07060153652522516
0.7016076789117963 0.8932863760096824
0.3766770092232327 0.5088063099768514
0.2999059543554763 0.7483667330301603
0.9269024609996462 0.646808241003697
0.1457149856665963 0.7957013319272143
0.8255787598618433 0.246428620201047
0.9899923310527189 0.7324700157840565
0.5995089868587251 0.6884461881953511
0.6053810389095184 0.8872440972941985
0.631835016974736 0.04998088472097202
0.3472085549296455 0.8366908974339348
0.9349089933463148 0.2761580802442808
0.8176108176892998 0.4542923284996627
0.9310519200904849 0.4087542018011874
0.7399922917302773 0.6410726383571747
0.04469151654482577 0.03924417003870027
0.642969984780719 0.2090925013230439
0.8244341699077249 0.4973995013335071
0.8280991549268084 0.5286364696466221
0.5944719075389308 0.409689274663535
0.7112817530780651 0.7063901175016221
0.8426284698252268 0.3679589046605773
0.1249463065237861 0.005552364699084118
0.8346612092829629 0.8288075915885799
0.9613902961533841 0.9777842973606971
0.5726319193260084 0.9911796700627649
0.04728081956368956 0.06369619520990907
0.9974228767239726 0.4968082991347769
0.7379134041269808 0.5639221702825485
0.5657018274225345 0.2326499130807555
0.07460118499099531 0.1438632256874087
0.4898472932186184 0.6812038085024361
0.5189780369513854 0.4259816008917704
0.573856984904633 0.510803845441271
0.487964967065601 0.3809030687918657
0.8073800347033276 0.9182848913154272
0.615448915425355 0.8590304422124864
0.6785979830629475 0.4393970409054341
0.8748216732852332 0.5883163402407108
0.9129161098800039 0.878273448204435
0.5124586200416187 0.3310406620481873
0.8256372505477663 0.1460433350490477
0.8202933813012137 0.1945501375637624
0.6553294484709552 0.938027473747151
0.2752015292623688 0.1772226511974632
0.7187507923281903 0.8900179461968258
0.07220211739014985 0.1806845805805789
0.02799183273804152 0.3998779620983167
0.33191292067924 0.8152826216776105
0.8645830781001123 0.5902119168433375
0.8605625644048968 0.06228021733509335
0.01146844948532309 0.1869492757534552
0.5736086255503082 0.5831539389001389
0.5954430522494623 0.9266399978689883
0.7277256213042282 0.9852490385477547
0.6041684414450467 0.07547065015613083
0.4562140964667753 0.5847128393221889
0.6666306827980839 0.2188040682583134
0.1102187524179268 0.9742147557458315
0.5506776184199758 0.1819410474985882
0.1728872848397954 0.5631867549905487
0.1836619274649827 0.874041838888944
0.8856697737399037 0.4638230054349502
0.1347537678619288 0.8734177773439928
0.3388952228026437 0.02718071277877184
0.5845278830355942 0.6241865240937665
0.1875095342486927 0.1892124185498685
0.704816789773869 0.4415703077203845
0.9858922388388102 0.008885155313254414
0.7543338553470047 0.1731781352595436
0.3171455910663724 0.8978235801028056
0.2042655606884047 0.6839590596629461
0.6995077005384697 0.2912523792787478
0.5475933314648429 0.02603059058779148
0.09322029705058603 0.5491196006626066
0.2874692971501644 0.4724556692954814
0.5450918258525222 0.3105091564264838
0.4409825867476206 0.1215666887766837
0.2968303789896165 0.3656735286282251
0.07212827964005432 0.1252885319610248
0.8366065997311607 0.03951362054258621
0.4647155516411993 0.9772971827071618
0.006936729759963489 0.5022411582663542
0.5368940237259122 0.3467847168405891
0.3766868605530862 0.6788078778601749
0.2729458580639152 0.4557973912194999
0.9437829353192232 0.8017039992522403
0.3818284730286284 0.09864176704109962
0.6142878957063194 0.1716239943803114
0.5652620089885977 0.4555354915639531
0.806513369710566 0.6289369076132656
0.8388368033350916 0.9683497453651185
0.90600594785841 0.7297621054787921
0.6048956465710931 0.9948978193492198
0.4859220239527509 0.1375400630794366
0.6005677281971904 0.9848942335328413
0.2054328983367503 0.7591222206456758
0.5452935833223311 0.4793269456764237
0.5041240463534512 0.2736936334824706
0.7170239286706532 0.2976131997960053
0.2858667472954213 0.9521824762818625
0.2885228265180469 0.1319746829942493
0.9657629259787751 0.9876824951108076
0.6518604230738382 0.09633383702980551
0.1579382875589009 0.9882565117564081
0.1327999270366489 0.7818237016844666
0.630957391483421 0.1591236409777559
0.8977736845222234 0.6704295092677983
0.8227954075164352 0.7943907098428022
0.3139509892259676 0.2860140903567068
0.9167573910241044 0.2984697755964784
0.7289260775021857 0.2316693763298016
0.6680954564162476 0.7057624381735529
0.4707953862286641 0.3566811690451877
0.8994485915681257 0.4077877022653228
0.07810534329383928 0.1344478523761962
0.7644587670700475 0.8270981113913153
0.9519753210473001 0.7649394638788789
0.1825207362359967 0.1393519174638754
0.28824964413118 0.9701739921297786
0.4708046143475662 0.7233312760294215
0.1939543703058573 0.6465686279682608
0.7872340621551924 0.119492983241156
0.905568897074709 0.5610029805129445
0.3235237558047599 0.7293506878845927
0.03764015184935457 0.7619604618591206
0.1928945816225956 0.2381657488218972
0.01578072250788106 0.4858546112778593
0.7283240879152376 0.6587886214932372
0.6619738344154461 0.4700063238662877
0.5201444327599244 0.5951164988482277
0.2464803583205339 0.4815836250973486
0.4783082893384943 0.2158441509933296
0.02500990117912613 0.5451307011873212
0.7066586381328648 0.7539266093438188
0.4163148279674119 0.0751203645154032
0.6764534840312921 0.7680793623447811
0.5130296676451285 0.1986631700407067
0.9407128889249009 0.9750285897379909
0.3993496833948068 0.8933820198539576
0.5133820436212666 0.4867282334760898
0.5684535241946772 0.8258863633165853
0.381731614359073 0.5928949151813914
0.07337962012857532 0.2101890220613015
0.5879323251934833 0.00192924283013729
0.5846873681169235 0.6722612695770622
0.01923789340113567 0.06945695945079061
0.1962880067783285 0.3050775317482444
0.0497053980127784 0.9644976033649475
0.2157025333131226 0.02982680870497253
0.338150995624313 0.037058907776619
0.7701717404042022 0.2733444531037563
0.2689987965075181 0.8748941330766741
0.6698262912913525 0.8452149082591208
0.8708962491582203 0.7584217115690126
0.426269157230005 0.7799136658541758
0.7254175973319297 0.4721201392961301
0.8712368314271193 0.7094512267630274
0.9067875911751943 0.1674793929244363
0.2636398685585195 0.6745926702985632
0.5925520198105693 0.6166972696549855
0.09538258920751823 0.2044642262160528
0.9581474141165212 0.8801741106322321
0.7890198666576037 0.4083886041077088
0.3844894746389629 0.7556419448950864
0.2332039938519042 0.4224161096028291
0.7867246779669836 0.3266302334894451
0.4439551086326173 0.1316118919976085
0.4195831718329029 0.08556529177588579
0.6983052010831875 0.03662263050202507
0.6843755587411583 0.3326646978894831
0.6512987896715637 0.06903496225255036
0.4133376844101 0.922932471727312
0.1364454053697163 0.6304070341956453
0.5419648244277394 0.7427723130537554
0.9976026856059129 0.5282892741475052
0.7088625536787363 0.9579366843188984
0.1054968745086373 0.8677463505903656
0.2849524527889514 0.2916509767314082
0.4761641372531519 0.3396567939936288
0.2946644840861989 0.3942816717737502
0.8094523253962767 0.8888546481013464
0.7888256742567853 0.7792802669534771
0.3805343178777095 0.3091920771608821
0.2901918878383777 0.7106295840480742
0.4029848878709359 0.3299090330058406
0.130575986292598 0.1099332549745022
0.5454166905118988 0.2210293030518325
0.6501533758108595 0.5229680283309921
0.2520422903223011 0.04814202614057728
0.3586238995282194 0.2041551527949236
0.2534693042175467 0.6458333729146916
0.9331143916601676 0.4780201087905356
0.887442800721679 0.7439153601630942
0.6395521091325992 0.4086679597211594
0.2810980825731252 0.5314945779615728
0.4571680688050426 0.8515482139463911
0.9149958156277053 0.1292157764678054
0.949039410296177 0.3763550188812718
0.9511163981459805 0.522616172580637
0.3481112692736272 0.03399746078955266
0.09311105793340524 0.8093343214423913
0.4064288546821578 0.2371780718621209
0.340914914221604 0.7014139446648463
0.1689398559180746 0.4043651807828421
0.01241289498914535 0.1356063519046161
0.6210708171676821 0.4193734035961539
0.4525861677792102 0.2236448001930934
0.09116863972332666 0.3460436456850819
0.2614052923734921 0.0534837397910771
0.03611816459729184 0.4408984176695762
0.8142027976149273 0.832466454216842
0.7781123145243427 0.9411180874990469
0.5316121113318132 0.5428881911041684
0.7055113089596278 0.558601041011448
0.5205366298224445 0.5681150011442411
0.077388187436063 0.03759619471957449
0.6192677853422341 0.7091417366296221
0.4545115473440793 0.1859527485065726
0.6494270257017405 0.08585625933757762
0.4041502240076867 0.7628008798805839
0.3293462531438357 0.5397943738037899
0.2284855430569605 0.2825726195265616
0.9995427597981719 0.2006016084422488
0.5768619223952691 0.172534819681294
0.9652538656807356 0.2332690715682414
0.7779062874000845 0.7613079367045411
0.6561214887647085 0.2517737555786914
0.9027037866218124 0.9944283294659574
0.4022088922296748 0.5208741566937513
0.1732019108349082 0.594579576415418
0.03384094029304971 0.8265692406656654
0.2352451429888054 0.7505516676585777
0.8162776338151521 0.04524831007502501
0.5548443955926048 0.7043329604627048
0.7243559988756251 0.07115626117629845
0.6636670383370034 0.6577517219552158
0.9096147145808974 0.3301177264080633
0.05098404620258648 0.3821598902638934
0.5989677221039664 0.6488269887418239
0.4299548169002331 0.9950395672824915
0.06957154470849124 0.6539364055905084
0.09697951385819104 0.1671947157407444
0.390344683558236 0.1041608777740842
0.8889422426594161 0.05832313801914366
0.04285545666557533 0.2876500159459917
0.7714673152504102 0.1656046119999609
0.5626281103228428 0.2491107431045314
0.09376897829262433 0.1771148476605729
0.7084016707325425 0.5701407401706357
0.3525616577183603 0.7895625965346971
0.2180676703563217 0.8508575052414129
0.6516600211040688 0.4675722756222863
0.8620278533303415 0.05106335010846782
0.4361814724656055 0.9778444076468046
0.1755007639763765 0.4680405058929647
0.2428136724227901 0.7685324735094572
0.7885687343672121 0.7605061819774769
0.5424576352634384 0.572311859891674
0.8271313619228531 0.7333250024244196
0.805650747972678 0.4529599471380775
0.7334267668166279 0.6684399969524949
0.7524310754313976 0.06241728243714397
0.2066830040501983 0.7703725376735659
0.3093983346310394 0.9259037792960362
0.5812890997015521 0.3529088413672883
0.538870308432537 0.4993408096855016
0.3270695170646398 0.1073737284161071
0.474674604456797 0.4911501149534828
0.05876659901427822 0.794354366508497
0.7359288800516239 0.1934505666337297
0.9622410012824583 0.07276846595457889
0.6600147051208709 0.7817279365394463
0.3328235843307903 0.2840594978080431
0.9363723874480085 0.05086821211091265
0.4310974306453537 0.1569575042742249
0.4068623063388686 0.06995852397074884
0.2753423964744897 0.5143997220907001
0.735525598805356 0.9484815451336445
0.6214618384400867 0.9402565611373372
0.6983543679826654 0.350080854979665
0.4618581051496416 0.8222137098342107
0.1082380502940575 0.5260940727736777
0.3402633616538942 0.8823392159205028
0.3224277310583647 0.398784064724975
0.7450779618745366 0.01229562897095727
0.1859336302397648 0.2541027869664112
0.6472883304198651 0.3757167666879501
0.874907304756826 0.8387990028114798
0.5258069930279321 0.851166203057738
0.6152299632629261 0.5339102314434909
0.5798804593426153 0.8789713700942303
0.9422261840252321 0.4713936571537695
0.6718829586092347 0.4674962187144756
0.5211354268344228 0.8690731139776576
0.169601111182939 0.5071150079166992
0.4778875818539273 0.8762038486222612
0.373072125787153 0.3251648988371882
0.03228149070250996 0.1790834857893424
0.370444189458566 0.9016857716111176
0.110278580236391 0.5646396510402352
0.405299934365242 0.5488598379412953
0.2015949751847857 0.6095949641383283
0.13822859466419 0.04269558491594329
0.2573549998728502 0.1342606660527112
0.496659684767106 0.02463811500165916
0.973729880898937 0.7669905420982324
0.428398649793017 0.3811965101199064
0.02729435843065602 0.3609612427420786
0.01246434565277689 0.4246441874006393
0.7880462182583715 0.3547998595025214
0.3742334522916937 0.1038777567023187
0.06029178127991718 0.9260677669773703
0.779983868494687 0.5703971435621601
0.9824066632697677 0.2465299752164745
0.7993145464689814 0.7786507746601179
0.8558332598846408 0.511788043236841
0.5500023616128689 0.543283115771233
0.5782661125181033 0.3958251283336287
0.1900020166874942 0.4511893440076194
0.193937762808265 0.7328065203182902
0.3059749559620949 0.9789895436435107
0.3713987353623841 0.09394637349074064
0.7608007886636748 0.661437051012371
0.679876818583643 0.09143000077510088
0.1582765853578659 0.7219703781159679
0.3038858154206978 0.05865934963827078
0.6586244127592839 0.5430497549045844
0.5135688210694509 0.9120913886665311
0.9057218306306817 0.1889322139085197
0.0530100671207259 0.3328625280398047
0.9168652552754615 0.1834614298797304
0.735460227416553 0.884681481928916
0.4656767837537333 0.06803131222902831
0.8143332091765054 0.3664064942672915
0.02248210617072139 0.4515551748751533
0.516670557621192 0.5581932427670733
0.05500415605179718 0.02077122087477792
0.9960207856563267 0.7707309444029781
0.2780322587854236 0.1441410132783568
0.9795481542649054 0.6840399166884109
0.326903151947197 0.6902150747294112
0.1831782113583964 0.4945694254674618
0.2506762948167985 0.3124552273973849
0.7271701345609307 0.6968085735619413
0.8811309757206958 0.2619160434252099
0.1462714311599713 0.005978883744113548
0.2311412233862174 0.6894353837954559
0.1391878760186097 0.9325285060185108
0.4386136066365636 0.9493836263825678
0.6400091829613128 0.0340325889533632
0.8255795264034169 0.2759004045052103
0.8274091760840574 0.6495883452079643
0.9351112643249716 0.6963580386875641
0.2679858664541073 0.5061967156273861
0.9166325879887296 0.04135192274013101
0.5754845836428618 0.7251429824629376
0.1084611101640462 0.9971229147768634
0.9436880287972317 0.1316107112926051
0.9397166005952259 0.8485992793790827
0.4817758079996688 0.2947677717311472
0.2842096059924504 0.2430780526338935
0.8745827622138903 0.6164257896300565
0.8725653606918807 0.4166024883261069
0.8994257059267059 0.6518750983804398
0.2291438555675557 0.5045148575315755
0.05396491810012126 0.2731652564772291
0.4822140296829984 0.9249783876587698
0.8014502865294209 0.547547120367236
0.7880278138052644 0.460200135807778
0.4562360458027298 0.4705930099188284
0.8757139403577475 0.5466032744246678
0.2817429490228134 0.253041537693123
0.5882407247901716 0.4709902280276431
0.3248760264679915 0.6160995509689606
0.8288987762178428 0.2661079646673256
0.4276579323678217 0.2429211867188615
0.6395720599803525 0.5217238403574455
0.09626266602543213 0.4963282426164278
0.7784270470875143 0.3820890454159132
0.6737455272235482 0.9450458208689509
0.5055996676075327 0.8837539988800713
0.7200765739792023 0.2692202813900439
0.4805556960490528 0.6388333374436195
0.239450571043622 0.2195280622628916
0.4275243974658908 0.195282102116322
0.8161430734782951 0.5979581563684587
0.3354105497042659 0.4437508247940576
0.06428458580778315 0.4454250777108863
0.3954574801755548 0.2625843949815103
0.8278190092181976 0.3918411603730406
0.6015132271763259 0.7353939711131299
0.7947107018989724 0.002059147449983118
0.01551790459683534 0.1190192024657018
0.8833047490175056 0.7725143468255717
0.426877754945085 0.4677168048366073
0.5495250806072426 0.1491952394529299
0.1051229752893015 0.4329087527105342
0.3154595330199174 0.4757203400674878
0.3806125322863308 0.9159124382850872
0.8936215949137214 0.834555777957214
0.06502038446002058 0.2375483874891569
0.2133301300419702 0.7805054992645363
0.55303491931843 0.1594523085187937
0.7337288424305428 0.7249848202954723
0.3376486027315409 0.5475053472904604
0.9542061052121142 0.005116772941701903
0.6322111106765262 0.7804649465173572
0.647370006470174 0.1147936813248947
0.9142467544724815 0.6634000831496727
0.1111447389767389 0.4504483056691067
0.1145174430607335 0.7853469710336742
0.6287440104229871 0.0822247243507639
0.5846906432548087 0.5088572481245877
0.8888592583247089 0.2246896041803561
0.2002934926822308 0.2327249132815613
0.4903003581473644 0.3913411102817737
0.6544299222196132 0.8096628999199162
0.7625973156661124 0.894777631633725
0.9274027375496411 0.9454190163172562
0.378200361300452 0.3946108049695348
0.7166657324798206 0.8410940175356876
0.9137217338104897 0.5118488461152605
0.820202224165606 0.8525871102904636
0.006543514695981827 0.7720509506958405
0.3589521736664868 0.1348357051357316
0.2929958022826776 0.01840462305343773
0.5246987739069219 0.895983340331725
0.5910920405965655 0.7354148919550028
0.235615479146354 0.455115018148833
0.4974985096628623 0.5912595198704717
0.4871363257631942 0.756975644191336
0.8020338429396049 0.9837242743493825
0.1418190771542016 0.2959505754512876
0.4113619589790667 0.3684617762812733
0.04704244795444762 0.3155243931621316
0.3114553256247759 0.4579090803001733
0.8320923140277765 0.1179839513491608
0.6747714912578071 0.8664392255942982
0.3783501132662182 0.06636658664727529
0.4716443737886875 0.03032745261069891
0.05416901180759648 0.4099096190303121
0.16478870092449 0.4873364343544551
0.5781049663738321 0.8582004425798636
0.4706981201424233 0.4140258641170795
0.5588037057162055 0.5477381348148465
0.6009025382544542 0.8775222548845233
0.5659874385966983 0.04755608842101969
0.8814851770295578 0.1476821730562387
0.5826721040951738 0.03902309373742449
0.6880562699944525 0.9335431991394216
0.3478657881597348 0.1296262534889703
0.229854761457419 0.6138543905747458
0.251085206057556 0.7767444409794992
0.7944191991638124 0.4513694238951292
0.9459865167114008 0.1744439812737503
0.5364648109833511 0.8967280438621197
0.5947039385450424 0.282394367465383
0.816859648065054 0.08290176752886713
0.5208390145238185 0.7485513046871172
0.5109874191996507 0.4099147581599107
0.56376002719361 0.9717762946110788
0.7164464328620737 0.9290640049257045
0.008667825873117121 0.07181538281070728
0.1896450281958764 0.1781838670895187
0.3276547483075278 0.3604049664148962
0.1382306871284715 0.8932548398876174
0.3037721128852202 0.7903471216971993
0.6776926205786772 0.4776620637243278
0.6307892276836772 0.7081078906391646
0.1403931609183032 0.1099290153093905
0.04536951944095045 0.1182418763468905
0.5133238582145816 0.5756947229567833
0.3208983521955439 0.01528076328154398
0.4098615086394617 0.7451490476789019
0.4054110111435643 0.6558935880732349
0.9079984876677857 0.6719868012595056
0.109342102996466 0.01576617160219923
0.1951467053887278 0.6787410585824156
0.02642294347358966 0.5638857050802196
0.3218144093936094 0.7781636447906318
0.4985096278136891 0.5634781994983402
0.7977079494636505 0.6749336805382292
0.6256720058031121 0.5347513818194238
0.1643616426261416 0.07154047472469056
0.7223067323312573 0.5249160882051587
0.6611554867876497 0.3184176152320013
0.3786048336262657 0.8834454180541355
0.2944945735239032 0.915472242866102
0.4967525543523936 0.776267876764335
0.307270776656721 0.4395882427146145
0.7407920411190676 0.06272543151393065
0.7479906326214536 0.2108607925082246
0.3300931709280061 0.1853513789693522
0.7571945759679526 0.2861539475042938
0.6004690422540147 0.1223010972198973
0.4896551063523611 0.1189843670928092
0.5586079885526455 0.8791904208371543
0.6846480673143144 0.7610056110529695
0.8434495046322789 0.5931916859897892
0.2157244048448722 0.187921296512693
0.8418266165788379 0.3385419596857872
0.9099029207994865 0.653037213555735
0.5548966270204498 0.6747159980348137
0.8551486929821965 0.1712755595511672
0.08025847027902003 0.9334425822572241
0.4729044761063395 0.4359613995979314
0.1912388932558425 0.7829469801688269
0.031396027634176 0.8722401540989212
0.3172718281042365 0.1071097656576051
0.4968506370621754 0.1108233578811235
0.3833034963687947 0.7180980013310425
0.6297336142769298 0.3229313994022532
0.4819359915013713 0.8289631640965981
0.4367040794065936 0.4618451680099135
0.3498503337249624 0.4042429762459346
0.8022795638426938 0.6847004507141414
0.8515366646967194 0.4996428300075756
0.7331954481092352 0.3333717106163904
0.4417434296686769 0.414566286125965
0.6997195056993442 0.1224239787938073
0.07361187896246071 0.5497241754366263
0.7602687721740278 0.1461465523065537
0.04810596960942441 0.3539179902773132
0.1574017578810692 0.09940104702616255
0.9573007171858194 0.2272372409378467
0.3671964602962805 0.1760332543377518
0.1543310998862877 0.8806485510431936
0.4370544212298124 0.4722572408599113
0.1503007512605143 0.7290672326538045
0.6353383959094347 0.0735084615349085
0.9260438634873875 0.4457664193131864
0.2968360782469113 0.4415188537472224
0.4028447468417423 0.3624820534797602
0.5729253464794833 0.8078581901124785
0.5983665146170032 0.5246634028581454
0.8182787799253148 0.2388756212229735
0.922051510589926 0.1128396395901347
0.9224923554973595 0.985718814319512
0.4542534021492758 0.9737510806649902
0.05615073640039991 0.2525578368080071
0.5771983894941152 0.6886970499244333
0.884834463123661 0.02814339653028188
0.09236631711620426 0.5588212052948013
0.3018496417864514 0.2577932223184215
0.1196803501671548 0.7680655945446819
0.7441919645878661 0.6691610924976671
0.2360056286089813 0.5126486553722596
0.9731099963300038 0.8028192750448658
0.4360669171421878 0.1884047277481928
0.9425419619759973 0.1208677430991711
0.1667227560019043 0.006863826558749514
0.9896614267017548 0.4397286062747417
0.1516862664618757 0.9969004482064481
0.1126414475936111 0.9087231351677834
0.7076975101744296 0.5401578269446717
0.6856143187476862 0.3798425214216192
0.1081000196002906 0.3394737832142469
0.4317297251918983 0.05125486466291068
0.3962661804143018 0.5885488239171235
0.2214898502799755 0.1580375101472574
0.8559510485479963 0.9220053070501494
0.3954149842548494 0.1755572391854426
0.7341592196914497 0.01292370141469547
0.1549816985663468 0.7503898555792076
0.07265119298460018 0.9005342234841548
0.8080582427507048 0.5695114491770221
0.7186568823435988 0.9390531698005162
0.6805101773188208 0.9256598044306836
0.7500653045429038 0.8552378909189465
0.1231163392118973 0.7298277747049637
0.6820939378393924 0.2775306387161235
0.4930015515171413 0.5214355495264769
0.5939490130570323 0.814209012314409
0.545217423053993 0.5832605180014994
0.8769772004721159 0.1291633801320432
0.8000912345904616 0.424262917894959
0.03462952683621913 0.9383970148776688
0.5484173639735918 0.2639358970026627
0.3734919397777762 0.2282269877751798
0.4549092578218696 0.1046274493218179
0.3599473618764419 0.2544352158797282
0.8774428699277202 0.9557496564625402
0.5808354353653316 0.1557022764807303
0.2985744643515429 0.627788574359031
0.2433800377852883 0.8866525970629094
0.9289460521950558 0.5905124529643506
0.8055381910388756 0.4066854601165713
0.1446185081240508 0.4643598909015571
0.7814438332891879 0.8355975561128945
0.4729301051505369 0.621544991501754
0.04294987719622354 0.4793935686431355
0.8169787363178788 0.5650033953547884
0.1635207361717583 0.1690290451760648
0.7725883166158881 0.8565284338805518
0.7028205239948988 0.359304623243115
0.05725654357008302 0.2423874608230983
0.4930985448676257 0.6526661282584442
0.2252027394502164 0.7564962262493421
0.7327548162977311 0.6872377497218437
0.8540616363751911 0.6750964151723295
0.639020431772655 0.9599956079274777
0.7267974125136093 0.5623250220709951
0.978861742191009 0.7312560695124916
0.6868402778790658 0.1877888767560363
0.8152960982822463 0.6079949632956433
0.2475240496789849 0.9076430517334025
0.8287004756495158 0.4485138707880759
0.1472718209816918 0.3830493211561211
0.3046181389903929 0.2357674458935338
0.4168754193538763 0.09510433418955097
0.5024880817352619 0.8359409824464037
0.6502988495984673 0.6725905756902101
0.005130689899918527 0.1707360173894628
0.1760273801089995 0.09915598323121422
0.4931355822610466 0.1577805033198968
0.8403426379074993 0.897505583720643
0.982492211051067 0.6076037003956614
0.4592506292356742 0.9560061362298757
0.8472399995039624 0.5390967902184918
0.3639952743802573 0.4457822777046883
0.1644228444911049 0.6321346219406437
0.5935375036628139 0.3115376550615462
0.988762499743824 0.5538350816027612
0.2146690586713756 0.3946534298740488
0.5816649880045784 0.2060769768981769
0.003133594281643954 0.5973688119298045
0.04286653157742321 0.89185430692074
0.8917669943567427 0.8246314456526045
0.05408612631579164 0.5066526292663066
0.4296872721784001 0.3704052967527584
0.3218932396333691 0.7998183118886388
0.01436883038533165 0.1568074911786969
0.07395811334746359 0.2651835236266105
0.5885243934493775 0.6521008535323257
0.5820347924475386 0.6139143047612048
0.2898020306927134 0.7675777963956502
0.1327296318672574 0.6819702774496722
0.12067936487399 0.5390010117255033
0.9409109878195668 0.7635630547051759
0.06901533201066856 0.3467873287610753
0.5700621890796392 0.7972200239604746
0.354924563717617 0.3480852228817785
0.6617368906347384 0.2856568860304318
0.822801005250765 0.334580332524023
0.1694060579215176 0.3015628801359888
0.732095831035761 0.4084757186234838
0.997597472851621 0.9914661869229389
0.2987005475508064 0.6445450663254912
0.9846819753770701 0.6660023153552087
0.4538393961393528 0.4281663299106473
0.1891094148216061 0.965982938682499
0.3045871468879033 0.2815657890779794
0.1940122408580542 0.5205526869076033
0.2052385926825231 0.2416316184368051
0.5432299892688287 0.6119564502188493
0.7617591711837333 0.6429762144866007
0.08298891063883838 0.8287337367421995
0.332291822425304 0.9093859450926808
0.7410398154168131 0.2843471704612128
0.6242074321840064 0.7183594656136763
0.8034320859799398 0.05840663782441838
0.768320601150743 0.7007101553490533
0.4102531412221775 0.5282160044297594
0.2648643610090655 0.3703814093472009
0.4852797272811845 0.5492715143467386
0.9707844789122392 0.7835178967973149
0.276306194524588 0.6452239081418998
0.465231901457796 0.1900031662465168
0.397650595461513 0.2986873972408756
0.1655094951210933 0.3877665290575155
0.3690194313443354 0.5013950245135262
0.9949107543468081 0.9626463799268703
0.7305883335084783 0.04253683252649827
0.4864721502804377 0.8498930193063373
0.2585409401429375 0.7166798187278846
0.2919640400715214 0.8889409986947125
0.344950238390857 0.3315838525797075
0.1633776559878724 0.0155854192223163
0.5205609629402871 0.03262860753267158
0.4878826324804286 0.9460296511996521
0.06348153954376985 0.2086642465769097
0.2531958548291287 0.5180320167889669
0.3009100639696554 0.4599212311103441
1.564888489519847e-05 0.2490981683450147
0.8622671768321362 0.000528136269563681
0.3141444450672348 0.6171355376444938
0.8378628079639265 0.6304896778106061
0.8948921304143771 0.5148567411004045
0.5479275797809017 0.8588503127521774
0.3947220054088297 0.6552631531385497
0.08576880335921137 0.7015955526581293
0.8451198608821081 0.2749663333121648
0.880870298111 0.7621403456287666
0.3959562868090349 0.01161544856063823
0.5228245968842989 0.9962184771649809
0.7449692576157455 0.9277788135428602
0.6173010205169462 0.5039045164024009
0.3819817203073408 0.3197668815475462
0.8814938860340656 0.2900070425458627
0.6404424275558185 0.5768770305603408
0.6331377136869497 0.5840458388592691
0.491518203515576 0.7470290752879206
0.6195252764812171 0.3420284726903269
0.1034423252067573 0.007044188342206233
0.4495769539098121 0.8089673659616613
0.4908450372001052 0.641936436299696
0.9455322598077276 0.6690480586752259
0.1505391837017182 0.1528946745550959
0.314687186378303 0.2964899269651525
0.3059605702441863 0.3022208301048967
0.1894055963645788 0.7942823738017389
0.9034816394558393 0.2118939752696202
0.6057642119046966 0.4662321129010992
0.8918135861147104 0.6787711802896874
0.06935711817763665 0.791685996990938
0.7058719591618962 0.07332824051548481
0.9213498875416134 0.7415086168530806
0.7654604777099114 0.1369242502462494
0.8364653540825987 0.1077409966908617
0.7332584286257217 0.2218961005379858
0.4930566165660434 0.2700110811612336
0.2358144988166092 0.3475333752899565
0.8534060468299641 0.9110215106607331
0.5097476460778877 0.9218522202074039
0.2531224437386745 0.1138422685599517
0.8404385233470464 0.01823731719682294
0.3555466881553353 0.1611225281912295
0.9568051188277684 0.9209990204709363
0.03610740320652128 0.6260295681942089
0.850049448166004 0.7013814068085424
0.839024934989003 0.6987888894497337
0.1758892896085685 0.6580724498940468
0.02393491578395313 0.7156146557204588
0.4094875543219225 0.3907622843767023
0.3629564277085395 0.3202179491158215
0.2703168724312051 0.2087069702798802
0.04228271594039479 0.9561414216565989
0.1233790713348307 0.2701346894621413
0.894757239258691 0.4576096220057106
0.2478163022797281 0.1681710405445981
0.8845706843368637 0.7234783351174977
0.5353399668990266 0.6192040738723837
0.1292480906604008 0.09856000964984318
0.3666609380780342 0.03662943357377922
0.2530869653069627 0.1952737040214503
0.7764136898090266 0.1373458107568402
0.9515808016799385 0.6324833560380814
0.9959145268470183 0.01106360502625739
0.2425220574529476 0.5516138781092523
0.5323028306740426 0.01502267057558182
0.6786515593975475 0.04629364997905008
0.1370796092300536 0.2344223886479959
0.6193951090306782 0.5242339152149772
0.8882953253772777 0.9400669074273729
0.1120155263116325 0.823591738761155
0.8579374117318913 0.08471693798554898
0.2584440187834336 0.3616904628564696
0.9833800653168262 0.05331645897547151
0.3180779661638762 0.5045629395900635
0.4212511713156497 0.8961671335445829
0.506594162474291 0.2194333398154447
0.1663721520368135 0.116115362587639
0.1170511834464299 0.9478746390655652
0.1171243290283598 0.3544144136186906
0.9755705422059482 0.6159899644407478
0.863987714073744 0.3645480852966562
0.8322322444941256 0.3703116912362081
0.379512096896256 0.2001440290583198
0.5360084504658436 0.4327205975120251
0.3082163856050847 0.467939304240364
0.1408294334953727 0.7254889303255522
0.7060911587693113 0.2147973942013761
0.182572321018831 0.5995413038997844
0.2239812018456399 0.30346890413745
0.6183024606155993 0.2585928181186112
0.3832338063474965 0.3302096537974792
0.6982575397108111 0.4786688356718538
0.1643384705657203 0.6939133266757779
0.8765688486615002 0.7895021665414602
0.2165248822930344 0.9928767343856595
0.88611680009811 0.4747591192618499
0.2687059164034892 0.613511914066322
0.7645282829894946 0.6899665488715194
0.06587689752277702 0.01995335964689071
0.3100261131314756 0.04155629637221573
0.7451259755241869 0.742636706190325
0.8524396318562989 0.004275673294018904
0.991181981216584 0.5800474972385539
0.1805826628648679 0.4772587479775674
0.7579447067987115 0.490453567546664
0.4930800350217173 0.1291285807846336
0.1026426625020472 0.3216635389423164
0.6522934974871351 0.3369539659009912
0.1158774063103507 0.9189637886591994
0.4714169864152781 0.2917247430350337
0.1160750587970328 0.2894649275002307
0.6525410754544583 0.2803532563425381
0.2126698497225589 0.9504839505739583
0.9067135344768098 0.3013239394360366
0.8686427544283103 0.4866381479993487
0.9602853826466626 0.4953002729683487
0.8407770396803973 0.06852284596013364
0.1037204058454787 0.7108607575329798
0.07849192071410231 0.7395275634346403
0.8790752716728846 0.06408617968335395
0.9638558544780835 0.2546166199377193
0.6047150844784192 0.6671007456378133
0.2124234238740589 0.8757962204480094
0.08261503490733865 0.4112108676440741
0.8996761045880022 0.9043537825034377
0.2865301227841696 0.4146562900267713
0.7995836497294457 0.9359037511623909
0.4626629749481713 0.3917902844529728
0.233420281933771 0.9868946862124177
0.7665535344564338 0.7183727221850266
0.4349125135635887 0.2355631108500942
0.2184422897329452 0.5892232485717749
0.8253410377432218 0.6684894152085598
0.07635911151436581 0.729496419476681
0.2905310558695719 0.4044495708607233
0.3170966931259811 0.6883262815193316
0.4294192971667815 0.8016946215254749
0.07737246830419266 0.583253705001252
0.2861570446841779 0.511652489638962
0.9216086372370726 0.9536026505990781
0.8130333151009618 0.9978728224404242
0.6326793195945707 0.4655218720675003
0.68939551326063 0.3697994471409592
0.3043412516920141 0.6360125440152727
0.1515934962686165 0.502358903294293
0.3740163043224623 0.5580517729500754
0.1263544814480546 0.1311987221696971
0.6688388753320476 0.6372401126875961
0.1296839749883543 0.3776779679197261
0.976451388914291 0.7492412544941501
0.1791020550305348 0.4035784035275192
0.1149908134225861 0.6947040377389085
0.6480186529354377 0.5415240622328723
0.6642521055554172 0.7537018302400044
0.9533316188300881 0.4423721914667069
0.852592350271646 0.3312876754379175
0.3618939860586278 0.07339663317965216
0.7532041070767997 0.1001987185365288
0.9343976990462141 0.07063900518263211
0.8407382159024925 0.8584801735032636
0.9433511163158332 0.7450021482981556
0.6739767902051175 0.2712784465510878
0.3929273552052056 0.4612754333739832
0.6255009829327576 0.4478431465426624
0.9500800912015087 0.7366189245435605
0.5763116699170823 0.2336262156709984
0.8684316286779121 0.5799467648238065
0.974988218918689 0.2289503206118098
0.5032503859914852 0.3666121457756483
0.6717721111566562 0.6638697847040708
0.642553061851319 0.5985915440038998
0.7209570916339971 0.2040280626456178
0.7460851279068137 0.6321425831715923
0.6950148167645944 0.6457197606107141
0.2311839865461082 0.741132560707636
0.4923557592170643 0.5428659504706989
0.8357843814398487 0.5657593070926643
0.5815184802300954 0.716194177364732
0.9153908234530491 0.8079916219536535
0.2668894488428351 0.2294662945112076
0.492827141125239 0.4548693268927875
0.4464761392722243 0.9808575692201035
0.5205077206512236 0.690586293684131
0.3510543365161689 0.2823736187844819
0.01420519797331717 0.09922987631814213
0.1142053853860395 0.6840138147838682
0.469901241940242 0.1724047888246737
0.8321439177414538 0.7064434394217298
0.3918029510828305 0.7487063148512221
0.2245835355361529 0.08731376416772436
0.08761206958350966 0.8383209309378491
0.7754722055038017 0.9917245963836143
0.6629338812587295 0.6205012319682779
0.7672567224999735 0.03043063419491096
0.3875516306377816 0.8764613637905273
0.2759900631252376 0.2847657202211203
0.3372445188332875 0.2130717766925893
0.9826061182043861 0.6948074851345297
0.308905181368555 0.877168319721776
0.4349679967215965 0.262358646912245
0.5724125182811927 0.3363976314292803
0.8369812360616882 0.5550817331399687
0.378809155875268 0.7079532768884296
0.4241415624105706 0.8290519338140575
0.01297019157468331 0.2355695499987848
0.3169513471213252 0.7570968969980226
0.5887525967741289 0.5679591607331841
0.2712134616187564 0.9624926083249257
0.1408421273507965 0.6748398300882035
0.4121027305563201 0.05417582675561009
0.8170186672278553 0.1628461364538404
0.1301535164545836 0.1876153639376001
0.7310693917781645 0.8087891947050612
0.9252373653260172 0.3876994612877291
0.02816014016268846 0.6678735139117904
0.7837679283120214 0.8618990964306469
0.7743682315863079 0.9097503837475851
0.4757178556900374 0.1069384402600117
0.3428557001013888 0.1482156784448466
0.4943399936012414 0.3355558674057916
0.4120587034874335 0.8748720465314523
0.664782834167347 0.901459460890485
0.7929893592848204 0.6651066668544505
0.4407872469767455 0.2829083983522018
0.381377656178429 0.8544745398259194
0.5345823406921958 0.4818168479638608
0.5565384140309803 0.4350929379094711
0.26115117228296 0.6548608191446446
0.1950109837252486 0.6678510352295989
0.7559434180692931 0.9918121860669162
0.1550804776939818 0.56070381108048
0.939530719072577 0.8590738407311704
0.9287520498345917 0.1651834641902984
0.5708805178213572 0.4462284131792338
0.9169004485930409 0.05111938022702862
0.7929301170097686 0.1463652586832238
0.8348961213133415 0.0008714221842155045
0.1742521729235487 0.636849273147289
0.9818789539288942 0.5812976831155011
0.5244122411369642 0.1621036578637563
0.3627146915362706 0.7929020471131801
0.6946344025582238 0.6575799617115824
0.2278234983644877 0.5916214840892061
0.8470808930115838 0.5282699578592716
0.3118179260881433 0.2637128592166847
0.6321240815024042 0.311561906674523
0.6304375157952117 0.7696866865644079
0.4274016692989721 0.2698606942567395
0.825242736812438 0.7143506519907821
0.3958145455275576 0.6162514983792294
0.5771552003366799 0.5274048797378784
0.9418432794220691 0.5058282483770229
0.9302030993593939 0.7617865910711497
0.1634658050220755 0.3291471231269704
0.74787750126438 0.6967204611416338
0.005614762173014758 0.03230984334941513
0.4765197993259507 0.2736916814728766
0.5324694849279141 0.4034883963590432
0.8357991682554676 0.5767605770576791
0.8538985743544191 0.3217408104627415
0.8236481001388767 0.002723301338236348
0.0596293253521946 0.9926921866402024
0.2259592577511587 0.3650773164680167
0.5118404989563689 0.06508877678830077
0.9710519551982879 0.3109177735965203
0.6961422044512584 0.005643192749761246
0.9929030976535026 0.3431259820172194
0.8864729861731463 0.1269897779596797
0.9826112248898967 0.3463873810343707
0.8361956138578017 0.5126070625127153
0.6416057676094716 0.09416913876506457
0.5158816089182341 0.02354978490379799
0.9585032217091279 0.7561759614522235
0.9610440661777861 0.7381254221614998
0.7040521654191798 0.1958865564175545
0.2792117645093564 0.7118064771843519
0.9423200779353378 0.5483093979803011
0.2961845108469766 0.8176883377072804
0.006287743457665619 0.6489931845739418
0.2793580679445795 0.3122007608231126
0.8475826440431734 0.7302896037991475
0.2648088204728312 0.02154637503670608
0.7618033030328093 0.7711551211706621
0.714573864292975 0.5789307804465987
0.6401547348768223 0.01226478803178125
0.07123977792591228 0.286415667305827
0.1054609975868814 0.04304739974081383
0.9261380018886576 0.00746321381661535
0.0147695389483522 0.2252703058842079
0.9269447941024754 0.04571134727975659
0.9715911491534159 0.7927268428736601
0.5109185418737265 0.35922205974625
0.5917665977062508 0.4896849427497995
0.9446423097098893 0.1908591298136691
0.06742660239218991 0.05863173459156442
0.09009828621395992 0.5967005690589655
0.8492881344847357 0.1249055488282025
0.7946067852178039 0.7883247755753989
0.2355513448012001 0.5427340502193707
0.4544726567733514 0.6510139870151123
0.7181700772194274 0.3474436437183497
0.3720091873473519 0.9510985347521459
0.3858498479498912 0.0601464676446419
0.1944931228103397 0.8401034196148167
0.1402234737367691 0.4538160972221928
0.7898053306459748 0.5336122772992921
0.672941470017373 0.5541402604396032
0.6821320654716346 0.5265843020463133
0.9153313047972657 0.7972073770821073
0.6378909894270351 0.9306443078928495
0.4667241201025792 0.3096245685421732
0.4037073103944978 0.2270064526904704
0.8319362625473662 0.6212581624955477
0.2209472796464809 0.2161115855830261
0.5742699399891272 0.6216910373970022
0.7090746419105063 0.8020169992269057
0.898143368667182 0.07315928267125331
0.8145014215432866 0.7509216145057951
0.2115278451385559 0.8180862269667266
0.3745480553159991 0.9610189039618229
0.541611804667919 0.7984715485382128
0.1652042314971331 0.03323287727606138
0.9803452285390124 0.9042046742274156
0.8574505220070732 0.1912926033063451
0.584728121006481 0.2528964260587248
0.9073870009715945 0.06712788935016965
0.6521891891558349 0.7386557148985873
0.1153358648745488 0.02456893174428304
0.9136518546823592 0.5226951418918919
0.8205217172543279 0.9584591695742284
0.6321379609830534 0.6293486779633662
0.2213071321063979 0.4218294255932343
0.6441391369969182 0.8062155758768479
0.8010847733378813 0.340747376848309
0.3893576162148765 0.2811630391188831
0.416904178137035 0.4272091649655955
0.4526269720552486 0.1627906532650951
0.3372175378249571 0.8723349946582969
0.3041438567670843 0.5919613795679547
0.4062780050842311 0.5869974175369295
0.9568651516138869 0.7283010027250162
0.6422294046911594 0.439470339493018
0.706228187920677 0.9143672601747078
0.7773983503830183 0.04627109921524387
0.4404126754553553 0.887438940207833
0.5935521891809139 0.6981846002407023
0.2636012832409915 0.2984228513406985
0.01476735581868699 0.829279403670496
0.1796024824011068 0.1825563598033178
0.6266759160367703 0.5646225264716639
0.4393497851466771 0.4937634734918046
0.260031035364916 0.2123763729397348
0.960382845544572 0.5394184060482737
0.4591081222464241 0.7110020751572687
0.1760303039813869 0.03291222696701146
0.04362930715899384 0.4133305838128386
0.3595519160666033 0.6240790155751234
0.895238295053184 0.1325828657400149
0.3317257333499783 0.7806738708937091
0.9606111904037338 0.4843218161535172
0.7736549577309251 0.4753559041372073
0.5462326118136933 0.1389849542246112
0.9216294558631821 0.6842648228397985
0.6555067849813878 0.61331309428744
0.8463422280413015 0.6114251315758026
0.02984125010705568 0.1290515285323058
0.9110435693892327 0.3625994750312809
0.02079273954885436 0.8748143108932686
0.1200820869792127 0.4431754755663828
0.7956069362329654 0.4939943684341498
0.7525094355652617 0.267537151550023
0.06056402254710837 0.1547140905213051
0.9986070255517201 0.1216111690799017
0.001006870905014107 0.1323598369483069
0.3633164089224271 0.7212741621500712
0.8462248583631524 0.3863697899406379
0.9597238313701499 0.1076221563828376
0.7710425500012901 0.7354932270833028
0.4375719665833031 0.7946644736013562
0.9204533230309905 0.6549726997531019
0.638692786530266 0.08422037411767669
0.004116368513406717 0.3783776519166597
0.472336093011723 0.6451743336938883
0.5732775116570128 0.4279801544433269
0.9177557107042346 0.08243803017920842
0.6310964603635772 0.729054209267745
0.1341123340549168 0.5517718632721988
0.960175172689134 0.4340827536362953
0.9734783966765969 0.3883191130102907
0.7231609885187984 0.6489635793005178
0.7429469229267088 0.1188761075738329
0.3074254403722383 0.106523420204573
0.7895267923409325 0.5221612849538769
0.9000620487847272 0.8658471375627489
0.7941540300741967 0.86460414292429
0.3236533998235065 0.2380739313426596
0.5230144572431664 0.06897049558862084
0.1837282954117277 0.3197572823435025
0.1314011666899052 0.8318502790650283
0.778786645757522 0.5074087651815785
0.4529784256021164 0.2573849184650603
0.763037036212584 0.577499942349593
0.005087768061441591 0.5676501966436265
0.4057359832754737 0.2920709968199199
0.3913401134254706 0.9632986788042791
0.3857368184734791 0.7284195556241597
0.460322430715915 0.7658584805113446
0.6645529344718571 0.3832208169621785
0.6776152195906563 0.7008924561971633
0.6198358957140178 0.06431239108000997
0.2223783617163314 0.7363013004325412
0.3431771176704759 0.6623795091054898
0.9542513237126483 0.7464669671250757
0.3366082464739546 0.8346576722502956
0.3020889382116295 0.7295657430922303
0.4279670633927906 0.3086178907155102
0.6660168820847124 0.5633590118251748
0.4455421581809434 0.7875641066450402
0.7422089561532278 0.2682883719557695
0.5510501538726333 0.98919840596808
0.8901336948904648 0.08935478253411196
0.8369845541408535 0.4413900037932925
0.09587015563092094 0.6166826668919788
0.7883241087567995 0.1008677507745173
0.5285057918557643 0.1873444547836055
0.5583392490628122 0.6360560519708454
0.9174131535878799 0.3952433757757818
0.1387099338446242 0.4742358153981265
0.6215581351300713 0.4933922032311484
0.140700296686474 0.1848304901964249
0.9817750552347786 0.06419200478599087
0.4661911233442054 0.5089323544949806
0.6409628369244245 0.7120695927584941
0.6670513674905376 0.08109715468310867
0.2874506775230818 0.08566938054336622
0.9327274214962603 0.5003561811538537
0.6213160947063772 0.6316872753357569
0.6935019870488739 0.4684664859813121
0.4948103323083272 0.5537332788056392
0.5409560502903802 0.3286594746781806
0.3030414950913857 0.2466692651731969
0.9454737465634078 0.6980372039998395
0.2423531482975903 0.2574514994331084
0.8855678152638519 0.2068777883598791
0.6582300498795439 0.7709905578542277
0.8811923935613951 0.624826534908972
0.6438002823985209 0.2865324141353919
0.5655296817054173 0.7057923849818355
0.1920801929455035 0.5937086946179858
0.7506212934516138 0.4017683332735271
0.914179981951726 0.8519907994635001
0.7815651505644742 0.1281159049059719
0.07400895280566681 0.3651051004463835
0.942150962375142 0.5381622415661852
0.5347793285511397 0.04331895048924503
0.2069370328992916 0.7998334071563591
0.566278335703588 0.3156545188730864
0.6023513240745754 0.2739832170134863
0.8279087650517237 0.3518809953483093
0.2819113252518617 0.6362361318071066
0.9182833443808058 0.3555711847982511
0.9677588619315064 0.8311939268499857
0.5054901253160272 0.1897638313877408
0.4790424632006556 0.9629900175860577
0.1322825082550656 0.03338343792537396
0.2177768629249259 0.7978130481448478
0.1574583530527181 0.6604817180106525
0.9985081243403442 0.7519392714346453
0.8791159856821 0.8985332180208884
0.515981473044391 0.9583587207074754
0.8740982406155834 0.9868676478824577
0.7928666543010585 0.7317236581274434
0.5376535923509366 0.7520086714662331
0.7873684019498507 0.3767450978585115
0.7525322842045372 0.5759720912403644
0.5596514810455034 0.4651392373114364
0.8445781511657335 0.3168682150528303
0.2567770149235735 0.479247955874108
0.9885102578167755 0.5438481126140585
0.8676995363298393 0.5084761507282679
0.5177145465569015 0.1426973866528008
0.9706633809319513 0.4073076980616105
0.6341330787579496 0.8935484110225635
0.5517809125105835 0.4253967591107075
0.4476833907535921 0.6317287653157416
0.9462453035747049 0.3930912967801543
0.4914540951480815 0.4335859949934996
0.9601617653127538 0.4054476102557629
0.2497262856062467 0.2159684715162609
0.201408945469744 0.5774861696966557
0.4082821446848492 0.09075387778786616
0.2466683908234489 0.1299964642842183
0.126362787714001 0.349517021381739
0.1492435018991718 0.9359780398529536
0.03174275598142456 0.5995574626629901
0.5253776426773421 0.9143142443028238
0.9969282709389494 0.5891241815189079
0.7113414527259299 0.8970842294280292
0.608896073241744 0.06510593491426737
0.3124441413866894 0.1168067936741232
0.3482393967598315 0.357315045736923
0.4682347451145521 0.8710767218597787
0.6878136250523308 0.4980657402982536
0.4987497362241651 0.6269851016174225
0.956702503402968 0.2475008563889413
0.1754108017047498 0.7102584755893354
0.1557618858580341 0.8696728348817266
0.7420478992701792 0.5741585552790909
0.01293964248840032 0.6960895874014149
0.7177488428360779 0.6586406062754857
0.4095693745421101 0.3129825557425437
0.03530714931060807 0.08022035735470018
0.5532590317037025 0.2289435418523107
0.7570456959899757 0.4517765896205641
0.7630629960482984 0.3049028729078259
0.5233713977322856 0.7380909003354521
0.8340501180207416 0.2957531592555013
0.6751559234730511 0.4103294655360802
0.02570062178308497 0.5023500061688134
0.9291371279794761 0.9270752027362327
0.4856974003459075 0.913832630674836
0.9329317019616489 0.3798835555327172
0.7673954464929547 0.4543899188438467
0.9865481525626205 0.6469203476143965
0.6205116565450576 0.4301434369517814
0.2481824299907933 0.4113601025729371
0.05263715716134544 0.2836838894953268
0.1075302677201235 0.4715476561503902
0.05585467794236568 0.3610492274229632
0.5002861079764369 0.3952881710173427
0.2734463896501372 0.7602806348949576
0.2504547466889348 0.6095702209911025
0.04255257790099059 0.3364632811087759
0.09233094265238756 0.4473922334470001
0.237133141344858 0.8542425610027248
0.7697306592219233 0.07684209463749944
0.1458722718840275 0.8724087602901616
0.6589894216064697 0.2242989263713701
0.5998045051444801 0.7563312540093409
0.02680547023324628 0.8542038353078074
0.6717436162475847 0.9752238118334098
0.05836203626403202 0.06597762828793244
0.974341144118361 0.2395803987185758
0.5041385302141107 0.05596771418323467
0.2628967474411738 0.3994471558680299
0.5462370994749928 0.5069358071665072
0.01642068176957782 0.8393194079201265
0.2366882042764104 0.1257307347855814
0.70735086893703 0.7349226680445271
0.8670871054352262 0.4653277922785478
0.05056479657915736 0.1841531052020016
0.679393723540054 0.9825780329805593
0.09251792670663735 0.3690451888156238
0.2845454080310534 0.1233284742135204
0.7355465885409657 0.922348272503552
0.9907549098496181 0.1933575123292366
0.3216372912609004 0.9080035970153022
0.3619830262576749 0.4183811674568024
0.1260564970233872 0.7508239981025774
0.04251568198487112 0.17616425653383
0.1404059515033411 0.5441492104024581
0.3970701726065408 0.0006077147953309193
0.5555442666588565 0.8506479945019739
0.1008014335749112 0.5631150552122501
0.007859241628983226 0.8478494819620378
0.1251405088364937 0.8481663621540615
0.9385269858985315 0.7065722090648358
0.01995267253871168 0.1937217609002486
0.1039421516798635 0.7820051199352156
0.02274718419193625 0.00300497474726097
0.8919413596215477 0.4254141850098982
0.2753431005727776 0.006429869032217332
0.3510358618096654 0.9472826159921033
0.6294325495365353 0.3676732704036296
0.5073802231708575 0.7235982715089289
0.09724937791351462 0.7502975083612216
0.9805216243367165 0.1280082796863685
0.7974949928448968 0.9738127526136209
0.5319491391207563 0.8876354682598201
0.06772054763773486 0.9191290228309199
0.1073504442526893 0.4992153588304518
0.01629856411713198 0.538640304227162
0.23404577330785 0.01515385986181693
0.6080981121667774 0.9575979291565231
0.3973633934286995 0.541640663892423
0.04351412405642582 0.779682423674103
0.1250901522171794 0.3274369263185216
0.02299603475610966 0.4217990241885941
0.5832865627619341 0.309643172056899
0.1352390593189214 0.3333983683711502
0.8733429959940708 0.3223436372703928
0.6159149551572183 0.7928325152556578
0.9161305213257904 0.03225497768657932
0.7227822495185446 0.7252583278278311
0.9810935242893373 0.1568179687535381
0.01209128210104311 0.3854468632229816
0.1692167110716893 0.990263601397492
0.8857740097248338 0.2522648858973203
0.771150722845346 0.1462450976892986
0.1874908518514219 0.3680961951569268
0.9847514329043608 0.8774671537621609
0.5426892818271755 0.888119377515377
0.4157645230904276 0.5456634956354836
0.443343224055535 0.04890842891033326
0.1002133709504464 0.8780541832083993
0.3332889164932542 0.2950004345754307
0.4301247337530187 0.02315096781727237
0.07247200754557716 0.5170784417576823
0.508018018707376 0.6769596125847774
0.7745703811476901 0.01343899530254944
0.7488283371320779 0.7144499728131515
0.1435137638594205 0.2130864065161351
0.8143234761847791 0.4929144754260182
0.6245190407446631 0.205876270301018
0.9829482220081004 0.6366279705768556
0.2250581938775503 0.544074653886232
0.4436911734981826 0.7263918144220385
0.5071000686356273 0.1409383662933371
0.1833246008238515 0.3937812140800385
0.1157189137651249 0.9662363572344383
0.6590620132586109 0.9284636064744399
0.3391320527754659 0.8061588792733558
0.3362938268935222 0.06179344498566756
0.1855634691408369 0.09256195389287668
0.5975178402055451 0.9563237236746279
0.9875642196013737 0.750656201293493
0.9345830182480649 0.1923361420863079
0.3421938943059395 0.5272080146367019
0.2344866760267014 0.7617063020324706
0.9042283754416865 0.6906805327140554
0.1920781396256696 0.5830616024706606
0.446333203112054 0.9422013489326452
0.7600503791684607 0.8733944621069638
0.8895520012377341 0.6045655624300101
0.484136825768979 0.05485562711189042
0.139183311555758 0.7144312983886926
0.9213565729085549 0.8710280400312159
0.9442103626680197 0.5666796194488585
0.256145629674769 0.9008702933013808
0.3116920588224015 0.3530182459437536
0.6334553414851225 0.170421544283711
0.2524634535253829 0.1025884398842043
0.6985537794580112 0.9314583349436791
0.1076955413190108 0.1648131824794605
0.4022530149390198 0.3835987076094857
0.2593113089662812 0.1543031138783484
0.8607545660327772 0.3748716994310511
0.6418847537974137 0.9909192959265811
0.2546351415541 0.7544927710385232
0.1328386346845084 0.3670428921534162
0.6216130801666777 0.022438060829615
0.03479044437455233 0.2809798695300398
0.03769057430492901 0.3574564346446095
0.9613578207384533 0.2115935475839678
0.9633637118188026 0.3895709195893305
0.3295509930377786 0.4638748682278844
0.03239284540733499 0.646551470384419
0.9059634694689702 0.6128001106038441
0.4758540866074835 0.1935010656001282
0.491227727517204 0.2041052458294901
0.866197680015422 0.2735718459688616
0.9634930473267439 0.06168831934295663
0.6142551557960314 0.1351014063550719
0.324653139820452 0.3122342316981596
0.1353591100116259 0.7925060635679216
0.01449503911735889 0.3749443666391002
0.02012500782397961 0.3926099314839611
0.5807811404300788 0.9639746183278568
0.2924820644338719 0.3758328817352794
0.1012508379389049 0.2375182881844846
0.2712200210213979 0.1124760472513986
0.285029741739773 0.001520293909002367
0.987378367309272 0.1017429448158199
0.003215642643893409 0.3398204935100391
0.05799202845587765 0.5872965579002402
0.6903992163430531 0.5467666067951233
0.2101398006749201 0.5725253319080329
0.3694865133667401 0.3708928814305839
0.5790538957075716 0.6548894688112236
0.001953292808274255 0.001808833561053704
0.9616202504167466 0.4735139863503998
0.9489375025006334 0.8218776167460228
0.6517201312265731 0.2306178830031711
0.8277823986866977 0.1780411679424185
0.06684623507684245 0.08157568340943307
0.1736316286148858 0.1334668705077612
0.0440010879139471 0.02137864675962761
0.7296064542152252 0.5444002119755504
0.2699666885280068 0.4663104213299437
0.05345938045888976 0.2227354228112156
0.2124798792377837 0.3182983324004157
0.5007367635046278 0.09258191741258884
0.1592720960449588 0.5096554415176193
0.3012597533144415 0.3553731672503328
0.7633498716458957 0.9258808689081643
0.2075093377514674 0.9888732407456008
0.474810487388258 0.5463548224204773
0.08230981793425324 0.6035798945437105
0.5440609169713144 0.3390350848646083
0.3248087247401698 0.07962950467908478
0.08239998832368114 0.02766232558294329
0.1025126600528606 0.8099512695872081
0.51126229164806 0.2375679447102436
0.6166139985696965 0.8188271682045929
0.7520982982763649 0.3647806936553811
0.1151077691190161 0.8467453317754557
0.5476544287309077 0.4155765388242409
0.1760942269220797 0.9392326258703148
0.2388166810874968 0.4444492294558824
0.8735512847911605 0.9979019561629893
0.762813104333077 0.2660074059986032
0.6398628187791446 0.3195893484732514
0.4142647464002074 0.6508719193227835
0.166493246743646 0.9343632812254923
0.9014909572751745 0.430015101871722
0.001291845550907685 0.8045684597011217
0.0009943428901507444 0.02055589507080496
0.08975084089263684 0.05381095992762309
0.4029482011462056 0.6468460383307902
0.6308398328735036 0.6858154146591726
0.01931868766870009 0.3539351263346417
0.1464544425043242 0.2858210567658844
0.01684805865442077 0.03149648533529529
0.5638232020235751 0.6782670268019669
0.5498193020725345 0.523711055820579
0.0572489042536274 0.4669866863097621
0.1398789990878517 0.8356175393259545
0.7607614250196055 0.3491127671851013
0.4313639205101562 0.8709241235086437
0.01591031711273798 0.8574309196471456
0.904134361625052 0.5287407743719538
0.7812079947997955 0.3378234226977578
0.4541301551872614 0.7292498501860675
0.08210144886579113 0.2168271156085645
0.439807939523467 0.02648248462517954
0.881219167805758 0.01778125998187387
0.69280720861301 0.3881554932207743
0.62777443814609 0.251840887495186
0.5897381200964384 0.02996179991276702
0.4202739538993935 0.2501901206803767
0.4457733735827187 0.7368858869064804
0.401146723104789 0.3193830352668747
0.66242552760589 0.2345789053676201
0.6821635772975685 0.5997603792832654
0.08443538375519138 0.3213761259271796
0.8454009520881315 0.4141398921698796
0.5264744952688492 0.2564582350956491
0.8322249672409507 0.2559130101308958
0.2215978723583161 0.6304442327992174
0.4609737403964387 0.07741214269661749
0.3771562541298094 0.13002379549524
0.4536100226498096 0.5465777561734687
0.714967628064674 0.3848691916050245
0.2957398775305147 0.8639954187561757
0.8010729230540085 0.2630252709617761
0.6481228272051393 0.1871838061687389
0.8602662910867506 0.5027729438033565
0.4021196982393506 0.4815883108019549
0.2207757740757826 0.4038797786454242
0.6332453737584796 0.8545188789654197
0.6186587196670985 0.117296199894736
0.9311321905961907 0.8761660033564962
0.09776681862187671 0.8388119100711297
0.3945166478444358 0.05475989856763191
0.05716158263596978 0.9163257871434041
0.9476192151123328 0.2896483091727066
0.6924616430527631 0.105380845554819
0.1766632919700865 0.3851155563149712
0.6047334163525008 0.628479851386722
0.8365167941631503 0.1721540043411728
0.5109452576853054 0.1227030514513887
0.1294566177264271 0.5019976967492911
0.09957810322322544 0.8582884357751002
0.4316887376804028 0.0868851522291826
0.2046023131991245 0.4323808027949085
0.3640464044531951 0.4835779006889814
0.6951770517252199 0.7544308973567065
0.007430813262689564 0.6263928648731285
0.1920625731788413 0.8681454661029078
0.7379189153745415 0.2939716397785079
0.4732992017265355 0.05862395275109469
0.4774961720224183 0.7072564867117905
0.7781558021221124 0.719488031322944
0.6398113755531337 0.4846827220946535
0.9051646680468255 0.6427430542757232
0.06660030787007398 0.6647698960023372
0.5897540278820109 0.9836169572139285
0.1865748107589654 0.7602822598477226
0.3692826448771911 0.1376773174947669
0.6669879917698206 0.4969401202555286
0.2680997490698981 0.160123804604451
0.7203521656836125 0.7889324068417634
0.6021225154962745 0.9663009192276644
0.4396042476123244 0.8990624158690178
0.9962020983240208 0.3713304393905029
0.6700476957086211 0.09027933409054317
0.2737736651262462 0.6739655801087027
0.2160666574144464 0.8351796160375049
0.8901758513982536 0.2423794919656395
0.4336917791158819 0.4402081585865534
0.7599225192365063 0.8368562806092072
0.08373700817498445 0.4643491834987848
0.6081341733992113 0.3721943346361978
0.4569184795361511 0.9454858064909167
0.3420721432457691 0.8544186553610431
0.9421135686997392 0.03068900312893414
0.6415317918287048 0.72369734413841
0.9703486544987298 0.4360323433602335
0.3406136861671639 0.00649286017835077
0.1088693044286384 0.1930988446528369
0.4139239490307813 0.5937377951446815
0.1525139787888785 0.4018075965009109
0.6315401308271706 0.06235006198276242
0.1826764070683644 0.1605771482440359
0.5557347043055881 0.2567658204600015
0.2666071325116888 0.9171778098040055
0.4696616160911001 0.6748112524658999
0.6740195806578732 0.2378095910619063
0.06983594152203926 0.7548562491203912
0.2664335011182356 0.8643654012074384
0.736001416275896 0.5073653693228312
0.9583590119724615 0.8691272248452947
0.234208957461581 0.1035936459023291
0.4635361541867101 0.6234695659685705
0.608110960525766 0.7996460442901308
0.0692920694936492 0.3860379611157955
0.1949163438571512 0.6895226705517572
0.3993597676106891 0.3089367310891245
0.3571671220511923 0.08221975114057462
0.8478358643197945 0.1977985751185585
0.8524000372049475 0.5751280321169949
0.2711316166717542 0.4957484880824153
0.07905663030321655 0.7616341043723884
0.464107465213846 0.7755116386884245
0.3409120397999036 0.5003785175684301
0.9102902917631311 0.7112861273113242
0.2394726534908318 0.7947319026512307
0.007997183599565378 0.4063932312048305
0.7203228556815694 0.8069514904070919
0.2774659264898081 0.7873022209554859
0.06169439673176386 0.1264910495562651
0.3312384937274638 0.4255995592409842
0.8672948532439275 0.9704725594507001
0.4750489556786994 0.06836316616099555
0.2663731421770109 0.3252026135641563
0.09970067567650197 0.5068032818511327
0.7363898653415051 0.3912258509257036
0.9968552044586092 0.6477971263380304
0.7641893687077981 0.1721524010447965
0.2975077215517539 0.8373063379105821
0.5516858912341932 0.03612822452231936
0.6985516555462704 0.08919578432618952
0.5586892872100234 0.08454639769271445
0.411285918169736 0.8049721491354463
0.1196780904278357 0.2799496318438495
0.4482650033504736 0.3736818672524533
0.2435982686383557 0.7291674233364305
0.8999178922468853 0.8179280051792742
0.7908300201173768 0.2665161125202858
0.2921224098328806 0.1904499147419552
0.7170281479952096 0.07887286390930169
0.03478031049291293 0.2190612443557826
0.6879923217106581 0.1407095139234369
0.06729687135314626 0.713220388221858
0.9583583995291481 0.5917754159034181
0.5047147887084988 0.7051061901239607
0.9192850314369055 0.09254630306825851
0.8660982983506279 0.8851436519123849
0.8843957010664708 0.1369955131224924
0.3215713581657519 0.3517479545730408
0.685745934027744 0.2547351471481822
0.7069166405169733 0.8383662713498237
0.1415599128669261 0.9616970377921802
0.449802888319406 0.02983235936700176
0.2008471004225579 0.1290972043565261
0.2034753868804652 0.2732033520817697
0.377875326653668 0.735726826554379
0.2310191712645322 0.602812704270025
0.5110993054412959 0.1801648745551445
0.1825851992606303 0.3303477842002696
0.6215002920189195 0.9220045870479024
0.5141863534324795 0.9769961991564081
0.2765906937345204 0.8082848238050464
0.1006758775977246 0.4156982399457407
0.2735765243376303 0.1877876498513246
0.2584843403273095 0.1648250523307866
0.4502193903244087 0.2129422118438584
0.9617257126168262 0.561883537245059
0.2024333051731562 0.9304887820104716
0.08412167344219194 0.8661600400908557
0.3629298580496375 0.2333098063069089
0.2613343276850934 0.7348154649860534
0.3230403532006323 0.9543201498459085
0.8671435415136912 0.1852013568700766
0.7443357308151264 0.8643006166725442
0.6443468359237764 0.1044586119537219
0.2235253743685423 0.2544401263723828
0.1593615562483617 0.8586768380793189
0.8655957467151286 0.5184579917050702
0.6380457029482854 0.1909272863721574
0.2343711436061024 0.2995631644651848
0.8097866229475391 0.6575255036320599
0.4891501838538732 0.6308039402913166
0.8385662381644547 0.2046412715965614
0.4395246175848777 0.6064994488265908
0.6041201293594926 0.6975823744768634
0.5060135096795757 0.5561186131133811
0.4930583016230985 0.4946033639491512
0.4552276220230014 0.8404914744310693
0.3856141505238055 0.02745264633866472
0.8465900643547974 0.03631505686719266
0.08340754911226159 0.8092588777361358
0.05103018728086518 0.04734319201427722
0.366220174309624 0.8031177315770378
0.3592329614510812 0.8106133992290098
0.9768539059822168 0.3287051014516639
0.2985512849497532 0.9250434235860365
0.4484408737165269 0.2026432220218797
0.5892912562498216 0.7541415802390764
0.4789488737914792 0.5560607498025694
0.9299043874437233 0.6289251783183327
0.1975200608816626 0.3653339762171934
0.9953645234892602 0.6671526505379692
0.9843852893334739 0.817690001255197
0.09216814215222432 0.906795535667599
0.83770771805101 0.420634198499454
0.03356721804227212 0.04003163388551832
0.4257033177873396 0.1363736872364114
0.3488579850191171 0.1984799809264713
0.09771771085570105 0.4259321242899022
0.380993324515694 0.6967453713964332
0.03845290882445469 0.9184097328508181
0.2268632231214288 0.02512848521038647
0.4868704401769413 0.8817117116118502
0.4332390996253171 0.2905867326958607
0.09917380351846135 0.2851864079130509
0.5075439316814385 0.1126618084082695
0.5618559914469985 0.3331763551368149
0.5394179859000701 0.6980777952672679
0.6191477636188645 0.6424411821865106
0.5108836365167885 0.5371678255965734
0.8129598348943186 0.4824809363543107
0.9367978627860464 0.01063728645715046
0.2772224092075239 0.9725903283056069
0.9367744674555365 0.2295652356311139
0.3656308653082695 0.1652287146643809
0.09827752091972668 0.9266465346071695
0.7167368681329489 0.004836955588451651
0.2517320998915393 0.7645718299516105
0.513902686718303 0.8899683013809807
0.1442345294314077 0.3389805288737358
0.8344022522292585 0.6108106995361833
0.6577535045661277 0.02350905689469031
0.06689132900206335 0.3964479893898212
0.4004351142298802 0.7907026177773374
0.5954564216579253 0.02117550648033063
0.499465223390535 0.01390364736422186
0.7481689934975252 0.109539115717696
0.3327892651421844 0.1631423695718648
0.8615867797585044 0.6820020827717923
0.5747583228737809 0.9072909515972843
0.6398688073830784 0.636815928871507
0.05216894474970283 0.8663944223699807
0.9045101243949702 0.4737330992608631
0.8942782115734931 0.7757742791776135
0.885129122394735 0.5197767141227765
0.5004215679333731 0.239613788090375
0.7883740394361612 0.4300303924440304
0.3238288636455166 0.7892267111752443
0.3873797972442359 0.7776907912981117
0.9023897198165591 0.02249788551949042
0.638514901842904 0.8757801421122791
0.4640750617879955 0.5464346824497208
0.9387014709847452 0.08989494394117453
0.5907713744382027 0.2442615210445897
0.555353714585866 0.4532459945696606
0.4088781291647526 0.4542907354563689
0.7738293793228296 0.6257524831058562
0.03330843392269609 0.22955691302787
0.2034347735705307 0.7377967540570973
0.04447639051023068 0.2157985867249618
0.04990281809448978 0.03013546560607308
0.6017543920655823 0.7677862379138176
0.428900975732372 0.6637023937728388
0.05018942575434865 0.8847559345052358
0.4517056019853377 0.6795828357545927
0.2075091457957626 0.1805254835519328
0.06134178400494333 0.8273749836790594
0.8130771235823661 0.2888099616895779
0.952368273419314 0.6894404979755628
0.4922775253051307 0.6919870279136016
0.6886276354637572 0.8416169079173134
0.1292123111225078 0.9308381418866745
0.1194912643849747 0.644632528061971
0.7606040131665576 0.35989518497187
0.3785229671422482 0.4316775985918617
0.8628404518979158 0.4122557540244953
0.2677585931893918 0.0001263971465734771
0.4740631930798365 0.4577308024834161
0.6085047680271235 0.6009300927277113
0.005019623201473145 0.2646739324054689
0.7966249742395802 0.8752805004109866
0.8178452374596809 0.3888582354736345
0.1042501035763384 0.7000918357693749
0.9668824455703998 0.6724453779540649
0.9803371176707903 0.6557311832257284
0.05525588923928947 0.3223308092903284
0.01793714852021663 0.58416152966961
0.5072871155728798 0.2831559007273731
0.6827446770065403 0.4878505384539656
0.04803118822699697 0.1943359712353036
0.9646798299780299 0.8086472870724269
0.1492142441547342 0.8326368906487017
0.80343990275952 0.1948180891573886
0.5153007794981149 0.07590401710312214
0.6305080356753452 0.4146478732197367
0.2486376708042485 0.66616684213638
0.5776267799591738 0.2609595436193949
0.7934525786803319 0.2559841210550744
0.1163905288301796 0.2007071035750297
0.1920854146828161 0.5617496265463098
0.691845891346053 0.802897679066786
0.7979122334602798 0.5643484552357281
0.352543229169184 0.1517924130828166
0.3219710279777259 0.4558965528993431
0.3806990812531633 0.4599222777554892
0.08137288014306514 0.00927858499545714
0.7838224664045144 0.2119142213378656
0.2831022370499151 0.02294169229663092
0.6654765868442334 0.3542361566670099
0.6525727616381017 0.594856320681138
0.9309845985289337 0.8427224212112054
0.9819150399627671 0.7962868222560352
0.2521903135082962 0.3529618511299939
0.7922638290054136 0.4711764613514225
0.9191833745490365 0.4265331686148704
0.722103224070948 0.9000056715261886
0.07108150121204529 0.4826495618891907
0.1498532505269826 0.9471140335359893
0.5682030790701992 0.9814651677309733
0.1585271194473545 0.2546892854065348
0.6252962746045727 0.5932386644991742
0.3271068149033154 0.6527024750137107
0.5178963388193358 0.7580691430404716
0.5758837901434815 0.07980087659506421
0.2792207021757372 0.4351047393990609
0.7434373304210523 0.1370700900703343
0.3917574719889246 0.1545022478681309
0.03633360915689487 0.4685228819096307
0.5373331086610937 0.8167038568795071
0.6346033617425602 0.4449856135340118
0.6438303440609444 0.3859799943902239
0.8395512268391616 0.8013357736171608
0.03912894354012082 0.1093123146614799
0.2720845000070569 0.04924181275485274
0.9493179600341157 0.8533764150226202
0.005043287091584425 0.7431031763137467
0.4415634628402728 0.5672419311077714
0.1794088033265347 0.8251458729194309
0.5595933240775159 0.3520523693491764
0.73543586079451 0.7804407327831896
0.386283284930556 0.9355801425047123
0.3611144138642183 0.9198180305407218
0.7534131886251718 0.4415088682037711
0.6479592969753927 0.2590901546253886
0.0356546125829762 0.1378814927524896
0.7181818535358612 0.4529311145966428
0.4294278418048032 0.5318124445224129
0.2360781290802048 0.483873427910843
0.2020204685546969 0.6200964475096785
0.8351235202686613 0.08877407700613001
0.07602975590406441 0.3145937196435948
0.596024148457164 0.9750108730982243
0.1784111959858397 0.9627003972440331
0.2985136910913936 0.3078295515621952
0.8313273031296201 0.4801617711192009
0.3557284371417794 0.5146723736333355
0.741600879879638 0.249222198670157
0.7459895163620968 0.5846309589836647
0.04470845173963165 0.5234548122990265
0.3228204106065754 0.9935856265447744
0.9355704638589762 0.1478593320749985
0.5800580782231358 0.2992149847159399
0.0232194641701999 0.04117600030185155
0.6598211056908119 0.7219319414480198
0.7883723894852022 0.3872405177647417
0.9563203946728648 0.7752608839171875
0.05089318346345758 0.6498335594640988
0.8777332512304618 0.1698272814329961
0.2724090601288467 0.5799875780386723
0.5593135773786851 0.2947296055291496
0.07285079281023552 0.2757372720784733
0.04012862920145371 0.1574801630888459
0.1305074848815324 0.5985956067197137
0.7822789271532427 0.6638799514043806
0.5783502307790246 0.9353396639431587
0.5185051657275275 0.7208527099664038
0.4442988525595838 0.4244489491348033
0.05751919266618734 0.7079714490424998
0.2734644032584446 0.3327264673032257
0.3194070476333409 0.8789082108901463
0.3853747251889617 0.1723603880494236
0.3437407879105665 0.8924953850034745
0.4710555991611525 0.997717985449126
0.5317664009549274 0.8342359709033402
0.4639282150845941 0.4427612375481929
0.3337321278914132 0.3693749994278135
0.2875454275663687 0.2221713649058317
0.3042650516680342 0.2922749551251685
0.4544888526933525 0.4491824676047218
0.8384248626643952 0.1935624775393163
0.7140274075802607 0.279256571687981
0.0166681821947385 0.2793322360805325
0.5294212691187741 0.8242242137367757
0.8064680422407746 0.3758366624512807
0.7305152313016117 0.9574398253160957
0.6733801334595872 0.806192341911686
0.183203084897959 0.4315296850111141
0.04928922232191165 0.01202356031122776
0.235875203840304 0.3932810945625287
0.8816385495224976 0.09478957725235244
0.9652012691763098 0.8954814435714594
0.1021066967192415 0.543525163067071
0.6929326493605585 0.3599156769728147
0.7315822529949365 0.6019184653305436
0.0728000018652681 0.8475789988959024
0.8837626268232387 0.2335090925852673
0.6700219571890196 0.9271347970738885
0.5680353577862562 0.5316363650789947
0.8980113212894311 0.1618834961935376
0.755661094156136 0.7208973850286616
0.7982942398915847 0.2737462671798455
0.5146698214077562 0.7061782734436696
0.103350710722617 0.1471226019227994
0.3453589645508376 0.220056746781596
0.07565489313890313 0.6212429439318745
0.64946900781422 0.4132998916584293
0.7656956480519516 0.6712884924703062
0.5493175574224061 0.5545608909414294
0.567181291935177 0.4363515498102832
0.09104341186201945 0.9350583210499968
0.00597712059071273 0.888539617853875
0.486050337502096 0.9833351475784287
0.461988480195182 0.928971190505264
0.7215294401523785 0.9761488154452234
0.5487995957759183 0.2922629367324698
0.6172829060093966 0.1453298828424268
0.8214285136579007 0.7048211862080248
0.6214328087628321 0.4086439926790178
0.925985082414801 0.7516879824068076
0.01808723155698214 0.9245870025796392
0.769686859573437 0.3332792607380646
0.754239105815856 0.9733149321969281
0.969424760342505 0.5010058719297901
0.3356619609709345 0.492931161227629
0.7846837857907144 0.6269883436444456
0.09333438819651706 0.0263727364606851
0.8307841352386375 0.0991474742545537
0.3354461534092734 0.2238447816526063
0.5935041487296913 0.1687887569383134
0.8107389239370956 0.9863675134284464
0.006667640281589849 0.01173919527382809
0.05630322181799163 0.8044771096622878
0.8642289432801157 0.2547852477672615
0.9121667372340373 0.8197735482511275
0.3712079909636857 0.2065923649842206
0.6850465592488584 0.8697099172380922
0.5321728049535195 0.2342082786388836
0.9400904247101046 0.8806646763928625
0.5415065829841884 0.2715353959306634
0.03034739103669899 0.3891830750759803
0.8609029924944422 0.3919439839147825
0.863308040335405 0.1137647116388131
0.6134332763273428 0.315153021699778
0.8007388646080147 0.2258072573463223
0.3858802062184841 0.3617147124699983
0.3021537062808012 0.5281072286640204
0.682089423243517 0.3898305790122656
0.8220982566936853 0.06304806530017135
0.1451205843873217 0.4226679171156045
0.6640942154249476 0.5936830926501
0.7982002193202503 0.5157197856264933
0.3154166704343124 0.8287551687873549
0.5973661624445393 0.1121546878861132
0.4156192930677703 0.2951382285862684
0.3054725826179686 0.1539196854906553
0.9454908376927683 0.7732050664119905
0.366145294484598 0.6070986950310717
0.1233406166376818 0.9107758327100797
0.4236584216320356 0.6149277497773202
0.9243419055049831 0.7233680118784792
0.03829399375108042 0.7998870089963741
0.9986192552601834 0.3607763138799624
0.2333708835339197 0.7004042343667904
0.3646713648634382 0.9304133590766579
0.9325503950171529 0.5326342857448199
0.5552001847980265 0.2177172315868491
0.2630124586553333 0.5428623304132451
0.31767212820653 0.4376570918242445
0.1579072493850172 0.8917333739403737
0.1829080812487613 0.5583540676976991
0.984875408960059 0.3359131179193033
0.8172541266007767 0.355276688258901
0.7329306472973908 0.3819124176624906
0.9337003314393413 0.6388284459495925
0.1943447017019021 0.7435591893750334
0.3861138295084703 0.2608042702847296
0.01386703347222609 0.2886775756737929
0.4365749926003136 0.01548787714752731
0.3213687344956135 0.1784359619540287
0.8897653162958286 0.4036511883547762
0.4760591522666776 0.2552340985184433
0.8897090060460384 0.8142369040516496
0.7646258629605601 0.6061437817193037
0.8269107253935353 0.3809290118943508
0.6500896545507395 0.7778058597226589
0.9156644906255074 0.7865747349492456
0.2536175398484293 0.8901462109147481
0.220641874490444 0.5539077833916922
0.4402170603169512 0.8647580927326534
0.3883555284026778 0.9945668297792678
0.1726681402114462 0.5251538665345177
0.5580480053349661 0.7534358403671424
0.7790481856153039 0.8797632813397367
0.816957905929939 0.5137807448269841
0.5704260891210627 0.3571661564990077
0.9969246699572258 0.8958847554778006
0.7022864379666256 0.5928654743374925
0.8503658649611953 0.4886050418961859
0.1238484328133322 0.5776355445261162
0.8879111666721323 0.8033836665590318
0.004775817194641062 0.6383628222464516
0.8285849923915257 0.539102606688597
0.367172863408142 0.6171000218195194
0.02323006333233774 0.8228885548352178
0.1963663292348228 0.2925214330351842
0.2011579821009175 0.5006379621807869
0.3716842763167665 0.6374214412120306
0.9801257530435197 0.4081721956119883
0.9403524216137445 0.1655723897225946
0.2840302158101916 0.7587355551652993
0.7012027995193274 0.8075371064335941
0.4411871923960288 0.8158737425486861
0.7213420443629316 0.3174954757981638
0.8206732872747315 0.9313998870347175
0.4667002656775061 0.6126299474859024
0.6903070292544138 0.8518893137944912
0.9085278918880035 0.1574198495731091
0.2326675397726007 0.2020452771918617
0.8261149059687513 0.7710933430164174
0.6884824148755734 0.1230403727967454
0.1014154881445878 0.9900040402025736
0.6827606480704206 0.5075421241129079
0.2057182840927814 0.19152110267991
0.4577664892842463 0.8019783474099643
0.2720763242195137 0.5249461282282647
0.07563504235535848 0.6109348206269882
0.8274681984794197 0.884092842981819
0.7524751580691896 0.8909379995577003
0.3605747858723874 0.8490650187045763
0.2461686939279995 0.1781810678777465
0.3528093711962892 0.5247035801264328
0.9738300520486164 0.6641805680111348
0.6542933849960476 0.384391561599864
0.8848914609524667 0.3589645315930271
0.6336966854373129 0.556530127589085
0.7580452066226261 0.5099953960568372
0.1601988906671899 0.04255214617359184
0.6482431960542977 0.5689561601413629
0.8195523288481268 0.677172361715486
0.737093876092092 0.6125086290705005
0.2593712042900676 0.9334101083831734
0.6882493188822515 0.03140119539635343
0.6564205506533791 0.3271212311853221
0.2685742654902563 0.7426739950757578
0.7850797206096007 0.9494918732425326
0.2505459341070442 0.6359950655588799
0.6560649219554615 0.4962677418698132
0.2863284805910341 0.6261401611521195
0.3674230137912382 0.0258859650535908
0.007069508796648969 0.08325294077297588
0.8085649193035462 0.6759975490500856
0.9772318957310111 0.2791878951781989
0.9060765189873938 0.9252210345578682
0.2070959288700648 0.9605985842862728
0.5789351791296286 0.8288784288149545
0.06654281513553092 0.1998393581216125
0.7141749313679348 0.4142844945154457
0.2386618423780707 0.2785880252291895
0.3788632488832381 0.2765448312400155
0.5914993923878307 0.3289014601124182
0.6777794555300785 0.0683228294933223
0.2489481038623057 0.868460151289448
0.462083266706327 0.7851386936343372
0.514596537746522 0.27495149657604
0.6866052686357539 0.8311858390420906
0.3417036293711668 0.2772420137582208
0.2816524934801409 0.05647352334497854
0.3644627174842515 0.3790712907954392
0.1489294920438301 0.8614860479548652
0.4402746107723032 0.6386132693427015
0.7958239569359589 0.8067499491581387
0.6981743336062042 0.9591985551626735
0.5875432120563958 0.2156328756113288
0.4605342811987168 0.3485518940108195
0.6895299567653713 0.3229801864552922
0.04606617969445844 0.4030723238920951
0.1816463484447539 0.7875154688739433
0.1562294670472303 0.1608552891561207
0.0215290384601573 0.8121272321531584
0.3981289854391009 0.674997287008802
0.7198514094273354 0.04319945373805687
0.3689885050139012 0.4256465621153588
0.1893630293585183 0.3579338836738767
0.8752743011944171 0.4486364220315583
0.4789711012227545 0.8663235460435625
0.4688680483350789 0.1158223909867626
0.4544142008869804 0.05072963729850839
0.5389380203434063 0.1468794411554834
0.1201697411026175 0.01511059250762777
0.601435518338998 0.1603150205667996
0.8945565021228067 0.6420585460671224
0.3869516625445108 0.5446739542102795
0.5205063113544113 0.05956292825868969
0.3066448858809345 0.896343046122981
0.8624520142874935 0.8250214920796697
0.9049002902677146 0.3805540867107287
0.6789421731638309 0.6329668432264206
0.2683280374518615 0.06846436284605124
0.8590541431407985 0.02191377897315377
0.2625147907445051 0.5952926405194878
0.8396965875909239 0.4735538557537483
0.6970580299629214 0.5748667116456747
0.9121500354635903 0.0233710837724336
0.6936997363099233 0.9692406253882621
0.2759044794804271 0.628061784752983
0.2891768654176791 0.3387030745636013
0.7519088597666923 0.7901072461836288
0.0227636406716903 0.7830427040168003
0.4499814264089118 0.6044163311273534
0.8382724362067148 0.1269678866245261
0.4844482128562176 0.528272294425936
0.1846892983922848 0.2437483695467117
0.9329410200706278 0.4892441450247491
0.8123267469958405 0.01681429450834461
0.5210842003867676 0.1525498909594194
0.1057041171624054 0.3574699507183519
0.9887093845278434 0.5635014586771043
0.8224935981529585 0.2952769911277938
0.140216699635432 0.5333930717524202
0.9311360183146318 0.1064902352722024
0.5663059157768199 0.9998788100595887
0.2695983433523497 0.8364133335227757
0.6111365631853362 0.0049850529486116
0.9074715052921432 0.05628417674566849
0.1101655250414438 0.2439863807288568
0.4202337686508257 0.1156769463310103
0.0008057361383859169 0.6763319600563481
0.0200033114489102 0.8011631801156488
0.2861298222626428 0.1621036090298918
0.5505765918547736 0.3591945643847557
0.08605782155974498 0.9998145931715287
0.7835836543224709 0.02670659530975908
0.3716515208989933 0.1479149012478259
0.2310211926042388 0.5722282082586758
0.3598473378474054 0.3875676761822092
0.6051798273364468 0.4778492288853672
0.1711392470206646 0.3676297594017423
0.3578231102051995 0.581798423442845
0.8092547126199756 0.3969373435635614
0.4147643365148494 0.6794810219937738
0.8418470332888259 0.6202730623596985
0.3530894909993324 0.3153235484137075
0.5914515181625486 0.9651036644873977
0.9585517739925006 0.6238949762428241
0.8631049330709452 0.3268197112969619
0.9327146792466994 0.0285103089327798
0.3352429653235103 0.08035920874730611
0.2739981725566372 0.3509500846258682
0.8832151565544256 0.3185414642390382
0.9893646671704932 0.6278141548492857
0.8204914276635994 0.02432852940705791
0.1341909804912196 0.5802293603270161
0.2946930944299602 0.7965235321674846
0.8717030950227473 0.3331495106408465
0.7732599234194587 0.2631422388053082
0.9716900356452279 0.9318942296630618
0.2026356355487806 0.3224559403560694
0.2901230683933165 0.8800392402381473
0.8553975114067545 0.6653872527939602
0.4695637993611377 0.03997860067250622
0.4610419573701702 0.2401476342665786
0.1225687448693647 0.180099890175328
0.114561101375997 0.7368288054764746
0.09320017321601161 0.2665707633714206
0.2370842473332039 0.9040723255323262
0.4225396092150936 0.7588931168877371
0.2012905500027119 0.1401973066404557
0.2875970915540478 0.6450366241927397
0.8183864682456796 0.4177322668558792
0.06439658440334915 0.1726415775279342
0.3166348247546081 0.2210951742364674
0.4308860548031986 0.4995227836668957
0.1637452920544979 0.8097257936936806
0.7568948279793927 0.6331849233902552
0.09184714454354231 0.2431526957174694
0.8353778921681575 0.9152660858083806
0.07764184676953084 0.4326490302290297
0.5024989061072044 0.785355263578707
0.4864202652161539 0.1660856617474844
0.8462755460247607 0.9857351432388964
0.9892353590957808 0.6762695131550168
0.5534064996681671 0.8884554339341406
0.70324810409634 0.4885520292189924
0.4331381673374551 0.3288969981250888
0.245975765057571 0.2366910867335571
0.339709549552431 0.01694240493616572
0.5827827468502168 0.6812915439761159
0.3063633551113455 0.2251095601557211
0.1866203550757062 0.984379438015585
0.9285179217242695 0.1832789371810466
0.8781161461722923 0.7999309601156037
0.6399284575103972 0.2658625918405748
0.3112974711754259 0.01985510804712783
0.1275786219793634 0.4367195410193635
0.4985935315263574 0.3180400889268503
0.296937754709773 0.7390208458246854
0.523145218336789 0.522922733121534
0.2128505619977064 0.2691209519483672
0.1514200552974709 0.531159628254239
0.1345681540978784 0.4648225265184605
0.9955472459902021 0.8629339590976969
0.2691611748432847 0.6842408082186563
0.7171505037460011 0.6272053317682523
0.01499984411302779 0.6337042230201982
0.6490799818743096 0.6835206896426664
0.4204653727809126 0.1538476313884428
0.9781173946911019 0.9703029497803912
0.9431875694525743 0.2383319051644465
0.05517298164914508 0.7387859980241434
0.378895817467209 0.8947094130637614
0.8542142242221843 0.3014470462216651
0.5159309131425025 0.3807113978229507
0.2439121427521456 0.4216978645685382
0.1365509448412752 0.1289078988179848
0.1786434418765284 0.2821457527005377
0.04093825057644855 0.2982799702225744
0.1915374261249369 0.4749517318858185
0.03106624996272749 0.1575909214612163
0.3067975926045705 0.7205489262562158
0.8858689394300775 0.3082712530078742
0.6076478678146182 0.2946200201343788
0.2798407802698486 0.7693273741188074
0.3749599774879024 0.3458995717791394
0.5609183024566111 0.1230868334149615
0.2133894181312244 0.7422644596447766
0.3592577934280609 0.6723109604666001
0.001198590695673994 0.7334666217829076
0.5803712866447037 0.2432181728286566
0.2143311530558833 0.5634526748047716
0.7392798156438606 0.874567650485884
0.7196157271127033 0.1002919420191203
0.8676702024049138 0.7371065996447095
0.4209458696401635 0.02034044230179105
0.1375792651307512 0.6414026546477838
0.7195869397205147 0.6065298870454967
0.4789885595409186 0.2445433670137782
0.7432312177676315 0.6874533766892531
0.379423887671269 0.4983781967898747
0.0409522210197146 0.869088504051501
0.3517143286067002 0.42165834637114
0.7852478413896116 0.2010983492256688
0.3141371714205947 0.1606621342302995
0.003473171994585212 0.2912291603716035
0.2554341146627405 0.4493291137972736
0.1845369261101168 0.9328704734596134
0.2423584450959662 0.6295568067429227
0.9233387074327596 0.5061078243429478
0.6696561500747129 0.03657125457460379
0.7589478512985658 0.3721980176245901
0.7985060134675872 0.1859249376160011
0.8461893343450333 0.08660337285568794
0.0139335255990251 0.1665764588880587
0.2277084422317394 0.3423850690365596
0.4134277439991276 0.825134676569467
0.3895332721623714 0.1438400059795258
0.8335451688598964 0.5979687514970802
0.3120083451253596 0.7049239218474178
0.7408060011037696 0.6223333211594411
0.5148722216397441 0.1045646542406349
0.9596927437805154 0.3632231442813631
0.2360341298047316 0.1809847465638527
0.4705196556671691 0.8145187595931567
0.5813811529178122 0.3417942026841539
0.5812687445405321 0.0105763048198309
0.07518208723793356 0.4626856472614341
0.2228792048541093 0.6948772109881358
0.6386665167976061 0.6084790332922686
0.2606068289597119 0.6357103762662997
0.6127068647435635 0.2762298916752868
0.6669517779927802 0.2652595709853557
0.6247329969718571 0.8103900757026603
0.9634458917957083 0.5730274376573484
0.1932960563604176 0.005629555619611972
0.4795564149473809 0.2045755712438891
0.4363043237812212 0.1393047407184165
0.1523358205285687 0.6049440133365587
0.07328706360035941 0.4936384991410788
0.05322851049452169 0.5690492622443666
0.3255111049914985 0.5602533723394033
0.6333306809903831 0.7185959848257749
0.550343261025164 0.9430244091626715
0.165899768952894 0.8859803094420626
0.5928803738600765 0.1299806564935701
0.5550972202646239 0.8121011258490122
0.4130149342836382 0.03450871225726574
0.6224677758916917 0.1877214159440132
0.5291059007125331 0.3544093603048633
0.8154275361828738 0.7687064973783773
0.8857471704956015 0.9725680915664455
0.9881006992211223 0.5123077642880789
0.8424048111470033 0.256047716029001
0.6825457555892894 0.3613236912782859
0.03108257009935838 0.6569161450599468
0.3938006036002984 0.0440931297721054
0.66177595218119 0.9732715914284378
0.4697868175518863 0.3468309955580725
0.1735941939455871 0.1541730418975112
0.6677699401380013 0.02342913157653338
0.9609366537466508 0.3143870139554812
0.0378754224691028 0.6868842083716065
0.6294014269975552 0.4865358157236541
0.8383681804956423 0.9254043998707028
0.2426561304111673 0.4629743350830243
0.3839634154087668 0.7979666129720795
0.4645257057270014 0.741883120712087
0.4599107369677852 0.1698716276546901
0.7400188797978073 0.5172952830665897
0.5723588169322127 0.09745108049931649
0.09015412832867607 0.6442206510418355
0.8197209412593565 0.8917450581694676
0.1816290559017027 0.3409657006932503
0.3919585109920036 0.5238036582876995
0.1926409152030834 0.6255590495735892
0.991387463690235 0.9055423194029856
0.05702074275222237 0.766841049488413
0.5456239435825785 0.6224252338967959
0.09502929776397752 0.6849988300529779
0.1467661725044359 0.9255448139732587
0.3636795210351777 0.5607561386116205
0.6719088566394246 0.795775758840765
0.584058882692317 0.4296158727506297
0.03050965882762982 0.429701137535578
0.5977713373791688 0.0484737104302071
0.2552183768606699 0.2918468026544259
0.2740922074053251 0.9122237145656519
0.7792017910111483 0.3184257964736879
0.7991560093411734 0.8859834088017884
0.8082707489430117 0.8409336664044202
0.9498873870093743 0.5969344191707138
0.895152048801295 0.9576822578034997
0.587259105284974 0.2908223819540341
0.5128733580677682 0.8391352244007807
0.5414380466568931 0.06276023032674032
0.7422103836478557 0.3276918344379762
0.801796297218306 0.8965144184441114
0.1958528689969486 0.888586432211383
0.709195319923671 0.7908892386391172
0.6120082382541149 0.7723448636253339
0.6870605534720644 0.3513603622670505
0.7446081348832224 0.9165163064687908
0.8097140887068164 0.5399493648847328
0.9716425387696727 0.6057277847668407
0.6455415603454123 0.8163939661531519
0.3584084267823877 0.8765065918105232
0.9963296709188059 0.2218857667359665
0.5951621884029779 0.398709904509399
0.6446367946149283 0.4949856093557961
0.4413631011428064 0.6767925408158892
0.63068321888183 0.3942822471799188
0.4822501916494021 0.234557322501622
0.2812855714855159 0.04474258908120769
0.6786750749301346 0.7210390045042218
0.2337234961411966 0.843153798639646
0.5529508227788994 0.9708879103221026
0.7572916583025857 0.9464355518973554
0.1687133629332689 0.9557837599385116
0.4800078701533765 0.718446944989784
0.2129751170814874 0.01145217557146149
0.8919485097077727 0.2609556467884184
0.3410754698353818 0.07137917168475889
0.3379138115234134 0.6335226699620918
0.1129729089410024 0.7044603784388829
0.08755351473198679 0.3902017377572674
0.7630725773312608 0.4726369837042842
0.07987791425187282 0.9908352762213943
0.931479106021361 0.7150243759668853
0.8184361202681756 0.03479855361128384
0.8008431373327825 0.06883697696780258
0.1270712420812055 0.2336204407226475
0.3321526113796769 0.2732845329168326
0.4757414972168546 0.8462106578600666
0.3515388459053111 0.1411828750621759
0.9901158089808553 0.253326317088194
0.3337509418474525 0.3059593541968261
0.3828521849992808 0.6028743261729902
0.5556456400168458 0.3129770996985647
0.5871395189822781 0.5960965091213267
0.4495056222553392 0.5101363585251276
0.2276460719356905 0.8521066894573792
0.9490283573283317 0.8740672526352478
0.2381339155812323 0.1366043470603012
0.143695726500718 0.3506872454672449
0.5213248354335256 0.01437032937024164
0.7329730224842366 0.1561113884925878
0.01605671886345987 0.4428861294857174
0.07167696036078056 0.3755913647874295
0.9340633391970311 0.8092491715990018
0.9564916543707507 0.2852721501652153
0.714567853850505 0.2603931429882168
0.8454417903587003 0.4352336876858627
0.613680631394791 0.6231741103084976
0.9318102820745658 0.6860601152920414
0.05343311585159203 0.1743040666021821
0.9675449406991863 0.9221228256678449
0.2115182612382884 0.4699172683856405
0.2899446266988029 0.681861209476073
0.7657703104925494 0.4827474361911576
0.8735203759412888 0.09958375765127081
0.9929245395842603 0.6958678325400811
0.75991410243181 0.1636000415725862
0.6037190882003224 0.7786047066820688
0.3575607084602968 0.06350372067961127
0.1206368732838181 0.8569412729803682
0.5234647156584228 0.7665244615765525
0.6407963209461316 0.4717416062732586
0.8183747417464204 0.8421757064797973
0.3030380697705413 0.3740299056038082
0.2649026299255261 0.5326646885635719
0.3327640359708219 0.6620011587113556
0.8288872779296551 0.1887586781050698
0.4865836728593542 0.5805881278310826
0.9595762278614769 0.7099082145300681
0.8975755056044482 0.3443406974810207
0.3717427127915214 0.4909957373284168
0.9261809164057088 0.2299556308096028
0.601884680820868 0.4273565144702318
0.05892959173115436 0.3892473374802536
0.8915082910831953 0.623550031630982
0.6183982901160465 0.9033440830134911
0.7848071145610847 0.9970592590777235
0.5383221770673127 0.2897325045754216
0.9068641431539392 0.135233786005388
0.3817343121514599 0.5656964769497747
0.8867808976832738 0.3822046032499329
0.1219162658175792 0.7193490449161112
0.585564020382798 0.4127430229148012
0.8704255420044387 0.2634468827155618
0.9764608556188129 0.9890040156531031
0.6139399051043429 0.7825973177082837
0.6880119707623747 0.7349588110426249
0.5689580599771809 0.73401057121505
0.4344624895821386 0.7727731261016464
0.7368952484680488 0.9661873632259041
0.152436675840235 0.01549088214757511
0.5233860101868134 0.4837389087626425
0.7808794763431882 0.6826636150953621
0.001284116999682954 0.6580727804096776
0.9920277376449349 0.6102671675513224
0.1240853739883733 0.688760436316367
0.9230511737774405 0.538113728738717
0.3152863612226834 0.3075581513154925
0.8222406169608029 0.9022847467631071
0.1854649111432224 0.7269782063995918
0.2563210457508124 0.7865449207228733
0.7715373866678876 0.2261952086463563
0.9299870181476311 0.2860180484899123
0.9277186542912127 0.3351756968710189
0.1540463892173415 0.06927103245223723
0.2348375130805934 0.07163586985358381
0.2125871346888744 0.7102699945016643
0.1944052244726397 0.7000719554660153
0.6603849728836252 0.4277778936726782
0.4540555810834888 0.01114257743774274
0.8169795575322949 0.3170032868215836
0.1288644852829074 0.1593117085505336
0.1281104866875592 0.4733798109364341
0.5869850379448214 0.5279100983760437
0.8283053028837757 0.4585320944859737
0.1560834658243731 0.4930089919088914
0.03092210976359104 0.5530908553213224
0.68720747689279 0.3049726603044536
0.861476143790058 0.6451115245763313
0.6755554879335232 0.1507948034825692
0.113316955754269 0.9867320493595971
0.9506999101414738 0.3178303759569874
0.4177133169401996 0.7380724522471662
0.09535794511389679 0.397646600068759
0.3237558525308154 0.3707327556650853
0.05575461794456953 0.09851659533957376
0.2436339847000731 0.3726991940528938
0.9433882742384043 0.9849069667595196
0.6969279125272323 0.4056816982717034
0.1945089127314264 0.93729038192466
0.3939959604662723 0.721769574249314
0.9412178153420664 0.9577967842064056
0.8261900514509873 0.5710080232268283
0.8120707596003118 0.3375422068697037
0.1015709137188445 0.4636796649033106
0.5332875049909501 0.1776155279941705
0.15656905945689 0.1998858907147944
0.1191064045560842 0.9962265025440605
0.373877429378021 0.4039368491020393
0.2289393718003054 0.5338645381517457
0.5418443220428444 0.3669824093418666
0.5135047523718098 0.8020308344576128
0.3983195246363198 0.6265233734214943
0.6676668428835539 0.3259614996046021
0.1826710444047869 0.00350892229337188
0.8808897985337614 0.5678421156309723
0.5230424257073425 0.3337883647171535
0.5190148966464585 0.2464876476165931
0.06550247507576791 0.3184037852360715
0.5393460247243299 0.4430145912088868
0.941833518747995 0.557576030171376
0.1336508504876692 0.3140010455227227
0.2124319262815015 0.635697993796984
0.697333073672262 0.6352717216079649
0.08615976633543349 0.1693299800088603
0.895926651291898 0.5561983559344368
0.3905920893199561 0.9734904246049108
0.9788569538226701 0.5388812172358604
0.3131518649084342 0.8061304279435676
0.2034099373232746 0.008835325669217764
0.2153308205075098 0.3677812107804877
0.4601025503960791 0.8119799907705747
0.4197188841983121 0.3157870955471923
0.3122022744709916 0.008823301533930858
0.08163514588572171 0.1251722966789862
0.5521456908789198 0.8015126509651918
0.76896058993774 0.513448715292635
0.385090700114301 0.47776751306681
0.6700636923486243 0.9548551555457705
0.2446554628525009 0.01460593851214825
0.07377024195648442 0.5609705382393997
0.02402898132008413 0.8645375636826513
0.1268764850829678 0.2603832646152454
0.650927097247909 0.3942973870172272
0.9724980256651683 0.6350691490595278
0.2466086253217787 0.8573474387455493
0.7984770141140655 0.1540897021715036
0.1051412883855695 0.08322732689671207
0.3312745320301837 0.3791075635514541
0.2270443231375539 0.2337539790265711
0.3401870141906201 0.7200418386400154
0.4243054550704186 0.3344583351392289
0.3231349286473215 0.88916165509995
0.2868965710460139 0.3200423282975287
0.7278998690025632 0.6777025170152959
0.275483530315609 0.3689461138324761
0.7884710310929367 0.1567811914899244
0.1674951065680183 0.8006444352677513
0.02272222578886909 0.9034894850089303
0.9283473054098291 0.6756989945196551
0.1353228373050673 0.2052055524676888
0.3385782797965514 0.202545209185148
0.6237570116684528 0.7371848266850004
0.07100213013281163 0.6434233692784431
0.2228887255390152 0.8798423264854147
0.1364617790495207 0.922549092571276
0.4968018892984243 0.1681925376897211
0.3426948922968972 0.1380754121106868
0.9866163149173003 0.590464308838901
0.9921316432112082 0.242507764003412
0.6291318257902174 0.2620928710815479
0.1016837272635533 0.2261859197336241
0.8692053816065652 0.06890128915709456
0.4678588714871296 0.1448033918057384
0.4863431057975654 0.04430758325730165
0.9276452474256207 0.8997408226355968
0.6692382705993293 0.06045236906413573
0.5870904833284131 0.0829155333835276
0.2152684167996387 0.9801732885005006
0.5909104401803892 0.09232203249989589
0.940379070066073 0.3211256834398101
0.1619804707579686 0.4575574128943943
0.2959411060301683 0.6906668225918181
0.8305684749897445 0.02141329425910751
0.8237321297585122 0.6137179055481643
0.527642491081672 0.5609048239589618
0.4696155067457565 0.8619278292382812
0.5885746902078487 0.380389413292959
0.5799961848342612 0.916691774398782
0.5167979107374177 0.1707646383650546
0.4184959540750286 0.9922357033679475
0.4929567192499584 0.07227915822364471
0.9642961208335084 0.3425287329715608
0.8065389461421488 0.5815729085336971
0.4206914507732936 0.4091705792077971
0.5054870574963428 0.9572853114093014
0.01833349709027481 0.7059011620084477
0.6837369486845115 0.6862947321943625
0.04805888239324138 0.8755080131835263
0.8678525896975242 0.4759445997868689
0.5060893342687314 0.9386813440431815
0.9133329589886785 0.2795781027410276
0.366715758478508 0.3960559294566626
0.2440193492406814 0.5832227837405449
0.428853645778014 0.9051769829767887
0.9335036599520644 0.2584957780419535
0.9780303073517511 0.02548195226567188
0.9779826631251959 0.4280661656871902
0.1352257929006597 0.3444867485697761
0.4066980072832354 0.9033507648717235
0.06380863145047548 0.5337144697472288
0.8314321624037493 0.2861229446759817
0.238077261409895 0.942279475816035
0.5255766158697648 0.1065310577642922
0.02831310851624512 0.1091870625525981
0.1165177252610939 0.042589615047724
0.2268884816065441 0.4130919549945553
0.4689270372017601 0.2201752762760995
0.9072464843614353 0.04516942089547621
0.4238214139323532 0.260012920844059
0.7982535248700947 0.1378591188781914
0.02627789778226868 0.5346670793704381
0.3638938281502704 0.6440198844332494
0.8389669112289081 0.3776388414009562
0.5431842935479436 0.4056431644673403
0.6710950317447145 0.3151833077580922
0.1187660638767242 0.2394065656057353
0.9334948705770088 0.937044387750652
0.6506135510156037 0.04899583091082226
0.0398752761072672 0.7233200250399808
0.8668420338835507 0.8461599149936189
0.9709272937695667 0.2136437544439797
0.8163375441266278 0.5759419169072622
0.5244594575247239 0.5776032249746149
0.443681911747207 0.931637955161424
0.4652049088309766 0.4642728245514636
0.3209605970217937 0.4274848789669374
0.5855512120040404 0.1776537721968737
0.008275411526254777 0.5563899443672435
0.6460099611697711 0.2484470908084705
0.9068359381690566 0.2506775282946512
0.1104261611420308 0.03387641008155531
0.4281885484196477 0.9465082768113334
0.446354729480619 0.1923431575441173
0.5369690005286772 0.7782285317336007
0.9610809789594351 0.2649338545399824
0.4958258155594271 0.2215458229622684
0.8956922908619445 0.9230110806713975
0.5723665571878408 0.03842016452648764
0.3920430588077718 0.818153249006509
0.3845259951998617 0.0495773280355337
0.8071313927046628 0.3572561653624506
0.6749741661340801 0.8167421461817789
0.6871356670362981 0.9614627476439139
0.9980411494300401 0.4648507976452999
0.6219879168967524 0.6703656359846637
0.3842190138502172 0.6507025827478057
0.4876535872326676 0.8126403406291465
0.6337528599637952 0.7914834286980774
0.1978023609146514 0.8989440614022919
0.9324560792477672 0.1167243033750085
0.7872534040780288 0.04310867473387636
0.2718544058371208 0.7032101246215126
0.9307750847468392 0.8208642138197727
0.7087033383377177 0.4795875096716501
0.9391740289631558 0.7350364022511853
0.172712559840652 0.6156255928562215
0.9386530925725216 0.6774984514813558
0.9228245502055451 0.9350559530945998
0.1697715069094533 0.7732662047465283
0.1006767897502083 0.2482290554669775
0.2152024733250833 0.5169217480297279
0.6270596001198809 0.6498929584947908
0.8878711412730745 0.9297877107200434
0.3671826606507443 0.6535334195668602
0.6577617369368789 0.1171660503296115
0.02491666633727053 0.118948216203106
0.3547804880821923 0.6824557684460133
0.7986996926968599 0.2359113824024076
0.612306374922033 0.6748883302183297
0.8823926116002937 0.1176198552751824
0.6154556085346761 0.1069433797288304
0.9043695327151541 0.5068481691598995
0.9919618754106223 0.7605065215167017
0.3489330540404451 0.3870033219856382
0.9502238023572382 0.1032595951785398
0.798365983062305 0.1195834087514721
0.2759929984743421 0.4453974483770121
0.9242995482396248 0.7924022970659135
0.9879903020672519 0.4804618919967332
0.3857228744084099 0.6130179848866617
0.8768653089845236 0.9663227499643746
0.3136598999463164 0.8177462293766744
0.8546206787172322 0.8323453433076973
0.771665363278634 0.8878729754339043
0.446385482408611 0.6976914778698912
0.2528266531834374 0.5782905703667255
0.2269661410931088 0.9956351328100315
0.2264275770140552 0.06529333350389352
0.5142005809703243 0.6600571074066155
0.2374834999784098 0.2299995697888031
0.5555536070206416 0.9988400180754416
0.9231135348277933 0.5485929469006466
0.1122526653260221 0.6622667609803219
0.2101357244707021 0.593789214392885
0.02305026254299647 0.1508735124109984
0.2132987417111438 0.6566240771287707
0.4653496113888482 0.9386684031867532
0.9339074243961656 0.7985812075283536
0.3569680315617176 0.7117769610838426
0.6895848830664076 0.7819441117796287
0.5177147043524779 0.2851173647893165
0.3701692318030347 0.6702603340600622
0.8407191649843241 0.8203073046483711
0.05854218629799535 0.3503549583159267
0.501747850306657 0.744753861748801
0.3355780972640046 0.6148029764870691
0.8981616061781912 0.2700134021073104
0.5718366499091284 0.7602763589772971
0.6895003431429515 0.9789116505850877
0.6401020634645402 0.3965094952608373
0.3092572489620247 0.1335330085794809
0.478506918078724 0.08735770004539503
0.02167670835312458 0.343477913574745
0.6971428858321779 0.0260967561603814
0.08824405759978801 0.03606162550803262
0.5235471860352605 0.3727078416874958
0.6136034472071308 0.7179406624637884
0.9322057288862317 0.9895277345047497
0.1898096575247396 0.2816333276926669
0.2178867527291834 0.3576484220034609
0.1561180215548316 0.8409474053279388
0.7508447095174152 0.04530350518212784
0.7459254051596942 0.05381857109198977
0.2965237522182146 0.6100688763652078
0.02276253553533042 0.9545333641472984
0.06296779182240531 0.9810155254772753
0.8447371644307798 0.8300734926190357
0.3021477798009554 0.4886963293037863
0.8541584726089655 0.7725349812218235
0.7943224751897723 0.6465354533730037
0.120679460772516 0.6555085974779417
0.5864279737042455 0.6624142766798978
0.7984641835662796 0.7412174448856157
0.8954261438781533 0.001675119829521629
0.3326011718167532 0.2446119163177881
0.3205388268881392 0.7673505078813009
0.6100626653812653 0.9390472101052578
0.9685034878922925 0.3979907717566445
0.7115146225827513 0.3653372967495807
0.06774384740994761 0.5798876194105957
0.1553331816610146 0.1321228003241976
0.9419815886918604 0.9095353629635586
0.3914360855710772 0.9189192764827905
0.612280320311544 0.09640704061636458
0.9396868176763415 0.8174539294732858
0.2431501017598256 0.4919813512293071
0.9870358576055351 0.7046601852232657
0.7289828576709976 0.6406185747413955
0.8768550829180575 0.1803409240925571
0.3046382298074538 0.2705502006072278
0.8923089060214386 0.7163418321229913
0.5289248768628105 0.6842045079592523
0.6021061090768399 0.5802081567373324
0.8850693131061841 0.45312387076675
0.3974303916181547 0.5026647119150256
0.9505268163251636 0.2672525806237896
0.755288664059893 0.4805334933569823
0.428085700037643 0.7413219998695437
0.04641032543794772 0.2554700582768947
0.3417286704406344 0.9958628085200711
0.1811267190096822 0.8530508715239885
0.00258212308377224 0.2389801223849905
0.4840785750896548 0.8395057821116123
0.8560462683982195 0.5550657770925704
0.2007771360409904 0.1179306248167214
0.9979080053725176 0.2722891743091488
0.2964049849277708 0.2663188582815791
0.2111174822317863 0.9702363139535033
0.8383825481971497 0.2158020124093044
0.07458159660343246 0.2544659302349775
0.9071349244589522 0.3910979582706686
0.6073517262364834 0.2551539628491902
0.692575851062152 0.8624681236519487
0.1166874077890762 0.8922030781677875
0.797893856162781 0.07947356096719604
0.350485002068371 0.8836463345405495
0.3178354272436194 0.8392836768315826
0.3061072584179101 0.8665658234252001
0.999432034171339 0.9251421094591886
0.4652649430187323 0.843140875925725
0.8052634810846657 0.787657257520747
0.6158551467471373 0.379747920828324
0.2240824348587237 0.01365559641682828
0.5926317663696776 0.8415234771453263
0.00857154674147825 0.1257595698582298
0.4720596348815205 0.4249875536303725
0.1489994212049852 0.6675941012838867
0.7598477900294849 0.9646649114041542
0.8002265945826027 0.7034755483249061
0.6968818584721775 0.07885755030577882
0.1505271868682262 0.821916233837383
0.9062580068087962 0.4949936017049344
0.5832256475339442 0.4626422383900698
0.04470109226248054 0.632013210546174
0.1443195781169419 0.3161023123065713
0.9061619139773588 0.03375779481141054
0.3890448863992076 0.451647405572849
0.6315471375611986 0.2125491643323645
0.1084922121896446 0.09278183675651781
0.6233567791425014 0.469707527900879
0.1687406100131914 0.6849070164899077
0.3055180418362672 0.3251549661958208
0.4095777063242825 0.2474309101982743
0.3687111694732439 0.5399385832590319
0.7232665436027736 0.17560797618348
0.6764898816889127 0.8275777117680212
0.3987899729204895 0.08651374269064759
0.9784032632216174 0.1174911119612941
0.3025149192681866 0.6993955738304539
0.4922599183982473 0.8327338876965291
0.9244669775372731 0.3063982252097107
0.4438850825759532 0.7767601635411127
0.4444017909457152 0.08590150972658764
0.09451109730430804 0.6746130507841731
0.9483350667479904 0.3283185469540597
0.7734407972635889 0.09356474594751217
0.7218192289669677 0.7063994233759546
0.9231820581669122 0.3767661905528076
0.1078584358249039 0.3025181405993395
0.3817221330500796 0.1511600341947779
0.6708604904222806 0.7369932077266488
0.3506327143331551 0.9748386234841134
0.5206192406576252 0.6432470524395189
0.865956468752516 0.9230883631707116
0.2789297479749125 0.2154232542319134
0.6697794106604986 0.884522365638432
0.5607849798204754 0.8330469901414927
0.1449851422510033 0.6232415785161339
0.09063352540685597 0.1870146646295857
0.03132889319367004 0.240142895124448
0.4337948431125867 0.6845040009511272
0.5011397654839282 0.03358645944371515
0.906147521342791 0.8009277885461134
0.2039966404733278 0.3943560523679092
0.9016231834167688 0.5905777712333634
0.2032560509236031 0.9513394372441102
0.6177919300286167 0.9779510291231366
0.641900697751663 0.3385119219191367
0.9566788628130031 0.9679387598990076
0.5431355903619073 0.01605952815948706
0.7310704777366748 0.3233375049299415
0.5765323096650451 0.5933413734892525
0.1174550493976854 0.7959157111244428
0.6585542581950709 0.4176850837796862
0.556681262659206 0.9342062940030725
0.0452089010286595 0.2660496767455696
0.6775569150705042 0.005401598692398028
0.8935764977265722 0.5058197914436261
0.5799495134071831 0.4201345159407094
0.8343666158756915 0.1380649517211118
0.1935198602969605 0.2063541329062648
0.5134891688917127 0.3698176339955142
0.07952206184436487 0.883477747127725
0.6950057888856674 0.9118416402050241
0.2936954520944628 0.05804191464983594
0.1766100434220381 0.2504407490949244
0.8620553209295062 0.571965964786376
0.09228832720192133 0.4669841726278731
0.1096536218464517 0.640876176189354
0.4263936819600896 0.8394201839912564
0.3278445998256109 0.899414453313653
0.8703470524452199 0.6262177245133308
0.5600314295391665 0.4944530841294152
0.08487437926620413 0.9146582887554126
0.5276927000709422 0.2151415073172449
0.4748782667529775 0.6562718053494999
0.793412917617674 0.7506928006592921
0.5568187656383085 0.3898527466518456
0.04904457300398716 0.9939619557986874
0.5472406121150442 0.6822606439344803
0.2646963284069448 0.5164987444591219
0.03562790630228727 0.06017092711246938
0.8981410020849383 0.0625853278517647
0.3721646433592354 0.9229748786133687
0.203639033043097 0.5467049616490067
0.02229499788257749 0.2952657908156085
0.2694103432907819 0.9794726361149451
0.5236561104466246 0.5508028594650128
0.1049982019778112 0.9642186995462667
0.06918303516186097 0.9525512124973963
0.7892038698978924 0.1798333829336396
0.3854613326147404 0.3738077835607607
0.9197968769535764 0.2880102752515705
0.6026258037582997 0.4879504564741683
0.08587562137770968 0.08409088705752434
0.2464869130662247 0.5102373457607169
0.421968236754616 0.8187800162063834
0.6607452812170228 0.4499373373836895
0.2734352281152463 0.2463996697236338
0.8376953029096862 0.1828353051627272
0.857130891294635 0.2307025446733626
0.314197271232392 0.4191734081931404
0.6065637184651558 0.1425096692838808
0.4566856299445159 0.7005681729664233
0.6829964782389859 0.8970714039878883
0.1733769426020177 0.2278317932682519
0.3197883858866588 0.9269358681199866
0.4824564926120626 0.9731858558269288
0.5954823579982786 0.5074640126688814
0.6986935136705943 0.88312714166955
0.1634835357620278 0.8491035574539932
0.02418873699716999 0.480942847748607
0.2571849224250273 0.2814958283019233
0.2854120727308931 0.8967070943858985
0.9882316743642675 0.2151790385672259
0.6163281618554032 0.5631374529555268
0.853353274751078 0.8717833180239423
0.9891289527783954 0.4696879787032886
0.2690212347691954 0.3151597639847758
0.09825198294669094 0.3374053455733742
0.5611962855875315 0.6568931357923384
0.3569131702477213 0.04135814993607204
0.808779414820147 0.5300119253609002
0.5417413092214063 0.3001482987008569
0.9888315714735444 0.9240828065931577
0.7680451736801062 0.944220174769077
0.007510644793921779 0.788447061922836
0.09484463191444929 0.3580490027289325
0.08400066676818282 0.9434307535699932
0.4256763620466159 0.2981566504896038
0.9409276376854797 0.6035428903588901
0.350789785863686 0.778224842981554
0.6165720274077523 0.7451782206580648
0.9700750433071298 0.5555026780557183
0.8863698217828822 0.6946616052915304
0.2589825078542645 0.7707705977443
0.343639710946504 0.6818034192252685
0.5272851898262854 0.3158311437208793
0.7607021936505381 0.4042151099303184
0.1127962893250483 0.2720943171393815
0.9644685726034168 0.1509949883015212
0.6728357665170193 0.1993746850515859
0.1348660035454479 0.3232211967644213
0.7279861826284615 0.1658536102712231
0.1801168994069259 0.3748649631879754
0.2684951989228528 0.8259872442212639
0.5833961896704074 0.9922419948467253
0.6802163044175898 0.227490983113571
0.1877472066196172 0.4412647600715708
0.4497738608093813 0.1522366576530298
0.3209544908270257 0.5322974526980582
0.2306661744895284 0.3207398795928353
0.0750040034065917 0.4434382165174836
0.219770490856739 0.05766850808059246
0.9929923826744771 0.9339565208792847
0.2305578191068325 0.824647121134746
0.07685921550151262 0.8381974310661719
0.2119903039746149 0.9336218180214322
0.5210534635050572 0.4476143753663507
0.2719542229517147 0.1982719236135059
0.7419694134172461 0.1007515123046724
0.89681662765045 0.8937653994633238
0.2047734189162033 0.4905430729176856
0.8482495800669422 0.6292096903288593
0.6598101534175471 0.003608658832489905
0.4859137569600597 0.1951452953986279
0.769318196685741 0.3221924180333092
0.2932763960694728 0.4229929855576957
0.6099730775037061 0.24499141245877
0.689050523728483 0.457929482312591
0.6614995814265644 0.1743782648928566
0.2970550950893373 0.8279898911361444
0.9867005487449867 0.8960779419282031
0.1718820835287546 0.3453414124124028
0.1873290907845908 0.3837892584443641
0.3919272816423349 0.1149120607634568
0.4815857850834661 0.7668026563860055
0.3149380011724648 0.2316721205522286
0.911263533085805 0.8679941600719693
0.2414268208894955 0.05275049195771882
0.8767459024046639 0.2717497159746349
0.2272594113674044 0.1210059448200081
0.151150893910108 0.4560025809844112
0.02135885700198677 0.6022340765913266
0.8455481899949862 0.5827404035388729
0.3130980011227677 0.2421887410399471
0.9400089179015551 0.284008805798589
0.3155642390336109 0.9168584643364989
0.1138682695132755 0.3640742772281646
0.4130023263985358 0.4170108416902448
0.9623776531323169 0.1301344506599383
0.3671445912175186 0.1274911923342394
0.4903647320196333 0.7190649896809702
0.6446714128481028 0.5591111224589996
0.9385160880453397 0.4009636129069947
0.04617988707273871 0.0814692586143901
0.1716045636677202 0.1758116361503086
0.6590894097375406 0.1558771772887265
0.05938032183292075 0.756832654461964
0.9654154307206413 0.3803504809275215
0.3604373766785803 0.6341694696998307
0.04433151346387931 0.100143661486294
0.654752099477057 0.5330084756126454
0.6683266737402205 0.7749141566400511
0.2153739711893798 0.7623068274873426
0.4017201430639323 0.2547058898964019
0.08682008969054539 0.7340497531595462
0.433675266218556 0.9671724931034338
0.9258606786338296 0.1443029042066162
0.6624154885634791 0.7431497369334763
0.6872054507033561 0.06314584861557028
0.6856841585110675 0.6504285350346914
0.4799836458509514 0.1745634309970357
0.6670677453968072 0.6955740052412759
0.1871858142354508 0.4849073717013586
0.3479299653233404 0.4690077617809245
0.7838311754451293 0.9865463341171028
0.4385385138664444 0.05898103214289818
0.8390146846255927 0.9464108696442352
0.6408804580138985 0.001530067272823215
0.3512310506306923 0.3679967847628128
0.5625533154004763 0.8046472341199807
0.6988382743628552 0.5656890024907025
0.18145636318727 0.0808474360666971
0.7029283234833037 0.5071724805164729
0.4130311618679006 0.3461491370791484
0.3329699854020485 0.6810660178074939
0.03235238508999182 0.9580801841462083
0.5199952306814583 0.793809944156218
0.4022762518407385 0.1187779798628431
0.901144947064857 0.1047732774238913
0.2663344597151917 0.1288609441638538
0.2590648251092751 0.2710101293143937
0.5153932398819832 0.7307958496545954
0.5501998840212519 0.4437888151882005
0.6293588260293042 0.120089257725642
0.6021617751617864 0.4169530784464485
0.2475696887134441 0.02326252338911801
0.8376784096295348 0.9789832962998314
0.6878454940555276 0.05229111528549887
0.4822077820627151 0.6886837950491939
0.7696854102220372 0.5688241026005141
0.3091873414564964 0.06841019519792338
0.941991163417588 0.4112386193295077
0.8763925867721933 0.7302856171179312
0.8546350028939166 0.04361077342494737
0.4410928225666287 0.8755755934967717
0.130686460697449 0.2975461601136984
0.1863906146730515 0.805173281750123
0.03290375097594087 0.9487217154458131
0.7376020039432442 0.2119947504958853
0.3395394918691377 0.1813918223087977
0.7775827386468178 0.5890931650773277
0.1340448278272692 0.2680224548929309
0.450956811910769 0.2857852498560756
0.8519263814080014 0.3403574370755857
0.5688772211445248 0.8618639226690572
0.7263241113680844 0.09214761431994889
0.621763254392201 0.4806595928782013
0.03925255510607376 0.04840793018679974
0.9249515092524823 0.1335370380033297
0.5548458950327592 0.952536265810436
0.2326422673100662 0.4941796124886172
0.2165374111331396 0.8967900508107425
0.9694950922342865 0.5337220136128122
0.5661490245709534 0.1716671642582719
0.3274245345831416 0.5499559045900064
0.7071240730356606 0.6772036227046292
0.2755296763792027 0.2362229783324862
0.7524297306480296 0.7057581297502968
0.1566356700388403 0.006412040657048186
0.8623839052696435 0.1650773484882262
0.1865176096234923 0.9551851737323871
0.6417059159183788 0.06554109412189126
0.1764615336353852 0.7559374534170733
0.7385990937914835 0.1650314518192108
0.4563124272262459 0.3067592789829792
0.8258866069223416 0.5079225624741677
0.3694777687984402 0.6274695565811368
0.04263399206665976 0.6427975448063299
0.7063832139774199 0.8759031174971893
0.4032147899540399 0.4629786194959894
0.1197376227553202 0.9774683134016154
0.3769870825169416 0.8728372731546552
0.5246788865958046 0.2257163693029811
0.2381859713946699 0.6204903046839125
0.7383626140964132 0.9845019721267337
0.4302607048250375 0.3189402553570557
0.7982319494764577 0.4607480081587337
0.7366065662835469 0.5359627213853185
0.3612499109846642 0.2436603545334328
0.8772952766623084 0.6343512558278855
0.9678469811562966 0.863986933226744
0.3344285712399754 0.3168441719597846
0.5313329619055291 0.4915907840562729
0.2111898592440331 0.157514459336296
0.4894780662966493 0.03238363275150728
0.1928864325990934 0.5499888798151431
0.8895107666599937 0.2975592750477841
0.006992671254056095 0.5336743461026697
0.9326959621581115 0.4380298446088609
0.1388232581848512 0.06197999491359004
0.2598438216048963 0.4686063115249014
0.2323152264300669 0.4654972153822689
0.7753356977712523 0.8266376938573621
0.714623857055223 0.1950770468110617
0.2091669237942054 0.8553264120039096
0.6939535486561399 0.9003665218454189
0.7491974174774297 0.8729701576502288
0.3285312553900451 0.8421404816586157
0.8461232798616868 0.7912278613295298
0.7139658595013826 0.4891441665478435
0.02207494838667486 0.1832590475737658
0.8438543332968044 0.7688421797129396
0.1789501229789843 0.9007609318324791
0.133079063799578 0.1772716300290032
0.2277019729977708 0.1739905961811613
0.04283748777089465 0.1472060722532717
0.1892171975198146 0.02253369306395184
0.9145187599373915 0.6927352162388861
0.6119150972431261 0.4128642242725168
0.9697958279486543 0.6540198988916045
0.1589803714297573 0.5385840110125111
0.1304049640569962 0.4564940564083291
0.9037688735262939 0.4628630550465486
0.7467474998526795 0.5085575242986334
0.2413375507301903 0.6728631147530153
0.5880271089658212 0.4531654400132993
0.05242383103000223 0.5985500363643536
0.7350776835048763 0.3719756135590878
0.9641049621425297 0.1408452544437448
0.3641475335012361 0.3307456663077363
0.6718225137245496 0.1302235987524561
0.759771084656097 0.0800739880312152
0.2268453660681583 0.4301214723019819
0.5900988821103815 0.3691739940854006
0.3221225473874946 0.598120232672041
0.2985617471560094 0.06777763606192116
0.4570648022168657 0.6613554525827047
0.397063942265278 0.838879187748101
0.4081662549836423 0.9409218439231158
0.6630692189545792 0.9192539462481922
0.2291606648571016 0.3314782144185359
0.1819736149517875 0.2216498936846943
0.3057035333762895 0.3450617648228169
0.1138878529189889 0.3215170680172523
0.485965952610399 0.252656372860475
0.2738652770964035 0.01658980547142241
0.2670696157032542 0.3892074691863271
0.3486826729063676 0.1673397551584574
0.6931576333112183 0.508373221940418
0.06110870316640502 0.2904418148087075
0.3755092637893006 0.6095860598198523
0.3324946600462078 0.7473653377010263
0.02740856611940143 0.6196249493306724
0.5118885854535181 0.9955479796403678
0.7089703759792512 0.09357724135162009
0.7234268473041618 0.9950637977619839
0.174977477100459 0.20455681323748
0.4265827388098727 0.09596139716906096
0.4678510030532037 0.8811796826192563
0.4207977639029892 0.5253411341467907
0.1365793030395213 0.4316760961265057
0.9077190860865331 0.8588700053861728
0.3131721445564042 0.09721362112115524
0.7244164008005537 0.8261125269017944
0.1970316434881369 0.9868449433610844
0.4897471955007348 0.009781392647401636
0.6202496460610565 0.1555164165105823
0.5593744966168057 0.266623156334522
0.4957287573371656 0.3738735038305958
0.110875694733128 0.9560848878785425
0.9586850979180027 0.08475076802408005
0.7684503674456523 0.5413562871669108
0.422506587306072 0.8771001660502751
0.07293977337717701 0.5391246536258641
0.90430494226814 0.9747833039798381
0.04710818997309676 0.5890350916817912
0.2167825482334821 0.7718682166475088
0.6967911390350072 0.3019579583837014
0.5404940380481958 0.09059773441074047
0.2375483906727524 0.0243424407028402
0.7961394624450354 0.2458328472264057
0.4433623790603027 0.6227230510156175
0.8620153681137219 0.09476212267724148
0.8384807531915965 0.8481550171841047
0.5968184959583851 0.197663528298547
0.4591665523642073 0.3584002383766428
0.301111242639669 0.7680160426953685
0.2465636518729573 0.7473634210038219
0.8069269143209681 0.5093865980545225
0.2502191498359613 0.3817503192715231
0.2394052908121633 0.4734865952447759
0.2943758517752525 0.7759251656268621
0.5721307734422106 0.2242287011361806
0.1168418236484145 0.4313937509757056
0.9088638745509944 0.5832105052112175
0.4902676261914563 0.1763798124744991
0.1026344771102572 0.9083284592076193
0.04524722208138107 0.9016189182376053
0.1731719098216301 0.58367920299869
0.7490757241120336 0.002325360970444391
0.6920307438016419 0.2445636599986824
0.4870841394788034 0.512235325656169
0.1855913142640997 0.05254323600026157
0.1654537795753211 0.7047621750940144
0.3279347785899047 0.9724236629786738
0.1148447323081517 0.5183145527003367
0.5186092665074928 0.776928443139022
0.05377788051044559 0.6777891036834225
0.8633606083056383 0.3067010409853366
0.5629049210813321 0.743054840149407
0.05613507635884497 0.05657422174601777
0.7098841497436214 0.1203959617260228
0.4017567862066992 0.3735862399260382
0.163817175124694 0.6004681604809721
0.9490201593104836 0.6792096047811184
0.2544937728032378 0.24336419813648
0.7802408555882722 0.07405065970004777
0.4490797667956434 0.9909362636142928
0.2172559155142988 0.960379668181664
0.9214027787079919 0.8254300602080127
0.1553506687188264 0.7003185440839065
0.2247314403081717 0.8058151289425687
0.2582579875927604 0.4388369929014394
0.9746040310310826 0.3391904059027393
0.5664277897747786 0.2867666823339595
0.3590210018700506 0.4287109589460207
0.3603012779127245 0.3692055896640912
0.6864283102450953 0.5366375259511182
0.02386399042917169 0.1726281462559741
0.8817909430437409 0.7129243710032948
0.9713612308122517 0.1945184113833005
0.02887739506462299 0.7933081090383783
0.6441202172749739 0.3568885017562787
0.1531726116275122 0.7888507924876081
0.2444714353536699 0.188373872425729
0.8553419420049292 0.7834518740688788
0.8782638457362212 0.3890211996950705
0.2775145030811094 0.1553010237999794
0.9602070238329233 0.5062744982960925
0.9133075464839073 0.4682536304797239
0.3533369951255279 0.5632902636613761
0.7550761321525579 0.7440166460176565
0.4047879457351535 0.1294990813266193
0.5216236655437247 0.1246819532549904
0.1828198343726443 0.9219268433164238
0.5123823129716265 0.6969246513720508
0.2117529346495279 0.5821806802917685
0.6509672536159626 0.8346021940005687
0.2330303819977125 0.7855096544813018
0.6143878741094796 0.9130074619977312
0.4456376619699042 0.5861238526436172
0.8751094839826292 0.3625959385131215
0.5532581577748675 0.8692652687403262
0.2551914196139498 0.5363400533086048
0.4523458614657282 0.342109924954434
0.5585488422759565 0.8604921785748444
0.4532555669581344 0.528263679422568
0.2106259039912727 0.2799686301530379
0.200413230228778 0.3439228035666173
0.4443383928875628 0.1816832813088778
0.6243688627076467 0.9497958006532431
0.9155395223973626 0.5654706959505602
0.2779036720232007 0.06687136111163552
0.7691755654346908 0.6159717240785318
0.7669924348852879 0.5876238018105689
0.2047517581018787 0.2525010219769281
0.3010109872400661 0.03600167373395324
0.3268708949024895 0.3888175243056008
0.9722734591585178 0.3496197899574635
0.2283654683125679 0.4476931441882397
0.8621441490219502 0.284092142672413
0.5508723928142409 0.604654593357778
0.4235117191708132 0.04131048554727661
0.7396716987847527 0.7523712838515105
0.770376870659792 0.1089440022650566
0.01435576317238112 0.6442577948293661
0.3227544027380769 0.5707154437335833
0.4579061489796819 0.3807679687573012
0.886571710007753 0.4858204231263965
0.9897906124407753 0.2042060083773905
0.6657764317486656 0.255239304824495
0.01713719827060776 0.6229621111474681
0.8635176807605398 0.9133231523976459
0.6605610651096822 0.4387578685589905
0.2907538572115954 0.3573415633383822
0.1853807729027987 0.884394884131822
0.8573396949241883 0.4608965781976032
0.1456938494868507 0.5534374785403303
0.8953090891779324 0.727086267434051
0.5073952798795294 0.8100894742726958
0.4141709640880843 0.6119295402157353
0.0829153160975715 0.2376152655829446
0.349604380984446 0.01318673056409046
0.7815504108990079 0.959874809677484
0.6821307044049085 0.799145380786051
0.137948187343926 0.1950553220421737
0.4859653582567631 0.4805408085435465
0.4658353666407576 0.2706681965353087
0.8122723928821123 0.8603371928427967
0.5284344503249661 0.1449178349230095
0.3540443504634847 0.3260262046428259
0.8356357212518355 0.670143542231602
0.7881729524735017 0.9393269684455481
0.3113661134945528 0.6797250381951371
0.2786940994435263 0.7409008702532648
0.8993192254875925 0.3332876491048176
0.2797212409151249 0.9331198486412287
0.1750865811446779 0.3124659536165375
0.009934357042831595 0.9733382440841044
0.4003293618355032 0.569349144023252
0.4573207272382701 0.1435668147488057
0.3504867000648701 0.09053880439435742
0.3913285483927763 0.6669523590158364
0.2614705416340491 0.4285705201750988
0.7597848268053153 0.127612971372859
0.2250870410859873 0.2441004295398458
0.2993070004950449 0.2078138645443315
0.3851712182133908 0.4028518384192525
0.9283084365190744 0.08639382677495391
0.2156102347890352 0.2968032949084821
0.5136329444273808 0.05291674644532774
0.7077700658899102 0.6314506180739987
0.5715895207215359 0.1253212574490488
0.1853823770645208 0.9437648304220766
0.3778077155732783 0.1900962315653548
0.8244472463615218 0.09082093482093714
0.4511607298400971 0.7186629974048325
0.1009506648366225 0.5998502931025493
0.7046115227020285 0.9677757170388784
0.1750789849331308 0.6474849249792356
0.9544040958313879 0.2375677059102888
0.7222405184211982 0.1569641104359107
0.06293293674744399 0.4897917068068305
0.6606797955220262 0.6307455661940556
0.3052803454019903 0.7570757313845102
0.0255482510922106 0.4702103941582213
0.5855006693786704 0.5577134282511783
0.8346476525871021 0.1501075569305882
0.9862059823523561 0.03139957037855726
0.8848739418740181 0.5302445604085482
0.6401104730690143 0.7012715388576664
0.08505556820879311 0.6797635313347845
0.0879927780232579 0.2999283853369769
0.5138414102380449 0.1609062372307612
0.8679447505586535 0.9406350853550633
0.03132022339281936 0.8164389425659747
0.6070385959637076 0.8671932331296852
0.7256816903777097 0.1100222031001536
0.03542101412603003 0.2694524617378376
0.4752659205762439 0.1361081215921354
0.6515848772393246 0.7886592125263652
0.9759981992507164 0.8246482857813245
0.3796729576907123 0.08797979337958488
0.8150851387947334 0.7324797324175144
0.9687402273723125 0.6245970068853166
0.4910971819542491 0.3253913879821584
0.5777726373983572 0.145610963429686
0.7107516042210458 0.9773370431067953
0.7549711547163445 0.6701112503117734
0.878362222829744 0.008257295661724286
0.03057524554242212 0.3019782379799795
0.961916683998479 0.2005178123841205
0.004024690501508624 0.1420110470977204
0.09518172153712733 0.9448071236816249
0.8591559109191537 0.7441860511034767
0.0163011176161312 0.9641470672615055
0.4401884090907743 0.5162527276984131
0.7820807025755167 0.5989519177794139
0.09430155749627687 0.3165848823672841
0.3125788833294545 0.7132774614345215
0.5984999290743561 0.5425073685719247
0.7524000333460407 0.382320612072084
0.8305389074871923 0.9318242018388311
0.7773827871662745 0.969736967188159
0.08555000385972759 0.7124726134736236
0.3842876892147914 0.6867458216961697
0.329066558014152 0.7194460261122325
0.4705944263275801 0.5740403844856434
0.1174755837125892 0.4719625462577289
0.677226623629462 0.9354151891286195
0.2106097509141933 0.1457804730407715
0.285426744926589 0.7916302924663583
0.506349243292968 0.6094631754746185
0.2355211117067817 0.5625275913953453
0.2307108956819703 0.1531514654985714
0.798815514654057 0.8451849596746936
0.1373505735038227 0.5906098605030757
0.1556441213295866 0.2660673670862597
0.462228686875078 0.3270895029629767
0.4830543328071464 0.4507625845911509
0.6839263950803496 0.5558804989256656
0.2769237500008669 0.9849826916981801
0.5452581053392012 0.7228992841679022
0.6177773130096045 0.296878147836069
0.09702103593726874 0.3064662162008669
0.6607288610912433 0.5242250321027915
0.6846901364532562 0.9434085153501973
0.3589758940238019 0.9676365649348685
0.3874078167864018 0.8884001487243863
0.6454498286575255 0.6161204898305183
0.5579754957764094 0.8226481998084825
0.5376179477511347 0.9604261536967182
0.1136627058020583 0.1443688871195129
0.9288872321718863 0.2678749372871141
0.7462141516171068 0.239594834914897
0.3046858612436855 0.99094747257686
0.05398986769853975 0.2122906053830476
0.3086804229400559 0.3349821992155619
0.1653438790178972 0.2356613623102735
0.8966958114671862 0.7964121006538889
0.5106677715918657 0.03403745403829491
0.9149575755744183 0.3467336511143873
0.6406479308385462 0.179835315097917
0.4356554147298795 0.4510678907304584
0.8004776331830785 0.9645432514568787
0.4071221952275326 0.1889975351148405
0.1920417053772187 0.060800371308562
0.143101273107442 0.03359248602880344
0.2039072677000895 0.2021891532102326
0.006378687806592662 0.2182297902485894
0.1356241108871451 0.08040114818623806
0.7134139071171725 0.3258724569601813
0.7427495856431463 0.6035269815113971
0.5572769439210697 0.7834324056813645
0.8842928124917969 0.4425240967595969
0.4955099665274683 0.04100597387967541
0.7514143997446651 0.4995600512069624
0.9682683149131845 0.5957242791147694
0.04419057243610627 0.7414833381999963
0.3525065270781675 0.2377290961239626
0.1109123490616932 0.2212976674423018
0.5708286260853611 0.2063288891538679
0.2433798053693881 0.08707965172936952
0.8569819857757566 0.9734164893727408
0.4026821324814204 0.8211775026965669
0.8937447847343823 0.6882276040422532
0.1756515646174908 0.07036054718445346
0.1280786975320383 0.4157667616969106
0.9002058838852878 0.6323763347727342
0.3341943698958935 0.7288859114058045
0.1189812632979285 0.3809078617466691
0.9072297627630842 0.7009509632626688
0.7820974064403373 0.2227286426469066
0.6712322057470161 0.2810563292523642
0.2046483973383596 0.4617464966325299
0.4347327911861184 0.8329294797099404
0.05726211640383275 0.4376701061265034
0.09470687625875131 0.7172113290363407
0.5949140696698323 0.6271907900727683
0.2135121768915963 0.3771502959591456
0.3306983424101096 0.9276591987934629
0.6892102978009391 0.3980041277711517
0.5268135661743102 0.6738951884594491
0.1795841973632468 0.3625580167428089
0.9507902110454989 0.9766849106103157
0.5804411894577723 0.8005626483132693
0.9193730973045722 0.6267042425760135
0.6949260914928445 0.1496154954674679
0.977425154185053 0.456267315856033
0.827987895123639 0.9835598996050829
0.9906400800241498 0.3536131986504646
0.4580668446781506 0.8970890315867129
0.400824047584574 0.9685624983035628
0.6524927654841084 0.9191998609287652
0.5282826644593552 0.3941373300136822
0.5378212056560824 0.3183450626528561
0.1734777711552285 0.1652474664257262
0.1869442499544275 0.2639445966748465
0.1363672892135714 0.7541321757879657
0.7912514569610218 0.9303567678426287
0.4947073429868242 0.7363994508371631
0.9536457868209961 0.1357500090269575
0.2497718198959959 0.9601547565167718
0.4704314374229921 0.7494856228867094
0.3662428619701227 0.5117764653926233
0.3999146667671556 0.2067239883875216
0.960326470494563 0.9965624665776532
0.4408005199773826 0.5280891079057201
0.2529732614302926 0.5573260502530218
0.2716313013476578 0.07752734886816558
0.831025310934247 0.341553481272105
0.9510294329162476 0.5115949414218266
0.6589950237411708 0.8301333176699127
0.09366848656836782 0.8287468054262557
0.9239783355098634 0.2776944363293919
0.4001007784042803 0.8105053032285464
0.5868448867749987 0.04867033590114842
0.1827037608849496 0.6205958748091489
0.3449365660080171 0.4137764053779086
0.02820096260136026 0.08963597150857563
0.6664513239113433 0.1479010628391945
0.7435087967290481 0.5272790999369138
0.7322886491711917 0.4367622372837942
0.1946967036251624 0.03779237406341398
0.1001084227217041 0.1189271495834428
0.31409170302222 0.0784275288988211
0.6929645347749802 0.6867598262074378
0.6451514424009247 0.2976459469098817
0.6997416321695593 0.6139848636653116
0.8067958722685779 0.8059043368651522
0.1225540044001602 0.6059072633235763
0.4692338408868411 0.3844469058731603
0.5049141153590042 0.4803191160469167
0.4337319059802992 0.3391324836564805
0.4857934328672167 0.7958021792077189
0.5028730155647657 0.3004716409281484
0.7232140143961698 0.8668997243029282
0.9636910628173511 0.4446290965504269
0.7814121498009358 0.52838599897064
0.9389155509740461 0.7809423706287468
0.252754108557254 0.007154648492401033
0.7357233372133585 0.4184946883408229
0.7085393754619614 0.2516419997734011
0.3441972942940882 0.09924825387394723
0.7602310035082406 0.4336576849050355
0.6297635060945641 0.5460008744480175
0.4585806611129674 0.1145823466299123
0.549287166018954 0.007477541365699733
0.869017680953833 0.4973519514035802
0.6373398528201328 0.6470340658998759
0.4567496488749683 0.6135025643101973
0.1103290734509404 0.8574961502155265
0.2185474001462416 0.4780474039538112
0.7432053134993112 0.9747566189039658
0.3565613521164172 0.1099272707651374
0.1425410439842034 0.1460387181163224
0.02651540513192913 0.2621875897869247
0.3197856216862734 0.06972980689945932
0.3944853642197063 0.513288707400037
0.3813753420728883 0.2107766448863471
0.8370217171330021 0.9896847761314455
0.4769161866177467 0.6113098321520916
0.8529148997578443 0.1411420628959709
0.4158053833599822 0.181703121423891
0.7665937324308204 0.7446893532699325
0.5856806884108015 0.7827064841574611
0.144694679990055 0.6965545251345677
0.4398198414046876 0.5570531050382306
0.06306858168986609 0.5118190420052009
0.4162921096958073 0.7764020646236447
0.976279801191733 0.6453570557312811
0.03274778542198085 0.6962158697195623
0.894645525891421 0.5248311202168606
0.7583256935628179 0.614747330624971
0.3789267174831046 0.9994514794225715
0.1534301186492054 0.142745561242394
0.660262640700756 0.05436013346150053
0.2582632120624641 0.6649618977544993
0.8413243897761949 0.09709115429518526
0.6158204381756545 0.4518241260560498
0.2209329198018397 0.6197475359407738
0.7976861177327753 0.402126621718234
0.5956063956195253 0.5597051959120706
0.7832652969662558 0.2980105005242061
0.5107079433753027 0.8291258547252207
0.5949409662800911 0.6698458210288659
0.2195086433191402 0.138492801913312
0.803784322335849 0.6662349823097938
0.9053952138164542 0.2315388157989686
0.4736864583919032 0.835950310133158
0.9663502772284813 0.8198948285036162
0.5529353231435744 0.8404056755178888
0.6877438844142963 0.4350125025455944
0.01526538592544994 0.9358473303123395
0.1879496892429035 0.7711574827032118
0.03544467389479195 0.5185847914092271
0.5787148849044055 0.7523431555540778
0.4020837431289023 0.2817385874526121
0.4708042474589841 0.7669537011166698
0.7463362635634945 0.02768428253649853
0.4859672484155355 0.9557234986986158
0.08776840273928971 0.6233288644506413
0.9917323650860027 0.05982572531603594
0.7104660723557613 0.3171162437113834
0.9494622615381179 0.832496141344531
0.5312866106147861 0.9691297568193911
0.1736923386032938 0.8700634488314072
0.3095249100666392 0.3823928683485481
0.07611043170274948 0.6623047064477705
0.6128421337031354 0.5529827084068237
0.5115257553479816 0.09454826905700994
0.537233437510158 0.08062170021883945
0.8384552152790816 0.4628107935919974
0.2397893415220828 0.43202174683963
0.1833795046376852 0.5226582366924372
0.5526295785966372 0.5761147981184492
0.1161348185437598 0.1340351807705888
0.5382911408819159 0.7881603441513373
0.9445772617118632 0.6406979957088501
0.152907156479009 0.5732316152810545
0.3993884348229055 0.8491035661153133
0.1418414060408226 0.8530249920108544
0.6965371402412214 0.9859115458356205
0.9810676769571396 0.4645243152896714
0.8559068564699658 0.9833673653085695
0.8325138478649595 0.0605768241743347
0.3810137403726647 0.8157534629091162
0.6065805773928589 0.5056216915090045
0.6400168262486993 0.4193658128199653
0.6780433285497645 0.3240957413159259
0.5789769017739773 0.02929765675898965
0.7182818370774255 0.4246130177082396
0.222198696754564 0.6724308527870089
0.3707399292304628 0.3038309079136442
0.004614180803347915 0.8257755385954086
0.506778576165076 0.8571096487070228
0.7584769017784644 0.001557946427743365
0.7827653047294523 0.06380094733397744
0.09136118731442409 0.2542645954312118
0.4609916505841675 0.09583121489974789
0.5257406072824007 0.05090633725433324
0.8785897577602989 0.5778762451637842
0.3070842557754457 0.7390419409948213
0.5633084274570045 0.5133012764798375
0.8919615973126448 0.2874380997591942
0.03132542108439097 0.9745373627506204
0.8028212703530129 0.9540642593115591
0.06916663564476822 0.5902824637550695
0.3619667952532065 0.3094868836068047
0.5984173409857169 0.06594167165362398
0.2388890095470095 0.9598097961490881
0.5819182519485029 0.7623010129116005
0.1613265083695534 0.1792731537076187
0.1491199953740053 0.9688753131404277
0.1119464881872549 0.8761798785758422
0.9475103729024552 0.2476095908043854
0.4371984129304567 0.3870919408661517
0.03965648191396956 0.4589121092132881
0.2209166437402536 0.8697484225980768
0.3167158255365471 0.6708913207769589
0.7849376965116031 0.8074655114670589
0.7779073547648262 0.2804442098652673
0.4434445552336267 0.1703135296258826
0.1940741788259588 0.1001998398408946
0.5106325248040562 0.443015683450336
0.5297197127189609 0.08857506788570352
0.5578278519830711 0.733676961624329
0.552205709748567 0.2741406489983963
0.3551965331502707 0.8000853695913787
0.8833405633413528 0.2801039395863491
0.05680349960119602 0.1645712639932202
0.161665260171847 0.2161025955017971
0.7428742757443196 0.4675839786983355
0.9012599930305396 0.602217830341206
0.4541836390804508 0.9353670445647795
0.7508710848478853 0.3200899857182567
0.7905238922090259 0.07156829038071434
0.8716329001179137 0.5984137483524308
0.8276784819893398 0.6316277376488341
0.9579411893986848 0.03353765430735033
0.9124079705776011 0.8308743477048426
0.9523752019117643 0.6607091606369448
0.4915117821759208 0.8040807984688881
0.9626163314753865 0.6910816146823456
0.1109854810340511 0.6514457318902551
0.06260611960429033 0.8672165772171263
0.1303292570134158 0.7714295202362412
0.3200808463293763 0.04929056140526124
0.5523279230454987 0.06453434721951785
0.7349791702590837 0.3037177839346609
0.5329979157128812 0.09857688086024524
0.7898157184727952 0.7979018912558414
0.8407898740491948 0.7475516273048055
0.8756386196853053 0.2120174428821351
0.4995764046320048 0.966231174007656
0.6459767297056623 0.1434378648420323
0.2784322855495093 0.6077327632573568
0.6319385282112908 0.4765547599240735
0.2837036498919034 0.3303464018885129
0.2407862900951576 0.8129055546382973
0.6697306572329974 0.4559161691839678
0.06717305081881783 0.7242460936094822
0.6194941240254321 0.573295311515073
0.214365004215215 0.8078897451765279
0.1662508444545628 0.752760566182528
0.6821996534573211 0.2447867806622392
0.2046036670092643 0.5188050796526431
0.6664623184448507 0.6475838865145184
0.8276007967376241 0.0808055629920191
0.3957199097738296 0.2341765303266591
0.7328609022620869 0.8466243610285134
0.760842459524336 0.2285398966660996
0.8249427537343822 0.409116290293885
0.6900465460899162 0.0950671894797594
0.2562328061288098 0.3422216570916904
0.867409141797007 0.2174317860057855
0.05962829391689548 0.6857835529515789
0.504852302334579 0.5185246090344704
0.7839292752802256 0.7889070827761769
0.01548523276981616 0.4140904175448595
0.3493707547654322 0.632288164921925
0.3451578862041926 0.4790559406862728
0.8459578115980395 0.7794205101853331
0.4697432748809308 0.3198208807348076
0.9484816037005634 0.6506579874499023
0.1975228888073872 0.02742884643239703
0.1404628961109282 0.5037273355018417
0.6123682259718843 0.03752222386523362
0.5969390863232736 0.2350511199306397
0.584980691846497 0.8495537025341352
0.5020250299404394 0.7673276269911053
0.5471256804002613 0.9154022240835701
0.428541612031331 0.8498848304528948
0.9975270851818686 0.5073064680668778
0.4679289051525117 0.9876111784740838
0.02761594777318535 0.8821886786176903
0.9786900103066791 0.5067420709560838
0.2564192486512836 0.233051717114161
0.2450690901808045 0.03255374984290509
0.6231408106205822 0.2792073129454793
0.3192494215516305 0.4945077172977228
0.4490682612508616 0.8584848671299842
0.2345062210003468 0.03412992007001259
0.1511348730454294 0.7780269942511243
0.4600522912086054 0.03290968071727303
0.1578224917852759 0.1103053123560579
0.3895128883166931 0.5730814590834593
0.3259510508102797 0.3334032011253975
0.4329861802229505 0.645734964475067
0.03254973281636144 0.1473964183108717
0.5502547966401744 0.1209047555400592
0.1454999962358969 0.4351273223980464
0.4212807850934105 0.5634844723253443
0.9943614139975885 0.232270411014456
0.02601922007963496 0.5130621687167843
0.5437082769724721 0.1006658703812755
0.910457386191313 0.5947480917958912
0.5322692837525623 0.1267101403258028
0.01884513616744789 0.4622802334399879
0.1900758039986207 0.8225278077106033
0.09036186959141046 0.5278197777109351
0.414153889909567 0.1713587924023831
0.3189626926997895 0.4659491476945618
0.6443715402636644 0.9391850900255821
0.8562668013071231 0.522933190384565
0.6113142322266432 0.9857991119091563
0.3774465460546106 0.7794178589990483
0.7767281505349125 0.1947523327089812
0.5823475381738847 0.2247158182514308
0.6603746280997999 0.04340213424503488
0.7461065534114782 0.7806628807390933
0.6799353506058227 0.1789479454507061
0.6339078593147628 0.494844356308425
0.9630217739638878 0.179598862046416
0.5173333198537694 0.2173934292569719
0.8714459005900057 0.8671911268804009
0.3032376390887163 0.1755697754525354
0.08822715747944954 0.79869267775834
0.4058013147185557 0.8843913977578497
0.8082461869102214 0.1795766024591551
0.5554984868298793 0.5868086908709678
0.7726060412798978 0.7707715090716905
0.3810308600238155 0.7457355447109806
0.1915352638516197 0.3369554768118978
0.2611527314758869 0.3085859928950758
0.3157707614173643 0.5630111332967811
0.7763371730517226 0.6725857052481581
0.07809931361945346 0.8572395004356811
0.5356152883041669 0.1367970111258741
0.8711768209220546 0.1212311808228501
0.1309160228164205 0.01492495949819751
0.2184231723931195 0.5354137245933371
0.8861858367042147 0.961943500398888
0.3432384402174434 0.6424432680563961
0.9905383264975013 0.9527592650298997
0.3504802880033031 0.1181625684336719
0.6551344966069149 0.9658579283453078
0.5762292196146582 0.4554537986416473
0.1004200333780706 0.7713745421339167
0.4410469381343926 0.7158191139022261
0.842523328314825 0.1166088824802086
0.8216464599168022 0.9482332347571146
0.7225056973437308 0.8482740779919764
0.8188693461047777 0.5342038965944412
0.1712061432111671 0.8574384048189554
0.6542930398209572 0.8609054022465821
0.8243776713129773 0.0528241660568385
0.522018394571532 0.9498675760431187
0.5304323854660782 0.5981822766939493
0.5540621082414223 0.4072268918286709
0.8508762411569177 0.7512463022435102
0.6022126430305111 0.5517831700191511
0.13875304034252 0.2576354221130351
0.379062366406587 0.9437569964344115
0.7762787162561637 0.2426953273678591
0.5329077929960406 0.5206857635178554
0.4719928450334073 0.9702493020923004
0.8832566115598641 0.3705935159190361
0.02914346909207032 0.4602738225012118
0.01512345862444598 0.5485690174165794
0.4954912900714765 0.8986522095991492
0.998075390713928 0.8423755873026876
0.08490022350746977 0.5761749883706085
0.8350592143433772 0.3200900028471311
0.4422944175003623 0.3448291068503198
0.5775769268366751 0.5007913619276796
0.1919656566172592 0.123045725846016
0.08318276140571176 0.7786601889751891
0.8967085678719302 0.1936483863129887
0.1445537543387572 0.7470813550144576
0.5777774321937714 0.7900378231800619
0.6091288883836449 0.5431661396208135
0.5794928942277965 0.547318325964311
0.01479846440638085 0.1453132637212277
0.1176808503259636 0.05980377829745231
0.2840398649640504 0.3960707883995778
0.9988493627185578 0.07664744393427454
0.2771951042137237 0.4746681731257891
0.7660023002061436 0.1555709770336935
0.4316240264843035 0.8940281252384985
0.3711938127983055 0.4532242882666687
0.7402664232293713 0.7712362692382994
0.5886620483970471 0.8596024756359181
0.8662854869939809 0.5510109660663183
0.8640025697202834 0.4230374219505744
0.2609646052298584 0.2604847452930021
0.2391628173272752 0.8651834142172032
0.06742017611944921 0.819555128240496
0.6030279647858138 0.6782478170770102
0.2512132749703938 0.8793380506134844
0.1304765449702086 0.2519344718344411
0.2971250180177469 0.318088902350161
0.1113117065519558 0.1045024523533838
0.7483661530937645 0.2901971878144846
0.8350724868097975 0.4301980775295647
0.7051941091355455 0.05222949971594986
0.9696377002239774 0.682422123381686
0.8119325440849468 0.4258386504712103
0.1564025368352046 0.8004748185993564
0.8285260111957578 0.8031557611143239
0.2151323040982445 0.4882586907867154
0.9664886119876669 0.04010460543748141
0.410331004320217 0.9132308622535168
0.7774711357665316 0.653992127678775
0.5907005883889699 0.642786161617996
0.2447770812146243 0.2956299925245612
0.7332905245780966 0.8290279548209832
0.1769582844226864 0.2624025702193976
0.9591245575520255 0.8478923695731736
0.5413991921253625 0.6501277676008075
0.05358241739642392 0.4477050115667495
0.6142935262092177 0.2078169739969996
0.2109373305797042 0.604187747135176
0.7123072934128512 0.6871059564154932
0.3664047907560414 0.4733876466274905
0.1796491866353021 0.4493760994962245
0.4935103992149082 0.9201524396036926
0.9606344968717899 0.603365376438604
0.311710522568337 0.6958361695541879
0.6878752296559489 0.8801305869340018
0.2267971857752531 0.9006454934749637
0.6573569821635461 0.07716630790892727
0.939873123790446 0.3607321535287652
0.126582527018674 0.6268051382301142
0.5907330913784118 0.8978875105498381
0.582650022300343 0.9451194726942119
0.3368757697359058 0.5865255221269871
0.6411198618212595 0.9792628960934179
0.9589868895188093 0.8373371981876883
0.483256883427167 0.1849399403198494
0.4714477366230341 0.7855265037222814
0.9603021143149004 0.5282781713287914
0.1187232004462847 0.2991144003472506
0.877331073506847 0.9256459995175877
0.474795671587686 0.5646073593178347
0.8385605252026451 0.7369449286535837
0.233777980195185 0.2507263144984118
0.4840681178433819 0.9360569850779156
0.5271722741936249 0.8140587913614655
0.8988848123378642 0.7580020030297319
0.8386658317019368 0.02886513725051077
0.6743041290732646 0.2495370113066164
0.2817713036125284 0.5860925674097188
0.1256668080628146 0.1697217452181664
0.2585802669688547 0.9987711177984421
0.7538664769913531 0.881188214385055
0.1089408031019158 0.5928802301640705
0.4292318425856844 0.6359056361087937
0.6596288255183638 0.6025742127803769
0.2097152855311574 0.1235191637992343
0.1014061761898269 0.1849201764373381
0.3425152741071356 0.2422861615260037
0.6339247709612019 0.3854990543399159
0.9484386125635285 0.0374461000266137
0.5191860483526199 0.4157019130796019
0.9037829763093267 0.9536919330623826
0.9421517639419132 0.7166848923684743
0.2404270634782728 0.7393297689087972
0.5459615759357397 0.4340806105345756
0.9982004664239272 0.4092873234678191
0.965312069401001 0.7478210817152315
0.3245390841044665 0.4172682857555724
0.6677733766727426 0.4782530380436882
0.4625713303292878 0.1798599780086308
0.7989940768854609 0.6564261853612554
0.24135919672178 0.005761735685635733
0.7467599721646844 0.2582126067694185
0.3556643202975301 0.8666084863082198
0.6924174429075823 0.5965071837973844
0.4197585186134941 0.7979270549856554
0.9172708230719063 0.1514023487323389
0.8204798007880153 0.2171008971194044
0.3343161703079576 0.4821038976353765
0.7592230959791858 0.5673571275608447
0.6309998531757817 0.09225851566817858
0.0467521906743257 0.712994485230413
0.375411057595726 0.04377041349325131
0.6880962126677101 0.4783344958061445
0.5184864023890391 0.6804266129213807
0.9300719446462795 0.4565146651833041
0.8088231921784168 0.07559764103015687
0.738153807068696 0.1465044071364371
0.3834565822394955 0.2329212892976198
0.7954134693650819 0.05077770440807187
0.6463073140644491 0.8681851335390136
0.07531787586278735 0.1710604327822444
0.1254817541359881 0.4920481107274366
0.2461928009965889 0.3920368976553074
0.7293463712123948 0.02351843551904332
0.9197278676662065 0.4063472383410248
0.5629273033603316 0.3824740583173309
0.06400204061864131 0.1449302101076967
0.1006280300444384 0.05222033356758182
0.1124672188840999 0.9378359587547314
0.3476791247709952 0.2088535435287253
0.624696730422457 0.6601975725745953
0.5594260430835589 0.536888550238163
0.05535426111891774 0.8444374931577675
0.6048582571790819 0.8171112310734063
0.4811218462659129 0.6008316835362678
0.4742921185514873 0.302172292745333
0.5656542057374967 0.9532985439924488
0.102226031549863 0.214546522088615
0.09841079482384035 0.01674741317455158
0.7512367069407011 0.7325755114837156
0.8068469039456519 0.8782395292691013
0.1248928299901755 0.3605607123775064
0.7675039055601474 0.7802825737210243
0.1216274377148351 0.2178516936582705
0.5445914099785817 0.7055005593631938
0.007084097189749743 0.5127351687014836
0.5447180391922544 0.997847745214723
0.23823254738469 0.720323489272047
0.7765842019392697 0.1554295904834549
0.8334962443764899 0.7935514420772249
0.6249147963359144 0.1379561212266361
0.9688681247397662 0.3215309046259961
0.6190096106228321 0.7555731420816167
0.361099036788749 0.4561353911792455
0.4122306580771494 0.161012236661682
0.63636164332988 0.7516870003771374
0.2015529026549914 0.05458682766403108
0.4902288562578715 0.8223414655683327
0.608603632374072 0.343295444135868
0.4817902062697821 0.4292857128804973
0.2076649478624999 0.07362918465352714
0.05216750674757616 0.4756009960339849
0.2252718439180487 0.07632451605476043
0.6665513164871201 0.515523915338199
0.1597622484806308 0.6823973671669524
0.8929506046643301 0.9906542852468265
0.06586031423300227 0.4622571478380019
0.3093940834755677 0.2038942423268832
0.9912656138761102 0.3043650520509918
0.9161278647887562 0.7773671303377996
0.9229034890047483 0.6081974188376444
0.8578893088823628 0.9547874518357906
0.4363499982404179 0.6288115569100264
0.3599182075082062 0.2765750927036721
0.7809349815785048 0.4377938566005513
0.584415574423812 0.8687760348429558
0.5763832928425917 0.04839201951724024
0.143423550553984 0.1744032517051445
0.6330526673099308 0.9408824294701432
0.5703890604352277 0.4007375022599201
0.4332746568920229 0.5492675402198581
0.1556703288483921 0.08906485203147088
0.128834348916666 0.5312648236956897
0.9131320269020424 0.8416158198204806
0.5866786298646356 0.2344101469355127
0.787641678694718 0.2393094510190795
0.3634313558642595 0.8592530791883749
0.360697149592757 0.5997595964509619
0.973034275581717 0.5770187332647341
0.5325324121848731 0.706387715262826
0.8581337390703414 0.4714243133097897
0.005879632617302825 0.1046722653183918
0.7126015887309933 0.1763999770514923
0.8887615920804208 0.07905533467442927
0.4337476365403427 0.005092125683771246
0.8120761353886888 0.8994994761759768
0.569563706132729 0.4179442227603667
0.2327340093834548 0.04439157341929934
0.8687181036997409 0.8955553425750046
0.7970691994585585 0.4336792826654797
0.2324767015974403 0.5232687524233
0.1724001553778202 0.9730045582464958
0.01506445509473522 0.8957869055903095
0.2809271284086336 0.542756190783408
0.7921052739775598 0.2189784898941935
0.5648969108685814 0.7756195455425592
0.2625089930767158 0.5740841236730607
0.01903801614147865 0.9144943005246507
0.4219436588426944 0.4374899007961088
0.5586091392269588 0.8976827175013665
0.4673584455961722 0.9019938256458477
0.177313513378121 0.6791629564772769
0.002823284860682319 0.04363229919549343
0.5697641054038568 0.2971197052051146
0.1568762999337154 0.2432743587005189
0.4236258539477541 0.924947864168037
0.8852852684743169 0.000587745418933958
0.5697560035436937 0.5208116952146395
0.9235005058139019 0.9642965744938808
0.481753081964934 0.07565741063311206
0.001642385945197994 0.3888098291311127
0.8661692829749811 0.540194124351085
0.5398685553906076 0.8271313479243761
0.574441029000524 0.06782117475614177
0.04582522417218095 0.5438552214281084
0.9099091420078705 0.9068680871482888
0.7985530677741968 0.7225067420391769
0.4772303847044722 0.5823903068476484
0.6398438025382719 0.2181184295398954
0.4053858649503853 0.6831024562139325
0.9651446473593328 0.9406763654770457
0.05127233146158459 0.8250289439431443
0.6796838181317973 0.6700748676870165
0.7245367183565579 0.3782546618195357
0.4992779700655857 0.7142880011207844
0.1070737311372876 0.7543508080283141
0.1144071967475207 0.6130420924996135
0.4896809749344408 0.9935298592728821
0.158400127001008 0.6713856953673568
0.9230462783599441 0.8816336492594218
0.3424849321093658 0.3491299892588419
0.6011257481238288 0.03082559627505188
0.5098480150092779 0.4210949421312551
0.2454588177850263 0.804360636718805
0.5017487077805105 0.928308360860667
0.04074465032310425 0.6534219331653488
0.0686943871100478 0.8779173136298747
0.1690849610636273 0.5352735485125774
0.5010732161250007 0.4381017162010756
0.5746974664601805 0.8885642410144904
0.04970488394672901 0.579244591656215
0.7408028661631685 0.9393994391047862
0.7253630632340874 0.0521848410775518
0.5219761063815238 0.4573620141607556
0.02841947083161149 0.3123235356617866
0.05404880974484264 0.8348710218513968
0.5907626988495226 0.1876359485590025
0.9027212642792253 0.8272627705707952
0.2137740574403264 0.3072887044856817
0.6034402581219298 0.05653655423798171
0.2201959351080187 0.1487763555801596
0.7859376909478453 0.4896093845252065
0.8604777569333278 0.7050171917283942
0.09516379461554136 0.6955638027447884
0.8026373169937258 0.8335083231534834
0.8545419843303074 0.5651187076358802
0.6334921016160515 0.9512062799647233
0.4219333452486912 0.03058541297725281
0.7853264439514023 0.2491040092063889
0.3847608993282133 0.03853510147509222
0.7524029636064485 0.8090217021995285
0.4103728480048359 0.1119533449915464
0.8691039673490952 0.8566898296293445
0.3538926911362517 0.2269285104288585
0.5229728049553084 0.605589488841032
0.9413749026029179 0.110237404684692
0.771281808862014 0.523596048067811
0.8767537718272902 0.190915068337115
0.112638183066966 0.5467121723619902
0.7228403726736964 0.6681395684382889
0.05476960236549077 0.5392492763207039
0.8847773679322902 0.9827187102796855
0.5483062849319239 0.8791274598289206
0.1706094657761908 0.9067487058632858
0.9650205109495221 0.05092424988772616
0.222890555528771 0.9507988425975558
0.9221446372101541 0.3167692391455576
0.5123467497974272 0.4638428472161042
0.8346088228103477 0.5020831209079699
0.6004927403762491 0.3029976986913017
0.5511758490029842 0.09265456500541017
0.8875624443766904 0.03733415835534562
0.8824609224932128 0.9920411667809331
0.3160306400805053 0.3906107357559518
0.4952178635017612 0.4750250272754374
0.3236077072096304 0.8219331888404376
0.2331698968427888 0.9689685126104729
0.980379223922335 0.3568301456322645
0.935717374737041 0.06123303185222524
0.8989482516695281 0.08361984501261459
0.6061484420554493 0.3832446135824986
0.8159342099698713 0.1292754464715103
0.8379936246726033 0.4523592400182139
0.02888636276146419 0.6096798641666729
0.4318151339966981 0.5107660052951114
0.4773293296606501 0.6671517115857722
0.7168650618695224 0.6968358150510195
0.8718085807588795 0.1507070973602316
0.884151014156167 0.8805615545992811
0.8619654967037852 0.2949448596957213
0.04312389551889174 0.5703713830433392
0.04389684767121514 0.490831841280773
0.5942815079325018 0.102057424254029
0.9773444298768442 0.8359634019667843
0.782904807088476 0.9013825800485852
0.299683027571405 0.5391135168349563
0.5746498607014687 0.8696852169870851
0.6188617909083168 0.6138571632849289
0.7383092692966668 0.3544609610578461
0.4982356189379395 0.3844971147001159
0.3733246077149949 0.8233982312774394
0.6607268119679474 0.6680102607485424
0.9460709545857522 0.5767514011257415
0.1238757072562828 0.3174762643009543
0.6971984754191454 0.4505009056959433
0.222384109644387 0.2650381223270408
0.5974911863152491 0.2926690575298784
0.2740976099477886 0.8572533846643265
0.04864298754726051 0.7593360872187589
0.6935378530718947 0.1967470522374556
0.4338110134680189 0.06861456477720487
0.0826080317959979 0.1051665107628745
0.7652852513638094 0.1991088329233201
0.5883773642948423 0.499226304160814
0.714141564666616 0.5063985613257053
0.7901216536800415 0.5721198495571911
0.3702601311757687 0.7428095375719722
0.9420487706291689 0.4832722881613009
0.510493003303206 0.150952454711901
0.04944579689821235 0.7022350046232444
0.9451986036595924 0.05864825983752296
0.9238914309654539 0.1740878262428202
0.2586777169526051 0.8224664853912339
0.2201707548102918 0.9184488836237834
0.8758707557616456 0.5142728873567982
0.1039625937621853 0.7218451101277135
0.4206290845324652 0.2125204955236662
0.9825722015598437 0.5712365652186552
0.4820542800981459 0.3600977247719523
0.6774846764040502 0.08001878157598744
0.9549726026653335 0.1551296286551711
0.9578172446981527 0.01498863917436299
0.1207343932413926 0.4089316400305502
0.3074098362508624 0.5071555888503763
0.7577164316663493 0.5392997266013422
0.6785579593892186 0.4502296333278518
0.1919732169306337 0.8501101476220279
0.174689095738075 0.9282203870536342
0.69085904938687 0.2258536282827967
0.274187832363441 0.4852193919726704
0.3928896955702548 0.9541362537818234
0.4772801138018321 0.7299942562420957
0.1046278828073721 0.9813362262287985
0.07493553290930141 0.6735409219396898
0.3608103739771163 0.5711633519366434
0.09929629145581524 0.9721977733245719
0.04455151778598723 0.9843315259951166
0.9786957984237012 0.496005079432119
0.7904267604380292 0.4412487541507162
0.3663951446100975 0.8694852222783671
0.1766755837457056 0.6686054237433203
0.06496723706357625 0.555320749030693
0.7251500001191833 0.2777662913070033
0.8631446193152457 0.237804686110505
0.804124960452391 0.2526180331606585
0.8973380519275524 0.8556007835614103
0.5025166452207264 0.5734742727860844
0.7127819529736218 0.7814366322058134
0.9839144979812263 0.2357146829105358
0.7429061701799911 0.4103696301314421
0.9973000761818011 0.322211668588603
0.8872175250734478 0.2701640602230589
0.9236342632889416 0.9747168601180395
0.9160423801556873 0.6447189412171483
0.3376370476333825 0.9645962010336513
0.1831330875879029 0.4589533965685038
0.558058523269693 0.9159371046224375
0.2179665928085654 0.4493701437006348
0.9417653700186009 0.2011064092111998
0.05195298558393251 0.4200170245871624
0.903032707838047 0.370436784180329
0.4744349490203826 0.5286667899107081
0.8941614112705295 0.4469766309068248
0.2286130223144944 0.7954910801043118
0.715704678934286 0.1294656515635693
0.6621094826015799 0.8526984362149514
0.5205399124038226 0.9681665273201374
0.1990673724782079 0.4426218099063953
0.7934016733054267 0.2950293110753912
0.8739134129838119 0.7198648522843902
0.4810778936422563 0.02576610632955881
0.1495285257780183 0.9569468904056698
0.6623978484818964 0.5531675207492538
0.7118960023285081 0.8119511791037842
0.4171257290829576 0.9713134503515611
0.2324686378894508 0.6350227010987258
0.6085807484990593 0.8266601970234077
0.8429182395719989 0.7088780759891173
0.4136317724675436 0.3348162004246592
0.8456580752819671 0.6913416970289423
0.08432483404863528 0.3625037676201212
0.6094709497903102 0.2167572584554808
0.1407677398280377 0.8252988713246414
0.7750278671669161 0.2523325739821257
0.1454091461984843 0.5232407920906081
0.8575751376244415 0.7336739975108636
0.001185347492530595 0.8798974359141064
0.1619443204610233 0.1495208494201267
0.1975563001569379 0.5106031093610969
0.3068750406228011 0.1433325018653602
0.8117825958969376 0.2990069782606111
0.0612015775196312 0.4790299757498966
0.9495721596105546 0.4605911031661518
0.1487213129658872 0.7180588300705983
0.8691851619210511 0.7476954308998629
0.5182887492002024 0.3918670701596125
0.08478113453327547 0.4407245625844873
0.2562101911755578 0.3295732761009056
0.7437376915483219 0.1553719658499086
0.4639497673261663 0.5653766411371839
0.7940336182854737 0.9038825793784127
0.5930808250317081 0.9462599168868912
0.4476727432177933 0.4874147625580845
0.1933509482528567 0.9763873398710675
0.6810032532351166 0.6103483011373689
0.8767315426916322 0.4699373298030414
0.08220893894143114 0.5220259199861139
0.8959163678768514 0.4894034947019172
0.3128707916928372 0.9559717588523891
0.8333902485093274 0.3311350752324361
0.9484552263772266 0.9007394100669628
0.5010520607957303 0.4165210926405388
0.1619401185819408 0.3980096524102472
0.1300954282527084 0.2247382403617926
0.9417028691776801 0.658902379469561
0.06171058350211189 0.7464750995833734
0.07954624482691834 0.1157080990897948
0.5624948217694165 0.7641917715152533
0.7391711317517156 0.6595561140327152
0.1691577234616951 0.3778853631254853
0.03387390148804585 0.09964695233903187
0.983329712512218 0.3857684289487847
0.5633574858678255 0.4841830982433595
0.2017180323270131 0.5879331576356029
0.5910373490624292 0.9169609415330621
0.6331169291576899 0.3581020589756129
0.09809486911532012 0.7613625201240718
0.7808716099792202 0.4143893663244271
0.4932577089305221 0.06077450202117402
0.9987997786878202 0.6298280359960877
0.6875477778907083 0.5784530428533226
0.9546515894379028 0.8044110287202642
0.5312401092253055 0.0330091908173346
0.6594444838835295 0.956261951944676
0.1041603541814781 0.8299820545456371
0.1083013628971076 0.1261038888976901
0.3869011708231724 0.5837672640361719
0.1807734278607728 0.3516270064015752
0.6254577103962402 0.289567361688813
0.7189885146120176 0.5154264312751051
0.3323591785817343 0.3501294658149645
0.01673580355751338 0.6681062855142975
0.081991809245497 0.1517798838030822
0.01226748382188852 0.7805917384873683
0.06058702271290731 0.1088673577550311
0.1467874192670262 0.5643608338332449
0.1493440532848645 0.8985785793575274
0.02621371712101708 0.5238364927759979
0.04377399152468295 0.003185308358415128
0.9870803671344333 0.9902712323753499
0.5874655808308036 0.7071589406508866
0.8632849038978233 0.1429962972067605
0.5613165311032829 0.1807141183819763
0.07159388723451457 0.3361646013425504
0.4919171240450804 0.504071649654794
0.2689430697922658 0.7140863142443105
0.8984575040799608 0.05186348545935936
0.4170583031888166 0.2400418038292541
0.4352892205880973 0.3961883272732428
0.6336942908104243 0.5127067063047624
0.4986517932385519 0.8652680411975711
0.4086065529586478 0.199334538468233
0.2233862657695934 0.7469614809548865
0.231970812959996 0.6670810094905034
0.01157144238073115 0.8084758934389806
0.5053247751493684 0.6191277636948932
0.7759917322832516 0.1185708156402629
0.2504056968912748 0.9288958284632793
0.700258657487699 0.270501043121735
0.8713928907097824 0.2913062927599037
0.7660335600707059 0.2560974824297534
0.9805334991483411 0.4378057997082956
0.1659500838823852 0.4390703288277505
0.6499961526875953 0.007649075721755954
0.3007009830606165 0.197182123960583
0.1003724306343826 0.3768469960005082
0.9321792100936244 0.4673121175796533
0.8817213370493689 0.8702030446285094
0.01156692698455481 0.955018545082885
0.1313606138428887 0.8834326724596412
0.1448158359232454 0.5821435145212491
0.1413141131398886 0.572419948438935
0.701110801067613 0.7252487380076782
0.983182963314216 0.2969648190529255
0.3798920668795729 0.630340939483623
0.5790849039589115 0.1175138817152422
0.1830128989746525 0.1282395132753129
0.3804231917092449 0.6689191663944404
0.1653256786842426 0.6429570269529608
0.7369576202842658 0.1100741670619342
0.6764700672157772 0.6799731003533565
0.9540028384392898 0.3459060490993964
0.2092987143912571 0.1691942610043425
0.9785509034577068 0.08552531833880386
0.2405382226694811 0.3165019610685416
0.3709641311129346 0.9821080496628616
0.2385214572878822 0.682606546924334
0.2262050452125842 0.2930884170292729
0.9463631659302731 0.4506358496733637
0.4490845706782705 0.4070824853023444
0.3942207039866029 0.7594369758478108
0.5395939377628277 0.1187419924369128
0.04646795274219719 0.1373017286292819
0.6830690616622955 0.3152496432989969
0.04984080375391658 0.07263964524492147
0.04099630860962316 0.7516926119075975
0.6143914441458066 0.6635284666009643
0.251933926610254 0.6916750928306347
0.5549213990213011 0.7726906792250107
0.7170205619728869 0.7159087219258634
0.9892246207237667 0.2651279430867708
0.3000440464917663 0.574185341360621
0.8753446499809533 0.0257415726251457
0.5173811961765861 0.9404207576426952
0.8957200567299791 0.612417619671889
0.1943575529370127 0.4131860559573747
0.5627500332437698 0.3051565731772513
0.9052496337280306 0.7484173302389093
0.6645454107985723 0.8633631348941848
0.9451990214708741 0.2111340569410512
0.6138736781461545 0.6981806800420177
0.2004892208996979 0.08055109967950619
0.643600472106484 0.309773857309762
0.4734601720798298 0.4468570142399392
0.6015945816075865 0.3331627883269376
0.3488794740812822 0.8079167727539345
0.4590455045308077 0.2064819317928718
0.8040180433084677 0.7506661630654667
0.8484776936190074 0.9514652381191264
0.2623930650972221 0.5530927566626918
0.1624648533952383 0.9128059519431427
0.7157692085782266 0.03443139931983805
0.2634757083629574 0.1187280573242099
0.2481317814160329 0.9974578095143434
0.7070341545646592 0.03072433825353035
0.2958828565902489 0.9769485778580557
0.03815476603955299 0.8098253017183181
0.167939826685345 0.9649606313688059
0.7531888551155863 0.308773461479342
0.3295809225436511 0.1232801717641163
0.6328463189952585 0.6675978654997342
0.675819364426911 0.5355139009110428
0.2608974555214368 0.9601595211200348
0.8107313823153612 0.5497639313335377
0.6687629177857503 0.6739264473441258
0.1386926886547847 0.1007188223817427
0.4515741725295469 0.9632110996388445
0.4018578498693786 0.7141257461035343
0.1691746033526701 0.7367707250118742
0.152599938460633 0.4286463928081209
0.8300055484668442 0.8946049986620168
0.7435085213351679 0.9057371233827558
0.8014715543820146 0.3023424453098937
0.1158537276497364 0.556557339240771
0.8294021689478406 0.2352075915899358
0.141167834914361 0.9044224498823636
0.2712475069041556 0.2567318160244791
0.3723213346690115 0.5981305448053919
0.09924424116644334 0.8991079460643068
0.5482366971498782 0.4696167804356106
0.9262794583074785 0.1549928893209453
0.3135071245151915 0.8579388828997209
0.8177045826249033 0.8043800090965194
0.8597808591486907 0.4924286846620326
0.2535815406870821 0.489755907323186
0.9027282922301472 0.1149660595568403
0.1552374355360698 0.4661485732110021
0.4835946258822156 0.3326254093398007
0.8547987771845659 0.3121359922575562
0.9871686489112965 0.8383684021863154
0.9967450138564936 0.9439350198256828
0.244039194744471 0.9877058056990149
0.02719942111001739 0.7740922086190434
0.5015050616750651 0.6463928620730077
0.6806468152132505 0.9534159969334786
0.4639120886901785 0.2992227857838779
0.7101302860027705 0.8489464925709708
0.7640805633100249 0.4437257206593906
0.5304565697394179 0.6945795078577494
0.2010613619869122 0.2226932974380973
0.753785314563502 0.5288776019153535
0.3283371333558884 0.9626156071048371
0.7487870777225356 0.1277938796820536
0.09126809237053657 0.2778342451712293
0.01642492441368083 0.21481790796467
0.619453298889426 0.6031139101896458
0.8913443703924383 0.7655340664902818
0.8854432832584468 0.782594543005781
0.2832510996823732 0.4537686236281404
0.4795084823991811 0.8061933259200886
0.1668284059213786 0.4199891365936302
0.9192132312800319 0.01498647700397057
0.3904137189097816 0.6337776686888594
0.6049257165245414 0.5335993184822025
0.2772636168679303 0.2258547949942879
0.01107563956831289 0.6050406383669104
0.7182480601389019 0.7719856108180729
0.6700439941218713 0.4214683281701314
0.03805194766031886 0.1974775663950318
0.5981145378983226 0.7964080225422511
0.4621728451877075 0.6427209510514232
0.6131814299251593 0.5143751441059694
0.7159073194244434 0.8316446615594376
0.7467302921305061 0.19257341911155
0.1569017459646531 0.9296867443440568
0.4177867096865702 0.9816113689792361
0.07015284376944415 0.424781254783462
0.116577690133109 0.261712781273665
0.3508110042137025 0.6030917584572153
0.2171557057317023 0.02060429627279283
0.4823273076465628 0.3980376224224518
0.4188614070900259 0.2023562108202898
0.1286562612751585 0.2428193937667774
0.7346406313741256 0.3439308508157741
0.3254794565185937 0.3228551495561726
0.6517425884816044 0.44476457911851
0.5528717098445456 0.4864577865347514
0.2958135917770693 0.9862683008818274
0.7639255781684174 0.01947106533758892
0.2929792499694019 0.2501595900443976
0.3650819915620314 0.589854251853034
0.6277782470481074 0.3001532521831624
0.525836556701501 0.3834706395273403
0.5045862133791055 0.8944510774852685
0.7204528010411844 0.2876308954681429
0.06664303809403116 0.6139879373068718
0.1040978976371834 0.8489815531611677
0.6354665335574136 0.1406571755365964
0.6727589659154316 0.615650518283108
0.2258525920375958 0.1844627934830438
0.6995907002174904 0.4315868718500818
0.6956040581931306 0.1684249929274661
0.9887500948711102 0.08100074367398238
0.7114585488917147 0.1578229051606235
0.2850035202668714 0.1730022517863002
0.2155827351765607 0.4311540883011962
0.2742957033821153 0.2949423089748617
0.8787068394372728 0.6065257625267778
0.6038460085785805 0.1701163662895088
0.7342548524102969 0.743281878613076
0.9777833930449435 0.09597894563719701
0.9352753509060939 0.2105864951448085
0.9870722374453119 0.3254143000569081
0.6775511635579129 0.4974983930120868
0.05406732468362364 0.9848231895293408
0.8465072925374736 0.8403722463564846
0.8701542787069892 0.05805581655402674
0.970069030228136 0.4787866439825919
0.2524151327875847 0.4009999829399035
0.8785295338458357 0.6525603118001748
0.6488287935221477 0.9577843793435045
0.8509941591393884 0.8612950889432671
0.7776539937527347 0.4573178445237848
0.228339619015289 0.1321160408858196
0.4362112917439163 0.656035637217288
0.4062106481761846 0.6192756151913892
0.9877348774349576 0.09157248056140221
0.04812161445900636 0.244628781691499
0.9795389019442936 0.01630866499120705
0.6107058186304434 0.3049056708928343
0.4598638226731983 0.4107084502515717
0.594832493745744 0.4801818749650043
0.7148960585057268 0.5328660580917229
0.5341969597240533 0.8439856847656462
0.3684051772987184 0.1971663605972198
0.7448930124772251 0.7242491518802892
0.6231763283849064 0.5544338169061969
0.3036530350551238 0.00242973564249499
0.5218470669647205 0.1799708034697876
0.6907681928417283 0.6675403707522137
0.7840435765277549 0.5806311397947364
0.09011748154234339 0.8857405888354178
0.8831945406943694 0.8316007464482884
0.8465502284782627 0.1060437385121376
0.7812552840835054 0.8908256817684331
0.683710130042109 0.2664799452054846
0.8202742652479487 0.1010175664106825
0.727792470712293 0.3514153630300042
0.8752959938474423 0.5246784348313067
0.005954078853972122 0.8590113045197246
0.8695989546478671 0.01758251227246298
0.7724353972186991 0.7525938895150293
0.8868438822912114 0.7928063936383168
0.346970641636662 0.7575871160655133
0.2293519056656987 0.8623888363232739
0.7990572994204994 0.3129230165457591
0.8592850733700799 0.6278181427878907
0.9674199220656726 0.4553018985945188
0.409975592268988 0.1506148190013004
0.05258640009580334 0.2334150648403849
0.1388787267195466 0.9516297906909615
0.8281839265099809 0.9939390977628574
0.4335802305924378 0.9279292679445673
0.1132906934400455 0.4017101309784612
0.1837616448197503 0.1165460944775418
0.5546298676482654 0.7241991816152583
0.3605496952081663 0.9984696218018719
0.7183863247726575 0.3965558298070742
0.6570804657098485 0.4782976387959125
0.06020295562095501 0.9687772493876399
0.9035228562042777 0.8377028906720889
0.668037000904676 0.1195456252526945
0.1371519278501439 0.38521556915877
0.4557923095129813 0.02167141008762868
0.5829071183747371 0.07365329270956975
0.09289931793708324 0.4082075620395896
0.3866458504014812 0.8361650523332222
0.001107957001948365 0.9537855760132857
0.5753580665045516 0.1969714527001889
0.8716114828943602 0.8180165706980123
0.7258637759737595 0.03317779975286603
0.9741619859121287 0.4174798992051076
0.1927644126570983 0.1113598329493047
0.9510334879834358 0.5006035628045039
0.8895190367033822 0.3369044416708296
0.9586294041006964 0.3249338193580167
0.04015445518993171 0.3469403052067641
0.7498462410892379 0.5948951861476582
0.9529491858080938 0.4134390748581145
0.4202101733836819 0.4853329373054568
0.9085138007242849 0.1464668262730759
0.3354508626875095 0.9368510944479737
0.3980456764430606 0.9898597129671007
0.9860931217258424 0.2257259182093564
0.6586144641306452 0.1844964979080027
0.7106816948969094 0.1393845225188469
0.5982285319580629 0.2162095862802351
0.6045030944394389 0.3946091894434737
0.186354849581015 0.03201265540392945
0.7685705342400497 0.1887668695837413
0.614149803403824 0.9487100568350771
0.3261383878047267 0.5118626450720967
0.2659865246026998 0.625047095849119
0.5156058027385106 0.3413452911879082
0.2184191746087739 0.9074708195513697
0.4795651987263589 0.350141522580555
0.9130584800035373 0.3735270413026509
0.32211165973571 0.2688973856625601
0.4406412884218235 0.355716873304309
0.2208736456352557 0.60905672006766
0.397969954879446 0.579184267882305
0.5737000882556336 0.278726636121128
0.4490075433974007 0.9526237687960963
0.1328130016770345 0.7329974940766102
0.044409419209605 0.8592478966886069
0.9891927854888239 0.3148895743761511
0.640280481204664 0.7737199258839006
0.4122199035605852 0.75559103634289
0.6806335971409885 0.7414566345298583
0.7132425042548964 0.9480157639221434
0.3541617262656206 0.5920702586892712
0.4927895813559315 0.3633590237227577
0.9954799241033155 0.2831666755335629
0.4107860372550389 0.4349946950446467
0.4977402029714936 0.7259502995524498
0.8793193699445209 0.8597661597153594
0.01128676737918624 0.3468994855986424
0.8574170092300675 0.6940667832307674
0.1575734657006939 0.760218135163313
0.618329818173979 0.2485307104391005
0.3836833803691515 0.1617694110149771
0.9165599639421901 0.06137550797279143
0.6303463226565916 0.4253539289941745
0.6508010673683843 0.9971323891374618
0.3582938739424887 0.1825868193767187
0.6502327334943752 0.5045482636203623
0.07168021715008857 0.02877036909268964
0.4267853373146465 0.6250316580307201
0.9230421831773994 0.5275705095344233
0.1941982986160065 0.7214915794900718
0.4360261940562637 0.6948432844038479
0.7232884082180815 0.7438624454386383
0.8800741324704453 0.1585254767158919
0.4788831146416008 0.2843234305301166
0.4774917142925829 0.3776160262570504
0.3383621277305605 0.4337330047996057
0.4860194885213442 0.2765557040534367
0.8466845435660599 0.4459149205341068
0.6628618901801984 0.1654649186138494
0.5982597479565008 0.3759414685950877
0.1306884785631521 0.978201874776445
0.992623480699245 0.1827294116079029
0.731160989655288 0.4975356460285327
0.6695572647842144 0.1588161289540016
0.8957152057030576 0.03046705648324778
0.6548353829885509 0.3556624042916293
0.952236963829415 0.9581950984357969
0.3915669749660191 0.4126855169334264
0.6812452750859403 0.4182733942244739
0.2411898489675378 0.2090843224745028
0.8870725545636786 0.3476129414085158
0.894619549778039 0.3543145219871728
0.7712009025200406 0.5976119086084632
0.7081318054704283 0.4232375147467793
0.4102699555835882 0.4900647090847227
0.3460341615272876 0.6128829690120623
0.8564021071611035 0.3568010569875435
0.9947851180866816 0.03816625351240302
0.9809786286687081 0.1978395462617866
0.2025234680409377 0.6305974609142553
0.06247709348344897 0.6358146958009108
0.06198829378412179 0.5968587701453715
0.9227202063955166 0.6367753590951517
0.3341598460170725 0.8248788179892769
0.3060485247935933 0.125038622631809
0.5269526671178106 0.6262007780867302
0.008948584030525437 0.357368561670005
0.5758062289810515 0.1074679553469955
0.05677597208338865 0.08678447555045297
0.7552816650686598 0.5574777026907021
0.4368646180854514 0.8434543311224874
0.07146627267336773 0.962564989248156
0.2399329913374191 0.382968329299246
0.4630400704275966 0.2288137355351459
0.7782039159353488 0.3710104773286133
0.4748835285108235 0.4687618240695013
0.1921832904274539 0.156044940632686
0.0260558778583229 0.7639175423241241
0.5886330089911375 0.2624862181934283
0.5121082191699388 0.6499066261137909
0.7786242030970436 0.6355633485588692
0.04308253908500261 0.3750983353512335
0.1732977371810339 0.0003516508533631477
0.2873993796602651 0.1047604622406727
0.2993351938037706 0.4991070950131886
0.8409011558689856 0.4844389660542037
0.5268616856105031 0.4317150219010472
0.7064941355338333 0.1675255864057895
0.7968129418480938 0.6096179531054123
0.5163625732898807 0.6228279815373307
0.4109678515586832 0.379193522853927
0.8758905039975563 0.5579709530988243
0.1299861875457676 0.278509127259985
0.8294987438131274 0.1998159016958272
0.2164107618725484 0.2376646721789554
0.5394949093932504 0.639783848458216
0.7669706186427304 0.7617967494562684
0.6856525265020468 0.2170031235799355
0.9803584061312972 0.2086344022474723
0.4378724636630159 0.1988030141158197
0.2912015827089284 0.5923022856383925
0.8139736195942293 0.05553648299443815
0.6631781545629349 0.8027242227039874
0.7646390705365735 0.0992007514163892
0.2291237378297155 0.7211463658795577
0.5770354008192727 0.6324664012418526
0.9787821200808108 0.4852560660498267
0.7862969775909218 0.6085293623713935
0.8360951381792012 0.8380945103719912
0.3656919206072226 0.3514052621242684
0.2485717384285664 0.3230966009867706
0.5689647394502098 0.6392770256641072
0.4453180784906325 0.3958216987166041
0.1723459364948393 0.4301047676105637
0.2023943073719081 0.1066246925242914
0.07963872180027375 0.3829516993294149
0.8677574097020416 0.3835986599097441
0.1470859086920737 0.6454204345067246
0.5435804385947988 0.660655094953428
0.8477340149163308 0.1871901654438604
0.5970665464905675 0.7260104627144711
0.8670154174658536 0.1959122358835618
0.6562561843511248 0.1456233392411088
0.8679845965254256 0.9601943971777528
0.7011389561409989 0.548495762115327
0.9588603756582789 0.8584004941480115
0.4017705868909511 0.6922804324769586
0.5716282699311983 0.6111223643928737
0.09276336703294513 0.1496903837158236
0.7807873302329844 0.5410111959956124
0.4638310297099065 0.5935275544330822
0.6256435059161013 0.861926233538562
0.2692176106904315 0.267276295875741
0.783715863205009 0.7111458783546692
0.6439979233620888 0.744889060646554
0.2947753908920815 0.4806163536050564
0.1535839804058269 0.6162730446687402
0.2057198155100374 0.09727821609884733
0.6609218702124687 0.3937715804888753
0.2056661747219162 0.03294814903804601
0.5920155121670623 0.01147640889705029
0.259611028237061 0.5254223167074854
0.1430803003577373 0.7851585842909224
0.6031966083196271 0.2074586237760336
0.5475992914948203 0.8196118579825074
0.5973334233923575 0.8242953996563694
0.2906777857322174 0.2011004388229607
0.5664886649618662 0.6289395711961587
0.7097766636005209 0.2890566554581105
0.7691626566240704 0.3979429927797925
0.9853173183256133 0.2863955336962362
0.292819982082703 0.7009892084648854
0.9525237471572493 0.1955599247466225
0.556774902756317 0.1411750306283673
0.5315375500657961 0.3647098087504956
0.2621344034093577 0.5636051443025161
0.8738162231396414 0.1110641729969354
0.5501536731903192 0.7140378955302885
0.657562819319041 0.4048935871177742
0.5092722142632304 0.3208015319931054
0.6608544052294021 0.2973882808125712
0.5498329478551014 0.6430933949413671
0.930038526515252 0.8649565869690606
0.05809037500149816 0.7179688898560341
0.9438561301970212 0.6135272144532172
0.6612017076057249 0.4607958986118712
0.6377929416567454 0.25542405044052
0.7359567104878662 0.4469739261805684
0.5853152280879401 0.1377627103048592
0.4218986973949138 0.3535445319821939
0.14685106740733 0.9875535955320277
0.8041296642837905 0.1111104282522935
0.8090657797875512 0.3097170488797221
0.7025109668958969 0.2805055156684868
0.06178755204999078 0.7842528741737121
0.5397290896921559 0.1852138982982684
0.2445139564518862 0.9504776292171168
0.163339718926081 0.2929369756293041
0.0633097280243486 0.8487183105451428
0.6882234987369216 0.5176636033703079
0.1979508028372237 0.4826449160536119
0.2727767462155719 0.5371599770097601
0.4934228553143977 0.6193163130072387
0.1198098156079755 0.806704519270981
0.8969965974696457 0.567385295818177
0.8811292904233401 0.410217725886611
0.3894735197901517 0.5342414048158722
0.6806534843183011 0.6220175422570486
0.5034770869015446 0.2295458777639005
0.5463392235280109 0.3875653108142666
0.7394586302104171 0.5934398346119891
0.1734728116236539 0.8461941517552455
0.4168341209204516 0.5836664788172184
0.6993967540551226 0.921054034074363
0.9239019273369172 0.484066697920076
0.885109911256061 0.8418729361612423
0.6403254473273177 0.6891334184842504
0.3945297260605705 0.442241074070802
0.3472825051538567 0.04428347298949176
0.04264052988579412 0.6955736470229474
0.5996095402363433 0.2637558621309531
0.3827315299095175 0.3848670999103665
0.9859139129390535 0.374861037548287
0.07591123684811875 0.07721352202896317
0.1390691632199597 0.413229229753779
0.4650735320272658 0.4969390326799997
0.7882256673255461 0.2771721992974308
0.4180922789230673 0.8458786484634134
0.2673862376727228 0.2778706908686882
0.08509169154306126 0.6593173223503652
0.1668089777104499 0.1047700626314453
0.09536842373311311 0.7280716853062277
0.5704818872624471 0.4925267963170594
0.6102187213448701 0.4342716541884878
0.7050600631073211 0.1307975591486251
0.5000121569235707 0.1493276947453219
0.6490478686555354 0.8785189333660111
0.4053451376210944 0.930960630762679
0.941941516188472 0.5275735435826471
0.3453236011255684 0.729353443875343
0.2991371387082598 0.5506415398470718
0.7509976365363001 0.7713362735406041
0.3134837055815881 0.7848583381821236
0.3779088221904167 0.01039035537128499
0.5226587380779312 0.6534246991276031
0.6153769493207907 0.592571231720783
0.89364602378095 0.5845232221619182
0.4484162138561794 0.2751552102262263
0.7742772474041403 0.4462500462865397
0.2969561379481347 0.1466703904955479
0.5451583190308069 0.8480077526418995
0.1773241730364185 0.1934549175373035
0.7985707163342398 0.3506404394098269
0.09369651247408005 0.8482520723518155
0.2103342243198938 0.7901697186010295
0.616656760239777 0.6527974225366707
0.5189735973981388 0.4373020647300685
0.7734854614744816 0.5500444582115906
0.06004309300773291 0.4552208044956516
0.6139408903993211 0.473586896540552
0.5031071577026821 0.2016159799661881
0.2902302306934729 0.9057118336898163
0.3980936646470224 0.07593691762262651
0.5892865903347103 0.4411225058786936
0.7076850562976225 0.9261842740420863
0.2400514876604721 0.1588499540723162
0.5759036335028712 0.8184251620581564
0.4052954960752694 0.4003420158955357
0.4652166689697143 0.1621848711226092
0.4544076846507564 0.4388395254444757
0.9312595226953769 0.9564988200749365
0.4587418459496231 0.5562085854665617
0.4105995429609843 0.8944307694902109
0.03434613116070363 0.4867626777909059
0.6844840336649063 0.1128646546049198
0.4764183898928066 0.04782525394041176
0.4350621840403365 0.5881731365780394
0.3866827415731531 0.4682806357654283
0.7569323566834709 0.05241505619722363
0.07067847604937513 0.8892529628069604
0.1369931098577659 0.02425925061676946
0.6690112434728964 0.9990952686266502
0.5296972688250584 0.4220036671612025
0.1114939576484535 0.05160285503473714
0.8760464423717322 0.4592393118304158
0.1344091458827563 0.1389239284410094
0.6489038300912312 0.1541388278591414
0.9494041757150761 0.09244946291431377
0.1737489098625746 0.5528314665829848
0.9426704129696254 0.3834656449273078
0.1271205477385709 0.08851770019768611
0.4199743550728553 0.2772814595516456
0.2156755897385911 0.0929336372117191
0.7594266147406883 0.1089038909185027
0.001551708000886827 0.4554329632940373
0.1214093968827448 0.0334803370580337
0.0352205527811061 0.8377902556264614
0.3267186942122468 0.6344174670963507
0.9299640510508502 0.8542657356747779
0.1387502316991789 0.245758076015459
0.7268276983072408 0.7987609794444012
0.1548694209530275 0.3129373893330767
0.9686211778139954 0.02946327886545618
0.8045754848714917 0.9071494692622933
0.4020857366942115 0.5975482542341793
0.5519849469058205 0.3693779330679492
0.8346074936022081 0.05009957143037391
0.8186183483491705 0.2675863075259994
0.4567488364394957 0.4921424243776545
0.436541593281018 0.4309618344809623
0.3505503059275702 0.271086645051165
0.0189372862004459 0.253175438729102
0.7058910671555307 0.009903511966399606
0.9135248872667576 0.9603317994731393
0.01779850357375422 0.6862770335282738
0.4171901732327433 0.3979208173396627
0.2936273730290065 0.4517423309203767
0.411731017541196 0.4804294075536225
0.3535050344053666 0.44882410337711
0.5844401622658909 0.4809909789308188
0.8377187430195625 0.5444192210697962
0.4264730727697623 0.3915928105567185
0.8998691358587092 0.5778470868053034
0.3534300012795197 0.9834732738565126
0.746606555871771 0.9480905548475581
0.7468061573365685 0.3732164559706564
0.8667957096992894 0.2065150642363437
0.3997160644811595 0.9120327822387506
0.6244690605238751 0.3325514313658962
0.9493324528660118 0.3662354137611989
0.3564948709149268 0.7301974781106686
0.08750968399830077 0.4294777090897747
0.7958791754096491 0.9462869301809573
0.2928789782793162 0.8537903732471619
0.8396520448752055 0.9576572000914557
0.08749236509787932 0.1968857577882135
0.4228686166820727 0.1260736095901451
0.2650483822940612 0.1812663542028374
0.5747423031927064 0.1354386734617989
0.8352536258147369 0.8764720907194753
0.5931606761916647 0.4316217569269468
0.7674541777802961 0.2834640804888561
0.5347710023602851 0.2791809062607867
0.08058879645338403 0.8933146857039465
0.2038796432747302 0.2633641788661591
0.04048052799203785 0.1281328011147965
0.5429191886184594 0.1288486321293798
0.318152872286503 0.4089396271685284
0.4773003829973929 0.3124540281203068
0.416527106753987 0.2672930087290535
0.3960397552987329 0.2886739633678769
0.7639659027495447 0.9544537386524736
0.5287459277246742 0.2443298583295581
0.5701700908574342 0.1534882099312157
0.7042011509460211 0.4698288689264503
0.8035053283592442 0.9953802960394532
0.06577500984488512 0.248543995858595
0.3307008738109846 0.700763000104333
0.3692833531030873 0.004303477555745732
0.3952041208548109 0.02240943835754593
0.001580959421487395 0.427393361437331
0.6504906197908319 0.0386587646790028
0.8997992133842601 0.7088086460499347
0.6093849177321673 0.08539469259798119
0.5238454316808877 0.9319070922178234
0.2897165315541014 0.4332124203078058
0.08616669311960103 0.3103874111030953
0.679067370428089 0.297603979759001
0.02484966986618499 0.3714947851580434
0.8115587608158091 0.2598390108730815
0.8871978792397904 0.8523912022581767
0.3106117007039575 0.1932242397426061
0.5050001519640143 0.3384732541538916
0.8599127185389993 0.2642824357299786
0.1545549122398021 0.584350224220755
0.1097620671430375 0.8028846800644778
0.1656659887331357 0.2649432369120927
0.3770508105863124 0.7704589234201362
0.5132584131004156 0.5477798528158211
0.1468392142657701 0.7573996501006702
0.3186399221743067 0.7204780312837453
0.8285355424860216 0.4192847266246188
0.4542289760617023 0.6900918396046416
0.3927730276287688 0.3812896520645523
0.3567455315563888 0.1257084281433023
0.6337842768034222 0.2337349155066312
0.6648456434669281 0.1088815807636889
0.8750754205758812 0.253668134909345
0.7526769303112321 0.4703659466296794
0.8249758168818984 0.8735798300988978
0.2825885011075092 0.6541963929648305
0.8970730520702929 0.172416704011508
0.8475714208999412 0.2286305792361259
0.6761977389413486 0.1406339122166225
0.4768834936098597 0.8968433815944328
0.8038865076517905 0.7320814729227036
0.2638572305205097 0.893545144061813
0.2900093203040572 0.5799371472458458
0.831724140817936 0.4011192964519645
0.6351517299513878 0.6189151082619412
0.414322221858452 0.7659969614185679
0.9216249429951884 0.4367955228834481
0.8285735547254425 0.0319241044473983
0.393728980777923 0.7994341169810951
0.08865301091172925 0.1323929625075059
0.2004734957258474 0.556480778938747
0.3407746352739145 0.2539667197617484
0.08132298321975728 0.282195355493405
0.7065631987340877 0.6968458814786882
0.2172501740158672 0.9413297320482128
0.4603571479388269 0.04282507868340317
0.09716954063865955 0.4744417412202901
0.9134872064598515 0.721578836610513
0.9720000997142232 0.9790351187374071
0.0199542185168054 0.4323515016011713
0.3612976168057245 0.897718790492351
0.7148211388840841 0.470872647242162
0.618511693124462 0.958785868800303
0.6444330495899518 0.531621011818159
0.2762997881345737 0.9951543230820029
0.3181630334954478 0.2105241574010835
0.2897535488310627 0.04962303214791174
0.04689554527643407 0.4399163320417496
0.5874771113476931 0.3914497462401311
0.5083968556989646 0.508370387128391
0.5009139949275799 0.1789081492747482
0.6030398372140411 0.7169899703175409
0.9114396259477073 0.4342225130043506
0.8445740950294313 0.9969321623503237
0.6483230259753812 0.8426057351293497
0.9439361991410369 0.9385826107591292
0.1102435129102896 0.2326843739932525
0.03564581970227223 0.7333655997481652
0.5620284781770204 0.372516137798272
0.6035624332539049 0.4057968872310461
0.1158424509899988 0.7474173543040564
0.6891378462729989 0.2942776459182404
0.1559574311233646 0.5950915747769928
0.4237299554167057 0.06902683640799762
0.6372352864989053 0.8244860580985239
0.7229859966397219 0.3291500669057046
0.980855387690986 0.7131611557822154
0.9826013494084364 0.1386896758811136
0.6747743414142572 0.1109529395742198
0.954421049019437 0.1457376612546861
0.85711165847806 0.6098444229737287
0.6623126902405039 0.2021269047123901
0.1463726687294303 0.1637427292455549
0.7360522725069382 0.47510779045577
0.19270247695533 0.926336577432858
0.321810749088712 0.004393619063415276
0.6162020269225519 0.1808175170265217
0.771204965354055 0.9331763399141614
0.03802504832221952 0.6645446543951681
0.04031338064709631 0.7900792732210665
0.8869070877684946 0.6707634890274954
0.8239496786155239 0.7507897456859713
0.4389167311863043 0.4048534358521248
0.3733631280530763 0.7528469703686039
0.461950763247636 0.6824551396293229
0.7098625249364008 0.1032101455628307
0.7560387808842529 0.01126677071184629
0.006552359354054448 0.3678734642482926
0.571405317453312 0.6973404201788534
0.7552432298620357 0.8462142482105479
0.2858951908887807 0.2326624143994699
0.4382904329487316 0.9879920014086163
0.8200567308368684 0.4650359900956415
0.7756708421916823 0.2047314571150784
0.4202563088446467 0.7485011994423912
0.8305181913588722 0.9525578273077839
0.2740684659819588 0.8956879199510157
0.8919412269523769 0.1111383940132904
0.9474632142657905 0.2774535038555242
0.6522704916354481 0.2059071855574483
0.820079076349404 0.741334410239752
0.3396908651148904 0.09020549046215086
0.5707380237141035 0.5730436349427828
0.6179283703957994 0.8694814456737462
0.1666190783961957 0.7155728061172685
0.1109982284387721 0.3738936602293078
0.01658361904962205 0.9463149695904026
0.8148290106834346 0.4076239167769456
0.1610429856354506 0.37109399728381
0.6781694238772338 0.1215921551095706
0.312418433760194 0.4862721207963307
0.3355156573081697 0.557792340894644
0.6332448138583453 0.9861046398993929
0.7931106222759288 0.06118110372928451
0.03527370894870443 0.5077244923184786
0.6594125472587531 0.8418250747155689
0.2338101793217849 0.09283136807410965
0.01812235858882376 0.2042810472138592
0.8367755892562078 0.3082547623839336
0.71096480251529 0.5999188689249557
0.1059846789207156 0.5828824335112331
0.5902999521654291 0.3011615181576535
0.3984095846803922 0.1963169267115214
0.2588708557062473 0.8718376563997571
0.6525114090502486 0.1650764622620499
0.09056431301106072 0.1120016681615651
0.9430209911009038 0.4401672412274888
0.5584076154619977 0.5973922264348748
0.6785968494088102 0.7787286684577917
0.6578634698389497 0.6896595874243396
0.9974199919882727 0.4863048912753762
0.4611272955171662 0.7214025243377243
0.1888068111240361 0.2994818145087844
0.8773952590467629 0.50292626447008
0.5101280739535227 0.6397821363498212
0.248241246623059 0.1401067229840777
0.2897789284607722 0.5578510131923001
0.9337266853871001 0.1271412431536555
0.576498136460486 0.7067410010202287
0.7527591768415627 0.9004063106750682
0.6233215289432609 0.9688910122377117
0.4229986597902843 0.2876393916445974
0.4045390781973335 0.7244916472505969
0.5941753947269123 0.9933930691752976
0.727640203398586 0.6116509301740355
0.9136527785990483 0.5439733169717798
0.3363010132136166 0.3390702447865996
0.592350870380892 0.2066144964049062
0.4517410323832101 0.0009199608383299182
0.7308495822571429 0.2681383208237748
0.281472808824073 0.8874115068229786
0.5684601655312284 0.02844990272923244
0.3347004489978423 0.1008376855716076
0.9498624901747011 0.7834537060493413
0.366902306601511 0.732185954432532
0.564239495065364 0.01848156811894773
0.5885740535740311 0.689522055666852
0.2003173533537315 0.9974384649700027
0.5502524515987266 0.5652281755959775
0.9928961772671362 0.8110817638472057
0.1024655348971455 0.481175023007297
0.008212748196562696 0.6158202796790949
0.3068204751395715 0.9463096942794263
0.3037791122981059 0.6182693142916614
0.4716705522539128 0.07822256370649894
0.7502973406070855 0.2298249221788165
0.246150446296001 0.592831718767118
0.9176997160348986 0.9260499184649269
0.2396109929154205 0.5022461275690117
0.01211526109435053 0.06117882003792533
0.3971995290851238 0.1365848199374687
0.8201435988762319 0.2284455784695606
0.04235113896831777 0.9745956748078374
0.5588745808891667 0.5585058739283552
0.7665453217853798 0.0491531341987806
0.9228833102875682 0.2590794864088605
0.9694797278378348 0.07979379303109069
0.1992072250705305 0.3545685906577765
0.9113562838660758 0.2406498877866901
0.5690111867318748 0.9163623306713577
0.410445303521723 0.7938816635880314
0.1087950586960034 0.8980615112759508
0.7804811667472817 0.91871374401095
0.3537167357426112 0.1005580775727923
0.6890886761132931 0.7056878654225762
0.05193884905847661 0.9532124860433926
0.418442597094145 0.6999172338410447
0.5343973257567116 0.8061319854552438
0.8686843033235707 0.699344128933819
0.6664498663232629 0.5828899662555663
0.4899333459871476 0.09118347752005751
0.1165411906144476 0.5854308999593336
0.9825943153016063 0.9802664179852726
0.3486097979768614 0.7678128272572819
0.417205355674019 0.9048460864859922
0.3616037568557006 0.9491452266908698
0.3613666671428313 0.4939670281243352
0.8108076167546892 0.7041912891041804
0.7661182552997061 0.008337708804821584
0.5693764411385933 0.8792174569501032
0.8566855908164964 0.5447171049636624
0.6788132141809829 0.3713670821124108
0.4382604679062044 0.3117343788386844
0.08969453608091635 0.5046160349050507
0.6795089490819551 0.1607099820515087
0.5767649987884448 0.3185252814379849
0.1661775921486537 0.8383113213365128
0.435742108210682 0.7338930135546189
0.236368990161054 0.3636468727342313
0.3943116824189026 0.9284920892659275
0.610497219548613 0.4956186436429342
0.5014897788696682 0.5011309573848721
0.09492805505833651 0.8676756161220301
0.1462757474448598 0.2295056181597921
0.07671692193476935 0.6967919506396362
0.784704862580884 0.007223423600737562
0.9177775208602239 0.3373686916235104
0.2423178618959637 0.6505532983195408
0.6002691519326654 0.4386493188914274
0.3795954961526563 0.07798875783634958
0.2631624484570981 0.7791876404459589
0.1447505904439589 0.3934270950868669
0.08161532811125795 0.5116447837087899
0.5917493424142183 0.5781049911572805
0.658819371362351 0.3456200880853668
0.7294888249678652 0.1845672079353294
0.2547659511544403 0.1850134384241273
0.2050548437172072 0.941436185038717
0.1431316675882265 0.3628312025748016
0.07534679441561443 0.09770893605707344
0.1824868320530957 0.6101733487289274
0.4386756498869696 0.7053288842996195
0.5464341425773052 0.1924459145394075
0.6023398247529951 0.3536320931456913
0.2315100919833394 0.4033755917564092
0.2611461564411319 0.09642782279122591
0.2391098056262709 0.5316784117990186
0.526344694247612 0.0786637760146358
0.4396359635511901 0.3663828061970009
0.2040431465052282 0.6946620930322167
0.3035241427755378 0.7797354947709032
0.07864795527250538 0.8744011509126443
0.6055277155112859 0.4558559445049443
0.478919183987443 0.9911560183818907
0.786270359511229 0.8261380930583347
0.9393465972134081 0.5936271722592602
0.405366237446461 0.006858484409690589
0.2133226883231104 0.6783099641537788
0.275108323611211 0.6932315726601274
0.4217794948159899 0.6432535222439049
0.1986701802144207 0.3840509225602047
0.7661733398770887 0.8464212669853199
0.1671297054728331 0.1967547978546444
0.9795368939624772 0.560058547852739
0.1062317934751932 0.6200420696500829
0.3314211824108648 0.8522549838179494
0.1602538908810003 0.9717484473906626
0.4996954598286993 0.2903149429420289
0.1282685680381359 0.06083475614461416
0.1953501527963105 0.2479264463050632
0.9136036983342239 0.2109969194101008
0.4634456272832342 0.832780827889307
0.8281495916662265 0.549853156806864
0.8468478896682879 0.5497625310456321
0.1653949656028849 0.0516681487662334
0.578840111057916 0.3851273918767338
0.1725497994178762 0.4583238811237147
0.9324840639533858 0.5220467771478797
0.7753462100364823 0.2907694187256785
0.5770119029036368 0.215198104832166
0.7613598016931942 0.936696652206285
0.2433355063264453 0.09763826982786218
0.8736519637423503 0.4273933279149003
0.8713573850908718 0.0471149195023926
0.8773434123911048 0.3515381050690973
0.7305559323397409 0.2500763831150828
0.6143044004013855 0.3518104836941514
0.9734203014783941 0.05766216048146972
0.4084675776170456 0.9857731510397639
0.2802040246341568 0.464175923371116
0.7054918928212996 0.8280710491659913
0.8709677773365141 0.1620140825080577
0.3585754632073451 0.01962643089649634
0.071823066845855 0.5060993819914189
0.6114850541043715 0.6350828706805111
0.9736978037413635 0.9603855793217351
0.706239342522074 0.9878561433381782
0.7869579070299865 0.6738405254728084
0.3249142911044106 0.1458149809135285
0.04139083031688463 0.4231904698670265
0.2454931898011008 0.7865794316428009
0.8533329937192276 0.811140739542015
0.8146067628521989 0.3274400294484147
0.469661216034188 0.9229636939267827
0.06398872997437398 0.2694098042664014
0.2610165818386592 0.1082561389016588
0.3702735738600815 0.2927081892638141
0.6593787290126428 0.5731384583607858
0.1258558500456096 0.9685297878779227
0.04720002571565553 0.5598996268983478
0.5793129926899068 0.6035894521452566
0.017755810625694 0.7721020530546595
0.02317255210201674 0.2325732320671719
0.5648030376096272 0.7245522014800583
0.1242349846231519 0.2078511517995258
0.8829639459381167 0.6829474533419075
0.7008803792037257 0.7842657067475319
0.7155687859750687 0.561089454161499
0.7255855750186212 0.8839087187849274
0.3890406453845546 0.9091384113239563
0.9180528702849781 0.1629439799253792
0.9142811803318014 0.309094601301254
0.6295375093011442 0.8322040480898252
0.3543144519453243 0.05257267760737513
0.0381626069732249 0.3963208271544819
0.2115875184753556 0.9239183161218965
0.7481066916391982 0.9652786109957252
0.09186157237435562 0.5154724443232457
0.3372214307616611 0.47180307282094
0.1829543359056583 0.2110213926674406
0.6355033207181729 0.292676393156559
0.9960762798431892 0.83217197775389
0.9973333148086445 0.08760444686458248
0.6695865760671409 0.4330374122733409
0.6049757678352733 0.2842946308189946
0.1503594137254805 0.6787609500789364
0.04520261067889069 0.05526120110508213
0.04968764759148073 0.7225213291574939
0.2040203643765455 0.6621899582260624
0.2610023560695272 0.6064071909572891
0.9524081840067898 0.1251679760029109
0.1491395448335442 0.7675643503372768
0.7894696452517825 0.6368155853864502
0.3277187956860765 0.6711516178111043
0.02644026768602657 0.9655305629239753
0.8799775309985699 0.3995747241730873
0.4753848355399499 0.9807109223269602
0.6861787810748733 0.6957940284181571
0.4412810865255687 0.9206926558086338
0.6672842645314796 0.9104795174909348
0.7519262315727744 0.6233803071195753
0.3881544712902379 0.7036199721437492
0.914881211604355 0.4896477210973746
0.9790792234407573 0.5494418076698688
0.2419973900448816 0.4023462134199211
0.8872082513609925 0.7339025129822243
0.6431370358667626 0.1330396520595846
0.7074124125725334 0.08334626844258138
0.4187727449277908 0.4738185748725285
0.7393064330750708 0.4287570224172279
0.8910712209892625 0.1443115689962544
0.9380331601996618 0.3315089690484499
0.866844136672734 0.1320404296651504
0.120812464295333 0.7090196642394152
0.3688768449226718 0.2711491165613577
0.3710833402974751 0.8516952587259831
0.6524766060891115 0.9477413694166865
0.7795300560941524 0.4032371181458836
0.08714103644538947 0.4761888282377063
0.4346865196445731 0.1776465703160242
0.9367902922809254 0.7533912954024224
0.8769162281032158 0.2243323308693412
0.4211974608878872 0.867165835362099
0.5514266688038618 0.3311213607684534
0.6866938582686178 0.7154533641933432
0.2277428977492414 0.9604051570750417
0.9670505902254943 0.8749778843257117
0.9744284494051499 0.7215384383516109
0.6561882856112899 0.760195436681062
0.6195553465672398 0.7274613484981409
0.6541544617550632 0.8999820655606068
0.3251014000094049 0.06066276234119615
0.6619609948933464 0.4874932911218219
0.6904331522357964 0.9231714198037945
0.05413217077975655 0.7769605673198212
0.3533456258133758 0.9126103030534225
0.4469174939544078 0.4767230134777677
0.1935234055047714 0.8125660600244282
0.01237109627521136 0.6570518700337591
0.4825970989484562 0.1558725044070395
0.5610056264905331 0.3623813489417707
0.5264479607119277 0.02367925090552063
0.3754707208614398 0.1689579813382033
0.4979529100200483 0.5117946407320793
0.6854306000264755 0.4076668036110762
0.1742272647290541 0.2919619617737731
0.1134798312546628 0.5751444052771555
0.3336970347544678 0.1415914090795468
0.749063282955488 0.8370470543690314
0.1479911910270034 0.3050877321616817
0.2330892617938326 0.7729692304012229
0.9648953021228234 0.2928164776311777
0.4744237498636154 0.4048243437213922
0.8684145358601512 0.6532254514488138
0.4186393147622998 0.1048542970602178
0.8889955409656648 0.65169858190946
0.1075058283787792 0.8399054487459404
0.2458817421338828 0.3448136304109863
0.1851486282206994 0.7495237907489896
0.2213628004649796 0.726565800722734
0.7533873697612887 0.07235448033032463
0.7289234038837087 0.3987932300693141
0.998395109091689 0.5497802214401178
0.7771278691376396 0.08396358855308962
0.3456613987851279 0.5553692918776344
0.3818425724082456 0.9669925939968365
0.7501342142640881 0.7528411320838821
0.9270126815427195 0.2961649301494139
0.6788319131072044 0.4284177785386372
0.6527818315052996 0.6236846210025304
0.9170991679407832 0.9426699366444224
0.9660534993297131 0.8861904647402967
0.5339772275147451 0.7671060114372619
0.2305266267941989 0.2718637251435854
0.1889885953475684 0.4226718764807472
0.8299376664523989 0.4692610073081804
0.5265588697283835 0.8779293197783195
0.8075665471296616 0.386357798519344
0.1134264754890049 0.7261838013468134
0.5432780442918714 0.1750465387065334
0.3106209404982209 0.8470809787701894
0.3315780486357043 0.263062281310073
0.1478693944214783 0.4459086545303725
0.2811886211551669 0.5746949304536846
0.007903619311201735 0.9925408306416821
0.3053207969589993 0.3924576444093468
0.2072683249470425 0.2899628029312769
0.3262534631301526 0.1338344518431528
0.1073121785230452 0.2925979020271518
0.2636837012485757 0.8536525586310318
0.3298888612327336 0.8806634508861187
0.08540815062743357 0.3528366208458439
0.06946340891351818 0.297126370802133
0.7285777305280241 0.856853491852138
0.1810043927644299 0.9112322878551923
0.7742860201892497 0.02366283924746068
0.682427602768989 0.9717543429528345
0.5075327013927223 0.7595483281874593
0.343871299213541 0.5946850567124705
0.0979846956278503 0.6269413277904329
0.4264312364267436 0.9747369204830996
0.642365466136558 0.9201193061763931
0.9631202898705524 0.3037071156173937
0.2978083125623107 0.4702251511421564
0.1724262425688138 0.2161235489222694
0.9121794988540697 0.7686277905719048
0.2552729515618312 0.8046753069838017
0.8785458603936721 0.07449196503148826
0.3898494571023788 0.09260855594694774
0.7939686498858745 0.7126571360583446
0.5574073075299557 0.9805076619347775
0.28477107768232 0.7793280731119587
0.2085305930327919 0.8278380844403006
0.7499983961073236 0.6603930293139559
0.3151134826972814 0.5901095898151058
0.810893729221807 0.4444510388481809
0.03696489321844898 0.8496187800642286
0.6557133592778103 0.5620137386472428
0.7945782249950056 0.0905762690773103
0.192230301598322 0.1452390545898113
0.07965406335299434 0.3434264113799985
0.1120561825478774 0.481233063567997
0.8603352090390242 0.8036612133621122
0.0335542658404322 0.8999074733987833
0.5421791885687038 0.1569096657091708
0.1795099035254031 0.02258671277629202
0.3527700440299008 0.8566606673348374
0.1383189935677383 0.1190912252106191
0.00159345905457391 0.05559517966123369
0.5303320050241792 0.9235470175528125
0.3991422547778298 0.7034364537519829
0.980774466198987 0.7589253512450285
0.4761504198647559 0.942341061899204
0.5082902132819522 0.2471524940633123
0.2425674716905899 0.3059982350854525
0.1647763017543477 0.9234509255135305
0.9887909757795573 0.1205112142111052
0.334079479692834 0.9542717862390305
0.7613566324357517 0.8555051226372271
0.3644022429815814 0.6906603226871729
0.6693897582233271 0.2092921393962515
0.5913383533971109 0.5174286241723115
0.5267655883085441 0.7854940291335711
0.7255142442864916 0.9203490451022117
0.05000953603823215 0.4299493423221386
0.415872672294187 0.9331315408458536
0.9909328664991258 0.7890347592765966
0.5990071512748496 0.5699422718955658
0.3742156714223842 0.1194372006517061
0.1510659744549568 0.1820758812934151
0.5335579943285722 0.3751191770781998
0.09593971338743926 0.1397211195546834
0.1457783538452756 0.08341489121627854
0.6231832433578326 0.09989108493166259
0.09292721626747621 0.606768648146142
0.6352972191718735 0.2023404667142168
0.4270769927430139 0.06013486195817346
0.3070452646063262 0.6085588804036954
0.3449202765979618 0.8642791212890969
0.9436968600526056 0.2578549314804686
0.02882753362087352 0.2511405966492463
0.8104408674129268 0.7598632444193971
0.4443075223385488 0.4449259134333339
0.8925610826489409 0.9121367883770213
0.6510829346229363 0.7281163982205106
0.5484825847052329 0.9612972964437313
0.1185471145103739 0.5004311005104342
0.3468780242644585 0.3411696263797729
0.6028269828007022 0.01213109124324781
0.3533408741062906 0.6626939639295372
0.4303610475105308 0.5706371988463168
0.7339663149972028 0.8654870775888432
0.994720334667288 0.5707261829671585
0.6898934342686384 0.6176399822516386
0.5665990520685518 0.2589572593888775
0.3936995012143198 0.6056276686851428
0.7821374496560479 0.1102399471714026
0.7898413382087366 0.1689382552052002
0.9745426009745624 0.8135716456689425
0.9683085140175923 0.1013509861914317
0.3026304932800414 0.01361133773188154
0.8983657530028677 0.7378702314054103
0.8354705430180552 0.2762911165096633
0.6415263032651756 0.8860707357272359
0.7927698305525597 0.1286156300585293
0.5465683300340242 0.9796068637733455
0.9102328622919283 0.09861526003414907
0.6094801802303514 0.04744825786276354
0.1650010299759675 0.980657017454469
0.5184159721906449 0.9866966698882009
0.568887439972262 0.08724603938774991
0.7730281576496498 0.3011936043056322
0.4521157773062774 0.4174858176022717
0.2810747596756034 0.5640222679847881
0.551930203441345 0.7623993881520289
0.8076649756919324 0.1580106273053298
0.06507846820481719 0.001428193739851934
0.524711755623348 0.663624967070659
0.07642581347037845 0.7075005511021419
0.7351890954664383 0.8188906279297926
0.1269911877252947 0.5881189028794889
0.4258732722076447 0.6527861456213137
0.5240790978766102 0.3055792479166405
0.3551135975372249 0.4119982302997133
0.2145309615670447 0.8862538143095682
0.09384889891520654 0.962809157661155
0.2705762897160528 0.6018278807219682
0.8465582374277592 0.1769517140533443
0.1726187616466891 0.272861424322083
0.6215164790830776 0.8399264246586181
0.4883845071318305 0.8709339711577478
0.9842929268789283 0.4486094014132869
0.864557650022804 0.9907540827886754
0.3340108698670781 0.2344221575609657
0.2547857905665021 0.6268593766383015
0.2171150131029604 0.06951493134865194
0.4437466847722699 0.6485596046864631
0.4495337664008325 0.8809987980325307
0.9356654224489097 0.5735773762292249
0.9563940528045365 0.3960267346217535
0.9582627437089698 0.2750897182416371
0.7257489799197367 0.5796711069618462
0.8463741770053657 0.2468805382447232
0.3336759978004574 0.1526274277273526
0.2942306501194211 0.5192500603706407
0.9203413695776625 0.4529880024328496
0.8379388187187458 0.7851428492651482
0.4600923770255964 0.2169359092884283
0.5141714045116381 0.7855871360174095
0.5608573779697753 0.4448756584931234
0.2334257724257833 0.3738737290278351
0.218228130457346 0.1165045646608967
0.5457762861306878 0.9335866039734163
0.1536711402870966 0.8122168863630866
0.3943623863607945 0.3456435567803073
0.4020625876575949 0.9585544567317098
0.2914809654579071 0.114881799648946
0.3208925602159786 0.849821797265947
0.8508448920538559 0.06580707361639773
0.2308264131510957 0.00521546048667831
0.6206816656411711 0.04507157934899534
0.3365139672823992 0.130590904776798
0.4966897252752319 0.8540918414145177
0.1945545664700866 0.6571271396775032
0.5345378523276891 0.7356633126790516
0.2194989480834627 0.3359079934217675
0.384545147405644 0.4406881268724451
0.1530542249382524 0.3444761869668513
0.07639291656095568 0.77126366681293
0.9830034129760294 0.8069878523407293
0.2499195697922802 0.815938947756948
0.8659907351097065 0.6357150871532773
0.9028452907357502 0.7193035641148807
0.8797993604647892 0.0538218978331095
0.4311491779293909 0.2156033076480832
0.8683900131019164 0.07965925148498131
0.8870081171367271 0.4972495985744122
0.3946274932361085 0.6845485084989806
0.2435322594442272 0.8457358231804443
0.8508722908323978 0.6013621236518072
0.7949018416784633 0.5546970681576526
0.876416374024357 0.201362746316088
0.007473070217977441 0.5868025285457016
0.4660140439546531 0.4858480870759331
0.9465691647029132 0.8110409420568584
0.2355493025148391 0.2403744326838478
0.9765866104371914 0.03627935093015144
0.8028876136942255 0.2051070393077972
0.9139817443890011 0.9705180885294635
0.2194869860781821 0.3855286424891582
0.1996637611374654 0.2823803534050919
0.6069240950304889 0.9065060294629508
0.8959526321899626 0.2038210235253072
0.3368064044882023 0.5095420664869571
0.5517974490557469 0.2469758347330831
0.3703995490544068 0.9126765026627518
0.2973135748542288 0.1055782652298156
0.3400707629595819 0.4616284595683856
0.4304427974615471 0.1188640869569169
0.9314321928327524 0.909178914643192
0.3280302367252148 0.4357178764752285
0.2081374843242938 0.9030835162400372
0.1400416939277232 0.3743430339786752
0.8912880797573313 0.1001783568439959
0.9549140205322308 0.05457907593382984
0.417896757289514 0.1434995246366811
0.5840007150399787 0.1659080991889572
0.5212430362876868 0.3621225679309585
0.4861104959938811 0.5907277617225786
0.9475953853441728 0.7550345259658332
0.5164377622576939 0.005000678168161056
0.3398103252064094 0.5373290949303677
0.3477378368685873 0.8740274074477503
0.5421112510651092 0.9700179716597359
0.2957856079126419 0.1577490974830356
0.1266909895725873 0.559288682651271
0.88355454668648 0.6428005492842961
0.5909558213126619 0.5495505595344553
0.03839291902520932 0.01246931558299473
0.7877146903356214 0.08204242439822181
0.9787361314960863 0.5281715779533265
0.2111041438359774 0.3292282328898501
0.9811208628610469 0.3075475367906458
0.806618873304447 0.4342630374894813
0.2009400769205727 0.5288776616459084
0.6987135246335636 0.6246796221204016
0.3470113931875148 0.9373932710176879
0.7569260297557143 0.09063413785844501
0.7625532322871462 0.7898351370411405
0.2841299588431453 0.01234858789563207
0.2624702948143006 0.7614103642725693
0.1686307238808147 0.2560344831796385
0.2771052477320162 0.6187852247276543
0.1955094706475663 0.2588280938627402
0.05929097148403774 0.5766330224051616
0.2918225787954391 0.4910432207751909
0.9276185303562252 0.3985919808681141
0.8116962792310004 0.2112077146885595
0.03487896154284478 0.7148486827556719
0.8615046718648537 0.4017187795929504
0.04444009645325562 0.6804903304196188
0.1095505870842059 0.254431164795255
0.3037697490098635 0.4210894577326276
0.001450724873476536 0.3014685956219476
0.2493396683835653 0.9787567586083211
0.4498844880187103 0.07726636456118938
0.707061384250762 0.6591290752204128
0.162491333768459 0.3606649723663299
0.7890024280793309 0.8830491991608801
0.5522394134054285 0.3026315842608063
0.2061986083397357 0.8925722908226686
0.4611953705225241 0.2886833712370063
0.5612176361321418 0.6079327924893543
0.3536925628407542 0.7493188611305582
0.9710576640081701 0.158452302734045
0.1266835068250482 0.3881438766523551
0.00693319751628186 0.4812753995326405
0.7783918904848948 0.3600321309467913
0.4284947489765772 0.7025152014164739
0.5128524813245593 0.7410118241534531
0.597743426813931 0.5984677621391387
0.9747026731577599 0.146893831773189
0.8998025200831473 0.293430995328696
0.8048276034439112 0.6013412282374028
0.05651060046109676 0.6173623002082126
0.01581270962322497 0.3260913128487077
0.7752689340260132 0.002588320340410968
0.01573641329192834 0.07912437028155261
0.1049532651588045 0.6898495013058172
0.5789732694012829 0.982496489706619
0.9969819861672614 0.09873592827675871
0.910069486875649 0.7396261701449932
0.2292590776047962 0.2231292288985908
0.2543832027222905 0.7269557282304888
0.9739073107375552 0.446274989492564
0.3249771285459734 0.4458120627108559
0.3176856061173541 0.7390275279654128
0.676028876559634 0.2597887403078322
0.5391754278278026 0.7145918244964831
0.01917212897342075 0.05125230313183951
0.175085787357977 0.8077518577530999
0.9561443046284368 0.6707719286526174
0.4921056129433323 0.4443061090059727
0.6218265530560526 0.1276138013119275
0.1347472821492736 0.356076743847455
0.9024381970731172 0.2605242232153906
0.07276034192978117 0.8668136147815588
0.945252264527247 0.3003305889909865
0.6801384073908692 0.8485657330956475
0.9236006982937576 0.1230240126136889
0.2717454815328819 0.5692541297179764
0.4799816675005866 0.3876564588709477
0.7732369057508983 0.7894176594830535
0.1999350538965558 0.8599180343593181
0.8501117847450659 0.6472695031065346
0.8457948981638612 0.6691441644471732
0.3300324136531315 0.7702763127334518
0.1869256824114755 0.8326693870983526
0.4949917633246482 0.7030033247154466
0.4427519202770179 0.2546471277690373
0.5280703626944621 0.860837866265376
0.9062572239617763 0.00329163965872451
0.7266841421682014 0.1288226460302065
0.02417817573674192 0.13921009720541
0.2524375536614587 0.07034553513515596
0.1182959599110398 0.1621805504243561
0.4953090218655957 0.9561062540619741
0.9352924945172354 0.3908735455921472
0.4835534014198302 0.620409496394522
0.4434507010451411 0.2287517569360843
0.7890823103441892 0.3159198933148929
0.3401661733373125 0.5761564833960859
0.2197514253164408 0.8259996701673303
0.3072750440674349 0.3636929084062639
0.3153923607238044 0.5147457593935426
0.5348125076812866 0.2232627011819392
0.4595233723883149 0.6718840018384844
0.2928504381273081 0.07651569596932049
0.1185366137687949 0.09573697421645
0.4900098472406222 0.3531070695309204
0.4079838530488245 0.4998252554802651
0.70906736253898 0.8588918341804708
0.7368319473747218 0.03274114629132433
0.0573427591096739 0.5604466889733493
0.4672016598149041 0.9488567308949843
0.1278090810614915 0.9497424498557407
0.5851471951303441 0.02029954379321807
0.3626196934510491 0.8209449231061325
0.09256359906738587 0.6535645560020826
0.3046969277137907 0.8123865824941495
0.01330552998834967 0.7155940401421647
0.7750806394080612 0.9802221814791775
0.6780256609922426 0.9941067193574985
0.6357615983678603 0.3305412390614325
0.9136275827588971 0.4451184644338249
0.08792843664441778 0.7452723691554747
0.9843143622364351 0.9615469825772964
0.9400834807900389 0.0207191263148543
0.2227297428952572 0.661741053238655
0.9730488413104894 0.3002030499960717
0.1969033327126664 0.01622715973805746
0.6234681557142502 0.8510155755368002
0.9236358852057233 0.4951762894027337
0.5967751774839917 0.3872608378090545
0.7576191566026698 0.7994285788805249
0.1089092547664527 0.2817158674401503
0.670060544404274 0.2280532801086539
0.6399965903402415 0.1227005682753001
0.4185265062934995 0.4543527190268908
0.8626204211033116 0.1543268531729705
0.4235485421959696 0.4192489889127076
0.7709218126808937 0.3117329547440395
0.7969189899517829 0.8249610938020396
0.5399458103829211 0.5612779535055062
0.6507171612756165 0.2700040017149054
0.4923325772921564 0.5327077055032824
0.93101406688081 0.3686273873314859
0.7838802182821587 0.09201975232772348
0.1825842991109797 0.5888863998112127
0.6870834229932169 0.6771141804329776
0.1356648827353873 0.005656800065108124
0.6801548831030142 0.8871773760802084
0.4082054289557974 0.6725353491079139
0.9351917374300798 0.7250612396670405
0.5002885388067848 0.1208660812470303
0.533916687049998 0.07073949289564746
0.1085795914582857 0.4233098632445511
0.7423017700174764 0.7059236592246815
0.4023647758605479 0.4127244314260342
0.4814654869428416 0.5716861663016399
0.5694008521062326 0.8978815641759071
0.3793712292885831 0.2983332322747385
0.2532083430167029 0.08156999004642373
0.7904372721182212 0.0335824367186096
0.09228766671666526 0.008409851057407351
0.02475136392120154 0.7454714598372024
0.6034679343543556 0.8443610674722684
0.5880137639249249 0.7932186623813247
0.4596395701100149 0.2501828572849753
0.9323047877840115 0.2392192123307308
0.4570314185056996 0.1963211163385582
0.4224728774087843 0.5153928946324861
0.1945830387925873 0.9476234246335019
0.5413354619736447 0.548663740059195
0.4232889900379319 0.002816474991792865
0.03904497852863879 0.8805694538136685
0.04484657944589517 0.8411222925222307
0.9395398674532335 0.429781354446637
0.8552099075885667 0.4293678297752583
0.816120768297983 0.6488688862369849
0.2078817984470838 0.4508536101418045
0.2051511698752171 0.3002055025152451
0.676824685588968 0.5635536870236053
0.411288202473098 0.6403830070062322
0.3240442759232392 0.9830225637480853
0.1212899873777951 0.1518721891176242
0.4016021014603338 0.8590789904175105
0.2796363158678727 0.8402271336215236
0.8128902964703939 0.8145329918386967
0.2847346812701146 0.3491028982431651
0.5017316912281322 0.8028714052351175
0.2734495734435761 0.3978010364517873
0.7241148978538172 0.3063286174527639
0.9967583514643897 0.1503865199897019
0.1746344227966868 0.6997044476181737
0.3755349791228756 0.9332574303072
0.189371254539864 0.9051098792085676
0.7329908080177773 0.5260680135064962
0.9656818827876218 0.5844020196713142
0.9863371459695586 0.9427877220710683
0.06761455284869032 0.4353217931710125
0.1111703772328308 0.508371980425033
0.8352880263538291 0.3598042783572088
0.7108435751068218 0.4330072473291482
0.2919507070239829 0.528831176799167
0.4244589758985486 0.1744529594269473
0.2872955513360982 0.8233532041998061
0.7863863954833907 0.8722837033149742
0.8678278712909775 0.6082203600898499
0.5201350959670072 0.5319865393767422
0.005473818980830475 0.9637222566520165
0.03441739966489725 0.3295729690930904
0.4782071861969774 0.8560765592568724
0.8716180494885016 0.5691117376344378
0.8654307439450639 0.4441853267301573
0.9693641718088112 0.9505199858083238
0.3795949585705603 0.9054645636370122
0.1417375028331018 0.9422955434867705
0.5095639924933079 0.5658922971151182
0.7983568609728048 0.1019215547516532
0.8482847398534293 0.9295403716056099
0.3624999542657811 0.1182389248934115
0.3016244153123876 0.885698242381167
0.2925367803391239 0.095511948656787
0.3517088934972856 0.2934761588502682
0.08506812448277581 0.6140466392981415
0.8426460787701539 0.05791941353889758
0.2507407979344454 0.795383352211726
0.8977524398723535 0.04089238540558874
0.5348526895307758 0.9329061967609543
0.8350381475794822 0.5871804111676647
0.158361813076639 0.9407563265639735
0.6694870722182531 0.7265421973972771
0.3704526842423986 0.9706680453596361
0.4212772293137467 0.6026101446322811
0.7196937571775814 0.4979824001524366
0.02482688787168792 0.2221309975351726
0.1678473220942198 0.7262983729202391
0.0760026348417734 0.08763928985141509
0.6213466793838979 0.6908852010399347
0.9694140528393719 0.5119090358043407
0.3751392805697534 0.05513860668504448
0.6339426030899709 0.4552252381047969
0.990742872392969 0.130522516005503
0.799848376304149 0.5742207647184614
0.5833664142680883 0.8110750700563952
0.03589423925397962 0.5901119689209002
0.7704205542138431 0.6813032445231649
0.04473210435780604 0.5125563602420844
0.3937187505817466 0.1650698975518524
0.7213773049563704 0.5971575436961214
0.1060648581287984 0.1367063294057864
0.6791007541584241 0.4599721436095212
0.009234673141054278 0.7531506008367177
0.1374886925338338 0.8032781255607682
0.7830288710915873 0.751469433818132
0.1142458368082437 0.006069762994539899
0.7225639091477462 0.5526647489119347
0.4402909380268526 0.5049104750166556
0.9796667119892405 0.3971405713684978
0.03520122604177978 0.3680142811704663
0.5487438061705627 0.2378507688092861
0.9753824478734452 0.8938056878574193
0.4482414726979083 0.113317539974658
0.3232564384310083 0.7098478244864073
0.4950126419448684 0.4850159285676233
0.3558469609516693 0.4762780976322352
0.3905279543476952 0.7885793153624353
0.05261843271638517 0.9424840370654929
0.7706913801529688 0.343466829598948
0.0533032525061074 0.8946324801275158
0.9674564421475156 0.9690944822871266
0.2365750728684911 0.2891258168957914
0.1558090960907566 0.5497210826768331
0.3559243643544446 0.5529047475053813
0.9037841599634584 0.9851411254299907
0.8295495085227917 0.2112450716150751
0.6318913123273567 0.6960111465722016
0.6863643122780865 0.7719233319650922
0.4759862560055471 0.1641249717973906
0.8647188908680349 0.8356052571704199
0.4455693804060624 0.4555042283003241
0.1045191812399868 0.1748998131122683
0.7076091510595559 0.4515457613701561
0.865864425569792 0.7266111035233612
0.0009398337377776272 0.3502763127510748
0.5177841668865216 0.8588218158013636
0.05101808147399783 0.1274911709008206
0.2479226220961811 0.6825632069462961
0.3106841952937493 0.7649583469733213
0.5702766993858895 0.2687770770440026
0.1996722618759805 0.9094031561733263
0.1252112223125745 0.6997833241073504
0.918742316893991 0.2022660171788447
0.9515429963553684 0.5451744290373608
0.7389746586787699 0.08178638140964717
0.7747224266544189 0.6916032827661139
0.7094557642278817 0.3936878338792413
0.5439660234264122 0.9517568723445915
0.2256138807965054 0.4861073754031882
0.854519142195807 0.4185124398426008
0.3800030389905247 0.4497719921143003
0.856605328722096 0.533939227280139
0.3403067796534764 0.9458215355246836
0.6259974914040493 0.3500815370475722
0.2946242446702431 0.6718328209415987
0.3073115600505531 0.8358226128815102
0.8190854437919102 0.1837479412205521
0.2952332905668065 0.347016223699906
0.2611066045637164 0.8429583473089227
0.2982637713315493 0.5619436732128344
0.07855547556645361 0.9716849703347679
0.4077130246852799 0.3024757790661315
0.7580283324181474 0.2095630722432582
0.07958144133635242 0.2931012112811411
0.480209601670579 0.3227609241898442
0.5273202841869227 0.4115777821852356
0.2191146375622249 0.3473091945500016
0.6215094227016021 0.01093099415361927
0.2323248350946694 0.645613615348498
0.8542087511838483 0.9935568430567563
0.4121869257075261 0.8629537754137144
0.9401120510813911 0.8378816796968745
0.1331612126302129 0.60899317446677
0.245608246997286 0.8972357262627862
0.319305476073645 0.5807496036304132
0.2950758635485362 0.8069651861360284
0.8114861778077251 0.06564670953923855
0.9369167769876037 0.03998003027301857
0.5309371103534636 0.2682695883624799
0.438353515060473 0.0779452633018464
0.3569154523612085 0.7601543139612018
0.01799570072323497 0.3157610061218823
0.9134589250846924 0.9167814010092465
0.4767402873908073 0.907019492988799
0.6147697918601508 0.9950963504554984
0.3017551282069865 0.02475833398513494
0.377653652665031 0.2659258755297447
0.1918837492547316 0.134347821930469
0.9753614114103955 0.58845669525549
0.669447762196301 0.3442631897511387
0.7215045747965493 0.1383687482174982
0.4592508574535605 0.8629950474118218
0.9869387354614163 0.8564331820821542
0.3732388111326823 0.2175313063549305
0.6257905954590163 0.7978626446980224
0.8601768747732942 0.01155621094038476
0.9503645349035615 0.9297319981252753
0.4609351159611879 0.05917500737224481
0.8517947927350207 0.8213708133406288
0.613048472247219 0.01593962517869074
0.03869776085778522 0.0306244066810864
0.3870733596704787 0.5056937739769969
0.6504417270140608 0.5785457794794686
0.1781734779388721 0.4218655650359481
0.3966040509045027 0.7317173261196454
0.7249672354419023 0.4163627525385309
0.9325568056752928 0.5112956447611423
0.1848520947912403 0.2907480763897474
0.8157894416481501 0.1419416594137515
0.1056275477099061 0.9180446606936725
0.6663276526496269 0.9647135585833738
0.3761504644869597 0.03243710118668042
0.7590004243883465 0.9814505510211812
0.6218172397344301 0.03372854869423272
0.923271546996465 0.4734808910943858
0.4976970225069896 0.6737640116829732
0.431411200933449 0.521795371714701
0.01075240933963523 0.8778070962347436
0.4078356163903948 0.5385046579450665
0.9671334366426109 0.1699089400810573
0.8440470857896213 0.155452335742519
0.09431379552415595 0.04418436009225777
0.2103662649726302 0.4409509900482766
0.8426413163457912 0.7582367405292084
0.3085922404665877 0.5456101853991292
0.09284644005721555 0.4855449685257238
0.8078593548406851 0.4166016010491614
0.2784562624558799 0.5039330898123541
0.8576164821736947 0.2119563169989203
0.7897969378012841 0.9210849793611263
0.2226210154551571 0.6510344413114941
0.6965664417386367 0.2346403183534604
0.743121420840665 0.3375311663043976
0.6950330609936856 0.8244183617065399
0.8533818513867524 0.3666183370984388
0.4034199896360167 0.03897633983943376
0.1913248028022383 0.1670053017689064
0.4514490591140573 0.9248711889344902
0.3787961877735251 0.843963037735028
0.6024719656055874 0.5153246862245155
0.5616655325879945 0.09501189968662965
0.02631254224965394 0.4407661512809398
0.7811264019274522 0.3082716607020657
0.3481523343257078 0.5073908454845492
0.5486151009602561 0.2102805325580373
0.9040155325537436 0.4514200892770768
0.02553600494434903 0.4107745530735914
0.8495788931654528 0.3761734118153766
0.6369671090055825 0.3761252566077548
0.2210809513158945 0.7154761910007212
0.02205504161612908 0.02196113964613518
0.3678443556057309 0.3613513999033923
0.8033656579944894 0.2919317878156313
0.5951487308582053 0.4606513752653293
0.4737690220058945 0.932030079057399
0.03016426449484065 0.1900554338599069
0.09415580951429421 0.6642680446879784
0.8529481136521958 0.1149376683084068
0.562928102375824 0.9253162609933265
0.07499193228896066 0.9114936112144575
0.720587517629696 0.5873825665752499
0.5620400998847187 0.0374257862931849
0.7301849748698727 0.893222812381733
0.171831465008922 0.07898975977386807
0.9040369966125714 0.1255073703111918
0.3864636827513884 0.01650516748651854
0.1622455537616611 0.4292450117358406
0.4694612977503541 0.7136665047693697
0.7265449507596173 0.8373685936440689
0.8833753419636013 0.4318258770152926
0.3712629580664638 0.5296097607888237
0.08106575699118834 0.4848593486606255
0.5303389227354931 0.4635851693450147
0.5099317861627217 0.431976244453967
0.5365108376513187 0.7260176584935141
0.650987813430705 0.9863441584203527
0.1658387386049901 0.5175508594620015
0.7338294797683607 0.9943046222611726
0.8735717223365486 0.2351694290158531
0.03668769256763747 0.9281031779960363
0.8833760701018442 0.661546491158431
0.287939410966195 0.141048906885361
0.2650031632040613 0.7245692691318779
0.6652100845812442 0.5342502754710724
0.1525716805752344 0.8511433276498959
0.5777083514727979 0.472344014147233
0.2404770347544942 0.8229989986042383
0.6902419478255486 0.3415580624962473
0.4534036968612987 0.8297033238803062
0.7792016103023447 0.1845590609150186
0.1151274436118307 0.1724771922268402
0.1275307921532605 0.04247971772857974
0.5101210035500864 0.6870603628666377
0.1764605639803909 0.8355884671629885
0.2222478471424501 0.314087686603807
0.4723807399870424 0.3302791212647429
0.4311673733475957 0.560593571470425
0.06134463938400286 0.3787980442919563
0.3873883433741138 0.67674681306217
0.5413800801787628 0.03470276256565989
0.4074480845538294 0.1401182323690575
0.7873506572608727 0.5006602718302819
0.3579121289421182 0.3587202663096941
0.5954370304429997 0.8877882931368085
0.9796890949979504 0.5981105694935588
0.8747099035753606 0.7793736347387548
0.5926871485917363 0.2252941988015025
0.2245478460868631 0.09856948690231196
0.1546814812926339 0.6274734333719881
0.1333706646611681 0.05198897275410946
0.9924704971761008 0.1591608144602973
0.4473119611668561 0.7986003342359145
0.9817053921466193 0.1868873452269016
0.1659125645062623 0.5460099015048847
0.1565853730838979 0.6495516136924903
0.4969990602502535 0.2494900135588599
0.2148914644394346 0.1041389130930863
0.7253004551766845 0.2594809785156271
0.1535937434347615 0.3336750178211776
0.6163332288685046 0.9310317099256608
0.797492959529471 0.3818410675328035
0.9181342839201964 0.6738294804441589
0.001508174585815619 0.5785358084226319
0.9658808627207016 0.2220828345970593
0.549203840723682 0.7910477204257684
0.4476350004962406 0.5370138335512737
0.4846936799314246 0.471261866634697
0.3225461020613742 0.7484975699571537
0.7415346711038391 0.8094491278790097
0.1183080453995022 0.4199962262883665
0.5700838297352638 0.9629895818659391
0.4063938781658499 0.4243721214515407
0.9096504329183734 0.2212259536132721
0.5997851759503126 0.6376002099878568
0.7243920657262501 0.2413066074535515
0.763978715997379 0.05958026342992186
0.4787868264898162 0.1459338238889471
0.4585424254305814 0.7502356841134307
0.6509204327263726 0.3656557031801314
0.4413023511257428 0.959867945259587
0.1351495053283256 0.5233162599779981
0.210111841736602 0.1344811860707019
0.3488460929999155 0.672531111922265
0.2988757947702418 0.3841687938452363
0.7187799473099495 0.5425885828341307
0.5240662031142543 0.8037228547556744
0.6582151446733497 0.7005939488876051
0.2687134794260898 0.9281487541760706
0.2234467975180803 0.3753709634975592
0.4617401417164222 0.1246921638917799
0.4863272359154021 0.7760604259201767
0.9555008181893477 0.8919765003025056
0.5555071270860965 0.04622667501387869
0.14701875399542 0.5931049746144104
0.2275813899988368 0.9776933314704175
0.5241192955330114 0.1969587276090216
0.5059686293692298 0.5834485348591473
0.4871784491801088 0.5617708028685304
0.4557901164091687 0.08631047725559719
0.1279497086037398 0.6375734081958027
0.6725701739391206 0.4876942944649252
0.06109600921521398 0.3397676715676633
0.882098690833832 0.5964685111145314
0.7523409828143269 0.02012044132476136
0.3891641727019136 0.08207463947796209
0.7384164319861887 0.6780043957869569
0.7939140077746349 0.9917103719856679
0.8103973443932904 0.02715406439300868
0.3718092136438862 0.3146252097771121
0.8194887027417963 0.54446758214872
0.6105853808536164 0.3615395383267654
0.7017583105057971 0.7447747572406427
0.148964228567183 0.2589469511008329
0.9742341586661574 0.9134643438951684
0.3347739914930789 0.4154577284441509
0.07892619589925631 0.5940472910708762
0.772437202623082 0.4183297083624065
0.2036275414893813 0.04365238675555969
0.1485432071036614 0.1924185604055286
0.2631526777955855 0.5843236768429354
0.06011795772789705 0.01124508035431448
0.7374486484918441 0.6966558091817089
0.5079314285930814 0.793961907468792
0.7585564514479137 0.3931576302077077
0.461845562631829 0.9666551150377608
0.5403412962470434 0.5277510543728382
0.6308211595358875 0.8837052982064449
0.8886231641072333 0.7551040109005319
0.5027414845778712 0.4593719849417404
0.6251005008148133 0.9123944741958541
0.7226696202637871 0.2227931039471547
0.4043406942714984 0.06000023899376672
0.03295337932424807 0.02176605122395686
0.1387457381259959 0.8637341277613992
0.0270629021666089 0.2746521818494589
0.5011381114901353 0.2647481209996276
0.05524076852187158 0.905268172590612
0.6800761237031212 0.5724715877885325
0.160019487413333 0.9023022075847792
0.6399000504579964 0.4299681931011683
0.951788849732802 0.5570562021941732
0.4965267102963921 0.1392119828442807
0.002761304064669855 0.1801655873813547
0.5903659129566983 0.3379185183467008
0.1277286627333777 0.8649591302219422
0.6293320622240425 0.6394460812901364
0.8584749902206302 0.9331871057184213
0.1767615481740974 0.890429416321429
0.9630042429577438 0.9592646921403206
0.5345814126362746 0.3080327505548729
0.65171309568165 0.976347173582609
0.7504685295698116 0.9383021301965073
0.2009090168535963 0.820178362876928
0.3777896916722259 0.3666739560669631
0.8059981777338313 0.0852050531491127
0.5052752628288042 0.8737030064969999
0.4109078944305749 0.5664902512863735
0.04274442242914796 0.8192914724291108
0.6519792351148855 0.888917058118158
0.3606125355398668 0.2875599152587294
0.7404331926127234 0.5458877987578761
0.1313790212720885 0.7221591600790975
0.01117109676907281 0.02228791997065719
0.2595355768477492 0.8127528704219482
0.1223790928424613 0.8272247839400145
0.4570601628236799 0.9840937358622411
0.4212262944444907 0.9143329607747132
0.3140959617018989 0.986456550097605
0.1025299494015114 0.6579619845452452
0.5701949024753449 0.6492628233557776
0.6279570631514951 0.1484106713023182
0.5535144522618112 0.6152073295096953
0.7437481455122392 0.2209310395712872
0.2192117967681607 0.2267875982765439
0.4945262253790684 0.8432455897605429
0.4586888560315426 0.8748553360616077
0.02181161633031917 0.660082264646443
0.04450520584469186 0.5017284775367103
0.9065956666361208 0.2010834660556447
0.2652955479898291 0.4183159675528746
0.3769821931869596 0.4211786708380023
0.6723687413355109 0.1004606438256475
0.4492950541394186 0.6691450301995165
0.05530725543224441 0.8165195680060975
0.05856946887411731 0.1919706130574156
0.2766408863926192 0.3224924527888622
0.4033847849695678 0.6089698746076373
0.7057380984850956 0.9998813206852492
0.7487136869781781 0.2778934873731181
0.4381725136868501 0.3767458757442836
0.2691364010436281 0.769628670821909
0.5805055117183764 0.373695934235189
0.5374095809688771 0.6294948170271906
0.9217561684611805 0.2398916008751316
0.6916464811905468 0.2739514036227974
0.08299898509700193 0.2712749566109559
0.8001957329621263 0.9251109637348099
0.8931451271203088 0.4363635367835421
0.5002104834086296 0.8252787959446405
0.8283889923888834 0.6964677094182286
0.7735248457103014 0.5790198700771454
0.5479099653759854 0.7522335436342967
0.9323999660941641 0.7433184168021393
0.6385107628867447 0.9030861883548269
0.4837423443976422 0.2644524198839321
0.140228551592091 0.2772752658736751
0.8853026054597751 0.5518722340358544
0.1056817461273488 0.2036354369609985
0.2814703947235999 0.4934365689993787
0.9434722023280605 0.8915259567577298
0.6741453403678741 0.5921327453224465
0.1027278608478615 0.3667392536675267
0.2223691951460564 0.6836883496491573
0.1936455350404279 0.3934151816374998
0.009125402080130211 0.9271007726964003
0.07292600213266574 0.5279232108615526
0.09844109568230275 0.523158933836718
0.1489810435858519 0.4745407632590558
0.1000091852704746 0.954528846229349
0.8082936701711733 0.2703315057287296
0.1579093200540973 0.3806723157141852
0.4124181413606069 0.5179545971610684
0.603194873751202 0.2255514818310901
0.548035047261669 0.08256408011144585
0.3179757916384809 0.1267182330300094
0.5058386936398948 0.6667480359529477
0.02918857975481983 0.7249307311068148
0.2022926640081672 0.2125501193391829
0.01817447769219108 0.8484649586749904
0.8275118605603035 0.4373364543345906
0.8579771175259144 0.5824352108897096
0.4044152840542151 0.8683787903785132
0.3775048359138337 0.620042048835508
0.7171653095031191 0.9856289146354315
0.535571345816708 0.1659975416411123
0.6611592680182256 0.1276680686655846
0.7704410712862719 0.9625933489473821
0.5867966932908635 0.3199562793253522
0.6448666499225465 0.513202856087292
0.6763421360113552 0.1891842468259467
0.09048458393364683 0.9904566586421765
0.2558870288347361 0.02777278252033508
0.03275147113337851 0.3785838975679043
0.5452570904921221 0.6711544519469591
0.6137909965362299 0.8475773831603802
0.9790396689230761 0.3181571743024016
0.329018307862136 0.6063290777062289
0.5296111000477773 0.7180657289385518
0.2132458517094344 0.6673061737623703
0.07858980129725282 0.9524920899000454
0.3555953133815546 0.3964943720630554
0.01357617995771992 0.3364724869413102
0.6452343459063831 0.1981517575687201
0.971823755299451 0.0685728718040092
0.4027831199199844 0.5591928731727563
0.2949077026732645 0.2875122480665783
0.815994233005586 0.1519572887013375
0.209991849039307 0.5551548989495068
0.5013342381507102 0.4059858005825565
0.7165620482222268 0.2138702195680492
0.8260120726296988 0.5814507092060781
0.1200339391660741 0.9012542143351067
0.3791047222729416 0.53715615477297
0.2848730227800109 0.8605172330469615
0.7776470273868605 0.7426007419932021
0.7650786617304723 0.1182919871351008
0.4278540349769767 0.790852381724218
0.5650087533345433 0.1051762529626632
0.1963447133620139 0.9586831508362366
0.8636005209708649 0.8746870047349133
0.2546269058486677 0.4200797881701848
0.163707755559415 0.1385869316528136
0.7462613655774494 0.4206852117251346
0.02297434411789132 0.6959389341916025
0.369484550088263 0.4631536665907759
0.339935973930126 0.1704632024933661
0.7442033996086096 0.07212917808921263
0.81151428901458 0.7962736242135382
0.5937278203025702 0.7751925857334807
0.8131044675317527 0.6856909613846257
0.7796140183027385 0.3487626461369592
0.5187450752199071 0.6330804966553676
0.6090853553925275 0.5241513424702728
0.5537277618057644 0.0173268962677762
0.9933346329821535 0.293818052100854
0.4259237550909191 0.9357719538631127
0.7609713336725287 0.1817422656782059
0.01401101838491742 0.9833087581322407
0.2618562048265096 0.7961500806241364
0.7056860942784006 0.1489578014149536
0.9169317789784857 0.416293540684997
0.5460748907514846 0.1661775157087294
0.2527542540823389 0.4603208612400038
0.2649562536438215 0.6454136115875565
0.7171580223396192 0.6388341713883704
0.3650440361059324 0.9596998937439885
0.9046327661869131 0.5500823257209685
0.9153925872630634 0.7499762302926103
0.6189067354594747 0.08088543650716948
0.01288829395996276 0.04101218121251254
0.313447011647413 0.3723202451701621
0.9994002855688842 0.3118077794183834
0.6012356373138911 0.8070058984274402
0.8626188874499452 0.7655263424229822
0.6537886372499114 0.1354783613955418
0.8064570648743278 0.9428552928839872
0.1124989456838917 0.7155067190107089
0.6866576918330396 0.01098505820104673
0.3003191667295919 0.6803473043200876
0.2130677025908249 0.64602090237915
0.2238890514736617 0.5811594474298664
0.8662885189625931 0.02910382412247176
0.5272407716511338 0.4744932057266843
0.04593050475709336 0.204988983430046
0.8921039167702349 0.8731119054236407
0.3434815823371715 0.7473322716960811
0.3350586559723296 0.7895359214449651
0.7695684994025858 0.8764747845299926
0.6246493801900289 0.1758216669778727
0.2579458621261673 0.9113814764469695
0.1165698606578876 0.08605086806060354
0.1100917503155075 0.1153558618816419
0.8700156573665894 0.8072673775029283
0.1002359821897075 0.348243400345986
0.5688176147794708 0.3903054796943961
0.4543817860003622 0.1334160058587681
0.4953908882000257 0.3078852644474261
0.1548037458912877 0.07851739546106405
0.1859570025936438 0.6844256273996249
0.804615602856864 0.7689852946344428
0.8336729237756859 0.7645328857288128
0.2793833477472735 0.8775218968312152
0.07609136810711586 0.06615023428057949
0.8023720780230666 0.4689891010352142
0.4861363797510265 0.1086949183958208
0.3749932829757291 0.659507245107728
0.6421058805843844 0.2273593823708654
0.3370875792101667 0.9191484295444351
0.3740654824740368 0.4419594989307697
0.5580216989081134 0.02733919276503691
0.5131587179025004 0.7679524565544334
0.9300488596377844 0.3244608858448152
0.08202682479081808 0.3726203037212039
0.2639165033792875 0.4874984089920446
0.4151207468440503 0.7277340160639361
0.8071676637765477 0.2424249710329788
0.5659610379034721 0.5902280065101867
0.5406288743892091 0.6013781875278762
0.08244614670374789 0.9039132929147873
0.2441090353391951 0.2470399258394978
0.9865389044267624 0.1112612965597517
0.3713329684262503 0.5685705858416977
0.6726451228195468 0.747539887298423
0.265662869078666 0.2882375311466766
0.1263100635841927 0.338082140437619
0.2607389640948741 0.4979708417917335
0.5411311072570638 0.9241789164831063
0.1182004209009716 0.1237965232227567
0.1427044970103627 0.4839876470671306
0.8986294110754326 0.3973232401569131
0.8271622613428475 0.5604318002324332
0.946073397409342 0.04758901428413684
0.5599735639222813 0.008599082740317038
0.4242738000414309 0.591536477745127
0.640567539876149 0.8474860193905197
0.07757565877611773 0.9225426284609871
0.2397656877124883 0.6109101511748165
0.199360692096795 0.4036041861003611
0.5495196146822532 0.4967431011751595
0.9348064382721871 0.3037831347292774
0.8564777161338297 0.0327686914743264
0.7744302268264805 0.2159169639466568
0.9810605558068584 0.2578851934033721
0.2280566770748158 0.8338851461771224
0.5908080159795719 0.8037958693883743
0.6647296801187138 0.1379502049543134
0.9115680696238933 0.6824068221931223
0.01255850751977798 0.7343313648189045
0.6611797206377733 0.3089766295040124
0.8378523446742587 0.2267525855578018
0.9509237838606446 0.6061248549059335
0.06506954635905597 0.7742516009647683
0.3211141684338455 0.2586777315827041
0.2627347678085947 0.4578663148737421
0.7681941161973829 0.2363006689945386
0.8383958273504665 0.0786983931810841
0.3241533764767282 0.9364295760042708
0.3505275754530183 0.00286594427119159
0.8459476014910768 0.9184834424538025
0.5262032698940839 0.3441218753193377
0.6807070700292375 0.7888434171061306
0.9713775442646304 0.2616920091906771
0.9263353521469945 0.07658664615848026
0.159459229184533 0.7705047021500407
0.1002752195313193 0.5332224891108294
0.3163983071350177 0.341648443513222
0.76647515959417 0.9966141244614072
0.3477587189171143 0.6524819715515889
0.8352858405958329 0.7754351662071707
0.7607236687858929 0.7367234930232921
0.264961272958887 0.2397302192065271
0.8083278418082012 0.1365115331157233
0.9122098428255722 0.4573668306971316
0.1905518900623703 0.3474718810110538
0.6689397659279376 0.7161184043194592
0.5046775159039362 0.8465346296832281
0.310523487523626 0.03082082563601863
0.4647878840435701 0.6533290716094832
0.159224923416486 0.9515010024973102
0.4827635274916811 0.4088577076295239
0.2252451436651272 0.562977796397783
0.4074455852548423 0.4716275238588611
0.7927978845453433 0.33430136503639
0.463619429067354 0.5273104068651946
0.6868677806665883 0.02135704484887213
0.6429844363372871 0.7957248189997574
0.3912984112679457 0.2142425907646143
0.1108119414869921 0.1546580572202691
0.9375392563309685 0.5836184267425718
0.956689783412647 0.8152307921358678
0.5011785149967402 0.9943609864352649
0.758170037048453 0.8180427291469033
0.520874414344211 0.2953432549076223
0.5291098608117831 0.6364446231300139
0.9976113809779795 0.5178007219066327
0.9959080006621129 0.02844906193449266
0.8066264136910261 0.6944733973305554
0.3977804615817397 0.2729864549359813
0.8450339875627909 0.5069234625579917
0.6793842467103843 0.7306583393327906
0.7068557573291983 0.299604375516282
0.3521397488645761 0.8185227547674995
0.2326239641379063 0.7307739515479719
0.08187561883055587 0.5334602939297475
0.5034662546980543 0.4908331326231218
0.4755313967232177 0.7761870723561292
0.7245472293602098 0.7802314753999702
0.7250790123256219 0.4896639523256359
0.4750453843400945 0.227258588065575
0.7882356184737331 0.5905632558252835
0.3918356768110288 0.6945797592149712
0.7841356770867106 0.4493168336260256
0.6995407941038704 0.1402193286047815
0.2035557777410795 0.7052084456979317
0.7209265327478054 0.119974054384539
0.1113705068789049 0.4401076389873783
0.7988157543701615 0.5265372949124448
0.3479630688132045 0.5450767951040615
0.05784735583039281 0.7290222248525927
0.6885950716942874 0.04178345504900305
0.6836991125570998 0.7513131914963345
0.1799147481400198 0.9925832587888559
0.8067705754028085 0.3203031993440784
0.6929352964638764 0.4882637883692225
0.2805434323802859 0.2049498666151426
0.3671716132431246 0.7096662776945308
0.3033514655452827 0.9345688749200606
0.4649613627851667 0.7578050509370781
0.01376893516347843 0.7630927217903276
0.9964695927389019 0.7239328950713986
0.5534028830184958 0.3795850091345014
0.9491153655399399 0.863699804491746
0.2314895305515125 0.8145310941130146
0.774135370235647 0.8081035410114777
0.8934979872507953 0.6611828252026961
0.7396442960872455 0.2308019134294001
0.4487816586670934 0.9033326653970153
0.5929440913157624 0.03933515263892672
0.8252273971791121 0.833239259209446
0.3803316739313829 0.2445724040993581
0.4548788107108457 0.7917795154826962
0.908942476832003 0.08827522165390095
0.5988535603299588 0.1501701179623877
0.5421152370534792 0.4893048003581161
0.2448035725802435 0.1194699381300813
0.6695510135512541 0.4444537101137429
0.6104770939799254 0.6870724081156572
0.8091468249108261 0.7230276053012269
0.498119549515956 0.7558274096057553
0.9171671148895212 0.7315770659706764
0.9043080992852829 0.9642921856886137
0.2426941145561689 0.5207223402190196
0.1826448978420666 0.9737864042408332
0.3228127211567454 0.1673869708585159
0.6999913863299385 0.396356286711586
0.2767061511625278 0.08549261900005549
0.3549559259327477 0.2159541556064994
0.8798328583487948 0.8106783342392515
0.5250121731557006 0.1347731261956517
0.390384677140836 0.2517762554139407
0.3700050724245251 0.8132725266396617
0.5606915852956925 0.3988081030460736
0.08466691958101458 0.6695529331285863
0.6726888738972986 0.8950306097468246
0.1670141780770625 0.6642959184945071
0.5528964308791133 0.2003448144870612
0.8766716137944482 0.6915998119203937
0.3160995452451364 0.6530355047839698
0.9441661677925092 0.07027273482928267
0.3765769445282677 0.547574923269135
0.5163394786995509 0.6702428825355187
0.8291854274573167 0.8213714874500577
0.9673515013809317 0.4257759746211738
0.4036167934831199 0.02850278940102957
0.9706349589132448 0.4666493672332638
0.0541672598776746 0.5285701152688513
0.8188807238727684 0.3063426789954756
0.6278076742197813 0.5031526138464701
0.003546532789184289 0.8695557126973256
0.9364003767555455 0.4485971862375374
0.633902436290654 0.7403767194262717
0.3548648944882166 0.9573666811785794
0.289678008402759 0.2596006669002849
0.3448220085122554 0.517136314150218
0.9236321352854479 0.8912224492116244
0.3730466911457965 0.7167908409885669
0.2488594390156523 0.2747471997674832
0.3877824715312895 0.07136051901438656
0.5725395404664053 0.1806164735150055
0.6515026237489545 0.1765990851996975
0.4791980681304938 0.1172757748884508
0.6756453542999459 0.6909453013468314
0.7098455620442025 0.6104581591069475
0.2219625409421777 0.04679175959035346
0.1691408984231279 0.448691787331627
0.8489726745380163 0.7406486486336007
0.4721244818069146 0.6855536792754435
0.6846417570149317 0.5891419551431584
0.6839618269783961 0.9153274887313185
0.2961153418379172 0.9507117029864428
0.7103044297615828 0.3539494230580178
0.4515804486428593 0.8192411454500672
0.508545275261823 0.6296125595274255
0.5711307387172773 0.4643660055397542
0.7104115836563277 0.2048874213988189
0.9608674892989532 0.1189962694211292
0.8110263943905464 0.2219774921053344
0.4008177165871301 0.6646696538393905
0.8457371953360785 0.5602908202976546
0.1606592347451389 0.4099505676684598
0.05576662041975696 0.2017422592463757
0.7424008022433022 0.202129511672036
0.6691704926442086 0.5442477250191142
0.4435994653016618 0.3335504396791222
0.6805443194377243 0.2873891051736704
0.2134889612837503 0.689282378668553
0.2925046955861679 0.9605297951661184
0.6651342242626858 0.6103052015692587
0.1810618238463235 0.06153206867921432
0.6870416453013641 0.07391663070289028
0.1702764533312968 0.06146550860045459
0.2736058677054817 0.02762403334805483
0.5108885916043486 0.8665238229781095
0.8485512756444888 0.3489129656012862
0.1581700691326417 0.96183357674326
0.7943816545565253 0.01231428718023612
0.02372372445351627 0.09935912370044295
0.8488289682045168 0.9632798918788141
0.877874802040371 0.9454981419769152
0.06291777214001189 0.9373754924029541
0.3269293546025698 0.2170813227151363
0.1678925482000288 0.945259314203804
0.2914167058106225 0.03978114627357377
0.2187239295835824 0.5067035439237182
0.08588595993928078 0.4936473796299418
0.06775301502207601 0.4717994884550815
0.5890118835894833 0.9359773355327043
0.5808731396733539 0.3298291773744405
0.294875173321193 0.7582053367196038
0.2715041748379941 0.8468563192338084
0.1420399948956376 0.4034468097337245
0.261252292981224 0.8826418010402844
0.7620088029698833 0.5492715112361484
0.7912939456735755 0.5441260572811218
0.3690325851542089 0.2599619420956567
0.6137909284202943 0.3907119658305747
0.684671217809658 0.1502215806820993
0.5129908395444526 0.9311131164278432
0.4734366591350025 0.2643050433481562
0.1403209410051914 0.5143362243590577
0.3297628181777335 0.02138540629407634
0.3058532209281749 0.6885581880282394
0.1563204007625312 0.4195027026065238
0.865725812422051 0.9803680587427029
0.1833666754911449 0.6311045263898384
0.2031921417530359 0.781844966200518
0.08288808275003128 0.5442054797471751
0.3330582096661445 0.5964969049180499
0.2114570909226444 0.8443955897442704
0.5015169501769013 0.06574400413315042
0.99643123272029 0.1102992653804934
0.5738517349721942 0.48233674985492
0.3959780839306973 0.7701868793336636
0.1344397625069047 0.7436692146366155
0.7761306837107935 0.8682401129409497
0.9208146261167192 0.3662736243385948
0.7908154592750082 0.6183914905150217
0.35779683516095 0.1719371061384824
0.2878890778972389 0.06646943239359268
0.9718544530590719 0.566554718274192
0.3289348137154703 0.5015210819036114
0.830659070509018 0.6786959623382139
0.39462870067043 0.8285254358526777
0.6455290748966959 0.07647791995279686
0.7539965126193657 0.6884549795622183
0.007785813238010547 0.9168196718747891
0.1071193691975637 0.7926860682963559
0.5257363079130414 0.5126179685612166
0.8851994334873676 0.9192478709731519
0.8085084982609031 0.5917164906620487
0.5700932522232387 0.05768632434733804
0.3816497967333311 0.5267393621695442
0.9239617325973655 0.1925537584627104
0.6314146528088124 0.2722776415903341
0.1031023141219028 0.4050470862527855
0.933572418396876 0.5636338551500235
0.8201457120088083 0.3448062961385002
0.4996000940119826 0.636483073986183
0.3751003592459164 0.5863269261993777
0.0029979390870494 0.815133457917707
0.3252654024764127 0.2276612369017071
0.8759349945303272 0.976741567729479
0.3239159764501657 0.1566359779816877
0.6080104935133536 0.1146313697184519
0.8084804769352529 0.9740209086003659
0.6496226102903987 0.4239749015136653
0.2042676965865304 0.9786570456517323
0.4387715989089633 0.8541537608903351
0.6439228603178883 0.2379149784861948
0.2821053865626609 0.1944158648202964
0.4534761287385292 0.2340908488635215
0.03674349171538924 0.5619736961346078
0.21473954718931 0.4595344116558457
0.6067080240972927 0.6561365186722429
0.9228254845626537 0.02509613054229203
0.8919618702907506 0.02032690838827063
0.7341416956400891 0.649991379898518
0.1547881916016669 0.3907812680451604
0.3447140390343656 0.1092587439541289
0.2905181590124779 0.4620545644319904
0.7704605363558117 0.8361710212442097
0.3035407359033661 0.07746042248194232
0.4308862002611838 0.812283611638694
0.7382258332129584 0.7155814409121853
0.5476504703500915 0.8973277505792517
0.4271261964097438 0.4295306536905988
0.798253723896037 0.1639373180177584
0.6262930062570123 0.3773552298343059
0.6284029426661613 0.9781365976525707
0.430431219174245 0.2801396044615961
0.07350813239068324 0.3250195681251101
0.006452533269543923 0.8365073681976389
0.5707044191269003 0.7155255237412175
0.7541023753398479 0.1184004518298969
0.08860394854942293 0.7569486185361893
0.4806487578718039 0.5197631820597083
0.04669014000311143 0.7319468616752344
0.4465991978358763 0.3836943592845979
0.1249613592268821 0.07878881700535065
0.2573968967152678 0.5082914439495214
0.9281431321530776 0.3585662639637281
0.3602332476617054 0.7819940696204238
0.4829205185981397 0.5004874972689597
0.06927797186950804 0.9909570402650095
0.7692684884285731 0.3764518227135829
0.6297905882073764 0.4362183966234762
0.1161298242833985 0.3912663693003295
0.6270122800080561 0.8212638206972989
0.1827146828351546 0.5783167141620013
0.7726826298104377 0.7101063137809966
0.2446234812206757 0.5622301342642382
0.4933644109525188 0.1008532410473992
0.6287742290479674 0.5224049153567082
0.7856262419730384 0.2876460565370938
0.3578033747996736 0.8389272883438046
0.9141250266907232 0.8885165810017081
0.1755241388257842 0.1104984958743131
0.1057519019331666 0.3299549011228921
0.9785637461394343 0.847493067638619
0.622646766658833 0.5833547843312293
0.8257773006196006 0.1566550249215591
0.867341719551873 0.3547390304304138
0.2712463614653591 0.3790301612990992
0.06603422508173544 0.3576764312207222
0.7450049859199686 0.6507147525395328
0.6967486490193371 0.05795452763978524
0.7325031110146893 0.4648158468340574
0.6971382086731099 0.7742882653055763
0.5149084399378289 0.4757760260066152
0.4000016228309304 0.4922040109622434
0.8169272528587812 0.9214292968457747
0.696055147504685 0.3781627311811577
0.8796079053620988 0.3003262457175443
0.4006800794600888 0.6368574133894095
0.7316024687531558 0.2031372716478949
0.7310601386316632 0.1011975250629325
0.3516281639784335 0.07259394833185348
0.6218367612286874 0.3596308143784259
0.4412702847960944 0.7552916224614779
0.8637121974947763 0.6180793360271934
0.01402954022586088 0.5946499202457135
0.4254950185648038 0.6920109975981844
0.06010311248555235 0.427449467729811
0.9918290339392613 0.599768718528893
0.0297217201117847 0.350461131517024
0.5478505363573852 0.6327761013483778
0.7402191087095163 0.3188446834705646
0.04853404560731463 0.3926455061229709
0.3374951317630732 0.04645190015180736
0.5373730629272044 0.05291913833834317
0.06681832240653414 0.03856169913335905
0.04269183563080598 0.5983830004091575
0.8729805380182084 0.2816616206585008
0.535214807692399 0.2515857138616062
0.5539822145331847 0.6643525295135713
0.05007047695640036 0.6893240524468252
0.6518532089848712 0.5515841305198139
0.6693940673164289 0.1809573441868196
0.02865617861899288 0.5821189521369609
0.3298529822270893 0.5785322251865372
0.9043902065469906 0.5179161561002869
0.6232170861725103 0.5132447058510075
0.4585403093004198 0.6327987774545354
0.4529583149367449 0.566243924480448
0.06209891576178623 0.04832338688348953
0.1227124927498744 0.9393727934792854
0.917083484608563 0.2499504565026227
0.4451194442102173 0.8367607762577904
0.6315278869267281 0.9958717359134354
0.9942384779135169 0.7420945211601981
0.8109943720536629 0.6393000545119606
0.5121457877395158 0.5261277989508056
0.7800370861238249 0.6171711257483486
0.5267689822085032 0.959474000950814
0.3713078729689859 0.6996364800796789
0.07239042484890734 0.04782866006527279
0.5683485575176663 0.1152413117482561
0.9885329684417625 0.6863943382010225
0.324234029490233 0.3012765580864755
0.8100585230437224 0.1200871904722836
0.8008081821970473 0.4433847070818003
0.8083065649917957 0.03773062561269391
0.8389508834641555 0.6500688467989355
0.1425526381640241 0.7364224757641062
0.06226034358633861 0.4171651796666407
0.4966312516167229 0.7943160662478379
0.1043563350253276 0.6793199899478246
0.7024427355795198 0.6870043911562589
0.1725247836333245 0.1442814016560019
0.8790685735289298 0.7023196839713339
0.4308752187302559 0.6739711715621749
0.4922621872582066 0.2976270931806815
0.3228025216080411 0.1165830787056766
0.5739103648287546 0.7431870969723916
0.8195131104803779 0.7237614645901191
0.5964049744144109 0.9074855520217727
0.8160672026902166 0.7869812052539378
0.5330175834033464 0.9508679028278123
0.5449773339851978 0.2536169168690684
0.654234817511322 0.2412752780344565
0.7119480134967868 0.7253592030788146
0.3945726093612031 0.1257466169618577
0.8325740183381378 0.9050549841107882
0.599081707272814 0.3433768802120056
0.7638576236435267 0.5310329994093327
0.4157850710456019 0.8354958493525596
0.9475378150045226 0.2285724308722946
0.368362591024516 0.8413707730766157
0.8656662636075532 0.6722950059444918
0.4312613591101963 0.9166680052854165
0.7913114808480174 0.8937291328738955
0.0712043887588525 0.1534065421957676
0.3311218295376832 0.6248082373853948
0.4450632613496669 0.4351237445810729
0.960747424221293 0.7861192187628033
0.9560045545899003 0.5803265700469821
0.7642832523565749 0.9150695156952526
0.9544674422370844 0.9396885756915295
0.3028348790691893 0.09641939483827711
0.1612458948279148 0.8200400384659726
0.7851627288782187 0.05363158798435454
0.2491359049625347 0.9180339276859745
0.8704924850512937 0.3012765313752317
0.8555104169383358 0.4397388160429709
0.5167132751578934 0.3132820731392762
0.9476315323051818 0.01399245004630299
0.9711494907142734 0.1855918021354276
0.1727882421931344 0.9173354732613189
0.0890874824913028 0.8760780719337216
0.05597506274703499 0.1179220698359241
0.9701285234032311 0.7116291627173167
0.1650860893607617 0.3100833298061875
0.8203379507880402 0.3991363393258407
0.7666738477043572 0.6527789311659884
0.4005103809545794 0.9478283718210595
0.785208299181932 0.9758832488309656
0.9607670374316247 0.02391376229863469
0.5212047602522778 0.8317006690318607
0.1012469732768889 0.2742120340700006
0.4633865420984378 0.4319712561344433
0.0580384805058015 0.07690957125043514
0.3489286630374527 0.187932751300238
0.5080643370176491 0.3487950430864659
0.8377325095578165 0.7271664695015478
0.6795298998017351 0.03676289679915022
0.4263379003415336 0.01239166120502874
0.8128714084399672 0.6195371482874562
0.2564723781042104 0.1748195489080885
0.1230120368122849 0.6776992463928261
0.7564488148706817 0.5861713133441145
0.3686364796044408 0.08362847513085046
0.7010860993740995 0.3218228389230022
0.3534449798262026 0.6426092695359711
0.06373956327698564 0.3682861525188202
0.03544398537568992 0.529802387911515
0.00967557240423246 0.798366279831585
0.5154684389125481 0.5158647133723497
0.1642649546495477 0.5567803413792972
0.5168902568364598 0.5853225898708632
0.6242932322677051 0.4586758669053098
0.612752412975448 0.3337205650952295
0.9889602212956531 0.4119755091012821
0.1056523251507487 0.3944612384561867
0.7094804828208005 0.8858339266959779
0.06729319552192975 0.1169128079430375
0.6351788532426896 0.8137043738450387
0.7624862493071236 0.8844891686342695
0.7036787216676854 0.413111887795552
0.9628239959176108 0.7975114040165406
0.5293277033187738 0.4418849488782872
0.6287350678195114 0.758943322487854
0.4659545690640866 0.365138042280817
0.9308015097800135 0.6007402787541717
0.911919684963748 0.3196470845544556
0.0432321099026977 0.4494843019257634
0.4103528206695874 0.9517337345143684
0.9609924600967933 0.9308620391185474
0.9857934822837755 0.8282533076710584
0.06338418193197196 0.8109183735580969
0.0416542454795958 0.2367572763351415
0.7614410734620619 0.3827398026836766
0.546370038216524 0.7331476046661027
0.5854487977887719 0.402647452400384
0.6986121941128869 0.4218617130039922
0.5036429375171491 0.6565257729030669
0.9300203134007035 0.201642259164949
0.4434034759971389 0.2934512816430829
0.8196623752688251 0.9904372474877471
0.2025778594536581 0.5660722796583461
0.009705844302752221 0.1972486191435719
0.1318096011366623 0.149053477599519
0.3994558168373308 0.7418116704466912
0.8328133305684668 0.8659329108521346
0.2857207996309202 0.6920430365810893
0.4072428398646322 0.7347600030974306
0.9164820003442131 0.1400222471801288
0.427585384262376 0.1084091399764722
0.5929267669838409 0.6799209714880997
0.7362894905521092 0.2590062451233336
0.5993717807078195 0.4977035448610533
0.2587403328462794 0.4097591212728094
0.1361125916089675 0.1667731403882386
0.1459593295558299 0.4937515064583796
0.08119694701605272 0.3313931478161671
0.9356327288366476 0.9186156845380569
0.5234008272464841 0.8415494559948059
0.8764113611869248 0.8880822913140666
0.8773579765462137 0.4807936476419005
0.487494663435626 0.6705138508957985
0.3189919431089443 0.08825881130289649
0.7027192210193163 0.7636320789611161
0.9000859055920166 0.09420083585413526
0.6783019620323054 0.8381648762189556
0.4181690348427847 0.9437660851236416
0.5897795172025374 0.6063004463077143
0.5004996585873566 0.4272360252540617
0.333783189066218 0.980526264085778
0.6391601950178429 0.5040115576800629
0.8535582976248683 0.5912199635404318
0.3948047166483373 0.5520703635054085
0.5371218309544123 0.4140091454804943
0.3341118988375656 0.5195884395568021
0.9502176448835437 0.994930667857136
0.03469912489038346 0.6760204550687704
0.2032709476068739 0.7159382534755278
0.8221506765735056 0.6231401466836884
0.8189169747900682 0.9688014583840208
0.4487407632761116 0.5203872566677786
0.02042258770470024 0.5560494862582657
0.3034126640278232 0.8561730766413701
0.7272932033924254 0.1472307869161005
0.1520419897995035 0.2209550342822813
0.4917421347782761 0.402090336166924
0.7293560767227822 0.4814662460925736
0.8157159037602483 0.5033728496219485
0.7241682204926965 0.9486368842679189
0.7787227018760575 0.4264182252544025
0.7789179574736443 0.3927504773716703
0.9402552372081332 0.09983972530206346
0.07420321631577539 0.2430222306070244
0.6568082231480245 0.5854508210891936
0.4710806337012017 0.2369045950952804
0.9917318403921132 0.0003453762549896751
0.6050960145500206 0.02174319891192084
0.02763323318360783 0.03118265939609191
0.6484727668831171 0.9292569669697998
0.9377172662918987 0.6488101475608901
0.05508758878996579 0.262803556394817
0.1840013393802032 0.8429460127776091
0.3921903755571884 0.5625450366152698
0.08083838717041693 0.6298455178687843
0.6961885126264888 0.7156415606601579
0.4284889053380292 0.146670947956087
0.5309015977561131 0.7956193189869054
0.5267490598793135 0.1711234384484321
0.185303711583804 0.4681439470222388
0.001030522589658025 0.1902991906517926
0.9074335353690196 0.5716884999916237
0.02494714588815068 0.9423668452080467
0.8908023590927713 0.4144474180755704
0.7773798713164557 0.1016225748118803
0.791539735910913 0.68370372132894
0.2251140492708106 0.4576464168343091
0.3050951238809622 0.916126387832239
0.9689451017177405 0.2721346935090552
0.2533480881994953 0.6747627377596466
0.4509090127411104 0.04055053837290876
0.00288475110440199 0.1611909636380183
0.4273370068353474 0.0780527542387207
0.4597593205244161 0.5749840653021679
0.3956138024492481 0.4030441397037208
0.1724791698114088 0.7921864117069353
0.1164912874256389 0.8666208591914782
0.6883681914050497 0.566450320503213
0.5375945746578564 0.2612960250017399
0.4954133627576308 0.6632472330287271
0.2011986256282195 0.162338740379348
0.3637042107005374 0.6625912794163187
0.03858771196605719 0.09014184396351969
0.4650777189443047 0.7319084864546044
0.2782252902687073 0.6638579568876681
0.7308616985622777 0.2861471758686248
0.2227290942693778 0.7049908896894711
0.8180118580151932 0.5240368470676177
0.04770276967877015 0.9128145694075296
0.7796140372706661 0.5176489096972021
0.2096262392873562 0.1128199435069314
0.02856896566507311 0.993523055594995
0.3499415650140802 0.8466791857382769
0.2104600084187329 0.06163229173070223
0.9427833371458477 0.3107444629395681
0.3427763063320169 0.299599974492995
0.3687910239419837 0.8797687854635498
0.03425597251013335 0.8609705559745909
0.6473627927336362 0.8262474932337232
0.5714564691647301 0.8364685784373106
0.4418300243847848 0.1599568631850413
0.9376618911928771 0.2484106594988971
0.8498670140929762 0.8011352167118067
0.8944741298068299 0.535162733991886
0.6893297418051211 0.4254215423984163
0.9880410676227729 0.5017242212685272
0.9142253392390549 0.5547265862055035
0.119159978539633 0.2278641228582347
0.9721211962314706 0.7395606205549923
0.991450832961486 0.8002844020924499
0.8573686480610879 0.2016958507963962
0.9062257556617287 0.3518445425797965
0.5699227254967081 0.3261179070315944
0.3464812814394334 0.6917732913649718
0.2102035635023083 0.3403105353797763
0.8647936104595616 0.4337047196130607
0.6872278440563487 0.9896796366952043
0.3840952518753292 0.8652675063853832
0.5171823721830083 0.8119013155116565
0.05589665084504913 0.6672688247479426
0.3937446483729276 0.3683234933280802
0.6467443972675383 0.9091744777437419
0.6511163706323778 0.3167555726264274
0.8399341564894113 0.3947921067434191
0.1941073780482802 0.7105869720474646
0.7417216487236958 0.9570557014273262
0.9479249999143939 0.9486364562696988
0.43262481659486 0.881435661761354
0.919905692818585 0.3271424563941045
0.1010639512077566 0.1090293410899473
0.261273950507891 0.075438999406924
0.5811527223723978 0.2706734683249889
0.5646744376617767 0.6681927577779401
0.2869026168282799 0.9420372151110752
0.5677020751090555 0.752040835479443
0.3173015847823409 0.1388601627280753
0.4536763468984031 0.7804577212759436
0.5421009669204061 0.9060239356638393
0.1634851245112074 0.6212840660191968
0.03980787907197408 0.0708876172078873
0.5350335858653728 0.580125590157444
0.9329983797350494 0.788438819742222
0.06881105907673031 0.9725929094744699
0.1499378066261184 0.3731673485633809
0.1829506284960376 0.2328714335412648
0.2413706037555177 0.35505962154557
0.08996657947760085 0.6339239574736699
0.8504891535505094 0.01507767915232449
0.1953161657774277 0.7540501050416776
0.07277009710652527 0.2215724670195373
0.3151045592585809 0.05965876729266807
0.9280417891357546 0.7048749435130509
0.8226548650285691 0.01388493809744511
0.06788650695363935 0.764502452610008
0.8281380201821212 0.8445927006279842
0.7445167612187144 0.5557757138947499
0.7506309182828593 0.3547107958605939
0.6119892980508777 0.8100412712572366
0.1536475833455136 0.2099498896157294
0.4938239650301527 0.1862232704161745
0.7899278267757955 0.3442759561626813
0.1440302043497761 0.9151140277025879
0.7287764545050931 0.7528451308084977
0.7987815143126513 0.1749603845835321
0.07963049924906972 0.7509533128114362
0.8985368088935272 0.9341286601944579
0.003620994694275779 0.9354132956594988
0.5735520147803834 0.6770693635796531
0.2501236410705783 0.1590897092998053
0.02037302287150879 0.9742382793658361
0.7902560728733 0.2293601989915373
0.184113090500562 0.6416537761018539
0.2565705277294245 0.390679826687438
0.5384409795852377 0.8622135175346407
0.03483530805551039 0.1189494481186734
0.02522036967695087 0.4916372163171379
0.6552692190431656 0.1948740388599955
0.4261836925273546 0.5420678678137462
0.7960968885517232 0.371594279617289
0.7885133764727209 0.5114533075863509
0.1699988187598274 0.4776212211687193
0.5049733095667901 0.7341696829090867
0.5011663372681323 0.5373984336781682
0.3189147004185303 0.5424238280620642
0.3324694810998239 0.7976283346913465
0.8560757381660636 0.2738114940600924
0.7012085584577177 0.6672423722579029
0.9851358987093536 0.7685579190651092
0.7084568690515309 0.5148391598945237
0.5401736412508791 0.988301149787846
0.8223830796739159 0.7606639910128679
0.7447281315641352 0.8839563630000021
0.7921342531539189 0.8540294424538143
0.3682853311378073 0.01508827885043517
0.1482060144426605 0.2496582646623859
0.06886814804699293 0.681923985241245
0.1244498942569009 0.7403710423517608
0.3585968010310374 0.5043539965129156
0.6397908307118692 0.02313026486494975
0.2241697992984119 0.1950030030975346
0.6111526921793667 0.124877362764047
0.09634392910057987 0.7390980842747964
0.7842387214053188 0.01703875597622006
0.2682236231192414 0.1388091635012199
0.566994696514531 0.5027902212938753
0.01712175803854223 0.8855514086369826
0.4997914372203819 0.9474308756707115
0.8566670634435414 0.84304708396031
0.9552766817820165 0.2965625303448697
0.3132829710006062 0.7950282583486987
0.6080233922114687 0.726628427366903
0.4359681162589541 0.9388636075604003
0.8065253427685964 0.6113702177605417
0.3432865025362454 0.9848258242367818
0.9695428526655938 0.490021418037021
0.4464348136137575 0.4661802032791442
0.9948672722686823 0.4200809961767736
0.9157398751195693 0.2305668174036223
0.266825761148562 0.1708839665101912
0.04485442230251172 0.326002301106107
0.09811905006823071 0.5898754480106628
0.8646216099950389 0.3166482335045419
0.691631662439788 0.9512756518516505
0.09003118437476457 0.3796664174876206
0.7893166049696059 0.4201801147281761
0.6101575900328531 0.7622547285721322
0.02813954114411574 0.2008413131327348
0.5810579366247398 0.4908621809096369
0.5153022753203705 0.6129932610411388
0.4190456902241008 0.6328181083873096
0.3570438746801996 0.6122108718706604
0.01691659981004083 0.3644299434198183
0.1083378463491163 0.3840913070408071
0.0628165991967141 0.2281112020020484
0.679861789556591 0.5456454740259232
0.747678864635393 0.4891543324651244
0.7491101176065671 0.1460114399694898
0.6307478273629349 0.02842673581769831
0.3926657595580277 0.644407634125682
0.7666903472157729 0.986199721955098
0.1080402964450127 0.6304562079878846
0.08003410420333054 0.501256057331703
0.8106871262928609 0.1892132123106064
0.7722241691994437 0.922027893552569
0.4653225698316991 0.4025643926703126
0.07760196267773216 0.4737287474095377
0.5020512050463695 0.6004039554720056
0.6528876796883863 0.6616927965586002
0.7338150692314079 0.174823893564093
0.1899749199107651 0.9951511005585412
0.01309951597999187 0.8189220687980304
0.06570660347906974 0.1009309816656808
0.9426907192350035 0.7913314000065488
0.7006670667655583 0.9773121817005992
0.009452986022040427 0.2723672423690525
0.6398689954337925 0.8355229676225888
0.9881301618149826 0.5228585882025939
0.2946949526775166 0.1687407088940387
0.2534691295550301 0.8496767059902924
0.9558442228222362 0.6997006756246231
0.8078291586479701 0.1688072071160002
0.9511308765363505 0.3564068904871869
0.2101523048530715 0.4224759168089638
0.04433080999011329 0.9348309692115039
0.1467243182697398 0.7070358060439889
0.420206853941333 0.6707428136025115
0.1750549201738026 0.0888772866088634
0.389935384800525 0.4318138772514772
0.2799249912196232 0.4062742687952902
0.8934010137381153 0.2781692092818246
0.3794914456956255 0.2869570681414519
0.6783201563477455 0.05689961793300171
0.1043602910439344 0.02530782881844274
0.1966514564150594 0.8020911455084264
0.9490439214624947 0.7082336444025183
0.05021770743165359 0.1085212463382564
0.2218567733889761 0.4677876827360775
0.3635518762295568 0.1548453297473498
0.7535447336074206 0.2008719126050829
0.5184690660274657 0.5051633962925141
0.760187041493685 0.4623199805385411
0.1749047512514944 0.2393888267133849
0.5872294063540378 0.06566673393334678
0.5915205437950674 0.3585980673421133
0.05338595483773903 0.1460946992845621
0.0947765841096137 0.706301268998538
0.2256590131592059 0.5149318560381035
0.5502884219016129 0.5330262536599225
0.4389612354138551 0.09390833723897798
0.4132302356615901 0.5561312036483291
0.3686026517182627 0.1111344427214063
0.8963047853723493 0.1829193431547255
0.5246459514543476 0.2767326767252491
0.2870133072499533 0.2704184435267025
0.1623635627606805 0.997634351742544
0.9347716611452759 0.1376110675272935
0.05903344188033803 0.6570404489145008
0.006621323837551788 0.5443748593061938
0.2586793326853019 0.922750813413807
0.3761802146719698 0.8336081747990495
0.3203778070943507 0.6257950554469108
0.8795085949066339 0.3403821268589984
0.0007783660378858771 0.06573230728327299
0.5215864668930192 0.5409997771510454
0.6784024371384415 0.399829476220475
0.8027513604025505 0.01870288177186768
0.0502524394888951 0.4582458850099768
0.6427149118021092 0.6656731290919878
0.8658850282339082 0.5292741017105804
0.8096570391720571 0.7780927577431942
0.9260363145321628 0.4174647784760988
0.8951085603670215 0.9686827949276774
0.8149433068448229 0.249382301929143
0.0321023830776791 0.3400008122144445
0.6896788008390038 0.2067809695474907
0.8436582751403401 0.6394363466075055
0.5556487188846937 0.07443763229747589
0.8422861670862889 0.4955036361415756
0.4445509635276065 0.1034231025461872
0.03798459264338581 0.6161427819853499
0.5514998920226883 0.6535416465658754
0.8524761964201001 0.0547780089821084
0.5211464966998226 0.49431485806179
0.214562651724602 0.2478669964562639
0.3131346621363176 0.9976746880453904
0.8967982389058471 0.69839592982718
0.8521502007805792 0.2915264136868549
0.6261536649987661 0.2408463920197858
0.8322351377486138 0.01069089378261933
0.8225682495954416 0.8630773969646353
0.03532427705822493 0.5415745022534878
0.62857112175291 0.1951549406223928
0.1628215482834404 0.5678500166185424
0.4390261263244077 0.6664600564236698
0.2582808242184498 0.2227392748166131
0.8041359946538363 0.4883960020925071
0.6360372706565302 0.8650459847410603
0.4489975950519283 0.8923697438217578
0.4602866706463142 0.1536383510574736
0.573841674976179 0.9257716817194931
0.7252453205922301 0.1942746103917908
0.9550316458592144 0.6144590824405975
0.1271540616106056 0.8925743715410045
0.6582904791687727 0.6409891744914711
0.7683167737477817 0.7990172317799704
0.8158190446815755 0.3787042179877377
0.2626218328038118 0.3515737855189649
0.5678604043655003 0.5520631923273482
0.9908492202196378 0.6570406881220299
0.04835652378305835 0.6602879356905124
0.6140057820890967 0.07348518715152999
0.4848204400485342 0.305065151623255
0.4397417991004459 0.2089555898430132
0.8574012076169626 0.180868454892087
0.7909105382946255 0.8162998890685011
0.6701977222737434 0.785443239495045
0.2538887543667162 0.03800169684855081
0.3923592094323223 0.3248931822010192
0.1041065177658697 0.4899564017051152
0.1203859046655341 0.5671953900015844
0.1315224523109995 0.5120507145214366
0.3377126066117178 0.6524306544264303
0.4230211709333373 0.7204379665383976
0.06357936611705367 0.5449104013211769
0.3068067381903248 0.3139036095081491
0.02640947234737928 0.2115653684663664
0.4309335619093713 0.9567112535925654
0.5819708943706972 0.8392219021821513
0.6593565966988385 0.08819371741402862
0.036558730701746 0.258787268033097
0.778693179081828 0.03514625922610529
0.7216308122703032 0.4346979107997203
0.7545199369013664 0.1369119559533109
0.7396008414255321 0.02143844532662382
0.1808051925371355 0.8635639132960893
0.04554768444362516 0.364520172790969
0.1642656798577534 0.589118361621411
0.6085634842437742 0.6451125617933201
0.8578159939390395 0.6545885714765581
0.5535727578365326 0.5147975218575842
0.1731765199934063 0.4127377522848233
0.1723252126509079 0.4962254633967697
0.8286289821909225 0.941247423493925
0.2778051599225666 0.8192285392741703
0.8869516549021494 0.1763020364920819
0.1297894814702052 0.7111722342763669
0.9553240634807666 0.6423482031603646
0.9855820573975964 0.8666251696971339
0.5639359954784078 0.1986052419154992
0.5493169780624448 0.6942143228454538
0.8924691882922463 0.594955730662693
0.3432432457621289 0.7851769657123696
0.605201295432571 0.9291347429582636
0.3015126894918588 0.7099129915287384
0.8020553835396177 0.2155108970133229
0.6938559765585486 0.313287292916734
0.2341574466334815 0.08216905336701606
0.6207472639769228 0.2688995133805849
0.3990730416721438 0.2447440377770521
0.3713209276790885 0.0739470501697284
0.762125119430332 0.7278389175342934
0.9832228372131648 0.7409137270300058
0.2439207904432003 0.7573818709581424
0.5104201904691356 0.01395934374652695
0.7546510775663954 0.1548882649874151
0.3163103759105493 0.8685559909865784
0.6970422459397305 0.5381750911470391
0.4183913935647839 0.5353018170474551
0.7181631840602259 0.2325248489599523
0.531295201220636 0.29769675106819
0.7177515016631587 0.7534321115936821
0.0775169077279922 0.8000356907356094
0.9863414953106373 0.1662807079793529
0.327665195806323 0.7588828606088723
0.6601791828986453 0.06544607831128713
0.7122481165964293 0.6681222955186793
0.2552006447498448 0.1242562658531618
0.727868072307166 0.00422906291353098
0.3153064748165869 0.1498378974300131
0.2286133597588106 0.3545826372550058
0.1175124550412512 0.7577980507121719
0.01646923424522858 0.5075165028774874
0.953190513479137 0.2180609395076185
0.7834535184201787 0.6453844223563533
0.8123792681271771 0.9515002504858988
0.2992279114271785 0.6002646236339094
0.07101872408113366 0.7448833089701467
0.7157241718849272 0.9181615108322732
0.2109722202171681 0.2196214005091708
0.2011664641966206 0.5990046184360871
0.6772719559812724 0.02727741485987839
0.2578028010951256 0.7448856521348994
0.7610431407421411 0.7530763291859738
0.5484385918661334 0.05464196319430419
0.05640651452829126 0.8569168062339277
0.3502907702915427 0.5348612400812964
0.7663146761354266 0.8651598016960922
0.6128283400950378 0.9677382336703111
0.5251941128217932 0.6160478436071011
0.8152618413018047 0.2778285816367333
0.08772430291498634 0.9250577735556582
0.8713570346648591 0.4058123310763496
0.9208338742413226 0.7132885713392304
0.9234326337186789 0.996380824171111
0.1750088545626996 0.01262458455086271
0.4948342781683236 0.9091163951320693
0.2001510505437622 0.9686235706280497
0.5292750165069207 0.9874714985874836
0.5593122122175976 0.9621272430855854
0.08476686741621134 0.07379916070304239
0.1222512807475034 0.7783699351738135
0.1643635511148813 0.876221751507853
0.4890305026089207 0.0198984785605816
0.5633206289823154 0.06622994772059461
0.9220789502792943 0.4631544463007337
0.4036142810985564 0.3512431518002689
0.7278860753901915 0.08182296144620026
0.9833252980848455 0.8872122597486607
0.3047336145678606 0.5175207927496928
0.2686367146022332 0.219109889299347
0.4978899284921803 0.08244709302247846
0.2717983501336174 0.5480145783091452
0.7295244593384835 0.9400631025443245
0.5957404918799825 0.7456094017679058
0.3347083467531417 0.1128936494489186
0.7179594411884451 0.02449090071796861
0.342699416518391 0.3773408267505891
0.8149649932541995 0.7139064476436708
0.7398896705539588 0.7337245939982013
0.4258446320376971 0.4470985301897756
0.4155962929947954 0.8854042636472386
0.2628178775570141 0.04341809452386191
0.6938521540077875 0.1316851487736081
0.1734287395311374 0.6262053292899978
0.6203546256964851 0.09014573904760327
0.7708819034739186 0.4082653786791867
0.8327414039543762 0.754577219376765
0.6700508300567438 0.9872265790710826
0.3863427009762376 0.4222978730313194
0.6576623020997244 0.2628044338185014
0.07852646019766782 0.05588572107724318
0.6448833041108875 0.9686201099051907
0.9245815629886335 0.6653238080949158
0.6745962080565725 0.7575787900422929
0.911651932340778 0.1088195268436129
0.9161266717483353 0.004020494547560487
0.5966846278374228 0.6593768233580184
0.6314265389378949 0.1829710063851969
0.1554256542271568 0.5202733542079335
0.5992729629779994 0.9375099389435997
0.7912890903017973 0.3054316545722796
0.5437496153742943 0.452081928236988
0.7725000198475737 0.06658143584147243
0.4378965682014577 0.1117119546273087
0.848346010799861 0.4671371183371593
0.9695637661689201 0.7574567326908673
0.4075705960283362 0.8421649708940537
0.9605303181948153 0.5507282449987001
0.02406481827730505 0.6399156037516792
0.2633706678106179 0.1916398519822763
0.4470995008166732 0.8475598866418829
0.2157911781066441 0.08091423325568527
0.5753827055261076 0.7796539854595288
0.9604497395634392 0.4628955482681123
0.2013403963316233 0.9199348090048991
0.2744297887773249 0.7973690858810388
0.1470967758923212 0.2393288424076602
0.4584436803918942 0.2781376049501341
0.918616107138798 0.5872494969362644
0.7623270879324574 0.06922905425308563
0.4225645821829086 0.2225936625014656
0.7259073682347749 0.9666694269184
0.5099496480665413 0.9672400207917157
0.7925073358022331 0.9568529209832253
0.384261968690815 0.5162629139999733
0.1690537962901588 0.8278125703583186
0.7486869456287291 0.03624657962833433
0.0873816384003111 0.01793318092617911
0.9774721611157997 0.1064772979428548
0.3281812289475455 0.7383652939333747
0.006498231043904516 0.6670351499802684
0.8836648140199048 0.2168434881471546
0.9330404450617882 0.88847842263559
0.5856265996827229 0.9074659993591955
0.8059354092453409 0.04815135376120734
0.5731554967899 0.7696466058360781
0.8384145397597241 0.34931860753934
0.2491386698233288 0.5286362005728301
0.956197235812776 0.172330692303615
0.2886032877610862 0.7487780418922951
0.6215729819652422 0.8800471125894314
0.9586817642591066 0.9028570364353153
0.851329661191066 0.2384806542689649
0.3174479115439863 0.3620427481451332
0.3404033831819948 0.7749963378418099
0.1540425638388889 0.03368113690505838
0.2585595595884105 0.3189173567034438
0.7287290406873504 0.7343499418563642
0.2504893300966201 0.8384454720736846
0.1133514957023856 0.6731973630503617
0.6996653414216909 0.3399655789202447
0.4156971280723511 0.06324944000163869
0.1113948142075965 0.8137614126732163
0.4333904280154768 0.1290728144068031
0.7567285181803615 0.2571453794454323
0.7806884309302743 0.2701049361008003
0.3878990461350741 0.6234215393246134
0.007603907068456346 0.3190464571910171
0.4392558250223687 0.9096110501967267
0.1436541272148716 0.6122219724456993
0.8727181608645311 0.7691172939501169
0.5780107788623223 0.4375187750189878
0.4523807649713313 0.7704834892263153
0.3419939588340365 0.9285500687393049
0.3683948762012 0.06436160852088743
0.6957646054222347 0.2157858976979542
0.09893090552999011 0.8001236465067426
0.1324331126216877 0.2148454517973447
0.6862417333171834 0.9063182807799125
0.2656533931864886 0.4473409605854529
0.9522479573738482 0.4695282542368401
0.295785417691412 0.1247147252996159
0.1291172498670078 0.6485117669957515
0.03857770727102761 0.2478516067894696
0.6590809860583784 0.7113271498483474
0.3554390322002216 0.3365777558988719
0.5397479232449255 0.3568886128203104
0.6493276240728835 0.6056351227644425
0.1409355064402177 0.9964945816684595
0.5605800533775248 0.6958001755171034
0.5307132557643568 0.0608229861654097
0.1861097948278414 0.6735092229442747
0.7715591972338356 0.6626343890416638
0.03853181418263033 0.9085136189480724
0.4822929324008329 0.001791108976960403
0.1261863104062577 0.3067742640032238
0.5761101626072772 0.4089599031072584
0.1857720535933323 0.3095847826597672
0.4575347006302798 0.5042514463508042
0.9247928479167056 0.6946080393030128
0.471928287981557 0.09654411540354606
0.8558043572202386 0.8822605927784641
0.01674484496365581 0.5285187021666855
0.2721321490257779 0.4267357131888079
0.4531771076624396 0.5945624566512439
0.006774810710077124 0.4917459019407263
0.2439017675095235 0.06535307648559754
0.5697131625607267 0.2418701094751531
0.6482771715631895 0.7669165464248676
0.46606545565171 0.4751503870103877
0.5022155154099732 0.6947271410452723
0.2307872677608351 0.6775190006940286
0.5220128647729139 0.8860961542150219
0.5769056980996592 0.2888785772955305
0.9337361558308659 0.9674309252597877
0.02976920573467853 0.06978023825873762
0.4382390808489104 0.5778066128895728
0.8479005115776854 0.2084206475372929
0.6076305714881559 0.3241447796216796
0.2386417263412805 0.9780981658136925
0.6541186137320291 0.7493666218236618
0.5447338951742184 0.8090370784521853
0.9066374204763756 0.811239257331188
0.703458682369789 0.3100929986622498
0.6064624294402915 0.1798371506126313
0.6411972755343697 0.1612613714803014
0.1235526684606889 0.5490692139417686
0.8815278117652795 0.8213128888174057
0.5535407839816202 0.1310169502319975
0.8146161973789949 0.6673380071571225
0.0343352338896104 0.6361741186914754
0.9982759423843434 0.5600067603630345
0.04297885781000384 0.9457069837612477
0.4112867915323283 0.4071187225082796
0.9135384719282513 0.5333841401380175
0.396946267060046 0.1859446296691653
0.700216296247083 0.8551152324760533
0.8677918400629999 0.9503304459874108
0.5398932425613893 0.4613773406801488
0.0918174447057138 0.2130209920522377
0.4234366971817697 0.5052346167728008
0.3331763254477148 0.3969546097633063
0.769701026365024 0.03972026590958641
0.2981182410447257 0.58460297853409
0.8914064566839297 0.3259092214788145
0.06499880390478924 0.2590203191567103
0.7082182942601212 0.1861186375778777
0.04001708809170857 0.4323787175063718
0.1315980605537085 0.8208343137620722
0.7485825175324266 0.5658116794822403
0.5053402918596605 0.04472838044055071
0.4729884016078881 0.1828651898833528
0.8894541378632775 0.9015340846194038
0.05380276711032365 0.550620172942079
0.4845549865240734 0.7384925262808334
0.1218423851575036 0.6665610891096793
0.2971691997265358 0.9415479895602425
0.2992553211014723 0.3364871379465808
0.8404796883234782 0.2369683875720963
0.5976472570630759 0.4705943146475269
0.3739134990719635 0.5192383079441106
0.6763500896241389 0.9638517663741536
0.9678065040362955 0.7298457590441014
0.2113882609165738 0.6146167226656515
0.05955872888581064 0.6068076639645846
0.6720380534111636 0.3628511208292497
0.443887790303315 0.9704368626566989
0.2939113670022717 0.007542437573117352
0.7577294373480484 0.1914798977609487
0.5618655810603611 0.9901651431944599
0.2738144401072264 0.7783854909259168
0.3502093424094412 0.2597545394043395
0.8963651820247748 0.2512997465929114
0.3704563374815337 0.9934852192108269
0.778200037897066 0.7798312917566171
0.03879938121998469 0.9937727559703595
0.3516697693415335 0.7207077254669266
0.6909488257117535 0.6069874502523026
0.05108233727825669 0.2944059712373505
0.7251391971193216 0.3400209313841658
0.3488441625641016 0.1775219617130016
0.6490011040162352 0.01796668919328735
0.609394834571974 0.1525199188443465
0.1626925745812463 0.7435637228704159
0.5912890738932272 0.1581031376865792
0.2586074876131813 0.616943320902684
0.9763065551959901 0.8705407346201175
0.01666816827433694 0.5180846833033022
0.4310997078370848 0.4115711476173971
0.08908073220618029 0.8574705879937434
0.119796988415992 0.2506548904552002
0.5918939566620394 0.2722621382558955
0.5371683239491225 0.6777294246746411
0.464363939864286 0.4534351786607905
0.6601662712702226 0.03283368389005777
0.8027443058873132 0.4782823596199504
0.9988274259440565 0.437034547336351
0.2030425432209774 0.7269555845229091
0.5206340086575859 0.4032026961233903
0.8037883472742696 0.1281544675152755
0.8487273528399975 0.02552544676223491
0.1272724658574795 0.197858991440848
0.05011453285780847 0.1560921518743551
0.4706599863498476 0.6023228930562644
0.8853505761196134 0.6147916345050721
0.4111586550501471 0.8148472764291194
0.3367494282186919 0.6912045244203019
0.7525766874772043 0.3429288636272038
0.6419024160436897 0.7846640917266091
0.7034315364273828 0.9043620250600737
0.542711524030992 0.5168988752974916
0.2138443506443272 0.04015215909387942
0.7354749181855257 0.6313843580406244
0.2243435514894744 0.03620442901523132
0.08539581790389125 0.0942090325138729
0.1439620214596823 0.07235325179332405
0.6909844547033913 0.1781107926661492
0.2551493157060379 0.9512380385130491
0.3324640345057785 0.4538056059325841
0.2840896523652928 0.914152939408961
0.4816759170420628 0.5382934315733185
0.3564638480000483 0.4387293591965105
0.9469274333140754 0.08253749895445459
0.06746851656710499 0.8577671798433431
0.8146312965438051 0.9103325310398224
0.7611381416702843 0.7099932184875025
0.8794290068556551 0.08461302077182831
0.9944571733513018 0.8216854578177303
0.6069811085750141 0.2350835512610346
0.1597610813637377 0.7328193707821351
0.5674375455576529 0.7865260139531334
0.5435263329654715 0.3772895169832331
0.8955209113584377 0.4792081929352252
0.9568873997321037 0.4527221178472801
0.46681389713967 0.5837868636662542
0.3281957215695882 0.04237954205812885
0.9095601525117222 0.2901920288053631
0.3773405817067924 0.8058237728257243
0.2858221710007213 0.7202696325078588
0.6972727081979467 0.2530192731990238
0.1065087818146174 0.06086480186823481
0.9297390678744538 0.09642824729507109
0.9567823555186488 0.4237266606247428
0.9460159153053179 0.7266968963152459
0.8450858127398942 0.1663475372742965
0.3430883619996659 0.9106437711506024
0.6616482011021059 0.792293842094603
0.7289133088969402 0.8750182667081623
0.5920390448083607 0.7645094081008177
0.1181138278338411 0.6339272127548312
0.5975024266192346 0.4490246633574346
0.3538051566594628 0.4863912592163945
0.3925153293335906 0.4842740622420071
0.9854122183451572 0.7228702710999004
0.7505911377143896 0.1830002505109303
0.8566246154079874 0.1327625390626636
0.9992995202327039 0.9725645962187159
0.5626239318036615 0.162074708324914
0.4963439530946712 0.8770512147403629
0.7081944912165717 0.04211022458627341
0.69429496531436 0.1146884612338012
0.09790614264382511 0.2961617338734035
0.1313899386309023 0.4058107492389659
0.3890877326865979 0.8465476474008818
0.6760051257602518 0.2180980101195182
0.2221348297076131 0.5252822378929684
0.7897797289213097 0.7024166283408072
0.7641870543764517 0.2186859794884425
0.2807795802988615 0.5532535947311387
0.5103777113497103 0.2930563228541691
0.02445407231553126 0.9837682979312287
0.4126929444627765 0.2846399120162859
0.1413363690895108 0.6016474373889458
0.845963584034227 0.4252263566995562
0.9536606748481008 0.2572555467859599
0.1257102689868134 0.2889635611029746
0.3390963582161344 0.4053946004894556
0.8610058611313339 0.5998150220674445
0.5204662672922991 0.2069306778673246
0.6005878534532935 0.834175064760006
0.8442954204393188 0.570893629351065
0.4590259708652948 0.317097284384678
0.8948989743561837 0.2328790697330035
0.7833580777949157 0.7702347970024414
0.1852357938615033 0.2001466368620869
0.5334181498054079 0.5533263341867802
0.3886557393564979 0.8082025010077238
0.2331764447062208 0.9509805934486408
0.73528442698561 0.2404929351246045
0.1262157184272979 0.4266820175240811
0.3234595373828812 0.5221135443447572
0.6953032814909477 0.4406670974406707
0.3662349318111868 0.550319457285953
0.8238258099351229 0.1362010462219667
0.06772143001624951 0.1630370627590641
0.6773916187737022 0.8769353723380785
0.5424744909474124 0.8375055834339716
0.2394049612657131 0.1474107689642265
0.1480144035285865 0.6565017442416273
0.03395006355002398 0.8895852574488043
0.9108852857337945 0.9340059558684455
0.07337447778502736 0.8100923971114871
0.02243251146853385 0.3820438621868867
0.21929681100711 0.8600972665302729
0.731733777502746 0.1192040233029083
0.4772500764566384 0.9520198958975038
0.6266017388176115 0.7479922879894741
0.5213781697868901 0.9055568300079002
0.06496722563593053 0.6245759256035049
0.2143553218114754 0.5453210995190043
0.968728089044727 0.8422738380271748
0.2589290632309524 0.6844004167913027
0.2143837184138896 0.7525125200226781
0.1588335838627432 0.830166964065993
0.8492446569767264 0.07661107541504372
0.676038490405006 0.9057801598385365
0.3523700809853895 0.3044403748038653
0.09684517158782366 0.06181733221550505
0.3383151953065336 0.6718560296144312
0.90270969928988 0.8756308822692855
0.6371017447763625 0.5395214252791543
0.2859111457036247 0.2811120838816666
0.5641269163436565 0.3430630221262955
0.484818582587609 0.6994099516325413
0.46225941981371 0.4211314804412946
0.1413709631646564 0.8144801076401773
0.6831702089697336 0.1978268887885968
0.7556164495550337 0.2976528917690336
0.1712686753227418 0.7829877667132294
0.06344956093673609 0.2180359778509638
0.4431140146463444 0.7657174061271209
0.8208340723689131 0.2058566752642997
0.5873650519333334 0.5397538824301586
0.06308561722822559 0.8973926985497973
0.100990003433194 0.6474624629468232
0.9978579764659521 0.852771987382567
0.02817683550781778 0.68589386229609
0.7489647278563111 0.9834589744439024
0.6204353470402546 0.7658944775026011
0.691154596602134 0.7919036070630469
0.08600125845115626 0.6908032359677495
0.4238290401025477 0.6818258877023883
0.5780273341655405 0.5368233507568008
0.2891550739027519 0.2116603535083832
0.2563525796140393 0.8609000780122184
0.9593850011324654 0.6808417671413936
0.8773615410635911 0.3791579127722227
0.04576025622800242 0.1662827217872341
0.567419757564719 0.6873815012094253
0.6693845115262883 0.04879288938711176
0.5130293916911021 0.602301925777726
0.04842688668785498 0.09133439135382357
0.6000949193367621 0.6085664664875184
0.01086714208205613 0.2456233216513635
0.6149040475948845 0.462502110329632
0.7831382383503974 0.2594305494744739
0.1975381649132686 0.8299583231353992
0.9358642442235419 0.1575311140469008
0.4038823754877939 0.3403118821854693
0.6505624262666454 0.1251754658708683
0.5352702918241287 0.1949606939981572
0.2117376416574195 0.4985824196501759
0.9880406221432417 0.4911042800366314
0.4320346072494296 0.3493465647528808
0.3306770596014694 0.01084047297677585
0.232379903505147 0.9320579828860394
0.3181144193662527 0.6076606847384192
0.9699914500775914 0.9039917246299868
0.3202746863229868 0.3806663047867999
0.1635073736628123 0.2251045918609425
0.5076718839534821 0.9857742569381817
0.9704965156734601 0.1240716105778072
0.1727855201595528 0.394886828945968
0.3701961193340268 0.4133909688910684
0.6309484014150665 0.403981788681752
0.3749369132391698 0.7259359410991978
0.467236932047625 0.6640683804512166
0.9799801799375872 0.07498084959953349
0.7469508464750009 0.8184340933605312
0.6973759923146376 0.04682736216710513
0.4758305637388003 0.4800494412824056
0.2072826321840417 0.3620168012508949
0.05268238214773489 0.6391964928459062
0.2717597848534224 0.6545681302703106
0.5330522207010916 0.608739969415902
0.1969546468455989 0.09061468102602781
0.3678993674774321 0.1866774890644584
0.4185496118820597 0.3860245785261912
0.329720528322484 0.0898503279951979
0.9883594581558486 0.3641625482077495
0.6671434214736736 0.6847397902510509
0.7872568360714797 0.3657392889026492
0.06777598103855292 0.1351841871971311
0.5562555936333237 0.4759642432939902
0.1697073198387134 0.02344156099239112
0.1567790710515655 0.7110598270082622
0.4720867159268406 0.1260158335039338
0.3008804574101874 0.9063929346023961
0.12453219323455 0.9870182941612127
0.4957838527421263 0.5817277550717262
0.6356052706018575 0.9121593422223004
0.1763300476910589 0.721079021479531
0.1545306496140978 0.9191108964362289
0.05061390306757987 0.3433735340239749
0.6971143927336635 0.6769578106943051
0.8866217341765037 0.1867270535708
0.3851231240093414 0.6598511068807718
0.9092416080781062 0.01326312794830249
0.9747958220143954 0.1771250843229524
0.1340958897488809 0.6928806409847471
0.9262464265215237 0.03584540630898048
0.009909638932580943 0.3958956803998558
0.702460104859722 0.866074823995564
0.4841793985040518 0.06516858461717959
0.5599861238338105 0.1513967092934903
0.5731413062868796 0.3076796068716285
0.08273155985096092 0.9621752409713398
0.2529166666235257 0.5471367477824639
0.3877796887986502 0.2929961395054537
0.4086420188902068 0.5766581251530652
0.9125088407508548 0.2601716538523283
0.3744790226186719 0.480634145153583
0.3081019225594855 0.5820986175391022
0.6254026257066013 0.07210754876359222
0.7540546016060079 0.219803652821978
0.2707384706509507 0.05887551912541462
0.2526975111961801 0.5683984243740404
0.8145215422292807 0.007380231294559423
0.4827594037529649 0.6492273077019226
0.1373707634833261 0.56145643346538
0.853189895175877 0.255645627066248
0.7707179107941479 0.1277806672879963
0.7790443521469662 0.7984963866739312
0.09342966617052893 0.3276236003139781
0.4101788353266816 0.2096183270571453
0.9764760605948651 0.703226830574914
0.7632838271889296 0.8085839688388473
0.8476053309312721 0.4566024033179751
0.2226823901769691 0.6405541003649835
0.09837439689638951 0.194838827572345
0.8546416463396944 0.6374416597256319
0.5982401965677745 0.08429105369624239
0.6195761360296685 0.5439843817132468
0.9297225173003413 0.01782210828322411
0.3713206769525388 0.3869193746440727
0.4003377042833086 0.4331786041676259
0.5319293505093391 0.1552271217613838
0.2477665107024422 0.363107610396846
0.02398281562949315 0.3330610753232681
0.6832157347747219 0.660333267259966
0.9418360898614317 0.516781449227196
0.1148139261619266 0.4909447954136545
0.9116151836206274 0.634611577690551
0.530496433595853 0.5320662207552412
0.3165719456422867 0.3294618823437497
0.1344092438657595 0.8440796947002649
0.2862372926529895 0.3674610658260981
0.5601563322810188 0.714662056611884
0.7389786604766733 0.8554849314298254
0.08200610370922592 0.4525033003488689
0.7301023245779601 0.06202989328575474
0.9146743208218197 0.1730289328884299
0.7598604033061521 0.6799188093716473
0.8220544906089458 0.2572039078727801
0.1585776618179865 0.4478898782290304
0.2301204249654894 0.1637401589129567
0.7662060204483619 0.5587328089213462
0.6187323789210804 0.4406068937415158
0.2284998003453034 0.911203962065223
0.3874827128487451 0.005516940256752431
0.933935740758242 0.7720820300359555
0.6721548015187541 0.5066837490443395
0.8590205611320639 0.4819729994689012
0.727607823886775 0.7158446726550124
0.549804233377346 0.3975929564340435
0.002806984197905329 0.7619803044973397
0.9398317794706106 0.9284988883991514
0.2016660228179346 0.8484083756268027
0.4439914757497969 0.6872632410827547
0.05652041155863962 0.3996318633647374
0.7567910762810683 0.7805933877366731
0.06714938898845337 0.0705443444352626
0.9234420153255616 0.7700853021184583
0.6110324772549671 0.8773814911873794
0.7075394012223869 0.9379479996141245
0.4140963338728571 0.001869139864362676
0.007525761998503719 0.6862786246390231
0.3942287682484897 0.03338661834012138
0.6978778560385301 0.4980138904398643
0.2680548465166291 0.6644276167188691
0.289681757219874 0.5378062642084646
0.3422430401517948 0.2885364372999484
0.8140509669924542 0.09268652797983259
0.2454004603504129 0.5401049685900708
0.2478810274618357 0.2263465212878182
0.3914757544287638 0.712006521677317
0.112521910266781 0.06800954343956918
0.3095622451975646 0.6268246371926463
0.2898216358908812 0.8439876136938599
0.2782043031373662 0.8296984696723387
0.6561541029777249 0.8200161556988491
0.4049222544855051 0.01735020168398266
0.9440522292975685 0.003852418947534241
0.766520069898203 0.08740498183724851
0.8937619423112814 0.315341253568675
0.8846855724561177 0.5861098423863029
0.9731201113247332 0.2506180085266342
0.3767553472242091 0.4703911037310305
0.3336052046647752 0.8908659179937859
0.0285850362861495 0.7058857700019036
0.8426377313585737 0.007824159824006739
0.7072356441259322 0.06211349278143746
0.1195250108742386 0.190435410299961
0.08362877857864484 0.2605807981495617
0.1237631376030722 0.3985387912381709
0.06270435867812599 0.2798565986651313
0.9397991288563433 0.1826547722997536
0.08319868077355488 0.8478459349895808
0.9419294993820375 0.4946880686957739
0.1845847200613322 0.7051887805371873
0.829617009442716 0.9631349825859589
0.05481528891392293 0.6282500730311577
0.796577172206771 0.3235765123634998
0.9310572632642447 0.6569807722026941
0.0545521190371267 0.002544344592113017
0.4249762666546554 0.887006915806811
0.7491490230993526 0.6787852556554151
0.4870967393822587 0.728273009891993
0.5934927280316717 0.07476746545762208
0.5763703478677232 0.9541159724348789
0.1617760301476251 0.274844944060393
0.6899498258967413 0.1595446255906784
0.171380989831432 0.3561335121822556
0.3129998677923444 0.1714968902026918
0.8865182677482851 0.1968699960253689
0.1119967525096723 0.1827688845707821
0.5690313387453092 0.5422855366329811
0.5959202085594638 0.1400810259730936
0.2081925593396635 0.5087383454146466
0.5382801802314271 0.2129488127657334
0.5405257947004904 0.537891292933978
0.263507702924295 0.3350633964873901
0.75533614117593 0.864172047131168
0.2480094628931963 0.7188702413336487
0.6287498764200825 0.9603763703530127
0.5529885017893903 0.9065939630099253
0.1510115368251449 0.2758934496834522
0.6424316816791148 0.9490130580968724
0.3108145660136407 0.6620434169332883
0.9343849811088927 0.3516872817288331
0.3110521707334194 0.5995689674098374
0.5083964414364006 0.08455363022394748
0.3155333500101443 0.3189540079942108
0.6051226572008995 0.5905294711455914
0.1611643426924897 0.780853887263954
0.7971544781501927 0.9142767684237117
0.6578028993515849 0.3743296970923681
0.5619151421241 0.2243377019136816
0.1458258491509046 0.2026090183157368
0.7414036013556617 0.4980992061194336
0.287747013821736 0.7386535946505557
0.3224788282991662 0.6799378420887691
0.9549252053406132 0.9863023606188496
0.4797369783554165 0.8182781442735672
0.2793441003810651 0.2634608337628044
0.4283635570103894 0.478546710491815
0.9976324111681533 0.7054904613494859
0.6525482309858578 0.3045021758097505
0.8056049464831926 0.4988573052640562
0.09518678891861825 0.9167596889906054
0.437946273061486 0.4830498168725405
0.2405980670635287 0.6611255642500723
0.1939824553027963 0.8783064528199072
0.3907383756781265 0.3144081184379688
0.2042320816069302 0.3116079952010652
0.03394357910164258 0.7432522203863147
0.4441750769358401 0.0684802744626012
0.9892284477715527 0.02018551385796355
0.3379608841173068 0.3871375217055313
0.3145387935062959 0.4477952515368662
0.2123487880394418 0.731920901990605
0.3586588156005258 0.4661712335891694
0.410927725944228 0.6026397316565019
0.1325330071387406 0.9411317083825157
0.9711722343194789 0.2041807669661493
0.9093421564067397 0.6244943018101149
0.07777246037349257 0.3038259562364739
0.9480087828065841 0.5870181855161924
0.4514046811000831 0.6411401352069475
0.8450283643519122 0.1345134970154802
0.3388101853826396 0.9010519104784781
0.7976901087667826 0.4137168117927031
0.6495756430618771 0.7062074160628801
0.4554257995357602 0.4598654530259187
0.7175474409901557 0.08875713089731076
0.7362460509433383 0.2764455751351193
0.5018143257090051 0.3282237686961798
0.1248294636819586 0.6162606622996354
0.5408739214911692 0.4239071978694548
0.4369811272541974 0.5386992373027936
0.7194315975258658 0.9576990606581498
0.07641488681794523 0.7185035906154812
0.9590313844821932 0.09618703282665071
0.749768801774556 0.4311398488509454
0.2441697064122589 0.9691682412049388
0.4717906182961866 0.1542091318517161
0.611510341439476 0.4235446016273242
0.6403143218831721 0.3665514968014974
0.0331703982216946 0.7828780654118407
0.9682943970154464 0.09035890846193224
0.3000179863254235 0.04751734053706824
0.5045650702898145 0.4700828308564109
0.6608778140315404 0.7326226222137926
0.3843788714772126 0.5551500280394138
0.3136438379389109 0.2751100529457824
0.562739984513259 0.426498280310226
0.8796627820951934 0.2436998193087375
0.08510743498762471 0.4007223485718482
0.5636785787883984 0.870330522669995
0.2206070619390715 0.2759102945120216
0.6262449713966867 0.1098959232366124
0.7027650640252447 0.9488135914060054
0.5322711337739404 0.4524552118717247
0.8079125330462923 0.5198520743089391
0.04640243726149249 0.7693289591630845
0.3289466102652165 0.9453929399992748
0.9537027176718701 0.06521675745517158
0.9694407197929554 0.5227979550794077
0.7119189322149505 0.5504275065051306
0.5589950285460884 0.3232018944837518
0.01178702429543463 0.2986207367596976
0.7947326637396155 0.5823413003233501
0.08945392618224003 0.1595252375605955
0.1089240874534155 0.7646487997984955
0.2872920616803352 0.9241048793671812
0.2479062660267331 0.6195493738259942
0.9896377519597613 0.4295418177928804
0.2870629484632448 0.1513108848801739
0.2936664254569292 0.6537567588288543
0.1118317081974732 0.6028854739252673
0.02948284195349203 0.05070624913958661
0.9152168408322107 0.3842402610386428
0.6714115177260511 0.5254669937306814
0.3237967041563979 0.8602438658314271
0.805095120073925 0.6478202786950625
0.0948401640775598 0.4365846965042252
0.4055886880048639 0.1786394709711415
0.2905657567335415 0.5691156180271718
0.2727608847590663 0.03855699602204955
0.5313896858225495 0.9052807211775437
0.9781080855364878 0.7761802586153975
0.197174343150425 0.7744931481449545
0.9246162653442551 0.2111363921926238
0.9169861238441464 0.5764539541602527
0.1846296503391487 0.104584197076467
0.2828256638033775 0.3016982734820036
0.7818767728403466 0.7315409983885974
0.630809242462311 0.6017259754034922
0.1936821552808796 0.04801269994676158
0.06102942469943184 0.6465579871845804
0.02921486204122615 0.8048061827216967
0.7813749092561899 0.4680229557068528
0.8646931336524283 0.03966927477778924
0.6060357455946652 0.561655648512975
0.5706093178010153 0.009639426713205036
0.5923318818698124 0.05723165791509939
0.2230212457595484 0.8424773303738625
0.4991279495204466 0.2114519490576734
0.5560097352937466 0.6256805582763715
0.882278378330303 0.4210090781393009
0.446372296139849 0.01870456351618447
0.6233182873858958 0.3871975777951239
0.341467586904302 0.4237275031805635
0.8738678891998134 0.8776445029801279
0.03560961743191906 0.4071176883823669
0.9264326604586426 0.05587661750666941
0.4333729692132426 0.7234005051982496
0.8175455961505297 0.1735065604267333
0.1041421038740756 0.5157221501422005
0.7194930982204891 0.2507867172356463
0.4126986972213057 0.2574572368514074
0.9350114169137524 0.6672300452982513
0.7470425861274466 0.7997384449573683
0.830275751425136 0.07079024329107532
0.06765809107560457 0.3078599641107522
0.1280294396646904 0.761152701216973
0.3057930097112609 0.8241225194467316
0.5215978701066167 0.2359223949024726
0.38076540053541 0.7881454677342294
0.3842711650469833 0.3405153692593875
0.1226700712153801 0.0513029288041681
0.3472598487695133 0.5841449970762308
0.60489898734225 0.1043315103794036
0.635896929627962 0.2447231332061156
0.4979909089143538 0.8141165103839556
0.01721260983904639 0.1091017990753134
0.7508857042512519 0.6419165798029745
0.5261572254271659 0.7282219651066557
0.5005004981241468 0.3561654048753705
0.66218684703599 0.09842711989734461
0.2986217556799083 0.87462030832999
0.5357131558821093 0.978741236399551
0.8018912066842452 0.8154419986778759
0.7537491633413965 0.8275308321554578
0.4514055754655925 0.1233077502994609
0.0802214724542106 0.6505496698200902
0.9158483657184588 0.6160276860064477
0.4255117118430896 0.7308133849850696
0.9862568285558763 0.1486356841749252
0.4914267161523173 0.9293593789072215
0.242832774594836 0.1986921251843214
0.7174890254159255 0.8777367496612185
0.6959200277648272 0.9412758560950064
0.9809002467330444 0.7861579882545723
0.8250437765249619 0.3242465623651706
0.343257167332033 0.1588238735540478
0.7073483370098356 0.2335083110349436
0.8531556340420504 0.407233577521132
0.365599822593093 0.8311478133523812
0.9876070449233519 0.2757851237952479
0.1214480063032332 0.8170537815525613
0.1491918420741797 0.5120691648598041
0.559533910899278 0.2080550377439617
0.2468906156560731 0.2852341631969429
0.1535477469520058 0.1715941632771187
0.04407409301002395 0.2766730704974225
0.2350518003382751 0.1144674149588478
0.3007315592224206 0.8462196805990712
0.6420751884253041 0.2761288031671704
0.6663245356978502 0.764251906553195
0.2823305137179819 0.07618617131987709
0.2310698012585909 0.7110117723656524
0.05152597519490575 0.7491409035960878
0.8356241269580149 0.3862241589766
0.03261391172704046 0.450379709369994
0.5168662930002685 0.1891111463183253
0.9512325843940155 0.1142507852939529
0.6345055753367238 0.9700026334163222
0.4645319164620277 0.2591605251385437
0.1088213830609152 0.8859310466792661
0.1954841211188878 0.07211450630174968
0.305585547274896 0.6711176606740673
0.4391434127694525 0.1496079575129581
0.09954307574592915 0.6374571565743521
0.2376594167647921 0.3375788704669634
0.1444883454778287 0.327564725811401
0.01795403827544455 0.4032646433560775
0.06134306040429343 0.1822551181454466
0.2085556061468002 0.3852529613231243
0.2214155356918447 0.7879184294714486
0.6210155647311859 0.3070322747206787
0.1765746823695157 0.4398524508795783
0.1491807847916446 0.5415148586997001
0.7109142245054728 0.4612484138681343
0.1416736240025517 0.01513052299510124
0.2995879449375109 0.968192260429658
0.9124506405686728 0.6050275164866907
0.2668520935372662 0.9045379198738179
0.142346946364206 0.9780267276998807
0.8659668808847087 0.7863460615963752
0.07983487112746158 0.1890969694043445
0.1021397565133288 0.4437603098219207
0.3596211589683415 0.2654057600685209
0.9934386825654559 0.8858817575727264
0.4675102568198365 0.8915954213548727
0.3440837667055769 0.3212093450557776
0.7462716935682566 0.0913960298792397
0.5640688295225227 0.8884964557851851
0.9611598006186618 0.1898564136648875
0.7034186234330595 0.8179068383053476
0.03489613098767457 0.4971108554595892
0.6824517399349963 0.8591260797938597
0.4228552122656389 0.3434732208852588
0.3099939174758161 0.05098555113682885
0.5413124873786994 0.7607259690032196
0.792600983489045 0.8352040827150664
0.1385962823230872 0.6524828868821563
0.6663081515607073 0.936745685352407
0.1275259580998893 0.7996714429677526
0.4276495097643363 0.9852203825963022
0.02341840819474278 0.1626130569524946
0.9491275936316822 0.4035169570313796
0.2200357319916293 0.5724845695064561
0.1002157244180607 0.1572242323746376
0.6681689565786025 0.8347036250668576
0.2009889958814212 0.4716662438906435
0.220817266716134 0.324945014522481
0.3324788672713758 0.6431711476393783
0.7934098028637989 0.2083754940813328
0.7113205500715319 0.5235372104322273
0.6475271339333367 0.4777321399860429
0.7594172336264645 0.2759832924136641
0.283233592361787 0.521668255106196
0.02763194529909444 0.01254206906755411
0.2200823076618896 0.003560524216146438
0.2705800369743586 0.6362062386485081
0.480943315508469 0.418587500330445
0.9438925352591927 0.3494998302550688
0.7793867235098305 0.2328943144283123
0.1832440871853428 0.5491036757952166
0.1826109104934921 0.8150616929245774
0.1773549910815884 0.9507408991573478
0.5059222814026376 0.3773122852809052
0.5950603852827291 0.8693602056987029
0.2042052289007472 0.6730556947226403
0.6067865813579666 0.9761786817045959
0.2514785568819926 0.7092301920370713
0.5483683670516261 0.3208280990735758
0.6507739298057796 0.05912110283513966
0.9039594434178526 0.6617715693798367
0.8967775639800384 0.3866914131016612
0.8726214671954253 0.6437299782303081
0.5809987842859342 0.4467020048337392
0.2765648718818129 0.1663829125623288
0.393940131116495 0.8674092113999623
0.2623142253623117 0.7063546784458035
0.6462160970473172 0.3277136661182835
0.01970182114603806 0.1288329059299666
0.3292683034561224 0.8062930826992812
0.3481276947858735 0.965353137410449
0.865025995534751 0.5612550494594339
0.706051785404792 0.6413126827339201
0.6112599160107884 0.8369313846857008
0.008033556293626011 0.2076965130583426
0.4312511121393889 0.252820576136789
0.09701917264765279 0.999054441263027
0.006017293391547942 0.8987546499760004
0.08535867199341944 0.1421436820501806
0.9849989638130218 0.04249116130900812
0.1993478902192946 0.7913925859370975
0.44887931221551 0.7081716696835653
0.1932819376388432 0.3755372760495216
0.01159747327897401 0.5759357245585356
0.6272564578072208 0.9315012730424864
0.2920155856210568 0.7290023072391324
0.6021736317177725 0.9170621717698754
0.01369272069734576 0.1769313459467625
0.2841040278140559 0.67296395523275
0.4151664707198486 0.1330881369599486
0.6909282518907701 0.890230576770256
0.1715046246357332 0.04229752815990814
0.4383815521328955 0.7445881705166165
0.9757815268892996 0.3778580191482419
0.5702366545976367 0.659479756621461
0.3827364363822628 0.954836800989474
0.4688825366972491 0.5556886900967676
0.4694114625606403 0.6338028632328507
0.3531450620137661 0.8931452277252677
0.2502407214918285 0.5001240490172855
0.3111302901966219 0.9067260211929519
0.9790982303237006 0.474383399717268
0.5289226989929714 0.1166191057107455
0.267641245325691 0.7882885847931084
0.3263741051901516 0.3427033588365562
0.1919358444020131 0.6045365116123977
0.5901217299856047 0.8785641796259911
0.7288904589471553 0.4548411206416051
0.6658632691555999 0.1916253107139291
0.607490023460144 0.1985861088809563
0.9398302405405307 0.4599316629567416
0.1940600198708164 0.4325760173343346
0.9078808538457277 0.07777015082349475
0.3998431993626939 0.5312552144219045
0.7997595241770236 0.5369955447686239
0.2491313055116424 0.1499484589587457
0.5747092682103389 0.01946279838452184
0.07077287644162916 0.01024023617668196
0.584217327505692 0.585963836160398
0.9750692409048752 0.2896347289597307
0.4680915489255692 0.2001650408238782
0.9976953749588213 0.6858497614113831
0.426017137344322 0.1848410157827406
0.8556470230514086 0.7230561624170346
0.5026828978724056 0.9158643121719289
0.6030504778287294 0.6188045341702796
0.1526128997931919 0.3549938135188734
0.6857616376170339 0.2355676254962835
0.2600564081896219 0.06361294708936882
0.1639852938519762 0.08347536269592774
0.494983273248368 0.002456237226459725
0.191316803910861 0.2271549515934647
0.3737095383898976 0.158337624932826
0.6888805020598262 0.6286607846921572
0.7002787784898427 0.7960122875076155
0.4331234735859803 0.1672191778359241
0.005210022392329014 0.4170710451081778
0.2836342599092627 0.1837895188659088
0.5029093702476652 0.5466144932181112
0.2412013427417781 0.8759600776932324
0.8575387455201855 0.2215624370865834
0.7862744407450173 0.9107979115111404
0.4208626452403562 0.8086141394035442
0.858719349562357 0.964273790327826
0.761051753794471 0.337930207057174
0.005440661925757802 0.3294047745628832
0.6589074532557091 0.2128895883782666
0.1215308518051079 0.1048600759608606
0.6447060875610235 0.5873285504553124
0.4244911488709724 0.7693086000378506
0.5150360089225616 0.8779663778780894
0.2322956756975217 0.3100309790342959
0.5957666098180344 0.7858089944694139
0.7877860562894645 0.8441714664338194
0.7841959437844617 0.4785044729799586
0.3075904287838183 0.5561572478775286
0.3506378731923705 0.4589570603549741
0.8358592470829735 0.7163044135470391
0.9032248671567564 0.4408685553960662
0.4772009799559011 0.8865501072715436
0.8171680667232772 0.8812186106319692
0.4307073368569866 0.7518487009856351
0.8770454728443652 0.8492632958227488
0.2046804035111043 0.837498476225327
0.2218604274534146 0.9300519992800339
0.5335772982513362 0.336445410227018
0.7970487845170033 0.504939701010311
0.02208815593488293 0.650382276052077
0.9778683046005117 0.6741605738933368
0.8184018520938883 0.5552585301997112
0.7871334482434215 0.1374243550017265
0.4466946801363501 0.6587483918960385
0.4809516301562665 0.01344909679135074
0.7990652584006905 0.5913375170651407
0.4019963573117411 0.752253027117008
0.7357987947329784 0.5825231653809447
0.6529966115290273 0.2915623415090795
0.09010716636311673 0.896038514195951
0.703482852269443 0.5296214374656948
0.8432289314838343 0.1448251933254993
0.08337427055379988 0.5653388930147253
0.6437771329069847 0.8576900613339838
0.281837731780524 0.3774694050327128
0.9512966260461642 0.533745790388195
0.3634582247592746 0.5220965104983676
0.6869495663745018 0.0002401281329095271
0.34077638998022 0.1209373203697217
0.745750578618447 0.3006371515745508
0.7400690623841979 0.1838009488629509
0.6699494090638877 0.5729672056746031
0.7141836754803215 0.3079062524644627
0.8869706951352465 0.9509147699604412
0.3102622017614126 0.5353232150235138
0.1830977138532489 0.2728767503799848
0.7191236941704821 0.4804774837570011
0.5384431769138339 0.006449883494519502
0.6684793252449179 0.01098264111617665
0.6667505397530514 0.8235347916361642
0.2099227412786586 0.0005628042780488685
0.376958654548341 0.76151860160119
0.4114893827947061 0.3237182785529086
0.1905001713479167 0.5304723416628863
0.06085272888300569 0.8865065923589407
0.06358958181324328 0.5003563495232303
0.3515857096117017 0.9927950969871532
0.7395221475073286 0.4571671160545064
0.6773695998798375 0.5166129931937226
0.09931558181066424 0.03474529814950658
0.7790807569422504 0.7014094151806327
0.4358079031636589 0.3011686296654437
0.9977487482770891 0.6192723718248788
0.8099254691886052 0.4618418583511008
0.317647746170133 0.945641311962741
0.7677624165845622 0.6343420047027554
0.4347870735101416 0.6171810193556659
0.612577538449221 0.02770178323025285
0.05614118073471257 0.03878942793871989
0.1490832247681206 0.04280710133202697
0.09227874015860338 0.2324194563595746
0.5321629779132081 0.5697639792949077
0.250742599816589 0.264223415808609
0.9527509402761281 0.7939896747237359
0.9972438040533975 0.4759957673106996
0.7992739325182923 0.7599613607565965
0.4959271935500815 0.8877950876760113
0.2893181792926565 0.3095189505229223
0.5359139340946167 0.3856034468210823
0.2811927712066 0.1136442925592624
0.9975910268831767 0.5388710649021694
0.1531937525841536 0.9789702597569765
0.821697535157748 0.475948861220209
0.6587671365701674 0.6786675898675616
0.3094755864731226 0.4968770941719401
0.472430794434632 0.3945975881275028
0.164406766807301 0.3192698226782352
0.00753638473160413 0.7247563271044508
0.8204751342320521 0.658453076515374
0.2124501139269079 0.2090908103407301
0.1693963385369842 0.186302648448097
0.5897856117998945 0.1198593113679662
0.3315842732239097 0.5296894278120708
0.4307926015889781 0.3598815640896587
0.9611310053832558 0.1623320817545354
0.7084588769794428 0.4978990104356733
0.5956429577892411 0.8513252699871586
0.1955580862481862 0.1957076878150677
0.9375361166171279 0.947465222265322
0.7737762282685752 0.5336591134251417
0.07658910253621594 0.01900859098384654
0.1020117174555324 0.09922530194541219
0.4726857297497486 0.00773851538809048
0.1183794631517814 0.5287516055519592
0.9565633608830112 0.04424010240292799
0.412534200546508 0.7175747716307731
0.2823999335735403 0.7019857812413598
0.9950397008733545 0.4480822488274336
0.8581558649610306 0.9443947021966604
0.6747780591998103 0.653977149712356
0.3392609766647441 0.8445174066229703
0.8433282598118796 0.3274727436350408
0.7040297540970379 0.2610358497736965
0.7746440248094305 0.9521200072584002
0.71751527862526 0.6775980377555675
0.7152361680725449 0.3366052256343585
0.358546408288077 0.1933008454497213
0.3051163128511932 0.4782834155683495
0.1941568487327482 0.2711070165740394
0.2827295211749353 0.4248755116676926
0.02550494509234695 0.629772077436623
0.8561350642835249 0.3841709729362671
0.492135848532536 0.7661010000805749
0.3079697004757981 0.2145017790305023
0.9691111305711175 0.01758170165914619
0.8723041104275565 0.6813746144219947
0.7810397727548214 0.9297871180997782
0.7727727511593261 0.898740630421995
0.08014478107522226 0.4218310800704501
0.3871378682018768 0.1330691169485917
0.3990749244004321 0.09734023583205292
0.8043291318999095 0.8675329995103345
0.6629895088637516 0.946399991016423
0.2986859419971775 0.1354929927328135
0.4201531697162412 0.3748524700273863
0.652050020962869 0.456256679903581
0.4884006873168564 0.8605558745586326
0.03916059546974077 0.7054159726625217
0.8520503440748811 0.6847230298939589
0.8183486453006643 0.9791382188326531
0.4670267449754778 0.7034969455014551
0.5378749075682964 0.5907446019440973
0.07209731310824904 0.8289639993184189
0.7253288665096533 0.6314927796832264
0.5852663178507296 0.9738146112171443
0.9646465191326552 0.00703256806767217
0.3329729020171696 0.9901625777758203
0.5068599301933733 0.1698330383421544
0.7309292097011492 0.7895832740237416
0.320418299683754 0.1892731286360555
0.1098027969078917 0.3487214599795914
0.3577893462843895 0.03038987287775725
0.7065690932450835 0.02082378823403066
0.8826013669546285 0.1060547094769008
0.8340692875910271 0.8116923955301339
0.8251746948586474 0.5923069715152732
0.1556752645783696 0.6385563495050256
0.8994370662397076 0.1517412175338911
0.009351418109073795 0.4348480606551066
0.3032806911041394 0.957913993614638
0.1848588863028971 0.6522135518852655
0.1816320398993249 0.1716640797714402
0.2526012073740779 0.2537451255830156
0.8963584296781671 0.9460243424387784
0.7097871614368163 0.270362974987253
0.1296306010094646 0.4471998737865163
0.7004512991462358 0.7062925304730373
0.4894140504067179 0.9653529655452634
0.2376390268391011 0.4125168993805217
0.4999258048452336 0.6842497561011833
0.7399697093281534 0.4005644138824445
0.1231737255177104 0.4638424437290088
0.6418419158437882 0.7340061789949429
0.4766654069415447 0.9168988292718292
0.1018651613917293 0.9364626630542283
0.3433975015659568 0.310474202056485
0.06094741684877432 0.02948376905672217
0.2761216054913014 0.9540482725996808
0.0827723693253115 0.2270233927573075
0.4647803641612706 0.1347987515734557
0.8506970853252642 0.9004151963969164
0.8264952405642236 0.04242193431446338
0.08060100347584087 0.6399789615068682
0.4854276403432515 0.3705544141973257
0.8689619699333567 0.9316470512810847
0.6950042172062275 0.3311452631846962
0.8754594903676158 0.5354955066755139
0.8528406027741432 0.6196320092503892
0.9206347168569384 0.597731166607068
0.7237875102267456 0.816393408113671
0.752869528822528 0.2480984125269668
0.01947081460848353 0.2697879894763874
0.06571909629385504 0.09160391227913316
0.3509020024515175 0.2487487765017588
0.9781755937058607 0.2194831975137913
0.131614523165418 0.9597591522903853
0.1825962412817608 0.5682790346126997
0.7604672805159803 0.5962521888640335
0.9247268450525529 0.8034817416480888
0.4142888726090386 0.229839356116701
0.4177494508851127 0.3055481301693439
0.515914140599566 0.04328602555340836
0.3586381387012425 0.7707136966924415
0.6350713918031446 0.6574173219370453
0.4417883639062617 0.2190155185645802
0.8779769579985435 0.4918460471069879
0.288954582333094 0.5014349134796803
0.4797561397620422 0.03679741596433389
0.945163198674473 0.1535533556957817
0.7331199923571933 0.9025906030270593
0.2629419395380717 0.2500416098379887
0.186873050680342 0.5125488992017132
0.8710795028303611 0.3721935013535196
0.2412081176927004 0.6920734953388036
0.6509949376263363 0.4871634245870717
0.3739809944357228 0.6887710383065013
0.7586364584876031 0.6983737650312456
0.9527341464019337 0.2057488305158836
0.4047015692559901 0.4436550201142027
0.2136181314918194 0.2585212018008578
0.6571596861820812 0.9098383487050349
0.6201408880201462 0.6811905921302253
0.3329113906492717 0.5681870625334245
0.7471937033912099 0.537451727134408
0.3638376951464052 0.2230442324623634
0.5108760681666776 0.9484895855980179
0.6409344965313951 0.04434280215325034
0.559718198954825 0.5249438823189951
0.3607784628510236 0.8865908423470801
0.744152383390425 0.8464007002178152
0.3739215886486104 0.8621721847997834
0.9323859402376035 0.3140111178691416
0.7137181382601504 0.9949756195523656
0.2132640286538033 0.6998803172209291
0.4891042991048551 0.2872738419891943
0.9881605446485692 0.5333813709361197
0.3459116325714796 0.08122354576447481
0.9933845580147832 0.6383176917149983
0.7158314053637668 0.3743246608748552
0.2788472498276138 0.3409271090429515
0.1932710726574599 0.636054867748736
0.866287896123404 0.4547430306756142
0.7237488951728337 0.3681558051019606
0.6800227424000314 0.3428980789049165
0.005547728326079344 0.281179788264001
0.3303493545539439 0.07047708209611706
0.5312462988235119 0.2049390972219851
0.2212263771350629 0.4395753445209927
0.3443271931825667 0.9556995851105141
0.7543748281716764 0.9296546315783912
0.4214195282327717 0.05180944566916072
0.6239994949549403 0.05509356482490178
0.6308759351745663 0.340438693888505
0.1759100704330327 0.4865789944523367
0.5211971910185843 0.2659047859571351
0.448952789637425 0.5568840177000225
0.4769978258704594 0.5102943962789366
0.2770497937540193 0.9442933930259694
0.5558366429284183 0.28439378846567
0.3509571456492469 0.6215507447351526
0.03947529099722327 0.5805582916107097
0.4045788005297486 0.5104051328842553
0.6943159711032223 0.5566969483030296
0.6502755888038784 0.6339601600463346
0.8790722673779546 0.751234862908339
0.8895832482270405 0.8628547083648778
0.1987917386918649 0.4534004208569329
0.4869155422770481 0.6101085286123995
0.3011416558788708 0.4025857185592667
0.1584026368503944 0.3025370251567511
0.5143322835172331 0.1327245464046881
0.01573482686467738 0.4737554073995478
0.1469031561402492 0.1256669980013236
0.2289917782193447 0.4758141577325873
0.8950660838923818 0.8449801603126051
0.5571588891659138 0.1904598017567761
0.9016399558890376 0.680538446613982
0.8487361117154826 0.8508149182149719
0.7006523204923315 0.1586513876772656
0.7129873048925897 0.649181394970856
0.3612955004217806 0.2985103836455891
0.5306584965951163 0.7454940587450369
0.6126379669611868 0.7357804505687318
0.7356296504043807 0.9317674759884959
0.838776250724787 0.2658430672737584
0.1737297363456984 0.3236767612748341
0.02587968114852038 0.9318894374497065
0.6529925392468338 0.7992451097376388
0.4880281420382437 0.0819992622570978
0.8038844898160178 0.09424396345481521
0.05342610799139039 0.3716343657247353
0.4747481433794722 0.5922466791231119
0.3882027099299813 0.1931708282539492
0.8668654606921091 0.2275079714745253
0.004614390090593013 0.2286842100706878
0.1190646660008241 0.9291376146871174
0.3659212502163285 0.6804976785319146
0.3488124796723259 0.02360384982561865
0.2961277080048039 0.2289643439252597
0.9009213256032195 0.2415906685765216
0.729498248872154 0.5162811710319286
0.09436849108484203 0.9811700430499475
0.7840161217895899 0.5517364072662659
0.0537311233394745 0.4960462090156256
0.5832975570521493 0.09979309725573979
0.5103698010131091 0.3992157137548549
0.9218485830405208 0.8365256394218424
0.2806582806249951 0.5967911138716707
0.7422719604558899 0.3820629281429616
0.9959003824186323 0.9156863722803273
0.443540099290717 0.5470681662593889
0.7253950972264078 0.4448262018297773
0.4686610291452007 0.8045334804809465
0.4194523111837636 0.5735648395536381
0.0475072423163681 0.8089952034647717
0.8894237262510077 0.04788666577464743
0.6306329687294802 0.01729993650015627
0.8352780054391838 0.4106989758026114
0.2886600734790855 0.6031788467956938
0.1790944577100803 0.3015362708082608
0.1417382515204534 0.8818187914382983
0.5923095375621943 0.7165258508759836
0.9582927074805465 0.826434752793904
0.3210059205508854 0.6992626743659712
0.2080628152717074 0.4800616210190174
0.9799894070008066 0.9516175061963484
0.5275928639359525 0.5877250615552384
0.3574963458153924 0.6528829562569591
0.5041244363160258 0.1026187657743249
0.3827844331663372 0.2218952941708738
0.1919795370257301 0.2167206092957609
0.341527668123944 0.6237179685465868
0.1310825972385452 0.5410914756843511
0.4556194417280394 0.4000582992060449
0.8254548617985991 0.6036432445254485
0.2374867648992849 0.9963592637455142
0.02480368720542126 0.8930661967132016
0.4860436642340932 0.9029672448267347
0.1400045782856957 0.2226413576839293
0.4358573031873182 0.7837713123638349
0.5809269372556068 0.3629203468174268
0.3041462345630483 0.8012061112752336
0.345802762761174 0.7113609490184368
0.9602259897847455 0.5172514980835563
0.5356762829445709 0.5096616801194055
0.09244017674569584 0.2221886570944522
0.5048014740478481 0.07463304772958033
0.5635672895085754 0.8432060684950711
0.8304096108114492 0.8553412487264652
0.4154542443101958 0.4638841998094972
0.1179981594374982 0.3431427614544391
0.545251014193624 0.2818969565989476
0.7664282436993466 0.9735443737671525
0.3645996959037576 0.3414693436896642
0.4930368851044361 0.9751345959491658
0.1042316603546208 0.5539181142068527
0.9562967768078056 0.3354259874949452
0.3475630915430708 0.06267794467549895
0.4061006949064974 0.7731837559783967
0.5375584466511065 0.8789116648779857
0.1729810932765325 0.6052979236183976
0.8893332801257496 0.7055996626373328
0.869155180781425 0.007430693962864776
0.07722907596369095 0.3933626488265234
0.6491247412940053 0.02871140448669501
0.6341161079947728 0.8031228292578749
0.4671206306718362 0.8530786887002142
0.6227440699466915 0.9882947163727914
0.2156452281873761 0.413061761396279
0.01240615147717739 0.00248905415931771
0.2296382291806226 0.05395353564834924
0.4653744373195263 0.7947312152270581
0.5602998701250763 0.569325977787832
0.2669875772474677 0.4769254238766906
0.3884918153166095 0.8982855148621319
0.9167667496422293 0.07195936159066452
0.7980987056382229 0.04066235211995118
0.4082387549615362 0.08086885341132999
0.2844590821276399 0.48292711510088
0.5675528290223866 0.9347773616415439
0.5118308592471847 0.4533944491916682
0.07934680783021857 0.7898787665445829
0.3102366947385273 0.6444155258203957
0.654683020595309 0.1066783690139228
0.8517643177001406 0.0951042969576604
0.9122721139176874 0.9504313584223226
0.4028869076347372 0.8008279421552049
0.2037382134734465 0.6515499361326939
0.1761540902907178 0.982537480008622
0.08829433592206236 0.3368847232752766
0.6592273861023215 0.01408621913733943
0.5583807790824268 0.4170788228092292
0.7047190089964973 0.5814434344300218
0.9511334166863402 0.4896741425568323
0.0388166043786967 0.3087369133415732
0.08566443411165778 0.723439553115682
0.3602029324814531 0.740825420259725
0.2882267671586577 0.3859190492201006
0.3840631386745433 0.8258454748445813
0.3200147100076215 0.02624468893652673
0.1873520456421955 0.8946988569389285
0.5809365716178431 0.518451952164503
0.9580781391942363 0.3736191485173309
0.3189540601731141 0.9650716262342649
0.1488720588863429 0.1046524216779062
0.1219805921078276 0.3706985816853105
0.06452824333855305 0.406826749844831
0.5060681912499646 0.3106210690965602
0.9194071946080936 0.7602228457514951
0.2117858991548319 0.6252044942474301
0.5478824453967518 0.3494040316000223
0.07124246229827196 0.4531390737117391
0.7713033658529299 0.1781977468679723
0.9071009780279908 0.3404755003879871
0.2790630002868526 0.9043768590379609
0.5083000662434926 0.3882311613569909
0.6781253079190175 0.7104111961685802
0.5054139919608122 0.004523965888438027
0.111466352152032 0.7748819165025259
0.9633215613295109 0.912402948394837
0.605802023991423 0.7891638987623331
0.4669330187151324 0.0871026127321384
0.7876976776896002 0.1903458860099471
0.5850370309484256 0.7440657313912069
0.23802967256155 0.170296945375052
0.3308155700327512 0.174437011920974
0.8173903998588116 0.6953052265197653
0.590828057576579 0.3486917813722328
0.8942068069922324 0.3758913591851322
0.9062472549846015 0.178678988644146
0.2217779600261501 0.8161446083847688
0.8946586645169302 0.5457466589316243
0.5847077669895953 0.9261938127692407
0.6618031865129443 0.2743078197780375
0.05813118759439713 0.876444995550871
0.133707403597278 0.9123878012040659
0.9206444164481483 0.9084080626149276
0.2925636875245711 0.6356241323070816
0.5745231049350275 0.9727415651076938
0.03298123736486864 0.4181903000755109
0.7559825762426995 0.7621053671816784
0.4379333423545322 0.272584313819444
0.3796312076338583 0.9883072140872589
0.03832497731592483 0.9659676428415482
0.7775727061531241 0.3284319064412671
0.9889916005573569 0.847396632536068
0.3019806540767075 0.1864375471407861
0.6991314293636813 0.8451619366619112
0.3398018683924826 0.6046207326841458
0.7033945037682849 0.3858582215145301
0.718869619450359 0.1853371391833296
0.2777579841292571 0.1331218596107318
0.1032234760475621 0.5729744767761586
0.9358626785815425 0.4194851242589018
0.974947077567701 0.04686831040757454
0.4085121280834741 0.1015666676819325
0.0706643924802982 0.6021035265702159
0.9996044880179858 0.7937472268929474
0.602960912153538 0.040030349558409
0.7475583014020508 0.6135646457195608
0.4928152198944791 0.2319059600301114
0.08729915497079466 0.5868181653230032
0.9374745350763546 0.8995901289754972
0.637360392950296 0.5667312502452151
0.7140800481246615 0.9073318614919649
0.6211057408315325 0.2173379213364238
0.6037326306476473 0.3132672547558803
0.2302571909247998 0.6251936284725548
0.3611996507233718 0.7014133602959874
0.7778097246962721 0.4966061568971768
0.1764258040292105 0.6900834516284788
0.9665956939585251 0.3320551744414325
0.725281896977332 0.5066479640153518
0.1251586066358009 0.5206619627179314
0.3001860876336142 0.431308090412435
0.6655971049100758 0.4116335784550125
0.8038797498884074 0.3307562207046321
0.3892854837499078 0.9453064986177115
0.6477351777622381 0.4033702593819838
0.1104304464028712 0.5364204407502415
0.913019089608916 0.1191200425787662
0.6824761931030738 0.1317815120641822
0.06699511371568359 0.7026185181078942
0.4534231775569682 0.3900734012719901
0.8738774826916508 0.1399538972740613
0.6556717051955551 0.6512451047521185
0.7413847483109279 0.7900528646382179
0.4459819482695272 0.3039318591136454
0.5150173397622076 0.8491680542666054
0.528408014039446 0.941385040408617
0.7172888682257048 0.1666874398909706
0.7270914247711177 0.2129594980912052
0.809791029610883 0.8502039072427471
0.6872978278445019 0.4466708234488418
0.5141297274600601 0.2274953922432353
0.03066192241767565 0.7541048947438643
0.06512997395190574 0.5676766149657034
0.2457340680205451 0.4521837352939839
0.8282868859248054 0.3035356510147498
0.8480606933428596 0.8899091197139405
0.7542746139626934 0.9200691768857283
0.5036958650353052 0.1309070087524686
0.6019180017391057 0.09398654574849713
0.2315348003459309 0.5529808396582374
0.02923843818882659 0.9111460177453958
0.4132148200352546 0.0442951714343951
0.7124388839445955 0.744335694664785
0.8378329252961145 0.5336871962981957
0.5157418263836494 0.2560125000737785
0.9980585103896813 0.211243652638979
0.7341718666245709 0.07220810424648623
0.2419518685231881 0.640636004422961
0.03279815345079129 0.2916380819251956
0.275354413797239 0.7221180907586879
0.8516838183939032 0.2823991353720562
0.4493516973303793 0.362760369546679
0.6822553331776965 0.102349352689849
0.374718911944811 0.6477259168475645
0.1323572617739979 0.4833305056717369
0.6314214499660201 0.8431012916992285
0.4085147718368589 0.9749052524165169
0.2530060377671973 0.302117165282963
0.648864913626476 0.6950855115417097
0.595838185823345 0.2541548187302727
0.2795585951707446 0.6831155009857899
0.9892687779989199 0.4020771198827336
0.9325152895613816 0.5531664689762521
0.1679007795994915 0.7630416334344625
0.3261777158794045 0.5885219601663784
0.09717898995642485 0.7900499411916102
0.1523149909280992 0.2944885443362408
0.3814985375211218 0.1111055988090879
0.8593128792036223 0.07347259696143918
0.8691445880926911 0.2454299209618243
0.580082020921545 0.1873735689866666
0.4690783178465588 0.2478954725767585
0.4896010238720597 0.2422417576134593
0.7144663729942697 0.06923806307566743
0.2391474037693603 0.3272913356210591
0.6343121903326256 0.5302930633310211
0.1488386288248471 0.06120940159144504
0.7239832705640312 0.01429900184978838
0.1487142983397964 0.1154727327298313
0.6056233164051483 0.744352320827063
0.3800843887409925 0.9771715752702377
0.1261891770400771 0.02423070000020419
0.9399512774805198 0.827536251299659
0.3043766245743124 0.1647098973465178
0.5796561054706187 0.08991509173638336
0.9749990595852747 0.8818215988736894
0.8203285531971082 0.4445935562467906
0.8191843955461167 0.8234450527874965
0.08950173460482765 0.2890394745802508
0.959174454003093 0.6523712950273642
0.1427166513700575 0.6860205673046738
0.8197170306313292 0.7779974262266042
0.9840100294975962 0.4201106335069808
0.9936916504499826 0.3818872250506206
0.9396362540207435 0.8696473166652616
0.01350640129976296 0.8673311605566646
0.1200594262002331 0.1139215911460305
0.4646787716320119 0.0240904821201124
0.9371833699310016 0.07976398283330337
0.7010365262865457 0.6034981968028209
0.3076432917529048 0.4108666847491343
0.231712824077012 0.4380330379110539
0.7706669485758536 0.4650282815522036
0.4663170277415737 0.05074982370685629
0.7957312444121947 0.2844786066655008
0.8737007740679534 0.6630772277832777
0.2248940162338962 0.8901834556421994
0.2494134289421802 0.8277400076187217
0.4233619127655981 0.9639476699406628
0.7694337552690409 0.503676045888922
0.09360275977054733 0.778783205297391
0.9513653500417344 0.4790754323008808
0.8525433105866549 0.7619707968326351
0.266014807360029 0.752201370691054
0.8473893392330036 0.9747101250106898
0.3275316681336095 0.4906865975256118
0.9230804553216426 0.516870656229684
0.04468178812455928 0.5341048446435098
0.1793910006904338 0.7983870274217485
0.8618681361273496 0.3369975316498544
0.978973577043217 0.6264171130809547
0.6281455420330141 0.6111872288547214
0.8477689360868409 0.2187131307964694
0.4173242694659986 0.1920470027542789
0.1941148740453443 0.4926983282544247
0.7152430825199247 0.1112140346237128
0.9528429824365006 0.718331030005553
0.8004021109801855 0.6378358197634312
0.6101204299157937 0.26576057661559
0.01737559362307648 0.0892488211983665
0.8994083744730971 0.2226795851782215
0.7959946006364422 0.6935333246122758
0.01986724625460104 0.7547384609106388
0.9246112867736257 0.9178039736532903
0.528507467468723 0.5019759858888392
0.6870432987369854 0.6393858108991226
0.1654193729171782 0.1588840184292817
0.5874089623205446 0.6342408925646346
0.1214062974878402 0.9579375346155405
0.7925015963327491 0.9820439680337136
0.119706842257151 0.595707945333991
0.5230717783082853 0.7009117371773212
0.3117433839542714 0.2529942030102376
0.8430996808552372 0.8689204306831019
0.945771300494468 0.9666946997636963
0.4717467847318279 0.8254528418118214
0.1059229737426388 0.2651198431282674
0.6774902025875272 0.3075625504127866
0.1683878734738979 0.8963387351907459
0.482364556981574 0.09821351871096862
0.1353071829095605 0.422321872468451
0.9494542156180173 0.8841110317206688
0.6501530595117659 0.7172474562226651
0.3117841422449323 0.7743826894012126
0.952440375822618 0.9111449830311493
0.04328653647790483 0.8307611246562456
0.5365770989702011 0.8534010025152462
0.896573522691869 0.3046975955653979
0.06779857158498562 0.6921956879701249
0.3678708861341372 0.7745257047339792
0.108791600673895 0.9278856182981209
0.6832875541265282 0.4686916270569287
0.007158547819739855 0.9447576607364118
0.2479127346380695 0.4406798581161354
0.2215880684279711 0.9699991258644068
0.76092779532838 0.5205306615189023
0.04778049056993677 0.8506522395258186
0.04355996231918063 0.2264253001980529
0.888408865637737 0.3929942374794543
0.1892383242537254 0.403302403743444
0.180404940757726 0.7774685587097274
0.5864649581861702 0.8214371510529147
0.7465076629884451 0.449355232501183
0.8602927909360044 0.1233223798024738
0.8491988983784927 0.2651918160840983
0.182825483969961 0.1497946000422274
0.7142098804033501 0.8215697259397554
0.2548370520103768 0.9888180035544513
0.5948603899333683 0.5335672381278006
0.5566862282612584 0.5046501212480359
0.294124316880808 0.2983959235790742
0.4086312076654905 0.6298856699419647
0.7682623248653871 0.4928693096871438
0.8888651271800226 0.01033756780616941
0.700300735163603 0.09982009427720324
0.2509159667816784 0.6561928398535225
0.207763368875052 0.536934513059372
0.3794822506679938 0.1405675673011676
0.7724902353165267 0.7265783565283742
0.9792972586175526 0.2687507694736268
0.5801305837912466 0.7345681960225343
0.1938589737084928 0.4628285026927463
0.655697456101578 0.514285603946862
0.0410533866763315 0.5518628337588097
0.7260507584570125 0.9303296576804295
0.2420078296016879 0.572774421848515
0.5667168641303746 0.4738800515167024
0.6297462276804383 0.6766848202282284
0.07489925722380521 0.5720898148856225
0.1970675932695691 0.539115798543651
0.558762181653239 0.2390648316010555
0.06337934415408553 0.5228320487917255
0.7877868794783484 0.7411828493432252
0.2191662069417231 0.1671326062315281
0.2116684015991662 0.05076118145676732
0.3439718198949027 0.4890274209437952
0.4583313493618206 0.8861658539361981
0.3680997315117471 0.5788920794870424
0.9586810670354545 0.9494609648508003
0.8092759529429322 0.7414225837114258
0.8657888795240349 0.1043057156095619
0.2945045068382511 0.2395905420461963
0.9933579414583292 0.1404609598909222
0.5185809023373147 0.3516931947095801
0.2173992465461053 0.1773402021819443
0.3656323291610294 0.04698851328190632
0.06926203075106345 0.1902783219506994
0.5737209198242674 0.2513768524046573
0.3351203715365952 0.327901914156648
0.4217012954246609 0.3256493525897878
0.6968428233441953 0.8347359703766138
0.1994996181392404 0.1736098647687813
0.4787652917750274 0.6294123162584899
0.6012843704887132 0.1887379122883602
0.633542492789933 0.2824554710376007
0.9665335450205605 0.7752432251897393
0.5722993890780618 0.3475854359819354
0.9068115219744849 0.8964381460116878
0.3259152912779383 0.8320707206620241
0.0666432819567062 0.7355226653778421
0.6131683634252525 0.4854487593918436
0.480856213778815 0.748234402900342
0.08295275716750683 0.1791631129672406
0.5770631369786883 0.0008966267164579828
0.07240375673673305 0.1082525823246461
0.07592496346135005 0.3545116543212672
0.7939728458804874 0.7695608135827826
0.9263935019027516 0.7807537074624652
0.01862147462244008 0.6126746577509031
0.2684520683342972 0.1027537690431869
0.3346758971406237 0.7105178066834685
0.7603032816436637 0.3267138889179133
0.5947003669513993 0.5882775707035007
0.2246923150194511 0.7784301690508696
0.9626249563385635 0.765838743852871
0.7315200507461624 0.5718731289785062
0.1283929560594591 0.1207260020232139
0.4932513005348033 0.2592061035264557
0.1655412099165839 0.4674734519054162
0.240573517959476 0.2679867882533959
0.3127569313643088 0.7295493684867891
0.6035977046216902 0.9475694592671479
0.9052018203898712 0.4844178902274134
0.006432891951585472 0.1516797807195596
0.9903775106908369 0.07039794870944747
0.1680832284657525 0.2831221284627035
0.1006241013796435 0.81979238228306
0.562989391838704 0.2766053705780802
0.2686027862299288 0.1492808775632489
0.7091922926426625 0.4040822763021352
0.4182449307981544 0.786944449847149
0.05733521462474003 0.3117150868344955
0.3288622221480926 0.03190647733729438
0.06690323262590378 0.801414285481293
0.6648798363779757 0.2445488302835225
0.8728588385545774 0.8283648070862675
0.209916723694475 0.4038766480827443
0.7251601364617426 0.3888557687433539
0.8960785529634889 0.7858697618092968
0.1912007595044848 0.9156555672710309
0.2940103791463506 0.7859008417418646
0.1250547306597919 0.7888817680859415
0.9326142529444088 0.543003122803697
0.6339053473281743 0.1022184895528517
0.7316131693755664 0.3132189002434178
0.4418770051725553 0.03700575800609673
0.7273851584630363 0.296153572798337
0.2407622062505192 0.7785573375312527
0.7595656089603116 0.04004995862226723
0.6682405229105639 0.07166413409284692
0.0765644122294316 0.1992172002224835
0.6182133368665214 0.3248045052502651
0.07534530127568206 0.0003095944559308801
0.740727242973592 0.0432193367686486
0.1359514964364941 0.493435622125689
0.5102427711631117 0.7144397820214163
0.861211439408995 0.8641912371795132
0.0917484226435154 0.4572178038689549
0.8753391739147057 0.03575439866141081
0.8225744712057435 0.3718126614508197
0.03439185451227787 0.1679920204948492
0.2273550417135122 0.9408757984409132
0.01505034478331425 0.2620562574259153
0.7381587776999389 0.8377476446395795
0.8241173290990074 0.6868950161906272
0.722474617356926 0.6872279649782893
0.7002105315256282 0.3685684055514282
0.6462161742907111 0.7559254013008202
0.4485425590043414 0.3142505699349232
0.5663344498137829 0.07626025818981785
0.4653855998542069 0.1056170270021196
0.5630175542730023 0.5798187487494599
0.8446752998392089 0.04710218689124263
0.5047246370870244 0.9053599015074135
0.6604032670909276 0.9927680830032611
0.5376378564801008 0.4716546994989343
0.3283624013459944 0.206539534225756
0.2685688054317742 0.8156820044278915
0.9059626052635894 0.790119206036653
0.7085125636351381 0.6207452935834396
0.2694764200722323 0.9384740947392476
0.6233777743340906 0.8927305357229453
0.7387761325740748 0.003277305002328063
0.901531801072298 0.3607427331155112
0.3612939152068016 0.1450187721751936
0.6702994226080319 0.2918847035001876
0.674163155106848 0.9172441973250761
0.8890428641697264 0.5746338634347722
0.3886883296270467 0.7385686342311319
0.04810110207158106 0.9237843752912399
0.6630198622775261 0.3356436147948778
0.4915048934825984 0.7856382625173829
0.0525774522559669 0.9751227646859087
0.8608805596558761 0.7548589037178802
0.8530923484411806 0.7122496907578596
0.6035517459307461 0.1324269960643423
0.4204949825218975 0.7101504296079273
0.4025341586641988 0.9213859380961334
0.8702734864744692 0.3950219952819279
0.0571931660979948 0.136282087295046
0.2771727270988984 0.7505438546361184
0.6449462082634451 0.8964282449077621
0.342664977630062 0.3669354403864433
0.6962947159597053 0.6967945522505896
0.1748972895219628 0.8802910394498891
0.972734987551329 0.6927705253387787
0.5732246260206769 0.163202172478918
0.9206825989354496 0.1026695407361555
0.9253657446670925 0.3464177630303251
0.4125273036573002 0.02392115937302464
0.5638861907512918 0.9070017517054123
0.1545873887735102 0.0519241953169206
0.4813550978259662 0.7859074059684585
0.4032388288419129 0.04915795357678905
0.6425170001949609 0.6265219988333075
0.3261423778562176 0.9180389097555918
0.9368348856700255 0.6211197289014909
0.1138813833678008 0.0770655664185053
0.04609066945128464 0.4679632883852208
0.9680952919492027 0.3701664454003122
0.5543728423531938 0.3415533011666191
0.1477885532368341 0.02452027393663253
0.7823313389337203 0.1470022296281187
0.5869550788975056 0.9551418160668556
0.2181886402023093 0.2865907565893228
0.7335978842886451 0.5541729592431891
0.08409416163206292 0.9812224137034972
0.9542411608365492 0.3849473207184765
0.4055572184111252 0.2650372501115713
0.2348669308826508 0.8041394124515218
0.519891056710196 0.3235017656465483
0.749938478222119 0.4596985142337254
0.8461580484757988 0.3069885530051151
0.6115902120536794 0.8964369184636837
0.2342159502952215 0.5821085430091285
0.8248996534800038 0.3620435663512281
0.08327314952920886 0.04593829994149416
0.4639916938526558 0.01398098319287532
0.3155965994801023 0.6352815829696171
0.177140500298776 0.7322493383865335
0.5593098936866113 0.05624089205663684
0.8045696195304121 0.3664997278046779
0.1058247109034367 0.3127289006800239
0.4825210627730338 0.1274893308464122
0.728764998141171 0.4265745504098536
0.9757773392077426 0.9417314505440635
0.4841557958224479 0.4898376577597841
0.5288878608691409 0.757051896672742
0.3316725752568452 0.0003651675387136127
0.1727279469528947 0.5733513762374477
0.05398704969542315 0.5176863535640724
0.4950478254218493 0.05086763276912693
0.7946369962593053 0.1975270625521861
0.6914883397785567 0.7445222821449596
0.4915405934689686 0.6002655485955243
0.7669326242022982 0.4259648645203583
0.3343034409062865 0.8623285175885234
0.2921437142361313 0.02916202114640825
0.4192419185789134 0.4961385880252627
0.1219974049165831 0.4821211862854273
0.6120475425479167 0.1622402859984842
0.0201423539321738 0.3054850980138784
0.4491564590557353 0.05904742780329074
0.02122392528634228 0.2429601318261469
0.3237619094551393 0.2903986427447224
0.9307012519057015 0.8317226347690395
0.5962596911707613 0.1787130125760977
0.2719010549660322 0.3049800762047205
0.3639935695010554 0.2127553708452405
0.9690340266318127 0.11267644055714
0.3537283867654599 0.3780405625338666
0.0466590857251363 0.6210726810143048
0.4963311016602753 0.1951874261385941
0.03321853559878901 0.4772184980715447
0.4534464681180151 0.6230453320692161
0.7637070406246437 0.9049332196683241
0.2557245384749356 0.01677725965046543
0.9078313322388903 0.2707045547715434
0.8434524196630517 0.297473021425727
0.9016620520120803 0.3227160432259321
0.525307563386213 0.04122368526704454
0.2221722047958112 0.4963828902407883
0.7178707802405228 0.734706865460917
0.9093644475418616 0.4233268789717855
0.894985809534535 0.4685707352633287
0.598385672892646 0.7073595140577545
0.5351076330886627 0.6672755145888133
0.1224379023832473 0.06937748712059834
0.06051931164770376 0.958913706173335
0.1396086566375842 0.6636276150283466
0.4919843727629784 0.5714515926640295
0.9090614780119828 0.4017120473207634
0.3510228807649861 0.4969077541427552
0.08295913877409256 0.5546172270939473
0.6383759238790478 0.1510283940677721
0.683378060038229 0.8098419880998494
0.3412339593511487 0.2657555180531311
0.4019165969561105 0.1578047220167638
0.6126442960834826 0.4018756685289689
0.4163172049374439 0.6225495896412743
0.3554917242871609 0.6928064505114305
0.870277802300868 0.08950349007451659
0.7182895489030375 0.8574517823984306
0.4544777988116251 0.3333377660837584
0.819615673065208 0.07305674059783701
0.3768642455209089 0.1796217301545465
0.1798288270026242 0.5326142729016443
0.01618849504448555 0.4968185704228117
0.5798342859118369 0.6434778425737254
0.2066757920973549 0.02117198399328346
0.7441858173772797 0.3473289435930215
0.09524567543762137 0.08015748918171159
0.6718098507463425 0.6028875489861627
0.8457145005711036 0.3583637664783814
0.5714565898317684 0.3783445520199041
0.9860902643832952 0.6182376734428785
0.1619517254260016 0.5279778303034839
0.4824552271958302 0.4400829459493955
0.4641501077349482 0.337984362623368
0.2368263688460017 0.5927625002197254
0.2968812620526887 0.5092860036852571
0.6973700712239117 0.7348265132382609
0.09038880143467982 0.1217395602339996
0.1626102398113811 0.6105242528976809
0.1443732314870313 0.2676337853821334
0.4954147381916226 0.9382193629916463
0.6088918391908182 0.707747938972787
0.2430440731399845 0.04231525316989933
0.8289742505206847 0.7236617020298396
0.3577960383505685 0.9388592255673139
0.8741875973900005 0.916006118775762
0.4762547016536298 0.7579338060572257
0.2641699777324091 0.6944418719657801
0.8306776465280861 0.6592274154207192
0.6482056897861366 0.3470624524896833
0.3831647511342426 0.925793149814494
0.9725605550253631 0.1352975695429164
0.6948653675797551 0.5857609061007768
0.78858032818186 0.3974957869057792
0.6848415052436035 0.820655536424519
0.3610395539185731 0.091849843288056
0.04913169840328209 0.3049964712942598
0.6427908073893449 0.4614070314186404
0.9811197450677878 0.9990188145355529
0.1379513357523104 0.4424953333487847
0.2020741710787839 0.8712246585184513
0.7149507100813969 0.4430366171257959
0.4940164432735686 0.4652009058363581
0.9262200092445243 0.6186834244007799
0.1359307493485405 0.2874298973281256
0.4114896050411019 0.6635193921920964
0.1494336842207527 0.4119678016101172
0.7882561301250771 0.6551978546388397
0.414545293004446 0.6896063122283966
0.2252409228798249 0.7668148796145591
0.6929128575868916 0.5277443425077125
0.8493711512703757 0.4778173149127357
0.3505250390720323 0.5737806589161767
0.4439925110104432 0.008113804769045675
0.720841668507795 0.4063823109907363
0.6230133411687409 0.1656435089814667
0.8465648673664988 0.5174369365362262
0.4462482310179963 0.613945716952757
0.7573065337997769 0.02926381547466407
0.7871675648524773 0.5620161236322329
0.01525364782466363 0.5652108873563128
0.8596670350084635 0.3472990983998214
0.1408446900311 0.7746805582152496
0.5280410893977507 0.7754838729383899
0.9538907502496191 0.5688107498347035
0.5597090847781727 0.7940170597029058
0.2943234239272861 0.3280680474690844
0.2343072516522501 0.1915333712523027
0.9044136997488769 0.8858947961942366
0.06500262682757663 0.9084537707342529
0.2225484593229767 0.2055505123835639
0.5990814290123596 0.003017524260849033
0.3990223082320707 0.4525286633093286
0.387653818941094 0.2708307375794783
0.8290808457126456 0.222871637163744
0.4316347252569159 0.03336789776877788
0.1378593404816894 0.3056213825789367
0.1746717865078919 0.1221054433606912
0.6324848801596015 0.1303543210106301
0.07717029767739349 0.6858335982235398
0.7216747056300902 0.4625989241442849
0.145747535085226 0.8434036403640756
0.9420749726848101 0.6877787380455168
0.1107560384709051 0.4124792329644534
0.1665313364827038 0.246235885872456
0.5182463675793908 0.1146128150478226
0.4554856595480435 0.7393933920026683
0.1262340849449166 0.9207404442404969
0.6181381198418978 0.1977148238813487
0.8959795448771646 0.7479089172276505
0.9658751762562986 0.6438567523962188
0.2604499484109472 0.9430701319144348
0.3683701038566497 0.9408283285124419
0.294980148311798 0.996794424074359
0.448683230511817 0.4987186756503047
0.2818043591005591 0.9625603317734029
0.6999730149615903 0.2057608461683972
0.9142098082354976 0.5010736259028461
0.7356537773928904 0.05268294676776052
0.5851549729773476 0.8884485334209583
0.4202018673603754 0.8563069007834405
0.8260023180197418 0.1095797458065167
0.2311611001480218 0.8727664286075788
0.2386955917910943 0.9143236958912699
0.7745614974858089 0.0563956103579533
0.9323248167619672 0.9795221986875137
0.7531015188581354 0.4123362818234432
0.4599368992623942 0.9941033227051447
0.5279844573170193 0.2872942362761768
0.3961730043590093 0.472667091490421
0.1995069929851084 0.4228840747408203
0.2937888201520181 0.6196899276242329
0.7298418269274071 0.590962143217861
0.3897712024023771 0.2036076633726235
0.3404570370298363 0.9738358897032148
0.4520731378914616 0.7588379783181791
0.3909822906824054 0.5960268996926246
0.2607163277711793 0.3805023775428822
0.7432515369450163 0.3104101077925712
0.3893361744868833 0.2415168074351547
0.2773435543375179 0.2742226729707942
0.7322813350007903 0.975606475314442
0.970083058294024 0.3599232385923342
0.6142129778812608 0.05558872966061477
0.2531440052044523 0.5996907175935299
0.07481055735046477 0.4037847531418087
0.6520340315385905 0.8510170607614911
0.2971017581387776 0.4127763695921838
0.7506129494671153 0.5184873473841736
0.114859945129511 0.8342112675389538
0.3944839227052197 0.3565560875616465
0.1726735959123005 0.3345644135105865
0.2542980231845901 0.3717460812903417
0.001077222545094695 0.6077425094534187
0.8946588184797853 0.9796396051777014
0.8877157662676189 0.562065503460193
0.7035681404015712 0.1111754435973836
0.3389174185734528 0.7381597501751755
0.5061073877236169 0.02359456598004681
0.908762193580403 0.4118523403641863
0.2641509310990611 0.01000114928101172
0.611179389578452 0.9218551031496368
0.6298171143579501 0.5745198059107897
0.8896422374523355 0.1550168213794538
0.5682153767633801 0.1893403949083254
0.823556771356128 0.4275836168154268
0.923068576832875 0.8144479957268733
0.4797469908324112 0.6779330018820958
0.7447011713291495 0.9932681393568965
0.2543764546274724 0.5884900620279931
0.9748028128429738 0.007559955338338403
0.888473034546698 0.06874939802499162
0.09970289338839332 0.2584597224020821
0.7345218647195119 0.9125434556870957
0.550126270216896 0.4606029399321699
0.5100871318612361 0.209380367911135
0.1904102500673153 0.5025666243523961
0.3992312287254647 0.9795251459029304
0.7933251077584502 0.6000254204306545
0.536228527898774 0.9147648563104253
0.1976029529945887 0.1847954995745026
0.8671794859453791 0.1742119799600491
0.6714545395197673 0.3914861347318308
0.5209224540410247 0.4675643548150195
0.3758724488275623 0.377774496829027
0.04062691069216223 0.3856798678395932
0.6510259763423341 0.4338953096764228
0.02475030389393431 0.5919923858174253
0.09023538104830485 0.4186871648362853
0.5274583321006188 0.005635052779379653
0.5136749254074127 0.9001275335108107
0.689989747549572 0.7251933857073344
0.2507046220872041 0.4303590244346466
0.4581467187945559 0.9078019573790178
0.7801166162162697 0.8171214216581926
0.9506116688730217 0.02485631514662406
0.01246584221582188 0.9067902830863567
0.7629091050731502 0.624547444122672
0.7294584248009424 0.7711915665690163
0.586356929914662 0.7257304476099914
0.1470854581381534 0.8056023120376741
0.7711561709873119 0.4353556826552465
0.7986692746456793 0.3922460629582457
0.9951369966863428 0.3326581133723203
0.1062078956389536 0.9462545657827468
0.6237076153284812 0.2293603972903459
0.6092868838824328 0.5718441277056854
0.8211825021868527 0.1197348316186479
0.3959698162357155 0.06548207475446206
0.9047485897603285 0.8482744759400827
0.08908480062245426 0.9532870244368837
0.5760892506917246 0.5564857615097206
0.3231498801246854 0.2796918374196464
0.5018126130955204 0.4488668160631687
0.2039811321799342 0.8100877997467631
0.05272902091526912 0.4856808521890983
0.2819667876320834 0.850544966986655
0.343234177274638 0.05406436645000696
0.7324508915906059 0.1376534740089132
0.8424065762256526 0.6796130590958941
0.9650172394941651 0.6140934503278681
0.4747211973866432 0.6963476543611168
0.9028306727060267 0.9149188485181068
0.2015725700827804 0.06494604890275096
0.3952972764557129 0.8841889823484614
0.7491830220925231 0.1642340827982616
0.1652628506694605 0.1274855426125649
0.3224723010131597 0.4830689304655743
0.4838201586771751 0.4612394002996482
0.3851696180187915 0.3508886613435128
0.874689498696246 0.311171461577251
0.4877207027559459 0.709890219099888
0.9446344763245222 0.1424066157643107
0.5195295050186226 0.9222067326246975
0.002875818962323433 0.6959405510159701
0.5098144180865967 0.7505582497020902
0.7145143123009219 0.05207618930077054
0.9667935949109416 0.2823641033923447
0.5434714868233533 0.8700524748302869
0.8482121960913825 0.657478832107438
0.3635992408904397 0.7518785744770599
0.4566567831864572 0.4812016549598978
0.5823872208682275 0.6979561757585404
0.4881083303377642 0.213479313685284
0.3419752643836194 0.8164966688845309
0.6222477766719574 0.7763390465939111
0.308420746823048 0.08735060280152566
0.9478423789460422 0.622822819537326
0.9931481656119983 0.9814397365552039
0.8332038492938793 0.6407379197066545
0.1627874973730328 0.3395674337010816
0.4124888185824862 0.1225964516521334
0.9975420393522553 0.2597340422700278
0.5419397667351032 0.2309892419871883
0.6407545683844245 0.05515975917855857
0.3383229729509432 0.7648240747651017
0.7428687707802799 0.4390622194469647
0.6317893971248694 0.9217667983362738
0.2955339911649711 0.2768304278014115
0.4447738772340245 0.2384146783832309
0.8095577533724727 0.2323183909775061
0.7694438743775031 0.3879220344632553
0.6594876183737866 0.8813624278424999
0.679550939413579 0.2079354250767461
0.8326832984287049 0.4910831480453671
0.3040825453377299 0.4497614804548123
0.6750833660891002 0.3814318144098029
0.231026635003388 0.2125621375460811
0.4894854803151271 0.1475839529788663
0.09291335100916628 0.5696383225102073
0.5444596492140005 0.7705852628925182
0.7345296971517498 0.7618670102625966
0.2204563502403688 0.5991681865947993
0.7170732107813532 0.7976137774581878
0.2768729198178302 0.8674566145084798
0.6878776046096404 0.084535816340032
0.9345571557746979 0.1740874531311235
0.5362874727482289 0.1086404258505206
0.3124738430593137 0.8874732168739224
0.3969858874549055 0.9027373281556296
0.4320058986950522 0.5982316071048422
0.2934854060253448 0.1796533976560714
0.07276323232534194 0.9420777192587924
0.2043437127127265 0.7483938853039875
0.3699182649584853 0.2490925004070215
0.9636179037134948 0.4155653500563626
0.7954798313440742 0.6282797746323867
0.8777267165470273 0.7405506729327528
0.02417738225149298 0.06031904429616463
0.7321714713158565 0.7062996238244741
0.8620166284352704 0.8148215125665798
0.3458859990663646 0.441480955824919
0.3607792238868229 0.5323030497812142
0.7072027995398764 0.7733228163947576
0.3843972745308176 0.1221292625440265
0.8373317921695753 0.5230583672843072
0.6152109629058145 0.2865902584361839
0.3670734244844939 0.4353845133655996
0.5331524308691117 0.6569737030912132
0.824669983438905 0.9127055760261553
0.7001118387741072 0.4601240306075809
0.2876260488471072 0.8704355663069296
0.1300922856930626 0.9961998533404953
0.8573128790599966 0.7934328806710663
0.4196700223747369 0.6599212060879797
0.3821484485428336 0.4879861699868269
0.5371683186080642 0.02458366710627215
0.3173384374246586 0.5526192042781356
0.22317627456231 0.9861140353085135
0.4122458568018302 0.3573889924404438
0.5189053958756912 0.08628263780136775
0.6369264886330493 0.3028547093035089
0.2863952631715869 0.4434537496967114
0.2849661622900239 0.8019042486195725
0.3613873511442365 0.9078455945467266
0.4693553636671151 0.9593852201020263
0.4500136669761224 0.8693635741574938
0.9909170570294458 0.3923087383879024
0.2654598633013743 0.9703539965670201
0.8146661623911783 0.8707355274768044
0.3789951594942265 0.5763095376848366
0.6729124888019034 0.170122906885103
0.3294053639377937 0.195997724841378
0.7800973352490767 0.1737410147594556
0.2320044055191615 0.6559683940975337
0.830844071599656 0.7434477874679772
0.3123701047756952 0.5733541403345223
0.4522270456188948 0.1751894537639712
0.4149919167680524 0.01217595404255717
0.2687243275032109 0.4369817005460097
0.7726143655992377 0.6441537553874653
0.9635746491035699 0.7199851081779398
0.05802234647419912 0.6966456172500549
0.9088925163631519 0.7587692505415026
0.835699753598833 0.2458588510361702
0.5813379272444272 0.5759673074039612
0.1018553316324977 0.4540422385609964
0.1480097190343708 0.8889030515520934
0.120479883320442 0.4538095792579032
0.1362155484808291 0.7032935804405583
0.9139444317572031 0.1935821514821161
0.5077030567471997 0.7766584196321416
0.4868517980302608 0.3427995597876146
0.9252839928296193 0.5699355401208328
0.5525423184676403 0.7428818865135515
0.2878237343225235 0.8336383354391356
0.2496955393774787 0.4710505510823977
0.006323949215664209 0.09337460735708472
0.3864287572920674 0.766693062914131
0.7879343374428051 0.7220055995800707
0.009134852615818612 0.4629560038383154
0.469708062031548 0.5372150648844458
0.07836415754512657 0.8193854101433885
0.9768921430794371 0.1671196450165358
0.4675135087061822 0.9123596169529217
0.691912243098025 0.4149318702519114
0.1048750788364489 0.7327196317749465
0.05096280426901683 0.7872713696410978
0.04827939261274399 0.7977868972200034
0.7565562108081434 0.4231627490213324
0.2861201010383359 0.990812938125149
0.6179638655573263 0.8029494545381106
0.5480822655422429 0.5940189686463246
0.4271274147028674 0.4579879353743578
0.4503879051386507 0.3522557127092433
0.6619825083797952 0.8917777924274616
0.1308820157136266 0.5696727138203126
0.8934418740198217 0.2142558901053327
0.2094792312850763 0.2303537828755815
0.8441697636889933 0.8109129275650402
0.8006339558640491 0.7972235424305341
0.7929178385653685 0.1106348725184545
0.03895922597295097 0.6069267504343377
0.8998513395830757 0.1414885142605951
