# Supplementary material for: Universal hidden order in amorphous cellular geometries
Source: Nat Commun. 2019 Feb 18;10:811. doi: 10.1038/s41467-019-08360-5 (PMC6379405; doi:10.1038/s41467-019-08360-5)
Supplement: Supplementary file 1 — Source Data [file 41467_2019_8360_MOESM1_ESM.zip › Configurations/2D-Final-configuration-derived-from-RSA-SphP-6.dat]

0.775048073828333 0.4057540755593185
0.666531548018563 0.04576458068120341
0.5343985487708216 0.6254055248817032
0.2560004773299769 0.6619382345987501
0.439347829798145 0.5062320707711746
0.3000110648497863 0.9978070188817816
0.8858144805777756 0.3720061113166155
0.6035947465527678 0.1411059370829215
0.5842797399463971 0.3348072780218977
0.9946479637845881 0.02992150777523712
0.03249543275602879 0.8814691927721456
0.1685437093342425 0.7517075606750219
0.9088849779217036 0.1270205415175614
0.378565606040202 0.5390947677737926
0.7402992725362079 0.9759119284052289
0.2425123922460557 0.1434467505113461
0.2737960933559322 0.07728723248197589
0.5584910225882537 0.1577581367344039
0.3394916590994599 0.5345553210764526
0.4617628167685814 0.6710632630430814
0.2160943304424682 0.3544257499683995
0.1604458643717001 0.2253120357440184
0.5005681169419173 0.06342449695515197
0.6511583428028348 0.170167386184287
0.4002770053828325 0.4653076189153955
0.9311910699967304 0.3881078937685421
0.3320467868256369 0.134489704657742
0.6081705150748732 0.2680049112351801
0.01280173335097578 0.1855591219488918
0.8283853185861438 0.7522352913121456
0.6216325906939155 0.7832606502486197
0.00259950248733046 0.4758454272976153
0.6884571830207813 0.6888275688724448
0.5435073373749462 0.6422021001015094
0.3457833922242327 0.5173189577780202
0.1763739309969417 0.408088280472972
0.9703713686438022 0.3555388775641474
0.3784377685293809 0.7180339014837447
0.007213552466444977 0.5034570518361113
0.06088534881272025 0.5567593752573227
0.4149398734323015 0.5276783351570544
0.4554603582989528 0.5546654290208524
0.937552546933585 0.9745805231434498
0.1761114412463977 0.6382499909564352
0.489898059170445 0.6526917797217827
0.6915646855927178 0.9471101028675116
0.3575649170664292 0.1220498613546743
0.021866062896802 0.9559681739599811
0.3893249526351663 0.1468871770656989
0.6902578106537389 0.4368331022667183
0.9865644404819554 0.02272045280802876
0.4525845375970184 0.4873269450852836
0.02418836008814974 0.8984871919946037
0.4620987955340036 0.3181338962479634
0.4996515971848836 0.5214754492832362
0.3482321162382684 0.3371135612985879
0.9715885921046596 0.1432251210347592
0.3837787277925838 0.8373625972476121
0.595968888628027 0.3169946387197353
0.4355287662818587 0.9672463949156322
0.6289173277559181 0.3853047698001338
0.6036117496675349 0.6710985378538969
0.1242731867093737 0.816432429221807
0.2105734814848809 0.9835696015999027
0.1277430577936721 0.9212587473816566
0.6170542001538931 0.3364369205050968
0.4152724633843947 0.2976741342520331
0.8088868140255261 0.9781038615626583
0.194735583433395 0.702431891801064
0.2744705758475451 0.6610914783048257
0.6467790842035074 0.9149144362816259
0.9488435465829386 0.7790936128553281
0.3726016798051542 0.03494525437705603
0.7990592164678785 0.6392339187092443
0.9314176303432878 0.8230445274535091
0.01138058535133723 0.954182593896188
0.8519214339302832 0.05830793358912997
0.468636580607138 0.5100802648646136
0.08696808315674447 0.1475792330225867
0.8056587322373561 0.8069951660747308
0.958357609804899 0.02131889470536336
0.3034829438358258 0.4401000582864442
0.3792049775063783 0.0450957035847218
0.6188904000904226 0.801358865668869
0.146462381623344 0.9611257663077361
0.7472644197251427 0.5018275214063022
0.9954866653470612 0.3152498112368295
0.07046409476478671 0.529304662986714
0.590967979344901 0.6346304768075411
0.8429786893437052 0.996798704218715
0.2322624802800405 0.02610084331237588
0.3265250368945025 0.06787000071996628
0.5939314205946585 0.9858752122705025
0.6653307832977997 0.567924007164065
0.4696615789369726 0.5202920639262983
0.3680816115157318 0.9519202291990492
0.6403882042951221 0.6915147646778165
0.5571187249422901 0.698670544502653
0.5867283551016629 0.4531013326186522
0.2145205221466543 0.4774795250417844
0.2431758516196757 0.648306766495428
0.636515146966554 0.5182345597547092
0.1114374694694292 0.556772850017145
0.5135028934171094 0.7660629775774181
0.4539615436217855 0.06042724078498902
0.3754457925400993 0.784426259893473
0.9576446523924302 0.1717968153550807
0.2000655497764473 0.5952715761424568
0.1430719179704915 0.4576741324843955
0.919255968805911 0.4084095097868917
0.4951395833789728 0.7769810234686034
0.8347876436852479 0.156548258716333
0.05876372795684074 0.356512836826916
0.2369767399957302 0.5485769344548713
0.7930753630892478 0.9340947188618896
0.06217735435854858 0.2697899037850926
0.5264923323938948 0.07603600048882256
0.7958920852280784 0.2591931150072123
0.4179650373578299 0.9337194495509785
0.4475538184893094 0.7890617793832865
0.5420765885724053 0.4691605323090318
0.9225246231207909 0.6013645080551654
0.9905902688994624 0.1867495685646641
0.7898952862190948 0.433318478153177
0.7930773655597813 0.6472493972243527
0.6305631450763971 0.7397193320242375
0.4886206524721808 0.1283169763486093
0.8841129950878982 0.9494576618537046
0.3932051787857457 0.6633446651629858
0.6994540551551363 0.3121464300584466
0.8343135639619198 0.4639167458313174
0.7075278633651061 0.181960004880571
0.7234414011096983 0.4831347626550603
0.7252823572899181 0.962052949230446
0.3511970561260752 0.9629293952583732
0.6216598064860727 0.8983568451896219
0.8458443801834158 0.9866399115978556
0.3734992985274276 0.9799562526024999
0.9266440707148806 0.2078250706010453
0.8660939696469314 0.6385533972016599
0.3838262046134363 0.414232677146838
0.3057347332292415 0.07197729972104516
0.8155567893404244 0.7879854948279257
0.831031718746002 0.4747051555424472
0.526809901818632 0.1048293434758191
0.220422270287122 0.2804438838672337
0.3381414329246648 0.3563866957489115
0.2944615046876655 0.5332972141543942
0.2616230948076426 0.2740289257210203
0.5435479186551447 0.6312485962518815
0.1431235359470626 0.993985780172309
0.2611325036947916 0.05997970864806302
0.1543917398894924 0.2171283046641163
0.792719056026721 0.3038186566976179
0.109112882271692 0.2358056361944811
0.3676278439801674 0.194437301216121
0.05062643308384223 0.5551400267814552
0.8672461601043461 0.2994079123139415
0.9903123897127719 0.8692164184278864
0.7273051659920184 0.614159109155646
0.09153846381661476 0.665387135502244
0.3761710542418478 0.06744283690352088
0.3220043963095647 0.4149329844276411
0.8343365037719702 0.6311762119025263
0.9860939053789357 0.3697127925570431
0.2253312955080552 0.7155103771530431
0.0534582290070677 0.7313164879967899
0.09339892171629396 0.1026200414235783
0.5035297404288769 0.04399799576883616
0.3010918547309914 0.6340208743558774
0.3753448382565509 0.3421354236854165
0.7409980741216812 0.1375901047059874
0.1528410319949047 0.1303229782032259
0.7708127748650495 0.6116490256734061
0.7946963362640181 0.3605366399706451
0.1860448405364056 0.1234729129152166
0.6576710628063159 0.5415911670919189
0.5671459199357021 0.6784535795521195
0.9813809968827268 0.9776345208720885
0.02899384816117357 0.1951411791854573
0.4703331343334068 0.1310527069367632
0.8209561398744845 0.2999922040346752
0.696247701583576 0.1527326247235804
0.1939600614112977 0.8422758024573678
0.8848867760612235 0.2051496643940907
0.2751263704627881 0.948478999093879
0.7279300248047753 0.2239266282398327
0.9041252465367393 0.3974796439491896
0.217634287467614 0.8638093372283988
0.4366026422877734 0.6844626250229982
0.04147666592060702 0.6113937589469577
0.6087201668850413 0.4491344322926246
0.6715054183113115 0.2879018715470139
0.4066900897885859 0.5344268084213115
0.1330500363482652 0.5878307858591075
0.3856617544651886 0.7994324419831997
0.2252772795159061 0.9436793172164408
0.2242838210050958 0.3397900743100165
0.4330819655808794 0.8422116456903446
0.4656231177319949 0.4625575316139692
0.1341126082478837 0.8930959619315655
0.1601327048697229 0.2068199338001416
0.9240031721452752 0.1149065649684416
0.3137889061756555 0.5774749898284237
0.1053501853926734 0.9896892145290789
0.3235686602720269 0.6990877144062737
0.8797437312542067 0.7578220499555871
0.7365019578412164 0.07741002823338342
0.7813090583816287 0.7668102233963527
0.9368932554486712 0.9926712406253733
0.6789286323668309 0.5218974313998413
0.9712269576332525 0.7058059013943601
0.9223054568822664 0.581691921268122
0.3896061267200139 0.2894654109980356
0.3708813563367685 0.5570870867704081
0.8922354495502755 0.7831267068610298
0.9022611866222562 0.9762683405659323
0.05133333775324513 0.04393159026590431
0.7137519438241765 0.4765725229471623
0.6861316606131942 0.1266253231678831
0.6569377540675185 0.9826515059897126
0.03783283621756281 0.6013670498624173
0.6999961500169373 0.653096797115388
0.2520275048629539 0.9979503045025483
0.4236119066021575 0.06917515494794306
0.3286291374084483 0.8535762537561871
0.6728150672314712 0.5031851644595919
0.866522941953206 0.9427416951056607
0.2424933233061457 0.2482166933199471
0.2844366990717692 0.2845717159590319
0.9103425874204967 0.513001679214516
0.361669805169468 0.4647180643190949
0.258220641258734 0.5462192432417765
0.8404937772969747 0.8413199641535051
0.08414752625451147 0.158078960829559
0.09623132838358135 0.2220421186058149
0.8669073937899623 0.5334696934049104
0.3559006164333742 0.5754211270555912
0.05892527075012478 0.6042799944410207
0.02386748395841398 0.1856590876075517
0.4222597038154068 0.190675838769344
0.7820528105232841 0.7027137730562726
0.7746425093176605 0.2619108150953295
0.4257595889945765 0.05831681832634083
0.8240824157573293 0.8972159897118523
0.8420902763417873 0.863561766865375
0.7040241539900417 0.385228593844157
0.7822926339961365 0.2415960303633777
0.4086071257740984 0.9276020433229152
0.9248494856638116 0.03895943643843764
0.6113843548265419 0.6549329950990694
0.07230529992407421 0.001672793248418684
0.006326681765637024 0.5685423587223234
0.1964827067966257 0.2653859307203118
0.8853325405848206 0.799766409700535
0.4983096639624667 0.6024364788631204
0.3083927971690841 0.1572923086194273
0.02177083796641902 0.5323832081147661
0.887195303423974 0.6824303541572121
0.5001487909380178 0.7055360208243473
0.3013774324027416 0.3452616377708848
0.4717342410466379 0.1418182729692536
0.1300214746613949 0.9490662929109037
0.4115112254263252 0.1020599306111808
0.847985018081421 0.07901176971600327
0.1907092949371691 0.07736915586882286
0.05750362823770488 0.8262684697771208
0.7925733352789261 0.1645988632574494
0.5055751958669178 0.3770744584557189
0.9219545254561889 0.9097786565477618
0.02402846194529118 0.8449786672724914
0.8882175769442009 0.1029897997957277
0.5651158919772699 0.1998101007801174
0.4401408284887908 0.4763841929311033
0.04078334101598251 0.4686517656041825
0.9962759294495339 0.6878792489138753
0.6025782553682335 0.9601634633420472
0.6332308378165571 0.1548454462303064
0.7986682967203774 0.68926270254606
0.2759028198758476 0.9694217640100812
0.15884434178536 0.797026233664593
0.6486890580737881 0.1203931324657882
0.7303279462194322 0.95183343833565
0.4962286676662691 0.1103708796097424
0.6064997118912587 0.7292001340697964
0.7089873857067029 0.5136596665752902
0.3528865815445973 0.7623070297433511
0.6410300151714379 0.01813562209628444
0.904433655702407 0.2259307574174135
0.8358486738463158 0.2032833787472
0.9201699894719044 0.6953438246707768
0.3722881193093209 0.6613465906202378
0.8935636172910915 0.470430924239561
0.4205965232402322 0.3492460071729539
0.8024188274747255 0.06803728943055733
0.8251002341496637 0.5175468255545116
0.6116232619084313 0.0982767227346651
0.8153414488954721 0.08427450664511756
0.5194812842811792 0.1524633352535016
0.3560349119484403 0.5209278605489163
0.6218378507857587 0.06093083845519535
0.3697500471939458 0.4303273622147827
0.769920393637308 0.8595455531229501
0.8612565540921501 0.1895130829877814
0.6740039912341531 0.924537305724036
0.7633286030327803 0.7245119252595335
0.435474589781743 0.2769133512994981
0.4509619853063165 0.4466887898951173
0.6588502215051325 0.2522081754680796
0.8067536713889136 0.6016387040445941
0.8315126627622516 0.3903240411580231
0.3184452274492635 0.4037094211278285
0.1285449452331032 0.6070375899441198
0.3670509351084667 0.9891894099010753
0.9001479516047797 0.515886740893486
0.02995976199820107 0.4680127357256197
0.1952381554957544 0.1287658108311286
0.5270134948506536 0.2357783423775412
0.7965060592821984 0.8342471709816838
0.6239879295093175 0.6785907950943195
0.9389751126737919 0.5523804173034785
0.03459795848581215 0.619982059578896
0.2074475004067532 0.2075042691209213
0.8139580064829044 0.8759838593142307
0.4870457135865905 0.6812176399732963
0.2960624548077363 0.2137381047068579
0.3530218747904172 0.3645026555237438
0.3822183734468945 0.03541576258763789
0.1137812052309005 0.3203583432224641
0.5992540366498287 0.04527878887247884
0.5273568486098617 0.3761184103052415
0.1063778066964034 0.9202495176250898
0.7691743101477267 0.8242076528892065
0.1815775304465603 0.03209564713707619
0.8611445372556634 0.03136541220056337
0.7840164770182582 0.5150975620513064
0.07785738360599616 0.5499176588245173
0.2677253237260214 0.8219393466877439
0.8612424926032493 0.5541000022114776
0.09127388173389039 0.1136317739243685
0.7203830338484659 0.05334146904428759
0.1442733401490161 0.3067410685402155
0.09328996641623512 0.9336884253147073
0.8339202824411365 0.9009397516259017
0.3713620770557293 0.6213307337490432
0.9442130873116822 0.7363353392090742
0.1089082125390745 0.04510616340842335
0.5813111696777713 0.3883125123658496
0.04653497435909193 0.1871066087186901
0.1585201887740318 0.5248481587016143
0.3728054143895949 0.901932419389716
0.5652091193142572 0.1053333968889488
0.5933872695029849 0.7857178479435881
0.1047543371889075 0.5930574667227078
0.9494300320670721 0.4099022707809393
0.008113905081474778 0.8292700255895379
0.8227062629343733 0.8301542521511182
0.9889847119934487 0.01218819555631563
0.6856786336299204 0.8087053782478945
0.2710584469725331 0.996271204912609
0.2239430809369266 0.1545172188080481
0.5316493258026509 0.4702125140839039
0.6342268231059569 0.7307096254470429
0.2730951641443098 0.5353827942496471
0.03810240241265828 0.4225802716477591
0.5924593362504755 0.01627437417625476
0.4375867570316999 0.09903589248191649
0.930771060037031 0.5075892548059169
0.7934760141498585 0.2108116123668801
0.9850439180754026 0.80618987286556
0.3843110852399677 0.8754709349531312
0.06681854857641996 0.4786512405010592
0.4098610719606612 0.565352170840002
0.9542719474793736 0.9207108126441819
0.5000707854893603 0.4759555195152743
0.1251942205367904 0.124278317899757
0.07119655642771788 0.9634482962611264
0.4452317993100856 0.4666313539886461
0.5523672024212032 0.4681147810241333
0.01669782218166958 0.7602471331166919
0.9297113179310899 0.6659960669712184
0.3025250800013944 0.6139973517206903
0.7543632674029915 0.8870185599118577
0.3509345832340065 0.9431185496811562
0.5839917979851245 0.9707361215506666
0.05374379345460255 0.6706951862845613
0.1446742720478958 0.024762180482561
0.2449061259170636 0.2968770300792734
0.06296624020457499 0.6429010744167817
0.5654598066210248 0.9913464624964536
0.3090148555739512 0.5867166276280585
0.1791643903165031 0.2313980568873705
0.4669532986760219 0.2993618807395961
0.9132811012963332 0.4408467705234184
0.1244905937995867 0.3863035586180354
0.03304121245608404 0.2598543097037377
0.08954929890676634 0.137062238997224
0.4283293067487564 0.3222099227565562
0.8446029721731102 0.5104448055493549
0.4086018847030518 0.5549194661614859
0.858248706724336 0.2382022180596116
0.6826957219669176 0.4317156991823566
0.999148328506884 0.7162955147030428
0.3891145992515402 0.08521250921732834
0.504215365000358 0.8766195143176164
0.5249239636478089 0.5521746988103826
0.2996951646695782 0.3645019835437491
0.700710077954562 0.4927202807292506
0.1950159000919297 0.8994809926782227
0.9928614625558432 0.5568586916415827
0.2080305824685961 0.7647263485347893
0.2011072098856443 0.7720710885735558
0.9855949097442016 0.6418864488608211
0.7283932667200387 0.5680479459541303
0.8822345511966788 0.5102010657468011
0.9430668163541037 0.2176051891024229
0.06549702438496781 0.2109541346518769
0.6981592133792192 0.2228435367932541
0.5576683192845507 0.7566618324701316
0.2315355476779578 0.06504180912009326
0.6638455340275246 0.203555834710318
0.6571367737090802 0.9115280034137063
0.3045507505165455 0.6876884957468751
0.8547161335937005 0.4537258794245018
0.6844601145655439 0.6375805326717688
0.2833005003089795 0.3172714037504605
0.3243471806237397 0.9021418674942777
0.434317727234186 0.5357420409945273
0.7945300930517785 0.9717470413558456
0.7624344151102678 0.3818126647677545
0.2886500514364941 0.4284239061367757
0.3048697986862518 0.1010805572531759
0.204848218299374 0.155217053486894
0.2124390405065978 0.07303576535945729
0.4392883400505915 0.6082762054176686
0.8050827919433569 0.5173039369453727
0.7155706375895061 0.7714904473427135
0.1865106000703617 0.607408701895599
0.5126984272116297 0.9667388221264422
0.2114542158936652 0.6495706995557506
0.4858235568936282 0.3359705750049567
0.7876410471611235 0.1053703452157569
0.409188114729617 0.04249323721811635
0.1301995829767923 0.2420426996997261
0.424851420152118 0.2784535864452706
0.4885677775688218 0.6182113556061889
0.6563821492527346 0.4706299676173559
0.7133781014676186 0.2387650067226214
0.2056103019481824 0.09159027097424957
0.613036232770247 0.175950137434101
0.721849977134695 0.906406226827444
0.2926117235611727 0.6506074638954686
0.3940599850716441 0.5218642266107614
0.278775824098424 0.9072933718649946
0.05246043950734161 0.6415136772346701
0.1542287849381531 0.5779501651776355
0.4297593837272741 0.6757288860559584
0.5317742939423113 0.8545990807962078
0.5398081274228221 0.8028865373339942
0.09607823549014947 0.3009663054947821
0.1102134444444028 0.9475855389840701
0.8490676447805053 0.5281323034249533
0.7590671705031348 0.2742216465389056
0.5968257618242832 0.825782053754491
0.7084492807759905 0.9354802550524746
0.2304129057231865 0.5413230295154485
0.1459502212469566 0.6596290309004839
0.2679592278105614 0.783995020937497
0.2002150822362227 0.4228765045075246
0.2668845181643218 0.4268324693748956
0.198064512214348 0.04657521758091238
0.04071995994999374 0.1449326956369605
0.7957277869275986 0.1334792696249375
0.7675329974497295 0.3343574704964257
0.7054525199675771 0.8309334824481082
0.5327503822868515 0.8347333615967912
0.4342278891687909 0.2285445183611413
0.9488894695312725 0.8921921330020655
0.04483588122209412 0.1128556151487075
0.01806062732213191 0.9458279172799208
0.4565357620632854 0.2734060416592058
0.5681780769895436 0.03546633142411834
0.2936751304032852 0.6609930616922133
0.5316975797606814 0.6680305789819811
0.880391364943106 0.6910293183074179
0.7768868392618485 0.6205594614861508
0.1400931863449041 0.245832708909075
0.590113050060234 0.6241073039757465
0.44678197799797 0.05254140723367332
0.5076391925286281 0.8949782335040186
0.04001965323915201 0.1958405698639588
0.9922886143832804 0.2935813007831183
0.6817059746089619 0.9308750332905615
0.307647352332473 0.747450711216338
0.09622254814511193 0.4589117491221459
0.01083353249753908 0.7808226378973705
0.4052166914548799 0.3170667726261258
0.770846750136172 0.7825729464011412
0.8416514874067832 0.8939626922131261
0.2178435877289508 0.3708937525896606
0.7721057544378893 0.5328306525588237
0.1583146124870169 0.6326535001037463
0.716327226535772 0.004721837260297751
0.4361524910415037 0.1466498517495769
0.3012620755263847 0.7769362584447024
0.4866516308683428 0.3548605560692075
0.08721195461526716 0.9770362494827775
0.03092232053327278 0.8529090751669665
0.5874842208289215 0.8866562627246624
0.8492032086114163 0.8854537812024181
0.5440222267343875 0.2821739451051427
0.5402687776951535 0.7495376666762379
0.8206989613784856 0.4799584720229112
0.6949143650059992 0.6168066535629659
0.5034551586672659 0.6660779007372464
0.2711497211118065 0.5171138714161029
0.9620641603937933 0.348168211956522
0.1230911747262567 0.6432689269763289
0.04065335136951542 0.9231811963441221
0.8203624236794337 0.01268540903997341
0.4933924340210814 0.7227218611201036
0.5659507589327657 0.4565184417750024
0.03028771077288984 0.7077951125042685
0.2119278373789582 0.3923136721363041
0.2266227117589185 0.3086328754714937
0.04877444834795529 0.631473784139595
0.5577289734087925 0.0328099686054061
0.5465122941105917 0.5540606979546059
0.6406210500203678 0.8268431357446974
0.709052653112238 0.07835431593870625
0.1974966553771689 0.08498881329155623
0.3894168685156606 0.2571856409874329
0.3671738229151701 0.778260006102348
0.0515779631918834 0.8471036020889651
0.1879347180791641 0.3780488035914095
0.3850689714280883 0.3259009120186905
0.2976952487113185 0.7495950947557101
0.1484822976054924 0.2273855604192489
0.1850626501323347 0.737626381351028
0.4254344183646174 0.9717807882128812
0.9845053329547576 0.1143921663750612
0.9397305169484758 0.806132416416569
0.3246231593675814 0.4438909050461877
0.4007252724206845 0.6523170399493212
0.370261326163116 0.7677188009765539
0.2611273943214345 0.7070733444071173
0.2525170048646236 0.3775837041036542
0.7976458010122657 0.4800753650442573
0.5448084570022084 0.8978821949423034
0.8965530764719369 0.284406371118767
0.2516644661786924 0.1168643970612808
0.8026697178033871 0.2770369364491685
0.9016559947885305 0.6208846571888675
0.4909737973979594 0.392478219698767
0.8899913365987207 0.0851135394857009
0.4443306062755208 0.06311288255512473
0.1961690542268756 0.8706495678795274
0.7469410592214704 0.6598664741316468
0.4124416854177543 0.7558260757958319
0.8749500711262913 0.04478307267985586
0.4114481141895966 0.3347755044288963
0.9128730944491854 0.8247631142985047
0.03974865031927913 0.7830470258749023
0.4857989489781037 0.7608703485504932
0.9210914456221487 0.2172097480783654
0.2066710543611529 0.8288558456117492
0.009700353956471787 0.8586879257358657
0.6161020145535601 0.6049007745526246
0.5564181263575235 0.1472342633104081
0.3943808463949279 0.6904186437729597
0.4847939010659867 0.5554371361913515
0.02517739907058882 0.9382607266973678
0.3434353403148942 0.07392791481682609
0.4155431772841805 0.03454539419261355
0.292039526932606 0.3725874505091302
0.2603620776075678 0.5181365820567372
0.6652312924843106 0.8687559001796062
0.9139333070380183 0.6765513744602337
0.6976692951790485 0.5881358838008443
0.4525976888350761 0.2838514026474039
0.969203097125299 0.125497467443429
0.9709729203805121 0.8513633420099453
0.2777922289146743 0.09595345988296937
0.4893185824039195 0.5972337793124231
0.647671371912339 0.4634964034140133
0.08893439473179165 0.9663018439598882
0.6913720321478926 0.4135755822345951
0.7562929491932784 0.9239619356890035
0.5434873382348481 0.06883962217140346
0.8317843921595642 0.7621207764326451
0.7146159608012267 0.7496265400261537
0.2423634009594693 0.1326469471259241
0.2270667679705251 0.659085541488093
0.3900646884805153 0.6735845352552933
0.7699059694294752 0.3447609911378322
0.7118637685024891 0.6243484059418551
0.2074411678707441 0.3087943905324884
0.5190496094223682 0.2912425060705813
0.257423772219666 0.2839969639918936
0.5306660897327435 0.08578378042520286
0.6844877721254652 0.8733760161418977
0.3904668539004127 0.007430152234575886
0.6596166753349818 0.7128731399746713
0.3609043957554328 0.6756389587507521
0.4082122345828684 0.6315143855411977
0.7439433398967457 0.905743809706325
0.5621551117339331 0.189528303667062
0.134591552514503 0.3125060799739104
0.339328587676064 0.775033241863617
0.6924106628382043 0.8809717809373598
0.3713547333396218 0.2789499242267325
0.5105157610633 0.2855384374659518
0.5595073228836358 0.1790539743539621
0.665384603658428 0.6485293748840362
0.8113089769903785 0.5935991243587357
0.118475521584113 0.3587877543746269
0.5182265458500342 0.865195886813093
0.5765185265837701 0.4839965344955182
0.340045651404852 0.5464879620028924
0.6181698875683552 0.5551471536287415
0.3910805816651574 0.9056528990283076
0.6531484074856635 0.07059199993708656
0.9885743554036187 0.8860837458325361
0.1896875804782724 0.2575021445364437
0.414211995903515 0.7451386289405508
0.2037152188751913 0.9190751951289688
0.2595090607789507 0.4344597547785915
0.5736498590105509 0.1333218912628463
0.03758871533114412 0.2145659144704541
0.08005378596871143 0.6074484948510098
0.6785920811817546 0.7037891485593748
0.612484038260353 0.6658044793433616
0.8131084035761097 0.5843099385756437
0.1513818178065057 0.8650983060903523
0.80634052900098 0.3340653373925048
0.1899346115955173 0.8621171859402356
0.6811419378062991 0.6272903251172894
0.8583615389540191 0.9739716616995898
0.119121630801764 0.8830814930097101
0.8645521942966263 0.7815522516501169
0.1122801490048012 0.5845988004921118
0.09381148059898629 0.9047314420894839
0.4899791948365099 0.4778922999746995
0.417905234519793 0.8194882192223263
0.09693884708597479 0.1745604578204104
0.09867085168168603 0.0412739616136337
0.8936595520742016 0.9065369419262742
0.9509168669915306 0.2729042467688959
0.05631272128320381 0.4784053938921841
0.4921089941160185 0.8109665017046916
0.2420301283880926 0.09066872949944169
0.4273186623921966 0.5533562291882697
0.3510926203471395 0.05358156689481078
0.7168977528883009 0.6859495789433318
0.2419210839556901 0.9001720344012539
0.9082702096145268 0.07773702504965108
0.01426185941814181 0.9842994390315382
0.4370125200644422 0.01634523422523146
0.6752673574372073 0.569603612297628
0.8985693604552688 0.7559301700881624
0.546761512802574 0.9826589984670169
0.6613019404585041 0.2411160238454246
0.7570490295946966 0.3611335849811532
0.1970091238979858 0.237386678242915
0.1946216259561564 0.3563758370079185
0.2448543927145289 0.1854657944421298
0.5335636998475739 0.04828459259506893
0.4235274081874011 0.1578356867415951
0.878969624527004 0.1963066469712269
0.5247121821002759 0.02776443617681377
0.8265351614785703 0.1765269210563976
0.7240525621172361 0.6422046187967116
0.7296100196119948 0.1642178436582538
0.4424374973721679 0.5289757208566115
0.3012049735431516 0.2948546665055789
0.9699507887678788 0.4745153738111963
0.1873377827259284 0.1125744786111189
0.6456288937811377 0.9389910586172445
0.6822507650733175 0.7427663625635998
0.0182161488947186 0.5042821946885941
0.08668680699787042 0.07589836255899525
0.2328283693282111 0.802102436998662
0.363546382549105 0.7306921781332716
0.3686008472938047 0.2256959147287299
0.9948314450697423 0.06747836440518001
0.2883393959203266 0.3822592852887807
0.7177037984461456 0.25063033541069
0.2230954516323757 0.8806480924429367
0.3517879264010019 0.1599103913815892
0.9101903267394307 0.7005056354172027
0.3678073784932867 0.8835503716060558
0.09383605537757761 0.8083959920545242
0.1836760751523622 0.8688354011270324
0.2392536458529549 0.9603442157196928
0.8393394658060362 0.7286586119573175
0.04204217699399732 0.8111103841015781
0.1440233729912326 0.9311034767051873
0.4890450002683518 0.5863631657055797
0.1406254766774455 0.3289711223181201
0.1707164287428563 0.7619463292968667
0.04294780041865069 0.5346166885423876
0.9821105789389107 0.4018682854478066
0.6569896219688521 0.103082173793173
0.02327467463358219 0.5138951488389837
0.2608358680192481 0.2261764519817835
0.3851797779755716 0.9790888876805864
0.6332357134049408 0.413429469353729
0.6000943558443672 0.7771171718779345
0.4897236890321597 0.9373043203940992
0.8917698861941405 0.929405267145746
0.157082398226929 0.4113617545041829
0.249420849883536 0.6936686325778907
0.292214356635367 0.6397261263706538
0.7281261599766096 0.5210538284103526
0.4362107938979742 0.9238723139798553
0.8059773475141501 0.5369895478402085
0.6763162627630116 0.4620951710901227
0.3615098791772752 0.9146580805262704
0.5550659983395166 0.9529065051412581
0.0850578881024836 0.09688415444241433
0.3195085808764599 0.8473483891105665
0.2656355474067566 0.2637596176190259
0.08471537400509779 0.4736335822601807
0.3718652745392751 0.9612995862920333
0.9628764816097836 0.4248154770014856
0.8257332384504851 0.08326540522117661
0.876475921041339 0.1784555875936828
0.618167725791934 0.08832165506021952
0.935351670400936 0.2640602854985148
0.07207087508332663 0.05054887474777486
0.9728142183682351 0.7415565618001927
0.8070852102069713 0.4983851018811424
0.8001906809718766 0.4169711150868174
0.1696831880674763 0.2067627506430374
0.449488953317102 0.2350806315932768
0.8834419911097264 0.1125647333635969
0.4829320837217336 0.4405851789590158
0.1310093026542812 0.2060715992456329
0.7889589740381938 0.2504860767986837
0.331865977824624 0.6170642766296712
0.8130822601902084 0.1123216802013676
0.7350486110198102 0.007073166131587849
0.07324827442223777 0.3317033208308782
0.7196215293950579 0.9828423333302586
0.8356559247252976 0.2319856412816617
0.05089511367189321 0.487927475308483
0.5138271815068035 0.491934526519591
0.333105473952808 0.1057816768062159
0.705542116677074 0.898249187447004
0.04945970772141609 0.3047342738665159
0.8387466252405085 0.597807027173913
0.02119344410117062 0.3046992453958333
0.6461762056356583 0.8646329870696343
0.2937778387647464 0.5979416445945474
0.941357598601414 0.3904026180876515
0.8319978136017939 0.7033808534796127
0.4975381231980747 0.03516446816649482
0.1578021218479536 0.8368849347698866
0.6179017108049133 0.5127051666526431
0.6600415581788419 0.2222240541846479
0.4165876700808152 0.9657036595255538
0.5644986786729541 0.9213771532176138
0.8500635877876733 0.338409370504801
0.5784118825326848 0.722543083351066
0.6165037086243403 0.2269825652770837
0.4684425143663432 0.1916173597024544
0.6449999070219734 0.3961078954291186
0.1349217833003429 0.7315458476933803
0.7671612331923661 0.9843818546801425
0.1603865950749113 0.2829686974265089
0.9340840695543436 0.8548825081171519
0.5411431553781775 0.6634338238495474
0.06999323694982669 0.1941317582192693
0.5592763447790814 0.4186325111415954
0.5682300473804841 0.802237583552367
0.5667664854323419 0.07581916605515038
0.960802362622281 0.5768504525443625
0.9028866040976506 0.6924227452885632
0.7284050622944213 0.3073432070058648
0.5953201885678033 0.2980407779683083
0.4495761147959941 0.512994080030489
0.3347428793057264 0.1531056979014944
0.06147020784351798 0.3184135046002413
0.003548449675735524 0.6455946769215133
0.9382521855933151 0.897656254185174
0.5062540987678729 0.0734556339927192
0.2830161461511658 0.3064584157600284
0.7882137904507862 0.5725513967237875
0.2823478326335963 0.3271104177182
0.0666345034892514 0.5187708528767165
0.08604133150646193 0.8288392545571477
0.1013397430642349 0.6111688559461879
0.7267404557129206 0.8969014221811566
0.7041448197227334 0.2960279493887453
0.5308190387818983 0.3558727065165505
0.3023295170395047 0.2842187340997763
0.6788841048228494 0.6930916408888746
0.8757034550052828 0.611077143836632
0.4008848109291052 0.6241913183402196
0.2338051805744375 0.1593153313590368
0.9120505872544339 0.02098269032963239
0.08838408796819631 0.5511839038765686
0.1190828298770879 0.8261863627557618
0.8985057974587424 0.389014186259131
0.9030277518680673 0.8096434393767336
0.4436071419945019 0.08115516440562
0.6691155406378615 0.7083555978378714
0.5584526826952858 0.7279931328218485
0.4020798428874237 0.5814703517467911
0.9818196033307525 0.8164645470859557
0.4229275415729458 0.8400051355333177
0.3521988161328596 0.2901028483509456
0.1600884511765924 0.2942625872543729
0.6474666949908671 0.4756345990681621
0.09908801750175605 0.7387686307815653
0.6885355336648781 0.1775136817358619
0.7647716985525158 0.2341313497506206
0.9420069890864515 0.9371857182798236
0.4289092057802124 0.04848324367372338
0.9745816562346652 0.2363006308633182
0.2949438528324344 0.4197754549625749
0.02370734517536235 0.3743105206271944
0.1026192137590552 0.06303435242359871
0.3561960620162282 0.400839924656069
0.062267764802037 0.4505563257217516
0.4049443635674473 0.4472502383467544
0.7745243423319345 0.4953280678072607
0.8165999937332463 0.7122856962665788
0.5175089715943303 0.8463883216541531
0.4967130401651216 0.4868137545140926
0.2040465739443357 0.06462628031229602
0.2547112956183049 0.8346491408284373
0.1842032904752813 0.02206603730947018
0.4703449902090542 0.2895004316947788
0.9746890470518925 0.6450107229323018
0.780216756169276 0.5924283746130815
0.7329280987137223 0.4552623708532062
0.9837222663800733 0.5939156771416579
0.330188840505706 0.2925316930894439
0.3041084954403177 0.967953042728638
0.4470373743491205 0.6829828016998557
0.3800683672474919 0.9200567026132258
0.6833156315844557 0.09461441129056307
0.8405456635110343 0.353953128720387
0.516374536486594 0.2335904669295588
0.6443042836913198 0.5250057939139829
0.9899503976339501 0.5298818348045541
0.5290917298390557 0.3938753241372871
0.5775454611434871 0.3978036775855635
0.1692389308225598 0.1358851388442941
0.6301983943585935 0.3200528159138908
0.9868150705252926 0.1323782082958143
0.7449238925512224 0.9237009552639328
0.5107962947872249 0.7214211532415868
0.2832972052169515 0.7995524534257556
0.5293775349167632 0.8449709677993394
0.07306468849179443 0.2043335261833902
0.6776269693985498 0.7248687280441722
0.8146626091711292 0.8569444179226149
0.1439082796260988 0.5118902402738486
0.2929520021264943 0.3241357481057129
0.6452629899641869 0.4864319198470024
0.1992054605667186 0.2010137034766308
0.1074310013651424 0.9683523224698627
0.7274470975604919 0.5493733973944421
0.7485408087990869 0.05153912204094466
0.8370488920945216 0.5691928194598794
0.02216453220329995 0.2475351188604436
0.207096189655241 0.6032434299072043
0.7230552078888903 0.1357529775156646
0.4819151513695486 0.02147340547270533
0.8525444482675856 0.3950763087532228
0.2825723324356896 0.8374391967334557
0.687111015724379 0.7326873832375301
0.8582414832861984 0.04995343816525502
0.8370511277003746 0.9111910476435228
0.04732915518069575 0.3910239441660082
0.2972941606461114 0.3348949011869781
0.1340486682051561 0.02530547368388391
0.839481933541805 0.7545955392709122
0.9049625675226179 0.3520278321682691
0.9362458559547585 0.1610185052519394
0.4409426436023468 0.9950670141902727
0.9253449312670762 0.1633553297040057
0.3996581354046504 0.8234446872094759
0.8916571753518386 0.7098342207486634
0.6046346047826001 0.5257429578445274
0.1138282324615277 0.2967771933568273
0.6200462977388841 0.7730423450331417
0.90096364588071 0.6580728013552617
0.9415759921413809 0.6655534425723814
0.4272816188318744 0.950489912570552
0.6894158072847447 0.5411000749620829
0.06986686426319838 0.2323274254364676
0.6371934021572199 0.8374218820034176
0.645565990137272 0.2291892965968536
0.9389779061083094 0.629972081000742
0.7595451403833254 0.9670258709630942
0.4106494840842013 0.6503961974381324
0.838795444561346 0.3420883379684014
0.4829013888870798 0.1567275642878516
0.1538441992616106 0.3841902231504043
0.142110598823484 0.5804498187413777
0.6206345013445399 0.9273935563772083
0.9862818073534882 0.08669575914117528
0.2955097557129258 0.6925260125020058
0.9960921576635917 0.3265579620931388
0.9332293649050913 0.5833714006470434
0.8514581924674852 0.9255327669921759
0.5019358298105498 0.0245019351565763
0.1647944965790352 0.4386991134905557
0.667428818155386 0.4550535090472667
0.6503269234869414 0.2192211188181211
0.607259433648025 0.4212232445269503
0.1199297427184354 0.5761345253532155
0.2820588668049678 0.02867073224881079
0.7148307895593261 0.2974351086898806
0.7649417461626777 0.4758071169028727
0.01474474739520485 0.4390418906997794
0.3131524116460695 0.05142739158283225
0.4401584624791522 0.7523101449012962
0.005022608375697461 0.9627672129833725
0.978300181208425 0.5714232396186032
0.4528288144617449 0.2165300053079451
0.4476290779926368 0.6539309189136334
0.9471135111442653 0.5196542380863897
0.6950861678754943 0.194947711230387
0.08004020557824303 0.4464851780447469
0.7442898307932371 0.7033566554179683
0.1428604707552172 0.9839159191341224
0.2227141362531558 0.8432161797185537
0.2177531945779572 0.2037704260095439
0.2169868134531921 0.2916893616475684
0.3304704323231374 0.05739172711363515
0.2645287706927794 0.3063021031235384
0.6957458128817519 0.01236054776837802
0.5689790069712749 0.9107016887296689
0.2533826155090712 0.714806256386547
0.7156127391611254 0.7179155383194999
0.1763231213164878 0.1512684061167759
0.9116633126914678 0.3608949630782268
0.1590079442945589 0.6050571076397652
0.3583658272151453 0.6054917948170445
0.5934609516543363 0.06338101143675384
0.714357664591855 0.7394750957085499
0.8613085161192288 0.6568906785746996
0.9026836929098822 0.7986636058091479
0.4107630852084824 0.6970084760604845
0.5755553859047455 0.5229990979138026
0.2809484064942381 0.8471560886870559
0.5610976873075998 0.7173500929889358
0.7236947009349846 0.4500843862265662
0.1822340892191154 0.7272766883422793
0.03972249563077989 0.4063218059458306
0.1117663416937806 0.4119232160242005
0.8548526992290869 0.01148813123432272
0.718804286234544 0.9346088758334314
0.08710035932291683 0.2580383732143031
0.8844047282284853 0.6319444500415294
0.8270174630278637 0.7134313433392774
0.3094769450892778 0.2995561166350729
0.672842228308166 0.07856030321386866
0.5898950499244472 0.933507221662752
0.956075100256618 0.7630855750887073
0.2716115527828887 0.2252518452383019
0.3028664081297964 0.5783812508725633
0.2947415607134324 0.9492722765241847
0.9721639879135325 0.6554020469573758
0.5590528451052718 0.3721850536954552
0.1009476919737067 0.6845527982533064
0.7681669141720122 0.04305843964718077
0.3868642474003019 0.7443958943183723
0.1357043954043304 0.836515219054799
0.9204877063153432 0.5102349384466282
0.5578872230008961 0.1252060604934726
0.7342075425736828 0.7292776424240507
0.8294881720175555 0.6858085261675345
0.2602659847425813 0.912635693550354
0.1579910217263185 0.9414173035159977
0.9753694749169524 0.08801824786677498
0.09857184121929338 0.883613905967637
0.7477717605970801 0.4836149009440746
0.7943886981684368 0.5520479297449655
0.2484288168391129 0.4603214890982329
0.564085568599945 0.6516573836906541
0.7433787256357235 0.2372050734060539
0.3324714409418114 0.9391704549713501
0.4550474730278462 0.3239158487994869
0.5336178538332275 0.9588986489558652
0.3079550132228753 0.8274046537845244
0.0441156905920472 0.205907496876135
0.7767306668205735 0.1413884764242295
0.9282362795492843 0.6300290276451659
0.8938417112447116 0.3989704914136192
0.9964074241746578 0.194719837185229
0.6735748757733795 0.6324774091628551
0.907393197258237 0.8624946732585933
0.8938233319660869 0.8161355361140566
0.4074333678743838 0.05335377006689945
0.1693633943464269 0.04472670429192787
0.956165666189185 0.566570294597629
0.9286143071248405 0.6485916730647769
0.9983310242059701 0.4467020646192957
0.8788573898260351 0.5896175019386359
0.9116062069916107 0.9048937108097189
0.8058811965076753 0.7875721895557939
0.1611622600896051 0.8076176091429936
0.07808967334076515 0.3047578279140403
0.04444457197121346 0.3324344460197941
0.5246754593500313 0.5069925137444189
0.3933488888468738 0.5869634179972312
0.721830861651784 0.3168366819300541
0.4639416101714345 0.9160234281167139
0.04512063257925328 0.6214318575941108
0.4492978791344165 0.8265347818449241
0.07673348030529316 0.6258178596420981
0.8702725464415175 0.8902562042879437
0.1448295988215226 0.3778566952088836
0.9209243623319062 0.7969585412752614
0.3726632972352894 0.01713796993451121
0.3722336665623579 0.9420182915111079
0.9256915772853932 0.9454369115098408
0.526842431319397 0.7091139404661662
0.5719622174096344 0.2594122207650956
0.5389882913842007 0.2105570750661394
0.9544793524340941 0.5263969707563232
0.030461978154099 0.6853136052876447
0.4706995405021327 0.7054044905922399
0.9175361964443101 0.754367173950977
0.6209021318009784 0.01262696560642024
0.7572275033415171 0.4121300014567451
0.2114738349944921 0.5934376276603449
0.3126310778907682 0.3197688982067952
0.9751908881567969 0.8086651494012153
0.9780621393384542 0.1516263066495277
0.03684415761354628 0.1076769874721237
0.1501664196865237 0.5528690294912693
0.7444503129050373 0.6223913479502884
0.5848922894809262 0.3170751703389889
0.06443160528650754 0.3388461953858979
0.3088403814199476 0.1963137068309374
0.858497726902779 0.02083743767158027
0.9286321487950654 0.5173415751111097
0.8330190073903297 0.8343352333906316
0.7222383701710453 0.843323324977306
0.254630648770091 0.574639085200257
0.7625234453161976 0.7559096330421625
0.4450818278234119 0.1512433946884174
0.290425014029822 0.11291993840516
0.6747010617653885 0.643049286305483
0.6950650720505221 0.5508452441742676
0.9386671237559526 0.4107928464955091
0.7042208237438231 0.1034261493427409
0.1300968387481729 0.8643594434367941
0.171948253749147 0.996320751383887
0.2000747549617179 0.452686140182569
0.6282773323519065 0.4036448069116995
0.3979004077589453 0.4259958303983092
0.4127684798994996 0.1853298852296491
0.6686997193452284 0.1396641525574587
0.4310978383622081 0.7945667670431897
0.1429118070366668 0.8106846752521489
0.6713965784099183 0.4151230002771342
0.04334586308265818 0.8779259855396665
0.1231500662590135 0.4665584089689817
0.3039707191339323 0.8802131149311208
0.7212882895803747 0.04262942472373988
0.4717010634371913 0.2129309085509918
0.7350753670272231 0.6976941189172092
0.8586544742586559 0.8041533299696619
0.8566618540928719 0.9838465941750763
0.8197237439719675 0.6190275154241275
0.5573179199836205 0.06032517053737921
0.2664226227978123 0.688538477355496
0.8869920777304782 0.854152482546535
0.5131583520864913 0.7892699519627137
0.2870560492494388 0.1952587827053193
0.5247202573131494 0.8740702118458803
0.001933464695223794 0.4940739390832455
0.2297164645765448 0.3975016519523827
0.6359279949598787 0.4612154800179913
0.914548810353345 0.4783019311626424
0.7310002847768589 0.8245752242955
0.006379629756819797 0.673979630179552
0.1781300003747649 0.5605407512308067
0.7578643108342923 0.150633041367658
0.6131570278717924 0.9761448352026495
0.700017132437377 0.5226238653688605
0.617753720155959 0.4213690459470939
0.550705156709338 0.2520286108500968
0.6528760967388605 0.1611236172133811
0.8789963430766259 0.3635625218506343
0.2855697254252178 0.0467908520000939
0.4468912991645285 0.330351329250589
0.2863505469935327 0.6967187470569367
0.6986613182378938 0.7642585370243054
0.3877268441993907 0.3752145895079799
0.128211436960436 0.3544608739804805
0.07929844314965243 0.9184476449034635
0.09879064868383924 0.1191064658474601
0.009376564027981696 0.7136283544870278
0.9516409523604513 0.9572488556040657
0.3206717361058091 0.8383725326468432
0.6837445227403692 0.02962544246100271
0.2136468664104295 0.02296823765431206
0.6339141025719232 0.2804563327611063
0.2834459152535955 0.3535157174322374
0.7421316408090005 0.787481881875755
0.1697158283516893 0.7134783547458019
0.8899072489261325 0.3158370424794205
0.1867110460174232 0.01216345145706734
0.9428136024463948 0.8486404727614668
0.6877861164462339 0.7103381861108916
0.6973730624272008 0.2497928180252815
0.1116073759923083 0.7019715129539
0.5164352324669419 0.5914507236995425
0.3221735311796809 0.6664139577681384
0.3948224156558603 0.6072358172155332
0.4021653029545822 0.8719519198143095
0.08548176046451383 0.5147579859288824
0.271661992296428 0.380321445564989
0.625864278571032 0.8880489253875881
0.4967406861250861 0.4571797027745476
0.3541963221243942 0.5579149049760113
0.640261098353376 0.9225726008035277
0.1373302942198983 0.5695808477739739
0.9979342008159516 0.9051813136000353
0.3609044186083111 0.03429498706068206
0.2966957670207978 0.9181071311408465
0.5597454904515686 0.3629842981706898
0.8826538419333648 0.8735803620893114
0.5666888501499362 0.8624299617563325
0.5958611730793055 0.7295980986732553
0.9773799527465716 0.6840418684330332
0.9251258252256329 0.2642118364835088
0.7379121527058515 0.5486607661540644
0.1932566149617751 0.06682339785717613
0.7687774243622902 0.5485585050998104
0.5534384176537275 0.5816005315621039
0.3908472124550578 0.5658206926512785
0.4908340259825815 0.05757062854679611
0.01617024076885276 0.2128577807713548
0.1298582762469687 0.4835553701029531
0.4214701178070095 0.3056197545981884
0.4306672949422634 0.9992027962943052
0.6987325098839098 0.6739662356963728
0.0301474996032571 0.000291122951558166
0.7655363327161412 0.2066195770014145
0.5844123868948675 0.001572225116582156
0.1150207355039815 0.1536132455303188
0.5066251240829014 0.9499290970709037
0.4768436416429896 0.0422565091132981
0.4780493261519812 0.3267447070012757
0.8002692157261706 0.7562676620937051
0.3269781168782552 0.03788197614288143
0.385237995294165 0.09486072831713833
0.642702312300133 0.2117414897673805
0.4595541681654707 0.9980475258097202
0.6095113405339372 0.6331983006355979
0.125928101647913 0.3757662751587741
0.0580276621761282 0.7880718868613844
0.3867052207348299 0.2037967182082008
0.07981019114307937 0.6824162138516907
0.5421364698633877 0.2209717074655634
0.7662867658494253 0.8338157301981438
0.3907309581791091 0.01951612998217529
0.5866398415891373 0.03222402382297547
0.3332167469755267 0.4639531892143757
0.4179242852947849 0.944355167454705
0.7992192371499973 0.8158324327234896
0.8477757346111346 0.4898021691317805
0.09230458693990824 0.875326479808
0.8311188084973625 0.285352745009999
0.3990476820955667 0.9321102373097315
0.9150863046839278 0.9927474565026633
0.8833045434995308 0.4008365734486602
0.2662041637794445 0.3998932516317054
0.8626342987464037 0.9254449642743866
0.05124215956357929 0.7025506110821632
0.7325406489475985 0.5394235034759961
0.4838433144451477 0.4969355198970119
0.9154429586749295 0.491264745519453
0.8666543356760228 0.8800388098436507
0.3053854608055357 0.7304442316306127
0.1772155040623539 0.876869539239253
0.4182382632169754 0.9121575624536493
0.9156986518373592 0.5308781709979418
0.1420296613436763 0.9495505158328077
0.3645156463799945 0.3457336098507165
0.7058636134988827 0.7335133757714338
0.5060170372874743 0.3338416631808607
0.1657449942426212 0.01697922144637864
0.4313425525261278 0.5870370412662063
0.2104172186050655 0.4976050082231854
0.09455866695165439 0.6470493086651763
0.7524758689195051 0.3522311310642206
0.5475466384828789 0.8877483078335545
0.3712226962902217 0.8228429365394476
0.08665451644162857 0.7133464860155504
0.7300879385869361 0.04915610467612821
0.3432330247868423 0.02522488313622099
0.6119838961586846 0.8467970097813785
0.4609278137671917 0.5270104689296208
0.7026239696914536 0.6429145104629426
0.3935120967825382 0.7907425951938782
0.3048711365679133 0.9342324098171672
0.6513827659373012 0.6628900858257043
0.6564304207345114 0.263095571935467
0.3629263632394359 0.5849596852792034
0.1303205933791502 0.5484537116247119
0.8676628495309691 0.4921862424295122
0.6244025319749756 0.2067512955545197
0.9568827083056584 0.3008392305178287
0.8907070381723967 0.9775588939419418
0.4257152209806482 0.2490597764259533
0.7877156738518004 0.6201876049364125
0.948616191305078 0.18946667673937
0.1046068068300184 0.7299632945142503
0.854848959385876 0.0696103477842471
0.2395124389529988 0.6209631326012702
0.9511960947378614 0.2916452749830025
0.9330565476257797 0.0937099674118794
0.3159120619904968 0.729859539257585
0.9390392663280208 0.1498903682209899
0.9446173177767304 0.4004755398763108
0.7745617412278349 0.1629958445227262
0.1148955200730794 0.2187410525386919
0.7857468391575939 0.2312576391857455
0.6510971419415634 0.6743302843763057
0.7725053875044831 0.6982050706339012
0.3374042018581914 0.8892275351913972
0.7251933261904503 0.7131032847965874
0.2259634156620575 0.0472351520726295
0.09630161536402604 0.9924595829430505
0.9251825092771192 0.7377398575272478
0.690160962592646 0.5603618599162054
0.6690059337199329 0.7191438301354394
0.1019449177247024 0.3346631739330903
0.1411061691712507 0.187816379623208
0.7116773845137629 0.5596468671033717
0.4814418735023273 0.3455409815451567
0.9683349030164187 0.7898222494762851
0.04329155124536967 0.960936373991204
0.7539957492695929 0.009284382551111723
0.7217898935407899 0.540645851820753
0.72911302744328 0.05989586575355788
0.87475205222828 0.4619538398218793
0.3483243033179839 0.8562268699862841
0.5952981016763663 0.3353519851274437
0.9167509649907827 0.9654580521656445
0.6812141322682214 0.3193434890754104
0.6592296223070506 0.5833558545600191
0.7643844493936518 0.6683879310411787
0.6301073936436093 0.1015472778766676
0.2735122413004786 0.3581558658189497
0.5844540730527318 0.9911436606373353
0.2133244389358785 0.4875084183739876
0.4088366810945933 0.9169926782450799
0.9071436536595523 0.424184727879159
0.4203762094833421 0.2881290514002777
0.02240814549816951 0.1669897794869182
0.1680949406498654 0.4765183137245675
0.9100340601833287 0.2961064622875836
0.6006919685975765 0.9027239322455023
0.3030478110179794 0.6556376758263697
0.9540185927260778 0.2175509864812151
0.9391212773997194 0.9093431630103819
0.7447782708108162 0.08397034212560348
0.5913578637309577 0.5000334413798849
0.1121811087825243 0.0668678173403072
0.7496451680873322 0.5672154794794317
0.6485481969924385 0.04987545329795613
0.1003081267710269 0.9122873028736896
0.4707597270817847 0.6955774234408852
0.6499684060797611 0.7395420703910665
0.4411475618706061 0.4202171018884863
0.5416059529433465 0.08791074080538896
0.7077852098748136 0.7656737999342895
0.3246450472266892 0.977050140524749
0.4151473062638424 0.3776638572609141
0.8270032488602346 0.04661825221859182
0.6997761565692351 0.9083512070064897
0.8532337865347187 0.9556488901730023
0.2022289484278042 0.5165566997273214
0.818350094916042 0.6858157835860671
0.7539701356683883 0.5577996806886968
0.9666234459582561 0.3770080136100841
0.5173468151089784 0.9458266547514942
0.6085411111624208 0.2574145858995334
0.5445267770519135 0.3309646493901441
0.2350440862847759 0.5308076363729177
0.4293531986554451 0.8717869761832124
0.719859575723636 0.4935702782716018
0.7974126817144389 0.2006961521821178
0.4418984619827176 0.2012044231719932
0.9293382704341313 0.4066190366933296
0.9174167602911277 0.4193374656700215
0.7571428206747077 0.9885522783081432
0.05026101989460117 0.7803934880415092
0.8880645388809411 0.2987132220662682
0.6995623510215905 0.6068978734296028
0.3780570552355649 0.7746396302446167
0.1496102726380853 0.1405316638954287
0.5037759692346369 0.7388878643244954
0.5366417058547933 0.2892471128536643
0.3373054651629812 0.336292414674267
0.5764889647415523 0.7934680202452767
0.1734230583032271 0.5817295306344897
0.2446651160423141 0.3499000313175088
0.9858317190550896 0.6912576717086067
0.9606715123179551 0.1447419084263757
0.1552006234767147 0.2725184228261575
0.2146199329415756 0.7320888166600479
0.2234865975916194 0.1228876082862465
0.3279654214032976 0.7482786363438202
0.6033100448820605 0.1145165583167913
0.7661995945338498 0.1570009868511575
0.3988579438239984 0.2900252243532096
0.3690759180391626 0.122428813463982
0.5162765891104878 0.6136625567640446
0.3403896324871908 0.6442944188141422
0.2587743193041563 0.9246499299844771
0.3997024015465736 0.5042810921505486
0.179362867491451 0.9588155698219815
0.4524698113082673 0.3514477805131729
0.02616178995529566 0.6757285754959866
0.3667322886203248 0.4041208522514158
0.3864702946578291 0.8477574654338798
0.06617076732606267 0.6243247100399417
0.7008813327402859 0.2124639793991457
0.2573391573156287 0.9599719429088812
0.02405406141748122 0.6185529733023124
0.6043233830627924 0.6813317595678779
0.4492569501327288 0.00178599543628437
0.3077192235407886 0.4024261993391265
0.1547461044995853 0.8938370334986631
0.5227591653559676 0.7813251620288414
0.2985373166089832 0.03573755035719955
0.2279456408081919 0.5652589818292202
0.8878850777169565 0.3441917998084721
0.8919129560413096 0.603156175570613
0.06368786445678302 0.163528688924592
0.06050256693325434 0.816046778237862
0.03966684447914929 0.2423922097556847
0.1392287779515552 0.3395887701575682
0.1289814244610097 0.4947883547601387
0.1063264953980435 0.9789236168355137
0.4854518419514026 0.7289502743239897
0.574850971791104 0.9859657222764761
0.6256939754044187 0.273180306765133
0.8378579427937086 0.01745088233682063
0.3285349849929441 0.1735170602341722
0.2918620858481723 0.5797362625779205
0.652068884744605 0.8933585178218473
0.6199066565423463 0.1176255973361411
0.5225549513439834 0.2532523913275254
0.005667596871530985 0.1584561636652547
0.6825525368014634 0.985116382692743
0.04719631921468904 0.2349104979569173
0.7604693172417443 0.7982296436643803
0.7152898661356074 0.8651314588596853
0.1234361407729239 0.3168009853739374
0.5387035390808017 0.4790364405400376
0.9375523194713332 0.7638190955340215
0.4921747944410447 0.3159715681740697
0.2307053539710183 0.8504245730607614
0.9933199977061415 0.8955945487225681
0.4309420511016485 0.889185280162869
0.4794330233711275 0.9411528127494043
0.9998307306856801 0.4274956724596752
0.5615663289389539 0.3310555803933666
0.09986554425806927 0.5552122927332545
0.7636383671688005 0.4940125549617498
0.6751168718754257 0.4727415173979045
0.2058929311285491 0.7046171468197349
0.6121142578189994 0.4118782562066677
0.9985963650993448 0.05761441974393311
0.405910356315295 0.06370895966010812
0.4575942557184094 0.7765373173049611
0.1034817378999547 0.8363188486009544
0.5968340616741 0.9423096214551792
0.9635117380750536 0.1804575190689062
0.7197592961543358 0.1684262789496266
0.7224751619204269 0.5590508735514436
0.3365936279832878 0.3748664980920405
0.3560627870853054 0.7517747621434473
0.01366683926838903 0.6167756421949147
0.6961510541751132 0.3570069836079444
0.5322756771481403 0.123929111234298
0.0558032864048062 0.4978498788245665
0.09097723507368834 0.6372477042639367
0.07770814657027617 0.08133859327071516
0.2781878138062615 0.4447949745327626
0.6119190177558669 0.1338546754223849
0.0669374433274221 0.1844136065600578
0.03667198230415085 0.8316919716160432
0.9045066348571769 0.8415675414531799
0.6920342849714995 0.9277186629729069
0.6624911816543466 0.4171688929703304
0.3113803159839522 0.2894106151511663
0.6079269870809182 0.6997585660865694
0.02136791249953963 0.3639981125160346
0.8435420657698626 0.1366925232648208
0.2922289795884826 0.3124451030214256
0.9122899227979632 0.6206171058206666
0.7429561850370741 0.8694633833348939
0.251268099127148 0.09564159512556561
0.9220581054090051 0.3130797152951793
0.282969975286158 0.01069060053744266
0.6643804892326099 0.8412435429297535
0.05871654565662735 0.2375028080920457
0.4182378526843374 0.3675512450139347
0.8378811902651518 0.5030222590769233
0.06217906071395331 0.9967781029084031
0.5263873392532381 0.3279587702673812
0.5112188286148385 0.3673843802334237
0.818649254493484 0.1969953514650031
0.4850170754072454 0.3731523741220314
0.04878123288038794 0.8575261851807929
0.9992387039008722 0.6666712087363534
0.5208166224106979 0.9736847821635585
0.4970738432509472 0.6845399080184325
0.7885548479712783 0.9049215808484894
0.6931453845269919 0.0994891223946936
0.8595700972821614 0.8877645348861363
0.8625978588206458 0.309761093685488
0.05628332334671472 0.6515778876470917
0.5695854981498327 0.2483720755707795
0.907326810699834 0.2690891183875173
0.3419139396067247 0.2534678847925287
0.9993948510993033 0.2859515031987653
0.4071338436746834 0.7237051066196111
0.201548150006701 0.6739132256643671
0.3926659107279198 0.07563532778134714
0.3513296385026106 0.1123816561111577
0.8142452826830129 0.9953965543618506
0.208751891395821 0.6942117671275049
0.1707534892855503 0.03488696158617787
0.5926498083574361 0.7672426800787536
0.2644000341495708 0.8694553587858859
0.2584697794848321 0.7349124520018824
0.0275526131877456 0.2871962200630246
0.7497154459779506 0.04083860276749935
0.1911848214149819 0.7683633050553871
0.09624101594861574 0.7114181389389932
0.4084058785655678 0.9488136706735135
0.8011302519616347 0.7121613977890657
0.4797800796563193 0.990533756734666
0.8692333104202479 0.2144789567881767
0.2630732032846295 0.454759219667891
0.7943878475852557 0.469315899995314
0.9459250195139501 0.2637846852707429
0.2042781191302818 0.9461638448007507
0.4430140326076217 0.2562871837736456
0.3921098623863088 0.1647849930435814
0.3138800988737304 0.5124065942098042
0.8364677471134645 0.0824883391918695
0.6964755410383295 0.7268971498189321
0.423540259687624 0.7143252209803795
0.09212147162003352 0.351329719335752
0.7417361388214139 0.6493972198074334
0.8718552118470571 0.06302977990561305
0.2140323918559129 0.1177586648678537
0.2863930653632073 0.7232069646658197
0.2805698458184693 0.5626735861457129
0.8413931658807375 0.164860445315454
0.02602194407017748 0.2768399229990938
0.1761782371039781 0.01448213128915506
0.6805978471141376 0.1677807719274498
0.5028112317923908 0.1652159998509431
0.04853044603302349 0.9810403374648839
0.4247679231006811 0.6377331158661891
0.9132731960157284 0.06805039536139074
0.6451267582602707 0.330889582079251
0.7526664699629185 0.9501294095811229
0.9513498200741344 0.4373955049783018
0.4208805632301622 0.7615514748163299
0.2365355661634961 0.2899258224432862
0.7301718980994684 0.4924991485960092
0.8603716608655311 0.09738596889809199
0.9073174466531836 0.1729835202126741
0.03200780038441689 0.7754407600180767
0.7736285748210022 0.5838378804719044
0.5846925730261748 0.8674977292548809
0.9655035698368958 0.4648125281114185
0.9602197682475876 0.8256783574155629
0.04792093050400503 0.5740859296953739
0.4953796467121636 0.8495317573345288
0.0470291580577264 0.8289731837315495
0.1439387084742257 0.6178821026479687
0.1318749419464105 0.1042317184831622
0.06344854939413248 0.7673917741225136
0.7798566101814187 0.6580023093841727
0.4119121681304542 0.261783700913759
0.3814573464576973 0.9411461234189106
0.8944222403558854 0.9485979137408562
0.8997444577714897 0.766430849764873
0.6776544795686129 0.5904343965239218
0.257378778141893 0.04211499855389362
0.1519618060855416 0.2603668993056339
0.5553307888574652 0.7379947945857775
0.4452831812791427 0.9297352777118842
0.1779361062351192 0.3327212411579586
0.7835921108337524 0.4254959756253009
0.647232396339701 0.8354963970368691
0.7684796091333532 0.4589665624239664
0.8666475683892686 0.4687029728852839
0.789797345513585 0.02398093636533447
0.6780822506497162 0.02140528019753135
0.1387195169665695 0.902844297490152
0.794437123715691 0.3891078074406626
0.7494942560828018 0.1441322651353472
0.8873379953390861 0.5287568358771825
0.8084368816370078 0.3726601220151555
0.5830050236073545 0.1946825740886
0.1191322176998192 0.4286962976557437
0.03747741626548625 0.572630144985429
0.1774279730881392 0.1403359772365993
0.8417583240455054 0.6244368041922211
0.3670064124825028 0.4477506987816619
0.3577836848872608 0.06204599333377613
0.6308856705734542 0.9750394732584156
0.9608878806601896 0.7232938572507627
0.8259280972370241 0.457369540363202
0.8133341958443603 0.8264631137757853
0.9396547798928071 0.6477251297757407
0.4235468011917194 0.1288545189613225
0.7531308941759306 0.7504997287128334
0.4701099782241984 0.843354482408388
0.2044791806439411 0.4124540307242293
0.1185251454864099 0.7446732099487638
0.5019401796131054 0.8093004537765395
0.667456350948689 0.5213546106759832
0.6888454423599075 0.1593962710216541
0.3784021659339352 0.9311148590523481
0.03062620638936294 0.5813166215330754
0.3783230588339271 0.2307676428290387
0.09062186215767572 0.04792717048690001
0.8478043967069355 0.12673174703065
0.7586488300481458 0.6584658092570136
0.8912867802792798 0.1669181558173503
0.158294275726606 0.5581398946135981
0.2672134310056168 0.975365236484084
0.4977528084163388 0.8201395599904361
0.4273298908548002 0.4627961886121858
0.7563992990716324 0.3068751857311708
0.5968523718745862 0.701624284975385
0.6331532448329273 0.165716018921953
0.01042674216379397 0.6640064678446278
0.5957575516005619 0.403437078394205
0.2976720584256303 0.5876550815554621
0.8967148244369927 0.07700108173448122
0.496124498050016 0.3356084005302647
0.1844507670810619 0.5353836132734938
0.3244347604091165 0.7587934399967289
0.3019132370720534 0.5602543139294811
0.8068285408453315 0.2271589285068695
0.6935471095058262 0.5036859245821832
0.8771346799247701 0.531075802799069
0.1128416696732469 0.9963131163028641
0.05159071589833215 0.2553402528091065
0.09313852368024766 0.4101192326025059
0.7492022260772607 0.5301251452507033
0.8264905402751599 0.806839250217817
0.5242440203081884 0.1150341413851795
0.3510192734950775 0.1877925386022004
0.6276968305582781 0.9358969243439432
0.7204613588054982 0.5125111500919964
0.226630184366501 0.1961995419189022
0.9036298878184791 0.04065403168094803
0.2157083422789539 0.5525501138734036
0.9892488120578807 0.282931954633962
0.2816426057650375 0.1873682897359634
0.2898480540333008 0.9940319897594916
0.9350618497450982 0.9651214201293832
0.9643950808711741 0.3874581619577019
0.7523330116408069 0.2455075455609974
0.6202189781570958 0.8418724229877429
0.01735933039317964 0.3917031895652541
0.3477737099977427 0.4283835163798843
0.9898853489758415 0.4246314661568122
0.5568673833073953 0.2720322592633299
0.9255459517552787 0.4264683688854471
0.08399796169634431 0.6456198358992695
0.6050466979545728 0.5895603464248372
0.1659759666077227 0.4865520828967995
0.01758978431177447 0.3432046071577007
0.5795716979046595 0.1842317989299305
0.1823700706422124 0.5893143495385135
0.4438015188698038 0.7099315714590508
0.3726996958902715 0.3003485340799921
0.9186453034776763 0.7649490624940529
0.4898727122205616 0.2092231175529006
0.1511571289451205 0.001087885693261122
0.6111945998429719 0.9004216512167128
0.7886104382721908 0.3403789290628128
0.5074218736564869 0.426269420090895
0.9303770473463562 0.8014974948564014
0.8675998941767161 0.4805979230878663
0.6593456790322826 0.446767399788787
0.8680893413357526 0.9716882450002631
0.05844699406656505 0.1909638667702525
0.9262208723788966 0.9276526517460202
0.5242928672676556 0.1851879161341647
0.843841261124062 0.1830661552381727
0.4711122591291638 0.8326083822207907
0.7983217175652355 0.1232237910257271
0.296972274070379 0.5699881775601308
0.7391931119992942 0.1597830251446753
0.404819337254031 0.8442391808402123
0.6743588891342912 0.2003426119982857
0.802164077813408 0.2992662858796608
0.03483244632914399 0.7651214139992171
0.7198072695769802 0.9534102838373999
0.4655419398422252 0.4064266861721172
0.3972447269721853 0.5400578142777196
0.506201222080464 0.3044388346307446
0.3040146092763374 0.9563567386917952
0.2443801427583477 0.4210207189453461
0.7737377384996125 0.4278880508696535
0.04613597106226255 0.3428268410770034
0.8391206134359462 0.3821968001804235
0.8780601928588536 0.4112230472390293
0.9774045408983267 0.447822922629591
0.3032329140060397 0.2514470790736339
0.4869063906477824 0.5654750052861089
0.130206736216275 0.1889199124643905
0.8784691187657242 0.2848266559538433
0.9563387998054835 0.3300380961575137
0.5528011004404788 0.6370447922390846
0.6724441268831847 0.340557033006589
0.8365935129126675 0.3712690336175056
0.1614402922703605 0.4600066910449877
0.8138366478621714 0.7390061093287257
0.3464242435134501 0.4776222529264583
0.06085927572789875 0.6998446144621979
0.02060200905588463 0.1481091774152374
0.3965541707639648 0.2189610936147734
0.0197347627963404 0.7111437465291605
0.6690312668318047 0.3139673509343768
0.949552382858223 0.4485958217941897
0.41102539401787 0.30790619403263
0.5835044172891245 0.8972375789069624
0.821110358843078 0.8176606796924955
0.1565189091674574 0.2443285668496277
0.8318463663574348 0.8792106990929656
0.4367608029350152 0.9351333233016514
0.4533533411650025 0.1444911192950381
0.854644053398121 0.1813559419067253
0.546581656671585 0.09830578739504985
0.3255613453553767 0.3948087435451746
0.6890440229399715 0.678225480657873
0.7528026265359247 0.7610309155447029
0.479828187552222 0.2058446750727681
0.9802042850637541 0.1240372217352625
0.4617170091693087 0.4446677187536084
0.339949563070504 0.5665445679689431
0.7355926427190556 0.3626012081385163
0.1965728562986602 0.323624316929243
0.522214153766556 0.5239555646024699
0.8417115138855542 0.05653378595522199
0.6942673654566568 0.4747777569834805
0.5927933430261448 0.4326794708900781
0.8118154165775273 0.382432851857383
0.9259572175130074 0.2450439444456115
0.1627302486571935 0.6821525035199213
0.6330692035756171 0.5291918782534534
0.3953143061359483 0.3827203670534847
0.7584177380531245 0.3299773181510883
0.11603792214318 0.6233534590675167
0.1854623494972508 0.1561464418121289
0.485642814728295 0.1779785642642729
0.5414739999205305 0.9272160566884475
0.9668059415362749 0.2999500347046286
0.6835488678782383 0.2355414710393215
0.9839479451408789 0.2552987098337664
0.1667128061578485 0.3476634119921344
0.292787287107401 0.2236902588414836
0.4154285203567714 0.8093003610650285
0.1491895644453996 0.3354324960464303
0.6478108412203857 0.3138436962312517
0.8937220749086339 0.2246981492117193
0.9607133719975296 0.01094843148128233
0.9855963713412574 0.4845528270520278
0.4366270803938295 0.9565087289273436
0.968537822860242 0.2453878015358897
0.445918747743359 0.8532251095983644
0.3402116013767966 0.7979177502990314
0.6084420776944609 0.7588981379656926
0.8851991362820303 0.6725207330243549
0.493966073681379 0.4978442159904953
0.6282548024815701 0.9067187623297376
0.4523682070282565 0.5335131455656325
0.7964512386876009 0.9615677338887256
0.546059055532217 0.03149896729775407
0.1734661940566207 0.07224568465932033
0.7322562791776945 0.4446922359262996
0.5125996967364229 0.3503748001913751
0.2766350669396834 0.1479552196721718
0.7267019252361745 0.8798047440662455
0.4387430422349372 0.8242222974876346
0.2002908210811651 0.9282348312765272
0.4974568903405859 0.5314194994172831
0.1511373149995308 0.06523236334722218
0.0164046074208914 0.8370288028700269
0.9986260789704505 0.5483659038977703
0.4267873743776366 0.2965562106227755
0.5709175862269288 0.8421893321109417
0.575561624107038 0.1034846481968079
0.3504396019549653 0.7147013784386842
0.3152744904922722 0.3290554622153684
0.9718580341208646 0.4275987838240121
0.1041067342338528 0.1271964331751164
0.2376474989902763 0.5009368311989747
0.5545286767654789 0.1965851719562476
0.7665738039189988 0.3228521783924835
0.4604410823243942 0.5854913774498466
0.1873205638710243 0.9846399721841065
0.4713614638467057 0.8033593594473714
0.3755205027191516 0.8915299166881432
0.7130470086020581 0.8252456981650259
0.1307543524306373 0.635412109388159
0.4943850938776135 0.9065921647504415
0.13027898113088 0.4138283043552972
0.5805912155979291 0.5023246081006274
0.2290156555131823 0.2315420212919645
0.8864268057093222 0.9126684096767999
0.6825574547540586 0.8459995599437395
0.1963399980418866 0.3347440885400985
0.1489679981109755 0.6083147120449919
0.5887708235775061 0.2445471418780017
0.328338423363966 0.4824252767980325
0.3443650450543977 0.8678859518011001
0.2266480344468316 0.3197193680368579
0.788275542090191 0.1750139049220328
0.9696519892202937 0.726595174915758
0.5503396594381492 0.84827120772828
0.08408908307820612 0.8011045128202127
0.3307790683117363 0.6061481209837547
0.1829288592899368 0.2214415351680322
0.4996522537234504 0.1437599160133818
0.3793817282882898 0.05715949429992372
0.1457866215459429 0.820368628328612
0.912882177149112 0.9151183094256583
0.881519349534186 0.2519343287759516
0.9269663826484565 0.01062027293515595
0.8076273747568394 0.4538952978326298
0.8159367094397875 0.4605367897229687
0.4668037536507246 0.634622142973555
0.8601197021251855 0.3866819801722254
0.3042904711649686 0.129043192962452
0.9499792988677559 0.911434118026835
0.7081643577359047 0.4265794601395366
0.3828212766300338 0.0753735357806454
0.7018911259131241 0.5786057342430373
0.5904820538321707 0.09185607418235833
0.5487742986421953 0.3702075317543396
0.9725852219727222 0.3452426693647632
0.9549162802565048 0.7520809024501751
0.9687240967512093 0.676919793264805
0.09582498562881708 0.3890433859621354
0.7146566432381373 0.5964910675872797
0.9621865579112543 0.8572593523029222
0.1897179664967606 0.4985327312160224
0.1718473548359497 0.5918557679326911
0.7761653450823156 0.8318956759888549
0.9441341314170528 0.5842822761957327
0.9263614421300405 0.3031689325264189
0.2908224401392897 0.4709321338288867
0.1185228402542064 0.6049725369263154
0.5519345566162897 0.1859977713606619
0.677529777133771 0.7629744643631254
0.4697467074734277 0.4810571942781407
0.2083136425876624 0.04351724463507791
0.2203259392168369 0.5428718083310249
0.6318407440579786 0.9645488359005517
0.6317066052560055 0.2143593978452147
0.1304280567765781 0.7971722804109437
0.05521649374003511 0.09825836247946967
0.5235113513877253 0.5694715572253032
0.05528741279423716 0.5942482296058985
0.4936778394368233 0.9645503969726075
0.0927818194384824 0.8371774326826512
0.625012032879542 0.9467285199289952
0.08700823821848883 0.5991448409784252
0.1173523623783254 0.9641211255533594
0.9478350222583629 0.4911077010221705
0.638748394244895 0.5077227689213913
0.1957166962877088 0.1179908760139552
0.4786600686929086 0.001954613511526238
0.3383463529944217 0.8384156461443203
0.5947990753990364 0.1008958470455975
0.8199350706398609 0.3201050920989262
0.4869418311503582 0.1884401511206704
0.3821187110930049 0.5719100748808374
0.4907288307098494 0.006926443781043966
0.07447762184763801 0.9411633251413485
0.2593298347395653 0.2552049332525776
0.9505793130864293 0.3632740446646559
0.7789316539893795 0.2228116018519514
0.2945323856818804 0.9591228372259377
0.2352993254287265 0.3647643426164178
0.4539100877685021 0.8585072712707655
0.5399169916253479 0.7609127190483764
0.03666207392043236 0.4408408452201996
0.3513635859824454 0.6711140229409586
0.3651521594042419 0.326857470143565
0.7802298366171583 0.1940735535147348
0.5167785079449986 0.1016385292519655
0.3293792351157694 0.1633172339664183
0.01560487762122954 0.8774060841557701
0.9048063425907061 0.9472521404563922
0.6108839901394101 0.008734219751488059
0.8163255405046514 0.6751133600161933
0.7194833752504249 0.6528510347173451
0.3188094490433786 0.7911952803909524
0.9825744100265617 0.7019819958378301
0.1752379510837347 0.8947441107717884
0.849840530727646 0.5965715717635431
0.6664958668188991 0.3784004277702471
0.3579084074814483 0.7951011411599472
0.1786186172417895 0.3218157183257294
0.7423004704487259 0.02386280588973891
0.372381846965595 0.2894335620471538
0.5557706099432175 0.8171645549659116
0.3136954448618402 0.5968912734647325
0.3473628054918144 0.1963558176180656
0.1415521947503376 0.762365693433359
0.8774435328463329 0.007038891064337673
0.7010429675501489 0.6255495013855782
0.7004223008887649 0.3471632542684343
0.8872109642812883 0.1771281274248272
0.7559356222887882 0.4231530905692413
0.05147417427647499 0.5070728310006468
0.7626046657317982 0.6835804099536699
0.6826623904387752 0.6494442367880544
0.0199146067045297 0.9185823120459455
0.5715503510226361 0.7145043067044421
0.1646365922411915 0.7794269102071283
0.6765692780004521 0.2283244950305554
0.2337308131569436 0.6668382402468126
0.4177049286951049 0.3165524475917006
0.8920211414157803 0.06765561233426402
0.08672084169153965 0.7902506264886514
0.2059924682689707 0.05412817108175326
0.1500596484187207 0.08377322727832652
0.4103956835971549 0.1730473906096068
0.1651036984345917 0.2160282290517304
0.8267337924759667 0.5717985909491295
0.3258539151342202 0.3313878729848377
0.2226744971546889 0.8051298610317081
0.1462101805798077 0.7830882663507585
0.782856464978967 0.2127357462605482
0.1968050640662619 0.1815036185237848
0.9142747887872624 0.3790753799008552
0.7485976291324685 0.9822530092448224
0.001234629916249949 0.2478695722197031
0.1141966866112443 0.2566186214390307
0.7431817073130119 0.7662124236859718
0.2235386589112147 0.1334548039240055
0.1977481014299089 0.2929860310865527
0.882989015032398 0.5783648854823449
0.8051552058796061 0.3904284487975128
0.5587585399305499 0.2445131847248257
0.1699785866457146 0.4662865300253075
0.7656190517748972 0.9042698279757514
0.8810466042878464 0.9315968077343327
0.9770297815720147 0.9040390710230769
0.2358892102279252 0.8301981045622755
0.4137145878194741 0.9870580333599819
0.1679554363302836 0.1972101233970646
0.7901611399301626 0.09532119820956914
0.1757241586009135 0.1281514782843935
0.6027356976926158 0.002902253028222888
0.6532424609284448 0.6115456580062422
0.6331318546477559 0.4325678243855297
0.1719036483169563 0.2237022587700158
0.8252438450691827 0.2052560897490958
0.9686818652402097 0.07942949228156954
0.8648794121986527 0.7190303985952914
0.7187731230972296 0.3726088099115969
0.4163853554398825 0.5383676938404571
0.6351677569498406 0.2043802319836808
0.6717704849200022 0.06739527399214387
0.8079247601610154 0.7474534630241315
0.1220532426457995 0.9309613826665037
0.9638125845461376 0.235999597806386
0.1289814720487902 0.1429624926772394
0.5028091865883435 0.7277190419908267
0.192601232955543 0.7304845471491466
0.4494276167450834 0.04177750539450274
0.5255170452023201 0.6086228590307825
0.6726889233631024 0.7922759983381925
0.7703332378797962 0.3741008193605682
0.8963314495990772 0.3246336633105862
0.7535429140997381 0.7296361833351098
0.4065228631027228 0.9702751145162332
0.02839398899616408 0.1763365765740231
0.9173552097029026 0.05814004001008125
0.3507569834803725 0.4584707651414371
0.3469468813988387 0.006653339108096345
0.9926089185669387 0.9793423408209821
0.6852967408493295 0.5701334582981641
0.3117323403960761 0.7980507473510883
0.04262016022482726 0.1677208422405042
0.360611973874873 0.7120280379202812
0.2039903782431884 0.245340469549938
0.3247835568524379 0.4993194774433818
0.3542402611357287 0.4198725643815168
0.2757384225357842 0.2152219706638645
0.1034018138449757 0.4756474277056544
0.7915084998199325 0.4882166795307032
0.2142005992619543 0.1072033119525962
0.8672932530896398 0.1519462891610548
0.02611376055384824 0.09007782762307771
0.3115705217125246 0.347107464734208
0.2925650053014261 0.7947709021801467
0.297620412478649 0.1547048094210504
0.01096569569455576 0.360699219734826
0.9913985763141492 0.7477510044303359
0.9016213537984138 0.9001149303314597
0.06658999257742051 0.1530197072322264
0.5245906232680162 0.4329853693984779
0.1112817227668366 0.1066611817232917
0.6100265885757773 0.5052844783034326
0.4131526588685767 0.07156254475653658
0.8816035404514003 0.4342838775934812
0.4776314044458058 0.2980314486399684
0.7096315473632563 0.3279419003471348
0.5518801203554992 0.7475072116730533
0.9928574703163592 0.4057545391882511
0.4412237611768752 0.3490721367946903
0.5457808620964135 0.271360957110936
0.6436266223003422 0.7493365798723612
0.6602488203649504 0.6912067007674239
0.5226781497446373 0.1741097385394162
0.333092952931056 0.7058771074737797
0.2573691056310439 0.9707311369011614
0.1618439571997997 0.7208968609208994
0.9146628384934338 0.7228656553911134
0.9302036522570148 0.9046021927076131
0.7695102896511428 0.8146741001363986
0.391528407366822 0.1042470591543929
0.6755517007231084 0.7508641956519619
0.7023320004699432 0.365791244090341
0.8088084015173168 0.90075954199264
0.3589882253311312 0.4921320635782424
0.7587781636486886 0.3417680514443104
0.9883943634619564 0.6315866972019167
0.01864268373773765 0.4858936595330423
0.3234763782048915 0.2434594270932551
0.02682601345273314 0.9108182718756223
0.8358425289124494 0.4300761619612259
0.4094439235560328 0.2891859715381119
0.04774223432110725 0.4234871453677275
0.6605435983354974 0.7392226249733123
0.4858087152725612 0.7822563353751814
0.5651908571197037 0.9489639366169275
0.2407267867375911 0.2780461729512141
0.7881382706463299 0.6385015085786208
0.01039921630244 0.8865299285430639
0.3061138481987012 0.8167332625841117
0.9820954570437007 0.09638873465321601
0.589998497850324 0.8342849133401717
0.5259247568066838 0.1963799682368503
0.02731251188993713 0.4220640660459591
0.2528893261298982 0.4719244933080565
0.7746769476228659 0.3155074249557403
0.2219882414611981 0.4186975577451834
0.0224092634855573 0.9928325069373565
0.6944829113394273 0.2606912010336019
0.2069171762816814 0.1867375422967849
0.8111872679622347 0.3048872929371968
0.7713009771640893 0.7718548338102399
0.7101991050572241 0.6060714602040613
0.4560204571990273 0.1658679456191454
0.5122324381379776 0.6580585898533893
0.2358580915401884 0.3018829512416741
0.450155259854106 0.582575633810165
0.2631051415452531 0.4900167495174295
0.3867565902005217 0.1931873800134776
0.2426447794372666 0.3821941995314639
0.09745927488736893 0.9723601517884979
0.575548812713755 0.9452952844208646
0.8561821666641131 0.3666843313971746
0.0839568983131905 0.2077580678343411
0.6564728680435244 0.00323334028245823
0.2456439833609994 0.7605153002096836
0.6890443350497872 0.95747308743842
0.463969089547347 0.5479357711324485
0.6203597355333186 0.7162017351955596
0.8988183932781854 0.1030203069976263
0.2860990967194412 0.5056035802224235
0.02092037449187644 0.8164491428806612
0.503139497435401 0.3452524182626699
0.5981029062589169 0.8554155870466487
0.1682496741373615 0.8573305750391085
0.1147500056694747 0.4604003612687294
0.01066883656501345 0.1019614557511906
0.8832732950785251 0.8223589208638333
0.7524500164614323 0.01972461717620539
0.03278708367285999 0.3187336427973076
0.6628102960793131 0.281507255733799
0.1558354787889595 0.7383281731308019
0.3602734404298572 0.4554966848121001
0.5674852577039615 0.6968988309335561
0.549617242484606 0.6582579817369845
0.5853142994709222 0.5590814638224656
0.3180939592563552 0.9944425404663649
0.1982638650974616 0.5263310172219706
0.4250561247657871 0.03076573043840537
0.371264586039792 0.1838965604112617
0.03093396498036609 0.6099540758198394
0.7823927246510775 0.4689638065865042
0.254024409329019 0.451784114832154
0.2235428074505269 0.05808859225437069
0.4557446401258939 0.3019857054042491
0.4879520057393187 0.691264372876223
0.4500702765611895 0.123458177810587
0.7668400744487017 0.05381452302026953
0.01201139297789415 0.7422229894195597
0.8000136946574737 0.5266259740582245
0.9623417077204663 0.07039583946226256
0.7924893536904535 0.2397532728152902
0.4350498933558668 0.636425028127811
0.284630471474248 0.2427779125984657
0.8282155291228943 0.533892932769282
0.1851125763163236 0.6983365582121075
0.1260666954203435 0.307667082610429
0.9133598739475498 0.3324722601599931
0.9714092439599654 0.5969632093471449
0.2586124157925884 0.3944392475292199
0.5512720722084737 0.3144295537493852
0.1549421592370652 0.3739379845169896
0.5111437952759698 0.3866446336906977
0.939447810215601 0.7953168136499726
0.3715801316693968 0.3616253785723918
0.1733911371370324 0.6847009271309283
0.5004002287961026 0.5413547627195822
0.5062631050019099 0.6294267858676982
0.7107185003095214 0.05762325642619137
0.3420371684257771 0.6222861209370749
0.5351375442749174 0.488685003186179
0.6132815345446367 0.5829907071762417
0.6298018666467499 0.1223670150799395
0.2412132531247597 0.5389404530344185
0.885879624120777 0.6121504647966183
0.5733149691674132 0.05714434182831632
0.2329137968779941 0.5925620279466189
0.4385612342277 0.7021500854042338
0.638056786953844 0.04656423600691429
0.6053137845823601 0.1510438612920454
0.4671107066575849 0.7602022030202072
0.8585010803241638 0.1251101643341801
0.965939709567423 0.8100610774297218
0.2804471997954642 0.2527776890614726
0.5895805750279954 0.2678857703094175
0.4949191890622777 0.6737417468007918
0.1787609489547136 0.203152478199927
0.6923348672579912 0.9894914815653797
0.5225581172770651 0.7710207021088836
0.01728015551271297 0.6273063548710897
0.8035694953647424 0.9698678733174304
0.4282822799670184 0.1172648842207494
0.1788107500033679 0.4259355354822471
0.6362058887160512 0.6246145189307045
0.4458690370261766 0.6345115003615263
0.7402721448663045 0.8292341112293562
0.7446065466679449 0.3843529160152516
0.2552310741178881 0.265490455496895
0.9594751408216063 0.4548821579222946
0.5252755124788749 0.8270990171340981
0.5493212809729573 0.5356836368122166
0.9701669073981112 0.541024811156018
0.9806620186895113 0.2273140273829063
0.4022473841962134 0.3391691101402834
0.6177406202821146 0.9086550113987368
0.6949703489745912 0.7918951634460469
0.7632485842386706 0.7039244768767402
0.2775169388403208 0.428081728159765
0.00145386567385007 0.2034750007971939
0.6610842700940917 0.9636316674746929
0.6045433409454711 0.3542613585995754
0.770970957765206 0.8772966834380252
0.8172363862749139 0.1497595654270782
0.9732324405554778 0.5027609076431762
0.2853773914902765 0.0201613020301637
0.4120646455772267 0.6101912270955585
0.9452759036278656 0.1109069969451852
0.5814447916150902 0.3528524736675146
0.6883760942020198 0.3108574203608819
0.7431305619262835 0.5389244105613806
0.298661619946778 0.7214374561652641
0.6036593350282949 0.9213296709285845
0.5876159836129369 0.1568996598989297
0.1142813274059038 0.8358034322746781
0.1785202815080379 0.9302277718145167
0.9645262691649522 0.7573992504732272
0.9868830387934645 0.4136158055148331
0.5669467282530416 0.3986944954051263
0.2455578895376023 0.529034406514995
0.09042636335369587 0.580875561917619
0.902910274299062 0.06878604622346615
0.8251047932132601 0.3285011697570643
0.8968578934785064 0.6845814025279917
0.7634216947923522 0.7142198129474771
0.5935353951906395 0.5280060279120214
0.165149725639967 0.3580506276675673
0.3213161145881301 0.1368468654624595
0.5181507549884705 0.395276918558355
0.6181225165582127 0.3844276368135977
0.578680801957827 0.03901688180306014
0.1556395674604666 0.4927289546788975
0.135752452770817 0.7796347873738612
0.6337286511013904 0.7879564531272648
0.4353708464834719 0.1569548187756083
0.1931787769956314 0.5750100719280288
0.6902318444872546 0.8535768678176608
0.05376151520033816 0.8755567624443235
0.2640493855852407 0.4711691128728579
0.7302989746222067 0.3716223006994853
0.3619915057781628 0.9430794406525139
0.1714681433821711 0.9225814220558023
0.1710004274941161 0.1876789681309192
0.6982820845679542 0.3296383682891093
0.2769466052311312 0.5919097637204619
0.4032204276535081 0.1639945180625945
0.07210297490886457 0.8417297879370518
0.08241576445741078 0.005584512432635766
0.9759586096028171 0.217545145047212
0.01936032719418085 0.2939284565282357
0.06433494780248544 0.1053358737328953
0.9189594693472679 0.2541848318904901
0.9091108011116567 0.2358454098589716
0.9326090435599604 0.3122128111684893
0.2468037402680437 0.3400530638258533
0.3321288455073008 0.6827217489196685
0.6699373965261951 0.6760989487048982
0.2872545651321853 0.7512304749479151
0.7475524507516417 0.166284459873792
0.08768750174985819 0.6554742718234523
0.2869965130792688 0.1518501264402368
0.9114195707265981 0.1455701898609905
0.1046390708612192 0.8552751362105554
0.3056222119167191 0.9235392702522845
0.8739555604039925 0.160278270698325
0.007082809304072953 0.2792513885336295
0.06986497706960047 0.3601999955616731
0.3808724293866599 0.4316967961837312
0.4508090565262832 0.7252612083401833
0.1515941751754509 0.3944997077444009
0.02276615787608772 0.2566233707836806
0.3484798925575558 0.7914358832208431
0.9997642177037438 0.604797459355129
0.5896723571519934 0.2155312371135928
0.9457434647125952 0.3472109794976214
0.9367207581243219 0.5234228257035488
0.6223904701755404 0.6691537513395122
0.3914596396451521 0.6538484598435979
0.5044396445832341 0.7715939397613977
0.0002497312489779468 0.3972852883521861
0.3703497019602651 0.2577743741851347
0.461380984997237 0.9873459227138128
0.07760839929369172 0.521619163530094
0.6752413265506604 0.8385299509820434
0.8027443554413394 0.1617094914409119
0.06369810161139348 0.4238401418513142
0.8607472165756747 0.2718078950991024
0.50785513303285 0.266966275787111
0.8621342493618596 0.3987408207159472
0.4683826814704295 0.2420679860675834
0.21786032623725 0.2616509061894795
0.6477031718066624 0.190568675378244
0.8393002772370662 0.4420489963323525
0.2280083748405058 0.784678270850821
0.5975956759033939 0.1593013115726826
0.2509747932530981 0.9063599904712649
0.6559992638090421 0.6436136812097899
0.3039606671331059 0.6769308607874494
0.3406673437934231 0.5853746499940595
0.3948324319257436 0.4442380616896124
0.5954389040236325 0.1776365697558296
0.5938271917139568 0.8150220625533151
0.2326844349698234 0.2215370680760397
0.9753676007553964 0.7708881885569465
0.4532387580953858 0.2548177383818223
0.4539269866907118 0.8084761844745909
0.2232227030121535 0.5136451313550505
0.9082319437727638 0.03084635950863963
0.7052262760654612 0.337583349695145
0.5856973230438665 0.6840386558396646
0.211468097494821 0.92658896443993
0.3143333156229929 0.7623964109748005
0.9660980790289664 0.02951528207990222
0.8947675545360864 0.8374264864840348
0.5476599425101419 0.3044327069770005
0.7746410856731755 0.0008333757443784935
0.0210143431598549 0.430509407469301
0.7321865535971042 0.1311474173811457
0.01584252576576928 0.7986533138679436
0.7226136673479652 0.7984071016577539
0.8400924622478556 0.3026590225301575
0.3385413740727367 0.1429900036941979
0.3560541392533795 0.2996087531459811
0.6849763011350438 0.05095358194661322
0.4379657761480856 0.3593186546279631
0.3593020083964095 0.6958172913213575
0.3881692069854856 0.05210664268296455
0.5586774023939227 0.8555466329786656
0.2984474105324069 0.3826874101628222
0.343381086432698 0.7075307669484631
0.5997838011368875 0.7199236256006719
0.525066391359177 0.6304437392737063
0.09324273460095397 0.7978532298891954
0.04741809505914219 0.02168020724431571
0.734101115812353 0.2449902063334151
0.7880386737909783 0.4615771393829227
0.8887529527891072 0.2681134734948509
0.1924078666270191 0.97552650830049
0.6937836117179662 0.8149850569428823
0.009181737081250717 0.9734559901233366
0.7435191703249676 0.09467309477617107
0.8231005128788087 0.2687163191696944
0.1345438240569607 0.9771421043671155
0.08039515703360792 0.3151882532011705
0.2112267102861778 0.2251038530936674
0.8863436553907722 0.1310337025826496
0.9673940916504344 0.1527944815889226
0.4542269621036287 0.6627755696847006
0.2786126977233778 0.9180074278038515
0.462627157974084 0.5959587587656662
0.4092147762151722 0.3986356304908537
0.5952437633653623 0.6854353589065054
0.5256663260891988 0.5978277854389877
0.6954572671053114 0.1309540003184642
0.4871310988860331 0.8700494688161522
0.891182524641302 0.02252087805720053
0.7989427943708253 0.7455720818489433
0.7487756985757945 0.8440003918825415
0.6104237675553914 0.7702445611267924
0.4805475410195974 0.3928947427675549
0.7257707954333699 0.8623416750072995
0.8340087138954927 0.607731331701854
0.9204133658532156 0.2942499043565843
0.6560915696498116 0.397091985449763
0.4379074045664786 0.7848916327822005
0.4785168263816485 0.6123662312561511
0.05441145280739094 0.1686444854263039
0.4815136731360114 0.1459432105485527
0.06371357071843113 0.05723203170743033
0.5303982273077662 0.9314658744789475
0.1433952749071839 0.6487414846369823
0.8422461944897844 0.7023353513952856
0.4739742585795033 0.01320146064329908
0.04575867417989656 0.06191340367208267
0.03027543528830752 0.07959144466013229
0.1307739757027284 0.5362348082600827
0.6711466196107922 0.8861553869530397
0.569433394543743 0.2891272533352263
0.8716850475645039 0.8236517618758272
0.1172998950879318 0.3695383962293292
0.316073966722984 0.8192686892819758
0.5988127103582644 0.2605289619886249
0.4385778258405371 0.1683887366281069
0.2084708781422088 0.5253538290422952
0.896666862018872 0.7192163764745328
0.8054847369692011 0.1805061524936938
0.4278377983073977 0.7856774194870604
0.2236369733325745 0.1439998945049338
0.6505517251819171 0.3690210722383557
0.5951216375280023 0.585410123641642
0.6406626720001157 0.6580251264248632
0.2750407651421279 0.04864583895334253
0.007118790027128785 0.6842907897761276
0.8224237731051824 0.1396081689778403
0.1575354948165223 0.2344737636311389
0.9534093874557709 0.8634947300073509
0.7851123026432301 0.8502130842078206
0.2258294155227521 0.5524737680975914
0.5984829718356207 0.5462818073912761
0.8549105536188918 0.9060513535003396
0.7010931627914241 0.2862308736218467
0.2850961547488592 0.7616623586213632
0.6720445819463851 0.3873778943591205
0.05538001674175586 0.7983115708817371
0.2799193435645225 0.4976038562730589
0.4056697536109535 0.7062482896672088
0.4799389421144981 0.602888855078717
0.7418588821799112 0.1159159120389093
0.5297074710411501 0.5614616784228192
0.09281067257651079 0.3402170821759392
0.1244467354590757 0.1804036519463277
0.7232400242265258 0.02145535950545316
0.8343792891497206 0.2536244629916712
0.5770127097174976 0.6808929654718132
0.6435802146737907 0.4144223667118752
0.02942293132582311 0.9750947704070898
0.3408141325520869 0.944869903431327
0.266169546423814 0.1456016413084999
0.07816381631438017 0.1871369242067425
0.9055026329239634 0.6683709284980933
0.1206794959699577 0.7552808757494804
0.8397272717668478 0.8841736314249123
0.263226652253784 0.4165716744813913
0.03848651766203922 0.860438036803864
0.7105525464186261 0.3937083367780612
0.009408343282705664 0.8688242804382014
0.101833904998258 0.4163122483870291
0.7222456669606259 0.2064994312440288
0.9955866164829968 0.7655293114094532
0.3218005092739549 0.01621842475461492
0.8798271409182604 0.8627397248593088
0.9409076812776579 0.2922697373764171
0.8318109149827672 0.2134184883575559
0.4395975167980433 0.7632723774950956
0.7070739505698335 0.437423123173731
0.6221581326954816 0.9695483214820267
0.7890255605971676 0.7948885210578448
0.3809954143424294 0.5610853549035784
0.1177750528789591 0.5491806490161121
0.5626456629072173 0.902859036980213
0.373507686005132 0.5787265578169057
0.6865068926103323 0.006404117131661597
0.68565437129547 0.1159468798789686
0.002439117609914226 0.5869561960468672
0.8257339699736682 0.7881583311894745
0.06318347992704033 0.6901475889462042
0.8432809872243225 0.7378454516197425
0.6181275483527388 0.6267639134670631
0.6177479791781565 0.9377103921694478
0.7278057964949208 0.3355454347708455
0.3975045091858799 0.2506545049735948
0.6363159164809079 0.3574338902472338
0.3716021187293985 0.05115458854525699
0.8273363355629247 0.98217749658068
0.7536552893622561 0.6035649574949288
0.1330930883654318 0.6462057519987647
0.9074590545965033 0.7498330505472739
0.9625503194162282 0.1174102507264991
0.573902455863736 0.9654314235496453
0.40661949500392 0.1531735193774911
0.388824127649728 0.7716086394921219
0.3424835601697077 0.7646287454768332
0.5662178620327785 0.8918587272323464
0.699484300708854 0.9544503994577254
0.5417974966238329 0.4402080248925988
0.5688849713363753 0.1233308898146137
0.42593695321591 0.5978148115223831
0.190230755665208 0.626037216030127
0.2579920018108745 0.4061397104271708
0.6050397350726041 0.4877538680743964
0.2603520158017525 0.7766502485380937
0.4889731063838372 0.5274409626027102
0.8527733533895596 0.7959136946464592
0.5544390241110532 0.1067256915545486
0.2453485572945411 0.6669528285791673
0.9603911854348637 0.09920893871325032
0.4756729309820878 0.103144792040889
0.2145113216930402 0.5338346483425435
0.8341025529899345 0.3330850850998978
0.9176379513745283 0.3226938358274031
0.8191214743223564 0.3754837508774425
0.05167730450172175 0.4690452212071651
0.6306858475135757 0.3012964153498885
0.9416001167504768 0.4408986490112433
0.9509663871906107 0.6467341898547748
0.4277483171014831 0.4517438129587011
0.9821272103036164 0.4306865841604388
0.8426070053372714 0.2113645388451358
0.5069127578840157 0.6187906743152382
0.3837875404928336 0.9987239537034112
0.3265912007181113 0.4719868642049965
0.01470664201836807 0.8958149249341939
0.3413608124810353 0.8789108419893965
0.5832153318226708 0.463312044783675
0.2703860587805995 0.8493940771109796
0.6243190046351527 0.2344498531270894
0.4803443416126745 0.3636418481887747
0.5082991742854207 0.05462737688027343
0.9390376109921443 0.574668390627302
0.7158224314211477 0.5321671948153478
0.1627411044958972 0.8473114088026654
0.3744714100110572 0.0952177984242624
0.2561200075250432 0.5278141918016902
0.3435668752456431 0.418705076357547
0.3420145370596472 0.2639895888773068
0.1217282939440971 0.1342597189132848
0.05162244446744519 0.5841940503805112
0.844882954325882 0.6061041306139
0.3366996236933699 0.8270868696304909
0.8225919919206962 0.1867343539150817
0.0986968910594548 0.1932088048615242
0.003964810219020606 0.3683462618959069
0.932947116382184 0.4987670760178756
0.718096543394498 0.993906093098588
0.210728344718044 0.2810642388202481
0.001253795178444352 0.04752969159586684
0.02780389362573711 0.3465820821475883
0.179184942151109 0.904156399351626
0.3589364527376553 0.2204045526100357
0.6718279800498398 0.8208184580220831
0.9139329859140694 0.9271706350341488
0.5560081770981671 0.234394560432894
0.5654510903634522 0.5260047763411984
0.283734382918765 0.534365310074536
0.7082890958617706 0.998394197575842
0.7460635192901376 0.1770450989154234
0.2624209919785936 0.8419629313727668
0.3710110939207046 0.1399475333400491
0.8295887898322686 0.9187731357299711
0.7986393069086158 0.951347263572357
0.07721182018873173 0.6541790751487265
0.8353836935998421 0.2419856871837423
0.7340637154754519 0.7500624341906559
0.3988836915247113 0.8894745766763729
0.2757848872114834 0.5727678401316174
0.6972624310426704 0.7057284242292614
0.3407046406201744 0.3187066796707348
0.2035799351925216 0.6136946502537726
0.09826694847371473 0.777792572652011
0.344439397280788 0.3279105118269954
0.721868527336886 0.8091109079146663
0.3925319473361278 0.4731510121926608
0.685008366171946 0.7537077601345559
0.4431900974565161 0.2126327509099059
0.03129000943548967 0.1278463223027437
0.8720938864098409 0.6000556673894545
0.228192911647967 0.2054072997997828
0.15020201018388 0.8840711115093555
0.1892429762918404 0.002309919924092234
0.2549327773302356 0.7519753367401458
0.0008505675941936484 0.9525720384402214
0.04807394281067209 0.7520571876550469
0.9248104608236215 0.2836531151444433
0.2308070602795588 0.3318232851475748
0.881130867430585 0.7683349744815262
0.6511382041212641 0.02146010559901984
0.3612048978441366 0.263402017849431
0.9468044383001536 0.3015721336240438
0.5849474895539301 0.2783801353837113
0.6273589665662707 0.7655121305786807
0.5210238209172473 0.2147440887873506
0.7067863666563506 0.5691325383880893
0.2488926702327217 0.9562641077685097
0.6404971614834255 0.05686688143483596
0.3744654320343229 0.4780123441821638
0.1640976505082483 0.1674455457808406
0.4047553962744161 0.8820273077724808
0.7732914656840147 0.08181784923679246
0.8297448686769267 0.6496910152451474
0.4611525951160988 0.06725311255138881
0.9315592399723068 0.916846987407901
0.8465599447710837 0.2014737884389262
0.7669616247703521 0.5753221462940032
0.1485789366087195 0.01238503734033042
0.7179729273433957 0.3071948400836318
0.5314593617627487 0.4416199083634509
0.9863123461582384 0.3320529047312722
0.2942579410237362 0.8737867537939118
0.1564783720432334 0.05665305044971642
0.09760658457551442 0.6010657902028135
0.1869205803298837 0.4061495639930814
0.5138860091422228 0.5697150811378261
0.3526293787459482 0.2792497280836283
0.9313020283691652 0.9366608078083228
0.8213050705087034 0.5916387099370969
0.04696621316227688 0.09102985969350859
0.2709264957802026 0.7472642671630035
0.1017189008859309 0.9408902809851154
0.7033691506578663 0.8408859791472464
0.1388676504005117 0.1130874438406612
0.5460881342960084 0.9930510797915963
0.6057440708723408 0.7482116666824982
0.1305851366544235 0.8456015477896031
0.7630250323060184 0.9456239190344063
0.28004787500751 0.4089345315041438
0.1016544245627381 0.6667678406709312
0.0001897696136917029 0.7834442525927923
0.1694259962766409 0.9039728075078872
0.4510624987350494 0.3892674820911625
0.2657056303174266 0.6667492629914616
0.265246301330167 0.2164478846044751
0.870899329988461 0.3827392056256267
0.4633340309017173 0.2815703622718054
0.2829906723254461 0.6234689955580002
0.9870766876158663 0.7957983465431577
0.7948089429198322 0.1826494506911897
0.03697992364285796 0.7933046157144448
0.7836851287139013 0.648804610215805
0.9770286008990201 0.9685053966497555
0.629895273135021 0.569792056101973
0.8642851091930948 0.6999378846666485
0.334143909253358 0.04638145283938089
0.6425771622233731 0.287667304842261
0.9328757207262889 0.6017801930346506
0.6447610606888291 0.6180581563737176
0.01930584551103745 0.05175449700639709
0.4779787394662644 0.2686904452969458
0.9041714826190849 0.1840078778858714
0.4599669313584059 0.1986119552863482
0.5887210446171637 0.5101559538997609
0.9806304797066139 0.3518572153133258
0.8081110932670534 0.1989698469111474
0.02906438571009646 0.2401683562902061
0.02462642665883869 0.2313297236863007
0.4569091945441622 0.6040319405117806
0.9050127401078607 0.4347195789913827
0.8192587273996148 0.646619563382866
0.4973130758749631 0.6240888988287107
0.847829881048235 0.805035967639654
0.01436124326531923 0.2618222967419327
0.1674553172745689 0.4281199120829046
0.8858241712278285 0.6447297223762133
0.9728000795646921 0.9589553226050359
0.03147780549104042 0.8137651717068495
0.7791116687201183 0.6801926261680367
0.3841744250144051 0.5208608837780246
0.4520058554659707 0.1338739489540129
0.9237485591047131 0.06698784629806902
0.6314811569952986 0.8774758992094157
0.2567663451512283 0.01644750390187229
0.7141355055511818 0.3829163843933606
0.9430833348484263 0.4808250169619389
0.9842006750690058 0.16022753037291
0.4320080828540735 0.03802849305489069
0.644767861467736 0.7680782994358398
0.575203032805111 0.703956765837078
0.632702648374993 0.5916673106107369
0.4277186843416522 0.4322961174315128
0.3239415737257078 0.3217077909310966
0.2106970097211358 0.4494878315443744
0.454533946074303 0.01982872284962638
0.07980805349077986 0.578851777920834
0.2899584425636397 0.3622038678580947
0.4709420599983774 0.8651061020081487
0.5762719070937542 0.4258489027910864
0.03124611508056466 0.6385224598313972
0.9498943925510153 0.5093823591130899
0.4007237602454936 0.9003667285877127
0.6579473687724009 0.1870110963932011
0.4812074308239048 0.9793261708873785
0.3213034840149554 0.2111185197571911
0.4539499003778443 0.6915010620997316
0.6082161342196157 0.4391563949453474
0.2357081027448366 0.01489375249820335
0.2237090527029265 0.9010080248264928
0.5520557968217421 0.08867377818104651
0.4297976855589467 0.8613525499176591
0.1959625633556027 0.1710491061240247
0.4103790092210499 0.4678355404108349
0.5740006910265125 0.3168997236114572
0.4706706483106106 0.3456976198974551
0.05406243014975591 0.4309507202853387
0.7691814465166071 0.6767509257176373
0.4577637072675325 0.3614397879022213
0.8529095062836951 0.7012836909827979
0.7837868581421689 0.2881690354354897
0.9714843008703979 0.5790110615208762
0.402489902798031 0.3907198886290069
0.4161083176485819 0.6588832443685561
0.2292195087934986 0.5221373737089431
0.7772363508432875 0.3660927253596974
0.62312758815556 0.993189295028437
0.005320453256135777 0.9898654997728212
0.7063711213826268 0.9168174340559954
0.6612571243134607 0.8229387808339806
0.4966419400857 0.6453690542179223
0.7140946100823152 0.4658104419829354
0.3017844011155196 0.8435263027031188
0.7741150961066259 0.9308035751658663
0.0541148305524203 0.2767927302774102
0.7414951002443534 0.7979764938971492
0.3421057998926855 0.6982068032420176
0.1521695858043319 0.8460655573697671
0.6425290254005311 0.8461753820230349
0.3180515283043786 0.4522987721885247
0.4895094149841933 0.2480470024992422
0.05562360110601171 0.005510213347383085
0.4507449375395606 0.6237191302798351
0.147933948134694 0.2386120520518165
0.3219262137283068 0.8017205534434975
0.4528326294853294 0.9803075580906445
0.03420459383761473 0.1175960256681731
0.3492671699145879 0.2156541668447045
0.1194611886261533 0.1903019529260127
0.6128179275912979 0.738914292225455
0.5901178460538077 0.9051802452247586
0.1826533628891319 0.9943312166577682
0.5370859475869841 0.07755570297798535
0.9294177749385713 0.3692706033379378
0.1215694499493687 0.7048123128938344
0.1584524047927187 0.008994778764094069
0.2180012547544349 0.4568952548587124
0.06320856843154887 0.1154189733219537
0.1616318197284309 0.5944984564591561
0.8048465909684367 0.5490932079909472
0.3408550160756701 0.6665618556788665
0.9675212746048716 0.2637121641577856
0.2454115489137279 0.3074908607879572
0.0355438778263509 0.8710073723771052
0.4582117402024351 0.3981917832727476
0.5321281069351886 0.657533387192526
0.8049828471064874 0.6308801533658093
0.09493568795414087 0.01964221026345065
0.3660463179235907 0.7891738036799354
0.2394455611058029 0.5204442318229661
0.8455281423683207 0.1083923878859545
0.9539757956735165 0.09064133181265666
0.1138598900739471 0.09637379726550711
0.1446929554296274 0.6867884501539426
0.1321559816738778 0.3227268669680438
0.1221801183062289 0.1622592022065088
0.4620958263658488 0.6430228603785766
0.3128519806210155 0.2794114676342446
0.991645469940087 0.5854987858162451
0.4723822417732924 0.5412710898678675
0.1369903048595044 0.3609060545163555
0.8312128963763118 0.05569954078977789
0.9852737502445077 0.5199194315949606
0.9149475702034477 0.285430757483482
0.8719043540547627 0.03361626953949891
0.1259001316600387 0.515685390299931
0.03611791979800672 0.9408036537693583
0.3895309959111535 0.5549479935697534
0.3533911895611607 0.1318013443701874
0.1263126121019394 0.4453107696659386
0.04768157081670264 0.6798562639904407
0.6077876402912072 0.5519749493253842
0.2438390276508202 0.5569198211741383
0.6205892994704345 0.450026486428882
0.6085799655320977 0.6223547122922846
0.1402163397203841 0.1696712061439551
0.6558788274224875 0.3603803651171621
0.541236987432924 0.9655980851351547
0.8656661082525099 0.5719847792705001
0.5138199622450733 0.3408401017272245
0.853491180149402 0.6646758674693498
0.7561328672049166 0.1726652796602259
0.4408728442068487 0.07227972463689999
0.2468824137952921 0.4088561142210002
0.916406491721579 0.01119790990485499
0.274771175955408 0.5539364180163862
0.7322299805191784 0.8882450361040615
0.9609271300539283 0.6289413984530543
0.2986945871247685 0.5236313340053036
0.3135486141499084 0.2483438540992838
0.4395424127726369 0.1792407071594612
0.04985583045738658 0.8186812526192233
0.192148911449717 0.8893298857621347
0.6871596421637642 0.1484266809832167
0.6641816431766038 0.2701734530347841
0.5855796177980237 0.07087463035372067
0.8038065878331435 0.9987967595885175
0.2318980679755253 0.07511329024377489
0.4770191789576201 0.1847049649708266
0.5125651881019838 0.3123473768758402
0.7797594226301631 0.119796628746332
0.3869715372087573 0.6367182998330921
0.1216861944776096 0.4075391587429543
0.7041092630830199 0.01911675840711097
0.1821881718119583 0.2783868727231603
0.7853452307274511 0.4967234875401176
0.2947926765329596 0.7307954349056808
0.7755519774153741 0.6020798351881829
0.1707722950683547 0.6752134822124078
0.7529528380121834 0.4930277064604756
0.6807241081637802 0.9743207261776216
0.631569016264185 0.4510154084823846
0.4576501975397619 0.7881249993335425
0.8876516760635303 0.4884684770426758
0.6800758523490551 0.2824434594649253
0.8788605742972578 0.7474426629886065
0.04064872756750848 0.08064233261493166
0.06656435595282845 0.8627371806368869
0.1066524498358586 0.2254765985051629
0.6644522904800149 0.08532644210664743
0.466530884504852 0.9048999225258731
0.0521962613379947 0.3740247597796758
0.2996364094236842 0.477285566722999
0.6563907960484786 0.6538988135359451
0.6104263139897182 0.644119567722423
0.08036183472634827 0.6357425902210018
0.9608052939016026 0.5961498925633572
0.1640326838012635 0.7312850257615057
0.03103411904069713 0.8915534024853201
0.522321145489646 0.8549869019139524
0.8131917530653646 0.967099072558722
0.889988427881046 0.3625025477768631
0.3532162900185767 0.3821761997970757
0.8019834312536466 0.1136194660843503
0.8061679621749774 0.9202233507937514
0.6509565733016799 0.5897417152980244
0.9054073560347928 0.5731409308551112
0.9784247491456299 0.7876428452895825
0.3227249029101681 0.9667516251397617
0.3386770701947213 0.7459314869981279
0.4913256669884204 0.1501929697855644
0.654851100245544 0.7674575270086329
0.1244711156845442 0.2601148205420595
0.3955981122933956 0.9849041618163582
0.2030316195220118 0.02591072288495319
0.8526559420791454 0.2555810868983925
0.1973604059604535 0.9094977103389041
0.9944887920571934 0.304331946198528
0.6560605445044845 0.09213267979711201
0.002439528773525957 0.8118908694351898
0.02995819856219065 0.5523441045475722
0.6280014368672383 0.2245883212837061
0.06385564295280607 0.7287468899605561
0.5160194873462843 0.1315550516321012
0.2728286217033782 0.4902325005327478
0.1129563197382934 0.6838146365240944
0.6904323102276823 0.2153443106372718
0.8569403236559534 0.1993481921594351
0.06769226222842768 0.460412551361785
0.2362292288559542 0.8679203289307168
0.007277368876061639 0.1945241291160386
0.06915673356464522 0.8522794647497961
0.6691041924079348 0.8971043682784381
0.9585528633307526 0.6114794547205592
0.7743678825233709 0.07128722531249151
0.2646050169033211 0.05010566390027826
0.3081916756489224 0.9905310768867845
0.8539810581258674 0.3284205971557698
0.1005264016648269 0.4269566735122828
0.07995387293251838 0.2664481204093185
0.2643696789949764 0.5550362247276275
0.6465690482886974 0.5568553901139321
0.1091749414941911 0.4330995035847739
0.5430654328826895 0.3416447371143603
0.3711422384438086 0.8611818663681904
0.7826272411465196 0.7135355579305341
0.7639720640328072 0.8505146876988802
0.5166805285109134 0.5328621625586905
0.4744428536954448 0.9617812216157345
0.5382440877326634 0.9767665808813424
0.156523590406016 0.7865293711847959
0.6579286840254019 0.4264629869485935
0.6369332533655417 0.4794981753514858
0.5281246213074687 0.4227250331515589
0.7611985781134495 0.4661517191572455
0.4398546311352811 0.1196248565569549
0.1192499106145553 0.2780719138497956
0.892751402558176 0.4379190719496492
0.09457003769129629 0.2108040623035975
0.9249009968522491 0.3975234092461137
0.8332103390057549 0.2643619307565154
0.9139476624242535 0.08673362655037606
0.1816406511216231 0.3702564327214103
0.1098917003700117 0.3523667056868847
0.497057604943372 0.1215650109410973
0.8556125163166987 0.3773547041927042
0.2803567555658786 0.388606707709939
0.8874602093599786 0.234144793071031
0.1727621498909671 0.6204564155463181
0.5454040160614229 0.4591448795888661
0.2432894382778102 0.1534607047738763
0.8295019764761334 0.5614746274228235
0.1769420126358054 0.7932678939115116
0.5092437785281169 0.3229317985760089
0.1503867981609251 0.04575494243520045
0.2876819565211362 0.9022428854545982
0.3422755658692663 0.809214831790719
0.8605200988372912 0.7601219089278084
0.6478172267178847 0.8057681249307108
0.3917072549541726 0.895571813566701
0.3694594540168497 0.3724535571499058
0.2322513523365238 0.6853462347067625
0.2960014915523945 0.9286741345737466
0.3881405531555595 0.5438472265002882
0.1876148339969159 0.3065372124888665
0.1667617675882041 0.8753545055480628
0.9947812259182305 0.8773901254858339
0.222505231104882 0.9237998731349576
0.4587148018875806 0.1166730166540714
0.7983782728143926 0.5702474560947781
0.3136350496384268 0.9395691089674091
0.3726203569814596 0.8727747651311253
0.828330279234487 0.2242065916320573
0.2782710177840467 0.8858784369547391
0.5970672913093589 0.03503965039285075
0.6070307336867204 0.3172780108411746
0.1817787504237123 0.451959583817054
0.3034485749458334 0.6662480252401857
0.119809381739834 0.6332617990035568
0.01663608241719404 0.5985562287590548
0.4227969742611463 0.4422548486195254
0.1728229057933837 0.7722941257892258
0.5592645389555585 0.4771186535701531
0.1147172034202153 0.0284065446974357
0.7364485263573621 0.2997555967107339
0.8048075268821581 0.0858259213096554
0.07293920479662337 0.9532516979347814
0.6879721314373308 0.9100525075013266
0.8588951314527044 0.1715712767543904
0.4740417557967629 0.6586766889343821
0.6711614790310552 0.1617974759075682
0.9515782304581464 0.7191881252105119
0.3858074867058953 0.1123009788472754
0.04416340680372609 0.5639083900368181
0.8500125191015088 0.4696440633680195
0.9462789942884963 0.03572592653146452
0.934469347172291 0.06546828686357872
0.7817584325945268 0.745451799265043
0.5793885502785813 0.4446888046898
0.7614116465746439 0.6308227791238833
0.3500921308675093 0.08192782205829836
0.1130927436252936 0.4013191915914862
0.4717827232962052 0.3880399336239613
0.8424277096412592 0.7647748974312832
0.3187425213159744 0.1177530188376547
0.858808486498811 0.2925497562556213
0.4485763670942576 0.7694399374017462
0.03420077818650636 0.514861535110536
0.9345871818290651 0.6571451395973101
0.5910307753738421 0.8456654626265824
0.7140764175974054 0.7818285368329065
0.6278421067743714 0.3112895104732858
0.7644264827951468 0.5576146208138508
0.5356430353523622 0.4023968818403539
0.2145306500297861 0.09659654262047121
0.2284145498832355 0.6015520038210311
0.8546356722888273 0.2289001044675812
0.02271015096978009 0.03142029703529681
0.6878438227399505 0.7820471191691266
0.1755362237747754 0.3534451667688393
0.3574919820655149 0.8862132895146005
0.515107004987775 0.2601966710181498
0.9788586405362122 0.3167196701154235
0.1611318748990193 0.2537170828125493
0.7987944559771167 0.7780345844507826
0.7455951039792245 0.6817771496690475
0.3122828574293883 0.6188939279197141
0.3337348175275516 0.5033252403728236
0.9584263281415438 0.4921073486452515
0.748439814961218 0.313710555148183
0.03607217271086635 0.3395287201965533
0.3609114954007543 0.07969047232968185
0.3136622868229481 0.269193673003684
0.2490598335824482 0.8550215096035201
0.4741338940878159 0.2792595242351341
0.3619837078394111 0.2845784450602152
0.7787785982692809 0.9585999257313987
0.3192182053232503 0.08885746662303166
0.3569255976902133 0.6557226505612836
0.3929616371705028 0.6176372221485836
0.384702751056503 0.4808728342250971
0.287898125238926 0.09434480151452618
0.9930564186125902 0.09499858307068644
0.9014854298793583 0.4542999334531708
0.938239400219211 0.4906098838554864
0.5179913778784431 0.7035743069596209
0.3816843718661662 0.5098508152805361
0.9300554795643673 0.4547562790704185
0.1203971745686795 0.4881434280235135
0.06063277090623661 0.3663016478906555
0.8420027319952997 0.2704526457757581
0.7096774798550214 0.9545869545912186
0.7020039845253147 0.2401582004447677
0.7317047234309321 0.345324742325572
0.5420214347524206 0.02134292966022367
0.7139349660385071 0.09730914218400384
0.9290583405481648 0.1914308924742748
0.4378539540253397 0.3259648600352756
0.04007340418047044 0.3602976266188776
0.1663127099948031 0.4100401881309867
0.386987438845445 0.6972965226559614
0.4581275029636899 0.754106812746526
0.2928700110769119 0.1324334535617977
0.7963646771864029 0.788085995025971
0.3466229548378427 0.2998936581229659
0.3221245281415765 0.6234496930632338
0.3617029384911062 0.9616117765001055
0.5169362296226776 0.9959042127842341
0.9687154063114783 0.3664455201757928
0.5073164651054246 0.1962407385678895
0.2258430094745832 0.18588913024305
0.7904808517599555 0.1152843389998137
0.1247239480699276 0.4559055989863686
0.9653719512133028 0.9878351679747506
0.4294639989030924 0.6080173511344596
0.9761624567917463 0.2983973447970962
0.44693022054083 0.5615419130632309
0.9473962655708833 0.4708835515792474
0.4049643188597375 0.2023164663309097
0.2862860552782243 0.8650065643349208
0.1175728055739405 0.9198350992229468
0.4693563240120634 0.6170284613773444
0.4935734782879024 0.8309827805023962
0.1603028245472628 0.9794114006071021
0.23699777938195 0.3235280504429255
0.2541471488331886 0.2171341464871811
0.9464211236122611 0.9021091719246755
0.6233597782489212 0.2837143674959324
0.5917052569512862 0.167388909647564
0.2910231457058333 0.2511170152240121
0.4370920343635815 0.5576087614720533
0.413572466425239 0.7328422722371014
0.6208187495504505 0.5025346268455629
0.8495674263500449 0.219379782246295
0.5302128003511591 0.3656043723837472
0.7884190635899657 0.8146763023612253
0.9189316523115525 0.1063242730366487
0.1381039866383303 0.4303678751112042
0.8264950030393605 0.9088185870039229
0.8868280491342733 0.7393463723391253
0.9218983021995681 0.818519880388098
0.8158350074061963 0.4271394498782324
0.6891659954636519 0.6078278355044736
0.6765418523024191 0.1899284349545677
0.9957547993866707 0.5208942889637712
0.7626813221541893 0.5847820208546142
0.6066158754705763 0.6005840157969534
0.560588944748062 0.8452475246381559
0.2222120406496387 0.9883805189582753
0.09041189983360035 0.9552532953818615
0.8154010900287615 0.8369727274828289
0.3910256917968556 0.3104860167215125
0.1831588228119617 0.6870169615184797
0.2823887430649603 0.1322106319619541
0.7977096440055976 0.8651291020328347
0.9647904628438499 0.1989459379972828
0.2235006419382794 0.9121570829964295
0.314947618672377 0.3751845154763916
0.06919817096554222 0.9748857649111212
0.4458329613202302 0.907735386439398
0.4031872392790471 0.7956627464611884
0.8607068800643299 0.1435633440720703
0.839111689827433 0.1466547543912866
0.2331077217560979 0.1175493389438316
0.07003401040160726 0.2421758565835508
0.6136033649619881 0.374524814087105
0.9231889226488587 0.09524616649973125
0.4185936450362723 0.8579918464645406
0.3098850275223068 0.3104438312892311
0.8880843747357515 0.3904622718046608
0.1874282083134174 0.3170656081573893
0.9206070515795077 0.954844647002676
0.3385957253755471 0.9547247269768766
0.2831443356289431 0.6449686789878627
0.3526042536606295 0.9799917785035821
0.960606231980573 0.8362875719495798
0.2060934485552957 0.4705193471996523
0.7260273296773052 0.6918658487337025
0.329931409709509 0.009384369391458779
0.3183569687323393 0.4793156381465332
0.008067154535341984 0.9049807741567213
0.06219280626074492 0.1257172136453013
0.4585012143809645 0.4264503261738746
0.2861710139402496 0.2146170628691151
0.6611853956989824 0.341353277983287
0.1790186239849275 0.754764738003172
0.1774427173308927 0.7059187980647074
0.2942445512241039 0.2688732167030869
0.7185521499309687 0.5221700933725751
0.5526513364248848 0.4098341821926834
0.02764125754279391 0.01107447861927344
0.9207094026968512 0.04854474783243774
0.12098052581698 0.01163708479640208
0.05901777635558513 0.8548760279427843
0.740058058634749 0.9332936909901748
0.4696342823813653 0.07289509789230061
0.9664044264387073 0.7674771210481897
0.8309262006768285 0.3498987602383481
0.5071258186364526 0.9965749717482898
0.08405088797038041 0.2871548235481171
0.1246996390845601 0.9811469582204823
0.8372757915365994 0.6418327501675656
0.5921922278201112 0.6560484827981028
0.4672173620399112 0.8215983482030019
0.7681174005121214 0.2240259146901929
0.7159687304946956 0.7072474469604151
0.5315226725034023 0.7656709867727387
0.5885925661072358 0.1195067806034577
0.145543529477802 0.8743164781536843
0.4977253666120659 0.580493647185454
0.8570268682375415 0.3472337700885217
0.4215985245381623 0.6174037709963177
0.8759249181197082 0.4732024741095738
0.8652015117709284 0.4575260765679638
0.4857277966986769 0.7396286280695141
0.02899622918751829 0.657212341459707
0.4100283116485981 0.8267432117287671
0.9363411806665636 0.2451945304594766
0.2281622104228712 0.8606153193990511
0.4225814418281797 0.7400004578704256
0.8440825534242833 0.7760127628391928
0.7626496214650997 0.01552789459416545
0.1932309944268727 0.9191526669865268
0.7864640912721006 0.04523610289211626
0.2049013737690036 0.1019472194612013
0.4267978671353081 0.6570522994931771
0.2141443962088885 0.3349877679025204
0.3808966493970398 0.7646289310038039
0.5438352862190816 0.04957876986889056
0.2365105509737076 0.2118539497923543
0.01469794749098065 0.7317782910987342
0.6044619196425763 0.1980321112020817
0.7234460260628773 0.9249955780772456
0.3568932455896222 0.8479128552839218
0.1204598230438262 0.05933630646160248
0.2220690153488538 0.3900797601173536
0.8876164109422594 0.2894778093736504
0.9154945781488474 0.3511756281345098
0.538511011668832 0.42128535167194
0.4000988793415949 0.1448872116225271
0.4102349434936833 0.5070991837426085
0.4752161963330101 0.4909040049953781
0.864920372774351 0.133618618511041
0.2438445824314684 0.5752175255369777
0.41009933043904 0.8647132829133182
0.5266707460816425 0.2739173183692317
0.09815708316187356 0.7882292660510115
0.6534749557723681 0.4939320785808523
0.1724626428347479 0.3892812670998546
0.6511670321327819 0.6960950935400727
0.7283248044112421 0.4079645472370369
0.9421954441139467 0.1796649764679428
0.9148885847398806 0.7330763057207315
0.7862078204595074 0.8322575094137499
0.4318758443922189 0.1371304563469224
0.2018417948299687 0.3640321899570441
0.3232306908026097 0.6881459796859501
0.8231336012821081 0.964074208221078
0.8586478212647723 0.7490172592194941
0.6671451923777422 0.1181509185031191
0.2256588206402377 0.7663040878839628
0.08770728712209436 0.7518824709012865
0.9727160302292155 0.06969103075202689
0.8240035168962161 0.1112420569418668
0.05607269496800431 0.06509922586015518
0.3148819151411532 0.1279487263201233
0.5466200443179425 0.003269207433297853
0.2786223840552788 0.781242155260211
0.5104812426683829 0.4736298643370773
0.3067337027572164 0.5505089533096695
0.2965329378479303 0.9772836867263949
0.5396169420479131 0.7233611183108745
0.577290443846015 0.154606002625046
0.7068238973943722 0.7012509086054441
0.8717389649906062 0.5517501976350111
0.6538396547905375 0.9450949896203268
0.5227042531437395 0.3485729151434072
0.8822609844153847 0.7790222433300827
0.5829759306404483 0.1357831415422989
0.5300268201170585 0.8062006671594923
0.1719664868733636 0.7240901961702224
0.9977266630912401 0.1312211739000391
0.7359157475611706 0.484479144534985
0.420947836515381 0.139423510243813
0.4829129899724723 0.9198719994836542
0.2518750520981353 0.5375692678317235
0.9429639862263326 0.3115000728491691
0.6191095461551029 0.2551849219677942
0.5822240509360186 0.570711888065969
0.3234195630064888 0.02706830496226792
0.8729932205271613 0.8716262791662656
0.9755322342296989 0.1988199558770104
0.5580559980066434 0.8061359875862876
0.0546876105712264 0.2077775404850365
0.8147959112760566 0.2073036131248997
0.02016990551263324 0.579907976995822
0.6414318343589482 0.1720790565159084
0.6322578413535805 0.6848885965416149
0.4739084132817389 0.371951095662518
0.823400823288339 0.3575446958875922
0.3718971197632735 0.4131995045352786
0.3308884682081785 0.4355067249306919
0.4656977833801303 0.9546731532687718
0.4917102101672559 0.08947694727782665
0.6216053160644902 0.3464393477107255
0.2464144774937838 0.2379122492298922
0.5214178748586622 0.8095751025733426
0.6283927709886797 0.8592176691388315
0.2305472594765529 0.9804845836871657
0.7482790399686072 0.5483884324375018
0.04851902055748848 0.1504284932476331
0.872053897054041 0.09379224926047001
0.783645562042836 0.0667926343325877
0.3770969123813801 0.200245478830884
0.8418147496202693 0.3928508908657622
0.59350181773347 0.2261792669596983
0.5358397228952291 0.5072005036203795
0.4806417922656692 0.5344532179357528
0.3294670326730182 0.1159998483338441
0.7567690741273653 0.6404952349466005
0.7237206755556596 0.577538258103524
0.1408780328627191 0.8280724604680082
0.8940703701181337 0.8262387765050719
0.2188617574516428 0.5625308719876813
0.3751341326370226 0.7951638719872208
0.513044687312013 0.6692359994923553
0.03932283540834654 0.8213493436307465
0.6919503925917848 0.7449807823593835
0.7288437749645249 0.3980214453270771
0.9288540380976874 0.1527724680059088
0.6482908033432443 0.1097873552093942
0.05453084910789287 0.8366409136926214
0.5273751162652242 0.8925296802281302
0.08059383952467751 0.4361819602252485
0.04981398354190146 0.6603857429535868
0.5585426457488721 0.01718749962815767
0.9640504667539878 0.4834285444442828
0.8514442688112087 0.5845502731607121
0.0680336153468316 0.02968813374088912
0.241880636020351 0.9218221732591354
0.6504285816425236 0.6856439590938492
0.648239193717201 0.2567853533589863
0.006279473273922901 0.1118280170847565
0.4181019591556742 0.922980619368357
0.6460753302939254 6.585512473471786e-05
0.70322211985992 0.8793244752976311
0.8677695291363331 0.1976259727240377
0.5110232885137093 0.4158676443101728
0.3219693416612738 0.6556638312396417
0.9171659830599195 0.6666930466278759
0.3433544400077985 0.309687205172055
0.6119271902536683 0.393388982113789
0.4695836178887898 0.8940363582522902
0.9076412961816577 0.3703493901075363
0.008917215949991966 0.4477840121973011
0.5135902111538294 0.7548104681910069
0.6714417434561349 0.9470492840623566
0.3821881197102409 0.139042830889377
0.9462964339217104 0.8811593529140054
0.6534619954611264 0.4357984671673008
0.9107116533295752 0.1993163036064282
0.9378234534111827 0.01041485621016883
0.007098769495254017 0.01666486919329418
0.6078805103078015 0.4777934376132089
0.04762810075883692 0.294321428800599
0.3292572177520928 0.4537016293228213
0.5094151062325134 0.08355332066482345
0.7912485365304338 0.7398401861818766
0.5775903333800136 0.7563798446218308
0.2643705929134802 0.1964527006809138
0.7959527737778852 0.6680042437832647
0.18640263263757 0.6640856478702487
0.07455488179493344 0.8704169324469265
0.9605320244160632 0.9119735607613031
0.4334694162686027 0.3839667212930524
0.6939173273062341 0.3862716398391647
0.4038539443158144 0.1812546382642233
0.5938903174704991 0.9754508304053319
0.177540370705764 0.5497288598887832
0.9127539193182003 0.6395479888787998
0.07702183749722033 0.07073991339136666
0.2385907461374537 0.2585337717127825
0.1089402007299426 0.9578067860446043
0.6910620299428136 0.1684790521560249
0.6287335957595929 0.6421556969039307
0.8888825110087485 0.8849533291666125
0.4868935183538538 0.4018906454158939
0.4757217526214637 0.1740452746605456
0.2035017872360268 0.2731026267547134
0.7108442004687373 0.5414252223218872
0.8460988088715214 0.947659923264386
0.3747554733615789 0.3879620005587735
0.4515233938642804 0.2055660310082409
0.2960976803709644 0.8142537686563088
0.9672877016122762 0.4462643915647955
0.6341594952691921 0.8179507409967333
0.6732617209184439 0.4935518392324378
0.1288249153571722 0.7484251131025387
0.7913114008712842 0.5620116004971218
0.7174987673375186 0.6752572792103018
0.8487337121563663 0.2976782058777434
0.4138616016734393 0.8848183292944944
0.759646600818262 0.87775324887567
0.8548077014252108 0.4329208077047376
0.9929182984820798 0.4568959690011369
0.9286951116833642 0.02928588748903037
0.5245600677234793 0.4617934454763996
0.9879044860780688 0.5469941859740651
0.7537800416521249 0.2650732546754651
0.9286056137784763 0.7696289189421042
0.4277256550156198 0.9075969448761525
0.9644078162511218 0.5231550743679517
0.5059479470042753 0.1862445430054479
0.9365367239657707 0.08373786134122881
0.6202458151600702 0.6485086090623616
0.4128483204309873 0.5172098403528206
0.849420089709228 0.9372074785186777
0.1394580088713093 0.08404574504969484
0.5182437941096133 0.5605367559895046
0.5458546851747722 0.8207178283624559
0.1074868837515424 0.1732562450557284
0.1712676710326934 0.08274591469392381
0.6974711417653947 0.7820088001051625
0.3411034385303351 0.2318619713566918
0.2007163713326021 0.5675026720415878
0.09929392337100235 0.4375620782997637
0.7292609575223886 0.8530589148156434
0.07892422934254738 0.8210324020204929
0.8696782871454277 0.6199439320109547
0.3505308878351911 0.5667580391872287
0.9351789693287362 0.2829688279322336
0.5526381401265027 0.6258852086018913
0.7340129961379035 0.7396668366074299
0.6416608309850442 0.534798536533271
0.3200590064829307 0.2949039472866984
0.7048440593346297 0.1455931413827263
0.5747115359237611 0.6549256448571944
0.4728679335591015 0.923107451960597
0.07921277442455052 0.1395977188759182
0.1831624313455724 0.6179332282247965
0.6607172914320893 0.8514662770201333
0.910285834116057 0.002292826070844764
0.5532597141927098 0.7760884698940991
0.5072921817572056 0.3577983673974172
0.6826694050052686 0.8184426749955634
0.3928267735714411 0.3935120126441006
0.5470144465702906 0.507171006038881
0.739816828241266 0.6317771359540899
0.4829826975206258 0.6608411329108672
0.1343306141316047 0.5102661562686883
0.6642338539143783 0.9290362638177936
0.3732050528023264 0.9982390175479094
0.9065941652997968 0.7393413773582352
0.1060050204330175 0.3037818802756562
0.7772712815167299 0.416908660259522
0.7264904681802502 0.6813353259018731
0.6390368603176667 0.105762291346303
0.6866906002997911 0.4581404189149814
0.5717604050276687 0.6354231000330857
0.2877947232003147 0.9127529825362176
0.4786698794007868 0.6335975000476738
0.4553969030653991 0.09537151673944384
0.5575732802852623 0.6776725198216366
0.7329006136162726 0.2029780175009605
0.7064422718659674 0.4488934008451013
0.7820882065015795 0.8761753253575313
0.06218290046581469 0.5857247695345115
0.9924394143210752 0.7757564445636261
0.1006872773959999 0.8179373735749058
0.2686552503341008 0.8115659926492012
0.08585380771198731 0.1782674450492742
0.9909532719537708 0.708877016149101
0.1761632615602826 0.9864141714313461
0.9264570823439029 0.7483907694224278
0.4834917774594011 0.718065324865242
0.1650531877670125 0.9882550320280064
0.3586219135692513 0.4293211363430227
0.7415843149933719 0.3723285073905214
0.5441670238339396 0.1930257245914069
0.9531809979468174 0.340355234908241
0.8588454364270892 0.4750044385455996
0.6227408845763974 0.7339261314584647
0.6462726144226205 0.2670802119316076
0.9783530416902624 0.2642728714616943
0.5283354086734818 0.8642074423035263
0.5029832106036158 0.2219143558500657
0.4850630351598072 0.3069014720788024
0.3123881454260865 0.6295276360772736
0.9921837965949682 0.9329522484861706
0.1980753327342714 0.3753252502444007
0.02052746297618792 0.8558473686991943
0.5000705808148361 0.981132647980213
0.01031514851332225 0.8191730301790655
0.9263091736074944 0.2262282198714296
0.9409730188455121 0.3390511300113755
0.9720299541983037 0.8945168824708842
0.170200315806575 0.3159412842613431
0.6941257790426069 0.02400389466626725
0.06564086623962609 0.9013467787026894
0.551583325344409 0.8382451444907267
0.00401554707529113 0.09358330162667229
0.7348374627243776 0.08840738658033148
0.1783691210583752 0.09088770281490262
0.3018191232716951 0.008395173439787339
0.4483397483011537 0.5721828615617549
0.6576150632751998 0.8333239394057015
0.1443259279029191 0.160293912203355
0.9780204808807951 0.6043760908992942
0.3048894379783861 0.1865647236714823
0.6520034235846457 0.6005092909958525
0.2407227877911257 0.8097321692390157
0.6644104125734589 0.748956012579218
0.4791138473780024 0.8421179443430126
0.9099151861377929 0.4615643258023446
0.2646696456586271 0.02275580287737263
0.6034176571468957 0.3728594330818025
0.5811067678632925 0.04969965511817086
0.6766731288734487 0.2558044879623989
0.0786579801523581 0.3769295230687701
0.8447394536463853 0.8325145331888518
0.3233905730296868 0.6454596955894688
0.1398235572802507 0.8836842438984064
0.3134969931672398 0.7126655528672402
0.8750945046148062 0.3730951055899544
0.6923133117711896 0.05674794282982907
0.4479828129611654 0.1726247463289213
0.7383469231294498 0.9862654098454566
0.780745835616503 0.270250979703499
0.02618634340600549 0.05800939548996058
0.4665893565440195 0.8753099427744625
0.236095551457512 0.3130359320141758
0.8923757225953853 0.4487429087393747
0.1784533052348617 0.4726445793429357
0.3431921642745253 0.9346622793968405
0.838057750513071 0.4111976678833845
0.6852400780588231 0.4685648143009521
0.3153696151900884 0.8663847332995975
0.7177278572757775 0.3548875934841184
0.5608499659077285 0.7664141644860835
0.4154628946980211 0.2286821869350648
0.009435994884814907 0.2899521043642718
0.325463814390253 0.8912358178547769
0.1554815710688405 0.6153433003774542
0.6492617599849551 0.5788131970225708
0.2539985942576903 0.5092216894078649
0.2661115050136357 0.7276383994812502
0.9516874654093496 0.2544122105575803
0.5616189416258156 0.5981663501695687
0.7700366797776365 0.1138530774580034
0.3126331316881632 0.1791122243027977
0.78504812719993 0.9964697495229511
0.09266440266258268 0.7311912186786821
0.5659225114264718 0.4273742067879602
0.4493117072711209 0.8685315049581914
0.1302886247914798 0.06367069295910267
0.1656237902153297 0.2731695642495083
0.4113717231486673 0.7883647400216032
0.8433172648674089 0.7201249540814907
0.2607042386990578 0.1375008298365857
0.9580451734725437 0.6809232918142044
0.5207049404907897 0.542792296696751
0.2716193680207366 0.8008535998878922
0.7935163776761304 0.002675701113432437
0.8404052691522962 0.9689073098473174
0.3227251169168552 0.2323911526232608
0.4454929165156911 0.495466227541565
0.8777526025532728 0.2964342091283755
0.2511234321206962 0.8069989306312706
0.1926563993255137 0.275399854635703
0.7507859415838297 0.8032103120033578
0.8164339362184938 0.2525916224008639
0.7278169479233834 0.4181858085760284
0.5435369715792224 0.620162536307468
0.9802193765182825 0.8557718581356201
0.5572711679127779 0.9419536230327012
0.7226056730377487 0.2330626892544161
0.4627027637061133 0.9380756559465779
0.3143024641676682 0.3937620256416155
0.5683053586550174 0.5147846821934027
0.1224591002528872 0.02248309568141712
0.5995863433172486 0.8364186881862549
0.01606385133603163 0.2728083913937706
0.5699747487027259 0.6878900142454027
0.2549943526379835 0.3024091715051622
0.3952952731216039 0.8021327011053077
0.4964080955037878 0.6350221988814602
0.4200067416446319 0.5700591454828552
0.8714507087702323 0.1420842990504229
0.8589374273829652 0.4159851872861908
0.7775913826418803 0.9695978942302316
0.5441059652927738 0.3814353747057821
0.2205419057933088 0.6300233423831807
0.1027397046161764 0.5369143589844718
0.9124639839060628 0.8140307356103319
0.3601775621070392 0.2420457001374537
0.9490298033579465 0.9754352169335566
0.04283484912474604 0.3220852394890589
0.718464632131979 0.4116377114397592
0.4052596296088771 0.3797713047517527
0.1232664907346238 0.9916632242382863
0.7598117223079162 0.128645303575191
0.04269577559704089 0.4322126693236438
0.498710391361534 0.001937599256375917
0.1203871522914232 0.3372967552627572
0.4062529047523851 0.2543264789757355
0.8255371276131517 0.861938145228057
0.2866188551058758 0.1229343615706767
0.2364603021257212 0.7527494296469895
0.9541180424669941 0.1990135475633481
0.4047078482119099 0.6886096458594727
0.2462658343160063 0.8654189853234395
0.8033719676312387 0.8928701532093513
0.510687892122126 0.8382126417150232
0.4761851486169953 0.5618230044507466
0.2432813985782223 0.7123746953087225
0.8676177905789272 0.6774663069267503
0.7341342213723188 0.465916535083626
0.9150934784202216 0.9459038921282543
0.3098330970249589 0.4936256784375179
0.9933201464601935 0.69853667710514
0.4667533835068211 0.04570751197543581
0.4594424580237966 0.291827644155384
0.5206166304148556 0.9251003923283466
0.8584333578006202 0.6466847318888942
0.6953952956644276 0.8712093817618184
0.5869742327251914 0.4819143941258641
0.216196577104244 0.6994216300553893
0.1250918720398615 0.1987343401301605
0.9254386291017493 0.08534303261500273
0.1237360212050504 0.07882265703829008
0.8133133540180263 0.2349610820286036
0.8594168881835474 0.6178643162427586
0.9123258024726513 0.6014223609176317
0.1303948946220855 0.6749179062650408
0.5023348678169333 0.09280363802376383
0.7243666682611846 0.7343045876264024
0.5771616166886618 0.7750424082035473
0.2044219759525573 0.5864855710519952
0.05842252909464236 0.575641751594811
0.6855788827276467 0.3580287409550879
0.3284581062084272 0.1924646599621266
0.5467885439145587 0.2035723260903139
0.5866001815785972 0.3795977357596935
0.927674093502369 0.6111110671665005
0.582601038019395 0.9257856591741118
0.6100565504190252 0.2190539705481883
0.7825558358020892 0.8951292582676479
0.6131777512106393 0.8718800807857969
0.7486311128218063 0.8783235260822577
0.8175240822629837 0.9162698116248394
0.09165854428426062 0.9443011027351751
0.5001213669036373 0.6564534199863361
0.1005441414050911 0.4978585420685048
0.5670355106322833 0.1518924018674828
0.2148016556278363 0.2148028170271205
0.62121999968783 0.09730518609258147
0.5561881868002488 0.9758695185233625
0.4508607931834295 0.5230588171653706
0.6797677575285836 0.560069808349325
0.1020566409974085 0.323282158131304
0.5912901192136778 0.05284169997612206
0.6077660592413776 0.5420897429881647
0.2159557592502067 0.7866273512951463
0.4875993376451046 0.9477825853363291
0.6922399507186848 0.2704465082567494
0.9339254123463873 0.5341702466404752
0.5005686956485554 0.01287024306712674
0.3155276638680422 0.09916679827612368
0.7911451859276906 0.5912053304074495
0.9231274314171469 0.6579522924719297
0.8458845118268741 0.673042859917874
0.3656383957047571 0.3937377589126298
0.1055435377732825 0.7096597834983384
0.653959513118328 0.550902496479122
0.8401221612998103 0.6523369115087858
0.2508459325082907 0.07485523607870471
0.4909866896748646 0.2868358642994469
0.5427839465907749 0.7812364855012416
0.8268244316961252 0.6772058253918589
0.2419755614862613 0.4783600646650599
0.3737670241922499 0.5887556700736307
0.1116561384046187 0.6679433907569303
0.1922922992886426 0.02925726817249778
0.4800684785383633 0.6500459553082059
0.07200343259696541 0.2735010976257524
0.7241745580510528 0.7769348624185426
0.06843398340706244 0.7854736018340631
0.3295881509052155 0.08688046943018958
0.5199865568843026 0.7265195287377492
0.6616900699776785 0.1561446311046287
0.8967020050882291 0.479552026999201
0.1898788005066951 0.2295047432319746
0.5376491214433288 0.8900521011507913
0.4369583925116224 0.4578492402557479
0.05610024137658213 0.3460317243139087
0.442224101140378 0.5900242951411393
0.9405963329928327 0.7044048826483128
0.058523242457869 0.7493975531720177
0.7730405223361074 0.3948037078807712
0.6954776480113432 0.4643887252788794
0.3979956784086097 0.9640824503604418
0.7476674330841468 0.8600072199777785
0.51332479175413 0.04517402604285994
0.8497455228484948 0.3096236428637084
0.9743736315925564 0.5205221742278103
0.2312320587125021 0.4384171810285132
0.007853460909197208 0.6251667198525486
0.3032139022997455 0.2224449351444457
0.660959259800015 0.7759135398582474
0.2325235715009623 0.4199117929455964
0.9151553573392459 0.3973019361949192
0.1213942098212148 0.2885123073403185
0.266976404995191 0.2834389319557503
0.5006219053824101 0.8865479671324366
0.1682671386800392 0.2332551711138431
0.2171155971898768 0.8257316604817549
0.3811766107423649 0.1660527113357592
0.03424519980641971 0.3773818155990576
0.9007237972560793 0.31496728157417
0.4621570668239806 0.4722175673369809
0.5507271724564061 0.5638113703556241
0.5653638379529291 0.0654542337306885
0.9216689293785575 0.4476732822755767
0.8097748516141451 0.3443938216081783
0.4413041067815114 0.8898041783222458
0.224534801589464 0.4748268777683012
0.07665278507528089 0.8602389529434624
0.5743594694390143 0.870149997351352
0.1691291783070839 0.326729877106346
0.2633463122697264 0.1740609989954564
0.5559179435821826 0.9969212266405955
0.6240438486101061 0.8204484023939358
0.204735430858559 0.3838902692825484
0.9021252391688436 0.6022209673101334
0.3753758714852759 0.6110658549463251
0.02345192178031014 0.412218829459714
0.7907698001942011 0.3983545591705072
0.7368832558201674 0.4353208335992818
0.1496253657102922 0.9222031954618124
0.9410655174179188 0.8275858009396652
0.3849626476606142 0.6023825970499953
0.421688765412916 0.3588262792592461
0.666541122938156 0.332029358268291
0.9668987863201125 0.1075868797696902
0.8597076757223637 0.728497076971326
0.9409090003610081 0.07376917701564252
0.153628589218679 0.0296297569456969
0.5844015269715711 0.6729198061199553
0.4643125692230782 0.4898246826575653
0.4053751200829279 0.9808007798069616
0.7674159199550921 0.5228758277707746
0.5043983757859114 0.17583168018395
0.3196518089122356 0.1708770219386006
0.8500362746152684 0.6828875799710847
0.5258466553809024 0.5874936293820413
0.7930597698684325 0.3237691669949231
0.8742835648350806 0.9233091516362164
0.08964563214988817 0.915383273591971
0.5240119919735662 0.2254339475035529
0.6614893896534815 0.06370395185278878
0.1818189870248784 0.6761306819396653
0.4152098208334865 0.217914884333491
0.6001947940823221 0.9317987321896325
0.2248965197589721 0.7943073803973321
0.5712158676919615 0.6250887620505272
0.937969299913942 0.2086033759671834
0.7502943598202728 0.1330988754724975
0.7423961338412841 0.96533959324156
0.7997167972019463 0.4366615033183803
0.7584852376771803 0.8291199366379544
0.6558201118560045 0.2301351936773983
0.4036204615615122 0.1342451294152804
0.5516859660500774 0.3475588022151219
0.3998898037334763 0.9112519779877774
0.3996622293662456 0.2620099902682599
0.9867221683370988 0.2185353890929791
0.1972829589298183 0.8811793719224924
0.03535625925923664 0.6486299352740391
0.1879636466427552 0.1879078923945134
0.3325500587202254 0.2702401428616803
0.4951260770491615 0.7554808347738214
0.4893684003631598 0.8409277747053308
0.5328297895102808 0.2565382446801123
0.07015933629461883 0.4410858321091019
0.6763406509037486 0.8660275625547293
0.2502015074063149 0.8948111981586937
0.8011690895643991 0.3806733588758071
0.00530110342826944 0.2124718438594936
0.600902565422318 0.3076820683989285
0.1021024702297192 0.001275705102262772
0.9805956643086177 0.866560219867982
0.4465037770565279 0.8164254024000172
0.6299688212049867 0.1869732578568482
0.8339797924381576 0.0372126374535333
0.4327428176680292 0.4847334337498671
0.3791890748554587 0.8161832092402359
0.4345713832831709 0.2180165774963819
0.5725775976724841 0.4360577409465537
0.3305841513164962 0.2158824629567752
0.04064756537055528 0.6873671453198039
0.8861588353858169 0.9687520943381779
0.8001602583302109 0.09460828085262907
0.42240111644929 0.4819839112337726
0.9633200830563995 0.8771708868116103
0.3097223970905817 0.4316432199328238
0.2045717295823467 0.1445888710471245
0.04420851285556674 0.8394027734268452
0.1342825755274286 0.5592688832159552
0.6660774080251479 0.510271537987474
0.1479789183950343 0.2784455386321436
0.3812178276427212 0.9613680096075184
0.9425869323375734 0.04570050698803959
0.114516252334078 0.772867411091075
0.7824381079185591 0.9374109727576763
0.5487145421577848 0.4490447510219087
0.7416233375159247 0.2826777491100641
0.06018978030663087 0.2478949377132274
0.2328430105700196 0.09614601463113762
0.4709692386075233 0.715671153666146
0.5103562864032058 0.01647562901028039
0.1117364243118227 0.006531848563175294
0.7559227230203638 0.6766499108909103
0.2920562352907663 0.3915635954403313
0.486375513426837 0.4592005120937613
0.7314988132471063 0.3163434375240534
0.9469806989910192 0.2451681500930551
0.01521758553291194 0.3816596640959013
0.3336210721657913 0.8977658381643325
0.6983141411751361 0.4309426245633683
0.2068170368726383 0.6586199109950468
0.4921840870066583 0.2195682111478751
0.4811404597055176 0.06124483840595899
0.2376948761968891 0.4124608401166139
0.8155372372843396 0.04445157075374852
0.08099957114271363 0.9597631390447536
0.1231232385647264 0.8043410289081306
0.8092837029174113 0.7181138156418334
0.5746688114027991 0.2305675368261336
0.1174212521480286 0.7834920558367116
0.1295192409325694 0.08606498602724569
0.940106567244446 0.2733221117728329
0.8789826774854578 0.6519878613453117
0.9041568497171063 0.7284311832887866
0.5725180844622419 0.1139872069147392
0.008674561688137791 0.1301053398713495
0.4767080149774919 0.7865552048182369
0.06967831738032472 0.2519396525924276
0.3113154513725838 0.5407387325088783
0.1575047370369225 0.1489719260871197
0.7719010121611757 0.9408127147436175
0.9767355161337475 0.3735577340126299
0.9716852176948357 0.2899308554673358
0.2915324619194282 0.08407166066297954
0.5324401252201261 0.1782360134374549
0.6824952380470828 0.5014831995781422
0.6668746362575596 0.3970583003705402
0.02997130316108391 0.7471102296976833
0.3624044192884279 0.3169173112217686
0.8623618318712848 0.2494980259033341
0.5807671227579344 0.7396998922556938
0.9890258235170918 0.5747913974594703
0.05087800792696414 0.9536654831114953
0.9397160487996002 0.3674989417205816
0.3700711821984973 0.5458086924217143
0.8541894011397303 0.7389227255628128
0.9636826727068694 0.3096570562792989
0.05457278454217258 0.5654547325601129
0.05617678290468821 0.5167505534189127
0.5964092367685998 0.206995228364741
0.544929384832637 0.9561237626101307
0.9971354632321924 0.8437859352935966
0.6073494734126338 0.9398134013603329
0.602356690317441 0.6607344054625264
0.3996057205365799 0.861507810199672
0.8475266573147764 0.5666722985009862
0.7058811355954623 0.2304631792617018
0.3163132644487566 0.1481875566070049
0.01726275299332068 0.7213880132371017
0.5586813670218402 0.2894230294913455
0.1960441510231495 0.4753554639689996
0.3351461918026325 0.7563161812648331
0.2319919617801389 0.7741820850302948
0.007449422862182738 0.2398838518501163
0.05729535474934056 0.9759921211671568
0.7448901871943336 0.4670977400346104
0.7799031343931654 0.788465685399837
0.4126252640354374 0.4786390280958241
0.3232207387539751 0.2750210885914497
0.6373310956771677 0.5519479763951025
0.2655838427516477 0.9430518937361302
0.02033225592756418 0.2221065313262534
0.9925925290930837 0.04002047216707697
0.1716972729132884 0.3733786497092896
0.7841653454948847 0.3581210263099446
0.3656168055120066 0.5953614921579837
0.4239162569764164 0.9824559252025888
0.08115317870704834 0.4944021106479066
0.8581660550476399 0.564252110847928
0.606422702416492 0.4025281508074785
0.2585465311232864 0.4998509748354992
0.810050657902193 0.8167250167832033
0.9839645354056964 0.3417467091517261
0.7803121220929814 0.7772497326937494
0.7138880693430195 0.1511000570968585
0.3100023377999668 0.001399877860814699
0.1308358919785532 0.5779009380662827
0.6654898129359141 0.09639636007111771
0.6514285866741123 0.5340948955497884
0.8906039294916552 0.2450295806529652
0.1515264589911287 0.1873290897559099
0.04781256066304825 0.1602614195903778
0.3636897390399765 0.1141508290408054
0.1635758335543255 0.3687053918426853
0.1113428638796632 0.9109266592023666
0.970029224092065 0.9311243152436693
0.573249746249938 0.5809590826735007
0.2207352606882572 0.4953018601147515
0.1858466028161695 0.9672091310469942
0.8586277101668289 0.07929577338344442
0.8011114916446401 0.8457309576475234
0.3576586604662062 0.1980600648968015
0.7521914876513925 0.5116659676498422
0.3242782971938039 0.9235619852510052
0.38807642591222 0.4233471684281068
0.682592413708651 0.5992168827339195
0.7667479228495674 0.9231338248878509
0.04950644227036054 0.5257033708911458
0.8898300078314985 0.5575593983947279
0.2005236062810862 0.2273174924566306
0.01359247640197382 0.2306070351953098
0.9528462538414445 0.9385315397724227
0.4440377191830339 0.4387387964802233
0.4260653697043413 0.5425167231065252
0.1695927630039402 0.3995299600166928
0.4099524742083298 0.008346441492020077
0.1694999225011146 0.2618701111931136
0.2555178807928736 0.3455850297580147
0.0667335223255455 0.6529077705881658
0.1618735068528133 0.6502686180409485
0.3917678144301066 0.7621661060145796
0.1160064926691485 0.3080798096803385
0.4117621013361284 0.9977712176533542
0.08894162965133336 0.8470880297830244
0.06014671937650724 0.6616524130118079
0.5822516199352658 0.662242719375466
0.9510058000188027 0.831885029663381
0.007728129290310053 0.485267205012368
0.2469342941947195 0.04320551454374594
0.5746421657559783 0.7328162071687353
0.6457433933947768 0.628972792346817
0.5741405043274971 0.8106798975751065
0.5302599589964525 0.3056411453245915
0.1552618075149806 0.0197122628937162
0.7610225355648094 0.9563488012907838
0.3594638705061893 0.8070074281933767
0.03269402360902515 0.958406081250587
0.959709064711639 0.2082882260333662
0.8431648210204705 0.5488798683499261
0.1045440725215641 0.8919011797466285
0.4774164877979463 0.1136332636782522
0.7611339824231842 0.1073845706970979
0.603361452985527 0.06622739681694943
0.5394082588470676 0.1604495287189875
0.3501151215046696 0.7726747041267132
0.8499336545201726 0.1450930570660561
0.3678905029682885 0.08712146218496071
0.5953099093481687 0.1489686755712185
0.9102380198142085 0.8944046825987922
0.4575593165734594 0.1768086755455929
0.1254287000589472 0.2212920986202248
0.945277527756951 0.7470785179045376
0.8972190213689329 0.7456073696190114
0.09646877098589429 0.8650042714176923
0.6670088558032842 0.7303155350586589
0.4446603723577863 0.3057253955370299
0.913457792260935 0.8353462037005066
0.4207831449180411 0.6483964124467805
0.4204961392475913 0.8682107579763532
0.5856464966167445 0.7027718050541474
0.9609363046013313 0.7126098446716481
0.4291003371514915 0.1064310043490986
0.0843657942876319 0.4039315036564608
0.9208387760954851 0.5486608559162244
0.5388777420031957 0.9379946621442311
0.7770121916017481 0.5433325679006094
0.6145487087707491 0.457952117141245
0.1810506891830483 0.5192787194104187
0.7742040331158131 0.3040643857186658
0.7011634279974301 0.4094045121014397
0.4304742064786068 0.3536594489993924
0.4151645305464887 0.6870282865432042
0.7590811982560727 0.8601444420326886
0.2853149037038504 0.5527868253331274
0.5744584205460758 0.2796805894437185
0.2324294041223488 0.3868269405071515
0.6534950531879434 0.9727982654489938
0.4046519024758756 0.641889065064996
0.3740831332136925 0.3977225695749306
0.1180914474939967 0.171966272515172
0.1674522747134133 0.1196478469562938
0.01507697603713873 0.02401552801122252
0.6486704365239613 0.01067259066592437
0.5069467308670245 0.4838376201062699
0.0005866311203761284 0.6566880772834505
0.2619133183272225 0.1636696341961372
0.7526667545185474 0.4611907575834701
0.08224445358602787 0.3253160164704359
0.4636279467626709 0.2199083354664698
0.8294186273256821 0.3787856675744603
0.9104486624729811 0.5519882559178445
0.9774990916983027 0.4109796984320094
0.09012350306333351 0.9990997493900928
0.4514139291883993 0.8364676849100231
0.2006177629201529 0.6240568258701394
0.9980909164794256 0.2651572459838207
0.06139029557400786 0.8834330910062145
0.2548108387867053 0.1901232163935467
0.03185557700003153 0.02739104295629921
0.5056122396319773 0.2316480464130942
0.516198310315187 0.1919660769830375
0.3567907348809573 0.08956003388790458
0.7324249018764862 0.8703725880967684
0.3980428525713544 0.3719349516685394
0.3823734294284567 0.4705172926971686
0.5807361779332697 0.164863092066423
0.1448124477857098 0.4469914987245474
0.3900641305330518 0.04159691999367836
0.06607610042269797 0.06716932046879738
0.8498750830467535 0.287006064633814
0.8131255009829816 0.6106745456329263
0.1443628426189477 0.07467165231313756
0.5277317163917167 0.1460228823758977
0.3080302858087326 0.1193188696441196
0.9471763174958613 0.5584413926483779
0.4595885647414669 0.4811153563085356
0.1908122757693261 0.3962227404157576
0.103969194906245 0.2149874395714577
0.5068762743624363 0.5133162924162171
0.3875393996751435 0.2249693669678257
0.3786823492068634 0.8545662519364856
0.07501732736882782 0.1778749868116486
0.6291978030671275 0.6949686604607573
0.6274878771743346 0.4414211959946938
0.9366939457429867 0.9272515473303576
0.5145049307744268 0.1807364523102663
0.6269502031454063 0.5486987188449015
0.925629947674827 0.5650392822656103
0.5136461073141843 0.906388125534214
0.9612310201265007 0.4083822600510085
0.6277962695629155 0.3377440715392148
0.591987979742436 0.6451694553227736
0.3464011420099938 0.7248068296414131
0.5758823962901684 0.02870660108567814
0.2572355452211691 0.9364141244150612
0.1058361138583043 0.3845696197423525
0.6389598479824962 0.2216391079333385
0.4480033644447685 0.4284858274177782
0.4077251781992869 0.2707695503627081
0.7596399671973273 0.03663224352295812
0.8286471045079777 0.7790291455381182
0.0561438514524082 0.01569405244078915
0.0928207721003184 0.2500007571883529
0.987314242154977 0.3217136758107008
0.122133507495106 0.06969332374807932
0.5420870323687623 0.1209058150564053
0.7244375728107574 0.9434402110516545
0.6715446608353752 0.6657269950767035
0.5086176803824707 0.6988410728844773
0.3609529394800943 0.1868306968193754
0.2030757442162862 0.6844803375570562
0.3124719762513057 0.6497595570314081
0.2963998363428242 0.8629653231678609
0.2223719466345142 0.07946171011694744
0.5606923805669577 0.2172154914704358
0.7063074659775723 0.9647333206872488
0.6427939881663508 0.06710850946263948
0.3202345946811741 0.3849166022654094
0.3489147516636331 0.3554933216148548
0.09266039426772855 0.3293894938556534
0.3995102428000836 0.01325120864012698
0.4738354321076715 0.8532789386402024
0.5750237197451616 0.996376535097012
0.6786618512027156 0.8933475103678081
0.397278692378655 0.493994166429536
0.5842504471802997 0.9808093030530055
0.1622252862948866 0.6229090952488704
0.9887588461912945 0.1505752864754542
0.8998422769890116 0.2158655577236585
0.2397575884341743 0.2294437972296209
0.3538321335103297 0.5102425829212537
0.5196193593781375 0.9354743301318852
0.7659593165679672 0.4211962012346955
0.2659063512451793 0.1290249852884739
0.2349644330530093 0.1804964246020999
0.6407866457356782 0.7969368513080507
0.259660536427583 0.8521175395567097
0.1232639715452349 0.7169514140299257
0.8002533599813491 0.7972715456982589
0.749310443626068 0.3349292938984489
0.254507031856967 0.6301349046952061
0.1834171181303902 0.6462301238521443
0.9478531982240533 0.9287808396354059
0.003857124744282499 0.4377303599521419
0.359627869998806 0.7412099039983227
0.2436364939679376 0.5101197145456836
0.2684811922573787 0.8853555368316257
0.517580768019649 0.4533826593836765
0.6613148242759863 0.3878131560642789
0.2897309428427162 0.8315565974097091
0.1159736479650483 0.5105726594208018
0.2200773350330827 0.815750414558543
0.9258992386605822 0.9636392731861989
0.7479178412106556 0.3444706396353097
0.6270491743868407 0.7238632758848834
0.6939399688594432 0.3386949341027521
0.5054516111592624 0.1148536574194022
0.2159523630506193 0.05088366685608255
0.2606813444609257 0.6021155840284359
0.8544984908917823 0.03940414316120828
0.322226716564185 0.2850377558355282
0.7300044330620296 0.5864721593113768
0.2558528124151255 0.612207692496312
0.897379080483043 0.4180096409369004
0.4688583246151803 0.1204151030178711
0.2988004231995367 0.8527402314311712
0.9531962142679152 0.3527013735053942
0.679929175654766 0.2456481462094032
0.2970111248956609 0.9074190629349137
0.4673790658399928 0.5683298124953697
0.01005695033187131 0.9250815451971982
0.5365127011194378 0.7044848702710926
0.5551490692049293 0.5717551493605423
0.5799226876215152 0.2509922312024725
0.2500237594817696 0.6025235623591459
0.2959877930194373 0.5516329177252717
0.1905037204484567 0.6545480819048047
0.09846963437860291 0.2326559405534267
0.3218364095747168 0.955768660741935
0.4835492509164965 0.8041893787998593
0.6688880673997449 0.5877652737528868
0.1519498006883309 0.6794836330387498
0.0008726079842936299 0.1679803657805878
0.7255326772925981 0.7024969264188253
0.7648344030169369 0.3003523949105608
0.4932434147716046 0.04566401437354473
0.5719646109894591 0.8806731727923719
0.7461741475929201 0.07310902392096899
0.8016527188717071 0.5596880569147208
0.1478719928872136 0.6332858870946337
0.1003982436826942 0.7012196357197517
0.2078909445720396 0.7536343936495539
0.2593915438925833 0.207920828670885
0.4786965961130196 0.5134629768303738
0.7722955486642814 0.4678304546838165
0.7788377877402273 0.2520360564589395
0.4583120317976678 0.7429766155948313
0.9046732611410084 0.1372045214642377
0.2561347558399136 0.334645308185298
0.07868219149697254 0.7827916043589094
0.9496062634400199 0.1471821325253528
0.3761796405839657 0.6999838051833187
0.671295641501542 0.5992308740954783
0.4087505327602474 0.1125244772139333
0.4104646233726801 0.7663016100617971
0.5137357074504735 0.02611184402219066
0.2736590535226588 0.3010300909936348
0.6716609365064934 0.0284516009392373
0.6517501251123594 0.4535615500238215
0.1009148242051294 0.2429485261265338
0.218469931426061 0.9344283138316296
0.6112234693647065 0.3080200156380246
0.8872545455021011 0.5942704751028716
0.5420413386736448 0.7712282240066832
0.1863556671360427 0.2394462993090215
0.07687478659010639 0.7544113074749482
0.1505746796314056 0.3249088751902416
0.9794449261016864 0.4936043148026674
0.2758647368698165 0.1970805188206992
0.147528147452557 0.7452299280758418
0.5462292559196159 0.1415269790713787
0.6807838919380996 0.9423083285996221
0.418589371599069 0.01392972398035416
0.6840187010550743 0.5312977714528421
0.4375040278526311 0.4015183804242309
0.3971200648287856 0.1265396111256548
0.4641328099787816 0.3088352244094442
0.5177702114766219 0.6924251931787576
0.709209801195801 0.4042408692524319
0.2499257199507365 0.0337879395809931
0.8569795293908995 0.7873600039182279
0.4298640427928918 0.3330556758367921
0.08972570244331339 0.6843125873394846
0.6779892082742953 0.4518941491362463
0.7075150019495005 0.3060793889164402
0.3318249229095155 0.3659337054873191
0.692863204661702 0.2050912833256735
0.20469028024921 0.9925148024642332
0.5532614250380823 0.5923736231256891
0.1823039442660716 0.4425413653710016
0.5479490740485893 0.05985652388888979
0.4408399520950694 0.7299451495403062
0.4610315802734961 0.07807541858428282
0.1683000897202468 0.5539862120128578
0.7944031295274644 0.1443435625514038
0.8260966678794459 0.9531712039516654
0.7138647253085307 0.1191283513164419
0.4416808177143759 0.7198614863003774
0.9703714510066501 0.8406961264309172
0.4951152380109313 0.2768371492034354
0.06947622524216099 0.6058146583157433
0.2060950439668276 0.8021291044449802
0.4392766900495282 0.3377039244824144
0.7227627870560134 0.6235567367561802
0.9835852433139584 0.06884342065757655
0.7604393855677425 0.1180319182879955
0.1814215582761565 0.8144357535539829
0.6812855085222246 0.07194802193438836
0.7757940577901904 0.2812653500744226
0.1744538071579785 0.7344659872578998
0.9425580070038007 0.9837997141514726
0.6171700040216381 0.6158544733403142
0.6277997368459781 0.8092767543574781
0.1408458605608436 0.2069274396304514
0.6037115163056762 0.9811684215456198
0.6018694619505067 0.7669769564738319
0.7197572365989759 0.2169453974133031
0.2371641462671645 0.4596225913851159
0.5752710517090298 0.1440405240046109
0.4788667281720082 0.1242599298424302
0.9566500757071575 0.2635725787018527
0.1695021629621551 0.2917718659175451
0.9585071029727841 0.3701477979630282
0.09457995872424331 0.7599019291519172
0.1899472717573566 0.9574283243149152
0.08953354727665602 0.4420666823003374
0.8649678969407263 0.2292575696098817
0.6683239011102179 0.8025147307521316
0.6994664697661053 0.6634389137367726
0.1258709755533602 0.03210563825538931
0.8852601462206396 0.4998946890191059
0.8815393888489615 0.03753408324112444
0.8572719364785504 0.3182763930195384
0.4540516904515289 0.9144508079560678
0.752209436475646 0.378449759591713
0.7176235129908446 0.08569411097574962
0.3932705639800767 0.1369786444108406
0.391222282285628 0.2793922990830499
0.2437709632440127 0.005740125379934004
0.7060697965265363 0.7226737165090656
0.6185167383077098 0.3169567793406902
0.8592149882843649 0.7097410296013779
0.9255090945168097 0.3787598261402374
0.1453901093643102 0.7350335306645257
0.9932460609796254 0.6490033846951462
0.8356640294804082 0.5413243472536292
0.3558017927346596 0.9895220520445552
0.2165045789275807 0.4284501222745031
0.2504645738328298 0.06288666932369597
0.6316558619367884 0.2421867659972821
0.6292768407468209 0.4709762799907143
0.1365872223637277 0.151685666144506
0.03059723935460059 0.4495810001815252
0.07310343540833637 0.6158394551846295
0.8690183981339407 0.2891102192120776
0.5381568650810293 0.5347503035276142
0.527194753457492 0.5338153349242596
0.7914618457224294 0.761998624112723
0.4598190477161155 0.8676124877990163
0.4215192004052758 0.6955404762915006
0.2601371381400844 0.5834706740258137
0.00967417301914808 0.3504557633808756
0.1659135804783103 0.6126933190598168
0.1641614582020038 0.9693776377324288
0.9365261677150665 0.9460762044602962
0.9186068854938195 0.3698126791617432
0.8348276990924166 0.1098203280598781
0.2809685006988439 0.2055183463546213
0.7725069583884606 0.740125804628974
0.4269449051538911 0.4039012148380511
0.807983976459019 0.02651549340678029
0.5926563404741848 0.3714636214381429
0.2836038275889073 0.2724018491355697
0.2169876487058219 0.7209377306977577
0.6586622120563443 0.01403006283002701
0.265936381063255 0.6112634906541452
0.1579211527246997 0.3417245176256071
0.2451420579707151 0.7224377091180589
0.5934666740630203 0.1107754932022078
0.6129540455626326 0.4303269425759054
0.239133501270995 0.602111653409653
0.8077944169718343 0.6930236500172058
0.8715651100268123 0.4302026494165245
0.1517261284326848 0.7177845480468874
0.8010200264523712 0.9411159532310823
0.6505420627207223 0.3874610753243658
0.4660437035360765 0.3369033089867525
0.6581076208098541 0.8042076690545475
0.8520281854298498 0.5177917812454005
0.3368681810491106 0.0656848142189754
0.3352103784817255 0.9807688192354138
0.367856550838951 0.008018408831173225
0.2170598134539349 0.313738731011174
0.6276964625889795 0.8374520533695402
0.4741128767787021 0.05308336255337383
0.8696731272720056 0.2783433385433604
0.9985208515109822 0.8558904909475757
0.4382319018211067 0.2958122157235406
0.4321311014499722 0.1961445083993393
0.3570917573040487 0.7828288146844072
0.2813603702786156 0.7140335406216287
0.9116156770090263 0.6584489934520188
0.1530365502746865 0.4534069285253184
0.2569363638804853 0.2363768689465063
0.8285765591902984 0.5008622678674891
0.1903594129748923 0.4568259612781286
0.8565940065072503 0.5359336170969133
0.5573562226648743 0.07931411472706566
0.4341140837425742 0.9779817104833276
0.2106276638349341 0.622251912912009
0.1975473158631179 0.5459185373229974
0.5502253224042516 0.1748650783396664
0.5191390645150755 0.7998282234658751
0.731703946284382 0.8034320227910962
0.04300073468241416 0.2628108287031895
0.2151975559690743 0.1706877123352699
0.3853456930919722 0.6114033786563775
0.6240707295026985 0.1603337669625652
0.1518496799472409 0.1686073812244443
0.7363539441060419 0.595361636273846
0.7071256635312425 0.6338300012844025
0.1028914584397278 0.8736562502042026
0.3461323947220287 0.832135566231236
0.0989072063656425 0.3679956303534103
0.1737580850418101 0.3634691985438127
0.5359411906918374 0.1405244462760333
0.8319666364457666 0.7347916071657893
0.668406096567537 0.1830265812369108
0.8543236583388045 0.7776548368184762
0.742718916850875 0.6041978295768519
0.5317821115476906 0.01954950657295382
0.6614162861136437 0.8896184674072384
0.1801374699883754 0.857659248837278
0.9632397103027294 0.8676585668005342
0.5077823629187317 0.8193056317428901
0.4975374792915923 0.8681322644941583
0.09174868195644369 0.2006663016610097
0.7281261027353625 0.07071343948263284
0.931586325708551 0.7105565064850696
0.4867070138441661 0.7935047344305148
0.8792943679968546 0.5598032078365542
0.905364963805694 0.5338866188918295
0.2820304158936371 0.4653747558002885
0.8546994208046919 0.507028951070536
0.1493051473429145 0.6691289424514563
0.9169547905757718 0.4684302151957431
0.7049336761319891 0.5326044242136969
0.9505101947449579 0.5762944915861878
0.6483289968657381 0.4247503347980194
0.6116406476448469 0.5722369991272108
0.4614214276136493 0.8389704286680706
0.7528072532505059 0.2061995951033526
0.1796896047942411 0.2889571456050979
0.4159960561001911 0.4498544170605925
0.3330988759106392 0.07619750950682522
0.9715288334893009 0.5312329527316741
0.7693397760565115 0.4490996075387336
0.7621103135072352 0.09666456672369415
0.353762125916758 0.825289758803405
0.5992952856153645 0.4414132533009071
0.7462006110379683 0.6404739684153199
0.1085520105408738 0.1170497755631151
0.9207042985021143 0.2349791381587739
0.1297555705146646 0.01659316064464117
0.2052989222599179 0.165678286197322
0.5357960446044842 0.8243582847180074
0.3187219504210794 0.7804449833675405
0.3672366577891817 0.970869711084357
0.8232349755584335 0.851459357475378
0.830295632180754 0.4844611024226574
0.7626916737689395 0.2905611547384878
0.4182356250715485 0.4596882559044538
0.5977191986492834 0.3811919569707157
0.3403339551316571 0.2209732814148434
0.1407537995762001 0.8645975799037395
0.8941796099245513 0.5752091109141207
0.631451663912636 0.5806487384670471
0.2036768058796527 0.4900230673082626
0.2851961277255487 0.9436791453944842
0.2126133722108342 0.4394879294632454
0.09886272690727878 0.7491937394487376
0.5706768885606596 0.3480070894532161
0.04576524822988301 0.4782157902693431
0.2855133065283411 0.6867819217146258
0.01148653679842209 0.3009461633826395
0.444673820560565 0.02346046999705177
0.6221571590752698 0.1385952938548785
0.7704348221497712 0.4391069078191812
0.004690009803142393 0.3191995671263896
0.9941987006400249 0.7373600864348243
0.5388516718724238 0.9176696008101127
0.4024160131229615 0.3279473171421625
0.7247081592704272 0.7550245982200613
0.2153948762490521 0.8740103196556092
0.01164566992085862 0.9146694952680228
0.9954384607937816 0.1130828526537829
0.5678857455180828 0.5547560072949765
0.8888411475297455 0.05685483426868634
0.7408474651957003 0.5859939002912464
0.5000156892366161 0.2123945120739849
0.3514473144538577 0.4993439876541605
0.7927528885288768 0.08501815824199188
0.04093556077322542 0.9996206799962682
0.2832689008457556 0.1046965972081668
0.6258030867084605 0.3564014888739786
0.8520780352785506 0.8681744600991791
0.3235209145017209 0.934098143955212
0.6545404128498695 0.2740559918406908
0.7884275906392737 0.4521025274536562
0.3319688213739692 0.01988547444606753
0.07065296712744691 0.6628593839601037
0.7701519823346832 0.2721681137532191
0.640595963929586 0.1375709289517337
0.6392156971605384 0.9059504488272849
0.05321130080355756 0.1191568475352197
0.2772649324827941 0.8285709080138054
0.6342126138076745 0.4894351251935558
0.7320269295574172 0.2355523545530769
0.199061949779595 0.7226835059511817
0.77691175814952 0.9802591447056056
0.5878871301009422 0.5921615065048419
0.20963687509451 0.5432613045947374
0.08168983107202848 0.7724643123555325
0.5193526612497236 0.2434008824898421
0.8199587496614494 0.7218822909490026
0.7961943008725388 0.2292486720450647
0.1869676858268943 0.1766768855041781
0.6181881463262647 0.6974811023373392
0.113257841264728 0.4710402512071226
0.4438414101454072 0.6641171756299753
0.2507267323427326 0.3882379652228779
0.4042832187284849 0.2989843255379805
0.5727681824507893 0.7458939539942187
0.8996994794156375 0.8897749244802287
0.4348251926312008 0.02712902768187275
0.3689523271922677 0.6925003767880995
0.4273323781152366 0.9291237248349802
0.103125150260548 0.405732064523427
0.5994937437088872 0.2490736148919044
0.3468320710035618 0.7819218302508479
0.6615466381496716 0.2132249160786863
0.596813883619477 0.4222106848266763
0.008032149970964906 0.7910763016217621
0.5560476157667258 0.8661350723927406
0.6057304087152162 0.2789331710471087
0.07170419180873398 0.7364318295169151
0.3673229473105258 0.9330742193977226
0.1219742284391686 0.327126539498108
0.3829105855589301 0.7077565371036773
0.1433385239979354 0.6004982938408424
0.01847832352636401 0.8266827957288588
0.6173169668056999 0.04033535225367534
0.6876708209350855 0.3769972357182949
0.1226341753521181 0.6154401045906609
0.4478342238533357 0.3995869944061401
0.8340937788046219 0.8568604551431286
0.6909784211237149 0.9789560475085377
0.8239290729376659 0.1581026203448428
0.2739923607465029 0.2439623699225463
0.1547107104114526 0.9131286506001698
0.06308268786515572 0.3286113633924121
0.3899865979266813 0.9160118859442767
0.2493583060695709 0.7793311974919011
0.4735470328496337 0.2515893907477748
0.381090889641056 0.2838724840977012
0.9305577941854778 0.6809834262821713
0.1401860064669184 0.7045231351952088
0.6252850760930451 0.03305816278358584
0.8093590583161288 0.1700440041434455
0.1850738296002087 0.05958183316340648
0.2274140634924371 0.4087722999776696
0.8993631440510551 0.003330479970850415
0.04987864560185078 0.03325932939471422
0.9924076627438345 0.9144976232762617
0.457880548405425 0.7652297740716022
0.9761663468880433 0.02638607458465548
0.6708257645125191 0.9580034979074137
0.5891391027305248 0.7208343483184216
0.1684538993067222 0.9598932506075805
0.2982920121133148 0.09258891684948159
0.1577727960342589 0.4813221908213104
0.388284029429063 0.2461522676056546
0.01375931344549936 0.7705659149615929
0.9809965119829741 0.05214008657058346
0.2455293269064963 0.1960803563666539
0.5531970978168168 0.9244305495263777
0.6434053219061692 0.02879690740199799
0.07618019494794392 0.09131951649356038
0.7391007104296488 0.3398970549740498
0.09244782029897342 0.4898560249493703
0.5482917497909853 0.9163035278335491
0.9564688912201381 0.3806155202912581
0.9746962952247561 0.5607016041639321
0.8816757759431973 0.9969864636384723
0.8200999964790163 0.3472767369993489
0.9217928053087742 0.185922685488241
0.06389224598588553 0.9108927022668939
0.03601093237303826 0.2326517972785895
0.8858117608796895 0.7008747673661285
0.09830360890327874 0.5742550237110645
0.3530105823634557 0.7330537842515499
0.411646897411619 0.3244244995190897
0.4221498491018426 0.9930716908864209
0.2901312511478213 0.4944342147518038
0.6379686948387534 0.3098616091496267
0.1041359474691955 0.07458514862803675
0.1913548751611229 0.8164732703512769
0.8657097355819475 0.6093999935023168
0.5035075412837967 0.9130513304507346
0.9736360161100314 0.1613019581486942
0.2348185876746819 0.3761468715982517
0.8213907682720057 0.2895826711627665
0.4021215688794906 0.3504248615067767
0.7047207274031799 0.1352898644058647
0.6448803379401516 0.07742922906424503
0.1089075653033967 0.631095874779244
0.2297063987733889 0.7361832447877443
0.9276805088832806 0.5919588113847628
0.06492025367117515 0.8339269637454391
0.7553243254064638 0.6217866178137671
0.7900884809018894 0.506467717296744
0.8520665930029234 0.8957836659758788
0.2393287437747042 0.7411521685008929
0.01407313060967524 0.9355542003355151
0.2039983784258719 0.838862453916317
0.3740791324018345 0.1577424179513147
0.6711852077924365 0.3685474576777157
0.3773339801626281 0.4498806123729951
0.04271229134198126 0.05116424525918688
0.8285082722247018 0.01965342756615432
0.008171322144338956 0.08378868545807992
0.7685784342619821 0.5039950661150963
0.4203248399329028 0.003546072322423186
0.1333297981962573 0.9301512995919061
0.310848725160317 0.4610843861517734
0.09649285145080227 0.5172020252214169
0.5641663743749561 0.05351201147286595
0.4410266608495529 0.8340357295942558
0.9837214689802437 0.9953703701842825
0.9346041041618505 0.1128024581179474
0.7264585433681979 0.0006206311129379038
0.4181089573287571 0.4999073496507669
0.2538658002308218 0.7966844893981981
0.1737761300402566 0.8212309796472343
0.9695494374638255 0.1895194105200986
0.3376652687366087 0.5245043393566157
0.9816506676790949 0.7783930921041213
0.4951648725107705 0.7662164302576208
0.1936696408942532 0.4143650308695211
0.2290814008510813 0.03679066852500455
0.5870050648324846 0.7943870111410691
0.6153688137499336 0.7511145785511145
0.2554219324489373 0.9478630415126676
0.5038283920399989 0.436602932741237
0.1044684010606059 0.3951546031223851
0.2899150755446712 0.5430093179925651
0.8221646255142799 0.5086217456856665
0.500074360295277 0.3869755242184349
0.1789719818843722 0.004387188420249886
0.9950408329698602 0.3656548565583613
0.4723892953407097 0.4425682105022558
0.9583620847925962 0.7737576656644547
0.05447333131979844 0.9353063663346243
0.467244924539488 0.7493452754265192
0.2954502953080811 0.759317293419709
0.9144771033997293 0.8458919089138832
0.2246336668972175 0.01933866954878677
0.2951793257698183 0.9390357011766441
0.1794134205458203 0.5995828600925019
0.369184191769927 0.2363739395404012
0.4689967305163278 0.5782620693432524
0.532794153473659 0.786050932408893
0.5743033847312927 0.9755175526267064
0.4572852903124165 0.008762025399450689
0.5359662692904619 0.5531820168794019
0.2265079630864864 0.5833213199465604
0.7131891036191643 0.02550267937258007
0.5288393286233158 0.009710220127314276
0.5759710674624867 0.1735107838563728
0.06502977557116212 0.4130457128735242
0.3371077712428986 0.427080917836352
0.185083078160391 0.7860465751464257
0.8423231916062981 0.9305254451513015
0.407691686986521 0.8545422281749329
0.3264141567646354 0.8227645559585104
0.42875974757871 0.503016430298465
0.7254883250810756 0.5958946315870003
0.5735914572802028 0.4074178089851163
0.6458774178410945 0.03938301268042966
0.5354635519155369 0.2672488592126907
0.6192211829114074 0.002658452038888337
0.001703408572410748 0.7450072018774426
0.1999118922296451 0.8600410855051038
0.1552460170600611 0.3627636583936103
0.1269946555699489 0.2708534685180305
0.1134585472085572 0.07774033858285323
0.9810381880179913 0.005168233665015306
0.9125520808686928 0.162594566478832
0.2147277508561385 0.3816577900480886
0.957336454415594 0.9936441577468628
0.4859807713763383 0.1067317229327174
0.827692274877904 0.02896724040249315
0.02503226878446945 0.7289505025476015
0.3796130307405357 0.5503117258886571
0.02281258109974465 0.3153616065166912
0.3358006186155333 0.9916322447012419
0.3786705465058329 0.4058182231698283
0.8499413155660351 0.8233315176483305
0.2874757919559603 0.4481660848123558
0.6824461940846743 0.489616969826467
0.3721509516130043 0.4677914090738155
0.6708656984581639 0.7412464708674158
0.4970121765013373 0.4282722873130452
0.9494985668643883 0.02530478297624335
0.5990005096479259 0.6179481822373761
0.8973014848611253 0.8580243902095692
0.8420301834880081 0.79543438549233
0.2854016787669336 0.7335536956344012
0.3211300899681689 0.3127825233690028
0.7147372015567581 0.5042501176265495
0.6188537336980507 0.8117758385359052
0.5079616477827463 0.8665613252922737
0.376642305386782 0.5283407095063429
0.9257461261531693 0.9737175284608262
0.9838471191117351 0.6134025240961302
0.5981263769427911 0.8843048461771402
0.6324659619650957 0.2906433761089651
0.945777257245713 0.157598937997925
0.5791319367008753 0.9357549535129731
0.7436571936274584 0.7450700106397717
0.5549092809919102 0.5270096046301838
0.7722455765337196 0.7507800450710703
0.2905050551420876 0.4098202755470992
0.3641346064624874 0.1312145639197486
0.7380389323161929 0.8969319171656731
0.0724536971586911 0.1222343726276356
0.313279232657465 0.2181335801212335
0.5436392338566322 0.6089902473945702
0.03505710088620692 0.4776569023263283
0.8553915342845052 0.4059521243031516
0.1051651978579732 0.6211893761614058
0.7469182836872008 0.9926490103091955
0.5213186167012179 0.4140300989019032
0.2032188642586596 0.8899631240495487
0.1081918083673752 0.6030840703927197
0.8117651489459714 0.05434353793261022
0.815973823035128 0.1783959221801949
0.091990351963358 0.1264496084016765
0.9770364364491799 0.7980206449309482
0.2327375042907082 0.9910460263212059
0.07427912863386188 0.7260716495498867
0.841460214257909 0.5203129581325616
0.885374317466048 0.811478860418317
0.3740018372931251 0.728223376044533
0.2200182248556838 0.7392166634627142
0.9365574150275807 0.1313856276575459
0.8609192766807714 0.002153334835937196
0.0293302940518202 0.2977195341910733
0.105154414551707 0.6486520964564784
0.9254698940580488 0.8611000398977968
0.8086538754987803 0.567510689267899
0.2253921663859897 0.9980923658167428
0.907287764026927 0.05886732800139
0.6152686553130651 0.3552880890572617
0.4608898080145801 0.7095439900930116
0.7202682760864856 0.3910510899391482
0.1633033920859638 0.1013048950898544
0.2628169910126538 0.002189063675915371
0.7496042496060902 0.823739315182429
0.9287408199898147 0.5736646486049131
0.8701811129743511 0.9609373231133719
0.7139620991833052 0.1405155256699135
0.7548141427108209 0.4336182904946219
0.6201999724620852 0.1910614838238727
0.7930341283827468 0.2932455295272185
0.602981953897729 0.1698119799260859
0.7736545901976483 0.355258076880287
0.7808101404519562 0.4868446043998246
0.853279418380487 0.08855779085580845
0.7802700271451111 0.4362391768919704
0.4009932260688823 0.6705847352748918
0.6601179145066723 0.1458404414676219
0.8491377373757902 0.3851407432554904
0.02009821522048137 0.4019542189316875
0.1404215958652003 0.8006116932149934
0.227213322769432 0.3700053926732206
0.5398086869422331 0.3921888590851282
0.7270888630916073 0.6707961853137716
0.306207967784138 0.9019680848523353
0.731863853603551 0.1421046985773492
0.7523301566375752 0.1009802144058811
0.53131191757639 0.9105304144578948
0.9792491382824977 0.1699072435282409
0.1748296504439802 0.5119445663873206
0.553172559456572 0.8770756482791913
0.6930967050734289 0.2928269053348323
0.655529275694974 0.6330301022766653
0.01495546125447115 0.09214473427358238
0.8029508779953674 0.141344911287418
0.3403455167572659 0.1141301919216726
0.9639971179125004 0.0004460741459819055
0.8007496562842897 0.5073718220028575
0.8686629187631247 0.7454173599424958
0.05188492479271205 0.2264845116633214
0.09809688802371663 0.6568557924780508
0.9011325239987363 0.1207573698491372
0.7976063813042398 0.9812260754551971
0.068864219511391 0.7081096832342827
0.4493377586821813 0.747626461917228
0.7931489487892187 0.314304943622069
0.3960964103836349 0.2081870152222174
0.0131617657473426 0.5884296921358015
0.8904263635105314 0.9586163578085529
0.204317974132272 0.4806967665912951
0.7692301511791062 0.5933794601633346
0.6953432613497691 0.8996388976538615
0.5827633178590543 0.4343897755042774
0.6683806954754482 0.8587923397830982
0.889746177526201 0.7617613371588781
0.957641925075441 0.9483667720831215
0.01373830320445799 0.693061782324698
0.4269743560603407 0.02019878903112839
0.923981505867668 0.3314714362697325
0.2151398263760035 0.9055701499220545
0.2782889446091628 0.06717751217387895
0.2257918820233188 0.9711068588556783
0.3527942934416485 0.09986029928971728
0.8824023086604428 0.6623734788960877
0.7575775086453679 0.318347998057806
0.4129712317942267 0.7990832171762303
0.4449388854533191 0.9188036562196604
0.7331029765298183 0.5584408761037516
0.6959571371040549 0.5696373499658699
0.1538128614312947 0.9698255128148267
0.6379005125516209 0.8076001595847477
0.7792665541498769 0.4467181698841021
0.0168320508857599 0.4205661973444295
0.009260966830637204 0.05533406344584
0.1413418278121951 0.3986358464803978
0.7404852413418787 0.8393417120593306
0.4773156218759619 0.7961650729489905
0.7251471975659801 0.4386683968393399
0.6103526371869106 0.4678325918297288
0.4092797013196976 0.894131836535768
0.9364129903931397 0.4722669120117329
0.1918406617244182 0.5174442180565009
0.5552455078104188 0.8963217671166038
0.7335512658930508 0.623052564161379
0.4777815272724131 0.6776108519770858
0.3714293139291476 0.9123972602865859
0.3941758193633972 0.8795986652211484
0.4931737745619898 0.2577673357520617
0.6574892670599568 0.3020900251533014
0.947970252202605 0.3732869093214194
0.2461440535935429 0.3180701408231257
0.9210959561282361 0.001638088652323792
0.643361857174542 0.4337604768101863
0.6478394488962069 0.9812592958021268
0.5790399938830427 0.2129696367496302
0.05329897737750295 0.0544047680465242
0.989092903871977 0.6701261239495336
0.2061865684940496 0.5068951001298965
0.00909452392949283 0.7526605603519915
0.7410039563681347 0.0343762754347394
0.5167394856729862 0.2706550142612945
0.6451845825534311 0.3777491092973243
0.2406227368854687 0.3928090436071747
0.3989240124345022 0.4019924180968716
0.2592060120724876 0.8901322708163799
0.2464574359237862 0.01553570636254408
0.7367353092229738 0.8606349859915594
0.5043250121908401 0.4074192319146487
0.7084716839305251 0.6696891136856975
0.1779966681096191 0.2995537714594048
0.9577966222519083 0.5150459946965636
0.2814184732653401 0.0002380961974699649
0.3435034970667066 0.2837170569938968
0.4238484501282936 0.4139733245303567
0.5224520884338416 0.6732865538684288
0.6356513586624303 0.7694299289540903
0.01010200189561308 0.1488011373391223
0.2722024348852874 0.876486619200462
0.4596755382303152 0.5167383190365884
0.321033203398141 0.3661049809012248
0.1715261845129933 0.4559906497647132
0.8215716293663266 0.4180796241783042
0.06629951360104548 0.7570560748375147
0.6968598915897407 0.9634968045086741
0.575497285801902 0.3790791391508799
0.7038937920694102 0.5971591081712512
0.4075010580760888 0.03011723843362471
0.6992946232650673 0.1747800763650376
0.6932179221777541 0.5979177869776577
0.02144505820158572 0.7781390896984238
0.03371483832674211 0.1378116700630463
0.3013656880283339 0.1381208051265678
0.7419103725744799 0.4926772464152229
0.82824019022771 0.1482165396253635
0.7058059769668057 0.5506835505023185
0.6560089658710399 0.785740133953973
0.3145592005501953 0.9288908649167765
0.2240882437440732 0.6108451688865038
0.9562197708517238 0.8845842281006826
0.8123221497603583 0.1408772894990361
0.958183121278438 0.1272543153140908
0.6309532871456127 0.0150570772399678
0.5623433493326871 0.4375455223657099
0.4608079576928936 0.7203933371740512
0.3650974021052163 0.1763400494488331
0.9666460318820839 0.6969712374848684
0.4246851890435398 0.5316000284019579
0.2799513355159309 0.4555714546023203
0.8780969700110272 0.150428244005289
0.7585577712016152 0.483940944857449
0.7951324464908661 0.581046615355611
0.4257519077729274 0.8120896365972731
0.2051570095693193 0.3411684282766337
0.3162485701788864 0.9835670117646078
0.09018354952069108 0.4988125793174075
0.3864009563705218 0.781392071690249
0.4682880124635859 0.6792521474940155
0.3921872569389174 0.3543736126448226
0.4322802377166921 0.6940246696107374
0.813286298436302 0.7682498273538373
0.1147309078492607 0.8550144114319816
0.5078764501135662 0.1374678812927518
0.4932706155430637 0.467511464914522
0.1672934378238438 0.9421407081822784
0.6566242296339307 0.5056744576799865
0.02441919869011593 0.2665568837547185
0.5211091595861688 0.1631955107972126
0.3495740089495057 0.638811104393247
0.5308802716386166 0.3170390543617596
0.9495934065943943 0.05363738071015813
0.1875904762802955 0.7476044328707425
0.2737597768947155 0.6393918743681656
0.4610970634051348 0.8000108212822048
0.2915995989754719 0.004489582668360046
0.3736490155533138 0.3211235090728595
0.9820782476268289 0.5819373478562401
0.5704411258538513 0.6038310610717154
0.6055726335184349 0.8643892449982007
0.8504319841012469 0.191248218509949
0.8981216874700824 0.2957954918068717
0.7347717561838187 0.7082651503579944
0.6997894670893016 0.08298096050451728
0.8317610362783916 0.7963388772491644
0.6233692321549432 0.1709424828769995
0.5748269909862651 0.2984688933237771
0.5296301059463731 0.7307050088500405
0.6205312806627783 0.1067703523150383
0.1017113817013282 0.2825741993163677
0.8344040489003267 0.5796409364080433
0.5224698524510162 0.3856486933698437
0.6872582650167182 0.2528724135635695
0.1138632813607689 0.8734059266224394
0.1605754757106801 0.9228391251701825
0.4669732173404132 0.3795210668306183
0.6083957491040205 0.08670299900970993
0.002504905116139703 0.9151098106792052
0.7646105519110871 0.6028519971458365
0.3136149276400776 0.6823401603157466
0.3493036233460322 0.6049828630274084
0.5504225682114074 0.04082247051384358
0.1580408970119758 0.7485286412344586
0.6574865964234849 0.5728623398070188
0.2797263001043225 0.1147244297502158
0.2783320113547965 0.8571068012636054
0.8378175156818701 0.9792687882890524
0.04024865985197838 0.4873635530260547
0.6090465365009874 0.8819375684436119
0.1073277405674257 0.7803789518246108
0.2733813545036308 0.006916927721724584
0.2814551549920654 0.365516859711844
0.7031191420898131 0.4816873555346665
0.1345031485663024 0.3019286280502944
0.9306217025310558 0.700278467226282
0.2291321021833685 0.6208282986608473
0.131556642650025 0.4031417395998328
0.5903737518243274 0.2885631140960648
0.5507191146247664 0.7202406394651254
0.9313620595787503 0.9831058517861397
0.2584688193668761 0.981285368974706
0.9271395391349977 0.491113100254354
0.5287281145888187 0.9805556329029137
0.9955479824398135 0.3865342356994116
0.1004022735973385 0.3571892532895257
0.3883459199582867 0.9686739841057427
0.3749630975985513 0.6503943315835704
0.5717334831090758 0.78347864242979
0.985699381937153 0.5649746191874638
0.07661667686598245 0.7155731227283298
0.1759306220172502 0.1717170684662583
0.6358208729382359 0.8864532689139167
0.003073923126011522 0.4079931930492845
0.1352123398398816 0.8182897926169844
0.9913001017747506 0.3486731020190243
0.3092966079986286 0.4834333293547658
0.89732417313982 0.9856458683546722
0.8681356466857527 0.0526490722337711
0.7434258175018321 0.1990835870884002
0.8541758024053493 0.7193792437994655
0.8732822643321059 0.3075228297635559
0.2697591560385951 0.1172059040675334
0.5220659312962611 0.7377487971348317
0.2329185228049563 0.8958326375967912
0.9362292345482851 0.5635957698402306
0.128563145286558 0.05224536989596752
0.02219102414710456 0.7012176677511263
0.7339706619246167 0.7607115355898226
0.4889661148931268 0.06762124947007871
0.404276250791111 0.602834177574772
0.4138240335138679 0.2795382463509332
0.6015512876696351 0.5680753529570427
0.6052625413419531 0.2978627888138623
0.7683942457844968 0.1349793187236126
0.0919862700642524 0.4207553412865267
0.5810103616530188 0.5412327039718157
0.1639227840167369 0.5138436395546268
0.9529810272572357 0.2359291255325206
0.09683827998662474 0.2609144848071033
0.02030823038542209 0.6368421967467727
0.005324835893627582 0.8014166225285503
0.5774094874714082 0.07688735270122489
0.4269204838759968 0.1480697203770292
0.1459566120922423 0.093327435696011
0.03795453092181231 0.98025616959151
0.7138346399271089 0.7930449771821625
0.2531049175687211 0.1692068737546586
0.2417714391849172 0.4899955605591085
0.4797751162964364 0.6225976233854721
0.8240976746618821 0.06449417036013842
0.3325823263419661 0.2485748972541708
0.6891057071546853 0.8906917526007222
0.6449869137359958 0.8856881744329439
0.2330349119390077 0.4822840863589107
0.2707466169811743 0.4372377968817283
0.06891526688163911 0.07620821573775179
0.8039125338814544 0.4729093695739666
0.9596955811065213 0.5445681487571542
0.8731748587359621 0.4014403143215873
0.3691447558386148 0.4957819831725916
0.4203984044992669 0.829681901397469
0.3293712298762544 0.5670147057130568
0.2520682581223798 0.1585864637595079
0.7905475892661953 0.7512296780102339
0.4050413129459999 0.48636254085662
0.7906785934828779 0.7721103534514505
0.9791569688732671 0.7223901519742275
0.4819840692615144 0.2163622770751063
0.3481656273632006 0.3918054110846989
0.6981963574848081 0.4427357230777854
0.07143384883043356 0.1691688165413614
0.4228424199196531 0.3857952786162867
0.7128487813724972 0.5780649537022906
0.5670163248790069 0.7920979746070451
0.6196515025936282 0.3654214866480001
0.2928797650555437 0.4386527622904678
0.1645624001299148 0.3806391701824379
0.1037003329859601 0.2532796675879521
0.4902043088602231 0.4200302720561557
0.2453174646598134 0.7501165316259356
0.4603353981878542 0.1271437679064309
0.663781550477259 0.5508608251097453
0.2828186248586709 0.6341014739272439
0.01724893732848617 0.5226103678059426
0.2158689913119267 0.6399181269237434
0.330866810178211 0.9607520972664025
0.260448531058217 0.09004774431158936
0.04609185729018161 0.4134502692914407
0.7761090492228508 0.4775011088897203
0.2982808470646139 0.9873560803907099
0.4942840151837758 0.1715035484652074
0.1203261704260406 0.5316241512056795
0.5473350843456376 0.2920818332468335
0.5910282255102541 0.5385507955810291
0.6846217217433994 0.5505284871715055
0.4949553675284474 0.7447410844438298
0.06993459413971828 0.3115720834356336
0.6843650145778981 0.04039117670043592
0.3025121201519814 0.7953217714391335
0.6948036539396462 0.1096387182324809
0.602094108617649 0.8741235115808157
0.2754590781905442 0.6822711272689727
0.5500647882795805 0.5167351972357587
0.9542770175399709 0.6207524181695608
0.943127154239687 0.7256993509085379
0.04031625053539193 0.5536758932658761
0.2833475694027099 0.2955473268559712
0.7336148283150091 0.2902850367469675
0.9590135693295182 0.4738231992357642
0.2991820227955048 0.06341687352695208
0.6430723061479934 0.990288886718217
0.5351387388165117 0.5923490298482508
0.4183839248128679 0.6286827622281357
0.4471668743774034 0.1026728134724045
0.3413658181922163 0.9640033034279586
0.8615343574004659 0.260862877054186
0.4083910136966449 0.01885662380499147
0.3055056828181179 0.2127114725182274
0.4760591564949513 0.4609844657895009
0.8096002152956554 0.7050289543249796
0.4801227983230119 0.6983203145644341
0.9254909261976074 0.4742963999701818
0.06882842019024958 0.3818793001636454
0.8555922731113869 0.8326279384144573
0.8161002732140814 0.5745031496953104
0.468910788681931 0.4526301313067478
0.3639551467472443 0.5138457114240624
0.2045842831169323 0.1339741503510729
0.5043423555607169 0.9603671305687862
0.7279999273823664 0.9153838044832537
0.1044535466456194 0.1546942119263751
0.9424206059085365 0.01883212525119522
0.7695833547086769 0.8040572638607997
0.7392390983942594 0.2189606025575986
0.8333087830713165 0.9999594692877618
0.189684230716852 0.8067797084516711
0.3563447944268873 0.4812381669915403
0.9387977805341515 0.1900598325683608
0.99362675381615 0.5389057894706577
0.7768298752775767 0.8859256917466556
0.351079839138004 0.2477519420472054
0.6071175985901749 0.0372578108370584
0.8564803479630638 0.1534494043235627
0.8141079956921657 0.489596805573923
0.2414541387138991 0.4398924289251953
0.3028863791214755 0.5139419439732441
0.6751424659232961 0.3586964853328345
0.4843955348218498 0.9095790895730198
0.4970219374840559 0.1921745382589965
0.1966971556801683 0.9659532997873815
0.06620894307613882 0.01922990634331441
0.7518587345612129 0.7821870433031972
0.4212400046901184 0.5804378170214785
0.3141225254278779 0.4418307411563947
0.9358106487874365 0.4221703148910696
0.9911642765482922 0.1227533646458192
0.3663387812136457 0.7493752356232558
0.3135027821888295 0.8865927084951248
0.3962973745391201 0.9748533270589713
0.7176535681545078 0.1786322853690488
0.6626479292582872 0.6164682077335206
0.1951667791651943 0.1064424472778039
0.8711201808503233 0.2571597536146225
0.4879209396823625 0.8226321794713174
0.812086739344387 0.005734480384412349
0.2371329535923108 0.729851455544906
0.3126664170195183 0.6607054742896483
0.3112871388740543 0.773745221236805
0.9299684644135467 0.7907708923571701
0.02389708963587998 0.4955240061586919
0.626297528637109 0.08099443111934751
0.02999602912803693 0.9210896083911634
0.5903667958375441 0.3260397674520812
0.4180786103269052 0.9013167450251609
0.7929043762637604 0.8944659400878875
0.2388279178913688 0.7817869644934138
0.9604092778349921 0.9772095463631884
0.8522467998152772 0.1632928984388864
0.2696056191939312 0.4086487149637718
0.04361325262758666 0.6962797092428411
0.001919265374362163 0.99924240014699
0.6884524006276609 0.4476664861680899
0.379291881073703 0.4990613557541402
0.2477080782959145 0.6571015548172845
0.9387080915691507 0.4624417071604639
0.451530907542266 0.4182579345716041
0.1869783201589202 0.7964454368288728
0.3789331768738898 0.6894031358537859
0.7140881687851934 0.8777736289399877
0.8550238547670997 0.6072617986579044
0.1089442598239498 0.8825480072141343
0.8309973428661542 0.7231202026675071
0.5884137134382739 0.7575346261616644
0.6515621607631822 0.2379830927697462
0.3500593593328249 0.4099986722565622
0.7218832912465359 0.3452992111121094
0.8509237154239981 0.2765350650985215
0.532514298926286 0.7759852139472836
0.3803990995926901 0.736333386361993
0.6323145998560921 0.0638842051931479
0.439034491598848 0.005688810463167045
0.964603959453604 0.08928600759622707
0.8061275810464734 0.2560472484843901
0.4377324255607906 0.9004963595877489
0.9442301202778954 0.5304469382367817
0.1563826296528465 0.1204888966616541
0.8046534742706768 0.04736450655821867
0.07959974178940042 0.3660793358738516
0.2244693898707685 0.7045165521790849
0.5535940631198542 0.9639972229142614
0.323909977742241 0.8727733938423018
0.5073284649176829 0.5856715673006415
0.9977865076371816 0.832768778753334
0.6277086317787779 0.2627333667405207
0.06747136337883242 0.5481051640665862
0.6682646129672847 0.5408392978862852
0.6213130121608677 0.6875539064467173
0.4112802948708228 0.6208603757749731
0.805710152025058 0.4639002306664626
0.2170508622021742 0.1921516418625809
0.696055717866976 0.00112773596241594
0.4568051681235767 0.3336972563315171
0.9773090680380878 0.3262370357452534
0.04185954672696249 0.2525180522982312
0.7583228752086633 0.04731734478770936
0.745510994061654 0.9423309229660756
0.5006587377973839 0.4178973282079092
0.3613820528206618 0.05218035630768269
0.07650830396117583 0.0228905179317116
0.3020114744897226 0.08229552070357757
0.2942679416875036 0.1443906473777102
0.905154169242256 0.2069828787194448
0.1587322911706116 0.504329317493862
0.9579092039008398 0.6918375180353891
0.8028375246395867 0.3225551651726126
0.9005919215816066 0.957525569760969
0.1606264015924844 0.8844711358761739
0.5719588719601697 0.5710452069288841
0.1491500008566151 0.5324038417130933
0.2157712809253264 0.7100347473787594
0.5164388252069573 0.5801771528643784
0.5448319912259575 0.1100418863574997
0.08317707539343187 0.6939013502768995
0.6540923951902631 0.8718260729583104
0.07398899436846409 0.5115968300631241
0.009685409676537211 0.006240152081071313
0.1659373041847888 0.1565962254666398
0.2747465409542633 0.334828575726395
0.3471889826423561 0.06363308589056943
0.399395906134379 0.0245741809769418
0.5942560440286732 0.6760300417684267
0.5558545909764996 0.4874494775526104
0.08425606895749571 0.7621478600556728
0.2421791959866125 0.1120234232597506
0.1894818076434976 0.7197211771084306
0.8664572471809595 0.4087843213504412
0.6398701013011516 0.1831295919926996
0.3378098394699614 0.1713712518772705
0.7164228438064678 0.3364991349069054
0.003701227602275954 0.3081940219575105
0.4880847950248799 0.2969013671350704
0.7228170867909246 0.1466152760886644
0.2706164041309009 0.4614319899234927
0.2266347860359722 0.7559670210357519
0.1321829238078394 0.1330632203837247
0.3980340107948794 0.2720030031981613
0.4021621452398468 0.7596689225415592
0.8328958255912217 0.138183979984818
0.1414063681090931 0.6768072222720479
0.874847733704692 0.01659481812677345
0.5820478648665285 0.7125767749801823
0.4196375678992894 0.3960946787293301
0.1602725130031711 0.758754154537733
0.292901027402271 0.6080102168180448
0.6874657201360835 0.3294217828535103
0.325101641124499 0.5954335737791715
0.7139964543645815 0.6420805154873007
0.3491792911921716 0.7436001451053931
0.6536124807917987 0.03215104180740633
0.7577204797777062 0.2252966247608444
0.65601689055436 0.3319507642552293
0.7733055280614324 0.292311956950349
0.1990172687165087 0.7608439173555661
0.4983660342479759 0.6949801705456987
0.0004727819209123281 0.5304349838917456
0.04479947261903434 0.8009010403631033
0.5932684148423887 0.923429083438829
0.4351644346396161 0.3746445441466523
0.05585441521824224 0.2873584439186883
0.4446489839792427 0.3800336627208201
0.9566762514438024 0.1542430812447239
0.6501795145959886 0.9644415494113393
0.2148100616048379 0.5825583802827247
0.6668714981141803 0.7838073433523728
0.5404604171185864 0.2491888091204566
0.5280220002670235 0.05720424289472523
0.168038233237885 0.3372739071237672
0.4014338996328033 0.002784367894717876
0.8966681509794326 0.6480329622230523
0.1667925455200293 0.7898880489479649
0.9968544303296998 0.0196705203896209
0.2927394583489167 0.7140667151308734
0.6515828320130179 0.7957130355208404
0.02156490388661259 0.07299779728279866
0.3948906293876979 0.4835697913556933
0.8683667568136192 0.2391774608523
0.7517228764109791 0.585491998443923
0.05192812115797596 0.1293551454536302
0.2856836062323556 0.7884606849910618
0.4284095442508647 0.09537060672266626
0.9675080672116375 0.6373460733759118
0.8717613696352466 0.6595808512193965
0.631660019200504 0.6635965706966613
0.56252648809099 0.4965204300767477
0.451694477656142 0.6437571842472818
0.4668746503549104 0.7710549665924626
0.9480950383378821 0.2267238195594237
0.8130825517949457 0.3267642461946639
0.3030631427069161 0.01944611167456467
0.9486358463731135 0.7999893554668288
0.8326089078503093 0.8148812382231864
0.9182770375651195 0.8781244764800585
0.9852937416660237 0.1964170077261234
0.04809070927550878 0.9150334247721662
0.04261126252413448 0.1233416677232528
0.8548841696771275 0.5743167795751281
0.1737301340708222 0.02464868003054497
0.09411153362888752 0.1562795774911217
0.3060339468762292 0.9128086116969737
0.04647614951078791 0.01022375444700022
0.8151921106884478 0.5176334643147622
0.1525727591270244 0.6523782405955014
0.1600342387982589 0.04767340086297751
0.8289371792926996 0.9421368153041849
0.6114976984300511 0.05825458402545277
0.04684448670359935 0.9432206114327045
0.4915180180369575 0.9750032246393912
0.3389841790064234 0.8497507141415267
0.899393111227937 0.8687125880335297
0.2744959206845318 0.2905408474917747
0.7112819894580069 0.3461650005377686
0.5063086952115496 0.8479784201660825
0.356345444419412 0.9348104946119146
0.6303334524530595 0.6531132197359861
0.1958814022805078 0.09583080663177226
0.1136925332791363 0.8926633963807746
0.2158724451668521 0.0131240883796559
0.200740226228022 0.07405055707142182
0.06326248056619331 0.8059562664481092
0.4201698921685325 0.6061793138370115
0.03644506117753856 0.3871236814943874
0.6732692596650162 0.6546140627516644
0.4593603280252175 0.8956753978603531
0.3817945377026545 0.35809448372202
0.9632736198488455 0.1624155485483503
0.9825233920061283 0.2906697099983779
0.001944325321553247 0.2970151059841077
0.9351291998648571 0.3987677468609199
0.8726231491171507 0.2230366689441276
0.07620387495809802 0.2146116367517232
0.5508720263700495 0.7876799748751953
0.5009789964890047 0.2859378439013589
0.8953285756239926 0.01299102998793899
0.6824640079290557 0.2078279949010908
0.9331669552034578 0.6207086135218053
0.7752855765804533 0.06031695306307467
0.2823333205443445 0.8744018434714202
0.1252193166934303 0.8549464976252727
0.3220896884775934 0.3484177079829737
0.4409171810327053 0.3910065620240362
0.3931521408844538 0.3436265160367665
0.1387895217925917 0.9213937726463555
0.8316413505552495 0.4196806100875105
0.1031280266258735 0.9306838660490587
0.9281622859646612 0.8828223818762611
0.4678273956738047 0.7275368817853601
0.008332231220053665 0.4666651431790445
0.4939073525887271 0.409658041968495
0.9712354747670113 0.9128984757241019
0.4083583874960099 0.6785997507384282
0.9976889412871788 0.4663685464689929
0.2332615597736493 0.1489469270518423
0.8451741414395634 0.4606102828746609
0.5949935126475749 0.02517388760989583
0.4834701757680123 0.8807607713351164
0.07499932868820465 0.3516263335420266
0.8963498293340828 0.6297815585761637
0.214666556492191 0.8360167126754104
0.7673935989858676 0.6398431815188681
0.378411312326713 0.007195190384078167
0.5798101854712687 0.4736446706868668
0.4642094635827328 0.9654280508660947
0.4795170674808096 0.03150646682225123
0.2004517366023658 0.03620599642609872
0.2321973194225969 0.08541790226650095
0.8770321518533229 0.8327256400436339
0.6649991669822335 0.9870220309944598
0.7542382013900397 0.2354948961068286
0.01773712391551971 0.1764365684590793
0.443794688606089 0.8062026942158745
0.3262958350033723 0.987503678730781
0.5944087715654498 0.4899439097885442
0.4839105459128895 0.0499080472078766
0.7350441246637553 0.9599112904439047
0.3758018803174509 0.8442479785775577
0.1418896063030038 0.2569446392508115
0.9001068002484208 0.1468446352735036
0.4765449221589875 0.734310997025319
0.6436179237511652 0.6070876327222902
0.137976432392195 0.3501823719062721
0.8693682998531961 0.6897141313738628
0.6092870681296302 0.5617040759785764
0.5491935495230365 0.6808733634324781
0.003717377185746415 0.6952678005004636
0.1874029520403253 0.3282213903716749
0.9574788238289692 0.8048920178902956
0.3554082890896749 0.8367845102260428
0.5974668929874709 0.08402247032448396
0.9900861315271153 0.246413870442209
0.7013682420712612 0.9923476154949437
0.2255452775282392 0.3497693892174524
0.7034269194101709 0.2573272585712207
0.4393194193002969 0.2665673754743924
0.08601604984203852 0.4637592318300596
0.1125360487847367 0.8007107787213962
0.8599590034932791 0.2823965785128015
0.6944757986303339 0.5317424001426807
0.1406830527901539 0.6389918524188734
0.6493579845068054 0.1309775122896721
0.7756006973321036 0.1751548538655049
0.9214160807453651 0.8077411295854284
0.9210002411201731 0.6845350347915838
0.7215528877756204 0.9725878087260333
0.8745712919674545 0.5021743061633794
0.4922581156871879 0.3454816703443874
0.813408281573022 0.9272927358833779
0.3057360985047239 0.2406297361283237
0.60149003566603 0.6501858393046803
0.06879919472745812 0.142723018175658
0.2323508661555501 0.9163807456678865
0.3388753228712689 0.4850850431359771
0.7109387294116266 0.9071728344670752
0.1570175676469842 0.1970842300125258
0.5145129801222581 0.8286281540314901
0.8642343435139429 0.7374472697771254
0.7220353204337835 0.2614148062012663
0.4465160583454257 0.941214126267688
0.3070245196002093 0.8595829674500807
0.9943775876043336 0.9610393769872043
0.05690082861845042 0.3961781370871112
0.06415712589925136 0.6715237496246409
0.51516079176234 0.6461727868734715
0.2178251306724308 0.6019936815785247
0.8920183735565584 0.4594836263353219
0.1555141351299525 0.1592309696556115
0.2536277555578781 0.8726105321736362
0.8505193921995421 0.9661896486666293
0.1977308546382544 0.6339453663257514
0.1259773153422965 0.9705595052670731
0.8750517290929773 0.3266192229458407
0.8265378439973802 0.1295466263768608
0.8216291955211044 0.7042635610860621
0.7234065606858294 0.1033607928255526
0.7560706225562498 0.5761659394609138
0.04148207900717506 0.450007839503863
0.1076000289102451 0.5185667656000161
0.8776364147848931 0.8822961559116946
0.04117295815338178 0.0409418375352927
0.7600886780672028 0.8087647179455295
0.3525612452328112 0.9070153917587169
0.1369906010554683 0.7417389110683482
0.3420083967269952 0.9226782668115809
0.4639721670827591 0.353487671587847
0.3405242789364619 0.6558255298982744
0.02152820010332051 0.9283800313029751
0.6077733326019767 0.7986575717694665
0.90861809300787 0.873514230460162
0.9613907636331616 0.8467523139062808
0.6698274508447498 0.0568069102442388
0.4742651841804213 0.2234283812557336
0.3578941680896559 0.6453742054739563
0.1466759013236753 0.4363232006404857
0.907893535467053 0.5234475989629978
0.3627598161319424 0.9043780442086965
0.2165350682134849 0.7689455781095991
0.3196609167665289 0.5211219070863159
0.4102373679022765 0.08269999531870716
0.3558962286907912 0.5949455244966543
0.2109071566540305 0.03308872982192453
0.8886898108025385 0.4273171374986566
0.7852570064959811 0.9273279547773705
0.03421643561320013 0.8035360301413724
0.09653487606461481 0.9824885888427557
0.8433904155036438 0.8145793189944646
0.7834226959760493 0.3878125420949784
0.2141573585676013 0.6871300303225815
0.9984991510685093 0.9243224143358547
0.6377176077114068 0.9327974872469685
0.8117389972586366 0.2942242729341081
0.8326120631542379 0.8466010993327916
0.7557475802834731 0.4006113782975894
0.6761224958544342 0.04875596532031376
0.6158975402491779 0.078386930338026
0.7387925797851234 0.05571830234296875
0.8049849862428977 0.4263699864957723
0.01343698191615905 0.4763031198455209
0.703710062853307 0.8101173386153084
0.7692684640730156 0.9629320618921809
0.08120866804009443 0.5317125534455541
0.7873596715323991 0.6748031877961725
0.8320157543705266 0.2748511138872593
0.9685882535039333 0.4162409359640655
0.2632751424437726 0.184399859677688
0.107030592648802 0.6761992550319676
0.8834882491470827 0.3539384435027391
0.2931249108887429 0.6187609254366234
0.06375231038053361 0.5377162416446433
0.9762121353913739 0.9225363887022004
0.3980572398074609 0.1141773914978472
0.2038324267176322 0.5355133630113976
0.6074249859235074 0.3837393884961681
0.9668482975781957 0.2813431960882197
0.09285560405316483 0.05861557929452196
0.195754681539213 0.05690249999924225
0.8750109608969804 0.7956814058073767
0.8217106678406195 0.09300654664087925
0.3629102935102231 0.1587128992982853
0.2750251715092817 0.9587229979151555
0.9694631499760558 0.318109863104752
0.3842946185531665 0.6468285221302656
0.811289448880868 0.9379742114031152
0.3738616200724555 0.4397881273077331
0.9232972485631724 0.8397732632619099
0.1652304260361647 0.9134602462057981
0.06170301344851686 0.9564587661746439
0.9566128863350585 0.4172760773499644
0.8685527173313918 0.3921391522587185
0.4310597453711738 0.7231173526996083
0.6765270134331592 0.9141891946130689
0.3740818974536853 0.5174449674235309
0.1361667477293505 0.197221187562291
0.8461503963093615 0.2380638746941089
0.1038098604563479 0.09815185887916639
0.4134730582573133 0.4168183864356694
0.1915244597723675 0.671752572047552
0.991796277853896 0.6215374692624666
0.1497314347944316 0.474517597406169
0.09669050231649522 0.5654852348317015
0.6956441547129421 0.635347458384956
0.4520656208469581 0.7145444982217508
0.5209084424009078 0.4983945681560258
0.317893329518899 0.3388289674204776
0.3261276164244132 0.7289371856745077
0.5106759648517384 0.4449897088752681
0.115557384394297 0.7341177605529404
0.20788686671458 0.3731523835231986
0.5731392000811018 0.4943585324172149
0.906823102235335 0.484265639892245
0.2817782312583396 0.1692972156219512
0.8276843863317676 0.4090496775087155
0.1438830050233897 0.7727054379723461
0.7906118453386158 0.1922533334963764
0.1138747613986368 0.1819576285803632
0.664791286649741 0.8127089434781057
0.05597706704787318 0.407651697088444
0.3015509650234352 0.3170397243260704
0.1371298770376513 0.055709639506104
0.792000328108081 0.07293013835337674
0.8494012100589772 0.6162431435870892
0.9119851339349548 0.8032520487702145
0.8176016865680394 0.102738310273364
0.1826153071856982 0.2495359037651827
0.621586088766399 0.5763771997656769
0.6307578087533421 0.1328342849786179
0.5692824958541773 0.09537005226545479
0.9446326154075333 0.8700346256766187
0.806259912490536 0.9590802072329813
0.58538921262814 0.2337246661156369
0.9856560147032221 0.3804784672493844
0.1486949745304543 0.4159935982126473
0.5244567735111273 0.6412306971694188
0.3691718322659204 0.8117917676460373
0.9631537464605242 0.3971805952211737
0.8266430973824588 0.2472198576248934
0.3607475468596343 0.3553390580852054
0.1797031652698542 0.107439324598755
0.9792903418935468 0.2457979400469758
0.2887931673574623 0.8543576215214457
0.8800492172500569 0.6215774995782667
0.07354607847714853 0.9095875936489951
0.9556586940172697 0.6548503343498931
0.860478895630427 0.9635945236721443
0.6632277268237791 0.4363141509069406
0.1938174813522997 0.6438906619577585
0.04198651283748987 0.1332847534472892
0.7087228439466775 0.08859501507398836
0.6673613797297334 0.3498675836997019
0.01800880962280624 0.9066022233143921
0.9119056646428 0.5816730094822223
0.2510559024989462 0.2757644792092565
0.8663371700618963 0.85110746571984
0.8955528155859596 0.1566996524428541
0.01977572719978618 0.129018752581553
0.5686296766005193 0.2708109047648394
0.7875257204443634 0.866079515119373
0.7357219696561844 0.6870727675845654
0.1126970247676549 0.01755402779252248
0.3698267776238198 0.1670410720223315
0.06902818729544401 0.5772730754402481
0.6678326329828743 0.1288610906445726
0.8155092839193864 0.3919239909764565
0.3458758010146656 0.5943571622578825
0.9560889656624293 0.06183223426276448
0.1859558471751334 0.09963322889467807
0.08254108502314787 0.05445024480384938
0.9963904244489293 0.2381802066457745
0.3197277355152076 0.4899463990721306
0.6668600999744548 0.007255010023068337
0.4746355799621796 0.3079361887954462
0.149189306317574 0.5036711886336052
0.2224009344014956 0.8909755518479141
0.9453019944233734 0.06371358744497893
0.9710661578773012 0.008153041584070942
0.4730707850728694 0.1526008493920181
0.8027311877969981 0.2883456531833569
0.02705975993785123 0.1091332757498082
0.7314029859044201 0.4758885841686887
0.480621422822714 0.8616401880157629
0.4112621297410144 0.3456667148258322
0.225826470348702 0.8707211050794446
0.9493611963981007 0.5938712803009174
0.317866322409478 0.1606852529221218
0.9057658918172629 0.4729404334965013
0.5273783633260654 0.9910944393034816
0.1270849280199916 0.6256299536322912
0.9819600108328441 0.2082579722438637
0.8214708331562723 0.9351571306187603
0.0577468258657273 0.9177133029659692
0.5340986386883496 0.1892621134533646
0.8518525323608095 0.2660190727454181
0.778131345560943 0.1304679500935525
0.8583575169780793 0.5910145929847281
0.7989055343844472 0.2482506761870129
0.2322005798974092 0.6301736203630739
0.5802534976154338 0.4157878692081777
0.3499952907232426 0.2262539617515661
0.7034065201893023 0.2023299348307074
0.6612637616582513 0.02492908501169628
0.2035688687026231 0.7827171402017806
0.2736677789647647 0.1779440726559355
0.9498733019887694 0.821630209750035
0.2252087024478282 0.8330212651890287
0.5692089415828453 0.6618422676179583
0.2057365256153444 0.8777387176955596
0.1663147566783785 0.7415275003278573
0.4693903015253412 0.03483577693147587
0.633999039392842 0.6026637857625055
0.9790749001400374 0.6735739910470034
0.5547679822611638 0.06988485222101355
0.7190458783178724 0.2793876357184243
0.1188075942585596 0.6615515277293259
0.7417810473700521 0.5104580978817003
0.6259947977607964 0.459388909951185
0.9944018649894054 0.2557355180569638
0.6227669999188498 0.4124315812293944
0.8985175880415179 0.3432029974378479
0.1792356445290138 0.8039446449589389
0.690578612625129 0.6566480919331346
0.3817634648318776 0.2951226958627884
0.3395059139622209 0.7164581155536386
0.4770849376302302 0.8728630928823383
0.561701322747995 0.6201569633377695
0.9707304462525584 0.6666878120802092
0.3778860046481748 0.9709309641834633
0.07236765956569848 0.4888999417928185
0.2645607366560196 0.655832327821575
0.723181335065562 0.1141244087592257
0.1412051155403566 0.004559696536008992
0.8361751970887997 0.4534404645710592
0.5798538782074399 0.6091012903212282
0.3115369767381279 0.2289499628931731
0.2183076083249958 0.9631959052512704
0.1862430430324157 0.2106054828260431
0.5475613650148456 0.9723846466921331
0.5796963778224203 0.307749073103852
0.5106614023914605 0.9771556095495082
0.2406414996101997 0.06124229109436441
0.6783651387613576 0.8008145882099429
0.8749167537670537 0.9890974694552759
0.05263734459547162 0.8084953488322697
0.08334755839919156 0.9368533909294676
0.9083602090984734 0.5630863897268661
0.05337054698417865 0.5360101317375892
0.8409699164482156 0.2809700072050134
0.0771410499296686 0.9824707874209444
0.7778705047262197 0.6394356977972133
0.7060959234330508 0.8692158096404764
0.5896538538262144 0.1863581218907938
0.5974473972301888 0.4512136778547433
0.1177353101648867 0.5214775880085958
0.587833077096685 0.8567376630570585
0.1905410244382948 0.5639618204608426
0.2082581018696098 0.7426298580882106
0.9738591506101206 0.6148817121684902
0.6437381055042174 0.3489542557950541
0.8470327835473076 0.4996208957662124
0.256978050181692 0.7865254218095966
0.6502105658742161 0.7772532714844753
0.09067083381530652 0.6092255439045791
0.03294598905636709 0.1664847378099967
0.2710519035506727 0.7106117082134754
0.669646360862844 0.68672878256904
0.5539501337511462 0.8277563491063312
0.558964908329857 0.4477432638054423
0.4931436429126502 0.9166617686044973
0.1574932585083771 0.960415747648144
0.9021353574849172 0.9292345423497415
0.4904613176798449 0.02809501813552399
0.2712719085032916 0.7739699850663583
0.9900190102371631 0.1688448747655363
0.7582246529631943 0.5941732212877379
0.069806498359932 0.6343061203541074
0.1099845167420292 0.5021876212428257
0.7778040177927887 0.337624871441516
0.9905287121551036 0.5113182651416273
0.3617984779552953 0.01761930106783782
0.386260804723828 0.1297284295350418
0.6850497768512135 0.9961680692488889
0.07885574801949088 0.8886918275530112
0.4568562172424956 0.9469429123613593
0.8052586592103631 0.5783152710750491
0.4455065093550551 0.5508003642575094
0.9758073230112297 0.9871417213482548
0.2339685249788335 0.4479589793480075
0.7053346903832525 0.7874113118188706
0.268438810190687 0.09683320989597106
0.4916178550446255 0.9268746347094299
0.392086603983792 0.5764536055854469
0.6329649727014426 0.6738800097533324
0.8282877254597861 0.101525825515423
0.8124276079306106 0.8467193609509928
0.9833265110181822 0.4397846291547101
0.1876886997348768 0.04947879643267123
0.2146314242876738 0.1601460944888234
0.5625667308055174 0.6691772746984654
0.03803293083935796 0.3499485653252561
0.6679251450368147 0.425922656300525
0.3672859050192457 0.2045810561020514
0.1129332126332429 0.5392322876062096
0.8032506706435207 0.8751103560216894
0.1200980285802713 0.9431374187413903
0.8185723800107051 0.2426350328079323
0.8695229055731498 0.5229732240227323
0.7401871873034311 0.32040966976423
0.06161840450279336 0.04707792093442043
0.9434410089315687 0.6023760232517276
0.7887964693042234 0.5248529990828813
0.798996755984106 0.9030606684815498
0.9249626416971567 0.1752232806114325
0.4808162196265637 0.287946845232657
0.0939871896896191 0.2902473648005658
0.9736201303763919 0.3943860855536231
0.879569103282284 0.2145534396549753
0.3377333179079188 0.1996823248092545
0.6355820105637807 0.03612384857907802
0.5799811804830846 0.8495965541906496
0.2218782485756061 0.6492787000361384
0.3873504477276941 0.8096215410616793
0.9382532183395438 0.8874700790473016
0.8060798979559675 0.6716924172319004
0.1634795844905613 0.02736354085412154
0.3682590491073808 0.5352285461807222
0.4550116781909436 0.4650670719613989
0.971279031647286 0.04904985092632411
0.8195299174189774 0.4387380592838396
0.05777087391800825 0.08800833825848596
0.5621844073970318 0.3181938991076325
0.5715596267360652 0.8319108385891283
0.938607274236703 0.7743809578545139
0.1415360848088103 0.8454957720497048
0.5065890849694332 0.5621041724148487
0.2710199206499073 0.4806649088733922
0.4406170881044262 0.1900908878216312
0.936437951628418 0.7530872840808698
0.3594996780080205 0.8577195411054078
0.6237148141256554 0.4923111018306472
0.9895763366355954 0.8598812845311146
0.02645455696258331 0.8343870162442627
0.4274495907055479 0.3128625703035271
0.7803292790275104 0.9477234532491939
0.7335245133360838 0.01749898730952039
0.5623919334435655 0.6415381240093712
0.2927653047930264 0.2899039565344285
0.134395129201165 0.598232671453633
0.2796209767531472 0.159008068987667
0.580394746306345 0.6195338711391492
0.990582152000432 0.6595929257783079
0.3605813570992754 0.6241148533074775
0.8822374928556762 0.1406473068669264
0.9542790389146003 0.6030168074328598
0.931388805905669 0.2356977329382588
0.9071151293290335 0.6489043245399049
0.8594231834150263 0.5254828007398646
0.8220135633741754 0.6570642942702049
0.07973104322450641 0.2364787203975561
0.6188303365008401 0.8303773509205679
0.5689123360163864 0.3083571612638148
0.5935579272072052 0.953388927351794
0.5481508363992058 0.2416482081688727
0.4831989833449438 0.0115396324932256
0.5210402343197044 0.8843017048395506
0.1269745708189386 0.6928941134967337
0.2537630172330155 0.3667930787744828
0.6793914817851366 0.1558585564320618
0.3230422377243191 0.1822252517304642
0.8359856853972922 0.9504348611107941
0.9685608044600931 0.1710270478379373
0.9798394993572995 0.1881620476836872
0.3640140463091426 0.3061550743964184
0.02595557232762374 0.5422917402016398
0.4710929756908514 0.2612323294419033
0.006985670726398716 0.7240428934323186
0.5669196261363083 0.2378548408993483
0.3106278019057552 0.8381688524764099
0.6244899885920319 0.8695237128560739
0.3037317203787572 0.3741681353913564
0.3956145012593016 0.1971111614386382
0.4365293670704098 0.05575626362282098
0.3611818419730515 0.8760233661153656
0.08789534144023087 0.4529701739912891
0.6014157090297629 0.0556961408642787
0.5707633408552539 0.5435370215008224
0.04430249496545176 0.9056763744125848
0.6540682798123101 0.7487747450498951
0.3828994258176777 0.316152452214789
0.1839015694597549 0.3882487552079421
0.5384072661705465 0.4503130320746861
0.1551366948952966 0.6895522455448632
0.7951354205513783 0.1541900883294384
0.8879875163563984 0.9396071967446401
0.2554237110927036 0.7251126345933766
0.1281146812457462 0.2315465355264555
0.08125990663113229 0.2469734603868279
0.3976692973363467 0.2401808952171541
0.2624904167706992 0.6220659899342967
0.2957480718528818 0.2422527898419845
0.4898451284996253 0.4488783508738266
0.6033580332278203 0.5787681407910296
0.658510159749489 0.4599709295556017
0.9699022741495803 0.8192208095924314
0.7115771604718836 0.04689643551428709
0.6558335810436217 0.3785027332036377
0.9462741601483764 0.7579798330351759
0.8643432963537803 0.3272029996646246
0.3415491340218925 0.4371776052562601
0.7028121495815912 0.04055484905776393
0.5281763360424396 0.4798850450298972
0.7609761241497127 0.7875738718344254
0.1394192279884983 0.1418647654205873
0.8115172347212971 0.4000749970915996
0.96386427967344 0.04090964629304209
0.1589288779181937 0.5475904760755821
0.2505630908015346 0.6210546040464989
0.5617648259341175 0.1151253226652979
0.2219845343959325 0.4465802696936492
0.3163334166592744 0.5309237326053685
0.2588626354424962 0.6959289054423966
0.6465725152958505 0.3585390695296715
0.8087509898617968 0.6425625855307313
0.6770084644791872 0.7340781244940043
0.3159032249420792 0.4232342884806477
0.216987148730352 0.6591195305360562
0.8305837517605162 0.1664728906278431
0.7083111266876858 0.8579385659164814
0.859925577638732 0.8599932217630227
0.3134777821954519 0.02268558924929838
0.3438445979602362 0.8997793153329152
0.1956715370670518 0.5077996517705724
0.8846648246656224 0.01513085261588683
0.9070199190585243 0.6113448177999107
0.3917376062499934 0.8304746590869785
0.9112728905359856 0.3138592763985215
0.1331629546173591 0.7213858405957998
0.3560768909042215 0.150299811662389
0.8262700668319475 0.3681539218456827
0.8160732611018392 0.03294456012681488
0.2145386053845828 0.9168298636459069
0.05996504603954025 0.5272694031741275
0.9027929854843659 0.5443932653959999
0.1189618150413421 0.4986674800926523
0.9966953511591904 0.4848355744911831
0.1743991484634079 0.06254988772051828
0.7859823275563793 0.6653097783793551
0.5260795497062405 0.0006162387247586781
0.4755422210908816 0.3545309625613363
0.0869720924923745 0.987485844570493
0.873166020150295 0.1135040962481191
0.4325683550988413 0.2578091579907516
0.8396410701262783 0.9215742057638981
0.9267695015004018 0.8719854685752907
0.6230691887835152 0.5872531835905791
0.4954669586830117 0.3757628235302755
0.864564498264911 0.7938521783602638
0.009626418635052971 0.6072589555917663
0.09947792167596935 0.2717996312682484
0.6048006127367845 0.02642796110219257
0.5221193344241607 0.06596946009337029
0.7052658379560828 0.4599722472847102
0.6120341892236182 0.1106957248650248
0.1310733941398819 0.7588777617196185
0.1251757720743991 0.7762788920897851
0.03600883092437915 0.280387190545525
0.9224835320142154 0.8291981717173855
0.7148359095814595 0.4551412604210672
0.9088296010211975 0.2487081279765165
0.118974213020215 0.04864875801675671
0.2339773242320445 0.8778352072115387
0.5370912653885921 0.9878728528917121
0.2880482236844841 0.5246729183974328
0.7761261155071889 0.8679675372357166
0.4634759559693353 0.9273501593547727
0.1855071824301093 0.1340057620236722
0.7880601025440541 0.126061673459551
0.6466466793464378 0.6397576967386757
0.8091682941909693 0.1218708778305968
0.2035330566867542 0.974550947657902
0.5396289076494211 0.3106879993957614
0.6966187988486077 0.7369849798423235
0.340048602277816 0.4560075313399646
0.6614791127900373 0.6048742578754652
0.7588482107199722 0.1395370354784547
0.8472685673046975 0.3475859258470997
0.9869346404628803 0.4661354943410243
0.4656543333384958 0.5582617962801154
0.9495083027320541 0.6980588362297392
0.2084540844072298 0.1970998380167755
0.9463892581836013 0.3826860663497216
0.2245035894676958 0.2704499545692896
0.224975573024842 0.2139688665929749
0.9919980416999445 0.8150482912272983
0.4298081340924315 0.1750795952247138
0.6458606747295982 0.5446118714634478
0.9776674111493879 0.8850364081989472
0.9736119741678554 0.03736218740334934
0.06224288153371029 0.9273417294458656
0.9880115995274191 0.9695691370829821
0.5349375420556496 0.4314478550659612
0.1162615267536278 0.4498007161784906
0.5047163209768709 0.6769387869294238
0.3140346703639691 0.6930122013472381
0.7457332241912906 0.6714490214914621
0.2615069830718053 0.1107950665220947
0.1165465681527208 0.5660931281121406
0.7875249894733634 0.8852229555634515
0.3375015992651662 0.8600935668721801
0.09445724951416 0.3995923038292097
0.2002782273292818 0.2553412050657894
0.9280382306148819 0.4647961984940336
0.4216220159840307 0.04149012431995654
0.6046909800896174 0.228753185886188
0.9845016175516734 0.2736764938368474
0.3708241021227375 0.6713873588507294
0.8337872099822893 0.8688729484320568
0.2492810801822905 0.5840477051075702
0.6788041063815681 0.6088319296226705
0.4383301030645713 0.1098517759485729
0.622437415866444 0.5290578951786437
0.5034969510555729 0.551555612415963
0.7712153053410726 0.02179425743981392
0.5998490376531437 0.6286399744250178
0.6919408532841197 0.3670004096991503
0.7280244605797753 0.9900514627089553
0.4638278585254805 0.810902024610991
0.7484661112243813 0.2559970294576276
0.3962522714671446 0.1551846274267804
0.6347070494935622 0.3764690889707831
0.4990234834395469 0.3250630729577084
0.3376386154628013 0.002641226546004496
0.5421528180881227 0.544283034633716
0.537936952723858 0.3732327330602327
0.7721150416755781 0.243032339154766
0.6846715673970214 0.1976310015507207
0.3308772868952654 0.3845696860653086
0.9765740634712965 0.7328051562450489
0.8848194606775593 0.5391678844783853
0.05043311592759162 0.081662048057113
0.862519984898832 0.770828262693794
0.6272934889127755 0.1974562443494041
0.8026469026195913 0.7357460486464416
0.4654045190978507 0.434506097502952
0.4084679605629167 0.9382233178479973
0.8372238410808348 0.1747992808826722
0.6128938450928397 0.4953016230452492
0.5421913101804829 0.87955723659815
0.8196601656742942 0.9748868075172944
0.7381511387800682 0.6136066139092361
0.3445631597005603 0.9851508029049501
0.09781888500855579 0.4482741946949683
0.6873502692202208 0.8635631021125704
0.8169801198837308 0.5360189210921592
0.01813269751945498 0.1946575352902553
0.05564050006986777 0.6228724963583777
0.8856559747210411 0.07577319895849391
0.1973461048355316 0.009671753726194766
0.5140526268520151 0.4635117063007113
0.6210970951310097 0.1812827577472643
0.2870992773621541 0.8218590553328567
0.3516090404303666 0.9175196531465237
0.3489788875024284 0.538558410122152
0.02382647810519871 0.6919062162405828
0.4803608891009727 0.5921658398170633
0.437665903239519 0.4306338548226624
0.05192831041038849 0.4505558706424236
0.7695978538563079 0.1242213211410238
0.9666657938946353 0.05992953009170127
0.7826246703658029 0.1677561361024047
0.3990208296861717 0.9532852121886459
0.07354418906654733 0.4191785428380654
0.639812880076935 0.2497007646976988
0.02784931769542139 0.3941306052321429
0.8831037054512978 0.09386536577943791
0.801891848729407 0.7673517714100346
0.7583754356979172 0.254703810686054
0.181032896155242 0.08029866358887323
0.068618404401129 0.2212766501037218
0.5352766002095237 0.8720323214056676
0.8353208066136358 0.6711550076785535
0.7390529781544538 0.5675692615176395
0.7219618535386553 0.8197813302147284
0.7948221992869746 0.05168371639443281
0.7629565421098214 0.6936848298067612
0.7474991394622732 0.4075023457084468
0.7981765115850067 0.03059460928071652
0.1603117748878609 0.3211421752504772
0.3008040942883302 0.3060058809004626
0.07320413066177414 0.501297893287163
0.1283869927141742 0.938824409798245
0.8141446398898237 0.5457774454145302
0.01308794388611653 0.03461522143110598
0.1883842720577062 0.4682551720294538
0.5642929457242721 0.8242321199418744
0.4466754052967543 0.2457104684049459
0.8362178415318559 0.323404835153993
0.6731500164982663 0.5309959557964473
0.2264699289325796 0.4644600542685748
0.0403844763126003 0.7443747794326713
0.09598730014863929 0.5447543274183977
0.455816913106339 0.3797085077321459
0.8763095181659362 0.9118006825020483
0.7610858278457336 0.02603742596843538
0.8572062504729046 0.4962286140406294
0.9992739485452561 0.00937453443158592
0.7046182989756983 0.1247358734365777
0.2146332881238166 0.2434399563245659
0.586844351013118 0.9432458767463787
0.9431522810352174 0.002593967724062654
0.2480973983493333 0.9767186706988961
0.7863116739696281 0.9762422950592361
0.909113851925988 0.3422626326015413
0.3186223065040832 0.5678857172061088
0.8296077559064751 0.07376049873929566
0.300129727728358 0.4968494483225344
0.4645231171703091 0.6885200804610973
0.0789056525471014 0.9709226331465565
0.5712012784254104 0.04607030980146303
0.1290041498531971 0.1707379025598012
0.7425173283778564 0.1052837445222502
0.4603745120198663 0.2630527760128383
0.1977143606831559 0.5569807855913212
0.2887019898394725 0.06545486444071359
0.7863987549017187 0.6012185052640618
0.1263899750027974 0.7379241146737547
0.5775052163690896 0.3620721895146662
0.4365904852864178 0.9122655693541288
0.7414443686671847 0.1266759586071297
0.4593844403864448 0.03831965930316452
0.9371395749002847 0.2265251558280471
0.1250129999384021 0.5963083956025963
0.5837753021108327 0.4921442120959807
0.9301740840901604 0.3401745290854
0.3519588482799076 0.4379513378589834
0.0143944517723046 0.1389383414558509
0.4334439653800168 0.6656157414904307
0.3334034334602201 0.9708434501302556
0.1527506459040079 0.1023865244234796
0.5903207297492828 0.3077136789209545
0.512044413565402 0.8096293197127008
0.04782983320839074 0.4407884407035011
0.5406129402766617 0.5632823414157168
0.2252845230013336 0.2415956550046218
0.4171096460300597 0.7054716353774942
0.3297982525311681 0.8436841833279006
0.09474462878644388 0.06976064284219861
0.9590099281355386 0.2267176646541385
0.5275353611592141 0.2847786288710381
0.5931486993582176 0.5752627710264322
0.5121612905015329 0.9181349040405272
0.1650919705455267 0.8285735182906553
0.4982148242335149 0.2673626875109021
0.3518961712054931 0.813812645477844
0.433404743886287 0.2070858605658125
0.01691148373106473 0.06331937115938843
0.004018127463566551 0.895698846491955
0.08198720740860098 0.8781543310767007
0.2159314862929731 0.1813379742581539
0.9815583548853624 0.5384663833851799
0.1770974902862728 0.5286939583164407
0.2610800060224624 0.3840105228726001
0.1248522045723106 0.09548952601305279
0.6153701325428482 0.8899845682191638
0.03270350200760903 0.7366926597932985
0.5823117069904478 0.7662533850778389
0.4117368916858202 0.58642402614657
0.7884816817192978 0.9545842372762179
0.3132328896305307 0.2583766781113541
0.8446000500952784 0.3640783202220605
0.5526508784998433 0.02416692525654264
0.1192714238675185 0.8642836915137062
0.8950697255765611 0.5366627393032898
0.3747501516158128 0.1131941184696536
0.5910533003481091 0.73904644233321
0.8417938845256837 0.4218740640763444
0.1313480718510816 0.7111360471564435
0.90506857010619 0.09467965290347345
0.2325582737613685 0.9518846358967457
0.8620068829906321 0.3566558859964338
0.2052720082408096 0.3527533865246166
0.3226320950008524 0.6772238537553129
0.7500225494008356 0.2166438081111848
0.9408769589007636 0.2545441791952796
0.2347389979944927 0.354596740574474
0.2767132955464721 0.730622596616795
0.3983868442610596 0.5500571060892222
0.4956889248909053 0.5589696564506974
0.6016669728348358 0.1310752727250546
0.5719345223216933 0.3359097899903041
0.8030508022710388 0.05825099783530521
0.1959721818753939 0.3458649792452545
0.8027247768530593 0.2373928561865827
0.8179104875439283 0.4496972174460695
0.5789534879479286 0.5887145614052555
0.8167801029155121 0.9852311681247793
0.7933440262003334 0.06240848728956404
0.04428918556790341 0.1009003152684165
0.3510421546058929 0.318469647377283
0.282702031763764 0.4368602687311101
0.5751581342086024 0.5618708017175906
0.5097421614711454 0.1480271690970061
0.3001865125787857 0.1651392740825753
0.3795509213477534 0.6778851115008551
0.67577958389712 0.001331353862415719
0.8669456814011117 0.3463758619538423
0.6655491432640712 0.7665389893865673
0.5752368486195139 0.06737430254705931
0.2182591215939901 0.2334632445845427
0.7215790269815714 0.1577255848108011
0.3175297985015677 0.5495091883113181
0.1672305751149795 0.5641442992082227
0.9838418850878505 0.7401723158222411
0.1485123531492908 0.7936186992267386
0.3781005421114229 0.1483106892209814
0.8821747294599972 0.5495273572147921
0.2266743998858084 0.288223576685796
0.1509362979343453 0.8040853632908107
0.6698331123188892 0.2206295811544006
0.2533130034942604 0.147187385972848
0.5387899173406526 0.2993442001863669
0.4391835030445854 0.6268684391557638
0.6108959717599779 0.345407709028559
0.4192862275183309 0.7716265996138082
0.2278716065983328 0.8229414651691667
0.1355066310696316 0.1230576283929893
0.8969375454443542 0.7359883848197474
0.6195997113856365 0.05071386490749206
0.3880047008513708 0.2355339505274835
0.2573813529258528 0.6400076028452236
0.6033130941048613 0.9706124022849996
0.6341719281065459 0.7034418714766243
0.5301607546258227 0.6892971888856767
0.2330482033044611 0.1384041244224856
0.7654742410790227 0.8863156701397186
0.9792540379274528 0.950247528457367
0.9224611252545563 0.4999745074602855
0.3875436768611824 0.4522378478826058
0.1795941660853502 0.6560192874432483
0.6370039361716171 0.7589521183337808
0.7661286070638645 0.1684207988534847
0.9523278214448048 0.1797581698620599
0.8127391079034009 0.3548966686650429
0.6493888237040063 0.9041387572115966
0.7962501136597806 0.4976833617132974
0.1740132530645969 0.4933077160956479
0.2559572674820171 0.4248391178848311
0.8469851036344114 0.7861594538329697
0.01236086986199418 0.2502078419767105
0.68277376047795 0.7725135433609132
0.7306938114192468 0.8351259674199845
0.4974807290324208 0.2394781795294937
0.1456035161453206 0.561538762280048
0.5696382498678618 0.3694921282615433
0.5936650989350504 0.006909436417150206
0.8022765663950218 0.61065536790457
0.2613677703195326 0.8040457745507142
0.3298851346860205 0.585582335914033
0.9879244179527855 0.05974350586573939
0.5533835869123022 0.3249537232923432
0.1347497249842421 0.4514358213495993
0.2424309466107234 0.02468711301449242
0.518537609565474 0.0362555475134818
0.2877889571010205 0.8818566574181542
0.754854013411202 0.9051737521275314
0.9621674766839673 0.9582160292628231
0.484321477424215 0.2270011679594246
0.7402622629071394 0.1487156356324239
0.5859121015040809 0.5203668712433746
0.990717795796983 0.3958416178545289
0.08494652827739393 0.0158995005429569
0.03654384632734119 0.9686409059398799
0.8301225340828148 0.9718096046881369
0.492837017842997 0.1608892442143305
0.05851398772318307 0.1463128985091329
0.3870719087234332 0.5322042192548193
0.8858463688632696 0.9869231524985091
0.07832983268597882 0.2255304141623407
0.1414055195019576 0.4683048057343362
0.1116140304478186 0.246107418801751
0.5694617773564395 0.1624595812665489
0.6117547084159273 0.997071212601602
0.7388591486229588 0.9148766497755096
0.02920507136451136 0.5051923054434044
0.6952087045305999 0.1202499640951765
0.7044266167655487 0.4709134695550916
0.9020211694375511 0.7876815823326505
0.5233931474376504 0.0467163348518909
0.3030226306996588 0.05282486428608125
0.3411052833947065 0.6331258735109069
0.06047965808170472 0.1359725587809216
0.435771194120113 0.8523589175614283
0.04531486344706066 0.7624114748039692
0.3955181803615327 0.724189683813607
0.8805044572754694 0.7096989713550563
0.7857831622259751 0.2780329064795315
0.4558127560893839 0.8774006227030648
0.3895054473633413 0.9474481667251979
0.9196250782823505 0.7755479362156548
0.0447428891390483 0.5927772491278338
0.2217776887363796 0.223600453557984
0.94526542531184 0.966024270065569
0.2197214054118849 0.6200403863114575
0.4244423755525276 0.2322677207727817
0.31189669623674 0.4125587446236462
0.1925591147171993 0.6811932748870692
0.1598471082005944 0.7104222784096024
0.670567969766344 0.1724954638842258
0.9567791252775467 0.554955356550343
0.674300321092501 0.5501343707673734
0.06788166281032629 0.3012549123983164
0.07941552255491821 0.7442496064543782
0.9599752990338255 0.6708635062267376
0.6151167836180034 0.2097889781089273
0.215257610452155 0.7975768294489683
0.8924736231279718 0.5082381635044345
0.1184823351259592 0.1154346602975791
0.4408212362861398 0.5177774516264591
0.7369493223779071 0.273293574346976
0.4384352540595733 0.5685328179869192
0.8218824875008796 0.5537568744039937
0.03954698861780225 0.8968357869269135
0.6749285904068224 0.1008936606818247
0.0191841694517604 0.9747988735696425
0.9516537351980529 0.1191662998588127
0.6836729218991011 0.4047773691288339
0.3496859051650909 0.6613780012277387
0.2444969560105392 0.6846837406563591
0.03992415269888772 0.9508594541534107
0.934784963886431 0.3306071082862278
0.1932274462255242 0.779046447368443
0.4820270584753192 0.3169281207760707
0.09711424239968482 0.146000349191013
0.4278085631739154 0.7040575090290888
0.02526330369665724 0.8746343163070419
0.5313591874311033 0.7542668732426311
0.005809388851448502 0.06539615764600139
0.7370083515206955 0.4239675493578526
0.5039438389338408 0.8293756813263916
0.4571588394167713 0.1061068504523201
0.7294994887739263 0.9340666589634118
0.8352550046453856 0.9894602996511143
0.4407249804616465 0.7412712689220819
0.1315199364070042 0.2916392957611877
0.2517187095097067 0.08483217984269954
0.780757573710845 0.9114933351401187
0.9158962041779786 0.2643717978768986
0.2496254198361255 0.9289816485597724
0.4049224505358541 0.6608951736276703
0.3047687998059355 0.6987201010691904
0.4668313550265923 0.230200687990821
0.2733821803652506 0.618578275135462
0.8188385715537043 0.945611895847179
0.8697750575682403 0.4186312889442235
0.15142525847389 0.4640016796609093
0.6590470036141436 0.1352318137243867
0.4868546176834173 0.8990814392743249
0.9162165038922931 0.2078380506486335
0.3889414663389428 0.8583539264051756
0.8390823074696023 0.09988204269113986
0.3493613444702984 0.03456170238186563
0.2833888733117346 0.6011750950414837
0.1334164437446668 0.7693078487996735
0.9316811228448706 0.444102243830843
0.60376263098185 0.8174168100568885
0.737119887197619 0.519404883591509
0.8020311939039692 0.5896793391600492
0.2314452542723783 0.8866191269823522
0.9910316607430029 0.04986540719728021
0.2966390938674185 0.8968591481736838
0.2121986220059154 0.8462145469877067
0.6000101289751661 0.2178700463554155
0.6632965423189401 0.9406968092782138
0.9538393745014416 0.1371515248333896
0.305607150506077 0.0296816639588677
0.4764525655928017 0.7240385036972674
0.193384547326936 0.9924163507837898
0.9324078873404654 0.01961939316591572
0.2872736509578737 0.8919495193470286
0.1539960769384503 0.8265830117768294
0.2842655814756257 0.6662476516817927
0.02435303718217495 0.3257908562901099
0.1050408730916427 0.8089530815644547
0.9196494169632656 0.3412846895354502
0.9849207075500831 0.1784020153233053
0.8243940534891329 0.4914473149919959
0.1115565093563067 0.2858192328737044
0.954281061063775 0.4010727272762508
0.6139888306425336 0.7080427699772496
0.5480939992203643 0.8098505061937247
0.7012868545663131 0.9822665779466527
0.4737026718141038 0.09264815754747213
0.9052143176124705 0.6800377933092084
0.4254958665043252 0.4924847344629903
0.1482248421585837 0.9407162205776247
0.9432694636527927 0.430089406854994
0.7305497201421229 0.2133553419593278
0.4868182485229725 0.03844273827273712
0.9716438503294548 0.8624260060782474
0.3570345055438494 0.7226613856711314
0.1976617532546285 0.3029483006546383
0.7846452321011351 0.1577726730932161
0.3345053947764956 0.4003782796313413
0.6772843952846141 0.133183169664786
0.2218394004847748 0.6809515011736587
0.5359495996648237 0.5816148991905502
0.6256271175342238 0.6092642730528024
0.682175236037598 0.08338550891721334
0.7009049324656458 0.06224378935693763
0.1291226516784486 0.4243679548729648
0.002501652085305537 0.6164349373360782
0.09719125090883199 0.3784417092704505
0.6379428009683669 0.4427058833486253
0.5883995197229099 0.3968750326346214
0.3425475191482064 0.7353244481012983
0.6383804474770669 0.7213685698221238
0.2533165092854704 0.1280559070300376
0.3684755949565013 0.0605097096605416
0.01178157171560466 0.07375038026369074
0.4177336025717954 0.2402853273444444
0.5541196432974254 0.3808060085735483
0.5520882293176017 0.4388977964529018
0.1159077575918105 0.380156515735795
0.3218896117626496 0.7396972481589804
0.6451350388915285 0.7873311218352453
0.6383264576085232 0.0948652782340753
0.932923443262164 0.1998784497818251
0.6743025407620923 0.2663963922579166
0.5887568129117873 0.6029301747864728
0.9454300659710515 0.6561217586469593
0.184119207699055 0.8472694978044694
0.117775097743345 0.08725994662541202
0.3962417585355017 0.7790553172587866
0.7409940664690018 0.8084027303642615
0.4063767549819349 0.1227399468841839
0.9758410744459601 0.6945834010688897
0.9242822500844716 0.7272661680414567
0.4727715441209778 0.4140090710020116
0.7620691028513847 0.7664498150580297
0.520926552609789 0.3684341118869213
0.2647316808738624 0.6332154858047696
0.7152805290781525 0.7286166479608469
0.6650693382981444 0.3593094619064153
0.3218167196370247 0.5397610961693649
0.6435487244344991 0.949607415972166
0.9427388023377483 0.357137472133587
0.6970889450880178 0.1848087652234776
0.7559349984118896 0.06885867228105329
0.01584462660012595 0.3328127230376872
0.0882091191063112 0.3083244454592762
0.8398453971554618 0.4823310938160346
0.505632626028077 0.1034224758905999
0.8185996907671823 0.7783320293608963
0.8708787843332614 0.3363224353053717
0.1988654232770801 0.8219536487652936
0.2063408702930517 0.4312031925135693
0.8860097241564907 0.7190408216106976
0.388167925241525 0.174679087501972
0.7774163094154704 0.9210559386715895
0.6960707409792207 0.302784106164521
0.06585960589036607 0.5957571770856812
0.4442481042415597 0.9736117089970502
0.922103677754572 0.1440175454004477
0.1244473591267231 0.7276503423541918
0.5282880394905226 0.2071230828664072
0.6663881107968124 0.10736055422677
0.8207537968342301 0.759913895293257
0.06583606240943511 0.349306853309398
0.9184206579753954 0.03008390308465228
0.9747320286368014 0.9406612340671446
0.8654141568295741 0.9075663738307168
0.5997847304868197 0.1886158307659262
0.5282028770710517 0.9419495012666413
0.712425816969316 0.0361394304757152
0.6353181236442339 0.943272099391522
0.4937681238588745 0.878337389342971
0.03792381841943699 0.7159115437754251
0.1644212443774361 0.4961127938397963
0.7803987266419178 0.3770004294219653
0.3469706079381964 0.1226806543888891
0.6550206377080328 0.524368249072049
0.7750286101245393 0.5556744681659727
0.2082482047641721 0.7249338507870849
0.5387173546690167 0.6949381590125674
0.08562112569600068 0.6739739616018531
0.0479909026076738 0.2160505004592742
0.4158796484948723 0.251080428064598
0.5455727871291139 0.4882631454204802
0.5177835308489915 0.4244002454368184
0.2717908585843561 0.1671332147033436
0.4731315484708359 0.8834097035092288
0.4793147256351244 0.5818491505400388
0.5556032814868528 0.4287452944403601
0.3508844253843837 0.6815706012202061
0.9958390402217352 0.1773827028045802
0.186059759043368 0.1453981893223687
0.4983504483646478 0.5914373149997961
0.5343494596384277 0.1135637867687297
0.4643300121029882 0.01632981396262451
0.1895368052481066 0.9290130220125989
0.5992598435433986 0.5077506527833788
0.816082300510188 0.130744482456366
0.6396010893271009 0.4699051058985388
0.3733666347092599 0.7572539429618524
0.769463583324697 0.6593269097121724
0.6648344341780467 0.4771703653786808
0.2634614031521029 0.2451807713915161
0.8214930654889225 0.8846115728417999
0.8198526543744765 0.1681056267933986
0.5838983791162241 0.9608925144101804
0.6125106412906588 0.01930101522648721
0.1364424236444358 0.4408377615817963
0.156551111465828 0.3521316537501887
0.3313469323875421 0.6611727410419845
0.4769741360355746 0.9516594227936401
0.1031227502897197 0.2030544393100796
0.3318493885229086 0.6388768905532454
0.7453018457631789 0.003007648100136147
0.8832764341587005 0.9029003888484248
0.7640914070204768 0.2637626216972638
0.9397331767058389 0.4516063042696016
0.4738935755608574 0.8128485624248946
0.2764512156557615 0.2630739989295842
0.5043803705297265 0.7824691508711981
0.3599245811529893 0.7710383699645698
0.3349195561269467 0.5761366237870367
0.5861297779574165 0.2050491317740276
0.7323170371047715 0.2636646806954998
0.1063278999245952 0.08678608001791875
0.2911607154169144 0.3446234293217024
0.07012414416026462 0.2630231734804748
0.3326041546567587 0.417100883008385
0.6990393781290034 0.2767332262201588
0.5566002961357034 0.8872046574061115
0.1285909237398628 0.1141737618837111
0.1799233607110912 0.3978149310744371
0.690496929567202 0.8250180286825887
0.3678225773184096 0.6051613391107911
0.42948346158879 0.1651603225828855
0.4801738740911616 0.1350760207765631
0.2059999594902954 0.1761834484583995
0.4879828775464739 0.6295057228889021
0.8591138519217174 0.934653615784629
0.7757094814154029 0.3269427380471145
0.2005313575867965 0.9559703121174024
0.6339893133682318 0.3950303600809049
0.6429787495690348 0.8755627722868456
0.4508858213393245 0.7024820472740785
0.1229976355989681 0.5414642183141951
0.7915678404092493 0.01330809345888007
0.7814593655689396 0.5639806205075186
0.2742293108673295 0.6505384121476074
0.7702033886643077 0.842060843717587
0.8949695073073349 0.4980487167586964
0.3092729056863128 0.3839545705711098
0.7938458289064291 0.6296920296830186
0.9886444818234416 0.8378784639605588
0.2924303000803958 0.05526245130363116
0.7761610482132536 0.6688885658125431
0.9965635534538041 0.6384533533888974
0.9177267061928952 0.6300722112017894
0.9968127486167938 0.7268051799462243
0.2925487575942251 0.1728005958606162
0.9400171629447035 0.6938038466668669
0.306987585517325 0.04180063527200221
0.6419252862053739 0.4531277832935767
0.5210815682105946 0.4432091898393519
0.3937333404065411 0.7063942553350813
0.5933925936671191 0.3534812060544248
0.8280569846634503 0.5996457977498771
0.2597197988257454 0.5649504864859342
0.1713870222144895 0.4184254111226382
0.7036666434590411 0.5040239211481202
0.3241918807491661 0.04935182787072372
0.8506441842263003 0.6546392394099636
0.167309220481928 0.5321464155383526
0.8077004193669242 0.8657595625053843
0.1524137711136848 0.5872375739931868
0.6414674016205515 0.7117468511324634
0.965212431997449 0.5870994523474818
0.324222734912991 0.8122866116273533
0.3841096564157676 0.5923981758660164
0.5318783873808451 0.6784486585616722
0.8456424348753956 0.1549843789412106
0.9203404192754069 0.8992697480198749
0.9392996417079489 0.7847895738687409
0.1374097096842021 0.2744376920328436
0.5918157077791045 0.3884089157387103
0.2887580735403599 0.0364658757040273
0.6321244243202192 0.14364598562801
0.428661750867259 0.5642700732326058
0.8925548107856468 0.5471724211462049
0.4717666045210474 0.06366598108821044
0.2713379751437659 0.6006957922267124
0.3488883247516977 0.4885668353305339
0.7252516324729723 0.5023613307236854
0.5289308723627811 0.5159184226795548
0.6717223066774264 0.8487354435270685
0.1143899566363213 0.7238219896187542
0.4417516525041492 0.1304578462604783
0.7421848196709502 0.9528101565362532
0.2435336803097725 0.6302190975606663
0.947285940225991 0.1292204800887495
0.4625330117488337 0.8497878307757735
0.7466850712457558 0.3027973753107409
0.005260283620416028 0.8494479413359231
0.4146074749952385 0.2072216047865127
0.7209890316307103 0.6053510619413395
0.9807550026752563 0.4751744802034108
0.7817429823642281 0.3979079178762729
0.01313580114042955 0.5598430422869414
0.08245067332382031 0.8110327191394366
0.5388506461494408 0.1316594543101765
0.01430843833534771 0.3225685480927782
0.8804007872301433 0.9591917494783819
0.1377900927482755 0.5011501425184843
0.3843581172522473 0.4419359961016137
0.5228679823547885 0.6523740176946526
0.6535321670429327 0.8819545757733621
0.07573929332692259 0.5689406065990678
0.6313852556481635 0.9870284969817318
0.4110894954325917 0.5758555178617224
0.6427619560307883 0.1605265740322498
0.3397031505408846 0.08442019035720709
0.4158437115235138 0.061106319179271
0.9582307775990718 0.4444431846961879
0.910693746096513 0.9563006641128314
0.365261592176837 0.4210202553485835
0.8983622980150615 0.9386864262988721
0.6725722395350913 0.2385734031760382
0.8100904943138949 0.01616164900727975
0.1818811245889546 0.8867632788556871
0.2996785157367095 0.8343372337026859
0.1271589952343453 0.3651567585641027
0.5564992830848752 0.3997340491880943
0.2744203757499691 0.7209631133110133
0.01236583852773366 0.5129699581297846
0.8527838232942934 0.2458246380426919
0.7127939230252102 0.9256281853763547
0.4590529282100404 0.5066010811539895
0.3500910907274128 0.8024000831941622
0.2315797458240985 0.6978113151842249
0.4699623456413921 0.9945773485230246
0.8376696878459251 0.04675852404208899
0.6360178452674439 0.2701996458512875
0.6285665181413912 0.5590198705127043
0.1221393934064871 0.2104031135734677
0.5631957757193644 0.08710430280259246
0.8555122371934722 0.8502418395614476
0.8776698107758768 0.8053582208605815
0.4539135226605437 0.5441085173759859
0.05715155752733864 0.54637480150731
0.4322906488599006 0.6177721720192318
0.2624755730845698 0.5364565466771674
0.2859773187919194 0.9335606170964954
0.9534066560523323 0.00307800635331773
0.6276480111782208 0.6311847948470942
0.07459838815721764 0.01248420377081038
0.6347227439667142 0.5414266015760748
0.6616963857871799 0.3223456279320523
0.7811149045421603 0.6916978238201673
0.5757122449388224 0.2026220208065382
0.2601115082083956 0.4805880617521932
0.7814051726328004 0.01754832355290446
0.4426941771053475 0.9843964655429023
0.4208892819690417 0.3390723623366143
0.4115627235563101 0.4398900305980716
0.875229130806252 0.8146235961212814
0.8473384211637284 0.7472427871181594
0.139055817291329 0.420127872747745
0.1001714958241454 0.9512884809908572
0.9490176856686293 0.7894153619693713
0.8273202193300427 0.3399267150690981
0.1654377793288805 0.6923108206039076
0.09569382022011956 0.8947163477159233
0.3504073251046886 0.01683396721115262
0.6815775714173782 0.883219804788226
0.3124572818308994 0.08041419324746552
0.4374261432173561 0.31463078263171
0.3364082831980056 0.3023036352190827
0.1118902507416256 0.8184261773078263
0.6751924881595528 0.8108374446206622
0.2975247271792495 0.1943574047642832
0.860720550082373 0.8233516257088999
0.6983342480015148 0.9367693753013377
0.6907845612001994 0.5791931854733925
0.3321806064371993 0.2375888663050435
0.2781199677144801 0.8968640917299923
0.0832566366688622 0.1075404248381562
0.2761531041089518 0.3988715316906126
0.9229447752523682 0.7163929726984478
0.1038351300043208 0.5092252395231551
0.1037038581041012 0.7690168583997997
0.5103757188618823 0.5420551176793816
0.6998117047466195 0.07241579131293159
0.3329092165610059 0.2816213746945714
0.7762962117287475 0.9904701175655086
0.1596430212202371 0.4209575554393632
0.4307129438073593 0.8321023321191743
0.1970485541629106 0.9377562887799535
0.5376419838420121 0.2386604618732255
0.8020276353395484 0.3104578441664971
0.4288219965231579 0.009698658903579427
0.6037822557177867 0.7878652670838009
0.7354551906981376 0.3805475985067747
0.5724804676048143 0.5336211031281223
0.3989395663082281 0.0469602503104732
0.02480090548456568 0.4584186131534947
0.9481241204222421 0.4587750165167112
0.4331978137552563 0.4413081105712062
0.8703052590019413 0.2675693148453803
0.00953091362737773 0.6538354154966404
0.9430124642688336 0.1394107166900909
0.6635501840539825 0.9749037726870273
0.11685529713822 0.2673807749393398
0.7806658975914325 0.8411721454674658
0.7096661684601975 0.6502423124912999
0.6416058336088087 0.1487853357762248
0.8761322414691531 0.5700701344554152
0.4349900798914351 0.8804660944842742
0.2373478149342422 0.9715688342103801
0.4798502521271251 0.2447651881349068
0.1597576453857321 0.1110607132797824
0.8728393691030776 0.8421881564514344
0.6898198791394745 0.6675326796719294
0.8041902402428767 0.2090853111816157
0.8734841718463923 0.4509616770616839
0.6371533431740422 0.6355688949446695
0.9222513585025228 0.3601944209527078
0.9288660256163327 0.1042085432119837
0.9771028120189247 0.5483835548995235
0.94830595153577 0.6117372557493811
0.5653884479669015 0.1417871941262524
0.07160262973015324 0.6984415529954939
0.5933486570166524 0.1387959027078811
0.02427405542885487 0.4769671545810943
0.824819048839203 0.54367231390524
0.9648930372827959 0.135146030083433
0.5639763686999344 0.8723235386516042
0.3996299082819261 0.084413402927212
0.2683543378246654 0.6995149646808073
0.9329775856540282 0.7211880412663249
0.2250281147998502 0.1754915996661148
0.2698111028388288 0.2060619446729762
0.28793353937845 0.9838629528223848
0.5710162105290225 0.3889789815812061
0.4357436238322175 0.5467116865600871
0.508806986528612 0.9872242295892295
0.9011754681894404 0.5831093459519897
0.3677880895098221 0.3361830255642594
0.08497202653863886 0.06491253931963717
0.9128077320926695 0.5024660031372944
0.53092762294189 0.1672954908777806
0.1392182764213675 0.04549462871659705
0.006864381221999973 0.1766793223541576
0.5587533314913691 0.3079182890378988
0.5110187799634042 0.2141406474725367
0.471921280660587 0.5981237923140267
0.6288220880200122 0.090834831315476
0.7600673511321304 0.8956323779463785
0.3280268679342671 0.4069602472970997
0.7535661085002171 0.851675290619661
0.8748574320698222 0.6998806451869571
0.7720687373209401 0.2145353856804399
0.9493891130457304 0.3207774067286564
0.9608412200066531 0.8935660652466834
0.1020028915581937 0.48642691313973
0.4112457365708141 0.3573157284763667
0.9352952232085627 0.7423980271625501
0.5110369444165752 0.8853165145931189
0.6015037494091159 0.4122772392345688
0.07400327395034677 0.2839019907840139
0.1675348338457984 0.5432482701149283
0.8726181996067095 0.774940218656811
0.03421524817747921 0.5913355772515243
0.6023585409336598 0.01508341848950865
0.08370635000849917 0.6174605465243951
0.9748469948702292 0.3838646473628898
0.7630955555740528 0.7348939433390157
0.6994947408411908 0.4202909886708895
0.8790705133147441 0.2735005608842636
0.4357522400249957 0.5980093173059953
0.223575728988733 0.1123789038483199
0.5387848137854138 0.8620607320986362
0.8722630819745825 0.1880912640908321
0.07457087111933675 0.4083831181214417
0.9434177022666287 0.09217282318581635
0.1645306427691181 0.07486759064164693
0.6586646179879639 0.7580291466718296
0.8962750973220996 0.9677058540932286
0.2939287744223832 0.8039927944493594
0.3698191259201383 0.247119687997801
0.7377193788473632 0.4133252939475924
0.9243674832624479 0.8503662359921011
0.6122349624757271 0.9563995080129473
0.5888232075015396 0.549471675336008
0.5469077457125802 0.7018219004202124
0.05134713959790266 0.8858313363390171
0.1383539798558228 0.6089610345681515
0.7630201530067553 0.6494878192204576
0.9458227285082389 0.5676419328094904
0.07433968353922896 0.06075540264004965
0.2462903426590944 0.7893659514767624
0.2911810868369513 0.5614257249285444
0.6815848574156581 0.4146087565004116
0.5901252020585966 0.8046739258180461
0.1072733032084484 0.3138949654301975
0.8118410359947205 0.5568250894454584
0.4916479156564196 0.7119783195164203
0.8766635985094726 0.6405680325627507
0.08575811420966915 0.3935419551636148
0.9966958134794311 0.4165415259412815
0.9540822176257306 0.7408433297220911
0.1858534218468312 0.2678036081248528
0.08200642037427985 0.2767245954219652
0.1537239087502761 0.7280858767227376
0.5216139262774487 0.914062009702892
0.2525340436302692 0.769628014507701
0.1837369236399483 0.5795855097824413
0.7205456941403229 0.8875532470997393
0.5806937349825443 0.8298390204375925
0.3364240108221145 0.4746249440434088
0.3332231198265371 0.3478226220837456
0.06302907502934806 0.5077448807312135
0.4203797695737012 0.4239165973100754
0.09635700617467099 0.08125128731202588
0.03566073627720583 0.4590520529689812
0.8142714557053317 0.6273175761204817
0.4257800675697553 0.6855736780099038
0.9891926643218457 0.8494751248668849
0.9999423692410886 0.8663681157930759
0.3594290900832117 0.1060953221075302
0.6575427151341099 0.560896677497127
0.6535239476604419 0.4154145658519606
0.08338636944496772 0.3354237793857434
0.2635655273101051 0.717717744740739
0.7627737246229018 0.512862256306182
0.8209992823452502 0.526648252105559
0.6669189274224004 0.3040089853644108
0.2681400977737728 0.9220961345826059
0.1368969213759168 0.0348131659999421
0.7491072492572086 0.8964095967252659
0.2540517772329539 0.5560170529261065
0.5654176753737643 0.7751151007182018
0.9991565547217376 0.5770896453839931
0.455597816765335 0.9581857223683977
0.7007188768084918 0.850879266338688
0.7336588077513891 0.7715057055538974
0.1458543099387343 0.1218448353331252
0.6212070395566838 0.2174122919119076
0.749160470459731 0.3247436204664235
0.5162079084479553 0.07478229158309518
0.5452810950706793 0.430069225825455
0.7400715685922735 0.3518546332086405
0.2415895973635067 0.7020081608951945
0.0885257969078838 0.03726768177461296
0.265506468924921 0.6779292881270799
0.9517300482641249 0.5373927128348231
0.7936093987357271 0.5340524433852509
0.5210329914398142 0.4717717469775299
0.6682464147546132 0.8309364096684748
0.6887808371212106 0.395019837077035
0.03238567778173665 0.5334742886779237
0.9024867739815454 0.6391592036662465
0.8537337836989284 0.5463373796678188
0.3094946089930814 0.06163012387539266
0.05300242718046455 0.7700692586467366
0.05794403780137632 0.680849148164627
0.6444385876469608 0.2775205715624249
0.1183465271592054 0.1440032112105119
0.8467648856317163 0.3203455781840415
0.4582145054335341 0.4547780128020431
0.5073236133228873 0.6078886974179113
0.3772388619279725 0.2100406579131293
0.4985037950095064 0.2958632039864365
0.7093065281770936 0.4158404076065872
0.9966809159170006 0.9425865767452913
0.62800255154907 0.4224481094169477
0.9778367684275074 0.10610336143309
0.1062539888459824 0.4543486088934394
0.8400972481385132 0.2915924891255967
0.1676595264747496 0.7028246419900338
0.3550809077054046 0.3272182461192744
0.32884249643072 0.5197856212361619
0.6867031268583499 0.18748431932781
0.05110947899195126 0.9255446577113877
0.1161144239034469 0.97474162324025
0.8940457932480425 0.1859814079741428
0.5762767134642535 0.4548836123883531
0.2341660149295315 0.1699376578505056
0.745285589418517 0.5766211969647743
0.4496984274092892 0.6115269422334043
0.8238298600998436 0.4680897209937933
0.02728807882716789 0.5999046334925476
0.2897892886210511 0.7789827860976237
0.9300200933684386 0.07546169229128159
0.4587520235960412 0.1877124739973605
0.2474676966272033 0.9400642319649869
0.9857198109523 0.9415828576772325
0.7626351344002121 0.189027230958443
0.6147525402712706 0.5226174383323154
0.5978181543057663 0.5571262044474405
0.6956745628969668 0.1417527596744456
0.4206170626056783 0.7922221682147508
0.1977324833717163 0.4043350001643923
0.5494557371786104 0.934558223287961
0.8431907530983586 0.9583045281053213
0.8481875825927224 0.9765534203413981
0.2489141281878352 0.2568805112178577
0.1565288446352931 0.3043142585174327
0.8562759496657121 0.1069506389627538
0.0324218746774504 0.09899735901002658
0.2720032273459456 0.1064611750454964
0.6383391939648501 0.5631988679666231
0.8945385814664312 0.3063825651978355
0.08228242355442957 0.4252763340094895
0.3334706860762939 0.1822051159235046
0.7821326027320272 0.08825655292378166
0.7882204313742284 0.9169812723475752
0.1321333862602881 0.252909133556645
0.3476397727975041 0.3737453675152942
0.5060051575247663 0.6396479699027906
0.3359154933550132 0.5132838809132008
0.2072659223813561 0.9643020373812735
0.3720818702931972 0.07743318048221047
0.100789339248066 0.0519613712186849
0.5611520653099803 0.2543997651072658
0.186917133433634 0.5446486767948233
0.7335245593157864 0.0990353080512122
0.7605634450160981 0.5308619030765942
0.428913317968758 0.7766909579181878
0.5127528012073472 0.5037912068303079
0.3325836921572226 0.6941164555527189
0.1966818463361248 0.6053750504740039
0.8883111353080599 0.03144221058086382
0.7242691308010079 0.7446453089441882
0.5250204381284418 0.4038600111269997
0.5703789235475827 0.5928225807955747
0.7139110142221826 0.199362264319833
0.05867510934175189 0.7105147266214157
0.534545090145655 0.09536633044805684
0.413322556263473 0.1614461529430048
0.5834844842414598 0.01194769129531694
0.8120631519841642 0.1887220213142447
0.5641692897546653 0.9698242563740537
0.5656976120349416 0.001725020539603711
0.4912026434190259 0.3646328566418943
0.8164059553502194 0.6364742844893567
0.9792385786245573 0.5112818392342655
0.03817484578888244 0.07043315407065136
0.1199848677204024 0.84540705538025
0.02573222218128226 0.3843004307906703
0.7295165167803839 0.3882897106721722
0.9066366859903707 0.9665635169703244
0.1880046235221668 0.2963149388957004
0.9799762957070749 0.8450372851065918
0.6212550396634263 0.2447584815641735
0.6243881415878102 0.5982550266040447
0.2971389871024926 0.4485720093457446
0.7360984992895357 0.1814928575901534
0.6980388670705849 0.3760656769376584
0.4959479167746364 0.9541419061959577
0.2126081997733873 0.80881082108061
0.8755377452987931 0.7192383760608012
0.9259492310479909 0.1334491647007786
0.04519919103226657 0.3811115497276128
0.7752297260614062 0.2328069477685637
0.5447048459917383 0.5743651286555251
0.9325224290773069 0.3590976320021768
0.7821901625503772 0.7346880625707914
0.4289565796672967 0.2682250285929316
0.6601280359483201 0.6805502470840544
0.2177520274569362 0.003722522685588318
0.7998180290440944 0.01988820135694869
0.9321876935289783 0.833661393692101
0.719495827678275 0.06407483708665916
0.5544120138347867 0.7093775265998492
0.182723764775559 0.4162422049992203
0.363088889891007 0.998623315391626
0.1841594798647242 0.3598740247733289
0.2119542878651277 0.3627687711294826
0.5682963043737369 0.2100749774063795
0.7756347958333708 0.1522492075117578
0.08117307834216135 0.664061392921479
0.5525555474910121 0.5451912205221395
0.7122754287841166 0.2595100948300041
0.1857655814822879 0.8249251879018078
0.4232612672577729 0.8020753151664063
0.811309045603092 0.7287662230828137
0.6698610153650003 0.4447519264765097
0.7439752888880021 0.7242827736527584
0.6100472721795728 0.8089165039013007
0.6300988174563594 0.3664241094674476
0.791631192206839 0.7074412352519184
0.3421863855473192 0.2742383179683875
0.8367935285159099 0.4928827392675422
0.7537071356886458 0.6878325940580506
0.3097398975614462 0.8494713681606606
0.8834233620792856 0.2241916489639333
0.04842591525620308 0.07207489372809986
0.8923794821493772 0.6383604359442872
0.8566771172219502 0.6744174302410115
0.5043686833814891 0.4943209105778759
0.05269889769690121 0.2660316197364749
0.5479259051322966 0.7562114979294631
0.3125397634254235 0.2061272341378146
0.04831198261159697 0.3532941722171992
0.04360190962064313 0.9332266478073195
0.0662724529281486 0.3914916975871491
0.5015017771922329 0.7164407305894677
0.3088764457263266 0.7857785987871245
0.1493582317581005 0.5428010237471282
0.2542644740366374 0.3560266107207479
0.2719478440807887 0.3692901965704407
0.8128069962702665 0.2730331962510583
0.9994238395896071 0.8866576856680815
0.1537441806557145 0.9900078573261505
0.3633437572841933 0.8297379012942415
0.104701524109036 0.02385219713838752
0.1330249696044697 0.3924480757434512
0.2421107458719177 0.1013449872174911
0.3216272800229529 0.7697925519193669
0.5525625757840203 0.2624110307210382
0.6502891529111936 0.4056511217714589
0.7554936300244689 0.9402044095373844
0.5728785218424235 0.4651630204039822
0.1148126380664845 0.1256677355124296
0.4712023421044572 0.6265403310652896
0.3640559156843792 0.4747081531825181
0.9174348615651832 0.5914463011892217
0.4153529900212252 0.9763245737617701
0.978022760931062 0.6345098939300819
0.6015104102107963 0.6923243986282386
0.2869551071196176 0.7063247452878834
0.1672343946546151 0.09188540251413208
0.6070980599832979 0.8279939516672274
0.5264628647498929 0.5781436351087114
0.4726939658486926 0.4710979107285081
0.9640293815755607 0.3380815823484219
0.22156321115765 0.251658703008579
0.2593518714792858 0.9009662322584855
0.8150536756358511 0.8930422520193748
0.3480802180366344 0.1696967777814914
0.4004665694717959 0.7150673522133388
0.1465566024616372 0.8552970744324839
0.5526501883740367 0.6036115852343799
0.2109334234170877 0.7767335369857049
0.5149550873639183 0.9562488620794435
0.9098805003594004 0.4054229213191378
0.6041003170918638 0.4592036814245511
0.0807116056667158 0.1976687809150486
0.2293678514729178 0.9620798053038306
0.3716221630287829 0.5065518958274836
0.2604697172455128 0.9918608994808045
0.5940843134216918 0.8947052853224324
0.1270042059483702 0.5676851897470195
0.3412559146679034 0.4958713609825081
0.8099798626885508 0.4348280158369923
0.7707162658694576 0.1031536342799023
0.829854034919618 0.4376999125463153
0.1440859659615548 0.912460774901121
0.646529660940538 0.08806946312518418
0.4205321898554077 0.1795366969147398
0.01523974726693455 0.9645196508280518
0.4024952866840408 0.7855293134439334
0.7510155572885518 0.03023764433922071
0.6524562107289882 0.9553841614724927
0.2543783640994834 0.2929239329397838
0.07178488400074098 0.3217039770075941
0.2195003375694776 0.400679472367621
0.1391389429621351 0.5298962106436156
0.2375267826524264 0.2016021310432843
0.2077765653020181 0.9363211640507725
0.4201775469166157 0.1690665473947942
0.9810733471259742 0.9320544992859484
0.3943230508436296 0.8408506933475117
0.7796738206810596 0.02813485101171267
0.3652786487725252 0.8407397567880249
0.9819184647503992 0.9137613144545557
0.5189385274895412 0.715229205508004
0.2571158570586711 0.8246641523167784
0.0255902724076095 0.9658393350861868
0.97074747534017 0.9778937061196166
0.5637654117689767 0.2800889268319445
0.1398554360802165 0.2847780828779591
0.3115729468163538 0.01229158967153597
0.9533967150250326 0.0435029388544074
0.7696264018186251 0.485594141083657
0.2498146998746829 0.5190648727480053
0.94523958130059 0.169553335604362
0.1383302246471241 0.6671063528646867
0.7729102202265181 0.01128253506725424
0.7122861515708044 0.8150726768679657
0.5445693699597529 0.71231915400736
0.5083834513931509 0.2412803857122167
0.5347918045397718 0.6032933906082721
0.6304751334491497 0.9252416961471256
0.353070972970536 0.7037188571715373
0.2440405198871376 0.3711681441933354
0.8306160633693909 0.1196687656785547
0.139588228362609 0.5406331225868091
0.07641966006756527 0.5973841722987115
0.5345805151230762 0.2282841338509657
0.8478269092072145 0.6444851667374811
0.697639822729414 0.6950899233398842
0.1499641861985601 0.7074694098941328
0.9391790463393226 0.1024238380422148
0.7159235061351847 0.1890621601900752
0.1474798217065661 0.5223298296397725
0.4954980773582854 0.3057963050793431
0.6958405756029767 0.7541214654191241
0.3636579865316039 0.09665131106493657
0.2188985199044982 0.5237771246438936
0.8390899004080372 0.02748090313989077
0.2845696293072205 0.9636653675394068
0.7312439984228943 0.8138967356401016
0.005429932380055112 0.3299096158631487
0.4981246503525188 0.9914134318200629
0.1759139834911679 0.913175805408086
0.2399131455505076 0.9325901832449123
0.3245417417072538 0.5101439820527411
0.4623667712397835 0.5374679760434655
0.5854520246483746 0.1022283152328044
0.6698528587776208 0.6099464821547904
0.492879792634317 0.548770869556639
0.2531727079044332 0.02484741909792677
0.6639248625295037 0.0354656484351375
0.8294168246141641 0.8240502920052287
0.649609435925944 0.7193214799243325
0.499197820069486 0.05328408270445335
0.4646183303759496 0.159292910421906
0.1681596760998199 0.3031222183799097
0.07419386073040402 0.1598645574408946
0.6138266696555464 0.6771802385270119
0.2764363806296495 0.2802049654773953
0.6975566697296122 0.513160716768292
0.6865641522493114 0.1374183116444548
0.7087287948802684 0.2777393177925044
0.7090915734976405 0.1715380042964992
0.8210687548300637 0.7977581969142936
0.2714969751130385 0.05873967624727659
0.08973979377580592 0.7026959488650206
0.15737386040278 0.1772637803176814
0.837136444233169 0.1281982504612253
0.5716721300556716 0.928554868038312
0.9987117668447795 0.9709167525165665
0.3010318546345132 0.7394932237926088
0.2769624945589135 0.9280835651704999
0.8389686389827531 0.5312079582210919
0.04602840483094483 0.8678533607072096
0.2389084989109197 0.6761194514494865
0.1230482618742474 0.396897256458534
0.5238171189963194 0.9031579161623521
0.8781577085674989 0.3915352718059377
0.8496216081684338 0.7291539385890154
0.5950214809958724 0.07419125490578313
0.1076277712667499 0.8271161661659321
0.3574629730541388 0.008595151159520992
0.2510817886219288 0.9174379332121977
0.8103717385005865 0.5272310274584836
0.9618351287639408 0.503705584612681
0.1592017339646601 0.331406955958419
0.5242694829135301 0.3383707800862853
0.2402847766531057 0.9832183800669164
0.7571983407627306 0.1619059031636054
0.5330125828942406 0.6469561199274156
0.9061908434828371 0.7184681570162156
0.5314759446909113 0.5434864994702927
0.4763551466507039 0.7658806584515122
0.7651127837354297 0.4026535524411667
0.2871972006576873 0.590233041332673
0.1065073471397223 0.6927202198801847
0.7974409238716234 0.9129945583626563
0.05035711046730877 0.3635866733248991
0.3316575526585096 0.2267381415367738
0.4888714433853356 0.07877062053308491
0.1726113093555009 0.6478136579877145
0.7243723138472542 0.1960963899995651
0.5181289203134235 0.2801800576674148
0.2483444433769897 0.43153351755875
0.5180319551385543 0.0557412857210815
0.6508957706138208 0.2943764599695632
0.07166022479339308 0.8807126980184203
0.09675157090707026 0.8274848231767077
0.08640731918949408 0.218296776019419
0.2320528448349577 0.24995891572597
0.3046317359098898 0.2634657997142778
0.7114911885075631 0.8474228602739156
0.3164328423888086 0.1894930264480042
0.34297994334436 0.9114157528450922
0.719168749025248 0.5869914124003617
0.7783704891576445 0.8107696630174464
0.4568441721860259 0.818911214850702
0.7861556639050834 0.8046056063352811
0.3031369534277483 0.3925882001066944
0.2513761447309268 0.1064909438655446
0.4134372956631218 0.1312491512177799
0.1719865021393356 0.2516660140383344
0.2657511743007124 0.5922311551339632
0.6928498049478818 0.4849479637445243
0.324375755793227 0.9127162216413381
0.8444110030855486 0.5769621736576142
0.6404530044181058 0.367529570967312
0.4475776669693462 0.359784279612423
0.9017375727018621 0.08574600230361562
0.5132425308915378 0.7438358022912067
0.5647882309881361 0.2986393879948304
0.7443161408322233 0.187827003793436
0.1306108451812799 0.3332807303011874
0.06482078642457639 0.008489043842137172
0.3161685328249228 0.0700028305817359
0.8573177050367251 0.6922898647834849
0.3364656533128238 0.09536734193435278
0.32190111217158 0.6135184773843309
0.4237349638721036 0.7300676320522964
0.04114142063714129 0.3117069587130309
0.5228054286438266 0.6836037392007496
0.9154041270582061 0.430250974173572
0.4327893982206688 0.524666162297538
0.09064380472628629 0.1668821404284964
0.7982454609770949 0.6206110237407164
0.8350920384195735 0.7723017175551085
0.868988480837059 0.6488646884802151
0.1670917046200056 0.05536147948713306
0.2266982214639771 0.2978349331796197
0.09489848572473993 0.4693188617726101
0.5653736919212561 0.8137873755546312
0.2340674744030396 0.4710331975976375
0.1225875437761636 0.9111484909088611
0.1961443997526787 0.7406041264004724
0.1832779765963577 0.9487562003357772
0.3984658190330021 0.1734339919761738
0.06613283985759376 0.9468842404977024
0.3969473123371765 0.8512730403269597
0.04837695432548215 0.6028111892837461
0.8398404511200549 0.1931937108769068
0.756623615847326 0.5215134574646951
0.9257883896843997 0.3502025455650439
0.9203678022620116 0.7862116021659608
0.04570959707429486 0.7235410815437007
0.2735235499398296 0.3229781096680695
0.4002035737863495 0.3084619083911923
0.2440322152140965 0.0526154438182755
0.3771974247712694 0.8055299672541497
0.610282398283892 0.8372843640824573
0.7816454342108019 0.6109959701716753
0.8902504971132322 0.5849467117510767
0.1710490576662162 0.8852383867163722
0.7261277121217761 0.1855642408362627
0.1508312769056114 0.2879476064470373
0.8079594693059068 0.9105906206685128
0.2841588057970403 0.613153962098082
0.3431331702244462 0.3461950468499155
0.4690402317120836 0.3626936203276933
0.5342677350517405 0.9002839212775375
0.8935225734686295 0.7937773742061441
0.1425184198087513 0.1318311287056709
0.01880510995634205 0.6557108058332501
0.8428867273663929 0.6627845855702322
0.3514786269892402 0.2584238675520925
0.06875561661033514 0.8910942638875098
0.4933986949894609 0.4385865454417113
0.4283108579159113 0.8220715416729257
0.3864739557272726 0.8870981083843541
0.789042632422583 0.4170044037404464
0.7237339795114816 0.2429569940218946
0.2282525316756987 0.2602031351384789
0.7502680216276995 0.971622611822015
0.3724909317843749 0.3520701385511429
0.5028881052254656 0.792801210418959
0.7377594397563877 0.8790616930970592
0.9027490013870761 0.9108578228304516
0.2068222039927047 0.08129917656490908
0.2290947169035678 0.6751860585798665
0.649684332374285 0.8541652195229869
0.9835389877496421 0.8768112427863068
0.3945455358038447 0.3202815330846873
0.760280499555223 0.5668519629937697
0.4057834359518467 0.4090107826436302
0.8830009675139983 0.4444519276488686
0.162475415698549 0.7690431388626453
0.5013021711843418 0.1544666879502359
0.6998561611120742 0.9728640715305666
0.1023839169958115 0.7990398826092542
0.1230555300369066 0.7659300614578729
0.4135997412434423 0.597855102298849
0.330063571076445 0.7952892411279482
0.9088122573949202 0.9843808303321374
0.1068157253103958 0.2640961644116016
0.1130043944629302 0.7625356618254154
0.1271166178316621 0.9599550997303596
0.6544737894274369 0.8144945709726479
0.246499814516204 0.8273947408692728
0.4204652265550681 0.3282675177993707
0.2079315382045824 0.004582574864374203
0.4814842590270244 0.08526473901529741
0.6356018119513126 0.8673150257693586
0.9355025834109573 0.03782117455075788
0.5894195393692025 0.6135424942480775
0.03839821086322115 0.1772461746126275
0.9283643672326813 0.3218724755536183
0.1970944464632463 0.3129942207013475
0.3720364834510838 0.7102733185258036
0.9313092478180036 0.5449152244794303
0.4594028131599638 0.3441920796393177
0.8085908236625675 0.7773890289499091
0.508882226517468 0.9395223007215792
0.0658020060199577 0.09534559865447591
0.9300183148651957 0.2546233577749131
0.5679542723418215 0.9385267557151156
0.7963865013556943 0.04101621587957773
0.4864542650174171 0.6411530841214351
0.02707381484604647 0.5712424548447684
0.8674358677419566 0.9167609986023237
0.5382651781080998 0.7337093728623431
0.2350419106071075 0.3435711746055159
0.7176272289665178 0.5685894752636294
0.2764141393509451 0.6926124529980167
0.2394475212264663 0.03464677563009541
0.2357024134102216 0.7919823332732461
0.3637000370842564 0.2945691585097814
0.3810233759598217 0.273631172932951
0.3042412576385981 0.9451023677911197
0.569505328223165 0.4755362276858041
0.08684503034552625 0.5704877120089019
0.604819886532866 0.1801848879973929
0.6224974724267623 0.9580245229724101
0.867277040274211 0.1045840392789762
0.5329325307340609 0.3456776909367599
0.6141091229300916 0.7908483122547257
0.1856254309887726 0.897305400781452
0.23115135889692 0.4927145793538858
0.5968665379965212 0.9131410318244029
0.845040617773428 0.4030084297578421
0.08886936099824845 0.8862336189989375
0.8457147404651419 0.06650766350964891
0.6173349708067408 0.4407015466689032
0.05332238586406388 0.9642326182269927
0.5749553325967127 0.006870654836759259
0.260274431741826 0.1011412473457407
0.8708807652770471 0.9998739486580921
0.5794842175869349 0.907780856147517
0.009134600010129957 0.5497579126919462
0.6694032890551271 0.6975278792588964
0.6350460912538897 0.2318794642012759
0.006216828394221545 0.5967331172329523
0.03936166307451165 0.3012805199371982
0.1244971960853726 0.8736957399912161
0.5553954825750266 0.1368074972901043
0.8685565186662298 0.5904761347031745
0.9712699209849227 0.6265633824095649
0.9915585438624092 0.228449650639313
0.6665889547000663 0.4663933255947519
0.7536746756071131 0.6984678557447029
0.4527187922020131 0.593036770147407
0.5282950067145551 0.7205933472210322
0.1458593392935278 0.3673744259033035
0.2325011479779343 0.925688727598886
0.1960915722068345 0.4337630580473242
0.4815202477839558 0.9303231329998692
0.3767482823974154 0.4222295597031494
0.7616392305718155 0.7770427600270764
0.2357312857858822 0.1910662133170739
0.3265863237788378 0.8632364912864061
0.6893002644530436 0.4241087607531966
0.8069073855592634 0.103684603103147
0.331705781601588 0.6719336778268952
0.5210579652234265 0.01771791785446603
0.8987115323903865 0.252720497090785
0.5321150317074406 0.742491133269119
0.8058473623801395 0.1314934018800062
0.3041489840395541 0.3268540934705503
0.4260628121293781 0.08608434906638732
0.6936195595239976 0.7727599948889989
0.2658218551117714 0.7560207982708936
0.3178603235736553 0.8569355063408968
0.9819747524288448 0.0429187062711426
0.3277041110382377 0.1445015912867028
0.953266017501854 0.3107739664125445
0.8699947915730433 0.8611651328057607
0.07824759260262747 0.4580998825726738
0.3063062812626804 0.9794860645319531
0.094385107821525 0.6192236119900842
0.2653119808869651 0.3404240223375313
0.7369276427663561 0.6666448095267885
0.9008380205707506 0.4643807206013062
0.4823927583067227 0.5451908519782718
0.1405587895008345 0.5509973386406192
0.002843793531556647 0.2301765124920083
0.4421156324158696 0.2856159460091165
0.004864589950035743 0.3790427059911794
0.9132889242477404 0.7112572847872953
0.1761802039292296 0.8304803175675316
0.4857928470585324 0.7502457247726664
0.04025510540787421 0.5061438102924315
0.1919059385816579 0.8527821815372526
0.235893030666303 0.2397188504057713
0.6076682573200305 0.6115091377073444
0.09600532318293827 0.9230413872040563
0.8058942860275049 0.1510855856127651
0.2793794282866884 0.9899893945030868
0.5529533087187163 0.2241722102290379
0.1629325839718781 0.8186638820446126
0.8690769573478185 0.1236161378198572
0.9867482433789411 0.7297860195591983
0.4257499174692621 0.8505733736178138
0.3451086924182071 0.40087430737493
0.1464172178450075 0.1781229929200406
0.9707743617524107 0.4561100759056392
0.5904214044850429 0.2552078231476918
0.2285500462196107 0.9341061640704028
0.005069670945058161 0.2577363658683576
0.578945896383378 0.693289849000579
0.02717608691933205 0.7574993840344736
0.2148310511597096 0.3236330548176038
0.467409264979731 0.7385139906139754
0.02525739509806554 0.02057052497549547
0.5981920779637244 0.6072148195246199
0.8741804887950201 0.205524273082785
0.1953638660614578 0.7894805118136313
0.2116334576706837 0.5715150015433699
0.1346159214871814 0.3819810370199546
0.8079591792907498 0.6824584407463032
0.2024339646385224 0.4420975945666318
0.2209743030088131 0.6691102707993981
0.7379674220960852 0.2555447796009739
0.4019449954795898 0.4360882621576219
0.07455027739308917 0.468600930483877
0.2543814776703242 0.2001819685010837
0.2624990972902855 0.3735009885701519
0.5715673094172666 0.7659182577333042
0.7656160030062346 0.2819645128816526
0.7138631613536096 0.9445342342641208
0.5363594840665044 0.999281394416671
0.0111284326297574 0.5313374558444809
0.8841588182122871 0.843167701464317
0.6162812701255775 0.7268240107796088
0.8307268707023843 0.2960158760609214
0.1103857922464831 0.7514313104641761
0.449140818533893 0.1835620031517048
0.2950732823588029 0.3539606321692157
0.7730235238182184 0.1857946527345034
0.2741161588468013 0.7637012102345544
0.585577879298646 0.1756143984461443
0.3349142704523834 0.5946511439299964
0.3167330700979347 0.639452628077641
0.0760290914567983 0.2943190067603962
0.5144451648926863 0.1205093882241114
0.8628796824730277 0.6283102961341335
0.9180250009635652 0.2746153148427735
0.9390877257879423 0.3213537502451422
0.4168464052765666 0.09098191437184511
0.9289403762297209 0.8934199868064444
0.6240761127040129 0.07099217645618228
0.2142211953932102 0.1495972709351129
0.654212273952013 0.9924571379001158
0.1754736639431213 0.6951447425424091
0.6391871527729478 0.4046633950627038
0.9972693309751736 0.677610464139037
0.823789265753634 0.0380185112705016
0.4184798779758245 0.7813413613534603
0.8788277920975351 0.9786764939038685
0.7067893224317495 0.3558049877813506
0.3492935424390792 0.1416528542839653
0.6205247711404668 0.1279761887851727
0.1220709435098411 0.001641130095802821
0.7301244503037481 0.6501834932665665
0.6124587893640642 0.3264356274929009
0.9048515458781442 0.304929339514618
0.4153759009596847 0.8475126155685235
0.3904531409747558 0.03003760998754779
0.9676566663203061 0.8853168988645322
0.2172757094506367 0.3029043171658812
0.9631308629142256 0.7458484172083445
0.163397804854925 0.1284059788354604
0.7837339114524976 0.3198798724106983
0.8695320142950603 0.08145267804398611
0.9972480973974894 0.08528246431661753
0.2149150358508482 0.9446533537477113
0.9402651055208341 0.8169465721967913
0.1048151031447772 0.4649488651633184
0.9874295004785605 0.6808166477450974
0.2387675447346834 0.5664769114100011
0.3818077783914016 0.6201673915476404
0.2472902594915629 0.3285659039680367
0.7158652770976208 0.2268521686490328
0.9680499339235682 0.5122882038940877
0.8249340859364725 0.9924914454343081
0.5715913692995582 0.2203357939712356
0.09060730565913197 0.3621546142950149
0.2235230569763948 0.6919302233816352
0.9367512888015761 0.3783827712850824
0.4675619864258875 0.7923804464961919
0.110012135919814 0.5289476647200969
0.9805045723531476 0.6628177395347209
0.6673655101161574 0.9079010024519804
0.6260602949495121 0.5200152641884994
0.1442160877105009 0.2170868016064468
0.6043969516652618 0.239708326344076
0.7330687326821864 0.7822520104903138
0.8504353143915371 0.02881793962767706
0.7118532923357509 0.1620314449204056
0.6481268464175832 0.758427788410715
0.5618198233033066 0.5465514303327269
0.3230503558199553 0.2538932446716532
0.797717425454475 0.6786009670688484
0.8653490527449038 0.07127820460321785
0.930126705808451 0.690482120562289
0.9636735918375388 0.7349052260581921
0.07026264956554387 0.3708376979288225
0.7534294123019161 0.4737980962926711
0.2386202137134384 0.8577219867168854
0.9129687829277375 0.1163420161737106
0.6423669259206403 0.5960965078945132
0.281498921350977 0.3427037272986893
0.531773770516055 0.4125297177690148
0.1511508924790581 0.6245177051359641
0.3119712708001032 0.6082815169081883
0.858368324191809 0.4859607278001464
0.763531045510052 0.3921673938343172
0.6285465273563092 0.5100786046198612
0.798753203741 0.4475348391505444
0.234741106159786 0.2688949801087561
0.6852381217104133 0.3010128584875846
0.7108132013878483 0.9752880051376923
0.3502420130353383 0.9276529589783072
0.839125733421714 0.8242596837636177
0.773155148785558 0.7192011230937019
0.6954307445633541 0.9178373827201857
0.429722783823997 0.3655786089405031
0.7380981866213387 0.4028582071670161
0.8727812647503229 0.5804729858682633
0.7490538348279341 0.6129733264761674
0.4999899714936551 0.8395270968062329
0.9017506958077379 0.02167828189323072
0.5815789597524932 0.8782081602050203
0.1748941239747034 0.9683457523360075
0.9758838514874565 0.1336436346137397
0.7506909914930493 0.3688386001738664
0.09932943803186126 0.8456680324256137
0.9997527913182862 0.1033429030404149
0.4443501292748924 0.2246066866917023
0.9386709358976087 0.05553604071427724
0.9730588096123003 0.4376625058148689
0.5801802724840861 0.09281779892379088
0.1444449913584547 0.8934836994058327
0.2653111071173046 0.9534848590088838
0.3436054558577756 0.466575819429739
0.9476509329691432 0.7687897620041544
0.2503593305513084 0.2276223445817653
0.4796484672743355 0.4221937776739917
0.003130306200891453 0.7732231583249932
0.02179165025657023 0.6655939853176419
0.9220205088316054 0.4835584966180355
0.6961323092500632 0.8327798423135108
0.8349616743130417 0.06478085649638746
0.5625858532205402 0.2636696921950902
0.2759720313711013 0.6087231189892534
0.2820219643388454 0.7714075970997093
0.02450071213604416 0.1380554944889929
0.9039114253619835 0.9937987885578308
0.4798479754216911 0.8913334357172834
0.5492974403176588 0.7990467562768706
0.1519680542526035 0.9512014586013684
0.1376588285305566 0.6941994287240657
0.9086352438595533 0.7603786935595316
0.8900446129101777 0.195692459062892
0.5231390826489796 0.1251784887944759
0.7247051170025016 0.7659915704768259
0.2416270518249812 0.07051547831466332
0.3835849863813566 0.7902484527923461
0.5188274377430252 0.9847344027945745
0.1333317440917187 0.9876190863018378
0.1294474965390801 0.8833687757217417
0.7672251926976893 0.1459456809705073
0.4560470492395022 0.6337691598080439
0.5934478205166277 0.1969077684011998
0.8033742642164917 0.6609193431862738
0.677227034814218 0.9043505651699937
0.03815089654698354 0.1562776140624594
0.4170970062359092 0.1206814803720846
0.200642277653471 0.8108806960099656
0.6812547960423486 0.660995029773958
0.5934738280428258 0.9647713764896516
0.5035843953907356 0.465516362253721
0.7585292990433532 0.9780007967231384
0.03310634887376643 0.6967845367300187
0.7978064909581946 0.3707337483265452
0.8859882441903119 0.04732167826429596
0.5497966859629607 0.2139111799639161
0.4981793694238906 0.9437447115612139
0.8797202552565627 0.02579621084682922
0.7346452685191934 0.1924049295357789
0.7398663927467597 0.04500537030604385
0.06810344176508865 0.8235910915595415
0.250127400890692 0.9874914429379703
0.8172883382314722 0.3364584167339252
0.750978029812979 0.4498744405851978
0.7377151658257761 0.5294698176107147
0.4104502750762872 0.1421408517738013
0.6418234225079628 0.239617499989954
0.7514823222032005 0.111635083704146
0.2061536622037406 0.3187789248562716
0.6617286382780178 0.1666729044382603
0.7100107321589026 0.8880072383818743
0.2689918047608557 0.499355328204836
0.755614390474353 0.9989091680958319
0.08337925187153003 0.9073737891793168
0.8734227909737169 0.7858298828305355
0.17973779778126 0.6282145808718056
0.01911824528392656 0.4673337185354967
0.832476352193061 0.5513263817085082
0.3973328947645465 0.8129460933773772
0.2430074875351148 0.122682595049908
0.496283819618348 0.5108047895698518
0.3151163313874555 0.9182060289408077
0.4922259445906109 0.01810342680496029
0.5179042716917865 0.3018871344767639
0.6131320914345012 0.5335936545535245
0.04308030995380108 0.7339681756020277
0.07104962856245431 0.5584801610264527
0.9234903079071347 0.4371268982961997
0.2322385265878383 0.648897898981067
0.1080864301678288 0.8644865336447969
0.699485977087001 0.8893939020715245
0.9473901997032721 0.08213191594530354
0.4000282166886727 0.7697599929960044
0.3478967608085253 0.5278475298079514
0.4980370410791406 0.6132391322805798
0.8796123878950419 0.1224041229936397
0.7523047021492935 0.1940310172629747
0.2147195169633251 0.3451817328312048
0.04045081299037553 0.7057005161846143
0.1564386873821216 0.0929123462412149
0.9949316216890755 0.9907104068886338
0.2475868696540669 0.9665986414745096
0.3826151805861101 0.8985371299954938
0.07115469345669695 0.7750620628822718
0.6307288155991596 0.7994656871953345
0.2529176193611455 0.2465625271400917
0.3401088385650138 0.2921543262130722
0.1976643158823736 0.191741917229179
0.000484827951165108 0.3466245467204154
0.7115986963216111 0.3165620852656481
0.3334115586456741 0.9178223027973041
0.6572460859488711 0.8616356303204401
0.05074031225454641 0.9977026629350492
0.8975957669740785 0.2740207238065785
0.2419326684149628 0.9112507401147881
0.2857362780145354 0.9740165866773118
0.642046954209149 0.6686013792794832
0.2089422444513524 0.6319957738712279
0.2561284690951548 0.3234852244614671
0.5852060656321625 0.1464364053364667
0.3578532924526563 0.5316435315855971
0.05502242668361424 0.9056636023492084
0.2502396380618587 0.482121138636524
0.4756292465165581 0.3362288679271223
0.9562182211239957 0.2819219361968216
0.5834079815472228 0.06027958049822097
0.5653093036217917 0.9807954823543703
0.04111417732564036 0.5827200760502701
0.1379300671316791 0.4896028316283523
0.218581687768158 0.04010020559047801
0.1945309193089148 0.3860560506196355
0.9876268086025486 0.7580086413943654
0.4056103152943764 0.2130611929263458
0.4333198532171221 0.06581514414524545
0.7326681705691825 0.8447718396773931
0.4062477330510806 0.09306583178397788
0.2622187451094877 0.4441692422502757
0.1540366857273264 0.5142853325462552
0.9607710663191354 0.3595124948672844
0.2098060644882045 0.6675323394646956
0.7445174782315042 0.6927091661148658
0.4618929328825777 0.02736190424622113
0.5072476763568523 0.6882830754350779
0.3445900687283398 0.9736083877576893
0.4308538949748585 0.4221131053414427
0.8726741016906654 0.3552261059380526
0.6632237546724178 0.07433794440240561
0.5814393698955578 0.3708388781731768
0.01642208317795506 0.1578147251346634
0.01763834620617806 0.2395868670903875
0.1998441329986811 0.2826539514790566
0.3133372672671321 0.8760733042763474
0.236446550649855 0.0446195913129851
0.553916381078148 0.05068543523339318
0.2865787820550243 0.8111511755576576
0.8392046211928754 0.3129521586435085
0.7699155553237095 0.7931292727588796
0.2033325415845038 0.5775820437412186
0.6257567937640265 0.7552507592381147
0.653019440247673 0.208282765713784
0.6778661443008063 0.3960224943230889
0.5830664140735142 0.5308207132969338
0.1119073509316286 0.4817020490994943
0.8037078842104537 0.2666081459314736
0.3968429953996372 0.05718857136786433
0.5832904431573848 0.9518014956688248
0.05080003867171333 0.7416903716110548
0.8520260638839586 0.1168018252463543
0.9604846747760166 0.05145764844119019
0.01859361778086223 0.8662289323439346
0.04584175665900748 0.650190282458204
0.6968100495201776 0.4537071874027074
0.6475456415940394 0.5146941461347092
0.01692740520291287 0.1105155862499178
0.1114553637243665 0.1633694691169069
0.7039236756628927 0.7449594551818411
0.4454209064504831 0.8792288206182124
0.484606098822286 0.2776386741891368
0.4230402539167151 0.5207105728756617
0.7955023429502563 0.9919774597388615
0.7345252975477261 0.5770508085048708
0.01431673641758453 0.6449531398878117
0.2756298884653225 0.1253494160880078
0.7472548805217433 0.5948297689434837
0.7138307593807807 0.1082575443884132
0.37003299973984 0.7387903297177384
0.1016318591557349 0.5833781331301423
0.9456814349413691 0.2824576134251082
0.1478827805949328 0.3459392087055329
0.4548344536526148 0.1552313910585526
0.8998981051022122 0.8798810926727434
0.7620408490171844 0.2442631976922028
0.9107352428692899 0.7815783155979649
0.4072428933698158 0.234526968123672
0.8325206669658475 0.6603451900135495
0.664621973725963 0.6268715589846774
0.2652902558146586 0.645295390110329
0.5512265834760219 0.6690059357003822
0.1621578889857377 0.8658498591830378
0.6556633090748152 0.9221278396715537
0.3087534215713451 0.09077234525750107
0.5176859928223795 0.2035815812150035
0.9437468339448701 0.6209718563194928
0.6815334767514916 0.3678726013505945
0.7604706275418674 0.914143553481774
0.8093497482145123 0.8844716590183116
0.1392780056243577 0.7520459933493926
0.946014763588088 0.3306630826825357
0.8436314782913885 0.8747816374496683
0.7922715801926505 0.6572866768349361
0.7148737519430632 0.2694670557988159
0.5406677894969834 0.1711672098747271
0.2047835907695697 0.9004693573858065
0.7922606514493529 0.6104585040017371
0.1451599586241061 0.2677470979264087
0.550636392814294 0.7658502063634185
0.5638508985492243 0.2274887348801484
0.905117621490818 0.2882686687955291
0.3274601913718068 0.7860486080661486
0.1628757451838002 0.4494561697566505
0.1468951189717115 0.5715178352986862
0.6553536298983963 0.9340884188881854
0.9663874984592216 0.9031848732006648
0.5354154617380177 0.02965790223593925
0.9961350104211428 0.5027349542410285
0.5003601335061731 0.2489790986523281
0.03449374871478531 0.2700226052693522
0.9473048381955709 0.9933224016056099
0.6207411266047816 0.3051847630827003
0.971706434312976 0.7514450792460103
0.3989415113098276 0.9427191169706375
0.9886413152718414 0.358504784915023
0.9261182510776089 0.5275352068220701
0.7998985715992515 0.07786995506761261
0.6031751388769453 0.9916200067660588
0.2818001875834656 0.4869723226170009
0.6624164743314248 0.2928814395395583
0.2439631932992151 0.8374532859758057
0.3772464067800458 0.1909617244394879
0.2693621621873754 0.7375057065424057
0.3276878749224004 0.5300947580338164
0.1157979293048979 0.6510234723398399
0.488306988182762 0.5756598577793518
0.8847611776258164 0.158652728205801
0.6906074528073687 0.6267870243365966
0.8898504908087564 0.5184218947153681
0.3398635994543145 0.6027441705150866
0.7273676262944366 0.6603683259670468
0.0581929837649722 0.2179370508192121
0.3427557883904671 0.1328813598482142
0.7508704350644109 0.1223110949847835
0.76325516441701 0.08596269550630133
0.5860712677834912 0.08238476945715055
0.8012796190544298 0.7243771181141371
0.9241832313499689 0.6740238146206272
0.4610715740721649 0.6992236768771971
0.9668435781439809 0.3281757441755551
0.6311826941255079 0.8478597271127886
0.5382854903394296 0.1500574373060656
0.3688419072705958 0.631664012327026
0.7231775754784879 0.7875193175682881
0.9875008664410673 0.904638152194008
0.5605029256376614 0.9315295166194566
0.9942374064470428 0.2120133262947359
0.1067959471820272 0.03469770333327542
0.1796184063512229 0.501296460738972
0.470839134851019 0.5307406132748644
0.07537437377512157 0.8312300599878076
0.2680631767638348 0.04008037196175041
0.6610431277885898 0.3694021519592573
0.3832635310867499 0.582413098685278
0.9143062241813339 0.1799010690020912
0.0139873043547289 0.4576310370042718
0.328419534590582 0.5488611134246415
0.7255241148771487 0.2981741493955386
0.9617548338109275 0.2725712976489373
0.2537939236147383 0.1795230439642516
0.1466601447933822 0.3565418017609162
0.1194566134627831 0.3479770572539665
0.2487062996555528 0.8172692531072188
0.7064069023622472 0.7119428051420165
0.6720442922752907 0.2767190712896175
0.5002641252600797 0.4468936195148161
0.8937080805680738 0.1121596176771562
0.346017634444903 0.4475814982694176
0.514445560046604 0.4053112959793593
0.5822242877543833 0.2607224367101208
0.7940686894574046 0.2824687013968443
0.5121301662869058 0.8564262303256239
0.558437806890137 0.5071075016086005
0.462801480608529 0.9763882152596727
0.3617629288882539 0.2738644580962251
0.5387109373955956 0.01045808055720559
0.1173978461230754 0.228802769462121
0.4455999590949448 0.09190912683383379
0.3010941453409129 0.4573796765539956
0.7808435753647037 0.3477478799371413
0.440709603122622 0.796163808539006
0.7763026109398288 0.2045333310559948
0.3582592577832299 0.2094332437293731
0.8500701481634528 0.8582795303794944
0.5309944693643806 0.7966153460311032
0.4234117942328408 0.2015284085205144
0.1980020571187044 0.4639766757170793
0.267485802676591 0.2350984216173111
0.04070283875067707 0.02998965082814714
0.1234798331383425 0.5575045232937904
0.4399671133782514 0.2367692024028765
0.07604416191133 0.4788267465353528
0.8916516693123354 0.8752133443985288
0.9421636181327628 0.5017177618990116
0.9055981577343643 0.8518755939317886
0.5525440367874099 0.6147747986251432
0.7155947382167024 0.9641425527381067
0.6895937538214616 0.3483651457371593
0.611076428852257 0.7803201060542323
0.5626090803621773 0.4667953938137442
0.8964427179939279 0.6122484763774833
0.5745098907654731 0.01826835427507803
0.08143302489085233 0.1292562139046943
0.4420689097080033 0.03444227258980012
0.8697889153714728 0.1700928344052843
0.9231813117033316 0.6395159170199956
0.5950343052761411 0.7480512316795189
0.4206095443599494 0.8912345860197552
0.800172147724504 0.2190547623847101
0.1649484584587099 0.8942631499991265
0.6799947396207923 0.2180171231253582
0.3968945122207229 0.7421107921576982
0.2515600379012133 0.4418273202682276
0.3518329306928604 0.5851357710152023
0.9794540951844395 0.07834595319636528
0.6011528148657508 0.5352072413604715
0.7895461186156021 0.4425372377782839
0.2933880070802819 0.1845674531694398
0.2216244182345145 0.573799339009614
0.9113487143806905 0.450952932143747
0.6632207301331803 0.8787948948666321
0.6201622680459182 0.4664816079903919
0.431678096592548 0.07717299960957566
0.08037841625798503 0.99465679152176
0.6093658931547531 0.04782974580368467
0.1492413674944434 0.1120461835457001
0.8107390676454378 0.7976837689736846
0.407944484077326 0.4574205171083147
0.7630491433620529 0.3523635598319101
0.4489605388577249 0.7586504736025916
0.4901608424716142 0.5384694208341119
0.8883658021483033 0.005050849377866185
0.638946238722655 0.3393861029773227
0.4075656351187513 0.8164489629739983
0.3216641559039576 0.8822457224741683
0.5884516934633691 0.7761384028911145
0.2130908101865649 0.8849027895547042
0.4534473625132949 0.3121150128494438
0.8554525852282037 0.8777064996445424
0.1333400375615343 0.07444005430945309
0.6035267751146033 0.709816810451896
0.1740363162532631 0.09969291397296458
0.1292390367776959 0.3437697389604081
0.02157228532533156 0.1002280495426127
0.7696272623209671 0.03238628546081593
0.7728833792818091 0.7295708947896544
0.3590918694257546 0.6347454265784573
0.9931925361414032 0.1409084847499982
0.09222653730184466 0.5344587240401274
0.1198042469272093 0.2389521786191708
0.4052078286803349 0.8061287873925886
0.2686104359946511 0.8944780558277201
0.3918600493850091 0.8686594772691536
0.9331124322364693 0.8442137206305833
0.3650384470815589 0.5743945572146919
0.8904038436324572 0.6218186504846636
0.5965915389483113 0.5180036796718278
0.7498909558064966 0.8341612952326828
0.0625456736051352 0.614313345789843
0.940143020750999 0.6833705477900262
0.01900810227810322 0.0825057314732744
0.9490172099804822 0.8109495666425914
0.6792556547918883 0.6824270505264112
0.7600327186479657 0.4539948303903936
0.6379019702352965 0.2598660119021497
0.7441705827724546 0.7138485041302857
0.5819772701729005 0.640357464920434
0.8173289382761427 0.4082338470859387
0.5500457023112099 0.3908189174713435
0.1214230493267662 0.1052386000181013
0.2737762956165225 0.4182481309205255
0.09576519319764279 0.09188217046217875
0.199047436404273 0.9837384731957708
0.7780755703351513 0.03879069961483982
0.303509275190707 0.7106133786330691
0.6070498989447372 0.5153022810860493
0.7989697148828311 0.1724339609158441
0.9735277303137531 0.1158132560539385
0.2492661301234772 0.5657888459622694
0.09106356317111648 0.3191351356931854
0.853417321355798 0.2099115927632426
0.07586697662707814 0.8992112920107761
0.3990216814497275 0.9218472443643456
0.9559459621546038 0.9020973151382063
0.8161404151228964 0.9562692392537184
0.6126399147495206 0.2874448368398007
0.3813594684573219 0.8268445123842957
0.4825260821802659 0.8323380403163722
0.1175283340955426 0.03850323650003543
0.8788227192033752 0.4231168483735067
0.7458983927343843 0.4288361719051989
0.1031215291236913 0.01261242222653636
0.3677573884144871 0.8511383361564849
0.6515982135452512 0.3225492559214023
0.8246835597669757 0.2582262047494302
0.7082622745057904 0.3745233971308814
0.6726515162150762 0.9802533352796088
0.1051901344529791 0.9020879292388775
0.9202655325998997 0.9832288762686321
0.04186469178332538 0.2245819602313636
0.6873182551263672 0.2255227310513355
0.9342416057586943 0.7318060917613356
0.08115768823253426 0.1686599045678985
0.1093283409166274 0.2749714418779402
0.4445462515911756 0.4098860768996077
0.8709906992700438 0.7645698218601913
0.3155685628173365 0.8964553609118449
0.4075892408207364 0.4968714874699086
0.4274340530682906 0.9398513927995077
0.8745177878808411 0.541470682772328
0.9276819854449176 0.4160914174032799
0.9412210887322601 0.9560984097483696
0.2140651388513334 0.1390360014807444
0.7543335948448719 0.6669395884896605
0.6128006032506518 0.9657365858229927
0.3852383066423939 0.3855657969944524
0.1248974555448897 0.8359755176628189
0.8960261059629534 0.6745166195732902
0.7684262731002853 0.2532802083781889
0.8191493052518929 0.5642934349659585
0.9995709471443593 0.8223894947257511
0.7486605112336423 0.1553192579150844
0.4718914956326303 0.3178330762520466
0.6880835055394622 0.6995283847082966
0.1592624826603826 0.6723839397695186
0.648242350956195 0.4440729082179239
0.3477745374784226 0.9533796693984274
0.6417453824448385 0.6799899871883246
0.1314690265181955 0.4727763562860932
0.2940834435385484 0.02626569303573015
0.913117806055462 0.5413791331888786
0.333378605935312 0.02937115007551037
0.0562000580912 0.1812845794839767
0.108777971719945 0.3633198039549074
0.1126825088542496 0.9279329663177988
0.9365267276548067 0.8766062932099865
0.9649739333824799 0.2174739159741296
0.8971992171298178 0.5931168752021028
0.7924590859835141 0.7297265749685165
0.3942833529215773 0.5971613361334907
0.2996586940042064 0.4875664416664181
0.9182842781736598 0.1542682522109925
0.4968505554865761 0.07278574067694181
0.2222791621788921 0.3291172968082457
0.5585441982935287 0.9136441705910462
0.0196229604895999 0.3537080296006288
0.7431432204508223 0.2650842288250673
0.4979795721587334 0.2022150031488653
0.2909250037392685 0.7415811629376802
0.4434295896554046 0.140240114396686
0.6276535857120914 0.04342346300376834
0.2941694249449638 0.6715006101281004
0.6114743983874686 0.6887387891547668
0.9227109845748582 0.6205802544297959
0.2472715529744707 0.7327217290729998
0.9590194156734246 0.7839584812422068
0.3114239804986223 0.1382721739392063
0.1744343793126885 0.5715255958007119
0.03192271047666907 0.4314213911168699
0.004958786110803567 0.02705704152539472
0.5016235579593021 0.8579888649561319
0.8856820144078545 0.3256124956965094
0.03170872566085583 0.03772268729404355
0.1480756055176213 0.4849740590573685
0.4496379892800054 0.7363417441682568
0.8704360114211873 0.7284535520944863
0.9568697456187135 0.6387949211862958
0.6793752231050811 0.5800109229575655
0.5414896287178709 0.4979414129589337
0.8446542744233302 0.9040443839452401
0.6224342779061179 0.9813930712341188
0.0734682705137332 0.6442581779617451
0.7906386503732283 0.6963226127183172
0.3897261893507371 0.9364289175063341
0.8896835368818006 0.6551097580879618
0.3898802065020816 0.627057570039834
0.2126863296116601 0.5153355678221171
0.8813863320730553 0.6020224084765555
0.8334678299314493 0.512151445062211
0.6550636980533467 0.7304184008564067
0.3674941906496121 0.720121627478389
0.7826401153545708 0.5337840810534769
0.9142536745848682 0.03986820821701285
0.3039488352796612 0.8060923410709012
0.5903453790677125 0.1290781751400887
0.04128005261313564 0.8875704900068925
0.1970187173487639 0.7996886595721067
0.2695561579971166 0.3903058284959823
0.2718150908408112 0.2721874575536095
0.439773205441434 0.579522884829371
0.05079027951572165 0.197529932489811
0.7019866077608878 0.05157120608872267
0.4614030702661968 0.2094574619937665
0.2508952490270568 0.1376672117556284
0.8429978996052968 0.2598155915794528
0.3657393520555047 0.6535105323925652
0.1258023150717558 0.1526635245525373
0.1511314160456134 0.9799063942393837
0.04682478120398905 0.5448355336546904
0.4342338965767789 0.4118456382402217
0.68667007200774 0.01736696991541803
0.4185488738274504 0.269928501593923
0.4569376746376932 0.2449235496221112
0.8142723507490038 0.2628059044134479
0.2221129232180148 0.06900991991085363
0.6600144922536346 0.7021202963374817
0.2589426842612439 0.814574304530208
0.4796771580766908 0.073147163530919
0.7298167830749283 0.3257252224259852
0.07639611232745006 0.7931901833688833
0.2338165119188791 0.5577834273307739
0.3917115289824384 0.5119936474809507
0.2511064208565952 0.8836220733172698
0.5115681538086434 0.2507389084575962
0.8699111312013613 0.7095119731661753
0.07157537091923877 0.4509795015788855
0.9275661777878749 0.7590177507523374
0.3601517102662089 0.6859269281001765
0.3148815691395451 0.2382073350414496
0.05126208947328465 0.3150801497401401
0.3832137046262941 0.1831759481055616
0.4163493212116131 0.4064327148862764
0.01353015886464441 0.3714314833425422
0.8336373992409811 0.360956600326369
0.09188253518086312 0.2795642265917685
0.3869843671532968 0.2143564650300423
0.2930760199691709 0.7693894475147026
0.1432853462981491 0.3881634386370493
0.1572563317907019 0.8561205237645969
0.1012991368177177 0.10887582954939
0.6265678220083729 0.4818473622529418
0.6443370395641626 0.8163621448354575
0.9990483331354365 0.6285088102292017
0.8769700598735125 0.6809215364895325
0.2718836276998547 0.02984809684992479
0.4200801080299316 0.4707899627175193
0.469101803272774 0.4242786206511629
0.04752857680150189 0.7906749178139596
0.9260317032406409 0.9923017505942529
0.2099320238869304 0.8567202607136829
0.02570946629546995 0.4400594056713446
0.9003760348914978 0.5550607372560767
0.169597224887531 0.5217926623341951
0.7056033706533542 0.6157526953278337
0.9673021976640671 0.6868954126273698
0.8018034137187522 0.009358161815769062
0.1405871714405423 0.06538098252775702
0.2380680363989366 0.5839103821525922
0.4945591229621091 0.7338635214737297
0.5889879105569761 0.04244084832229453
0.1379002871504883 0.9402845240235207
0.1014076241504626 0.3460219705055589
0.7792684452229068 0.5052637892432728
0.4265972222905319 0.96111884459553
0.2656846274479703 0.8317133300144126
0.546970690445856 0.9453502292306937
0.8203025957216468 0.3101586552130672
0.2699891937304058 0.2540223738588089
0.06137598098551608 0.4877499874556528
0.3242659221558506 0.5768156535176354
0.8096850278403189 0.0754112857448392
0.7072703600828757 0.6906462377994735
0.6367398943263163 0.08418908628070379
0.4764770997342873 0.50297622674981
0.1755707760885299 0.2704776112242707
0.5440194972072712 0.5977179377734563
0.1868992790129314 0.3391114056831914
0.8387396435688007 0.9399266743218088
0.5621791426334115 0.3418369623184798
0.199452247351882 0.4982895065041376
0.727894386823406 0.2532108974788937
0.7880463984467816 0.03456426833672049
0.998520305598005 0.7554099080389928
0.9338677206299213 0.6391367814916691
0.1203943049631685 0.418153145120257
0.4502779682580756 0.1945190117085671
0.7710778736160454 0.5657050860976934
0.5972989793210364 0.7962337884275855
0.9929699764845141 0.4361763337012887
0.3670929610926146 0.8007002497380935
0.08251740438678734 0.3566655121962832
0.7856983053899339 0.261115011694835
0.2727942367403285 0.8391061041817645
0.05653367379203816 0.3851846425482101
0.8866792926700542 0.5678721942429318
0.3670463555500905 0.1493322048422832
0.1941697875043079 0.487226973906665
0.9191106725881746 0.07698475189681875
0.7470495048718896 0.4180716952319039
0.5071355661288705 0.455237172930532
0.7463728495020804 0.5206634205340951
0.8649084236725906 0.8139645646050668
0.8911687989781462 0.6925075659470997
0.7321848438703014 0.02791687448629088
0.8400482361241466 0.5589847537606277
0.1334627911401619 0.2153084855940325
0.05928454446182049 0.6328939436090878
0.9524998983132875 0.8529482541442234
0.2846511431955821 0.07567100207753592
0.6147708395314284 0.5938811699552703
0.3487023662607956 0.6499099489591157
0.7799992137492905 0.09867811409383348
0.1466085004517266 0.1972165864357249
0.9692783625978381 0.7791849388293284
0.1917436211375746 0.3671705645964533
0.9961231149436682 0.5668531021115198
0.1776090626134219 0.8401283439518925
0.9560398811937695 0.1091748833729114
0.273373247071399 0.3473184863598964
0.8862692053966255 0.8326834813741553
0.1932016446582127 0.2194474851822602
0.4765057608932375 0.7447482224014002
0.8318986128901446 0.930680676578863
0.5782739464637867 0.5124285443770004
0.5983201193943023 0.1220316940722692
0.3097065610077475 0.1684473161697303
0.2907473402072012 0.4825785242411016
0.3535385942342343 0.4700432565558353
0.6296276360807234 0.7775470255077447
0.01136139106771161 0.04471965602475986
0.07717353687736579 0.3875956104113956
0.4298059236204337 0.7670743209937965
0.3595811738381411 0.2312452811279124
0.8225104803147433 0.3859974273623041
0.6981555425497094 0.8612490038008334
0.1865917164588821 0.9387403880999511
0.9592464914147627 0.7029351083765755
0.6661707623460632 0.193420150708717
0.1811758183383146 0.9766675610061312
0.003316051749943469 0.9338417795533338
0.477179380880261 0.8234660943868036
0.8720373670540262 0.5124508366836329
0.1604408687156338 0.08375573228127559
0.639659861103295 0.1268160920440005
0.5021457558762144 0.9707855032593761
0.01861445642855074 0.7883917991452294
0.953018636820344 0.391117762811073
0.601937579193345 0.8460372806782085
0.9073036659431546 0.5919355636377195
0.8052431324660403 0.3627055750611529
0.1089367602191624 0.1927007443742362
0.7534538860159103 0.2843789242557015
0.4672093910562172 0.2713240491386474
0.8616283085325782 0.8416868475371624
0.3795521554805039 0.2521562986682768
0.5691908099901615 0.4462936615746946
0.2265685831374336 0.009287962156544257
0.8120525327092448 0.2834616498798451
0.006518397129137622 0.8393457022649312
0.2236385468147945 0.1017078568175173
0.3019874729776948 0.1764931995450259
0.9551386532640019 0.5859447223345194
0.6345359682481457 0.07402246310202198
0.6600234858509259 0.1766843566340373
0.739049374331511 0.3304395300283685
0.9907182423796074 0.4936876928670718
0.4829689305317448 0.8143533974718652
0.7370407099772173 0.6574150250907307
0.5754739081333471 0.9183385774291516
0.1060195059125641 0.5651024368226742
0.5948875807120665 0.2793471734257365
0.6607095476995837 0.6696757083642855
0.971188351256878 0.09778054331619741
0.5668759790228484 0.1721532879556158
0.4567434790817632 0.04931213349322892
0.9302096967574338 0.1231632074258349
0.3614983069383658 0.5030060710012175
0.3312358163541617 0.4921960874144308
0.1690512151504014 0.6574591385343932
0.6008035470775328 0.6393474203403353
0.08461060331430263 0.7235434487672485
0.4418678919237437 0.3686469057967692
0.364927528604906 0.07002984102824975
0.5593580300247575 0.5174926838146665
0.8475382512174966 0.01869335291696864
0.3450437343013231 0.04502458863987088
0.1983613307570159 0.7501835949482486
0.03829940873821124 0.3966911822505196
0.7055142454782156 0.1921370320815026
0.712874910688103 0.3643632340947006
0.8307098286428877 0.6198869451281676
0.2818456878835337 0.5157977791142662
0.3771966782426719 0.3785382621845456
0.7953691996309326 0.8058826061521066
0.7586334607106466 0.5485066866474952
0.3130405604084415 0.9506015591046109
0.08486548959593938 0.5416434712387493
0.7520850557710793 0.6501342111509621
0.783519314579798 0.3092104128682496
0.5842579370171871 0.7484090313468054
0.790611873723553 0.9442749282693105
0.4845707642583956 0.6705207657465023
0.9590116106318358 0.9301356765761515
0.4467011878291839 0.9518202360804288
0.5164462812102238 0.6026064541344982
0.5443064030732419 0.5260403255121742
0.3321999789671199 0.7376396765844316
0.3452721462996643 0.151529161082142
0.3102260528891449 0.3656102355375082
0.6479158674080522 0.5037886736753577
0.687241608988031 0.5888475498910072
0.2311077875414848 0.2792601822791176
0.9584814146746647 0.8159271067792949
0.6579722022869123 0.5156719893092028
0.5197425595144233 0.3205171732221704
0.6921230018519894 0.3203909071400528
0.7934523935738523 0.855252632730795
0.4311734974227464 0.51357091630211
0.4542552240586169 0.9693161839795128
0.7300383511604299 0.2809989151848205
0.4335018998668138 0.8044797447654124
0.9762674684590257 0.7606065107831584
0.38461348188058 0.337172184911896
0.9097381180823412 0.7709401994724591
0.7507451129423627 0.9322200116982663
0.3453791917983999 0.9952119152505075
0.802951840136498 0.8256875561108395
0.0479928164299848 0.1765666896626014
0.3054659279078968 0.3556617111271754
0.9123170626355182 0.1902287215663421
0.4166212180620611 0.1502610555948608
0.8641402286333706 0.5438263781706122
0.2845309229984564 0.1412989317794965
0.3423645705883752 0.3830021334332091
0.8625505132798257 0.8977948821702018
0.8932501592160751 0.1391567274833919
0.4283882571926196 0.6272932817899191
0.2710004490409579 0.5828486483015025
0.1828827507731625 0.9203014370775586
0.683364375374 0.3396076896729564
0.8895937992530305 0.4087202365285468
0.03109886756010733 0.3082689790856496
0.270049576483257 0.1563032078187188
0.05682880374035019 0.15683483359843
0.7601618663137758 0.1990631005175021
0.03197256452313697 0.2499848848959588
0.5358755659856888 0.2776894082252833
0.8542486536301481 0.1351331935238436
0.03759714631397669 0.2908198872484586
0.8474003796395599 0.9147085963824323
0.4627173592455373 0.8855295812856782
0.6552754422009408 0.4824473085937912
0.1950227348072064 0.1394340042248502
0.5559758786743197 0.9866409701551977
0.123229644713515 0.6833851417646382
0.647627514385508 0.9280004281070476
0.6721971893691746 0.7734719187849133
0.3344670269449909 0.8162400321556395
0.9070241428537232 0.3236953278769005
0.1195354008244011 0.6736134065994561
0.519463811031124 0.3587518257854335
0.5567698794918587 0.007068084447043799
0.9351145650781484 0.8656473867696349
0.8632949565431424 0.9530330973695088
0.6634807551002339 0.4985824672879848
0.3766013456339495 0.1751360291956003
0.1386891586026754 0.6274976089803236
0.6228067339295057 0.2939084979016086
0.3729189353109462 0.3111973900575921
0.06635937119942593 0.7184436614868766
0.5419257523860631 0.6522902887841401
0.5231288777333116 0.7908390684263309
0.2528900321260283 0.491088526709541
0.4566360881589087 0.4965774992698127
0.16310571595766 0.5845796263026829
0.9826105632818006 0.8948518067948306
0.8391111276702529 0.6819279032417419
0.8622573084860021 0.4259426312780665
0.7671404445338851 0.3631876623022301
0.582544055356552 0.2233354066337011
0.9555780756355384 0.464562381750469
0.9956332947812735 0.3374927136365492
0.1570139910279736 0.4317192594456126
0.9037395043633114 0.1121502473235848
0.2218202593820426 0.4367922647861384
0.981093973481189 0.7500889474088324
0.3010260602804378 0.111318257542158
0.6665070490258302 0.2593621737496841
0.7868128859096846 0.2024950268568106
0.3939874692222162 0.9964827350011661
0.06123303048513214 0.7390619255386016
0.5585475705516189 0.1677967737605849
0.6213667093458618 0.6589961433036808
0.6090056575837419 0.8553638293656912
0.8897788619071976 0.2146783492266424
0.313061111218199 0.671561023013587
0.2416240278539069 0.08057310711270071
0.9848870508487642 0.301206577182231
0.1236194995649741 0.2986474827041433
0.4361709949077519 0.8143115946809371
0.5584198644337751 0.795538567671471
0.7499234421804218 0.9147274100996358
0.1216365821209753 0.4772688679148948
0.08369367591601962 0.4846438978041092
0.9488426949321662 0.2084352861997234
0.461192499314583 0.6247966883841584
0.01296602450279929 0.4947365802482317
0.7116403109364825 0.2096476500286799
0.1477125521543138 0.6970407606955956
0.8974100570139629 0.1298403992287873
0.5422276976258826 0.4111576541675821
0.8290692507718183 0.316953554505213
0.7846931535694989 0.4080889461039617
0.8451921060518252 0.4333373686631348
0.02948698252416439 0.4866408228782617
0.3312860314404645 0.8811222089410131
0.61575012586594 0.4854074668426109
0.8088037557819155 0.2454737416062941
0.1605093625041524 0.2642363202029739
0.5949638959272817 0.8655723468557208
0.04544487079396596 0.4971969301745669
0.01205990430234578 0.2036315006519447
0.7596771668265111 0.4428565026790708
0.5106455075389131 0.9290856912070734
0.9694528249076325 0.8302024986923076
0.5615163711714625 0.6092579265332122
0.9316264075705714 0.04741947706440248
0.8522867317505634 0.4425967134039855
0.1520412048699112 0.7657440769414577
0.1393940703250398 0.01543950927473526
0.3767376046679932 0.639563840674788
0.3222648916746035 0.9446396991343144
0.9344840035749125 0.1710333185854774
0.5182086399244051 0.007493941885712334
0.8365276026586806 0.693175484189462
0.7004746928050022 0.3961308094583958
0.9766336291288005 0.06031724015410663
0.4015607612906734 0.7320516994278147
0.5063506143941091 0.1264226621384159
0.4037778029562529 0.1914120757026549
0.6021135034997381 0.497741385879929
0.5630142921850496 0.8816082511117738
0.5421878979795953 0.1821265821359697
0.5253029107909231 0.6195671670534466
0.4865473894927956 0.4879427029702545
0.1795366665833701 0.7166934041951426
0.6342615270571619 0.329694563210342
0.1424911578649194 0.3182786270875134
0.9319740303281534 0.2171865606946656
0.9811079961975711 0.6236298828095579
0.1237534849638854 0.8928406165658617
0.8926446697099347 0.9951530617594669
0.4729950600512545 0.6686824612642296
0.4520076862985936 0.03085572420296656
0.1792454576243881 0.1934019336786514
0.558610064307909 0.6598206745412317
0.4190387359643802 0.6770795174001115
0.6759155805852952 0.1117210310329053
0.1415104523178903 0.2948290467185081
0.5928201004577974 0.7111841268907498
0.04517573451542027 0.5158230543685188
0.5240203481004898 0.09434995938254662
0.8506711705654993 0.5565364815038716
0.1009630113540164 0.1646533421361456
0.2977690778391069 0.8241595853226416
0.002945172868669229 0.5584020669568263
0.1382511993867649 0.7900546006024961
0.06366890127336522 0.4336048708284705
0.4222919189218937 0.7510704543978439
0.3413420487757609 0.687430624215981
0.7248835487717725 0.7236938084955006
0.2860363062506277 0.3995377527099789
0.3298621888352029 0.7176157365341526
0.9517040542965732 0.07204987543563421
0.3626766277686005 0.3649305983722889
0.2216948777389065 0.7772878563228832
0.6903372848667065 0.06663918730469735
0.3161248984716876 0.3568754744653542
0.3424613741104583 0.3652083835075156
0.3870618450739643 0.4912966078323067
0.6776556553651444 0.3086119199026439
0.7992454711416711 0.3426335768714503
0.1530720777119026 0.6422805342343124
0.2219941433335564 0.9535435019507731
0.9052929314412784 0.9207149702538803
0.6039867217171081 0.949797442811611
0.6152312322168282 0.1550324943655771
0.3415750675993028 0.2426948242869652
0.718198345003205 0.4224090323255708
0.3972809750994246 0.2297079769231135
0.7855398894898491 0.3305787443226224
0.07958282802436394 0.7048711078202742
0.8775832447893047 0.1032678604173441
0.5350430070566857 0.4603305805886839
0.5381644035862655 0.8134963308492243
0.5273315111300551 0.6985516586366191
0.385184273437385 0.1564488713964
0.3796475314696786 0.02551531376538653
0.8437052709560676 0.3309552433450934
0.8371594615179226 0.7126255660708978
0.09885927613733728 0.9618367008285788
0.2646992494790469 0.5087141504703545
0.9889943720759045 0.7191852416060873
0.2079058026037451 0.4599848066145861
0.4879987352344225 0.2672876069183351
0.8130930550545852 0.1595872781066378
0.8161304629092596 0.6962725398665094
0.6063021996371846 0.3356654547378032
0.8117208184139126 0.6537403940345453
0.9685009151542463 0.01874433287160426
0.3228458505051828 0.07842133941106685
0.3970047996654226 0.5307583121816009
0.3555892267448009 0.04340667447247477
0.6421421140510136 0.8958439744558342
0.8241051756596718 0.8735401248909925
0.2970519759841264 0.121687481368477
0.4388683237417585 0.7740317417652812
0.6150213241935459 0.1996605549593078
0.8683200998321342 0.02351888840274864
0.6649333970191899 0.6379106990628918
0.802761176709943 0.4890624243540265
0.7427351648079118 0.4573933530570165
0.3054462155154453 0.1474574585244547
0.9414283763007723 0.5412998168530784
0.6007588829855631 0.3931223030062169
0.8198715461290275 0.1209073439920549
0.3996628502138118 0.5604242007800048
0.7354587932444869 0.9432300645170825
0.6781316414342821 0.1442026104530302
0.8806202761370405 0.1686163850163789
0.6872693700623944 0.7214019968280687
0.1279681579970547 0.6649720354256323
0.4338098702790041 0.7125990052218268
0.8432415246625774 0.08974557009458654
0.8111254440980068 0.0941709816841397
0.9179180389505517 0.5593176547111468
0.4314396711422043 0.7458995840590268
0.04811287278225876 0.4016402812828219
0.9499942235922817 0.01290021184411509
0.3120808215053 0.739284742528675
0.2941820887258676 0.102859878501904
0.7794222453650651 0.10984134057224
0.3908775630652481 0.7340611137206201
0.726530846781944 0.5308354072718644
0.579521812361516 0.1240615143183577
0.8504875523320045 0.8418768659968133
0.9684199150914273 0.4937362389910739
0.6316297063803705 0.1766164228969216
0.6294327564361329 0.2524251819180015
0.4796158943089399 0.4801374059283888
0.07433516080583545 0.9295946155689951
0.09222057978456849 0.7696992081706887
0.7094025076562467 0.6595169362451361
0.4399013716896953 0.4486223221188693
0.8281519852764557 0.4469927344952907
0.7220137234466115 0.8717900431384402
0.05392433230370931 0.1083160424773005
0.4881303019941116 0.1987922760073459
0.7361204999588742 0.5013919244232311
0.2033065155990851 0.7334293302002292
0.3666313415093247 0.4851352448250003
0.1368738083218 0.5199126430547124
0.1836168962260811 0.5696628490838476
0.7142255798681152 0.01494842607147311
0.8240428067723676 0.8411477578486796
0.1952415214530364 0.1503165735206849
0.3292875447481655 0.2045323280941109
0.7098150441818752 0.4957794215744887
0.2429841801028278 0.9492306410117379
0.5397951545945422 0.516421250627531
0.5530198784410146 0.2812441530634603
0.6104957513203233 0.9295234720999248
0.5835331312651961 0.8132667146781876
0.09375446358564396 0.5075161962236501
0.2991894499646737 0.4299481124485656
0.09536030414016407 0.8550842148092243
0.3039129750246269 0.5950111041947679
0.1704348004056122 0.9781051253419338
0.7482979096165326 0.2746192657528275
0.03120523127625785 0.2231382756057891
0.8632462080326544 0.4371371277594556
0.8877538659513512 0.2788128048598059
0.1312219548149819 0.00725421190609049
0.3774912673829818 0.881902736803598
0.7190330312874923 0.4013460158324422
0.4508137308651936 0.6727034854552908
0.9384345648781092 0.5928979202530982
0.4887255445191743 0.5175384335857236
0.721855450401844 0.8310403495056879
0.05697798632932497 0.9454223176212687
0.412591141225663 0.8370845908738005
0.6576750555478069 0.1139095986998321
0.5487087318142178 0.01374172424037206
0.2687210676693574 0.5451635427637246
0.4186923074072664 0.5595044536382019
0.4698050846168215 0.2023529708770876
0.4957063859499142 0.1819417618414893
0.2437381014980033 0.2191290824090625
0.4480588125034747 0.7797525638259012
0.861572520734126 0.5997755907280617
0.6947161521221911 0.2327965859107478
0.03005510489127111 0.4040555857720885
0.4928807696556815 0.663527624280514
0.7587685080080325 0.8410398651636976
0.1962463484807282 0.2097266570234483
0.843399936219462 0.2489413799527148
0.6503314957684754 0.2470347606594176
0.07790646827727356 0.2563639697901738
0.5645309901242604 0.7068626718214225
0.5010164382718282 0.3664926377865124
0.3396498337840578 0.189670594439505
0.5452569450501334 0.2313074260773218
0.3725327013683234 0.5674887373141966
0.04924465338096116 0.8962459286226766
0.1560849219250598 0.8748074687412158
0.1658105383774335 0.2432452906968863
0.07365916478536692 0.6895640783067776
0.3838664795340075 0.7546608164168989
0.5074187388593071 0.5968483892335771
0.7872874116710006 0.4780597081753726
0.5042838135762517 0.74977993465834
0.4253041425665037 0.3756111631700833
0.9428848287465453 0.9191743572260938
0.8974795534700648 0.7008111726052061
0.0833887247688328 0.5890403982755518
0.1749681528436893 0.4353689679155291
0.3278243626532124 0.9985272314895846
0.3710950445521947 0.268441397492506
0.6398586772398798 0.5740008225777761
0.8176070255934429 0.4994561978159928
0.6476359043233628 0.09896107168402905
0.09597500186910016 0.6754689167666472
0.8643040988306681 0.6671710163986387
0.5183456655836962 0.1415304185630211
0.3801664530183028 0.4601992060721838
0.1521418762816172 0.597409577785482
0.1779328156719301 0.3101519563114887
0.8464059682325874 0.6921293739084194
0.08721263725040147 0.3829778181676181
0.04591515354830816 0.2838459935453708
0.4180343141900961 0.7226634745661575
0.1898027200348378 0.4243770514124562
0.5810407918224113 0.6299764494285026
0.7345333391049543 0.7187815619364358
0.7844605743587209 0.582634192625231
0.4764473341561261 0.7552989080422335
0.9306119536463507 0.2929693408947219
0.01972463072231634 0.448759607368695
0.8042475695804772 0.8555360429910023
0.7366285796236028 0.9966266286291653
0.4298293936718257 0.2397660082365448
0.5675345023701579 0.7561692332849465
0.5627760536536868 0.5867321259077258
0.7288656405084383 0.6325561859746905
0.193286603768494 0.2474189252095975
0.6449707826144524 0.7295079399984239
0.9212110243919983 0.1978577459831477
0.7544790813836618 0.2959279452298108
0.6510405105443337 0.707858314317094
0.1496018870309219 0.2503357489143587
0.3834445060868931 0.3480919657001365
0.286428963310518 0.2616503981430782
0.3320059499650573 0.3133372059784344
0.8292089405094772 0.1950394916385939
0.9917078789916487 0.00160500640574831
0.3510008021347629 0.5483367232361306
0.7038277095020674 0.2675608677277427
0.1731309352942663 0.9504514909634215
0.6201870280724167 0.8796115198633213
0.5846102182540808 0.580824205867896
0.554941700517101 0.2984722811473712
0.949717926841521 0.1007467721342684
0.5901262607233495 0.4716401671207006
0.8942095646277795 0.09396103816456637
0.162091676786723 0.391098508325485
0.9458636084896523 0.4195908202978166
0.8615918660777578 0.06100126865133123
0.488739257914318 0.3261432142821777
0.1284820309308839 0.04210915185474852
0.3949219974611795 0.4137806819327605
0.8323494931123867 0.09185659805542552
0.3226614640003996 0.4614240106135294
0.4977966684146051 0.3991955268459954
0.001446433780952668 0.5121325058907671
0.02365962186761879 0.5899536541408098
0.4857760718037163 0.7715284268066518
0.6410768709046828 0.5851894474746401
0.6766850787082719 0.1223970309204508
0.8523818065216497 0.6263678279792603
0.7240792977634865 0.4610956350360857
0.6016459518246786 0.09382971736505598
0.2784156032831066 0.03862944453024345
0.2345718602638902 0.719893650529009
0.6720776217850524 0.210518958994468
0.6092896734817498 0.3641523190037232
0.2892264265857268 0.2333688676506992
0.08668311020939512 0.08660180843427824
0.4424252621760587 0.6178578616594703
0.1359177838715666 0.8549542991102296
0.5866362506617507 0.4240318176251245
0.4365207656872837 0.2476731562067645
0.8319895890144693 0.5238984122236678
0.5082682147977516 0.8002627393063321
0.7139198761680511 0.1298847600376169
0.1786788044043431 0.1819945204787511
0.3254184996646436 0.1262867215389275
0.147231142069515 0.1506298030934221
0.2071744905680618 0.289624797973104
0.8762934640810427 0.2323106540450384
0.2421320019303375 0.9946739569402332
0.1280612827392623 0.902304133342636
0.2569009905245832 0.6721796620487374
0.5128261717989715 0.1697541990726794
0.5256058072373371 0.9523006872530122
0.238112035647178 0.4027441232186559
0.6002611229845592 0.8066225642345934
0.5604356857515954 0.7841468104665235
0.1934128042853797 0.6157665301189017
0.1978530084007006 0.6632095859994916
0.3537372588733892 0.9993633822429022
0.5556822388908516 0.4579333763655526
0.4822644655446326 0.2573855778762689
0.345440300279115 0.5760857122724407
0.2837061831471379 0.6557989512843065
0.9805044008175794 0.5286327431809933
0.6846192579853883 0.9203702665064113
0.5735888666725791 0.9555639776827675
0.6968233656737021 0.7164037198433999
0.08646911300608599 0.857902831701898
0.8701415061437284 0.9329515118077643
0.1150811481437337 0.5946238275585795
0.6591874766471766 0.05324893714458023
0.6738773618103121 0.08980547960181182
0.2056512334786555 0.01553735369303536
0.4667871413666938 0.7818561836195647
0.7537075618890614 0.71927820326641
0.4463388336040823 0.6008015546518187
0.9826770169396452 0.6522428699947088
0.7874795427163248 0.5431726049760559
0.4852658155071 0.9581838604256381
0.08275642568725301 0.1189059579175626
0.2655156742404128 0.0123377144835677
0.7230285021786041 0.4714615201471514
0.9194343929433264 0.1249537656592288
0.284791464374967 0.9536945558034409
0.5227426153877813 0.7486243661683412
0.7053777663133486 0.008154902235739107
0.3053202421837661 0.5321207310953542
0.5310349752969005 0.4981251120181162
0.7416565964579984 0.4756701547328738
0.1879127150939942 0.8782205891380601
0.6786750555665386 0.3491703829108289
0.002089751695842763 0.1215663924460417
0.9616958294236576 0.5340339273681702
0.6391068189307875 0.1162797077301794
0.3391434427685093 0.4094035166125182
0.682860173124922 0.3864316020671129
0.5111748309690938 0.5228794694535724
0.6915666618941729 0.08866151085528394
0.4993108991640995 0.08256304463481508
0.7098064955145503 0.06812641484534319
0.2140829731815828 0.1284411453333128
0.5416554322063697 0.9077715737902123
0.5066454454842992 0.5318253827903165
0.09453317107583545 0.6931074387560548
0.8089057465660734 0.4440181077098542
0.4028199430282143 0.6138874852910032
0.3650535146141522 0.8939996315590791
0.5657471712859516 0.7366408955888419
0.3012902749136275 0.4111502779231577
0.9794722507587214 0.8345734622327138
0.5636759304387833 0.9596262402977881
0.07425926561824715 0.3416508981923914
0.5063368896823495 0.276396773808607
0.4574212276183288 0.6809739716949579
0.8755811374501846 0.1322296873507773
0.289906807415756 0.1622910912390163
0.06186116549569035 0.8443967004920271
0.8976625846905636 0.4888801001784753
0.383303817023892 0.3957558391880222
0.7766128514883376 0.04951247757896998
0.665782091062989 0.9181912197179823
0.08214290130752197 0.9483747029657099
0.4357914857326101 0.4951993462852791
0.7323988403399551 0.1203125889674739
0.4175164370541222 0.9550224667169191
0.3224844009207345 0.1075857802576728
0.07833486000547858 0.03340695618220287
0.4690398826296454 0.9450931181763698
0.6555381289987101 0.350440575985304
0.0317777573958856 0.3672032616769463
0.329575547170583 0.7768919095410767
0.5224209847251534 0.3109153088197562
0.9676346509147623 0.5515375762052857
0.484303312228813 0.1674020970718927
0.9027312738218151 0.3334338030660499
0.4393193793055408 0.04523728866706322
0.8800326397342653 0.262602571257803
0.4615244712994934 0.3886111238725067
0.3340166660852011 0.9073482085807758
0.4832913993265976 0.4119953750678738
0.7950307765393128 0.4257097850687805
0.7033208974317043 0.02985674570326826
0.5373975445829682 0.1039904811127502
0.3701094894570353 0.6820991070308564
0.8922507446972192 0.3805789457312235
0.8687259307739774 0.3177792330232292
0.2439663629978428 0.1748524898521022
0.3280551145790449 0.3402364214993832
0.6712822331578492 0.9687396679742729
0.860524527571855 0.3372230296593927
0.2246630131905317 0.3798253203246826
0.8840339446231619 0.4665388187891356
0.3035175093595311 0.2739499215505623
0.8480178745052467 0.1731362587350499
0.5696966911119925 0.4172999719634654
0.8728432302656228 0.4408487384532754
0.4200377532654682 0.07909098640630946
0.3506122511575328 0.2370122721162819
0.6243102208721495 0.7924559185843884
0.7765059003187891 0.9032703613512021
0.7224440719484876 0.2888898862546954
0.5832940366056963 0.6508023367476977
0.8111168949927744 0.4175017203328152
0.2336545401549213 0.7089239904286134
0.637633791801868 0.1939234100489854
0.9792593275699997 0.4207878560491381
0.6309109860612726 0.7138339003423133
0.503949336417178 0.2580918769441619
0.1084513598350926 0.6583701319170587
0.2201238678299386 0.9793928751543649
0.9294460186004321 0.7801947209670019
0.7309601318109569 0.1532249557826682
0.6055194009823764 0.07646045795158136
0.3896638397267957 0.9574592626898913
0.6935145414716241 0.03461833074727727
0.3130358134856688 0.9618691468189466
0.346296260439572 0.09238090297645581
0.6510357771722225 0.0601943663065498
0.3604481521200038 0.4115116408702921
0.7026667635860562 0.3209157485380308
0.5618409807902238 0.8349998368354564
0.2822305107341877 0.2244225176603517
0.3586839228103336 0.3740610890420277
0.284837665047363 0.6766243346034694
0.7850024926836086 0.05596963229165745
0.6509015220633847 0.8249722569088107
0.186172238243019 0.8355282171740283
0.01010893305674345 0.3996770543840478
0.6827754379509012 0.291323194409574
0.006703882388280496 0.3891100490592989
0.2216001665627542 0.02965569915765372
0.187560859652514 0.5543231310522085
0.5581914165792391 0.09697503897733915
0.4497803841745817 0.2650120378073331
0.8772819655078091 0.3452484493278523
0.3964871279626088 0.06691097524907948
0.8981057226725013 0.04989435119781137
0.7512978532704804 0.7927461974544125
0.3587251304450362 0.1680926734979379
0.9951700451979206 0.3759275000462602
0.5122063425273771 0.7328756747963648
0.3066084365354377 0.5044805343594843
0.01834421647036714 0.6833866009141769
0.7040652314824349 0.7981753406000288
0.6731417167097016 0.4344049844790044
0.5593776993840416 0.6879881483884913
0.5136558173323056 0.2237580042495321
0.1677304720631735 0.1777629046897282
0.376655010226486 0.7468500114402654
0.3198439643873122 0.00546677732713761
0.9415988160620854 0.7150023967169015
0.402659327440912 0.4757789997735405
0.1577247442681812 0.6999153118866339
0.6454022532527425 0.2011419253809252
0.2329918949360971 0.127854182714761
0.8538145503265224 0.9936788295650146
0.6402515120404058 0.7394893326895252
0.5630644814746997 0.4085965238568557
0.626684953430662 0.6202321632427253
0.05023597861364731 0.1398125301697982
0.4151458355761893 0.4894614431382842
0.01317756424434459 0.4102484514976977
0.6724450853726822 0.935743496738928
0.2862416720062301 0.571300664442983
0.7432481856415107 0.2471649021642304
0.8802993854598576 0.2415417030846159
0.5868404140991511 0.8228700590709858
0.6771978260141629 0.01130012648732018
0.4898864300534483 0.7018740715967159
0.6930495757111544 0.8432974422070711
0.4274189960988526 0.9181677003333534
0.479423507636541 0.4507990926004035
0.4455921695170096 0.9627152259981886
0.5407481992213922 0.8415341612770415
0.5041286744160391 0.9036214575304421
0.3407528694520177 0.1614970889326617
0.9746177700858376 0.4843041454766611
0.8780049913611695 0.4929862999519638
0.5488984354968193 0.4199394292997662
0.02697538683130992 0.2135132607450267
0.5485369936673057 0.8587300914638405
0.1854090826493212 0.5092588129259749
0.03726949514745639 0.9133252493916683
0.3260674823355695 0.09732349281450407
0.4974696797428737 0.3551949207366764
0.8244371506002333 0.6673433508282501
0.4895916951653123 0.9856654337317141
0.6136656782259522 0.8204398446873635
0.8647403696241953 0.5036310147512828
0.6846039697470052 0.1054438114285654
0.5225199966862983 0.7599856377988217
0.5728043271529311 0.6453506324211972
0.1924304283401602 0.6909818560199225
0.7895437081663575 0.2209958267776423
0.3079571198618263 0.4501013756486879
0.7784780147630365 0.7989118880477942
0.5696409320088206 0.5046426297482426
0.9435870391583685 0.1992968799575065
0.3001819677140045 0.466635533564543
0.8675579722104398 0.981477940662362
0.3230034357670639 0.2643554820753247
0.8194577414262076 0.07404547154894776
0.9949809530617283 0.8041396659713909
0.8771157572097976 0.4836954134716268
0.2809210837425912 0.3760076245319498
0.9539840202979196 0.8739162442301184
0.3944614721984195 0.6438757186598979
0.3846707079074044 0.7260735727897754
0.1691119609357356 0.6022172224464345
0.8934999926891239 0.6650263758942859
0.3136282450293335 0.7033466813263531
0.9011187124258855 0.195058554350429
0.7195713801351964 0.326622611778267
0.7082532544001698 0.2482708800605918
0.4565557310765219 0.9053964555349896
0.9288042262491306 0.5553842691309732
0.3827551111349144 0.01542635571280596
0.2343476245880654 0.6113430084739515
0.1893313851611884 0.7576920741230534
0.2653020209429747 0.5738872422670449
0.8372923493344385 0.8053468038446293
0.0832848007593181 0.4145768980843897
0.2020253993308926 0.8494358896734708
0.5357437499826398 0.3256697558168478
0.7958806122479906 0.9237514202858904
0.4829560783712713 0.4696175742266402
0.4357669167677963 0.4674751559147917
0.1685975648955398 0.00651608613464786
0.1855212259576118 0.1664095836762486
0.3800295593175635 0.2627519248640199
0.7404367943841763 0.818774552843084
0.5142227645911147 0.4347178340170847
0.397609778398121 0.4548939170984699
0.1110258136526399 0.1354471516340466
0.04632790932688678 0.9716785862046031
0.2548799647103419 0.6499899953819059
0.7783833440787897 0.4576590266997773
0.6622163982540537 0.7939801534481079
0.9094279586180776 0.3883619110427495
0.7122348136965052 0.4863420674312667
0.2798734781944434 0.7424450660037191
0.6769949601169207 0.3776211034410452
0.770133241207057 0.1963156983333995
0.4901105151199146 0.8886011746752004
0.47191872274248 0.933999611075263
0.8954443573879813 0.2050196841644847
0.4049056120698914 0.5240895307529451
0.319970410119522 0.0595555667407453
0.8660674084447754 0.01146359193466394
0.326434896854519 0.4252821119138123
0.01667994357264057 0.569902514529686
0.9850896813970967 0.7679215600601192
0.1492204899419633 0.9032569358722466
0.02041680603983597 0.6084040756702607
0.903414834724807 0.8203020762208539
0.9501064052791856 0.6300794682170369
0.4307540304092853 0.1853341491049448
0.909215340448985 0.9370387137330992
0.8631255130601748 0.2074012573495852
0.4981716559074987 0.1327944425043289
0.7537585188315293 0.8689811991068753
0.4779333942505627 0.5717918234427157
0.2940435064048019 0.9682207157840592
0.6596905127135596 0.7225355932326795
0.3662265548106891 0.5246587532067111
0.8757524556692886 0.7375352882315549
0.4234128845474683 0.8802067238125859
0.8939841024899299 0.8050186003875653
0.791985969349466 0.8241106432563017
0.8308940181078716 0.009537718928684559
0.5404248618778379 0.3627417449243767
0.5230760528801656 0.9628641121567462
0.9703508349171016 0.7162867839011873
0.7507359347197452 0.6312128677037487
0.2772995463102493 0.9798697125838828
0.1763413143429374 0.4830005366783233
0.009658131621570453 0.5785241154181393
0.3026966892958339 0.6242293717127682
0.8466062414504479 0.3740776648002899
0.8917781064448259 0.7282279287906221
0.213332866404359 0.8952894906813967
0.3628099189327298 0.4386156259794615
0.2960467821629178 0.04526780629220114
0.1726259118671566 0.4457779971616747
0.0520099975933376 0.6128415187048551
0.2335018726925699 0.5116536943831418
0.2141638673551135 0.9944104303282825
0.6025838252203395 0.4307506954424963
0.4021713356857055 0.8338383985936175
0.248007469350744 0.6396747280624854
0.7595910628202043 0.8190399952392943
0.6223605341492068 0.7447479390250402
0.8007999690970299 0.3991503340426219
0.9421377489803721 0.2358483276203009
0.7543992995548997 0.1832185260698334
0.5001873050381378 0.9334248696364871
0.06209337017120254 0.2007758963276663
0.9884772216496517 0.6032059830355412
0.8496609063910318 0.09850850281704925
0.7969710525827174 0.6001653017386405
0.375754375940316 0.5993541943518015
0.7905808985695884 0.3791583377453098
0.2327708207804019 0.9061573540838045
0.3053159085156329 0.891506080125626
0.256182570113924 0.7608406219681092
0.2476950956883391 0.5472737338540402
0.2810150487347781 0.08572581548244233
0.0315556162696166 0.04852326273607582
0.1073602485103328 0.3740326667192979
0.2253936583434618 0.7271507223630381
0.1768767804797928 0.7446474452231993
0.677319972942809 0.7822502522941198
0.7777296434289531 0.5741028122888452
0.363563944844553 0.6144384170410925
0.718616131563756 0.07480409570497772
0.1177698171895344 0.4392248269404784
0.1075517300287411 0.1448595070282667
0.3522534576121102 0.6160654893180343
0.3777148638614953 0.9888543078806379
0.4034816226302489 0.592304049171882
0.01741777881000793 0.2832497728489652
0.6137616392495867 0.1445180908984708
0.3338046812336785 0.3254952473779534
0.2202178370204974 0.8534553961625352
0.7078240520970814 0.6801096272926517
0.2328698769055223 0.1068770444089303
0.5528788467954029 0.3367663863357552
0.1873412915562888 0.9094895478587436
0.7164371844266041 0.6148458074391893
0.7642982789060894 0.005099749622795574
0.8310586225758487 0.8900357711606242
0.2054812521754133 0.3296626338535771
0.1772572174217346 0.05227460667338148
0.568151847559472 0.7250892800604435
0.535351984798595 0.714360979358946
0.9491282721042592 0.686806052875977
0.7537562198477378 0.7089121150226689
0.3257961161114172 0.3753883556914033
0.3336048149929654 0.9289204343051222
0.5604946905093391 0.3897177426746015
0.9173721769715638 0.6110065676640203
0.1865553237040201 0.4795264980877181
0.7231110631817462 0.1249365987115371
0.266776721269498 0.5267456379627347
0.7434788278173058 0.7555864311552507
0.05447586045391944 0.3356531429513469
0.06477177029370862 0.9840303763377272
0.9872686993763129 0.9234517277504675
0.01438533364747428 0.8476594313701327
0.2332855818306353 0.8402693360713857
0.508753220743468 0.006004466368147349
0.8555050663640053 0.6365210513230323
0.8178479426122944 0.6017549258640289
0.3085738073807504 0.4726728797099239
0.01309007410774967 0.3119015517361046
0.7707011241479254 0.9130545422711926
0.02176696027085037 0.8864365385644506
0.6230073194999315 0.3940517977316296
0.1016748302149369 0.6389080076447627
0.5444907115407859 0.586450684165192
0.5490994935135458 0.1638649127143608
0.3978012336112353 0.6805343024267799
0.9916926928450811 0.4755342232541137
0.4677196946315746 0.005136092613859774
0.4511814990486346 0.9910938684228965
0.7867089602165785 0.9651829409553703
0.8331877194340026 0.184882947017599
0.8980209146035025 0.05976380954432684
0.8161567369700967 0.8076815020104614
0.2148938839145023 0.08569064563140345
0.6285124029609991 0.004340743073695101
0.1880957656357392 0.5267015929604741
0.619849421762659 0.5655619926342816
0.1091723277835366 0.5747993710158226
0.7628428184467893 0.7453875497873456
0.3201675829401005 0.1993232549497935
0.8397458122545565 0.07367437173695357
0.9707207970668831 0.4043919563877633
0.05820644628366939 0.4415292877907875
0.6315042613161282 0.4997966139350919
0.5345351377345081 0.6143682293049068
0.6485298066985264 0.5674225022413451
0.3582486884834684 0.3367783738375239
0.7475167157125251 0.2269383810618169
0.2634876574107013 0.3624565343862027
0.3360380753975949 0.7268549713307743
0.1493684751302204 0.4049261713022172
0.8836221658835164 0.7893931417690317
0.5026027480359405 0.5037375005554904
0.5428777598675519 0.2599850530703784
0.3288247769184991 0.8329837425401698
0.9904123313596396 0.07703993823908387
0.6173618890295983 0.4028431465915777
0.9803947917178937 0.7120154047865098
0.9836078975581423 0.9599088708345238
0.456995895431476 0.565085341771505
0.6327960081447791 0.9537776400686759
0.7540516513618155 0.5392715216618571
0.8421157022213365 0.008175627427183791
0.5432819662907977 0.3201262507410921
0.7083654608259614 0.5875478486939549
0.03643666857220516 0.5434976572014821
0.3559356191573914 0.4472544799070609
0.1107103395294819 0.3412999073717385
0.9449696103375588 0.6386651854679022
0.03534246754570201 0.7262798540303979
0.6746887271214268 0.03793537340694889
0.6399446378409349 0.7786934237758379
0.02774687981617607 0.6285692537198556
0.4741882477622378 0.5517192503046718
0.9213619077715589 0.7054743036739205
0.4870577669455637 0.5066587197074905
0.5894797148227305 0.4430336691619642
0.9895124496697685 0.7858755064123604
0.4412418971259494 0.8614895772364948
0.1081841143906025 0.7413903561669565
0.1400144045238767 0.4095119521133131
0.7094257821126843 0.5236277467454762
0.7247879923581799 0.01113823302264382
0.1868494897965942 0.6360700078426894
0.06103091869733122 0.2587687610518179
0.534207641144175 0.6363429281372485
0.7571357883224905 0.0580916766931654
0.9504663191267183 0.7087932186328993
0.7341118650360628 0.9243596104415966
0.08611609908602917 0.2976882868308376
0.4470973303734672 0.01252911530991841
0.6788854824371371 0.5406097920753268
0.1940631042600644 0.5361477784969908
0.6745892596130432 0.9913094788213382
0.7164164992809942 0.6965819192938114
0.01723965535519775 0.01363497976882189
0.8014727992341438 0.1907157512602136
0.4886852399980519 0.3834354921217821
0.08542177603046115 0.9263466047054527
0.7160061698082503 0.8973147807779077
0.9887190671391998 0.2650176719962945
0.8481979197174315 0.71079038969715
0.2286938101212848 0.7459510296506496
0.4061001251321225 0.223736326346917
0.5986699196060985 0.3629532429322622
0.3768836139648392 0.4884506831124016
0.4175800519621404 0.0505778070373467
0.9534087143069921 0.4275673348437752
0.7930442502756915 0.2702263069640901
0.3209042094441688 0.6039169408824733
0.2755271862450255 0.5074316697539911
0.5790568417175053 0.3430539405080221
0.5336395142350426 0.3838949745128744
0.3787915120121191 0.2413657972235313
0.07004900034976874 0.04019295218669486
0.09807341551851841 0.6291121678388182
0.4035880431478264 0.9916682617036124
0.3473672855756418 0.888537777602208
0.3062447303965812 0.7567060324662968
0.9698871868963584 0.2267813262663319
0.9664938486954587 0.968035047324575
0.8841880260496682 0.9217244683757359
0.9366133410319984 0.3022427888180902
0.7718479407521452 0.7613750253944932
0.9983938661700467 0.2208865092822606
0.1294554363486231 0.2813213758583452
0.5822370193219513 0.1122561448602449
0.08818280941442902 0.2293009563398661
0.1595226061915713 0.4013305229479463
0.6719333731998824 0.323036521931569
0.4082177582050199 0.3686618962064327
0.7361586372184564 0.6768059978668154
0.9588528455727606 0.1894975911813001
0.9820853876926726 0.4567930120118924
0.8978578854778285 0.4283963639219685
0.908227016861942 0.4145957961364605
0.2345667943751472 0.002745900799819972
0.3318151463089388 0.5397113628899092
0.03941416433630814 0.6588863813425048
0.8110519399159105 0.2175045707687561
0.5044411503031193 0.7606470166508935
0.4324603028357847 0.9886421088920557
0.6958448687585571 0.8041547268405326
0.4623604783881475 0.3707494163214835
0.06725356715948541 0.08528628713159103
0.6778208721228974 0.4236549215971186
0.4300626421715241 0.5754174736066352
0.483937627066961 0.09622395141098225
0.6190870452695799 0.6376820347388076
0.6617513656190489 0.4068128384449247
0.3045706999622378 0.8697757142020953
0.6348549186048789 0.996782669579272
0.2643858756719421 0.2947356373599225
0.7874339573879574 0.3686606882610314
0.6479607052664245 0.3046338840472435
0.4009659910711826 0.5709191037408633
0.9036612501306859 0.8309451485697428
0.0571477529089842 0.4600284173654141
0.4740175678686896 0.642165658385716
0.8221984492517683 0.7315800364347443
0.7579542482246169 0.5028777040301595
0.3247138043866193 0.1539990157059034
0.5824525366126695 0.784644701587913
0.6859386307260791 0.8355932773802719
0.1096067334385636 0.8454712830055874
0.8067325727629565 0.03732818155368394
0.6981298499240813 0.6845121726604457
0.03313073560832366 0.9034563899174861
0.6170984450641112 0.5445611868239664
0.02715135522650978 0.1574155481296187
0.4460550453044205 0.3187698535654293
0.8723823140807325 0.2476963333129726
0.5251599285216578 0.2636824283663823
0.6685472563148646 0.01769562364072476
0.3323504266946004 0.8055474148726659
0.06526116124966364 0.4970151180468627
0.8269369811750212 0.6391749603767697
0.6502102410236872 0.141564764278334
0.91383158522526 0.9750502055217684
0.4372795584659149 0.655341542664812
0.6383241982060168 0.6466188791140937
0.3619351086511666 0.5644047904659339
0.8889714364112811 0.1487596231424094
0.07465477554146616 0.1015123753275351
0.273015750938667 0.1372294674420874
0.2738021014202805 0.4709127789254771
0.2922153256252845 0.6289270784030317
0.4677626502855927 0.6070143482246273
0.3203018154812203 0.4335596543189791
0.06555518890296287 0.4023354344654395
0.2432636279839092 0.1643070517016316
0.07682731103941103 0.1498278195212725
0.18975886304872 0.2857908144655052
0.002881718017302254 0.03731854743217466
0.4515163480209193 0.07239223216630453
0.5139607235761579 0.6804951848122163
0.06072722726275743 0.7777429157539557
0.5661236380336703 0.4859830677313064
0.8022626901367926 0.3525892240006036
0.161476219780327 0.187362830566157
0.1898379638994082 0.5966940490552997
0.1439975668519001 0.9723475465601006
0.1331690551052935 0.1612450485021519
0.09522231073951219 0.7217281744649161
0.1936509658677364 0.9475064556642383
0.06506821742506658 0.567141340247455
0.6347676112809394 0.9148510767523982
0.7977350643187039 0.542551667147648
0.1106543887747368 0.05586498420895139
0.01033319595257553 0.4291141364317676
0.1168699367270071 0.9020528250613177
0.902678359279341 0.5054792968040389
0.5344573937233386 0.3355668468055036
0.9520714091237675 0.6648260776188263
0.9408718495926153 0.121094866184387
0.9491914085324545 0.5478827197833993
0.1358064506701815 0.6567739458567858
0.5692933219961501 0.3256610317385993
0.4244663217352247 0.2121688862048704
0.003886485867969143 0.1398906766949896
0.8664598144222559 0.8327478752218597
0.1769326798253895 0.3432248262049189
0.5300858065491312 0.2460133829412802
0.1148907806405728 0.9854431462360478
0.6634752718247066 0.6598290510360976
0.8693879041050356 0.7546220452581754
0.5414152083156512 0.6737919834011321
0.8171768945646144 0.8665603643991068
0.3892365135429297 0.716078823519894
0.591627613983732 0.8759843678919988
0.2584110098058526 0.4629569536880512
0.5852243240707213 0.7303425272734497
0.2844606095479581 0.1786350724219445
0.6321299306320494 0.8969207885503019
0.2871753200484016 0.9233517398431275
0.6036691582598378 0.1045903162714528
0.5097710432460312 0.7100446998461954
0.9630108196590618 0.6603392064038497
0.302991977194156 0.6040624455671693
0.3078280718025497 0.5688401669945123
0.05964021605296535 0.3081543856539724
0.9910256050275066 0.2035558446171138
0.5772343409927878 0.8597870210569191
0.1748960389426126 0.7827423268184215
0.1667190279207551 0.932201786081005
0.4690199964905694 0.3969512262223616
0.09982124639026187 0.1359593609016578
0.4744204758050473 0.1633586024738327
0.6231126896079238 0.3275051750506468
0.3234940561112513 0.6331996558587279
0.9173904056474083 0.1701126932068067
0.1629948575886631 0.06523409743834999
0.8573833340217174 0.9161903038178936
0.464485604866341 0.6611792639377767
0.2394154586098857 0.3342237580635972
0.291351596393659 0.2044289440696449
0.5173887322336724 0.4817280833894401
0.5938592772590496 0.9964452491319197
0.9731543212688745 0.9970267262076937
0.1278747865452812 0.7866938097443813
0.07134236807977172 0.8134971853583436
0.4436141624115402 0.6933316975285916
0.1772932570281375 0.3806312549771527
0.9390624050732638 0.02825305424685052
0.478672572328279 0.3814559086888993
0.9516717421382911 0.842421434246872
0.2922283187511631 0.5149689565503341
0.2089891380654147 0.8183635876960896
0.1278640786882149 0.4347881220414241
0.2247992979306402 0.5324967026196606
0.9729375390319768 0.2727917887318857
0.9214473381470428 0.9197496688723681
0.4492622374237429 0.5038035351251633
0.05015249669674273 0.2448372033860784
0.9319883202957636 0.001482809302676852
0.4658775119735086 0.1700256650272672
0.2162709098383934 0.4672200215430444
0.6693069605624714 0.5593870134169981
0.8749035909619445 0.6699845553042698
0.9730094317963275 0.8743122198448224
0.0340093947257823 0.8422065344969083
0.5445517102348834 0.7406103425847593
0.3343031447946326 0.5570321402419113
0.579261379367527 0.3264442366773583
0.3400176294770257 0.01416478799935898
0.01955781046468571 0.5510740887703222
0.1227493057874611 0.5860884099182411
0.5570945584667725 0.5557581131164947
0.04345014115868489 0.6691223445749129
0.9636038034456597 0.6479492516137447
0.1434355034886976 0.7248496542134496
0.4314564583349519 0.2870606838970489
0.05771623332345902 0.2977962009050805
0.95809924525807 0.08057878060538518
0.06592795248033546 0.7957623846644842
0.9010499144532675 0.2428892608596302
0.7680706271948756 0.9737114270106566
0.8215381996131099 0.2157123793878506
0.009406819862765892 0.2215093134808213
0.737774759449604 0.1706944982502618
0.1428764738410456 0.5906640948726455
0.8483093398794006 0.413457062122921
0.6184470392366602 0.4757193385663757
0.958297214733568 0.794399413399532
0.02887254949143112 0.0676270933600239
0.3439153401228682 0.5065189858094492
0.3667956951169606 0.04283389900912792
0.8238871112825239 0.5818081524865243
0.6385916391195752 0.9807625147586683
0.825907782243395 0.6947014325036824
0.264708955521321 0.3175216715761293
0.6139949452531821 0.9190742738793378
0.150529164242644 0.2071585822864219
0.8225507390632744 0.002512562784995273
0.457966094804731 0.6527254439010087
0.8832960417911134 0.1869101250086763
0.274835735856409 0.01872783502357349
0.1356968998933363 0.09447479412235321
0.46346900105098 0.0885763755678122
0.02565350318631729 0.9836800623747138
0.5279935041532086 0.2959735707787027
0.0884817453844965 0.3723196336580305
0.3141762976580125 0.9727535952295594
0.388818885583415 0.9264902003715362
0.3823019029147218 0.3052813746333934
0.4874689573567668 0.1173566035395822
0.2614288740624479 0.7448987538104942
0.718141216539921 0.6644008721307327
0.1644105327767976 0.5744076686685751
0.6907118558978751 0.2425429473432318
0.9167236129446477 0.5713542334248924
0.7645220647110005 0.07537105068292604
0.01278810218273593 0.995950359574713
0.774871219292171 0.8506714062467232
0.03763071307277532 0.7547623318541242
0.6760777983526939 0.5125874063190697
0.920322160146527 0.3879066596988938
0.7437487242842703 0.01341682930283423
0.9170434695297608 0.8672889426246035
0.9683924144574435 0.9493273025464802
0.8735752117210454 0.9509131752668561
0.4888878203236535 0.6079242975649169
0.9114641219522471 0.7923870217988817
0.2383303966484055 0.8200328626863284
0.5365677886129981 0.9487391665178128
0.3077062058230544 0.3368157266483922
0.8902408935806753 0.121570016317366
0.4130012669424957 0.8748878823029931
0.02887131868751625 0.8240221605039855
0.1761823394532649 0.2140295213867542
0.5163070792894249 0.3307571569053129
0.9198040797265769 0.4580198883853905
0.189969077365412 0.03929416116090203
0.05766360804729489 0.02610791696783121
0.8034375889889791 0.9308107645266015
0.2705104054465868 0.08683235259502875
0.3517967005013358 0.2689220955038622
0.8208472053779816 0.0548949876505601
0.5780426646372754 0.5513773115329342
0.4547530946399605 0.4366258087282475
0.4490224362016298 0.3412895324929089
0.7534087058600982 0.09031292106680951
0.003296367297716589 0.4568452699130595
0.0368661128621337 0.008521816135737941
0.4654473256096603 0.09928553514095995
0.8808692600633203 0.8924691557908021
0.7044616031432293 0.1140676662691663
0.7049167805352043 0.7753632662578557
0.6387334023597007 0.8563921164425092
0.4077786777908002 0.9595747181224366
0.6684356887612014 0.5777504882795981
0.07500216697519135 0.6726501868621628
0.4248860152746633 0.2223696800993236
0.3809307587177134 0.8655067565940928
0.1699031787984682 0.1096373579203199
0.1285509325017038 0.5258162216488029
0.08992171407784408 0.8186861224204625
0.9637750344930687 0.9396987553481793
0.1710607820632627 0.8110945912710434
0.5575113130085158 0.2069421570052833
0.02235579026563176 0.739423589690252
0.5343674799680292 0.5712149800360925
0.6295559036283187 0.1119990093118071
0.743777521465275 0.73467301082193
0.9143725506892869 0.0967363383723788
0.3551915200233087 0.02583874624679086
0.416943952855502 0.02424945851883139
0.4310085932032087 0.6466622862132555
0.590978673728181 0.4136727440864907
0.8343309974665576 0.4007546137871374
0.8184002674531192 0.02305193813998042
0.6532438562884334 0.2847422314075269
0.197442150721976 0.7121949897649362
0.5749415716945956 0.821004429422063
0.1037937506751437 0.758689069847979
0.006559562047581739 0.2691233714398897
0.5155394930736094 0.6352748607620343
0.4532564172114305 0.08430918099589998
0.9065247843976842 0.1548143326814438
0.365461252990355 0.382477991390668
0.3869524987120141 0.06439560761244952
0.3180388810768704 0.8292356912754275
0.413567590276635 0.1963296805718101
0.1680758837622175 0.8385191662298079
0.2701311749712373 0.5639209900015562
0.6303512102290326 0.8281793586382173
0.5198935998138832 0.08481747762919836
0.08216750781728814 0.7338730268024922
0.2552966237800317 0.3127124358597475
0.3812600063521325 0.9092677651452703
0.9785420777636016 0.3624880440556751
0.3926833953108826 0.2997813898524019
0.3036712523265507 0.766585205769219
0.6660238406559054 0.2310408790090756
0.1691053235811765 0.6306666310553823
0.1858607679433691 0.349596080264869
0.04215788455532687 0.3706405300088921
0.7732686102869673 0.6492041019647398
0.8495514430515593 0.4796789942120383
0.932265796345083 0.1817022404802779
0.5742795532574613 0.6702991152569885
0.00842137906708478 0.6356565040176139
0.04252479845092408 0.7727490306095115
0.3816508392497905 0.6675982510762875
0.4293985949984986 0.4746118920425327
0.8942748312357252 0.3529218315572312
0.3697590673452932 0.1047541026341672
0.06915268752473135 0.9199814374155688
0.5484584266205947 0.1294652564855797
0.6413852512217012 0.9598235009719828
0.7718357349701213 0.6875639247705394
0.3893942918892163 0.5017218345107352
0.7155791681710374 0.443712375594132
0.04437957787679357 0.2732936962092168
0.115156448170109 0.2005678445728919
0.4206567016330942 0.1005542723790728
0.4066256590907839 0.7398593799674444
0.2433703261447704 0.799526217146672
0.8687796745459399 0.5619269971651678
0.8384503316992685 0.2211077110772557
0.433490756652664 0.304730836582363
0.7502852100121962 0.8135469416412353
0.6936555651982704 0.04547735357178261
0.8976016392669867 0.5262404817880403
0.5314633689286254 0.8820838141078688
0.1472862022307243 0.83599106719992
0.7136898935291298 0.8370250910573001
0.2108066168163794 0.4204032535137588
0.6621503365495218 0.9521575157523783
0.1326533866473021 0.9974864858754313
0.747395027178712 0.06229679418102738
0.6594205876963609 0.9007968557569686
0.4125002483486545 0.3880726782072709
0.9093910600048423 0.8841860669996958
0.5917698958406458 0.5656511888990361
0.9150876423273955 0.2263425869097545
0.7661124542483499 0.6212344536466594
0.9565760687309643 0.03293582574771539
0.2921012361643674 0.3010195170593069
0.7951604230693046 0.4080169155612003
0.08774320207131292 0.190477092434104
0.2532687608546434 0.4155854417154803
0.2231548313835033 0.4850542777102584
0.5079498783342279 0.03446904815262225
0.8001659324847566 0.7007276242603151
0.4871867172578865 0.2372287325232294
0.5134649165177522 0.7774899180954997
0.2668340156164626 0.9323854438072084
0.74336845771103 0.887724182032169
0.88851663519075 0.7508783409192814
0.2842135323026369 0.4189002741566895
0.7274805769757924 0.4288179997990904
0.8504084623717719 0.7570039663866339
0.476532488944145 0.4036349026912476
0.7269475417738827 0.08167350045099589
0.37778583043762 0.2203000977358657
0.8930197495039192 0.04055724367919628
0.1551570172799261 0.9317038005617415
0.2513768955094945 0.7042921351855955
0.3436272547678734 0.1038775535183216
0.5878359391481444 0.3620114609627672
0.4543841226890518 0.9241625084835878
0.2169704241177342 0.7589902913449361
0.2304133341783628 0.8125876118304444
0.09403987401785628 0.5909503263583793
0.593624535481143 0.4613214044125302
0.9780187052222283 0.281606366014901
0.6543610547792063 0.6225614545262437
0.5301315226766817 0.9214552919792078
0.9888550312931763 0.8262487146768122
0.6791583827494252 0.8282797968396256
0.8059459608500184 0.9882780952840554
0.09060844959581764 0.4314983533897932
0.6883730907564264 0.7632238774612161
0.3440339548694379 0.1798318869317611
0.8897122265789702 0.2571398031581406
0.2641816961344141 0.3517841789922723
0.2644080746976729 0.7937453173355539
0.08375988791023643 0.3458267539920555
0.6229465786417619 0.02273780338959806
0.6609843328316376 0.5943616562004144
0.275169201044029 0.8666604384587676
0.9118546747518932 0.6885789704464463
0.4485568161115418 0.8976920240682882
0.1497801828422553 0.7554691655310434
0.2818244257162262 0.476743230928432
0.4414234898161412 0.6449523418988306
0.8629841905678882 0.4470846552193851
0.8645398208779966 0.3748928790590859
0.6794157888266764 0.8561131769547357
0.9648173845682025 0.6186910108922222
0.07537218252927128 0.3977776335707706
0.1920316981762076 0.4450552378599735
0.484511667379026 0.8511625502653504
0.422875676056755 0.6671854257357156
0.09971084526451149 0.5267331954046317
0.2605768157451055 0.1535570959519326
0.4485873010737177 0.2945418209975654
0.8966813379651518 0.3711034872396297
0.7968404775891352 0.1048567202483501
0.8142026664472606 0.471225670851756
0.9419921037255223 0.8380490496141085
0.9752948568810541 0.5885250118033323
0.9537035981790756 0.9846155893953783
0.6136231404791617 0.0684276337181605
0.2434491532311923 0.4684011321394631
0.0289684553446907 0.9483367798503266
0.8522602789069104 0.7675842003470225
0.2244573369125201 0.164974757436838
0.07280664120282944 0.4298325765737884
0.2814502000850741 0.5815575314967838
0.4586259735416605 0.5753020193520885
0.995167377271692 0.5951424664785454
0.249094291662558 0.6765066015285357
0.3093506589017384 0.5223747172131291
0.7890241440925935 0.6852014027158667
0.3540001483478818 0.0718704802287068
0.2540253881541529 0.05225470933920905
0.8253888558497856 0.4285507506131634
0.6806266342974108 0.06052604810736105
0.5459643908714605 0.8695018785545594
0.8060690484141342 0.408489266179287
0.8087634982468473 0.9485112860762114
0.1339761611277361 0.6845698963526694
0.7828780648994148 0.7242250495798424
0.549069508262386 0.6913267329555299
0.6890179623368007 0.9374972753670193
0.4402881916888778 0.6742994570715581
0.0360055640038455 0.05922402914060484
0.9058980527137056 0.0119451364875246
0.6137560265909182 0.2366884766574126
0.3606775936995146 0.252758255428639
0.1359017595296009 0.9666596761933874
0.4760005466042982 0.4324060845689995
0.02363454061665343 0.8062108577611858
0.4640446534021494 0.05660712336666588
0.4742003979179095 0.9126121116579791
0.395758530762599 0.09436160654371803
0.1120203869227188 0.9373905390428479
0.7718498237030937 0.092263145123538
0.3995791309326385 0.6982723423709875
0.07383173804406136 0.8035107013460014
0.1880581212064245 0.088553943739622
0.7418157246276368 0.2091975265786397
0.3161733236165301 0.5019364365812831
0.9532517876969538 0.7302791193986832
0.7410171010137284 0.4471003500939707
0.2378205460139661 0.6578389035693238
0.4507534243708882 0.4759743533108968
0.007350141937387334 0.3395952120717031
0.9994609545638174 0.1496296267814403
0.3788003945613448 0.08561153696473466
0.8395755796155746 0.6151086222315651
0.208614048978064 0.5613057470387761
0.2687970511624964 0.9039957842209904
0.9614573973433823 0.2909316792993596
0.1090566284011371 0.7906236353091342
0.5769295356545504 0.8892877950742527
0.5115514042339973 0.06459079806335863
0.2086038194993917 0.4024986549554878
0.5411508921896365 0.7921887394242223
0.548104455614889 0.1531096253467422
0.9177198409674022 0.6490694303349044
0.6332034835430589 0.02561170742042201
0.3874245411395859 0.6842001449248801
0.3576661630629446 0.3903081730846552
0.9022451705772949 0.4441098510873894
0.09344946910714307 0.4796319725210731
0.9008755835781285 0.3616374986938214
0.2392365494918136 0.6923753725184169
0.3152778664250895 0.03330111495867425
0.1332511401267936 0.9120358914345446
0.9310601319941842 0.9547743750981548
0.01169561993257209 0.7033085425012168
0.8821097483657747 0.06511460113489861
0.9531679130566185 0.481836658997677
0.001379560545430151 0.7058520337618956
0.4074508187621643 0.2444389500500867
0.1830599419972165 0.7755610981364356
0.4308460364761277 0.75680521071113
0.2177204872410246 0.7488191096185549
0.2701643584950637 0.9130407515119302
0.1104544506877089 0.4225206380319479
0.4092115898257881 0.4278323667850357
0.07389774852238787 0.7647659834951789
0.4021879914804696 0.5143196676672662
0.2963257237622902 0.8860226192464052
0.9157200981574881 0.8564316805956403
0.8735590010125474 0.630293333290752
0.4727708868350227 0.9724940984130802
0.02344449089309896 0.5611565210708147
0.3753166377101615 0.1308615300072678
0.3343191906653959 0.8706609310004944
0.1839871135598609 0.4902598895498843
0.4440170068362342 0.5399535684037753
0.8631113088723926 0.1617786227553218
0.5985840867063874 0.7572836087113928
0.04125250866773721 0.8499414281691702
0.7833676305204399 0.1837424163033977
0.5800602342577635 0.2886117519316639
0.1297652080502445 0.8267673263644929
0.6171031907634396 0.8620577827514019
0.8950464920234398 0.8475204703782885
0.7733370011689115 0.5140086257746728
0.4208369016256531 0.510187460537514
0.6228977674625173 0.43151391966374
0.738984953855823 0.309663105579446
0.6907424920395424 0.4947840723511991
0.7172163666181431 0.9159996784540655
0.5603418615146128 0.3524841507442404
0.8480216283915942 0.04785970029357833
0.5480538244103714 0.7302813102925833
0.3392492415902068 0.2101839188860604
0.6832465082345779 0.7907934403754546
0.1690687455329816 0.8004552483440883
0.8449370204316649 0.2284763357823687
0.03402130899704584 0.4139637332997405
0.9164665573809402 0.7437908032344179
0.3564054806228769 0.9710974850696922
0.9531263404256711 0.1636036117034426
0.6581697147999721 0.3123214028546439
0.1831924083893903 0.06969803764393361
0.6156019941657441 0.2763851517015058
0.1758776634449601 0.241357339210737
0.974678778013863 0.3079715823678827
0.2608980216582739 0.03230283940913426
0.6334671507958386 0.7489559482627198
0.6826333838521422 0.2732349599951574
0.6561967083835399 0.04271752282276883
0.6017716408325221 0.7387489348158692
0.7351301349588921 0.6410954417495935
0.4632497040462425 0.1485243152959429
0.6324573442029631 0.3476480631437355
0.09014472787213723 0.5601285992455997
0.1306335057238686 0.7015016741485401
0.05603580644605693 0.7209290209585248
0.6690215974797038 0.7578217851199858
0.02013039532176667 0.003465250282806379
0.05241212420836849 0.6906916662435769
0.9524634787584039 0.5001295521643933
0.8768555513038906 0.9688364508600075
0.2688244759545563 0.9858630003559898
0.2378054966547179 0.4295421706658542
0.8112836556148313 0.5081211319899419
0.2605523100609272 0.1210493759467813
0.9291559889013606 0.2737578227308041
0.02596386949155157 0.3361873319588438
0.3544854958290142 0.896680500616907
0.03379450153179056 0.5624887231318579
0.2639087883307272 0.7668300118983715
0.5735207334976821 0.08536268576365025
0.2120744539268515 0.6771155375108989
0.5623013610807548 0.7467052650734194
0.3406000970610057 0.05508221982930525
0.2072009138555818 0.7151098727277985
0.04405342573634835 0.9896822026598578
0.5798618248377303 0.80270585915782
0.3994991255946619 0.03627410087217289
0.5653739539757204 0.02474319507423905
0.5971767299121693 0.5963840061742378
0.9096274300617461 0.0493844817725607
0.6069355103455863 0.1607742121711826
0.7246527192443217 0.09290340927927934
0.1468024660187205 0.03649757094772837
0.4280769284637753 0.8981939624511369
0.8245740956547146 0.7421423363092389
0.6403535400916039 0.2982425381409903
0.0002943178625062773 0.3569542289316198
0.8627833784431257 0.86993452563342
0.5290655604203458 0.03798584828470727
0.2518170440037864 0.8448002332620753
0.7947694655872063 0.5164214327934037
0.7926789181712102 0.8752087483997856
0.402775327427867 0.280759079361822
0.08872818449958528 0.5245356785243691
0.0689783899364779 0.7467658623073508
0.5125649005097818 0.09325563048655038
0.7322801590774317 0.7928302755684525
0.7862570218368845 0.1370433411455169
0.1952767701871339 0.1607916951644456
0.5405104026935893 0.8512471384276419
0.4595780885097059 0.2359819635122348
0.1519722584505805 0.3140252351649372
0.2045878649806366 0.112421007638633
0.03878528337881355 0.5246378059477774
0.5652241862025834 0.3800534030052273
0.3871027429383065 0.9890696480196272
0.4007606958788519 0.3611383287618541
0.3902475749016957 0.3647624340884703
0.7467011146690143 0.396314809106555
0.5380830929957567 0.05857628036140084
0.8433437944887836 0.8511637066401048
0.1423590142243307 0.1032477378680435
0.7310934340419019 0.03848720238544692
0.8683282539764028 0.8041975409002018
0.4684868041415526 0.65081236908944
0.03352582529660891 0.2046927711083381
0.9577559617892206 0.2451971142567022
0.7327129705147479 0.1095835728270427
0.05560720852518811 0.988213494351326
0.09336126343592586 0.008771340044444961
0.1103496978141292 0.492128986930752
0.5309533386001697 0.9695620432270875
0.6905894657904562 0.07748932276058319
0.9761270082355529 0.4655790431200292
0.03366417075301383 0.9904428390275142
0.955961000010066 0.9672330176002598
0.2549665911610323 0.5930356343750628
0.1397329832483561 0.4789514309409751
0.7831957087470524 0.00697232537600235
0.3151872846355901 0.9073870771087135
0.6802609840824213 0.4418128930117611
0.572923160329916 0.8998407868080536
0.4667704048414417 0.3273470621006218
0.6418804261861881 0.4963693511086512
0.03703887197239433 0.6771739495766882
0.7166848768983032 0.5501771952453649
0.3891966298512449 0.4046286396219571
0.8357399651716102 0.7447898472208144
0.9358506944460198 0.3489152084926802
0.6896291699859625 0.5217487546651434
0.1535514289998407 0.8147009635644801
0.6801113109680881 0.6719034700269509
0.447629374634392 0.45658349809313
0.08966134820099604 0.7418515491639974
0.1464882909806326 0.05527384637361275
0.1501263709869685 0.2979907368120996
0.5898771480434474 0.6937869438282525
0.7631170510688247 0.9333829565075971
0.006578676810379581 0.4187948830313765
0.5632494784298833 0.5646869989406258
0.4033918571347805 0.07459429712659814
0.1259006073487847 0.6539393594196254
0.4542006885566895 0.9348669580002936
0.05866447391408691 0.8941435701551798
0.207653887814834 0.2352560835100724
0.159465425508275 0.03786238385801613
0.6013469065120838 0.3263228389076582
0.7287993577701289 0.3545556596518857
0.6241437627028035 0.3754400047587134
0.7833590432325492 0.07799537274940464
0.4307851761096383 0.3437857656520716
0.3825304434842378 0.6578696304213423
0.8792338320034297 0.3168245086786106
0.3679467959808429 0.2150849574042152
0.117418101852902 0.6936518417275179
0.8019269243448383 0.650665740527855
0.0728143435305776 0.587278480051697
0.2039622805615033 0.2173117168180043
0.6431457632915247 0.7012847913598343
0.4074620634966918 0.5445977031442094
0.1330862897595038 0.4620870117193423
0.4672335409257656 0.1808430978232326
0.06140855933664154 0.3763332633503763
0.6100040932528393 0.7184203990588434
0.9830154009069189 0.5557291721319473
0.5273025958591802 0.1346334895462448
0.5284866460798957 0.8170359339955761
0.6073230771744279 0.9108716818307419
0.6736466411962723 0.4831409828162909
0.2047685752807455 0.1233031739591016
0.1767054573863704 0.6663728129165641
0.9975141519577962 0.7937030973382156
0.9380087049350364 0.6114537644958077
0.2609705807224439 0.879312734318491
0.514531070472697 0.8752934667731207
0.07420269672534778 0.5396773569702653
0.1332003719698602 0.6176881499883052
0.05578958484955591 0.759721097402183
0.2109588254717734 0.2534119371234659
0.02478892300292889 0.6469555402483079
0.7022747485642896 0.9265782148226338
0.8316351835768051 0.5896624844111148
0.988475143200541 0.4476865889327179
0.4717876561638899 0.02401225958698779
0.06284887077436328 0.469421798974504
0.684308261021087 0.262986469626222
0.8235357073235573 0.3985167834610324
0.3118114822143711 0.1093163170885996
0.0371673640547744 0.01852325375354623
0.7801901132752771 0.8218168897754624
0.1323934060382712 0.8082525692369779
0.7128052715698733 0.8039653932296486
0.7599580576013502 0.6123268755185259
0.5090222455824838 0.2951072259820506
0.6783830686580377 0.7144024262379031
0.5327369826368215 0.06747780144332052
0.3507831901228669 0.6275907276657471
0.0563482945748263 0.8652724960473345
0.5793610479939511 0.5987792340562239
0.1220634300658844 0.2493842958516869
0.6805884187437462 0.9523759414054351
0.6625072931966698 0.5314930162475758
0.7412581881547445 0.8511537691015613
0.7168201454895845 0.4327696594833335
0.6013295959175651 0.2884199838971422
0.03438986535685649 0.3291367241337226
0.9853842663215628 0.2369509772923963
0.2819643227341066 0.05698228607782247
0.7059498660730713 0.7554322399318294
0.02640985711646793 0.7959635204236097
0.9625208979264406 0.2544717636664182
0.3218742979564184 0.2224146837091427
0.4549277852910404 0.4081357370899036
0.04191904244505131 0.6400644442460965
0.867755656579108 0.3650827047630342
0.6921522905405373 0.6454901418298897
0.2874219479551678 0.3346049425379473
0.7020097019263613 0.8213927329584673
0.2936645998477488 0.01490358741705248
0.3504560767748663 0.692318548781615
0.1575339962987546 0.661228793311557
0.7885711978747068 0.7828264783583864
0.6890514671562056 0.9687934556971517
0.4429378757029031 0.4856461585329853
0.8655645724117297 0.1798296948023992
0.2508093792790586 0.7419714235167474
0.9393851198958585 0.5125978640379656
0.5218503888383338 0.8369820001808588
0.6396887471669227 0.3864331199398051
0.87899813040085 0.08445788908910619
0.3192750512000583 0.5868729021072995
0.6208608732041926 0.852259035690524
0.2057160763771432 0.5518245635058908
0.718830384231981 0.854332990400954
0.1595544417863509 0.13863494274133
0.3935619542546439 0.3321847872231599
0.7002229395049305 0.1639587706632069
0.6842369595956429 0.6175456850792289
0.1762071313797312 0.6100359496597202
0.7852214698228439 0.1477961431872527
0.08666741285032073 0.02657442242695486
0.3354814695403166 0.4456141339880071
0.2930655665124482 0.2788650220114272
0.5664974832033932 0.01244988693110644
0.6109304029259941 0.247573363676324
0.6534797350093028 0.8438177624745551
0.2738373007506985 0.3119982190808011
0.5850810260753653 0.2982033033327276
0.2353696731603804 0.763221540928481
0.3538355649872466 0.8666097909869998
0.9841905596157551 0.03301097249602276
0.9833296143871317 0.3902343206766549
0.3894482270697533 0.267678682937144
0.4830220387977432 0.9685601573386883
0.2449750113844482 0.6116979182801457
0.3271199754436271 0.3034073399737838
0.765939668260226 0.9947302572960813
0.4222914128157566 0.2596372716780035
0.6863295520037926 0.5118783604943007
0.06338349601309426 0.1745347908080382
0.4764619367411431 0.2345513008206281
0.3318403015095869 0.6504114496084942
0.159728469615984 0.4705603495054933
0.4459734164374207 0.2752757293158539
0.5892434771804579 0.3443618730449848
0.5019537529112388 0.9231345781672408
0.03086151753181223 0.147832426813678
0.7780606526282067 0.523914074194453
0.4120398804725212 0.6687609622919017
0.7605630266197011 0.2151776839564953
0.6999338438597034 0.5415550908419943
0.541554061937968 0.3522951961882872
0.9733122984626236 0.2547964811482962
0.08261716892261121 0.5053074617769124
0.9103226908356691 0.2167239045592797
0.2271840056482571 0.4282748374278111
0.3630322800270229 0.7600647231452784
0.4016647502180343 0.1037294724139051
0.0897008542400321 0.2688720250226861
0.270877084326538 0.4498072634164956
0.2448623474470577 0.2673080089105689
0.2471601674102216 0.2081379235083852
0.3006256254266076 0.5418697306181708
0.1647710976848473 0.6405153002949739
0.5811492592045274 0.839815889233983
0.6047309940913672 0.8922757670493374
0.4486290985836078 0.1130370742596671
0.317486736669333 0.04233529702188503
0.04638688300611667 0.4596431086797432
0.4388945391653467 0.8706469022229908
0.4174506110670946 0.5489316708941452
0.3456672303098302 0.7541418585568529
0.03825891331316555 0.630034125559166
0.4119226112168077 0.7144199372604998
0.6109004644755865 0.1883668841922148
0.2169489923768046 0.505496228884366
0.3618892218242901 0.5523352468990452
0.4369972160245996 0.9458856862740762
0.9888017455424575 0.1047041509451347
0.6582691550415448 0.124580537028054
0.8441793941214031 0.03751374203206139
0.7675796402112882 0.4121892205843825
0.6351794871869879 0.6136557750972914
0.2774709571074985 0.5256436716034383
0.2243177279873544 0.3605988231668952
0.4910444260841674 0.8596449174092732
0.01298346801747991 0.1204261066841054
0.6237347846534389 0.1493769918750491
0.9470157257231914 0.9472089763118151
0.6690202232160353 0.2485913068067082
0.3200104598521043 0.7203118067308907
0.5691916172511046 0.3580428777551293
0.6501320752447169 0.3407590724997298
0.3139712827048083 0.8088192057672502
0.5333934782457416 0.5252575406991494
0.8921018374862246 0.3344062632492607
0.2273754139279717 0.5032599532131609
0.9678018945589121 0.5694955857298679
0.7243652966306349 0.3804329601310031
0.2778556424890716 0.8080211559309687
0.5842313562694582 0.02242282627924675
0.9192344564440118 0.8886907588657273
0.7708242748266545 0.9520465653882161
0.7827995953136428 0.6295455773631898
0.301282562634595 0.6456302487828659
0.6475566622329624 0.6508780002260348
0.1775391733103968 0.1176409359087822
0.03474582628232463 0.4963767372909504
0.4326831073282821 0.1265983324479095
0.9935679359682386 0.6119999421826587
0.1543044446092917 0.7760870882969546
0.8869178934207975 0.4175928310509824
0.8131325615593817 0.06470793682241399
0.8563019597664857 0.9451817312753312
0.5726190369665651 0.1924033370366386
0.00442554736421742 0.7345250906785733
0.1793583689970047 0.2597373539213744
0.3653775351375858 0.702963010163175
0.6177427683729915 0.7621861651304587
0.3375176604719767 0.3918953155429757
0.5399845966152891 0.6847984884377162
0.5955815777227087 0.2366851987945205
0.49496253812344 0.2294710162679368
0.7239914398117816 0.3635121139105061
0.7729411750030104 0.7087371126759169
0.5314581283442781 0.2178036377811365
0.9159172178422731 0.3044140401065348
0.4672391116160817 0.1098843091125505
0.007393807738376276 0.9439780455820376
0.00259567439663743 0.9810794024684073
0.5362444440330114 0.200045683714791
0.6733783958024921 0.6201109673418383
0.5692408396508353 0.8522977848545578
0.4600623939081461 0.8291085880350479
0.5280167795105301 0.4517424244237759
0.806182349552666 0.8363025393673088
0.9324391847854988 0.1418554711291831
0.3414428016138902 0.6124163600284025
0.154842782243781 0.4426116002823455
0.317513264594646 0.3042020008863621
0.2968725526071979 0.4012647493630134
0.549029946621148 0.4782488297888878
0.0227725583616077 0.2040373728489514
0.4092260406839068 0.9059823214333056
0.05896916014743515 0.07620216569596709
0.8331375629308694 0.9611477111945773
0.1955910134175238 0.8313406864879175
0.5111788004320625 0.1589101249236639
0.1733167463808615 0.8665187011106817
0.2782261163162175 0.234097828794672
0.1549037102011588 0.07422587632876024
0.3702432074005562 0.9229117327103451
0.8543303402488187 0.8138925589664566
0.2674349059533805 0.8593923218972249
0.1584047057739889 0.5365877363940338
0.9901074234982118 0.9512381043314567
0.02377752098149577 0.1193767891632703
0.7327855382716137 0.9059478578789382
0.5989829704714997 0.2706608986922682
0.7320741197218253 0.9698048242865414
0.4588560480584191 0.7318511453709045
0.112029791379319 0.6132526238936046
0.5073959627255656 0.3964023113465509
0.241475324112226 0.8880267974192834
0.2963100319157266 0.2589439374764083
0.4636921787178997 0.2527127236251426
0.1694434979327888 0.5041343219521859
0.4865409645977062 0.4303312012596227
0.879662624129951 0.5206225414778543
0.5862403759691546 0.9155679967417985
0.5532663367491703 0.6483162388042059
0.2952775307384373 0.07382106732361156
0.9962413069677293 0.2750680193220339
0.7639411876117267 0.4315532718307837
0.7456194879834281 0.3605753528438355
0.001756171679458441 0.1857726761830775
0.564147849511011 0.1322285681734996
0.518072845231453 0.8191009702251775
0.9017621718900287 0.1647812383172471
0.05293984313005746 0.3253694596263051
0.4672441323820228 0.4993186530819195
0.7474595454167232 0.4397360683842942
0.7975442179215035 0.4581897117984813
0.3675843775302719 0.02617792045965638
0.8982175768282792 0.03133512035006304
0.7830541790300641 0.2983883941443706
0.7605165438308668 0.3714355573096283
0.3362063541803676 0.1243218718679354
0.9032184423574235 0.3796808235877616
0.9056267473672212 0.4951538297664248
0.731022635162332 0.5108277353885381
0.3941674645016906 0.7522172473484026
0.3485618545267422 0.2054975936552445
0.2567469576396909 0.8623203355892133
0.3596727540995522 0.5419648305719877
0.1039762614000397 0.1833472693581521
0.3901515379515089 0.1204124197907873
0.8769003492107209 0.8520681947060225
0.7086095270045167 0.2197254530378258
0.7649683858726283 0.1787715824432633
0.8603326358550506 0.2191755288715997
0.9667736746906462 0.6062575718821626
0.4884733384343253 0.9967550338356252
0.9949056612778017 0.1592661720107099
0.6385366834218061 0.00737763317189006
0.2757686858002131 0.9383107371594274
0.4301977997756096 0.3938199085612321
0.6701055289554442 0.1505842487440182
0.7533599846954739 0.7400332610976564
0.246618566718767 0.2860865286803445
0.3638735891881507 0.8669899239601438
0.6650117662097043 0.9970098613993337
0.8998358693890911 0.407758541192787
0.090067728398611 0.2399201315663879
0.4432503670806453 0.8437739017948677
0.6146056645553643 0.1660764200311708
0.5174991123616657 0.5141059557036242
0.577706751970168 0.240895839079503
0.857049248002562 0.4635983738243525
0.7524006221568148 0.771624501787273
0.05575988332697646 0.4183360885872204
0.1261163770597485 0.5050962313307861
0.1664918649569247 0.6663116018409566
0.8772093460611592 0.9411722117006213
0.8950602424811744 0.9189085868909693
0.07107840017155789 0.9912185292857441
0.1764569734885535 0.9399196595441404
0.4793959691299052 0.5238534716924781
0.9859533808506927 0.9862966927312955
0.9335291729937443 0.4333267773139355
0.4705164835042105 0.5881796076431691
0.4762688793574444 0.7763504996494918
0.4769862098700806 0.687521807689262
0.004701145838936331 0.5399378983602214
0.01539972759060025 0.5411068255463618
0.3055269091208117 0.4212940842295414
0.4459662627679817 0.1615494140575868
0.1594312055556766 0.9037112106818794
0.09800003777889797 0.3118192289667333
0.7649762664283437 0.868785092173086
0.4178772432278763 0.4331555982047036
0.1350398468195532 0.8739546492529758
0.3082973818555205 0.6396757626900913
0.7657083262784671 0.06466530252427208
0.7540374366951678 0.3891388256885739
0.6637220629354319 0.4882065440267238
0.8784918674597092 0.05486445337671762
0.8254677989533645 0.2351170399070812
0.2004099458292363 0.6949595653580098
0.8627702922621979 0.1149753866084339
0.5149406266426004 0.1104213495523105
0.2372962862857213 0.6393271240799243
0.247722398343586 0.4999785732413022
0.06862271146109819 0.6808340897862543
0.3940724473076481 0.1849093297822703
0.5473661560092167 0.07865822285086455
0.03495153234309894 0.1863829113939078
0.8413189855423276 0.1182852425667127
0.4515507067218141 0.3704381601802351
0.4620636371796863 0.4163413886085861
0.2777748948297651 0.7031526001687166
0.03677500977686352 0.09010014549147749
0.9009233873333575 0.7770018312611497
0.1346414195799477 0.2639107216140616
0.2915413011802285 0.8432522236643982
0.8757206287632978 0.0733931750369034
0.6134449952454281 0.9869584657350772
0.5172428064174137 0.8950815361797145
0.5609737744104768 0.04305000593452624
0.4554575479433375 0.2264582988391251
0.497455371103211 0.5692164299142723
0.1948636706473942 0.01934794938906594
0.8173555428429428 0.9051966418450901
0.02978763682867031 0.3569625359084515
0.03264692627415524 0.6672776618905369
0.8570554741310419 0.3024328116857133
0.347476135186211 0.844082020212771
0.111680146002564 0.209195559524519
0.6250018152530957 0.5380025291646512
0.3305981653293227 0.9495925883498065
0.6001047772358601 0.3447264019467627
0.6101038479357899 0.1228914541131173
0.2326100176074135 0.5748775111448144
0.3901641032415402 0.4627529387806821
0.001332622013928531 0.07550709580987054
0.1124621550037115 0.6409719752861537
0.2755658959193151 0.7915421041561305
0.6730532928478959 0.4056221266597419
0.2948083162936811 0.6820111200296628
0.5843850606756421 0.4060534018095156
0.07916965861809266 0.8497289801479503
0.5521221480844718 0.4976980804131151
0.6141957207468717 0.2976602741053329
0.8606271637102568 0.6837729987174701
0.362659963876559 0.9802249864899661
0.8516601392559864 0.3569059208174473
0.7116720918011061 0.2876966703946257
0.9742023227244108 0.1796123824740648
0.930828378472988 0.8122987737788292
0.7651398302116826 0.5398435919969726
0.9644656927522507 0.5607556879918739
0.3510417502225857 0.8773499787014937
0.1760978021923727 0.5394205129883002
0.2732589359908041 0.6284177466608432
0.7103540530890348 0.9868095094537247
0.701326703139182 0.0939325130247301
0.8462900567189966 0.5386903417014137
0.5516082507010627 0.1176731457455664
0.04834799804928462 0.7130655116578221
0.5396167276958441 0.03969489888882446
0.8622426544535592 0.5816961277542532
0.7546315594903942 0.0796032839694357
0.3672500354208781 0.6424769584427763
0.02432024100387686 0.767847138100574
0.784176105213937 0.5529816548502207
0.2774988167222583 0.7540832335160277
0.9787036603356479 0.01572956342779386
0.213554862775068 0.6116404030084085
0.6775543764216184 0.3308928904860778
0.256241401676424 0.6845143740083827
0.2621818556389216 0.07931643742826072
0.3893922121796174 0.820054073348941
0.6556284083391594 0.1975475041566078
0.1486222300971512 0.4258679372534898
0.2775389418339495 0.8181556735402323
0.6736459422434408 0.8759034578031908
0.7298784561718323 0.9797786894870537
0.9484155744927312 0.675219898264525
0.9079323258855611 0.2583991087615833
0.9235059848681781 0.5380343425438422
0.4767074244408399 0.9019740567283878
0.2749516225242259 0.671870264789079
0.8107852429150988 0.3157497900006285
0.332355860487566 0.6275312940944024
0.7008574928906204 0.5601025694775846
0.8095549748660525 0.4809013277087245
0.515922463177284 0.6245696679053597
0.1459706661227562 0.4948809998224353
0.8833093206542731 0.3070977249342685
0.8895376570141782 0.8648448768156676
0.649688320132209 0.180128317083316
0.4718952281530117 0.08216248426107146
0.881480804867342 0.3354188465688241
0.6242255199161744 0.7056513269843765
0.5974339595375916 0.4798070101251969
0.9200550999949939 0.9361745381613226
0.6003587596812788 0.4695876155793635
0.89759301065908 0.565296545778284
0.4147777307032116 0.6396627469423833
0.2491677703226727 0.3990713564575838
0.8158931135307537 0.3651258515805594
0.3600904211587267 0.1407138529996973
0.5137072281260604 0.5519592161689185
0.4590750551209801 0.6147419268344313
0.4806492568781954 0.7087317877619699
0.3015769879904485 0.2037312584519511
0.004670663710611108 0.8773574997753352
0.5461057789485572 0.4010348548214376
0.2792717089603466 0.5440996110599761
0.471320162925483 0.9835038466795586
0.1369553706168776 0.2249641381002488
0.2003561060047543 0.6516437245687757
0.204723874228324 0.6417405386019288
0.07092010146354522 0.1324763402054776
0.4043054069907328 0.7496777223150036
0.7222213076321115 0.03197399237432386
0.2437954439356342 0.4505437474936481
0.0809413264181375 0.5602046050424125
0.8139066250833368 0.6643756527646862
0.1050522770336619 0.7194866367603689
0.8243991705871181 0.6102454742218389
0.3790450266881166 0.6295708703967224
0.864931177651278 0.04173552034443928
0.3389889193219722 0.0367650795692997
0.68012419086817 0.9632286473452976
0.897615730014818 0.2342979148428885
0.7868067788669004 0.9860804925984548
0.1386828174537623 0.234806042568327
0.4520536850834163 0.8876112470955596
0.7377113478626421 0.06650937388790726
0.6937389206446322 0.4035033719039411
0.08587061211135806 0.8969175915494094
0.9652402587916874 0.9215895619722062
0.3414922437804083 0.6768042871745492
0.1367608534631121 0.9570934739528487
0.6149499428446676 0.02985326841977594
0.3272075713692782 0.3570367905591667
0.8859317532304435 0.4777773215405818
0.4513977830664789 0.7981459635618062
0.39766042774689 0.6340216260441522
0.2076834712849291 0.2989165517302311
0.2218172163575579 0.592146200966985
0.3797566064548811 0.3683356415923001
0.6859350515023448 0.9004001418983321
0.3789627445779175 0.9514704480733804
0.9784215291198866 0.8251404511669327
0.2069565590780385 0.9101007583234267
0.7964305883587471 0.3327078123233684
0.8229346793754467 0.9252611477434082
0.2908368145544736 0.4590968956145439
0.7815436757223021 0.7564121487624011
0.8454723241119422 0.4500216279676132
0.7427245178203268 0.776869974643866
0.630004802556925 0.0537071430511142
0.1716684506235063 0.2814525052549604
0.1991999099257871 0.0003076999001706281
0.08735664961767356 0.6273931841631103
0.9824162490111841 0.1420025163599261
0.3912804479231063 0.4339822877833626
0.1144609602850394 0.3907190616467269
0.07355818062677767 0.1119973024272168
0.6548255675743971 0.08122908539720258
0.2278637153990682 0.4549832656778758
0.1810590060657764 0.7650803389528011
0.5519562066018049 0.9060298270575612
0.135935213715268 0.3715095381811583
0.4038430404178209 0.4187507701626659
0.8244669379781566 0.6287335575876856
0.7032324693954239 0.9453468809239138
0.2332734878576118 0.0544117246866737
0.06590454606596251 0.2908671727585804
0.725727194589546 0.2714584851056033
0.4947495237271115 0.7877917874718717
0.3574093364257312 0.9524525047940147
0.1199965519054088 0.7937590196558089
0.2113213180364278 0.9546036868552646
0.6060018080266372 0.2084104449375938
0.3171330390245766 0.4691750856000492
0.9847665830506198 0.5024636614658111
0.3002513708248382 0.232131165246603
0.8634347287149244 0.08847573141129658
0.2014656829280132 0.394283842342712
0.6880941302105822 0.7989483861407938
0.5077580472241492 0.2054815523753575
0.3376917487542919 0.7866698546685424
0.3614164405773166 0.6649414718570408
0.1077661420638076 0.4437195415282525
0.1113755586621382 0.3303555797606977
0.932592217510261 0.481978217566939
0.8181106563485188 0.2260745088594577
0.0966861959589581 0.03055087144708406
0.2157582819352801 0.4105244199354915
0.08521009552688726 0.8677874342401888
0.06118427966538646 0.2279752438138563
0.7051214498083875 0.1555052413076901
0.361433907568949 0.8184439270368448
0.9278603168880685 0.05707839039004559
0.3798490325710901 0.1215882234062447
0.6743212316276491 0.2977780103744683
0.6839186815908217 0.4790636448960724
0.3546788102240975 0.1779758467662382
0.01567881585800445 0.6739357528995265
0.4969597847511332 0.8962809738586096
0.1415686335844238 0.7146491668427085
0.06237374220341101 0.9672441043194002
0.05982146494457955 0.03671189526313291
0.907211317307992 0.6299862596983946
0.1871328446475864 0.7093029454481043
0.162398757585707 0.9512469530140971
0.8081822435915791 0.6197691281994935
0.2141119930283616 0.2713884887726127
0.5023186767305683 0.3145724608343889
0.6150710358434844 0.9475882505542417
0.115702133666207 0.8102260079207116
0.3232319688313506 0.709504265462461
0.5610285122512154 0.5362352004195128
0.3601492476217882 0.924878131763318
0.2716928702979603 0.1882644699265035
0.2265069798843112 0.6393533915483032
0.8732448377048686 0.9007084414442238
0.1144882792848455 0.7129354516541367
0.2959872194068722 0.7032500153560732
0.9625962271811895 0.4350990565725835
0.0117182971785504 0.1673484390255328
0.6404721128561035 0.3209051837151822
0.2446703285734248 0.3603820691503659
0.9707421119039603 0.2082321584375791
0.3234682479200618 0.5583082918793584
0.180216419998776 0.4621301686879757
0.9594934326590823 0.3198191533053106
0.1889298074837499 0.1994689039953638
0.7318410665596768 0.6047504037964595
0.570785945893296 0.6145388765046751
0.5161125371578624 0.3773595830489636
0.3761316522380225 0.3309567945517643
0.1612727245217104 0.9982664541724341
0.898380289194143 0.2633873600458654
0.5245936593054814 0.4892795526691358
0.02834536162603882 0.8635204930520923
0.8974774382053082 0.1754941388030219
0.8830123226567084 0.4551544265017649
0.7915833936032894 0.3504022547825487
0.1353336192456495 0.1792032611791591
0.06397267373823784 0.2804074427954412
0.1795516241641877 0.04206822930275878
0.9222745149077656 0.02027511510291294
0.2071889332723449 0.2632809692318136
0.1733574589412183 0.8489620220538113
0.4643756556359947 0.8585796710156551
0.6416820564731603 0.9709070006210434
0.5929451683476203 0.6660809065865353
0.7711238555783676 0.8948252061192573
0.936930933330022 0.6736904241650491
0.7278862586158473 0.1749700044490543
0.8408544830815147 0.4717810687354986
0.08229176082388441 0.8390652497959205
0.4192269882199504 0.1107308117991954
0.9181748607361349 0.5204913967066614
0.2958433890815158 0.5053221470653794
0.2061084765170776 0.7920735435729261
0.1561351018298872 0.5673422258802189
0.7656803800692633 0.3113372800027319
0.986110504066213 0.3107424006005989
0.01955366366696967 0.74986928892904
0.6382376768231854 0.4234969081233881
0.1192829149735912 0.9533967279384641
0.5295198616992176 0.1565249026779061
0.4952490563964421 0.8003291820268558
0.3171749598799871 0.7506991182425025
0.5220698672552605 0.6627154757081531
0.06517990020659173 0.9366742195277424
0.3442738410643581 0.5567628749591147
0.8301946080822369 0.3064612438676557
0.1622408529486234 0.3114035873064562
0.006171420218099138 0.7629643390655639
0.6176513891215861 0.265463455236459
0.6786523404149296 0.1791632611430564
0.2137453047460862 0.9724555491219081
0.08897906523037896 0.7804357071834783
0.2070330419331247 0.8673582906432596
0.4322570391320062 0.7349523865989634
0.9071994570817331 0.2786406784556822
0.8242342536711751 0.7695176074018142
0.8176634065627795 0.7499069290745025
0.9027261795230044 0.709040941813154
0.08035674217991157 0.04396053615673954
0.03274716936879082 0.930860599589404
0.3539405917959345 0.3092285871922804
0.7509327249230527 0.9603011388032962
0.3089290433912276 0.7210533820944803
0.2436987113231787 0.8764282283070396
0.3733602789804279 0.8337110499828562
0.8909751195027331 0.7725189323284268
0.02205794364417599 0.04200670784643696
0.7922809846452766 0.7185432271330559
0.9437442301872837 0.8592968221360774
0.5695865637531817 0.1822361676016579
0.7159494821701107 0.76016382503238
0.2652931437497104 0.3292272477983613
0.2236125587323339 0.09086696638983979
0.7181747971673521 0.6328691259945194
0.4359981885513449 0.08774783409602908
0.0291960386104614 0.7857146725788995
0.9154548348162327 0.1354167778298861
0.1934459004448228 0.5858454775263393
0.7980520106328507 0.8843464488377029
0.2664141800769683 0.9646571304055789
0.7380293399686167 0.3920993573319439
0.3126888907866217 0.5591772410711243
0.3325003950374424 0.2593256847114269
0.4782456866890016 0.1952881049567132
0.5635619325646919 0.5764967216266007
0.8621066498160247 0.514712318806799
0.0280187108457096 0.5236127692263295
0.5062828611086312 0.649612597900374
0.4209823637427937 0.5901264560144002
0.3539724026132206 0.3465352975284631
0.9750851435817506 0.3356914057448911
0.9092621867054379 0.1049973379956683
0.2412464900769643 0.8475621590210086
0.4618919620988655 0.1378213179966818
0.8814669044987479 0.7289565514630305
0.09422626917238143 0.1838497417962291
0.8505949799047322 0.003105613566004797
0.380372751284228 0.103893773780516
0.3443159089943523 0.8205367587895127
0.2138776442037305 0.0619225296838251
0.1038805053031934 0.2932700472479475
0.8100703430700198 0.7584031388455202
0.1675926457935537 0.1460591989525198
0.9162553249884156 0.2436021227184107
0.006482121006254393 0.5216795850431699
0.7727611673674731 0.3846838459525353
0.4898835824353402 0.1393258350231859
0.8449247506914289 0.6343587789480101
0.7721415196603356 0.6302164365972233
0.7447550196654459 0.2921802681490092
0.8642912233680409 0.991636656675557
0.5435380073059941 0.8313293512942384
0.2440309028863182 0.5930993941541648
0.2359598468786576 0.9418334092774329
0.1750501115642598 0.1618326187622057
0.3319902152921285 0.7665597618081189
0.8219911334712589 0.2791159388456924
0.242212439110339 0.7712070917834245
0.06409736120721049 0.8730326546967319
0.8515633883308864 0.4236158028296042
0.8366904021416031 0.7852949705729478
0.4535055423843395 0.8467664720342565
0.2680138026243032 0.068989458525558
0.1861637348850239 0.4340196986226779
0.6511637117219389 0.1518559771927622
0.8420839777418184 0.5879224757510512
0.7812545888198539 0.8589588956806427
0.7375429304774506 0.2282429582757861
0.7435655754463283 0.5579864028232769
0.2584377234299677 0.06959125651816583
0.3701888057342678 0.4577683608476476
0.7914096236644614 0.842905504084111
0.5061407275669284 0.5747432041165712
0.02765009318861184 0.7184351214560452
0.01304563613796832 0.8089427182819633
0.4946270152114553 0.1000012109862115
0.2975513349380102 0.7860873454841301
0.5619708739185634 0.6309344493383983
0.6242927971227625 0.9168843151962499
0.9672325759647189 0.8001496778118364
0.2542328725409462 0.007558887727051395
0.6902759460872198 0.2821648550157366
0.8815977443032408 0.3816743681322217
0.1066145398620984 0.54727872321981
0.4085116739996373 0.776864751897742
0.8912330131843338 0.8957943292268831
0.5504528040557551 0.3587720057480293
0.5785699936382063 0.2697054847541981
